# Supplementary material for: Expansion of intestinal Prevotella copri correlates with enhanced susceptibility to arthritis
Source: eLife. 2013 Nov 5;2:e01202. doi: 10.7554/eLife.01202 (PMC3816614; doi:10.7554/eLife.01202)
Supplement: Figure 2—source data 1. — DOI: http://dx.doi.org/10.7554/eLife.01202.010 [file elife01202s003.zip › Figure_2/Patient_Assemblies/Unfiltered/Subject_061B_FE.fa]

>contig00001  length=200105   numreads=41628
AcACCACgACTCAGGCACATTGGCTTGCAAGACTTTTTtATAATCATTACTTCGTTCCGA
AGTAGAGGAAGAGCATTCCGAGTAATACCAGGAGCAGATCTACGAACTTCGCCTTGAGAT
TCTTCTCGTGGAAGATGGCTGCACCGAAGAGGAAGCTGACGATGACCGAACCGCGGCGAA
TCATGCTCACGATACTGATCATGGCGCCAGGCAAACTTAGAGCGTAGAAATAAACGAAGT
CGGCTGCCGAAAGGAAGATACTGATGAAGATGATACTCCAGTGCCAGTGGAATGGGGTAG
AATTCTTCTTGGTAGGCCACCATATCATCAGCAGCATGGCTCCCATGAGGAAACACTGGT
AGATGTTGTACCAACTCTGCACAATCATTCTGTCTAATCCTACACCACCATTCTCTGGTG
GAGCCATCAGATACTTGTCGTAGAGGCCGCTTATTGCACCGAGCACGGCAGCCAGCACGA
TGAAGTAAATCCATTTGTTGTGCTTGAAGTCGATACCCTCTTTCTTGCCGCTGCGCGAAA
GCATGGCAAAGGAGATGATGGCAAGTATGACACCAATCCACTGATACAGATTCAGAACCT
CGCCATAAACCAGCAGGGCGCCTACGAGTGTCATTACTGGTCGGGTGGCGTTGATAGGTC
CCACGATGGTGAGCGGCAGGTGTTTCATGCCGAAATAACCGAAGATCCAGCTGCTCAATA
CGATGAAACTCTTGAGCACGATGTACTTGTGAACTTCCCATCCGCCTTCTGCTACATGAA
ACATCGTTCCATCCAGCGAATTTCCTGTATAGCTCATCACGATGAACGGCAGGAAGATGA
GCGATGAGAAGAGCGTGTTCAGAAAGAGCACGGGAATCACTGCGTTACCTGAAAGCGCCT
TCTTCTTGAAGGCATCATAAAATCCCAGCAGCGCTGCTGAGAGAAATGCTAATACTAACC
ACATTTTTATGAATGTTAAATGTTGAATGTTGAATGAGGCTCGCGCCCTTGTGTTTCTAA
TCATTTAATCTTTTAAATCATACCCTACCTCTTCCAGGAACAATGCGTTACCCGGCATGC
TTTCGCCTGCATCGCTGCGGCTTCCGTTGTGCAGGATATCGAGAAACTGTTCCATCGTAA
TCTTTTCTCTGCCTACATCGATGAGCGTTCCCACTACGGCTCTCACCATGTTTCTCAGGA
AACGGTTGGCGGTAATCTCGAAATACCAGGTGGTAGGAGAGGTCTGTATCCATCGGGCGG
CTGTTACGTGGCAGATGGTGGTCTTGTTGTCGCCACCCGCCTTGCAGAACGCTGCATAGT
CTTCGTGATGCAGAAAATGCTGAGCCGCCTCGTTCATCTTCTCGAAATTCAGGGGATAGT
TTATCTGCAGTGAATAATGGCGCTCAAACGGATCTTTCTGCGTATGTATATAATAATGGT
ATGTGCGCGAGATGGCAGAGAAACGGGCATGCATCTCTGGGGCTACCTCCCTTACTTCGT
ATACGGCGATGTCGCGGGGCAGGATGCGGTTCAGGCGGTATACCAGCTGGTCGGGTTCCA
TCGGAATCCTGTCGGTATCGAAGTGGGCTGTCATGTGTCGGGCATGTACGCCGGTATCGG
TTCTTCCTGCTCCCACCACCTCCATTTCCTTTCTCAGAAGTATGGAGAGGGCGCGCTGCA
ACTCCTGCTGCACCGAATTGGCATTGGGCTGAATCTGCCAACCGTGGTAGTTGGTGCCGT
CGTAACCGAAGAATATGAAATATCTCATGATGATCTTTGAATTTTTTtGTTTTTtGCTAT
GAACTTTGAGCTTTGATTTGTTCTACGTTCTTTGCTTAATTCGGGTGCAAAGTTACTAAA
AAAACGTGAAATATGGTATAATAATACAGATTTTTTTCAAAAATGGTACAATCTTGAAAG
AAAAGTTCATTTTTATTTTGCAAATTGACAATAATTGTGTACTTTTGCCAACGTTTTTGA
TATTATAGATTATGGCACAGAATATATTCAAGGGTTTAGGTGTTGCCCTTATTACTCCTT
TTAACACCGATGGCTCGGTTGATTATCAGTCGCTCAAGCGATTGGTAGAGTTTCAAATTG
ACAATGGTGCAGACTTCCTTTGCATCCTTGCCACAACTGGTGAGGCTCCATGTCTTACAC
AGGAAGAGAAAGATAAAATCACAGAATTGGTGAAAGATGTGAACAAGGGTCGCATCAAGA
TATTGAAATATTGTGGCGGTAATAATACTGCTGCTGTCGTTGAAGAAATCAAGAACACCG
ACTGGAGTGGCATCGATGGTATCCTCAGTATCTGTCCTTACTACAACAAACCTTCTCAGG
AAGGTCTCTATCAGCACTTCAAGGCCATCGCCCAGGTTAGTCCGCTGCCTATCGTGCTCT
ACAATGTTCCTGGCAGAACCGGTATCAACATGAAGCCTGAAACAACCTGCCGTATCGCCC
GCGACTTCCCTAATGTGGTAGCCGTGAAGGAGGCTAGTGGCAGCCTGGAGCAGGTAGATG
AGATTATCAAGAACAAGCCTGATAATTTTGATGTTATCAGCGGCGATGATGCGCTTACCT
TCTCAATGATTGCCAGTGGTGCTGCCGGCGTTATCTCTGTTATCGGCAATGCCCTGCCTA
AGGCTTTTAGCCGTATGATCCGTCTCGAGTTCCGTGGCGAATATGAGCCAGCCCGTAAGA
TTCATCATTCTTTCACTGAACTCTACAGTCTGCTCTTTGTTGACGGTAACCCTGCCGGCG
TAAAGGCGCTCCTCAATGATATGGGTTTCATCGAGAACGAGCTCCGTCTTCCTCTGGTTC
CTACCCGTATCGCAACCAAGCAGAAGATGAGCGACATTCTGAAGACTTTGAATATCTAAA
ATAGTGATTAGTTATTAATCATTTAGTACCATGGTAGATGATAGAAGAATCATACACGAG
ATAACACCGCTGATGGGTAAGGATGTGCTCTATATTGCAGACCGACACAAAAAGGAGTTT
ACTTATCCTATCCATAACCATTCGGTGTACGAGTTGAACTTTGTAGAGAATGCAAAGGGA
GTAAGAAGAATCGTTGGAGATTCGCAGGAGGTGATAGGCGATTATGATCTCTGTCTCATC
ACATCGCCCGATCTGGAGCATGTATGGGAGCAGAACGAATGCCACAGCGATGACATCCGT
GAGATTACCGTCCAGTTTGATTTCTCCATGAGTGATGAAACGCTCTTCGGAAGAAATCCC
TACGCCAGCATTACCCGTATGATGCAGGAAGCAAAGAAGGGACTCTCATTCCCGTTGCAG
GCAATCATGAAGGTATACGGAATGCTCGATACTTTAAGTTCCGTAAAAGACGGTTTCTAT
GCCGTACAGCAGTTCCTGACCATTCTCTACGAACTGTCACGCTGCGAAAATGCCCGCACC
CTGGCTTCCAGCAGTTATGCCAAGGTAACGGTAGAAGACGATAGCCGGCGCATCCTGAAG
GTGAAGAATTTCATCTCCAAGAACTATATGGATGAACTCCGTCTGCCGGAGCTTGCCTCG
CTGGCAGGCATGAGCAGCAGTGCGTTCAGCCGTTTCTTCAAGCTCCATACCGGCAGAAAT
ATCTCTGAGTATATCATCGACCTGCGTCTGGGTTATGCTGCCCGCATGCTGGTAGATACC
GCCAAGAGTATTAGCGAGATAGGTTTTGATTGCGGATTCAACAATCTCAGCAACTTCAAC
CGCATCTTCAAGAAAAAGAAAGGATGCTCGCCAAGCGAGTTCCGGGAAAGCTATCATAAG
ACAAGAATCATTGTATAATACAGCCAACGTAATCGTTTAAGTGAAATTATCAAAAATATT
TCGCTTAAACGATTCTTTTTTCCGATATTTGTTGTATCTTTGCGCTACAATTTGAAATGT
ATAAATAAACATTTAAAAACTACGATAACGAATTATGAAGCAATTTATGGATGAAAACTT
CCTGCTCGACACTAAGACTGCACAGGATCTTTTCCACAATCATGCGGCTAAAATGCCAAT
TATCGATTATCACTGCCACCTCATCCCTGAGATGGTAGCCAATGATCACAAGTTTAAGAG
TATTACAGAACTTTGGCTCGGCGGCGACCACTACAAGTGGCGTGCTATGCGTACCAATGG
TGTAGATGAGCGCTTCTGCACAGGTACTGATACTAGCGACTGGGAGAAGTTCGAGAAGTG
GGCTGAAACAGTGCCTTATACATTCCGTAACCCTCTCTATCACTGGACTCACCTGGAGCT
CAAGACTGCTTTCGGTATCAATAAGCAGCTCAGCCCTAAGACAGCCCGTGAAATCTACGA
TGAGTGTAACGAGAAGTTGCAGTTGCCAGAATTCAGCGCTCGTGGCTTGATGCGTCACTA
TAACGTAGAGTGTGTTTGTACAACAGACGACCCAATCGATGACCTGCGTTACCACAAGCA
GACACGTGAGAGCGGTTTCGAAATCAAGATGATTCCTGCTTGGCGTCCTGACAAGGCTAT
GAACATCGAGAAGCCAGATTTCGCTGACTATATGAACAGGCTCGGTGAGGTAGCAGGTGT
TAACCTCGTTACATTCCAGGATATGGTTGATGCTTTGCAGAAGCGTCACGACTTCTTTAC
TGAGAACGGCTGTAAGTTGAGCGACCACGGTATCGAGGAGTTCTACGATGAGCCATACAC
AGATTCTCAGATTGAGACTATCTTTGCCAAGGCTATGCGTGGGCAGCAGCTTTCTGCTCT
CGAAATCCGTCAGTACAAGCATGCATTCCTCAAGGTTTGCGCTGAGATGGATCACGCTGC
CGACTGGACACAACAGTACCACTATGGTGCTATCCGCGACAACAATACACTGATGTACAA
CAAGCTCGGTGCTGATACCGGTTTCGATTCTATCGGTGAGTTCACTACAGCCAAGGCTAT
GAGCAGCTTCCTAAATGAGCTCAACATGGAGGGTAAGCTTACACGTACTATCCTCTATAC
ATTGAACCCATGTGCCAACGAGGTAATCGCTACCATGCTCGGTAACTTCCAGGATGGTTC
TTGCCCAGGTAAAATCCAGTTTGGTTCTGGCTGGTGGTTCAACGATCAGCTCGATGGTAT
GACCCGCCAGATGAACGCACTCTCTGTATTGGGTCTCCTGAGCCGTTTCGTAGGTATGTT
GACCGACTCACGTTCATTTCTCAGCTATCCACGTCACGAGTACTTCCGTCGTTTGCTCTG
CAACCTCCTCGGCAATGATGTAGAGAAGGGCTTGCTTCCTAACGACATGGAGAGCCTCTC
TCGCATGGTAGAGGATATCTCTTACAACAATGCTCGCAACTACTTCAAGTTCTATTAATC
CATAGAACTGAAGCAATTTATACTAAGACAAATCCCTTCACGGCATCCCGGTGGTGTTGT
GGAGGGATTTGATGTTTCATCGTGAAACCAATACTTTAAACTTATGGGGGTAATAGACAG
AATACTAGGTTTTTACGAAGATATCAGAGAATTCAATTCTTCTAATATCAAAGACTTTCG
GGGCAGACTCAAGTCTTGGATCAAGATGGGTATGCTTGCCGGTCGCATCTTCTATCTCAA
GGATATGTGGGCCAGGGATGTGGCTGCCTTGACTTTTGCCTCCTTCATGGCTATGATACC
TTTCATGGCTATGATGTTTGTCATAGCCCGTGGTTTCGGCTATGCCTCTCTGCTCGAATC
CTGGCTCTCTACCACCTTCGAGGCACAGCCTGTTGTGGCGCAGACCATCGTTAACTTCGT
TCACAATTATATCGAGAATACGCAGAGCAACTACATCATCGGTACGGGTATCGTGATGTT
TCTCTATACCATCGTTTCGCTGATGCAGAAGATAGAGCTTACCTTCGATGACATCTGGCA
TACGGGCGAGCGTTCGTGGAAACAGATTGTTACCGAATATCCTACCATTCTGTTTGGTCT
GGGACTGCTGATACTCTTTGCTTCGAGCATCAATGTATGGACGGTGAATATGGTGGATAA
TGTAGACAGAATAGCAGATATCGGGGATAGCATTCCTTCGTTCATCCTTCATCTGGCGGC
TTTTGTTCCGATGTTCCTGTTCTTCGTGTTCTGCTATTATGTCATCCCGAATACCTATAT
CCGGGTTCGCAGTACCCTGGTTCCATCGTTCCTGGCGGGTGTCTGCATGACGGCACTTCA
GTATGGATATATCTATCTGCAGGTTTTTCTGTCCAGCTATAATGTCATCTATGGTTCGCT
GGCAGCCATTCCGCTTTTCCTGTTATGGCTTCAGATTTCGTGGGCTATCGTAGTGTTTGG
CGCCTTGCTTTGCCATACCAACCAGAACATCCATTATTATGATGGTGATTTGCAGTACGA
TCACCTGAAACTGGTGCAGCGCATCAAGGTTTGTGGGGTAGTGATGCATCTGGTATGTCG
TCGGTTCAATCAGGGCGAACAGGCGTATACTCCGAAAGAAATTCATGATTTAACGAAGAT
ACCTCAACAGATTGTCAACCAGTCGGTTAAGGAGCTGTTACGTGCCCGTTTGCTGGTAGA
AATCCGGAATGGTAAGAAAAGCAGTTTTGAGGAATCGGTGGTTCTTCATCCGATAGAGAA
GATAGAGCATCTTACCTATGGTGTAATGATAGAGCGCCTCTTCAGTTATGGCGAGGATGT
CTCAAGCCTAGCCGCATTAGAGTCGGATATGGCGATGTGGAAGGATATCGACATCGTGAA
TGCAGAGTTCATAGAAAAGGGAAAGCAAATCGCTTTCTGATAATAAACGGTGTTTTTTAG
GCACGTGTAATCCGTGCCTGAAAAACTATCAATTTATAGTATCTTATTTCTGGTCATATC
CGTCAGAAATCTTTTTTCCCAGTGCTAGCGCCAGTTCAACCTTGGCACCATATCCTTCCA
GCTGGTCGGCAAACTTTGCTACCGAATTGCCGGATGCGATGATGTCATCAAAGAGAATGA
TCTTTTTGCCCTGGAAGAAAGCCTCGTCGATATGGAGTTCATCTACAGGATCGCCATCTT
CATCTACATCATGCGTGTAGCTGAAGGCAGGGTAGGCGTTGGTCATGCCCGTAGCCTTGC
ATATCTCCTCGCTGAACTCCTTGAAACGGCGCTTGGTATGCGCCTCAAGAGCTGCAGGAA
TGCAGACCAGGGTAAACTGTGCTGCCTCTTCGCCCAAAAGATTCTTCAGCTTGTCTGATA
CCATTTCGATAGCCTTCTTCAGGGCTTCCTGATGGTCCATCTCCGTAGTGAGCTCAGAGT
TACCTTTAAAGTTGACGATAAGGTCGCGTTTTTCCCATTCCTCTGCTGTGAGTTCAAAAG
TACCGAAGGCGCTGAATGCAGCGTAGTCGACAAGCCATTTGTAGTGCAGTCCGTTTTTCA
GGACTGGCCACGAGTTGATTTCATTTTCGTAATTAGCCATAGACTAGAATTTTTTGATAA
TTAATAATGCATAGTTTCTGCAAAAATAGGAAATCTTTTCGAATTAAGGTGCCGGTTTCA
TAAAAAAGATTTGTTTTTTAAGTAATATTTCACGTAGCTGCCTTTTTTTtACTTATTTTT
TAGTACCTTTGCACCGCATTTTAAGAAATACGTATATTTATATGACGAGAAAAACAAAAC
TTCATGAAATCCGCGACTACGTTATCATTGCCCTGGCGATGATAGAAGGTAGTATCGGTT
TGAACATCTTCCTGCTTCCCAATCATATCACGATGGGTGGTGTAGGAGGTATCGCTTCTA
TCCTTTACTGGGGATTTGGCATCCCGGCATCTGTATCTTATCTGGCGCTCAATGTGTTCC
TGCTTCTCATCGCATTCCGCATTCTGGGCTATAAGTTCTGTCTGAAGACCATCTATGGTG
TTGGTATCTTTGCCTTAACTACCCGTCTGATAGAGACGCATACGGTAGGCATGACGCCGC
TGCTTCACGACCAGCCGTTCATGGCAACGGTCATCGGTGCGTTCTTCATGGGTAGCAGTG
CCGGTCTGGGTCTTTCCTGCAATGGTTCTACGGGTGGTTCTGATACCGTAGCGGCGATGA
TCAACAAGTATTGGAACATTTCCCTGGGTCATGCCATCATGATTTGCGACCTGTGTATCA
TCACCAGTTCTTATCTGGTATTGCGCGATTGGGAGATGGTGATTTACGGTTATGTCTGCC
TCTTTGTGCAGTCGCTCTGTGTAGATCATGTGGTGAATGCGTTGCGCCGTTCGGTTCAGT
TCTTCATCATCAGCGACAAATATCTGGAGCTCAGTGCAGCCATCAATACCGCCGCCGACC
GAGGTTGTACGGTGATGGATGGTCATGGCTGTTACAGTGGCAAGGATGTCCACATGCTGT
TTGTATTGGCGCGTCAGCGTGAGTCTCAGAAGATATTCCGTCTTATCGACGAGATAGATC
CTACCGCCTTTGTCAGCCAGAGTGCCGTCATCGGTGTTTATGGCGAAGGTTTCGACCGTT
TCAAGGTAGGCAAGAAGATAGGTTTGCCGAAGAAGAAATAGATAAACAGAAAAAGGGTGT
GTCATAACTGCATGACACACCCTTTTTTAGTAATTTTCTAAGTATAGACATCTATATCCT
CTGGCTTCGGCTAGATATGGAAATCTACCAACTTCAGCCATCGCTTGACATCAAACGACG
GACAGGCTTTGTGAACGTTTGGCAAATCGCGATGGCCCAGTATCTCTGCATTAGGATAGG
AGAGGCAGAGGCTCTCCAGAAGCGAATACAGAGCCTGATTCTGGGCTGGAGTGCGCGTAT
CGGCAGGCTTGCCGTTCTTGTCGAGACCTCCCTCATAACAGATGCCGATGCTTTGGGCAT
TGTAATGACGGGCATGGGCTCCGACTTCCGATTCCGGACGACCCGGATATACCACACCAT
CCTTCGTGATGTAATAATGATAGCCGATACTCTTGAAACCGCGGGCAAGATGGCAGGCCT
CCAACTGCTCGAATGTGAAATCCTGAGTCACTATCGTGGCAGAACAGTGGATCACGATGA
GTGAAATGCTACGATGTTTCTGTGTCATGGCAACCTCCCTTCTTTTAGCAGTTCTGTACA
CAGAATGAGCTGGCTACAGCTGTTAATACCGTGATGAGGAAGTTGATGATGGTTTTCCAA
TTTACTTTTTtCATTTTGCTTTGTTTTTTAATGATTAATACAAAGTGGATAATGATAGTC
ACATGCTTGTTTTAGTGGTTGAAATTTAGTTTCAGTAAGCGTTTCTGGAAGAAGAAGGGC
GGGGGAGGAACTGCCAGCCCGGATACCCGTAAAAGGCAGGTTCTTGAGTCGTTATGATTT
GCTGTTTATCCGTAATCGTCAGGATGAAAACCAGCCGCTTTGTGCCTTCAGAATATCCCT
GTCGCCGGTCAGTTCACTCCTTCCTTCTTCTGTCGTTTCGCATATTCGAGAGACGGATTA
CTACTCCAGACCGTCTCCGCTGTCGCCTGTTCCGTCGGTACTGCCGCCTTGTGATGTACC
GCCGCCCTGTGTGGTATCGCCAGTGGTGGTATTGCCTGCAGCGCTCTCGCTAGAGTTGAG
GAGATCCATGGCGTTCTTGGCGTTGGCATCGAGAGAGAGCTGGGTGTTGCTGAGCTTGCC
GGTAGCACGGGCTCTGAGGCGGTAGCCCTCTACAAACTTGGCGAGGTTCCACTCCTTGAT
GCTGGCGGCTCCCATCTTGTTGATGATGCCGATGGAGAAGATGGCGAGGTTGTCTATCTT
CACTGCCTTATTTTGGAGCACGAGCTCCTTCACACAGCTCACCATATCGGTGAGAAGGCC
TTTGATGGCACCCTTCGAGAACGGGGTATTGTGGCTCGCCATGTGTTCGGCGAGTTCATC
GATACCGATGGTTTCTGTTACTACTGGTCGCGCATAATACTTGCCATACGCTTCCTTGAT
TGTCTTGTTCTTGTTCTTCACTAACTTGATGAGAATCATACTTTTAAAAAATTAGTTTTA
GTAAAAAGCAGTCTGTGTCTCCGCCGAGACCGTTGCTGCATCAACCTCTCTGATTGACGA
TACAAAGATACAACATTCCCGACCCCCCAATTATGCGATTTGTGCGATTTGCAGGGATTC
GGGAAAAAAGGTTGAAAAAAGTGGTATTTTTTTATGTTACTGAACTTTCAACGATGTAGA
GCGGAGCGCAGGGATATTAAGAATTGCTTTTATCTGAAAAAGGACGCCTAAAAAGGCAAA
AAATAGTAAAATAGAGCATTTGTTTTGAGTTTCAAGTGGTTGTGGCAGTCGTTGGCTTTA
GTTGGCAGTGACAAGGAAATGAGGAAAAAGAAGATTAGAGAAGTAGAAACGCTTTCAAAT
CATTACCCAATGGAAACGCCCTAATAAGCATTTTTAACGGTGGCGGTTCATATTTCCCCA
TTCTGCGTAAGTTTTGGTTTTGCCATGCAACTCTCATAGTTTAATTTTGCACCGAACAAA
AAAGTAAGAATTATGAGATGCACTTTCAAGACAGTCTTCTATGTAAATGGAAGCAAGGAG
AGAAACGGAATTGTCCCTATCATGGGACGTGTGACAATCAACGGAACTATCGCACAGTTC
AGTTGCAAGCAGAGCGTTACCAAGGCTATCTGGGATGCCAAGGGCAACAGAGCCATAGGC
AAGAGTAAAGAAGCCAAGGAGGTGAATTTTGCGCTCGACAACATCAAGGCTCAAATCGCC
AAGCATTACCAACGACTTTCCGACCGTGAGGCGTTCGTTACCGCTGAAATGGTGAGAAAC
GCCTATCAAGGCATAGGCACCGAATACGAGACCTTGCTCAGAGCTTTCGACAAGGAGAAC
GCAGCCTTTGCCAAGCGTGTAGGCAAGGACAGAGCCAAGAACACTTACAACAAGTATCTT
GTGGTGAGAAAGTACGTTGCCGAGTTCATCAAGTATCAGTACAAGCGCAGCGATATGTCC
ATGAATGAGCTTACTGAGGAGTTCATCCGTGACTATTGCCTTTACTTGAAAAATGTGGTA
GGGCTTGCGCAGTCCTCCATTTGGATTTACTCCATACCTCTGAAACATATCGTTACGGCG
GCACACTACAACGGCAAGATACCGAGAAATCCGTTTGCCATGTACCACGTTGATCCAGAC
CATAAGGAACGTGAGTTCTTGACCTTGAACGAGCTTACCGCCATGACTGAGATAAAGTTG
GAAGACCCCAACATGGCATTTGCGAGAGACCTTTTTATCTTTGGCAGTTGGACAGGTATA
GCTTTCATCGACATCAAGAACTTGACGGAAGATAACATCACCATGGTAAACGGTGCTCCT
TGGATAGTGTCCAAGCGTCAGAAGATAGGCGTACCGTTCCGAATCAAGCTGTTGGATATT
CCTATGCAGATAGTTGAGAGATACAAATCTTTCAGAAACGGCAATCACTTGTTCAACATT
GGCAACCTTGACAGCATCAACAAGCGCATCAAAAAAGTAGCGGTAATGTGTGGCATCAAG
AAACGAGTTTCATTTCATGTCTCCCGCCATAGTTGGGCTGTTTTAGCATTGGAGTATGGT
ATGCCAATAGAGAGCGTTAGCAAAATTCTCGGTCACACGAATATCACCACGACACAGATA
TACGCCAAGGTGACAAGCAGCAAACTTGACCATGATATTTCTGTCTTTGAAAGTCGAATC
AAGGGGCATTTGCCTGTAATGGGAGGAATGGCATGAAAAGGACAACTATCACTATGGACG
GAAATGGGATACTTTCCATTCCGTCCAACTTAGAGGAACTGTGGATGAGTGAGGGAGAGT
TGGTTGATATACTTTATGTTACCGCTCCGAAACTCAACTCAGTGATACGAGCCATATATA
AAGAAGGTATGTTGTCTATGTCGGAAGTCCAATGCAAGGACGAAACTCCCGTTAGTGTTT
GGCAAACGCTGTATAATTTTCCTATGATAGTTGCCATTTGCTTTCGTCTCCACTCTTTTG
GCGCAGCACAACTTCGTGAAGTTATCCTCAAGAGATTGTACGAAACAAAAGAGAAAACAA
CTATTGTCCTGCAACTCAACGGAGGGACGAATGCCTTTTGTTGAAATTGGTCGTATCTTT
GACGCTTCGGTTGTTCACTGTCGTATAGAAATGCACTTGTAATGTGATAAAGATATATCC
ATGCAAAGAATAGTGTAAGCATATATACATTGATGTCATACGTTTTACATGTTTATCGTA
TGACATATAAAACGTATGACATGCAGGAATACATTTTTGTTCATCCCGAGGAATGGTATT
CTATGTCCCCAATTCTTCGGGATTTATTTGTTTCATCCTTTGGACATAGCGAAAACCGAG
TCGTTCCTTGGAGGCTTTGCGCCTCCAGCCACTTGGGCGAACCACCGCAGTGTTTTCAAT
GGTATTAGGTTTTATTCTTGCCAAAACATTGTGTCCACAAAGACACAGCAAGGTATGTTT
CGAGTTACTCGAAACCTTTTGGGTTACTCCCAAAGACCTTGCCATAAATGGATGTATTTC
TCTCCAAAGTTGAGAAATAATAAAAACTTTATTTTACAACACCTGTTTTGTTAGGTTTAC
ATTGTTAGTTTTACAGTGCAGACACACTCTCTTCCCCTCAGTAGATAGTTATACGTGAAG
GTATTGACGGAATTATAGATAGTGTATGCATATTGGCGTTGATTCAAAATGTTCCTGATG
TCAAAAGAAATCTTCATGGCTTTCTTCCTATATGACAACCCCATATCGAACAAACTCATT
GTCTTTGACACATCTTTCGTCAATTCATTCTTTACAATGTCAGCAGAAGTGTCGAATGTA
AAGCCATCGAATGGCATGAGTTTCAATGACACTTTGTGTTGTTGGCTCAGATAGCTGTTG
TTCTGATACTTCGTGGAAAGATAAGTTTTGGCAAACATTCCGTTATAAGCCAACTCCACA
TACTTGCAAGGCTGTGAAGTCAGATATGGGGAGAATGTCCAACTCTTCCATGTGTATTTC
TGTTGATTGTCGTTCTGCAAAGTCGTTTGTCGCTTCCATTGGTAGCCACCATTCAAGGAA
ATCTTTGTCTTGATGGGTTCTATAAATTTAGTGACACCAACTTGCCCCATAAAACTTCTA
CCTGTATTTGGGGCATATATCTTCGACATCGTGATGAGAGTAGAACTTGCATCTTGACTC
ATCAGTAAGTTGTTCTTTTCCTGATTATATAGAAAGTCTGCATTGAAGAACCACATTTTC
AGTGGTATCTTATAGTCGTAATGCAATGAGGCGTTCAAACTCTTGTTGTCCGCCAAGATA
CCAGAGCCAACCTTCAGCGAGGTGTCATTGAATCTGACGGGTGTTTTCAAGAAATCCAAA
ATGTCCCCAAAGGTGCGAGCATAGAATATGTTGGTGCGAAGTACCGAGCGAGAAGTTACC
TTATAGTTGCAATATACGCTAGGACAAACAGAATAATACCAAGAACCAGACGATGCGCTT
TCCAAGTTGTCCTTATGGATTATATAGTCTATGCGCATAGGTATTTCCAATCGGAAGACA
TATTTATATTGAGGATGTGAGTACTCATATTGTGGTACCAGAGCCATTCTGAGATTCTGC
ATATTCACATCATTGCTCTCGTCTGTAGGGTGCAGGCTTGTTTGCACCTTATCCATATAA
TAATTCAGCAATATTGGTAAATAAATACGAGAATAGAGATGCTTCTTAGACATTGAGAGA
GTATTCTCTGTACGAAAACTTCTTCCATTGGCATTTTGTACCACATTATCGGTAGTTTCC
TTGTTAAGAGTTATCTTTCCCATAGGAGAACCTTGATACGACATGATAGACGTAACCGCC
CAACACAAATCCTTGTGATGCCACAAGGTAGAGAACTTGTTGTTCACATAAAACTCTCTC
ATGGTCTGCTTCTGGTTAAAGAGAGAACCGTTCTCTTTAGTAGGCAATTCTGATGTCAGA
AAAGAACCTGTGCTCGACAGTGTGTTGCTAAGATAAGTCTTTTCTGAGTTGTCCTTGTAT
TCCAACTGGATGCTTGGGCGATGTATGGTTGATAGGGGAGAATACTCTTGGGCGATAATG
ACATTGTTATCCGCATCCGCATAACTTCTCGTCAAGCTATAGTCGTACTGACTTTTGGCA
TAGCTATACCCGATATTACCTTTTAGGGTAACATCCTTTCTTATCTTTCTCAATATGTTG
AATGACAATAATCTATCTGTTGGTGAGGCATATCTGTCAACTTCAATAGGAGGAGTGGTA
GCGGAAATGTTCTCTAATAAATTAGACAACGTAGATAATGTCTCTTTGTTGTCAAAGTGA
TTCGTCCCATCAGTCAATGCAAACTGATTGATATTGCCTGCTTTTAGCGAAGCCAACATT
TGAAAGTTGGATTTGAAGAGCATACCGGCACCATTGATTTCATATAAGGTATGTTTGCCT
GCCCCTAATGACACTCCATAAGAGCCTACAGGCTTAAACTTTGCCTTGTTGCTCATGTTC
ACATTGATAGCCACGTTGTCTGAGAATACATCTTTGTTGGCTTTTACGGCTTGGTGGTTA
CTCAACACTTGGACTGAGTTGACAAAAGAAGCGGGTATATTGGTAGTGGCAATGTTGTAT
CGTCCACCCAACAAATCCATGCCATTGATATAGAAGTTAGAAATCTCCTTGCCCAGATAT
TTGATAGAACCTTTGTCACCTACTTCAATGCCAGGGAGTTTCTTCATGGCATCTTTCAGC
GTATAGTCATTCTTTCCGATATACGAGGCTAAGTTGTATGACAAAGTATCCCCTCGTTGG
TAGATGGCTGGAGCTTTTACAACAACCTCTTTTAGGTCTGTGGTCTTTTCCTTTAGATTG
AAGTTGCACTCTTGTGAGACATTCTTGATTTCTCTTTTGGTTTTCTCGTATCCGATGGCT
TCGGCAGTGACGATTAGCTGCTTGGCATCTGACTTTAGTGTTATCTTATAAGTTCCATTT
TCTGATGTTCTCGCAAAGCCAAGAGTAGCCTTATCGGCATTTACTCTTACGATGACACCT
TCCAAAGCCGTGCCAATGGCGTCACGCACTATTCCTGTAACTACACTTTGGGCAAAAGTG
CAGTTACAGAGACAAGCTAACATCATCAAAATTAAAAaCCTTATCATATTTATCAATCTC
TTTGTTTACTTCAATTCGAGAGGAACATATCCATTAGGGCGCACTCTCAGTACCACACCA
TTGACCAAGGCACTATGCCCACCATCCTCATATTTCTGAATAGTCATCTCGCTGATGGAT
TCTGCAGGAATGTTGCCCATAGGATTTTGCTCAAACTTATTCTTCGCCTTGACAAACTGT
TCCCTCGAAGTCTTGATGGTATTGGTGTAAGGCTTGAAGTTCATAGGGGTGCTTGATTTA
CGGAAAGTTATAGCTTTGAACTTATGTATGCCTTCTGAATCCTTTGCTGCCAATACCAAG
CCTGGCAAACCACAAAGTTTCCATGGTCCAAAGGATGCTGGTATGTCCGTGGAATACCAA
ACAGTCCAAGTTCTTCCACCATATTCTCCAACAGCTTTCTGACAGGTGTAACCACAGATA
GTGTCAATGCCCTCGCTCAGATTCCAATTTATGGGATTGGCACTTTCCGTATAGCTGTAG
TAGTTTGGCGTGATTACGCTATAAACGGTCAGTTTGCCCTTAGGCACATTTTGAGAGACA
GATTGGTCGAAAAGCAAATCATTTCTCTTTTCCCGTGTCTTGAACTTTTGAATCTCTGAT
TCTGGCGCTTTGCAAGCAATGGCAGAGTCTGCTTGAAACGCAGTGTAATCAGAGAACATA
GCTGAGTTTCTGCCAATTTGAAGAATGGTAGAAGTGGCATCAGAAGAGCCTTTGTCATTC
TTCATTTGGTACTCGTAGATGCATTCGTATTCATCTACGGAAGAGGAACTCGTTTTCTGC
CCGAATGTCTCTGATGTTAGGCAGATGGTGGTTATCAATAAAACAATCTTTTTCATATTC
TTTGTCTTTATTGTTGATACTAATGTTATTTCTCTTGGCTTATTGGGCAATTCATAAATG
CGGAAGAGTCAACTTTGGGATTAGAATTATACTTCACGAATAAAAGTGACTCGCAGTTTC
CAAATGCTCTATATCCGATTTTCTGCAAAGATGCAGGGAGATTGATGCCTTTAAGGTTAA
TGCATCGGGCAAAGGCAAAATCGGAGATCTCTCTCAAATTGTTCGGAAAGACTATGCGTT
CCAAGTTCTTGCAACCAGAAAATGCACGGTCGTTAATTACTTCTAGTTGATTCTTGAATA
CAAGGGCCTTTATGCCTTCGCAACAAGTGAAAGCCAGTCTTCCTATTTTGCTCACATGCT
CAGGTATCACGGATATGCAGACCTTATTACAATCCCAAAATGTCCATTCACCGATTTCTT
GCAAACTGTCCGGCAAGACGCTAAGCTCTAATTGATGGTCCATATTGAATGCACTATTGC
CGATATACCTCACTGTGTTTGGCATCTTTACGGTTTGAAGATTCTCACAAGTATTGAAAG
CTCGTTTTTCTATAATCAGCAAATTGTCGGGAAGGATGACTTGCTTGATGTACTTATTCA
TTTCAAAAGCCATTTCTCCTATTACTTTTACATCCTTAAGCTCTTGGATGTTATTAAAAT
CCACAACAGAGTCTTTTCCTTCCCATTTCACAAGGCGAGTTCCATATTGTGAATCTTCTA
CCGTAAAATGGCTCTTTCCTTTTGCCAATGAAAGTGTTGGTAACCAACAAAGGCATAGCA
GAAATAGTACAGCAACTGAAATCTTACTTTTTATCATAATCTTCTATTTTTAGTGTTCTT
TATATTCAAAGACGAAAGAATGATAAAAGGGTAAACTACTTTTTCCAATATTTTTCAGCC
ATAGGCTGCAACCTTTCCTTTATTACTTCCATAACAGTCTTGAAATCAAGAGTTTCTTTC
CATTGAATCTTTTTCAGAAATGCTTTCCAGCGAACTATACGTGCTGCGTCTGTCGCAAAA
CTTTCTGTAAACAACTGCAATTCGGGATTGTATGTAAGCCCTCTATTATCGAAAGTCGCC
TTAATCGCATCATATAATGTGTCATCAGACAAGTCTCTCTTTGTCAGGAGTTGGTAACAG
TCGAAGAAATCTTTCATGCGACTGTTGAGCACATCTCGGTCTATCATCGTATGGAATTTC
TCGGCGACAACAGTCTCCAAGGAATATGCCTGTATGTTCACAGATGGAATGTCAGGCAAA
AGCAATGGGAAGTCAATAGTTGTTGGATATGGAGTTACAACATCACCAAAGCCAATGTCA
ACAGACATGTTGTAAGCAATAGTATCCATATGGGCCGTAAAGTAAAATCTTGTGCCAGGA
TACTTCTTTTCAACAGTTATAGGCTCCAACTTAATGCTGTTAACATCAAACGATACTCCA
TCCTCATCGCATACAATGCCCAAAATTTCCTGGAACACGTGCGCAAGGAAATCCCTATCA
CGGCTAATTCTATCTGCCATGAAATCAACATCTACTGTAGGACGTGCCTCAAGTCCGTTC
ATCGCATAAAGCAAAGAGCCACCTTTCAGCAAAAAATTGTCCTTATATTGGCTTACAGAT
ACTCTGTAAAGCAACCTCTCGTTGAAATATCTTGCCAAGAGATACATATATTTATAGCCT
GTCTCATTCATCAGATTGAGCAAGCGGGTCTTAACAGACTTACCGTAGTTTTTCTTTCCC
ATCTTATTCTATAGCTATTTCAAGATAATTTTTCAATGTATTAAACACTCTGAGGCGTTG
GGCGTAATCCTGCAAACGAGTGAGATTGCGGTTTGGCTTTTTCAGATAGGTGCGTATCAC
TTCAGCACAAATATCTAACCCCAATTTATTCCTGTATTTTACAGCATCGCAAACACTTCG
CTCCATATCGGTAATACGAACATGATACCCTGAAATTTCTGCATCCATAATGCCGAACTC
CAAGTTCTCCTTCTTCCAATAATACAGCTCTATCGGAAGCGTATCTGGTATCACCACCTT
CCGCTTGTTGGCGATGGCTATACAAAAAGCAGGTGGAACAGTTGTCGAAAGCTGATGGTA
AGCCCACGCATTGTACAGGCATACAATACCATTAGGTACAATCCGTTCCACATCAATCAT
TGTATTAAGCAAAGCATCGGGAACGGCATATATGCCATGACGCAACTTTATCAAGTCGCC
ACGCTCCTTAGCTCTCAACAGTCGTTTATACTCTGACAGATGAGATATATCAGTAGTGGA
GATAGTGCCACCAAGTGCTGCTACTTTGCAAACTATATTGTTCATTTCACCTCTTATTAA
ATGTCATTACAGCTGCAAAAATACAATAAATTTCGAGAATACGGTAAGATTCTACGGATA
ATTTCATAAAATACCGCACATTTTTGCATATTTTCAGAGTCCTAATTATATTTGAGATGA
TAATAAACTCTAAAAAACATGCAACAATGCAGTATTCTAAATTTAAAATTGTATTTTTGC
CACCAAGATGACAAAGAGTTGTTTGACAATCAAACGTATGCAAATTGTAGAAATTAGAAC
CGTTGCTAAATCATTACCTCCATTGAGGTGAAAAACTCATAAATCGCTCATTCTAAGCTA
TTCGGCAGATTTTAGCGTAATTTTTCAAAGAAAATAAAGACATTTTATTCCGCATTATTT
TGCAGATACCAACTTTTTTCGTAACTTTGCCAAAAATTCAATAAAAAGCAACAATATGAA
ATATCCTATAGGAATACAAGACTTTGGAAAAATCAGAAATGATGGTTATGTCTATCTTGA
CAAGACAGACTTGATTTATGATTTAGTACACAATGGGAATATATATTTTCTGAGTCGTCC
AAGACGATTCGGAAAGTCTTTGTTGATTTCTACCTTGGAATGCTACTTCCAAGGAaAAAA
AGAATTGTTTAAAGGACTTGCCATCGAACAGTTAGAAAAAGAATGGAAGCAATATCCTGT
TTTTCATCTAGATTTCAACGGCAAGGACTTCACACAGGCAGGCGAATTGGAAAAAACCTT
GCAGACTTTTGTTGAAACCCAAGAACTGAATTATGGCAGAAACCCATTGGCCAACACCTT
GGGAGACAGATTTATGGCTGTTTTGAAAGCTGCCCACGAAAAGACAGGACTTGGCGCCGT
TGTCCTGATAGATGAATATGACAAACCTTTATTGGATGTTTTAGACACAGGGTTAAAGAC
CTTCGATTCTGAAGGCAACGAACGTTTGCTGGAAGACCGACATCGTGAAATCATGAAAGG
GTTCTACAGTGTCTTCAAGGCTGCTGACAGAGATTTGAAATTCGTGCTGTTGACAGGTGT
TACCAAGTTCTCGCAGGTAAGCGTATTCAGTGGTTTCAACCAACCAGATGACATCAGCAT
GGACGACCGCTACGAGGCTCTTTGCGGCATCACGGAAGAGGAACTGTATTCTGTCTTTGA
TGAGCAAATCAAGGCAATGGCTGCAAGATATAAAGTGTCTGAGGATGAGATGAAATATCG
GCTCAAGCGCAAATATGACGGTTACCATTTCAGCCCAAGCATGCTCGACATCTACAATCC
TTTCAGTATCTTGAACTCACTGAGTAAGAAAATCCTGAGTGATTTCTGGTTCCGTACAGG
TTCACCTACTTATCTGGTCCGCTTATTAGCTCACTTCGACGAAAACCTCAATGAACTGAC
AGGGAAATTTTATCCTACCAGCAGTTTTATAGATTACAAGGCGGATACAGAGGCTCCATT
GCCAATGATTTACCAGAGTGGTTATCTCACCATTAAGGATTGGAACATGGATACCGATTC
TTATCTCTTGGATTTTCCAAACGATGAAGTAAAAGCTGGTTTCGTAACCATGGTGGCAGC
CAACTATCTGAAGCCTAAGGAATCGCCTGATGCATGGGTCGTAGAAGTTGTTAACACGAT
GAAGACGGGAGATTGCGACAAATTGGAAAAATTACTCACTTCCTTCTTCGCCAGTATACC
CTATAGCCAACGTCGTAAAGATGACGAGCGGGAAAAAGAGCGATACTTTCAATATACCTT
CTATCTGGTGATTCGCATGATAAGCAGTTTTACCGTTCTAATAGAAAAGGAGCAAAGTGA
AGGACGGGTTGATTGCATTATTGAGACCCCAATGTTTGTATATATCTTCGAATTTAAGCG
TGATGGGTCAGCGACTGAAGCCTTGAAACAAATCGAGGAAAAAGGATATGCCCGTGAGTA
TGCTACAGACAACAGAACGATTTACCTGATAGGCTGCAATTTCTCGTCTAAGACGGGGAC
GATTGACGACTGGAAGTCTAAGGGCAAAAGCGTTTAAAAAACGGGTATTTTTTCCTGTAA
TAAACTCACCCTGGAAGGGATATGCATAGTGTGTTGTATGCATTCCCTTCCAGGGTGATT
TTTTATGGTTCATCCAGAAATTCGATGATTTCTGCTACTTGTTGCCGGCGTAGCCCGAAC
AGAGGCTCTGCTTGAGCTCGGGGCACCGGTTGATCCATCTCACCAGTCGGTTGAGCGCTA
CCCTGGGGGTAGCGGTGGGAAAGTAGAGCATGGCGAGCTCCGCCTTCCCGTAACTTCTGT
CTTCTATCATAATTTGTTCTTTTTAGTCTGTTTTTGTCAGTTGCTTCTTTCTTCTGCCTG
GTAGAATAAAATCCCTCCGAAAGATACAGAAATCCCTCCGAAAGATACGGAAATATCTCC
GAAAGATAAAAAAATATCTCCGAAGCAGAATTTCCTAAAATGGGAGATCTTCGGGCGGAA
TATTCTCGCTGCCATCCATCTTCTGGTTGTTCTCTATCTCGTCAGGACGCATTTCTATCA
CCTTCCAGCCGTTGCCCGTCTTGCGGTGAATCTTCTTGAACCCCAGCGCCTCCATGAACA
TCGAAATATCCTTGTTCGACATCGACTGGCGGAAGGCGGGGTTCGTGCAGATGCGCTCCA
TCACATCACTCGCCGTAACAAACTTGCAGAACTCGGACGGTGTATCGGCATCAGGAACAC
GGTAGAACTTGTTGATGCGCTCGGCTATATAGTTGTTCACACGGAAATAAAGATTGTGGC
GCTGTATCTCCTCGTTCTCCTCCTTCGTAAACCAGTAAACCCAGTCGCAGGGCTCACCCC
TCCGGCGCTTCTCTATCACCTCCTGAGCCAGTGCCACAGCCTGGGAGTAGATGCCCTCGT
AATTGAAGGGGAAGTCGATGGGACTCTTGATCTTCTCGATGCGCCAGATGAGGAAACGGC
GGTTCTCGTCATCATCGATGATATGAACCTCATTGCTCGTGGCACAGAACCCCGCATTGT
TCTGCAGAATGCAGTCCCACTCGGCATAAGGGATTCGCATGCTGATGTTGCGCTTCGTGA
TGTTGCTCTTGAAGGAATCCAGGTTCTTGCCGCGCAGACAACTGAACTCATCGAGACACA
CTATCGCCTTGCTGGCACACATCTGCAGGAAATCCTTGTTCTTGTAGTCGCCCGTAGAAT
CGTTGGCGAAATACTTGCGCAGATGGGGCGGCAGAAGATGGTCGAAAAACGTGGTCTTGA
AGATGCCGCCCTTGCCTACGAAAACCATGATAGACTGGTTGGTGACATCGGGGCGCACCC
AGCAAACCACCATGTTGACCAGCCATTTCTTGAAGGCATAGACAAAATCCTCCTCCGTAT
GGCGGTAACCGCCTGTCTGCATCACGGTTACCCGATGGGCTAATTCTGCGATATAGTCAG
TCTTTCCGTCCCATTTCGGCAGACTCTTCAGATATTCCTCCATGGGGTTGAATTCGGGAC
TGAAGTTACTTCTTATCACCGTATCCAGCTTTTTCTGGGTGGTGCAGATGTTCTCCAGTT
CCATCTTCACGAACAGGGAATTGCTCACCCGGGTATCCACTTCGGTCCAGTCGAGATAGA
GTTTCTCTCCGGTGTTGATGGCGCGCACTTCATACTGGTTGCTCAGCGTGTTGTGGTGCA
TTTCATATCGGGCTCCCAGCCATCCCAGCAGTGCTCTCATGCTGGTATAGCGTTTCTGCT
CATCCTCTCCCTGCTGTCTTATCTTCCAGGTTCCCAGCCGCTCGGTATGCTTGTAAATCT
CCCGTGCCACCCGCTCGGTATCGGCATATTCGCTGCCAAACTTATCTGCCATATGTTTCA
CAGCCTCCTCCTTTTCGGCTCCGAAACAGAGGCAGAATGTGGCGTATCTTACTACGTAGC
TGTTGTGATGATGCTCCTCAAACCGCTCTTCCCAGCTCTCCGCCAGTTTGTCTACATATT
GCAGAATCTCTTCGGTGGTGAGCGTCTTGGGTGGCGCTTCGTCTTCCTGTTTGCGAGGAT
TTTTCTTTTtGGGTTTTTCAGCCTCCGTCTGCCTTTTCCTGTTCTGTTCCTCCTGTTGCT
TTGTAGCTTTTTCGAAGTTCTCCACCTCCTCCCGGGTGATGGCGAGAACTTCGGCATTCC
AGTTGAAGTAAGCCTCGGGGTCGTAAGCCAGTCCGCAGCTTCTCACCATGTCCTGGCATT
GTTTGTCGCAGCTGATACCCAGCAGTTTGTCGTACATGCTCATGGCTTTCCTGATGGCGA
GCAGGTGGAGTTCGGTGGCAGTGAGATTGCACCCTTCAGGCCGCATATATCTGAGCAGGA
TGCGGAATCCCTTGCCCGAGACGGTGATGTAGAAGATCATGGTGAAGGGGATGTTCCGGG
CGGTCTGCCTGAGTGCCGTCTGTGGCATTTACACCACATACGTTGGCGATAGCCATTTTT
ACGCTGGCTTCTTCTTCCATTTCTGCTGAAAATTTCAGCACTTCTTGTTTTGTTATGTTA
TTATTTTCCATGCTGCGAAGTTACACAAAAAGCTGCACATTGGCAGTGAGGGCTATAGCC
CTCACTTTTTACAAAGAATAACCTAGGTTAAAGTTTTTAACGCAGTATTTTTGTGCCCAT
TTATGTGGGGATATTTTGCTGATGAAGAAGTGAAAGAGTGAAACATCGGAAAAGTGACGA
GGTGAAGGGTGAAGGGTATATTTTAAATCTTATATTATATTCTTTTTTTtAGGATTTTTG
GAAAAACCGGAAAGCCAGAAAAATGAAAAAACGGATTTTTTTCCTTGCCGCGCGTATATA
TAAAAAAGAGTTTTCAAACCTTCACCCTTCACCTTTTTATTTAACATTTTGTGTGTCAAA
TAGTTACGGGTGAAGGGTGGTGAAGGGTGTTTTCCGCTTTTTATAAACATATTTTAAGAA
TTCAGCCCATTTTTACATATTTTAAGCGTTTATTTTTGGTTCCAAAAGGGGGCCTTTTTT
TAGGGTCCCTTTTTTCCTCATTTCTTACCGCTTAAATCTTTGAAAAAGCGAGTAGGGTAG
GGAATCCCGTCTTATGTTGTGTTAAACAATTATCAGATAAAAGAAGTTAACGATACCGAA
AAAGGACTGATTTTTAAACAAATATTAACGCAGAAAACTTGAAGTTTCGCATATTAGATT
CAGGTTTCGCAGGTTCAGGAGTTAAGGAGTTAAAGAGTTAAATGAGTTAAAGAAGTTAAA
TGAGTTATCGCTCTCTATAGTCGCTGAGGAGTTAAGACTTTACCCCATACGCCCTGAAAG
GGCAGAAGCCACATGCGAAGTTCAGTCCTTTAACTTCCTGATATGTGAAAGTTCAGTTAT
TAGCCAATAATGATGTTAATTTCATTCAAATATTTGGCGTTATCAAGATTTTGCAGTATA
TTTGCATCCAAAAGAATTTAAATGTGAATCAAATGGTTAAGCATTTATATATAATAGCAG
GTTGTAATGGAGCAGGCAAAACGACTGCTTCTAAGACGATTCTTCCCTAGTCTTTGCTCG
TTAAGGAATTTGTTAATGCTGATGAAATTGCAAAAGGTCTCTCGCCTTTCAATCCTGAAG
GAGTAGTGATAGAAGCAGGGCGTTTGATGCTTAGGAGAATAGAAGATTTGCTGGAAATGG
GTGAATCGTTCTCCATAGAAACTACTTTAGCAACCAGATCTTATATTAACCTGGTGCGCA
GAGCACAAGAAAAAGGGTATGTTGTGCATCTCTTGTTCTTTTGGCTGGATAGTATAGAGC
TTGCAAAAAGACGTGTAGCTGATAGAGTAGCTAGTGGCGGGCATAACATTCCTTTGCCTG
TAATTGAACGTAGGTATAAGGCTGGTCTTAAGAATCTTTTTGAGATATTTATGAAAGAAG
TGGATATCTGGATTCTATTTGATAACAGTTTAAATAAAGGAGAACGTGTTGCTTTCGGAG
GTAGACTGCTTCCAACAAAGATTAAGGATATTGTTAAATTTAAAAGAATTAAGGATTATG
AGTGAAAGTGAGATTGAGGGCTTTATCAACAAAGTTGAATCAGGCTTAGTTGAAGCTCAG
CATGATATGTTGGTAGAAAAGGCTTTATACAATCGTCCTGTTGTCATTAGTGACGGAAAT
GGCGGGGTAGTAGAAGTTTCTGCCAAGCAATTATTAAATTAGAAAAGTTTTTATCATTCT
TTTAACTAGAGTCGCCCTTCCCCCTTTGCTTTACCCTTCGGTCAGCGATTTTCAATTCCG
CTACGTACCGGTGGCCGTTGGTTCAGGGCGTGCTGCTTGGTTTTGCCTGCGTTCTGCTTC
TTCTCTTTCCTTCGGCAGAGGATATAAAGCTGCAGAAAGCGGAGATGTAGATTACGAATA
TCACCATATAATCAAGGGTCTATACGCCACCTTTTATTCGTGGCATATAGACCCTTGTCG
TTTCCCGTGACGTGCGGGGAATTATACTGAAGAAAATCCCCCATCCCGCTTGAGGAAGCA
GGATGGGGGATAGTTTCTTATTTCTTCTTGAGCCCCTTGTATGCAAGGAAAGCTACAATA
ACAATGGCAAGAGCCAAGATGATGTAACCGAGCTCATGACTATACTTTAATGCCTGCTGA
TATACATCTTGAGTTGTTTTATAGTCTGTATATTGGTATATCCCCCAACCGATGATTGCT
AAAACAGTATTCCAGATGCCAGCACCGATTGTGGTATAGAGCAAGAATTTGCCTACATGC
ATACCTGCCAAACCGGCTGGAATACTGATTAATTGGCGAACAGCTGGTACCAGGCGCCCA
AAAATAGTGGATGCGGCTCCATGCTTGCGGAAATACTCTTCTGCAACTTCTACCTTTTGG
CGGTCTATCAGGCACATATGTCCGATGCGGCTGTCTGCAAAACGGTAGATGATAGGGCGG
CCTACCCATTTAGCTAAATAATAGTTGATAAGTGCACCGATATTGGCACCAATGGTGGCA
AACACGATGACTAGGATAAACGACATTCCGCTATCAGGATCCATGGCTTTCCATGCTGCA
GGTGGAACAACCACCTCTGATGGGAATGGGATGAATGAACTCTCGATAGCCATGAAAAGG
GTTACTACCCAGTAATTTAAATTGTCGAGTATCCAAAGAAAAAGCTCTGCTGTATTCATT
TGTTATCTGAATCTAAATAATATCTGTCTCAGTGTTGAAACTGAGACAGATATAGGTGAT
TTATTTATTCTGTTTTGCCCATGTATCCTTCAAGCCAACGGTTTTGTTGAATACTGGTTT
TTCTGCAGTAGAATCAAGATCGGCCATGAAATAACCGATACGCTGGAACTGGAGATATTC
ACCTGGCTTCTTGTTGGCTGCATATTCCTCAATATAGCAGTTAGGATAGTCGTGGAAGCT
GTCTGGGTTGAGCAACTCGTGGAAGTCACGTTCATCAGCAGATGGATTTTCTACCATAAA
GAGACGGTCGTATTCGCGCACCTCTGCCTTTACGCAGTGATCTGCTGATACCCAATGCAA
TGTACCCTTAACCTTACGGTTGGCACCTTCCATGCCGCTCTTACTGATAGGATCGTATTC
TGCCTGAATTTCAGTGATAACGCCATTTTCGTCCTTTGTGCATCCAGTGCACTTAACGAT
GTAAGCATTCTTCAGACGAACTTCTTTACCCGGAGTCATACGGAAGAATTTTTTAGGAGC
ATCTTCCATAAAGTCAGCACGCTCTATCCAGAGATTCTTAGAGAATGTGATGGTGTGTGT
GCCATCAGCTTCATTTTCTGGATTATTGATGGCTTCCATTTCCTCTGTTTCACCTTCCGG
ATAGTTGGTAATTACGAGTTTTACAGGATCAAGTACTGCACTCACACGACATGCTTTCTT
GTTCAAGTCTTCTCTAACAGATGCTTCGAGTAAGGCCATATCGTTGAGAGCATCGAACTT
AGTATATCCGATACTGTCGATAAACATACGAATACTCTCAGGAGAGTAACCGCGACGGCG
CATTCCGCAAAGAGTAGGCATACGTGGGTCGTCCCATCCGATAACCAGTTTCTCATCAAC
CAGCTGGTGAAGCTTACGCTTGCTCATTACTGTATAAGTGAGGTTCAATCGGTTGAACTC
AATCTGACGTGGACGATTGTCGTTTAATACATCTGCAGTTCCGTCCTTCTCCTTCAAGAA
GTCGATGAACTTATCGTAAAGCGGACGGTGAGGTACAAATTCCAATGTACAGATAGAGTG
GGTTACCCCTTCAAAGTAGTCACTCTGTCCATGAGCAAAATCATACATAGGATATGCATG
CCATTTAGTTCCTGTACGGTGATGAGGAGTATGGATGATACGATACATGATAGGATCGCG
GAAATGCATATTTGGATTCGCCATATCGAGTTTTGCGCGAAGAACCATGCTGCCTTCTAC
GGCCTCAGGAGTATTCATCTTCTCAAACAAAGCAAGGCTTTCTTCGATTGGGCGATCACG
ATATGGACTAGCAGTACCCGGTGAGGTAGGAGTACCCTTCTGCTGTGCAATTTCTTCAGC
AGTTTGTTCATCTATATATGCATTGCCCTTCTTGATCATCCAGACAGCAAAATCCCAAAG
CTTCTCAAAGTAGTCAGAAGCATAGTAGATATTGCCCCACTTGAATCCGAGCCACTGGAT
GTCTTGAAGAATATTCTCTACATATTCATTGTTTTCCTTGCTAGGGTTAGTGTCATCAAA
ACGAAGATTGCAAACACCATTATATTTCTCTGCAACACCAAAGTCCATGCAGATAGCTTT
GGCATGGCCGATATGCAGATAACCATTAGGCTCTGGCGGAAAACGCGTCTGGATTCGTCC
TCCGTTTTTGCCTTCTTTGAGATCTTCCTCAACTAACTGTTCTACGAAAGAGATACTTTT
CTTCTCTTCCAAATTGTTTTCTTCATTAATTGCCATAATTCAATAAAAAGAATAATTTTT
AAATTTATGGTGCAAAGATACAAATTTAATTGTAAGTACCGAAATTATCTGGCAGATAAT
TTTGTTTTGGGAGCGATAATTTTGTTTTGGGAGCAATAATTCACAAAATATGTTTTTAAA
CATATAAAAAGATTCGTTCGTTTCGAAAAATATGTCTATCTTTGCATCGTTATCCTGAAT
ACAATCTTTTTACCTTAAATGAAACTAATACCAAAAAGAACGCCTTCGCTGTGAAGCGAG
GGCGTTTTGCTTTTTATACCAGGTTCATATTCTATTACTTTTTGCGGAATGTTTCGTTCT
TAATAATGATAGAACCTTCTTCTGTATCGAGTGTTGCCTGCTCCTGAACGTCGGCATCAA
GACCCTTGCGGCTCAGGATAATCACTGCTGCTTTACCTTCTGGCTTAGCTGGCAATTCCC
ACTTGTAAAATTCCTTATCAAGGCCTTTTACTTTAACAGAGAAATCACTGTTCAAAGTTA
CACAGCGCTCACCATCTGCGCTCTTATATTCACCGGCTGCGGCAGCCTGAAATGCAGAAT
CGGTTACAACTGTCTGTTCTGCCTGAGCTGGTGCCTGTGCTGGTGCTTTTTTCTCAGAAC
ATGCTGTGAAAGCTATCAGGCCCATAGCAAATGCAAGAATTGATAATTTCTTCATAATCT
TTAAATTTTATATGTTAATAATAATGTTAATCTAAACCATTTTTATAATCTAACTCTTTT
TATACATTTGTTTATCTCAGTGGTATGCTATAGAAAGATAGTATTCCACTGGTACAAATG
ATTACCCAAATAGAAACGAGCCCCGTAATGATAGGGACGCTTGCAAATCTGATGTCGTGG
TTGGGCTTAAAACGTTCGGTATGCTTCCTTAAAAAATACTGAAATATATAATAATATAAG
GTGGCATAGAGAAAACCAATGAGGGTACCAATCAGGATGTCGCCAAAATAGTGTACACCG
AGATACATTCGGGAATAACTGGTTATCAATGCCCATAGGCATAAGAATATCGTGAGTTTG
CTCCGGCGAACCAGATATTGGGCAAAGAAGGCCATGCTCCATGCATTGGCTGCATGAGAA
GACGGGAAACCATATCTTCCACCCCGATATCCTTGAACAACATGTACCATCGGACTGATA
GGATTATCAGGATTGCTGGGACGCATTCTTGCTACCAATGGCTTCAGAATTCCTGATGCA
GTCTGGTCTGAAAACAAGATAATCAGAGTGATGACAACTATAGTGCTCATCACAACCTTG
ACAGGAAAATTCTTCAGCAGTACAAAGATAAAACTGGCATAGAACGGAACCCATACAAAA
CGGTCTGAGAAAATCATCATGAAGTAATCCCAATACACGTTGTGAAAACCATTGAAAAAC
AGAAAAATCTGCGTATCAATCTGTTCTATTTGATGAAGTAATTCTATCATAGTCTTTCTT
TATGAATTTCTGTAATGTTCGCTTTCTTGTTTCTGATAATCTGTTGCCCTGTCGTTTGGG
CTATTTTGCACTCAAGTCATCGTACAACTTCTGAAGATAAGCCATGCCTCGCTTCAGGTT
ATAACCTTTTTTGCCTTTATCATAAACAACCTTTTTGGATTTGTTGTCGTAGATGATAGA
GTTTTCCTCTGATACCATGCCGAAAGCATCGGGTACATCAAAGAATGCAAATTTAGGAGT
AGCATCACTCAACATGTTCTTGCTGAACAAGAAGTCTTTGTGAGGAATGGCTAATTGTCC
GAGCAGTGTAGCTGCTATATCATGCTGACTTCCTATGAGCTTAACATTCATTGGGCGAGC
TATTGCTCCACCGGTCATGATAAGTGGAATCTGATAGCGGCTGCGGTCAAAGTTGTCAAG
ATGTTCTTTGTATGCGCCAACATGATCGGCAACGAGTAATACCAAAGTATTTTTCCATCT
AGGCAATTTGCTGTATTCACGCAGAAGATGACCTATGACACTATCAGTGTAAGCAAATGC
ATTTAAACGTTTGTCTTTCAGTCTGCTATATGGTACATCGAATGGCTCATGACTGCTTGA
TGTCTGGAATACTCTCAGCATAGGCTGTTTGGTGTTCTGTTCTTTTCTGAGGTCTGCAAG
CAGCCGGTTGGCTACTATATGATCGTGTACTCCCCATTTGCTCAATTTGTCCTCTATAGG
GAAATCACTATCTGAAATGATTCTCTCATAGCCCTGGGAAACCAGCCAAGAGCGTTGGTT
GGCAAAATCAACATCACCACCATAATAATATGCATTGCCGTAATGCTTTGCTTTAGCCAA
TGAACGTGCCAATGATGGTAATTGTGCAGATTTTGCCGGGTAGCGCATGATGCTGGTTGT
AGGTTGTGCAGGATAACCGCTCAAAACAGCAACCAGACCACGATCCGTGCGGAAAGTATT
GGAATAGAATCTTGGGAAGAAAATTCCCTTTTGGGCTATTGAGTCCAAGCAGACCGCTAC
GTCTTTATGTGTTCCGACGGAAGGCATGATGTCGTTGGCAAAGCTTTCCATAATAATAAT
AAGTATATCTGGCTTTCCGTTTTTCCGAGCTTCTTCATTCAGGAGCGGGTAGGTGTTCTG
GTCGCTTGAACTTACCATTTGAGCAAAGAGCTTGTTAGCTTCTTCTTCTGACATGTATCG
GTATTGCGATGCAAAATCTTCCTGATGGGTAAGTGATTCAAACAGGCTGAACATCGGATT
GACGGCAGCATGATTCAAAAACGCATTTTGGCTGAAATATGCCTTTCCTGTATTTGTTGT
AGATACAGTAAATCCTCCTCTGATAGGGATGAAGAGAAGGGCAGTAAGCAGCAACAAAAT
AAGAGAATGGCGCATACGATGATGCTCTATGTCAGAGTAGCGTGTTCTGCGACCACTGCC
GAAATCTCCAAAACCATAGTTGCTGTATCTGCTGGAATAGCGCTTCTGGGTATGAGGCAT
GCGGAGTGCGAACCAGACGGCTATGGTAAGCAGCACAGTGATGAGGAGAGCCAAAAAGAT
GTAAAGCCCTCCAACACTTGCAAGTGCATCCTTTGGCGAAGTAAAGAAATAATATAATGG
AGTGCTATCTAGCGGGAAGTTCCAATATGGATATAATCCTGCATTCAGTATGAATGTAAT
GGAAACCAGGAAAGATGCCAGTATATAATAAGCATTCAGAATGGGACGTATAATCTCCTT
ACGAAACCAAATCATTGCGATGAGCAACAAACCCGGTAGTGCGGTGAGGTAACCAGCCAT
AGAGAGGTCGAGTGATAAACCATACCACATCACTGTAGGCATTTCGCTCCAGATATTATC
GATAGGTTGTGTAGCAGAAGCCTTTTCCAATATCATGAAAAATGGTTTCTGAAAACCGAA
CAAAATGACAAACGTAAAATACGTTTTTATAAACCACAATATTTGCTTCATATCTATGCT
TCTTGTCTAATAATTATGATATACTCGGCTTTGAGCTTGAAAATTAATGCAAAAATAACC
ATTTTATTTCATATAAACGACTTTTTTGTGTTTATTTTTCAAAAAAGTGAGAAAAAATTT
GGTCGTTCTAAATAAAAGTCGTACCTTTGTTGTAATAAATTTTATAACATAACTATGGCT
AAGTACAATATTCAACCTAAAAAaGAAAAAaTAGCAAGATATCAATCTATGCTGAGTGAA
GAAACTAAGGACCGCCTTCGCGACGAGATAATCCGTGTTCTTGTTACTGAAAGAAAGTAC
AAGGACCCAGACTATAGTTCCAAGAAACTTGCAGAGGATTTGAATACTAACTCTCGCTAT
ATTTCTGCTGTATGCGCAACTCGATTTCATAAGAATTATGCCGAGTTGGTGAATGATTAT
CGAGTAAACGATGCTATGTCTTTACTTACCGATAAACGTTATGCAAGAATGACTGTAGAA
GGTATCAGCGAAATGGCTGGTTTCAATACTCGTCAGAGTTTCTATGCTAATTTCTTCAAG
CGAATAGGCGTTACTCCTCGTCAATATCGTGCTAATCATTTTAAGGGATTGGAGTAAGTT
TAATAGTTAATAACTAGAACATGAAACAAAAAGGAGGGTGTATCATAAGTTAATGATTCA
CCCTCCTTTTTGTTTTTACAAACTATTGCGAGTTACCTCTTGAAGTAGTTTCTCAATGCC
TGGTGGCGGATACTCCTGTTCAATCTGCGTATGGTCAGATTTCGTATCTGGCGAACTCGC
TCGCGTTTGAGCCCCATATCTTCAGCAATTTCAGCCATCGTTTCCTTAGGAACCCCTATA
CCATAGAATTTGGTGATGATTTTTTTCTCTCGTGGCAATAAATCTGCAATGCTTTCTGCC
ATCTTTTTCTTCATCATTTCTATGTTCAGGGTATCATCTGCAATCTTTACATCCGGATCG
TTTAATATGTCTAATAGGGTATACGGATTGTTTGCGCTTAGTGGCGCATCTACAGATACA
GCCTTGTCTGCGTTTCTTGGGGCATATTTCTTCTGGTCTTTCGGTAAACGATAAACTCCT
GATTGTTTATCAATGGCCTGTGATATAGCCTTGTGAACGAATGGACCGGCATAAGCCACA
AAATCGGTGCCCCGGTCGGCTTGGAACTTTCTGGCTGCCATAAGCATTGCCAGCGTTCCT
TCGCTAACCAAGTCATCAAACTCAACGCCTTTACCTTTATACTGGTTGGCTACTGATTTT
ACATAGTTTAAGTTCTCACTAACTATCTTGTTTATTTCTTTTTCTGTCATATTCAATAAT
TCTTTTTGCAAATATACATAGAATAATTCAAAAAAACAAGTATTTTGCTCATTTTAACCA
ATCATTTTGGTTTCCACATATTATATATGTTTCTATGATTTGCATAAAGCTGCGTATGGA
CAGTATTCGCAACGATGCTTATCATCTGTAGGTCGGAATGGTTGGTCCCTGTCAAAGATG
TTGGCGATGAGAACTTTCAGTTGTTTCATAAACTCTTCTTCGTATACATCTATGCTACTG
ATGAGTTCCTTGCCCATTTTTAATGTCGGATCATAATCTTCTGCTCCTGCATTTTGTATA
AACAGCAAGCCTGGAGATACGGGCTCTTGAGCCGGATTCAGATTCCTGTTGTGGCTTACA
ATAATCGAGTAGAGCATAGATTGTAAATAATAATCTGTATGCTTGTTGAGCATGGATGGA
TCAAACACTTCGCTCAGTTCTCTTGGACGTGTTGTTGAAATACGTCCTGTTTTATAGTCT
ATTACGCGGATTCGTTCTGCAAGATTATTGCCATTTGCATGACCGTTAGCTGCAACAGCG
TCCAGTCGGTCGATAAAACCTCCTATTGACAGAGATAAATTGCCGATACTTGTTTCTACT
TCGACGTCAGTTTTTACAACCAGCTCTAATCCGAGTATGGTGAATGGAGCCTGGCGCATA
TCTATCGTGACAAGTTGCCGGATATACCTTGCTATTACTTCTTTATTAATCAGTTGCAGA
CCATTATATTTCGGACGATACCCTGCAGCGCTAACTTTAAAGAGTTCTTCTCTGAACGCC
TGATCTACCAGGCGATAAACAAGCGATTCATCTTTTAAGGCTTGCTCTAATTGCTCTTTT
GATACAACGATAGGACGAGTCAGTTTGAGTTCACCTTTACCGTCGGTTGTCAGAGCATCG
CTGCTTGCTAATCCCAGATAGAACAGTTCTGCTGCCCGATGGAATATATTTCCAAATACT
TTGTTGTCTACTTCGTCCTCATCCATTTCATCTGGCTCAATCAGTCCTTCTACATATTTA
TAGTAGAATTGCTTTTCACATCTCAAATAGGTATTTAAAAATGTTGGCGTAAGCATTTTC
AAATTCTTGAGCTGGCTGAGCGCATGAAGTTTTTTCTCTATTGGCTCATAAGTAGGGCGC
AGTGTGTTTTGTCCTGCGACCAAAGAAAAGCGCTCGATGTCATGATGGCTTTCTACCAGG
AGTTGTAGCATAAAACGGCTCATCTCACCCGATTGACCATCTTCTGTTGCGTTATTGTAA
CATAAAGTGATGTCGTTTGAGCGTTGGAGCAGACTGTGAAAATAATAGGCGTATATGGCT
ACTTTGTTATCTACCGTAGTCAAGCCGTATGCCTTTCTCAATGAATAGGGAATAAATGAA
GCATCGTTCACACCTTTCGGCAGTTTCCCTTCGTTGCATGAGAGTACTAAGATATGTTCG
AAATCAAGATTTCGAGTTTCCAATACTCCCATTACTTGTATTCCTTCTGCAGGTTCACCA
TGGAAAGGAATACTTGTAGACTGGATGAGCTGTTGGATGAGTCGTTCCAGAGTGATGCAG
TCTACTGCTAAGTCTCCTGTCTGGATGAGTTCTTGCAGACGGTTCAATAAGGTATAGGTC
CTGAAGAGCGATTCCTGGAATAAAGGATCGTCCTGTTCTTTACTATTCACACCTATTGTC
TTCAAAATATCCAGCAGATACTGGATGAGTCTCAAGTTGTATTCATTTTCTGTTGCAGTC
TCACCCAAATCTTTGAAAAGCAGTGACAAACCTTCATCACCATCCATGCTTAGGAATTGG
CGGGTAGGATAGAACTGCTTCTGCTCGTCAAGAGCGCTCAAGAGTTTGCTATAATTTTGA
GAAATATAGCGTGTGTATGGATGACGGAGCGCCATGAGCACATTGTGTAAGCGATAGTTG
TTACTATGCTTGGGGTGACCTACGCCCTGCAACTTGATGAGTTGTTGCAGCAAACTGTAG
AATGGTGTCTGTTGAAGCGGATAGCCCAATGTTATATTATATGCTATCTTGTCGTTCTCA
GAATAATCTGGCAACGACTTGATGTCTTCGTTAGTAGGAAGACTATGTATAACACTTTGT
AATAATCCTTCATCGGCTAATACTATAGCCACTTTTTTTCCATATTTATAGCGTTTCTTT
TCTTTAAGCCATTGGTTTACATAGCGGGCCTGAATGTTTTCTGTAGATGCCGATATGTAT
GTAATGTCTTTATTGTTATCAAAGTTATGATAAATTTCACGAAGATCATGAGGAGGCATA
TCATTCAATTCGTTAGGATAATATTTGAGATATTCACGAATATAGTGACCTGCCTCATGG
TTGTTTTGCATATAATAGTCATCGTAGTCCCAATAGAAATGTGCTTTACCCTCTTTCATC
AAGCGGTCGCAGAGTTTCCGTTCTACTACTTGCATCATATTAAAACCGACAAAGAGATAT
TTCTTGTGTTGGAATTTGATATTTTCATCATTTACAACTTTCCGATACAGAGCCCCCTCA
TAAGCCAATCCCTGTTCTTCAAGACGCATGTTGAACTGCTTATAGATATCAAGAAAATGG
CTCCATAATTGTAGAAATCTCTTTTTGAGTTCTGAGTTGTGATCATCGTTGAAATTGCTG
AAAAATTTCTTAATCAGCGTTTTCTGTTCTTCTGTAAGATATGAGATATCGTCAAGTTCA
TGTATATTGCTAAGATTGGCAAAGAGTTTTTCTGCTTCTGCCATGTTTTTATCAATATCG
TCAAAATCTGTGATAAGAAGTTGTCCCCATCCATAAAAATGGTCTAGGGTCTCATCAATA
CCAGTGCAGGCTACGAATGTTTTATGTAAATCGCAAACAAGTTTGATTGGGTCTCCAACT
TTCAATGTGCTATGTTTGCGAAACAGGTCGCTGATAGTTATGTAAGATGGCGACCAGATA
GAGTGATCAGTCAAACGTGCCAGACTCTCGTTGAGGAAAAGAGCGGCGCGTTTATTTGGA
AACACGACGGCAATGTCGCTGAGATTGTTTCCATATTTCTCGAGTATATCTCTTGCTACA
TATTTTAAAAATGTTTTCATATCTTAATGGACTTTTCAATGTTTGCAACTGTTCTTTATG
TTGCCCTGTTTTTTGGAAAGGGGCAATAGAACCATATTATTTTATTACTTCAACTATTCT
GTTAGGGTATACATACCATAGATAACCTTTTACTCGGTGATGTCCCATGCTTCTTAATAA
ACCGATGTATTTTCTAACCTGTTCATGGTGTTCTACTTTCTGTTTACCGAATTTGAAGTC
TACCACGATGGTTTCATTTTTTGAGTTTTGCATCACGCGGTCTGGACGGTATTCTGCCAT
TTTTCCATTTTCAACTGTCAGGATAGAACATTCATTTAGTATGGTCAGTTCCTTATCAAA
CCATTTTGCGACCTTTGGTGATTCAAGTCTTTTCCTGATCATCTCCTTTATTTTCTCTGG
TGTGAGGTCTTGATCGTATAAAAGTCCGTCTAACTCCAACTGTTTCAGGGCTCCATCAAT
ATCATCAACCGTGCGGATTGTAGAAAAGAGGTTGTGCAAAATGGTACCCATTTTGATATA
AAACTTCTGTTGTTCTTCCGTTTCATCACGCTTTATAAAGTCACGGCTCTGGTTACTTTG
TCTGAATTCTGGCATTTCAGGCGTAACATTTATTTTAATTTCTAAAGGTTGAGAATAGGC
TGAGAGCACGTTTGTATCCTTCTTCTCGTTTGATTTCTTGGAAGAATCAGGTACATATAT
TTCATTATAGCAGAAAGATATGTCATCTGTTTTGGCATCAGAACCTATTCCTGTTAACTC
CATCTTTACATCATTAGCTTCAAGTCGGCTGGCTACCTTGTCGAGTACAGATTCGATAAT
GGCAGAACGATATGCACTATTAGCTCGTTTGCCAATTACAATCAGATTGTGACTGGCACG
TGTGAAGGCTACATAAAGCAGATTCAAATTGTCGACTATGTTTTGCAGATGTTCATGATT
ATAATCTGCTTCATATATACTTTGCTTCATCAGTTTAGCACTGAAATCTATAGGTACCAG
TGGAAGCTCGTTGTATGGAGCTTCTTGCGGTGTGCACCAGATAGTGTTGGCTTTTTCTAG
TTGCCAGTCACAGTAAGGCATGATAACATGATCGTATTCCAGTCCCTTACTCTTATGTAT
AGTAAGGAATCTGATACCGCCATCGCCATCGCTATGAATGCTTTTTTCGTGGATACGGTT
ATCCCACTCTTTCAGAAATCCAGTGATATCACTACTGTTATCTGTGAGATATTTACTTAA
GCAATCATAAAAAGTACAGATGTAGGCAGTTTGCTTGATCATGTCTTTTATTTCGCCAAG
TTTAAGTTCTGCAAAAAGGCGTTCTGTGAGATCGAACAGTGGCATTTCCAGATACTCAGA
ACGATTGGTCAAAAGTTGTTCCGGCATATTTCCAGCTACAGAATACGTGTCACAAAACTT
GTTGAGAGTTGCTAATGCAATATTGTCATTTGGGTGTACCAGAATGTAGAGAGCGTTAAC
CAATGTGCATACTGCTTGGGAGGCATCCAGCCTGAATGCCTCATCAGAAACCAACGGATA
GTCGGAATGGTTCATAAAATACTCAGCAATGTCCTGTATGTTACGGTTGCTTCTTACCAG
GATTGCTATTTTGTTGCAAGGAACACCTCTTTCAACCAACTTGTCTACAGTGTCCAATGT
TGTTTGCATCATTCTGTCTTCAATATTTTCACCGCCCAGGAGCTGAATACTGATAGAACC
ATTAGGAACAGAATGGTGGTCTGGTACTTGCTGGCAGACATCGCTATATGCGCTTTCCAG
CTGTTTACATTCTTCAGGACATTTATCTGTCAGGTCTTCAATCTCCAATTTTACTGCTTC
TGTGAAAAAAGCATTGTTAAACTCAATGATGTTTCTATCAGAGCGGTAGTTGGTACCCAA
AGTTTCTATGCTTACTTCTTTCGCGCTTTTATTAAATTCTTTATCGATATTATTGAGCAG
TCTCCAATCGCCGGATCGCCATCTGTAAATACTTTGTTTTACGTCACCAACAATGAGGTT
ACCTGCATCTTCTCTACTCATGGTTTCTTCGAGCAGCACTTTAAAGTTCTTCCATTGGAT
GGTGCTAGTATCTTGGAACTCGTCAATCATTATATGGTCGAGTTGAGTGCCAATCTTTTC
AAAGATGAATGGCGAATCGCTATCCTTTATCAGTGAGTTGAGCAAGGTCTGAGTATCGCT
CAAAAGGAAACGGTTTGCCTCTCTGTTCATCTCCCTGACTTTTTTATCTATGCTTCCCAA
AAGGCGGAGCTGATTAAGATGCTTTATGGTCAGATCGGTACTTTTGAAGATGCGGGTGAG
TCTTGGACGATTATCTTCTGCAAACAGCAGAATAGGGTAGAGCACCGATTCTACATAATT
GAAGATATCAGTACAATTTTTCACATCAGATTTTTTGACCCATGCTTCCGGACTTTCCCG
ACATTTATTAAAAGTATCATTATGTAGATCATCATCACTGTATTTACCATTTTTCAGCTT
GTTGAAATAGCTCCAAATACCTCTCGTTTTTCCAGCTAAGTCGTCTGACGTAAAGCCTTC
TTCTTCAAGGGAATCGAAAAAAGTAGCAGCAATTTCTTTAAGCTGCTCTTTTGCCTTATC
GCGCTTTTTCTTCATTCGATCGGTAAAATCCTTGAAGAAATCTTCTTGTTCCATCAATTC
TGTCAACTTGTCGGAATGAGCTTTGTAATAATCCTTGAATATGTTCTCACCGAATTTCTT
GATCTGTCCTATGACATTCCAACTCTTATCATCATCAATATTTTCTTTGATATAATCCAT
AATCCAGAAAAGTAGACGATCGGTATCTTCAAGACTTTCTATAAGTTCATCAACGGCATG
CTGTTCTATTTGATAGTCATTGAGTTCTATCCGTAAATTGGCAGTCAGATCAAGTTCACG
TGCAAGATTTCTCAATACACTCTGAAAGAACGTATCGATGGTCATAACCCGGAAATAGTT
ATAATTATGTATGAGCAAATGCAGGGCTGATTCTGCATTTTTCTGAATTTGTTTGGATGA
AAGATACGGTAAAGCCTGCTGTATTTGATTTACATAATCGTTTGCTTCTGGTAGTCCGTG
TGCAATTTCGTATAATTTTCCTAAGATACGCATTTTCATTTCTTCAGTAGCTTTGTTGGT
GAAGGTTACTGCAAGAATGGTTCTGTAGGAAGCAGGATTAGCTATCACGAGTGTCATATA
CTCGCGAGCCAAAGTAAATGTTTTACCTGATCCTGCACTTGCTTTATAAACAGTTAGTTG
TGAACTCATATTTTGTTTTTTTTATGATGTTATTGATATTGTGCCCTAGAAATCATGTTT
TATCCATGCTTTTATGAATATTACCAATCTCTAAATAGTTCAAAACCGAAGCGACAGCCT
ATGCCATTAAACTTCGTGTTTTTGAAGGCTGCAAAGAATCCTAATGTAATAGCTCTTGTT
GTTACTCCATATCCCCATTCTGTATATGGGTGTAAATGGTTTACAACAAGACTGCTTACA
TACAGACGCTCTGCTTCTATATATTTCCCAATCAGGGGGAGCCATGCAGTTGCAATCATG
GGAGCTTCATAAGTGAAGTTTCCGCGAACGTAATAATCACTGGCATTATACCATTGGGAT
GGCAGTAATTCGAATTCTCCACTCCAGCTATCATTCCAGCCTCCAGGAATATTGTCGTCA
TGGAAATTGGTATAGTCAACGAAGTCCCAATGATCACCTTTGCGGGTATAAAAGCCAGCT
CCTAACCTTATAGAATATGATTGACGGCGTGATGCTTGAAAAATAGTTTGTGCATCTGCT
TCTACCCGTTCGTAGTCTATGTTTGAACCTAGTAGGTTTTTCCATCCCTTTTCATAGTCT
ATTTTAAAGATAGAGCCTTTCTTACCCCATGGTAACAGTTCTAAAGCTACAGCTGGTGCT
ACTGACACATATTTGCTTGGATAATTAAACAGTTTATAGAAACTTTCTACTACAGCTTTT
CGTTGATGTGAAACCAAGCCAATCTCAAAACCGACATAGTCGTTGAAACTCCAGTGGTTA
GTAAGACGAAGGTAATCATCTTTAAACTCTGTCAGTTTCCTGTTATTAGCATCAATATCT
GTTGAAATTTCCGGTAATGACAATCCTGGATATTTTGAGAATAGTGGATTTAGAAAATCG
TTATCTTCAGGTTTGCTGATGCCTAACATCTTTCGTGCAACACGATTATTCGATATTCTA
TTACCATTACCGATTTCTAACTTCAGATATCCATTGTGCTTCGGGTTATAGTTGAATGTC
ATTGGTATATTGAAATAAAATCTGTGTTGTTTCATACTGTAACCTCCTTTAAAGCGAAGC
CCCAATTCCAGATTTTCTGTAAACCTGTAGCCACCCTTCAGGTCAAACTTGTATACAATT
CCTTTTCGCTCGGAGTATCCCATATAGAGTGGGTTGAGAATAGGACTGATACGGAAGTAG
CCTTGGTTTTGCTTTCCGAAGCCTTGGGAAATCCTGTTTAATACATTGTCACCTATAACA
TCCCAAAGTATGTCTTTTGCAAAGTTTTTCTCTGGTATGTTGTTATTCAAGGAATCTGTT
ATTTGTTTTCTTTTTTCATAGAATTTTCTGTATATGTCAGCCTCATCTTGGTTTAATTCA
ATTGGGCGCACTTTTGCCATTAATGCAGTATCGGCTACATTATTGAGTGAATCACTTAAT
ATTTTCGGCAGTCCGTATACAGTTGTATACATGCCCGTTATCTTGTTACCCATAAAACTG
AAGTTAGCTCTCATGCTGCACCTTGCAGGAGAAAGTGAACCAAATCCGTCTTTACCCATA
ATGATCGAGATATAGAAACGGGTCATATCATATTCGCCCTCAAAGTCTACCATGCTTATC
TTTCCGTTTTGGGAATCAACAATGGCACGTGCTTCAATAACTTGGGTGTTTTTGAGACGT
GGATATACGTAGACTTGTGCTTTGCCGAATGGTAATTGGGTGACGGCATATTTATAATAT
CTGCGATTCTTATAGTGGAAAGGAGAAAGAATATTAGTTTCGAAAAGTGTTTCTCCATAT
ACCGTTGGAGTCATGTATTTCAGAACTGATGACAATGTGTTGCTTCTATGCGGAATGGTG
CTTATGTTCAGCAAACGCTTGGCAACTGGTCTGCCATTTGCGTCTAGCGTCATTTGGTTA
TAAAACTCGCTGATGAATCTTCTGCCACCGCCATGAGCCACCGCATACATTGTCGGTACT
AGCATGAGCGTTGCATTACGTTTGTTTGTTTTGATTTGAAATTTAGTGTAGGCATAACTC
TTGTGCTCAGCTCTACCTGTTGTGTCAACAGATTGTGAATATTTAAATACCAAACACATC
ACCGAGTCACTAAAGGCGTCTCTCGGTGACATTCTTCTTGCATTTGCTGCAAAAGCCATC
ATGCAGAAGATAATCGTCAAAATGATGTGTGTTTGATATTTCTTCATTTATTATGAGTTA
AGATGTTACTTGGCAGAAGAACTATGCCAAATATTTTGGGCAACAGCTTTCCTAACCAAG
ATATTTCATAAGGATTCCTATCTTCCCGGATTCTCTCAGTTTGGTGATGCTTTTTTCTCT
TATTTGGCGAACTCGCTCACGGGTGAGCCCCATTTTATCACCAATTTCCTCGAGCCCCTT
TTCGGTTTCCCCAATTCCGTAGCATGCGCAGATAATTTTCAGTTCGCGATCCTTGAGGCA
AACTTTTAAAACCTGTCTTAGGTCTTGTGCCATACTTTCATGGTCAACCTGCTTGTCTGT
TCTGGCATCGTCTCCGCTTGCCATTACATCTGCCATAGAGTTGTCATCGTCATCACTAAA
TGGAGCATCGATGCTTACATGATGACCACTGGCAGCCATGCTCTGAGAAATCTTGTCCTC
GTCAACACCCGTTCTGGCAGCAAGTTCTTCAACGCTTGGACGGCGTTGGTTTTCCTGCTC
AAACTTATTAATTTCCTGGTTTACCTTATTGAGTGATCCTACCTGGTTGAGAGGAAGTCG
AACAATTCGGCTTTGCTCTGCTATTGCCTGTAAAATACTCTGACGAATCCACCATACAGC
GTATGAGATAAATTTGAACCCTCGTGTTTCGTCGAAGCGTTCTGCAGCCTTGATGAGTCC
GATGTTTCCTTCGTCAATCAAGTCTGTCAAGGTGAGTCCCTGGTGCTGATATTGTTTTGC
TACCGACACCACAAAACGTAAGTTGGCTTCAATCAACTTATTTTTTGCTCTTTCGCCAGC
TCTACCTCCCTTGCGGATAGCTTGAGCCAATTCTATTTCTTCATCAATAGAAACCATAGG
GGCTCTACCTATCTCTACAAGATATTTGTCGAGGGCTTCACTATTACGATTGGTTATACT
CTTTTGTATCTTAAGCTGTCTCATTATCTTTCCTCTTAGTTACACATTGCACAATTGGCG
CAAAGATAATAAAAATATTGATACGCGACTAGAATTATAACTTACTTTAACGTAATTAAC
CTAACTTACTCATTTAAAGGTTATTTTACGGTCTTGTTCTTAACAAAACTTTGAAAAGCA
TCATCGTATCCGTTAAACACGTTGATGTCTACCTCTCCATGTATTCCTGCTACTCTTCCG
TCGGGGCAGAGTTGCCAATATACCAATCGGATGTCTGGTTTATACTCTCCATATCGTGCA
ATCCAAACCTGGTAGTTATGTTTCAGATCGGGAGCCTGTGGCAGATAGCGATTTACGAAA
GTTTGGCTGATGTAAAGAATAGGCTTAACACCAGTTGCTCTTTCTACAATTCTAAGCCAA
GTTCTAATGCGTGCAAACAATACTCCAGCCCCTCCCATTTTCTTGATTTGACTAGGAAGC
GGTTCAACATCAAGAACTGGAGGAAAATCGCCTTTCCTAATGATACTGTGTTTCAGAAAG
TGTCGTGCTTGTTCGGCAGCAGGTGTTATGGTGGTAAAGAAGTGATAGGTTCCAACCTTG
TAACCATGTGCTTTTGCATCACGATAATCTTTTCTGTAATATGGATTTAACAGCGATTTA
CCTTCTGTACTCTTGATATAGATGAAGCGAATCGGGAAGTTTACTGTTCCTGATATGGTC
TTTTTGCTGAGACGTCCAAGATGTGTAATGCGTAAACGGTTCCAGTTGATAGCATATTTT
TTtCTGCCTTTTCCATGCTGGTATTTGCTCAGGTCTATGCCATAAATACGTTCCGATGTA
TATACGAGTCTTTCGCCTTTATAGCGGTCATTTTTCCATTCGCCTATTCGTAATGGCTTC
TTGGGAGCAATGCTGAATCCGAATCCTTCACGTTTCCCGTTTTTCCAGTAACCTTCATAA
TAGGTTCCATCGTATCCTTGCCAGCATCCATGACCGTTTGGTTGATAGATACTGTCGGTT
GTACCCCGATAATATCCTAGAGAATCAGGTAAGAGGGTGTAATCAATAGAGCGTCGAAGT
GTGACTCCATGAGCTGTTGCTAAAGATGCTGCAAGTTGAGGTGAAATAGCTTTAACCCCT
TCAGGAGTTGTTTCTGAGGAAAGTTGGAATATGCGGCTTCCTTGTGCAGTTTCTCCATTC
ATAGCTTTGATGAGTTTGCATGCCTGACTCTTCCATTTTCCGTTCTCGTCTCTATAATAG
GCTTGATATGAAATGGAGCGTTTCAACTTGAAATGTCCCTTTTTCTGTACATGTTTCAGG
GAATCAATCAGTTTCTTGGCAGAATCGCGTAGTTCCAGTTCGTGTTGGGTATAAGCGCAA
ATAGAGTTGTAGCCTACATCCAGAACAGAATGAGAGTGAATATAATAGTTCAGTTCTCCA
ACTTTCCATTTGGAGTCTCTATACAAACTGTCTAAAGAATCAACTTTCTCTTTAAAGATG
CTATCCGCATCTTTGCCAAGATAGTGATTCCGGCTGATGCTGTTGTTGTAGCAGGCGGCA
AGTCTTCCTTCACATGAAGGAATCAACGCCCAACGATTCATAAAGTTGGCAGCCAGTGTC
GTAGTGTCTTCGTCGAACCGGAGTATTGTTTTTCCATTTTGAATTAATTCGTAGTGACTG
TATACTTTTATGTTTGCTTTTGCCTTGTTCACTCTATCACTTGATGGGTTCAGGCAATAA
TAGCTCCATGTGCTGGCGGCAGCCAGCAGAATGAAAACTAAACTTGTGATATATAATGTT
TTCTTTTTCATTTGATGATGACCTCCAATATTTTCTTGGTGGTTTCGGTAATCTTTGTTT
TTTCAGACGTACGTTCGCCGATAAGCCAGATGATTTCACCTTTACTATCAGTTAATACAT
GCTGTGTCTTTTTTTGTATATAGTCAAATTTCCTATCGGTCATATAGTCACTCAACAGTT
TGCTACCCTTCATGCCGAAAGGTTGAAATCTATCGCCTTCTTTTACCAGTCGGTAGGTGA
GGGGAAAACTGACTTTTTCAGCATCCAAAGTGATACATTGCGATTCTTTGCTTGGCATGA
AGTCACCCATATGCGAGAAGATTCTTATCTTGATTTGAGTTCCTTCGTCCATGTTGTAAA
TGCCTTCTTCTGGCAGTCGGAACGCTCTTTGCTCCTGAATGTTATTCAAGTCTTTTATGT
TAGAAATCAACAGCTGTTCTCTGTCGATGACTATCATATAGTCTTCGTTTTTCCAAATTT
TACCGACACCACGATCCTGACTGAAGAGGCTTTCACAGATGTCATCAATGGCATTGCCAT
GAAAACCATATCTGCCTAATTCTTTATGAAGTATGAATTCCGGACTTGGAGCATTCATTA
CAGATACTTTAGGGATATATATAACTTTCCTATAAGAGTCGGATGTACTGATGCTATCCA
TGCTCTCAAGTATACTTTTCGCTTGGCGTATGTATTTGGCAGAGAGAGCGATATTTTCAC
TTGCTGCCGGGTTGATACTTTCCAAAAGAGGTACTACATGATGGCGAATTTTATTTCTTA
AAGCATCGTCTTCCAAATTTGTTGAATCTGTGACAAAATCTTGCTTTTTTtCTTTTAGGT
ATTGCAATATATCCTGTCGGCTGATGCAGAGAAGAGGGCGCAGGATGTTTCCGTTTTTGG
GGGCGATGCCTGCTAATCCGTCTACTCCAGATCCTCTTAACAGATTCAGAAGTAAAGTTT
CTACATTGTCATCGCGATGATGGGCCACACAAATGCCTCCTGCATGCAAGTCTTTTACTA
ATTGGGCAAAATAGCTGTAGCGTAAGTTGCGTGCAGCCATTTCGATACTTACCTTGTGCA
AATGGGCATAAGTATAAGTATCAAAATGGATTCGAGACAAACTGATTCCCTGTTGTTTAC
ACAGATTTACACAAAATTGCTCGTCTCTGTTACTCTCTTCGCCGCGAAGGTGAAAGTTAC
AGTGCGCAGCAGTAATATTCAGTCCTATATTTTTCAAGATAAGCAATAGGGCAACGCTAT
CAGCACCTCCGGACAAGGCAACGATATATGGTGCTTGCCACTTGAACATACTATGGTGAA
TAATATATTTCTTGACGATATTTTCAATTTTGTTCATTCTGCGATACTTTAAAAGTATAT
GATGTTTTTTATTACTTTCTGTTTTTCAAAAAGTCTTCTGCCCGCTGCAAATCTTCTGGC
GTGTCGATGCCTACAGTTTCTACATCTGTAGTACCAACTTTTATCTTGTAGCCATTCTGC
AGCCATCGAAGTTGTTCCAGGCTCTCTGCTATTTCTAGTGAGCTTTGTGGCAGTTTGGTT
ACCTCTTTTAAAACTTCTTTGCGGTAAGCATAGATGCCCAAATGTTTCAGATAAGGAAAA
CTCTTGAGCCATTCTTCCTCTTCCTTTCCTCTTACGTATGGAATGATGCTGCGAGAGAAA
TACATAGCAAAGCCTTGATTGTCTACAACAATCTTTGGACTATTAGGATTTTTTACAGCT
TCCATACTGGTAAAAGCTTTTCCTAAAGTGGCAATTTGGGTTGTTGGGTCATCAAAACAC
TGGCAGATGGTTTCCAGTTGACTTTTGTCAACAAAAGGTTCATCTCCTTGAACATTGACA
ATGACATCCCAGTCTCCACCAATTTTTTCGATAGCTTCTTCTATGCGGTCAGTACCGCTC
TTATGATCCTTGCGCGTCATAACAGATTTACCGCCAAATGCTTCTACAGCATTGAAAATT
CGCTCATCGTCTGTTGCAACATAGGCTGCTTCTAGACAACTTGCTACTTTCTCATAAACA
TGTTGTATCACTGGTTTGCCATCTAACATGGCAAGTGGCTTTCCCGGGAAACGTGTTGAT
GCGTATCTTGCTGGAATAATTCCTATAAATTTCATAATCTTCTATATTTAAACCTGTTTA
CTATTCAATTCATGCGATTCGTTTAACTTCAAATAAAAAAGTTACACTTCCGCAGACGCA
AAAGTACAACTTTATTTTGTATTCACCAAAAAACTTTTTGTTTTTTtGAAAAACCTCAGA
GAATATTTAATGTTCTCCCATTTTTTtATTCGTATCTGATAGCCTCGATAGGGTCGAGCC
TTGCTGCCTTCTTTGCAGGATACCATCCAAAGAAAACGCCAGTAAATGTACAGACAGCAA
AACTCATAATAATGCTCCAAGGCTCTATTGGGGTGGCTATATGGAAGAAATAGTTAAGAC
TGAGCGATAAACTAACTCCCAATATCACTCCTATAATACCGCCAGTTACAGAAAGTAAGA
TAGCTTCTATCAGAAACTGGTTTAAAATATCAATACCTCGTGCGCCCACACTCATTCGAA
GACCTATTTCGCGGGTTCGTTCTGTTACAGATACATACATGATGTTCATGATTCCGATGC
CGCCTACCAGCAGCGAGATTCCTGCCACGGATCCGAGCAGGATGGTGATTGTAGACATGG
TAGAATTCATCATGCTTGAAATTTCCTCTTGAGAGCGGATATTGAAGTCATCTTCATCTG
CTTCAGTAGTATCTGTTGCGTCTTTCAATTTGTGGTTGCGTCGCAATATTTCTGTAATCT
GATCTTGGGCAGGTTGAGAAGCCTCTTCGGTGATAGCTGAGCAGACGATGCCTCCTAAAT
AGGTTTGTGCCATAATTCTCTTCATTACTGTTGTATAGGGGGCAAGTACTAAATCATCCA
GCTCCATACCCATACTATTGTAACCTTTCTTCTTCAAGACACCGATTACTCTGAATGGAA
TGCTGTTAAATCGCACAACTTTACCGATAGGATCGCTGCCATCAGGGAAAAGATAGTCAA
CTACTGTCTGTCCCAAAATACAAACTTTAGATGCAGCCTTAATGTCTGTATCTGTAAACA
TTTCTCCATCTGCCACTTTCAGTTGTCGGATGGAAAGATAGTCTTGGTTTACACCATAAA
TGGAACTTTGGGTGTTGTTGTTTCCGTAGATCCACTGTCCGGAACTGTTTACAGTAGGAG
AAATAGCTGAGATATAATTACATTCGTCTTTGATGCTCTGATAGTCGGCTTGCTTCAGCG
TCTCCATTGACGAAGCATCCTGTCTCACACCGCCACGCATGTCTGCACCTGGTGAAATCA
TAATCATGTTTGATCCCATCTCTGCGATGTTTGCCTTGATGCTGGCTTTACTTCCTTGTC
CGATGGCAAGCATGGTAATAACCGCAGCAATACCGATGATGAAGCCAAGTGCGGTAAGGA
AAGAGCGCATTTTGTTGGCAGCAATGGCGCGGATGGCTATTTTGAAAAGATTCTGATAAT
TCATTTTACTTGTTGTAATGTTAAATGTTAAGTGAAAACTTCGTTTGCTATTGGATGCTA
AGTAATTTAACATTCAACACTTAACATTGCCAGAGATGACAACCTCGTAAGTGACTACAT
TGTTTGTTGTAGTAGCTTCCAGACGAACCTGTTTTACTGTTCCCTGGAATACATCGTCAG
GATAAGCATCTACTGTAAAATTAACGCGGTCGCCTTCTTTTACACCGCCTATATCAGCCT
CGTCAACATTTGCAATCACCTGCATGTTGGTCAGATCTTTAGCGATAGTAAAGAGCTCTG
GAGTGTTGAAGCTTGCTGCTACGGTCTGTCCTTCCTCTACGCTTTTTGATATGACAGTTC
CATCTATTGGGGATGTAATTGTAGCATAGCTCAGGTTGGTTTGGGCTTTCTGTACATTTT
CCTTGGCCGAAGCTACTTGCTCTTTCGCCTGGCGATAGGTGAGAAGCGCATTTTCATAAT
CGTCAGCACTTACCAAACCTTTCTTATAGAGGGGCTGGTAGCGGCTCATGTTTGCACTCT
GATAGTTCAAACTGCTTTGCGCACTTGCCAGGTTAGCTTTGGCAGTATTCAACTCGCTCA
TCAGGTTGGTTTTGTCGAGCTCAGCTATGACTTCACCTTTTTTACCTGCGAATTGTAATC
AACATAAAGTTTGTTTACAATACCACTCACCTGTGTACCAACCGTTACAGAAGTTACCGC
TTCAATAGTACCGGTTGCAGTTACACTATTCTGCAATGTTTGTGTGGTTACAGCTTCCTG
CTTGAAGTCTATTTGCTCTTCGTTTTTACTTCCAGAGAACAGCCATGCTGCCACAGCTAC
GATGATTATCACAATCATGGCAATCCAGATTTTGCTGATTCTAAGTTTTTTCATAAAAAT
GTATGTATACCTATTAATGATTTGCAATATGTTTTCGGATGTTAATACCAATCTTTCTCT
TTAGATTCTACCGTTTTGGTAGAATTTCAACATGTTGATATTCAGAATGGTAAGATACTT
TGCCTGAAGCTCGTTCTGTTTAGCCTTCAGAAGATTATCTTTGCCAGTTCTCAATTCTAC
GATGTTCTTTAATCCCAGTTTAAACTGCTCACTTAACAGATCGTAGCTTGTTTGGGCACT
CTTGCTGCTCACCTTGGCAGCCTTAAACTGGCTTTGGTTTGTATTAGCCTGCAACCAATA
GTTTTCGATAGTAGAGTAGAGCTTAGTTTGCTCATTCTTTATATCGAGCAAGATGCTTTC
ACGCTGAATGAGTGCTTTATTGACAGAAGTCTTGGTCTGTCGGTTATCAAAGAGAGGAAT
ACTGACACCGATTCCACCACCCATGCTGAAGTTGGTTTTCATCTGACTGCCCCAACCGTT
TTTGTTCATAGATGTGGTGCTGGTCGTAGCTCCTGCATTTGCGCTGATGGTTGGCAACTT
TCCTGCCTTTGCAATCTTGATGTTCAGATCGTTCTGGTCGAGTTTGTTTTGATAGCTCAA
AAACTCAGGGCGATTCTGAAGCGCAGCTGTATAGACACTGTTCATTCCTGGGATAGAGGC
CAGAGCCATCTGGTCAGTTGTGCTTGGAATAGCGATGTCGAAAGCTTCTTCACTGGTAAT
CTGCAGGAGTTCCTTCAACTGTCGTTTATAGTTTTTAACGTTACTTTCAGCCTGCACGAT
GTTAAACTCATCTTGTGCTCTCTGTGCTGTAAGTTGTGCTAAGTCTGCTTGGCTCATCTT
GCCAATTTTTACCATTTCCTTACCACGCTCTTCGTTTTGAACACTCGACAGATAACTTTC
TTTGTTTACGTTGATAGCCTCTGTAGAGTAAAGTATCTGTACGTAAAGTTGAGCTATCTG
TTCTTGCAGGTTGAGGGCTTGTGCTGTCGAATCGAGTTGTGCCGCTTCCTTTGCCAGCTT
GTTCAGTTTCACCTGATTTCTATTTTTGTTACCGTTCCAAATCGTGTAATTGCCCATCAC
ACTATAGCTGCCATTGTAATATACCTTGTCGATGGAAGCTTTGCTGAAACCTTCTCCACT
GATTCCATTAGAAACCCAAGGCGTATAGTTTACACTTTGATTGGTGCTGGCAGAGAGCGA
TGGCAGAAGCGCAGACTTTGATTGCAGATAGTCCTCCTGAGCTGAAGCTTTTGTGAGTTG
AGTCTTCTGCAGTTGAATGTTGTTAGCCAGTGCGTAACTGATACAATCCTGCAGTGACCA
TTGCTTAGCTTGTACAGCGATAGGAGCCGACATGATGATCAGCGCTACCGCCATGTTTTT
AAAACTTGCGTTCATACTCTTTTTACTTTTTGTTTTCATCTTTACAGATCTCTTTGCATC
TGTTCTGATTAAATGTGGATTAATGTTCTTATTTTCCATAATTGCAAATCTTAATAGGAT
ACATCATTTTTAGATTTGACGTAAGCGTCGCCTATAAAGTTGCAACTGATATGTGTTTTT
GATTAAAAACGTGATGATAGGTTTAACATTCTCATTTATCTTTAACAATCCTTTTCATAG
AGAAAGATTTCTTTTACTTTTCCACATTAATTTATTTATATTTCTCAAAAAAATGTTTCT
TCTTTCGTTATCTTCGCTGAAATTGTGTAACTTTGCAGAAAAATTTTAAGAAAGGAATAA
AATAAATGCCGTTAAGAATACCAGATAAGCTTCCAGCTATCGAACTGCTGAAGCATGAGA
ATATATTCGTGATGGACGAAAGTCGTGCGCATAAACAGGAGATTCGTCCGTTGAAAATCT
GTGTGCTCAATTTGATGCCCCTCAAGATTACGACAGAGACAGATCTCGTTCGTCTTCTGT
CGAATACTCCTCTTCAGTTAGAGGTTTATTTTATGAAGTTGAAAAGTCACACGCCGAAGA
ATACTCCAATAGAGCACATGATGATGTTCTACAAGGATTTTCAGGAACTTTCCAAACAGA
AGTTTGATGGAATGATAGTTACAGGTGCTCCTATCGAAACGATGGCTTATGAAGAGGTAG
AATATTGGCCTGAAATCAAAGAGATTTTTGATTGGGCCCGTACCCATGTTACTTCAACAC
TCTATATCTGCTGGGGTGCCCAGGCTGGTCTTTATCATTTCTATGGTGTTCCTAAGTATC
CTTTAGAGAAGAAGATGTTTGGTATTTTTAAGCAGAAGCCTCTCGATTTGTCTCAGCCAA
TCTTCCGCGGTTTCGATGATATCTTTAATATGCCTCATAGTCGCCATACAGAGGTAAGAC
GTGAGGATATTGAAAAAGTGCCGGGACTTGACATCATTGCCGAATCGCCTGAAAGCGGTG
TCAGCATTGTGATGGCCAGAAACGGCCGCGAATTCTTTGTGACGGGTCATCTTGAGTATG
CGCCAAACACGCTGGATAAGGAATATAAACGTGATGTGGGCAAGCGTGATGATGTAGAAC
TGCCAAAAAATTATTATTATCATGACGATCCGAACGAAGAACCTCTGGTGACATGGCGTG
CTCATGCCAACCTCTTCTATAGTAATTGGATCAACTATTATGTTTATCAGGAGACTCCTT
ACAATATTGACGAAATCAGTTAATTTGTGAAGGAGTTGGATGATTTCGAGATAGATTTCT
TATGCAAACATTAGAATTATTGGCGCCTGCCAAGAACTTGGAATGTGGTATTGCTGCCAT
TGATCATGGTGCAGATGCCGTATATATTGGTGCACCTCGTTTTGGTGCACGAGCAGCAGC
AGGCAATTCGCTGGAAGATATCAGACAGTTGTGTGATTATGCTCATCAGTTTGGAGCAAA
GGTTCATGTTACAGTGAATACTATCATCTATCAGGATGAGATGTTGGATACGCTTAAGAT
GATCCAGCAACTTGATGAGATTGGTGTTGATGCACTTTTGCTGCAGGATATGGGTGTGCT
TACTGAGGTGAGGGCGCAGAATTTGTGGAGTAGAGAATTGCATTCCAGTACCCAGTGTGA
TGTAAGAACTCCAGAAAAGGCGTATTGGCTTACCACGTTAGGTTTCAAACGTATTGTTCT
GGCTCGTGAGCTTTCGCTCGATGAAATCAAGGCGATCCATCAGGCGATTCCTGATAGAGA
AATAGAGGTCTTTGTACATGGAGCGCTCTGCGTAAGCTATTCGGGTGTATGTTATGCTTC
AGAGAAGTGTTTCGGGCGCTCTGCTAATCGTGGAGAATGTGCACAGTTCTGTCGTATGAA
GTTTGATCTGCTCGATTCCAATGGTCAGGAGATAGAACATCAGCGTTATCTGTTGTCTCT
CAAGGATCTTTGTCAGCTTGATCATCTTAAGGATCTTGCTGATGCTGGAGCTACTTCGTT
CAAGATAGAAGGAAGATTAAAAGATATCAACTACGTCAAGAATGTGGTGGCTGCCTATAG
CAGTCAACTCGATGCAATCGTAAAAGCTGAACCGCGTAAGTATCGCCGTGCATCGGTGGG
ACATGTTCAATATAATTTTACACCTAATCTGAAGAAGACTTTCAATCGTGGCTTTACCCA
TTATTTCCTGAATGGGCGACAGCCGGATATTGCTTCTTTCGATACACCGAAAGCTATCGG
CGAGTTTGTGGGCAAGGTTAAGGAAATACGTGGCAACATTTCTTTCAACATAGCCACAGT
AGCCAGCTTTAAAAATGGCGATGGACTGTGTTTTATCAATGATGACCGTGAGTTGGAAGG
CTTTCGTGTGAACAGAGTAGAGGGCAATCGCCTCTATCCGTTTGGAATGCCTGAACATTT
GCGTCCGGGCATGGCTCTTTATCGTAATAACGATCGGGCTTTCGAGGCTTTGCTGGCTCG
TAAGTCTGCTGAACGTAAAATCTATATTGTCATAGCAATGGAGCCTGTGATGGGTAATGA
GTTCAGGGAAGAGCCACAGGGGGTAAAGGCTGTTGTCAACATCATGAAGACGAAAGAGGC
TGATGGTGGCTTGATTTATCAGGTGGCTGAGGTGTTTAAAGAGTTGAAACTCGAAAAGGC
AAAACGCCCGCAAGGCGAAAATATAAAGGCTCAGATGAGCAAACTGGGCGATACGATTTA
CGAAGCTTACCAGGTAGAACTTCTAAAGGGAATGGAGACATACTTCGTTCCGAACAGTAT
TCTCACTGCTATCCGGCGTGAATTGATAGATGAACTTACCAAGGCAAATCAGAAACAGCT
TGATAAGTCGTTGTGGGGTGGATGGGATAGAACCTTGTTCAACAATGGTTTTGGATTCAG
TCAGCCCAGTGAGCACCGACTTACGAAAGAGGAATTTACTTGGCAGCCGGAATACGGAAA
ATGGGGATATCTCTATAATATAGCTAACTATGATGCAAGAGTTTTTTATCAGATTCATGG
TCTGTCGCCAGTAGTTCCGGCATTTGAGTTGGGTAAGAATATTCCTTCTGCATGGAATGC
TAAGACCCAGGAAGAATATGATGAGAATATAGAAAAAGACAAGGCAAACCGAAGTATGCA
ACCTAAGTTTACCAACGAAAGGGGAGAATCGCTCCTGATGCAGTGCCGCCATTGTATCCG
CTATTCGTTGGGCTACTGTGTGAAGCGTGGAGGCAAGAAACCATCCTGGAGAGAGCCTCT
CTTTCTGCAGTTGGGTGACGGTCGTCGTTTCCGTCTGGAGTTTGCATGCAACGAATGTCA
GATGAACTTATATAGTGAGAAATAAATGAAAAAGAAATGGACGATACAGATTCTTTGTAT
GCTGGGCATCCTCTTGATGTTCAGCAGTTGTTATCATCGCCGTGCTCATCACCAGATGCA
TGCAGCTATGGTAGAGTACAGTAATAAACAACTCGATTCCATTTCGTTTTCTACTACCCA
TCATTATACCAACAAATTCAATTTTCTGGTATTCAAGGATTCCCTGGAATTGATAGCGCA
ACAGCCTGAAGAATTTTTGAGCAATTTGCCTATCGACTCCTTCGCCGTCCAAAAGAACTG
CCTGCTGGTGGTTACGGATATTCGTATGGTTCCTCAGGATTCCATAGATTCAGTTTGGGT
GCAGTTGGCAACAGAAGATAATCAGTTTGGCTGGACCCGTGAGTCCCGTCTGCTGCCGAA
GGTTGTGCCCGATGATCCTATTTCAGAGTTCATTATGACCTTCAGCAATACTCACTTGCT
CATCTTCATGGTTATCATTATTCTCATAGCCGTAGCCTATACAGTTCGTAAGATTTTCCA
TAGCAATGGTAAACTGGTTCATTTTAATGATATTGATTCACCATATCCTACAGCGTTGGT
GCTTATTGTTTCGATATCAGCAACCTTCTATGCAACCATTCAGTTGTTTTTGCCAGAAGT
ATGGCGTCATTTTTATTTTCATCCTACGCTCAATCCTTTTGCCGTACCGCCTATACTGGG
CTTTTTCCTGGCTACAGTCTGGGCGATACTGATAGTAGGATTAGCTTGTGTTGATGAGGT
GAAACACCGTTTGCCGGCAGGTGATGCAGTTCTGTATCTGGGTGGTTTAGTGGGTGTTTG
CGCCATTGATTACATCATTTTCAGTGTTACTACCTTATATTATATAGGTTATTTGTTGCT
CGTAGCCTATATATGGTTTGCCATACGGGTTTATCTGTTTCCTCATAAATAAGGATAGGG
GGTGCAGAAAAAAaTATGTACCTTTGCACCCGTTATGAAAAGAATAGTATTTTATAGTAA
AAAGAGCGTATGCATTGGTTTGGCAGCGGTAGCGTTGCAGGCTAGTGCTGCGGATAACGA
AAGGGCTACTTGCTCTGACCTGTCATTGGGTACGAGTGAAAAGTTTGCAGAAGCTAACGG
CTTGCTGGCTGATAGCAGCCGAGTTTATGACATTGATGAAGTTGTGGTTGTTTCGCAGCC
TAAGGAGAATTTCCGTCTTCGTCAACAGCCTCTCAGTAGCACTTCCTTTGGTTCTTATCA
GATGCAGCGATTAGCTTCTCGCGATTTGCGCGAACTTTCCTGCTATGTTCCTAATTTTGT
GATGCCCAACTATGGCTCGCGTTTTACCAACGCCATGTATGTGCGTGGTATTGGAAGCCG
TATAAACAGTCCGGCTGTAGGAATTTATCTTGACGGAATTCCAGTGTTGAGCAAGGCTGC
TTTCAATCTTCACCATTATCAGACCAGCCGTATAGATATTCTCCGTGGTCCACAGGGAAC
ACTCTATGGTCAGAATTCTGAAGGTGGTTTGGTGCGCATCTATTCACGCGATGCTTATGA
TAGCAAGGGCACCTACGTTAATCTGGGATTGGGCTCTCATTTCTATCGTAATGTAGAAGC
GGCTCATTATATGAAGCTTTCACCTCGTATCGCATTAGGGGTAGCTGCTTTTTATGATGG
ACAGAAGGGATTCTTCCATCGTGCAGGAACTAGCGATTATGCCGACAATTATGATGAGGC
AGGCGGTAAGTTTAATCTTAAGTTCCGTTTTGATAGAGGATGGAGCATGGATTTGCTAGC
CAATTACCAATTTGTCTATCAGCATGCATTTCCTTATGGTCAGTTGGATTTAAACAGTGG
CAAGGCTGCATTACCAAATACAACATTCCCTGGGCTTTATCGCCGCAACATGCTGCTTTC
GGGTGTCAATCTTCGTCATGAAGGAGCGAAATGGGATTTTGCTTCTACTACCAGCTATCA
GTTCCTGGATGACAATATGAAGATGGATCAGGATTATCTTCCTGAAGATTATTTGAGCTT
GCAGCAAGATCAGTTGCAGAATTCTATCACTCAGGAGTTCACATTTAAGAGTCGTCAGCC
TTTCTTCGGTTTCTGGCATCTTACACAGGGTGCATTCTTCTCCCATGTGTGGTTGAAGAC
AAATGGTCCTGTAAAATTCGGTTCAGCATTGACGAAGCCTATCAGTAACGTTATCCTGAG
TCAGATGCAGCAGGCAATGCCTCCGGCAATGGCTAGCGGAGTTTCTGTCAATGTAGATAT
GGGAGCTCCGGGTTTGTTCCATACTCCTCAGAGCAATTTGGGTCTCTATCACGAGAGTAC
GTTTGATCTTTCTTCCCGTTTGAAAGCAACGCTTGGTTTGCGTTACGATTTCATGCATAC
AAGTATTCATTACGATACTTATGCTTATATGGCGATAACAGCTAAGGTGATGGGCAAGGA
GGCTACTCGTACTTTGCGTTCAATGCTCGACCGCAAAACGGGTGATGATTACAACCAGCT
CTTGCCAAAATTTGGCTTAAGTTACCAGCTTGATGAGCAGGGTAGCAATGTTTATGCCAC
GGTGAGCAAGGGCTATCGTGCAGGCGGTTATAATATCCAGATGTTCAGTGACATCTTGCA
GACCGAACTGAATGCTAACCGTCAGCATGCGATGCGAGGCGATTATGACGTTCCTCATAC
CGATGAAGATTATGATAGGGTGAACCAGACTATTGCCTTTAAGCCGGAAACCTCATGGAA
TTATGAGGTAGGAACGCATCTTAATCTTTTTGATCATCGTCTTCATTTCGATTTGAGTGC
CTTCTATATGCAGGTTCGCAATCAGCAACTCTCTGTGATGGCAGGAACCTATGGCTTTGG
CCGAATGATGGTTAATGCAGGTAAGAGTCACAGTTGTGGTATTGAAGCTGCGCTCAAGGG
GCAGGCTTTCGACGGTGCTTTTGATTGGGGTGTAAACTATGGTTTTACACGCGCCGTATT
TGATGAATATACTGATGGCGAGGGTGATAAGACAGTGAATTATAAGGACAAGAAGGTTCC
TTATGTTCCTCAGCATACGATAGCAGCCATGGCTGACTATCATTTAGGACAGTTTACCTT
CGGATTGAATATGAATGCGCAGGGCAAGACTTATTGGGATAATGCCAATACCTATAGCCA
GAAGATGTATTTTGTGATGGGTGCGCATTGTGATATTGATTTCAGTAAGATGAGCATCAG
TATCTGGGGTAAAAACCTCACAGATACTAATTACAATACCTTTGCTGTTGATAATGCAGT
AACAAAAAAGAAACAGTATTTTGCCCAGCGTGGCAATCCTTTCCAATGTGGTGTTGATCT
GAAATTCCACTTTTAGGATTAAATAGAAAAGGAGTTCCGGCATTCTGAAATGCTAGAACT
CCTTTTCTTTTTAATCTCATTTATTTCCTTCCTTTATTTTAATTCTCCATATCCTACTAG
CCGGTCGGTGCGGTCGCTCTGAGCCCGATAGTAAACCAGTACATTGTATTTGTTCTGGGT
CTGGTAGAAATCTCCTTCTGATGGGAGCAGCCTGATGCTTCCGTCCTCCATCTTCATGAG
ATACTGATAACTGTAATAACCTTGCTTCATGAAGAGACGTGCGTGATAGGTTTTCGTCAT
TTCATCATATTCCATCCGGTATTCGGGGAGGAAACGGCCGTAGGTCCAATCTGCGTTCAG
ATAAACATCGCCTGGCAGTTTTGGAGCTTTCAGGGTAAAGTGAATCTGTGCATATTCGCA
GGTGTTGTTGTTTTCTACGTTGTCGCTGTTGCGGATATAAAACGAACCTTTGGCAGCTTC
GTCGTAAACGTAATTGGGGCGAGGGCTGTCGGTCATTACCTTTACCTGATAGTCGCTTCC
ATCCCAATCTATAGCGTCTATTCCCATGGTTGGATGATCGGTATCCAGAAACTCAAACTT
TCTGTATTCATTGCCCGCATCGAAAATCAGAGCTCTTACATGCTGCCAATTCATTTTCCC
CGCACTCAGGTAGTCGGGTTTAGGGTTGATGACAGCATTGTCCCATCTTCCGTTCTGAAG
CACTACGATGTTCAGCTGGTTGGGATGAGTGATTCTCAGCTGGCTGTGATCCAGTTCCAT
TTTCAGTTGCTGGTGGTCCTTCTGGATATCTATATCTGTTGTTGAAGTAGCTTCTATCTT
CAGTTTAACCAATGGCTGAGGCTCTGTAATCATCCAGCAGGCTGTAAACATTTTGCCTTC
TTCCTCGTTTTCCGCATTGTCGTCATAAACCGTCAGTCTGTAGTTGCCGCTCATGGTAAG
TTGGCAGTCGGCATTGGGAATTGCCAGATGATAATGAGTGTAAGGATGATTGGTGTTGAT
GGATTGCTTTACATCTTCAATAATCTGATTGCCGTTGAAGCCTCTCATATAGTCGCTTTC
AAAGAGCGAAGAAGATACGTTCCAGTTTGCATCACAATGTTCAATCTTGTAGCTGTACCG
ATGATAATCGTGCGTCATGTCGTCAAAATCGATATGGATAGGTTCTCCGTCCAGTGACGA
TACTGGGAGCGATAACCAGTTCGTTCCGCCTACAACCTGTAGGGTTCTGATGCGCTGGTT
GAATATCTCGTGCTGCTGCGCCCAGGCAGGATAGGTAAACAGAAAGAGAAGGGAGATGAC
AGTGTATAATAGTTTCATATGGCTCCGTACGTATATATAAAAAAaTAACTTGCAGTAGCC
TTTTGATAAAGAACTAAATGCAAGCTTAGACAATCTAAATTAATACATGAAAACACTTTT
GTAGTCGATAGGGGAATCGAACCCCTATGCCAAGATTGAGAATCTTGTATCCTAACCATT
AGATGAATCGACCATTCAAAAAATCTCTATTGGTCTCCCGACTTATAGAGACTTATAAAT
CTAATACCATGAAAAACACATGTAGTCGATAGGGGAATCGAACCCCTATGCCAAGATTGA
GAATCTTGTATCCTAACCATTAGATGAATCGACCAACGATACATTTTTGTACGATAGCTT
GCGGAAGGTGGGGGATTCGAACCCCCGGTACGGTAACCCGCACGGCAGTTTAGCAAACTG
CTGGTTTCAGCCACTCACCCAACCTTCCAGTCGGATTCTTAACCGAATCAACCAAGCATC
GTTCTCAAATGCGAGTGCAAAGGTACTACTTTTTTCTGATTCTACCAAATCTTTTTGCAA
CTTTTTTTCGATAAAAATGCATTTTCTTTGTAACTCCCACATTATCAGGGGTTGTTTTCT
TTTAGTATTATGAGTGTTTTATTCCTAAAACGAGCAGAGGCGGATTTCTTTCTCAGAAAT
CCGCCTCTTGTAAAAGAAAGGGCCGCTCGATGATGTGATGAAACTCCGAATGTATAAACA
TTTGAGAGTCCTCCGCCTTTGTAATCCACCGGCTTTTCAGCTTACCTGCCTGCTGCAGTT
TATGTGGCCCGCCATGAGCAAGAGAATGTCCTCTCGGTTTCAATAGTGTAATTTGATGAG
TATCCCGATCGAACCGAAACGACCCTTATTCATTCTAGCACCCATGCATCATCACGATGC
AACGGTGCAAACATCTTAGTCATTATTTGATAATGCAAAGATAATGCAATATTTTGAAAC
TACCAAATGTTTTAGCTGTTTTCTTCGAATATTTTTTCGAAATATTTTCTCAACTCTGTT
TTGTCCTCTATGATATTGCGCAGTTCGTTGAGCGCTTTTTCGTTAGGGGAGTTGGGAATC
CATAACCTGATGTATCCGTTTCTTGAATATTTCTCGTCCATGTGTTGGCTGAACCGCTCC
CATTGATGCTCCTTGTCATCATCTGGATTATTTTCTTTGCCATACTGTATGGCGCGCAGA
AAAATTTCGTGAACATCAATATCGCGATCGGCTTCTGCCACAATCTTGCCATAGATACTG
CGAGGCTGACGGCTAGATGAAGCCCGATGGTCCTCAACAGCTTCTTTCATAATTTTGATC
TGTTCTTTATTGAACCAGCGCTTCAGTCTTGAATCTGCCTGCAGAATCTTACCGCTGGTA
ATATGATGAATGGCACGCGGACCGCTCATCCCCAGGTCGTGGTAAGCGGCTATTACATAC
ACCATATCGATGTCGGCTCCGGTTACCGGAACCAGTTTCAGAGAGTTTCTGATGACTCGG
GTAACATGTCTGAGTCCATGACTTTCGCCAAAAGCATTATATTTGGGGAGAATCTGTTTC
TCCACAAAGTCCATGATTTCGAGATTTACCTGTTGCTTCATAGATATTCCTCCACTTTAT
TTATATAATAAGGTACGCGCGTACATTATTAATAGTTTATTATTGTTCAGTTCGCCATTC
CGATGATGATCAGGGATGATACAATGCCGAAACAGAAGATGTTCAGAGCTGTTTTGCCTA
GAATTCTGTTAAGTTCTCTGCCTTCGCCTATCTTTTTCATCTCCATATAGGTTTTGTTGT
GCAGAATGATATAGAGTGCTGCAAGCGGCAGGAACATGCTGCTGGCTTCATGCTGAAATA
CTTCGTAGATGGTGACACCTATTATGGTAATGATGCCCAGATTGCCCAATGTGCAGTATA
ACCGCTCGGCATTCTTCTTTCCTATGTGAACCACAAGAGTCTTCTTGCCGGCTCTCAGGT
CGTTGTCATGATCGCGGTAATTGTTCAGAATGAGCAGCGTATCAACTACCAGTCCGCAGG
CTGCAGATACGAGAACTGCTTCCATGCTTACTCCCTGCATGGTTTCGGGCATTACGAGAT
AGTATGTGCAGCATACGGGTACAATGCCGAAGAAGAGCAGTACCAGAAAATCGCCCATGC
CCAGATAGCTGAGACAGGTAGTATAGAGAAAACAGAAGACTACGCAACAGATGCCTACGA
TAACCATTTCCCAACCTCCGAAAAGAACCAGCGGAAGCCCTATGGCACAGCCCAGAAGAG
TAGTGAGGATGATTCCCCATTTCATGGCTCCCAATGTTATCCAGCCTTCAGCGCAGGCAC
GTTTCGGTCCCAGCCGGGTTTCGTCGTCATTGCCATGTTTACAGTCGAAATAATCATTCA
CCAGATTGCTGTCTATCTGCATCACCCATGCAAAGAGCAGGCAGAGTAGGGCTGGCAATG
TCTGTATCTGCTGAGCGTCTTTATAAGCCAGCGCAATACCCAATAAAACAGGAACAGCCG
CCGCCGTCAGAGTCTTCGGGCGAGCGGCTAGATACCATGCTTTTATAGAATTTGTTTCTA
TCATATTCTGAAAAGATTAAAATTGAATCTCCTGAAATTCTTAAGGAAAGTCAGAAAGAT
TAATTGAAGAAGTTCCAACTTACTCCAATACGGAACACTCTTTCGTTCATCGGATAATGA
GGAGCGAAGAAGTAGTTCTTGTCGCCCTGTCCTGCATTGATATGGCTCATCATTACGAAG
AAACGGGTGTGCTTGATGTGAACGTTGGCGTAAACATTGACGATAGGATAGTTGCCTATC
TTTACGTTGTTCTCGCCGTTGCCCTGTACCGTATACTGTCCCATATAAGGTGAATAGTCG
GGAGCTTCATAGCTTGTAAAGTAGCGCATGTCAGCACCCAGGTCTACGTTCAGCACCTTT
ACTACCTTGAACTTGATGTAGAGGTTGGTGTAGGCATTGAAGGCTGGTACTGGCAGAACA
CTCTCCTTGCTTGAGTGCTGGTAGGTAAACTGGTTTTCCCAGTTCAGAATGCCTAGTCTG
AAGTTTTGCTCCAGTTGTGCTGTCAGCAGGTTGATTCCTCCGCTTTCCTGCATCGGTGTT
ACTATGACTCCTGTTCGCAAACCTTCTTCTGTAATGTCATAGCTCTGCGAGAAGTAGGTG
TAGTTCTTGATTTCATCTACAGCCACTCTCAGCTTGGTGCGTGTCTTAGGGAAGGAGAGC
GTACCCATGATGCGGGTATGGATGGTCTTGTCGAGATCATTCTCCCACCACAGATGGCGG
GCGTGATAATTGCGGTAATAGAACGATGGGGTTTCTCTATGGAAGAAAGCATCGCCTCTT
ACCTGAAGCGTGTCGCCCAGGAATGGGATGTTCACGTCTACATTACCATCTATGGCAAGG
GTTCCGGCGTCAACACCCGTCAGTCCTATTTCTGCTACGGCATTGTAGTGGAGTGTCTTG
CCTTCCTGCTTGCTCAGCTGTCCGCCTACGCTCAGTGCATGCTCGTTGTATTTTTCGAAA
CCACCTTCCATGGTTGGCAGTTCATAGTGACGGAGGTCGTAGCTGGCGAAAGCCTTCAAG
CCTGCCTTTGCCCATTTATTGAAACCTTCAAGCATGGCAATGGCGAAGGTATTCTTCATG
TGCCAGTGCTTGGTCTGGTCGTAGATGGAGTCGCCGGTCAGCCTGCCTGCATCGTAATAT
TCTTTCAGATAATAGTCGGCAGGGGTCTGATAAGCTTCGTAAATACGGCGATAGTTGTCA
AACTTTACCGTATGGATGAAACTCGTTACCGGAACATATTCGCTCTTGTAGAAAAGCGAG
TCTTCGGCATTTTTCTTCTGGATGGCCAGCAGACTGTCGGCTGCGGCTTTTCCGTTTACA
GCGATTCGGGTACTGTCGTTCCTGATGTCCTTTGCGGCTAAGTCTTTAGCCGGTTCATCG
CCTGCAATCTTGGCTCCGTCAGGACGGCCGCTGAATTTAGCTCTCTGCTGTTTGTCGTAG
GCTTTCTCATCAAATTTCTTGCCTTGTTCCTTGGCTTTCTTTCTGGCTTCTTCCTTCGCT
TCCTCTTCAGCATTTTCCTTTTTCGAAGCCATGGCAAATTTCTTTGCCTTGATTTCTTCT
TCGGTCATCTTTACCTTGCGGCTGAAACCTACGTTATAGCGGTGGGTAAAGAAGATGTGC
TGGTTGTCCAGTCGGTTCCAGTTCTGTTCCAGAACGGTAGGAATTTCATTGGTGGCAAAC
GATTCGGTATAGATTTCCGGATGTTTGATGTAATCATCGTTGGTAATACCGCCGTTCTCG
GTCATCTTCTCATGATTGGTACTGAAGAGGAAGTGTGCCTGATAGCGGTCGCCCAGGTAA
GATGCCCACATGGTGTATTTAAAGTGGCTGGTACTCTGGGCGTTATAATATCCTCTGCCA
TACTTGTAGTCGAATCTGAAACCGGCACCTAGCCTTTTGTTGGCATTTACTGCAAACATG
GCCTTGAAGTCGTCTTCTCCCGTCACCTTGTCGCCGCAGCTGTTCAGCGTTATGTTCGTG
ATAGGTGAGTAGGTGTTGGTGAAGTGGAAGTCGCTTACCGGATTTACGATATAATCGTAG
GGCTCTGTAAAGATGAAGTTGCCCTGCGTGTTGCGGCGGTCGATGAAGATTCGGTTCAGT
CGGGCAGTACCCATGTTTCCGAGGGTATTGTATTCGCCTCTCAGTCCTTCCGTGAAGGTT
GAGTTCATGTACATGTGCTGCAAGGTGTCTACTACCGCAGCCTTTGTGTCGCCGAAGCGT
TCGTCTACAGTCCATACCCTGATGCCTTTCGGAATCTCCTTGTCTGAGCCCAGTGAATCG
GTGTTCACCTTGCGGTTGGTTTGAGGACGGAACTGTGAATCTTCGTTATAGTTAAAATCG
TTTTGTGCCGCAACCGGGAGGGTCGCAGCACAAAATAGGAGTGATGAGAATATAATTTTC
TTCTTCTTCATTATTTCTTAAATAGTCGGATACATACTTCGGCAATCTTGAGCACTACAC
CCACGATGAGTACGATGTAGGCGATATTGCGGCTTTCTTCCAGCTGGGTCCAGAGTATTA
CCCCCACGATGGCGAGCAGCATGAAGGCGATGTTGAGATAGTTGCGCACCTTCAGCATGT
TGTTCTGGTCGCTGTAGGCCAATGGGCGGAGCCGGCGGTGCTGAGGTCTTACGGCGTAGC
TGGTAGGCTGCTTCTGTTCAGTCTGTTCTGTTCCCTGCTCAGCTGTAGGCTGGGCTGTAG
CGTTTTCAGGCTGCTGTGCCTCGTTCTGTTGTATCTTGTTGTCTGTATTCTGATTATCCA
TTTTTCTTCAACTTATTGTTTTACTAATGCAGCTAACTCTGCGAATATCTGGTCTTTGCG
GTCGATGGTGCATCTGCGGAACTTTCCGAAGATTTTAGCCAGGTCGTTCTGCTTCTTGTT
GAGCGCAATCTTGTCGCTGATTACCTCTTCTGCAGGTTCCTTGAAACCGGTACTTCTTCC
TTCCTCGTAGTTGTAGATGATGCGGCAGAGCGAGAGATTCAGATGATTGTCTGAAATCCT
GGCTATCAGCTGGTATTTGAATTCCGTGCGGTCGAGCGAGATGAATGACTGGCTGAAAAC
GAGCCATTCGTCCATCGTGTTGGCGATGATGTGTTCAGCATCGTTTACCAATGCTACTCG
GCTTGCTATGTTCTGCTTGTTATGTGTCAGTTCACTCATGTATTTTAATACGATGTCGTA
AATCTGCTTGGCAGTTTTTCCGTTAGCATCCGTATCGAGTGTGAATTCTATCTTGTTTTC
ATCATTATATGTGATGGCGCCTGCCAGATATTTCATATCCACTTTGGCTGTTGTACCATT
TGCCAGCTTGTTGGCAGGCTTGGCAGCCTCCTTTGGCTTAGCGGCTACGGCAACAGGAAT
CGCCCATCCCGTGGTTGATGTGGTTGGTTCCTTTACAACAACTGGTTCTGGCTCAGTAGC
ATTACCTTTTTTTGCTTCCGCCTTTTTTGCTTCAGCTTCAGCCTTGGCGCTTGCAGCGTT
GATGCTGTCGGCCTGAGCCTTCAGTTTGGCAGCCTGTGCTTTTATCTTAGCCACTTCTAG
TGCCTTCTTGGCAGCTTCCAGCTGTTTCTGTGCCTGTTCCAACTGCTGCTGCTCTTCAGT
CAGCACGGTTTGGGCCTGTGCAGTCATCAGCGGGAGGAGCATAAATATGGGGATGATGAT
TTTTTTCATGTCGAATTGTTTTTATGAAACTATAAAATGACGGTTCCTTTAGGGGAACTT
AGCGGAAGATGAGGGATTCAAACCCCCGATACCCGGAAGAGGGTATACCGGATTTCGAGT
CCAGCGCATTCGGTCACTCTGCCAATCTTCCTTTTTATTTTATCAGATGCAAAAGTAATA
CATTTTTTGCATCTGACAAAATATTGCTGTTATTTTTTAACTATATTAACCCCGCTTTAT
AGGATTTTATACTATAGTTTTTACTGTTGCTGCAGAAATCTGTCGGCCTCGATGGCAGCC
TTGGCTCCCGAGCCTGCGGCAACAACACCCTGGCGGTAGATTGGGTCGGCCACATCGCCT
GCTGCGAAAACACCCGGAATGTTGGTGGTGGCAGTACCTGGCACTACTTTGATGAAGCCT
TGCTCGTCGAGATCTATTTGTCCCTTGAAGAGGTCGGTGTTAGGCTTATGTCCGATAGCC
AGGAAGAATCCGTCGATGCTGATGTCAAACTTCTCTTCGTTGGCTTCGCCCTTGTGGCGC
ACGAGATGAGCACCTTCTACACCGTTCTCGCCGAAGAGCCCCAGCGTATTGGTTTCGAAC
AGAATCTCGATGTTCTCCTTGTTCTTTACACGCTGCTGCATGATTTCTGAAGCACGGAGA
TAAGGCTTGCGCACAATCATGTAAACCTTCTTGGCAAGTCCGGATAGATACATAGCCTCT
TCGCAGGCAGTATCGCCACCGCCCACTACGGCTACGGTGCGCTTGCGGTAGAAGAATCCG
TCACAGGTAGCGCAGGCAGAAACGCCCTGTCCGCGATATTTTTCTTCATCGGCAAGACCC
AGATATTTGGCAGATGCACCTGTGGCGATGATCACGGTTTCTGCCTCAATCTCGTTGTCG
CGCTCATCTGTAAGATGAAATGGGCGTGAGTTGAAATCTGCCTTCACGATGCTCCCGTCT
CTCATTTCGGCTCCGAATCGGGCTGCCTGTTCCTTCATGTCCATCATCATCTGTGTTCCG
TCTACGCCGTTAGGATAGCCCGGAAAGTTTTCTACCTCTGTGGTGATGGTGAGCTGTCCG
CCCGGCTGCATACCTGAATAGAGTACTGGCTGCAGGTTGGCTCTGCCGGCATAAATGGCA
GCAGTATATCCTGCAGGACCGCTACCTATAATTAATGTCTTTATCTTTTCCATTTTTTAT
CTTATAGTTATATTTTTGTTTCCGATGGCTAGAAATGAGCCATTTTCTTTGCAAAGGTAC
ATCAAAACAATGAGAAATCAAAATAAAAATACAATATTTTTCTTTTCTTGCATAAATTAT
TGCTTTCGTTTGAAGAATTATTGTTATCTTTGCACCCGAAAATAAGATGCTCCGGAAAGA
ACATCAATTAGAAGAAACGAAAAATATTTACTTGATATATGAATCAGATTAAGAAGATTG
TACTGACGGGTGGACCTTGTGCGGGCAAGACTACCGCTATGGTTAAGGTGATTGAACATT
TCTCCAGTCTCGGCTATAAGGTCTTTACCATTCCCGAGGTTCCAACCATGTTCACCCAGG
CGGGCATGAATTATCTCACCTCCAACAAGGATTTTTTCTTTGAGGGCGAGAAGGCTACTT
TCCAGACTCAGATCAACCTGGAAAACAGTTTCCTGCGTATGGCTGAAACATTGCAGCAGC
CTGTCATCATCGTCTGCGATCGTGGTACGATGGATATTTCTACCTATCTCACTCCCGATT
TCTGGCACCGTATCATCTCTGAAGAGGGTTATACAGATGCCCAGCTTCGCGACCGCTATG
ATGCTGTGCTGCATCTGGTGAGTGCTGCTGATGGTGCCGAGCAGTTTTATACTACAGCCA
ACAATGCGCAGCGCCTGGAGAAGGCCGATGAAGAAGGACTGAAGATAGCGCGCGAGTTGG
ACAAGAAGATTGTTTCTGCATGGAAGGGTCATCCTCATCTCAGGGTAATCAATAACCACG
AAGATTTCAACAACAAGCTGAACCGTGTGCTCAAGGAGATAAGCAATGTGCTTGCCATTC
CGCAGCCGATAGAGGAGGAGCGAAAATATATCGTGAAGCTGACGGGCGAGGTTCCTAATG
CGATAGACAGCGATATAGTTCAGACTTATCTTACGGGAGAGCCGAGCAGCGAGATTCGTC
TTCGTCGTCGCGGTTTCGAGGGAGGCAAGTATGTGTATGTTCACACCACCAAGAAGCGTA
TTTCAGACAATGAGCAGATAGAGACCGAGCGACAGATTAATGCCAATCTTTACGAGAGTA
TGCTTCAGCAGGCTGACCCTTACCGCCAGCGCATTCATAAGCATCGCAAGAGTTTTATCT
GGAAGGGCCAGTATTTCGAGCTCGACGAGTTTCTTGAGCCGGTTTCCGACCTGATGATTC
TTGAAACCCGTGGCATTTCTGCCAACGAGAGTGTGAAGTTCCCTCCTTTCATCCAGGTGC
TGGAGGATATTACGGGCAACAGCAAATATTATAATTATAACATAGCGCTGAAGCGGTAAA
ATCAGCCAAAAATGTAAAAAGTTACGGAGATAATTCATATTCTCTGTAACTTTTTACATA
AACCACTCACTTTTGGTGTTATTGAGTTTCATCATTCTATTTTCTCCTTTATCCGTTGTA
CTTGAACACCTTGACCATTTCCTTGTCGCCACCCACGAGTTGGCTACATTTATTCAACAT
ACCAGTATCGACGAAACCGCATTTCTCCATGACTTTCCCTGATGCAGGATTGCCTGTGAA
ATGGTCTGCCCAGATGTTTTCGAAATGCTTCTCGTTGATGCAGTAGTCAAGCATCAGTTT
CAAGGCTTCGGTGCAGATTCCTTGGTTCCAAAATGGCTTTCCTACCCAGTAGCCCACCTC
ACAGTCGTTTTCTCCGATAGGGATGTTGCTGGTTTCATGGGTGTAGTAGCCGATGCAGCC
GATAGCCTCGCCAGTCTCTTTCAATACAATCGCCCATGTCGTGTCATTATGGAAGAATGT
CCGGATTATCTCCCGACTTTCTTCTACAGACTTATGCGCCGGCCATCCAGCACGTGGTCC
TACGTCAGGGTCGGAGGCGTACTTGAAGAGCGCCTCTGCATCTGATTCCTGCCAATATCG
AAGTAAAATTCTTTCTGTTTCCATCAGATTATTTCAATGAAATTCTTCGTTCTTTATTTT
GTTATCTACTGAACTTTCGCAAGTTTTGCCCACACGCCCTGAACCAACGGTCACCGGCCG
AAGGGAAAGGTAAAGGGCAGAAGCCCCTAGCCCTGGGCTAGGAGCTTTTGGGTCTTCAGC
CCGTACTTGAACCACATACGAAAGTTCAATTATTAATTTTTAAGGCAAAGATAATAAAAA
AAaGGAAAATGAGCAAAAAAATGATGATTTTTTACTCGTTTCCCTTTAACTTTCTTTGGA
AATCCTTAATGACCTTAATGACCATGACCTTAATGACCGGATTTCTCTGTTTTCTTTATC
CCATGCAGCTCGTTACTCCGAGCGTAGTAGCGATAGCGGTCAGAATGCTGATGGCTATCT
GCAGAATTGTTTTCCAAGTTTTCATTTTGTTGAATGTTGAATGTTGAGTGTTGAATGTTG
AATTTTTTGTGGGGGCGGATAGGCTGGGCTAGGGGCTAGCACCCTGGCCAGTCTATCCTT
GGGCTATTCAAGGCCGTCGCCAGTATCGTCCTTGCCGGTAGTGCCGCCGCTTGATTCAGA
GCCTTGGCCTTCGCTGCCGGTCTGACCGGTGCTTGAACCACCTGGGGTAGAACCGCCTGG
CGTATTATCCGGAGTGGTTGGGGCGTTGAGGTCAACGTTAGTCTTACCCTCCTTCTTCGC
CTGGTTGATGCGTGACTTCGCCTGGTTGATTTCCAGAAGATTTGCGTTCACGCTACGCAT
TACGATGCTGTAATTAATCATAGTCGTTTGTAGTATGTTTAGAGTCCTTTGTTTTGCAAC
TCCCCAGAACGCCCCGTTCCTGCCGTTTTCGGGGTCTTCATTGATGACCGGCGCCTGCCA
TCTTTTATAACCCGTGTTGGTCTTAAGAGAAGACCCGAGCAAGGCACAAAAGGCTGTTCT
TTCGATTGCCGGTGCAAAGATACAACATTTTCGGGCAGAATGCAAGCTATTACCCTAACT
TTCTATGCTGAAAATGACGTAAGTAGCTGATAGATAACACTTTCTATCGTTTTCTGTCAG
AACTTTATTGCAGAAACATAGCAAAACAGGAAAATACGCTTTGAAGGTAGCCGAAGAAAC
GTGAAAAAGCGGTCATTAAGGTCAAGGTCATTAAGGTCATTAAGCACTTTTCGCTCGCTC
TCTTTTCTTATAATATAATATTAAATAATTTTAATATTATATTATATATATATTCCGTTC
CCCCCGAAACCCTTAATGACCTTAATGACCTTGACCTTAATGACCGGGGAACACCAGTTT
TTGAATGTTTGTTTGCGGTATAAATACTTTACATTTGCAAAATGAGTATTGGGAGGATGC
TTATAGGTGTTGAGTTGATAATATGTCATTTTTGGTCATTAAGGTCAAGGTCATTAAGGT
CATTAAGCTTTTTGCATGAAGTTTAGAATCCGCTTAAAAAAAAaCGACCTGTGTTTGTAT
ACGTTTATAACTGTCTGAATGATAGTGTAAAAGCTTTTCTGATTGCCTGGAATTCTAAAG
TTTTTGCCCTTGCAGGGCGTGTGGAGCCTACATGCGAAACTTCAGTAAATCATGTGTTTT
TAAAAGAAAACCTCTCCCTCAGCAAATCAACAGCTAAGGAAGAGGTTTGTACAGTTGGTC
TTTTTGAAGACCGATTATAACTTAAAAATATTTGAATTTTCTTAAAGCTTTGACCAGTCG
ATGCTGCGGATAAATGCCAAGGTTGAAACCCAATCGCAGTCGAGGCAGAAAGGAGTAGGA
ACATCCGGGGTGTTGTAATAAGCCAGGGTAAACTCTGTATCTGCATCCTTAAATGCCTTG
TGGTCGATGGTTGCCTGCTTGAAAAACTGGGTTACGAGCGGCTTGTTCTTGTTTGAAGCC
TCCTTCAGTCGCTTCTGGTAGAGCGTAATATAAACACTCATGGCGTAGGCCTGCTCGTTG
AGATAGCGAACCTTTATGTTCAAGGTGTCCTTGCTCAGATTTTTGTCGAGCATTACATAC
GGTGGCAGAATCTTGCTGCGCATGTAGGTCATTGCGTCAAACTTGAAGAGGGCTGTACGG
CGCTCGTCCATGCTCTTCGTGGTGTCGTTGAGGATTGCATCAGAAGTGCGGAGCACCTCG
TTTAATACATCCTGGGCGCTTGCCTTAGCTATGCTGAGGGTGAGCGCAAATAATAATATT
ATGTATCTCATCTTTTTGAAATTATTAATTATCAATTCTTTTTAATCGTTGGTGTGGCGC
AAGAGGAAGATGCTGTGGTCGATGCACGCTGGCAATTCTTCCTTATAATGCGTTACCATA
ATCATGGTTTTGTTCTGGCGGCGACAGAAGGCTTCGATGACGTCTTTTACAAGACGGCGG
TTGCGGTTGTCGAGTCCGTGGAGCGGTTCATCGAGAATCAGCAGTTCCGGATCCTTGACA
AAGGCTCGTGCCAGGAGAACGAGGCGCTGTTCGCCGCTGGAGAGCTTCAGGAAACCACGG
TCTTCAAGACCTTCCAGTCCGAAGACTTTCATCCAGAAGCGGCACTTGTCCATATCTTCT
TCCTTCGGCTTTACATAGAGGCCTACGGAATCCATCAAGCCGCTTGCCACGATGCGGATG
GCTGGCAGGTCGCGCTGGTAAGAGCGGTGAAGCTCAGGCGATACGTAGCCGATGTGTTTC
TTGATGTCCCAGATGCTTTCGCCGCTGCCTCGAGGATTGTCGAAGAGGGTGATGTCGCAG
GCATAACTCTGCGGATTATCGGCACAAACCAGACTGAGGAGCGTACTTTTTCCGGCTCCG
TTCTGTCCGCTCAAAGCCCATCGTTCGCCGTTCATCACGGTCCAGTCGAGGTCGTTGAGG
ATGATTCGCTCGCCATACTGAATGCGCACCTTGTTCATCTTCACCACTTCCTGGGTGTGA
TATTCGCGGTCGCTGTAAGGCTGGTCTACGATGGCCTGTTCCAGCTCCGGGCTCAGCACA
TGGGCAGGCGCGGATTCTCTGCCGGCAAGATATTCGGCGAGGGTTACCTTAGGCAGAACC
TTCATATCCTTTACTTCTACCACGTGGGTGATGAAATCAGGAATATCATCGCTCTTGCTC
AGCACGAGGATAATCTGCAGGGCTCGCTCTGAAGAGAGGGTCTTGAGCAGTTCCTTGAGC
TGGTCGCGGGTTTCAGCATCGAGTCCGATAAACGGATTGTCCATGATGAGCACGCGAGGC
TCTGAGAAGAGGGTAGAGGCAAGTTTGAACTTGCGGAGCTCGCCACTTGAGAGCAGGATG
GTGTATTTGTCCATCAGGTGCTGCATGTGGAAGAGTTCGTAGATGTGCTGCTGCAGGGCT
CTGCGCTCCGGAGTGTCTTCGCCTGCCATCTGGTAGGCTTCTTCCAACTTGTCCTTTACG
ATAGGCGTGTTCTCGTCTATCTCGAGCTGGTTCCAGCGCTGCTGCAGGAAATAAGTGCGG
TCGTTATCGCCTCCGTAGGTGTCGCGGAAGGTAATATACTTGATGTTGTCGCTCACCATT
GTTTTCTGACTAGGTGAGAAATCGTAATCAGGGTCGTGCATCAGGAGTGGGTGGCGACCT
ACGATGATGTCAACAAACATTGATTTTCCTCCACCGTTCGGACCTACGATAGCGATGTGT
TCACCATCGCACGCCTCGAAGTTTACGGGGTCTGCCATACGCCATTCAGGCATACGGGTA
ACACCATTTTTAATGCTAATAATCTTTTGCATCTCTCTTATTTTTTTATTCTACTCTGAT
TCTTTGTTGCAAAGTCTTTCCAGCTGCTGTAGTGCTTGGCGTCGGTCTCCGGGCGGTTCA
TCTGCAGAAAGTGGCAGTAGGCTGCCCCCAGTGCATCGGTAGCGTCCATGAACTTCGGCA
TTTCGTCTTGCTGAATATGGAGCAGTCGCTGCAGCATTCCCGCCACCTGTTCCTTCGAAG
CCTGTCCCTGTCCTGTAATGGCCATCTTGATTTTGAGCGGCGCATATTCGTGGATAGGAA
CGCTGTGATGAATGGCGGCTGCGATGGCTACTCCCTGCGCTCTGCCCAGCTTGAGCATCG
ACTGCACGTTCTTGCCGAAGAAGGGGGCTTCGATGGCCATCTCATCGGGCAGATAGCTGT
CGATGATGCCGGTTACGCGGTCGAAGATCTTGCCCAGCCGGAGATAGGGATCGCTCTCCT
TGCGCATGTCGATGACGCCCATCACCACCAGTTCGGCCTTGTTGCCGATGATGCGGATTA
CGCCATAGCCCATCACGTTGGTTCCGGGGTCAATGCCGAGAATGATCTTCTCTGTATTCG
ATTTCTTGATCATCGCTGATAAATCTCCTGACTTTTTAAAAATGCTGTTTTAACGGTCCA
TATATGGATTGTGAGCGAGCTCTTCGCCTATGCTGGTGTATTCGCCATGACCCGGGAGAA
CCTGGGTTTCGTCAGGCAACTGACCGAGATGGCGCAGACTGTTGATGATGCGGAACATGC
TGCCTCCAGGGAAATCGGTTCTGCCGATAGAGTTGTGGAAGAGGGTGTCGCCGGTGAAGG
CTACGTGCTCTGCCTCGCAATAGAAGGTGACGGAACCGCTGCTGTGGCCAGGAGTGGCGA
TGACCAGGAACTCGTGGTTGCCGAACTTGATGACCTCTTCATCTTCGAAGAATCTGCCAA
TAGGCGGAAACTGGTAATCGAGTTGCATCTGATAGAAGGTTTCTGCCTGCTTGGCGAGTC
CCTTCATCAGGTTTTCATCTGCTGCCGATACTTCCGGTTTCAGTCCGAACTCCTGGTAGA
TGGTGTTGTTGCCGAAGTTATGGTCAAGATGGCCATGGGTTACGAGCAGGTGAACGGGCT
TGAGCTGGTTCTCCTTGATATATTGTGTAATAGCCGTGCGCTCTTCCGGATAGAAGGCGC
CGCAATCGATGATGACGCATTCCTTGGTCTCATCGCTCACCACGTAGCAGTTTTCCTGCA
ACATGTTTACTTGAAATCTTTCTATATGTAACATTTCTTACTTTGAACTTTATTATTACT
TTTCACTCTTCACTCTTCTAAGCCGGAACGTAAACCAGTTGCTTGTCCTGGCTGAACCAT
TCTTCATCGAAGAAAGTGCTGAGCGGAGTGATTTCTGAAATCTTGAAGTATTGCTTCAGT
TCTTCTTTCAGATTGCCGCCTTTCAGACACAGAAGTCCGTTAGGCAGAGCGTTTTGCCCC
TTCTGCTTAAAGTTTTTCTTGATAATCTTCATCAGGTCAGGAAGCTGCATTACCGCACGG
CTTACCACGAAATCGTACTTGCCTTTTTCGTCTTCTCCGCGCAGATGCTCTGCCTTGAGA
TTCTGCAGATTGATGGCCGTAGCCACCTCGTTGCAGACTCTGATTTTCTTGCCCGTTCCA
TCTATCAGCTTGAACTTGCATTCAGGGAAGAGGATAGCGAGCGGAATGCCCGGGAAACCT
CCGCCGCAGCCGAAATCGAGAATCTCCGTGCCCGGACGGAAATGGATGGCTTTGGCTATT
GCCAGAGAATGGAGCACGTGGTGCTCGTACAGATTATCGATGTCCTTGCGGCTGATGACA
TTGATTTTGCTGTTCCAGTCGCGGTATAATGCATCGAGTGCCTCGAACTGCTTTTTCTGC
TCTTCCGTGAGGTTCGGGAAGTATTTCTCTATTATTTCTATCATATAATTATATGTATTC
TTCTTTATTTCTACTGATTTTTCTGCAAAGGTAGTGTAAAAAATCGGAAAACACGTAATA
AAAACATCAAAATCTGTCAGATTATGCTCGTATATTAAGTTTTTTGCGTAACTTTGCACC
CGTTTTCAATATAATTTAAGCAAAAATAGATAAAAACAGACAAGGAAATATGATAAAAGC
AGCACTCTTCGATCTGGATGGCGTGGTTTTCGACACAGAATCACAGTACTCCATCTTCTG
GGGAATGATAGGCAGGGAGTATCATCCGGAAATGCCCGATTTCGAATATCGCATCAAAGG
ACAGACTCTGGTTCAGATTTACGACAAGTATTTCACCGATGAAGCCGTCTTCGCCCACAT
CGAAGGTTTTACAGGCGCAAAGGAGGAACAGGCTAAGATTACAGCCCGACTGGATGAGTT
TGAAAAGACCATGCAGTATGAATATATTGCAGGGTTCGAAGACTTCATCAGCGACTTGAA
GCAGCATGGCGTAAAATGTGCTGTGGTAACGAGCAGCAACATTCAGAAGATGCTGAATGT
TTATGAACGTCACCCGGAATTCAAGGCTTATTTCGACCGCGTGCTGACCAGCGAGGATTT
CGCCGAGAGCAAGCCTCATCCAGACTGCTATCTGAAAGGTGCAGCCTATTTCGGTGTGGA
ACCGGAGGACTGTGTAGGGCTGGAAGACAGCTTTAACGGACTGAAGGCGGTGAGAGCTTC
AGGAGCCTTCACCCTAGGTCTTGCCACAACGAACAGCAGAGAAGCCATCCAGCCGCTATC
CGACTATGTGATAGATGATTACAGAGGTTTCAGCTTTGCTGACTTGCAGCGCATCGTGGA
GAATGCGAAATAGATTCAACGCAGAACAATAAATAAAACAAAATAAAAAATGGGATATTT
ATCTACTGACAAGAAGAAAATTACCACCAAGACCTTCGCAGAAATGAAGAAGGCTGGCGA
GAAAGTAACCATGCTGACAGCATACGACTTTACAACAGCCGGAATTATAGATGCTGCAGG
AATTGACTCTATATTAATAGGTGATTCGGCCAGCAATGTGATGGCAGGAAATGCAGACAC
ATTGCCGATTACCGTAGACCAGATGATTTATCACGCCCGCAGCGTGGCACGTGCCTGCCA
GCATGCTTTCGTGGTTTGCGACATGCCTTTCGGCAGCTATCAGATCAGCAAGGAAGAGGC
GCTGCGCAATGCTTGCCGCATGATGAAGGAAACGGGTGTAGACGCTCTGAAACTGGAAGG
CGGCGTAGAAATCTGCGAAACCGTTAAGGCGCTGGTTAATGCAGGTATTCCTGTTCATGG
TCATCTCGGACTTACCCCGCAGAGCGTGAACAAGTTTGGCGGTTATGGCATTCGTGCCAA
GGAAGAGACTGAGGCACAGAAACTTATCAGCGACGCCATTGCGCTGGACGAAGCAGGCTG
CTTTGCCATCGTGCTGGAGAAGGTTCCTGCTAAGCTCGCTGCAGAAGTAAGCAAGAAGGT
GAAGGCTGTAACAATCGGAATCGGTGCAGGTAACGGCTGCGACGGACAGGTTCTGGTTTA
TGCTGATGCACTCGGAATGACACAGGGCTTCAAGCCTAAGTTCCTGCGCCATTTTGCTCA
GGTAGGTGAGGAAATGACCAAGGGTGTGAAGGCTTATATTGATGCGGTGAAGACCGTAGA
TTATCCTAGCGCTGAAGAGAGTTACTAACATTAACTCTCTTTTTAGTGAAGTGTAAGAGA
GTATAAATACGATAGATTCATAAAAGAGTTTAGAATAATGGATACACAAAACACACCAGT
ACATATCAAGCTGTGGCACAATGACTTCTGGCGATTATGCTTTGCCAACCTCTTGCTGAT
GTCGAGTGTGTACATGCTCATTTTTGCCATTCCTTATATCCTGCTTCAGGAGAAGTATCA
GATGTGGCAGATAGGGTGTGTGCTTCTTGCATACGGCTTTGGACTTTTCCTGTTTGGCGG
CTTCTGCTCTTATCTGGTGCAGCGCTACCGTAGGAATATGGTCTGCCAACTTTCCATTTT
AGGTGTAGTTGTTTGCCTTTCGGTTCTTTACTATCTGGATACGTTCTGGAACATTAGGTT
TTCTTTTGAGATTCTCCTGGCGGTCCGTTTCCTGTTAGGAGCATTTCTGGGGCTGGCTCA
GATGTCGCTTGCCAGTACGCTGGTTATTGATTCCTGCGAGTCGTTCCAGCGCACCGAGGC
TAATTATATTACCTCCTGGTTTGCCCGCTTTTCGATAGCTGTAGGACCCTTGGTGGCATG
TTTCGTTTACAACTATTTCGGTATGAACTATGTTTTCCCTACGGCTTCGTTGCTAGCTTT
GGGAGCCTTCGTGCTGGTTTCTCGCGCCAAGTTTCCTTTTAAGGCACCTGCTGAAGGAAT
TAAGACTTTCAGCCTCGACCGCTTCTATCTGCCACAGGGAACTCCGCTGTTTGTCAATAT
CATCCTGATTACTTTTTCTGCGGGATTATACTTTTCTGTGCCTCATCCTACTGGCATCTT
TCTGATGATTTTCGGAGGATTGGTCTTGGCGTTCCTGGCAGAAAAGTTTGTCTTTGCTGA
TGCAGATCTGAAAAGCCAGATAATAGTAGGTCTGGTACTGCTGGGAGCAGCTCAGCTGAT
TTCGTTCGCAAGTCAGGAGTTTGCCGTAGAAATCTTGGTTCCTGCCTTGTTGGGTTTCAG
CTTGGGAATTATCGGAAGCCGTTTTCTGCTCTTCTATATCAAGCTTGCCAAACATTGCCA
GCGCGGCACGAGCGTAAATTCGTTCTTCCTGGCTTGGGAATTGGGATTGAGCTTGGGACT
CGGTCTCGGATTCCTGTTTCATAATATTCCGGCGAGAGTGCATTTTGACGTAGATCATCC
TGTATATAATATGGTTGAATCAGGGATGTTGCACTATGCACTTCTTGCAACAATCGTATC
GTTACTGGTGTACAATTTCTTGGTTCATCCATGGTACATGAAGCATAAAAACAGATAAAA
TATTTGAAATCTCGTTTGTTTCATAAAAGCTATTCTTTAAAAGAACCTAAAAATAGCTTT
TATGAAACATTTTTAATATTATTTAGATAGCTTTTTTCGCTTTTGTGGCTTAATTTGAGT
ACTTTTGCGTTCAGTTTTGGAAATATATTGTTTGAATTAAGAAATTAAACGTAAAAATAT
AGAATTATGGCAGAAGCTATTGATATCCGCGAATTGAATATCCGGATAGAACAACAAAGT
CAGTTTGTTACTAATCTGGTAATGGGCATGAATAAGGTTATCGTAGGTCAGAAACACCTC
GTAGATTGCCTTCTTATCGGTCTTCTCTCTGATGGTCATATCCTGCTTGAGGGTGTGCCT
GGACTGGCGAAGACACTTGCAATCAAGACATTGTCACAGCTTATCAGCTCCGACTATAGC
CGCATTCAGTTTACTCCTGATCTGTTGCCTGCCGATGTGGTGGGAACTCAGATTTATTCA
CAGAAAGATGAGGCTTTCCATGTAAAGCGCGGTCCAGTCTTCGCCAATTTCGTTTTGGCA
GATGAGATTAACCGTGCCCCAGCCAAGGTGCAGAGTGCGCTGCTCGAGGCAATGCAGGAA
CATCAGGTTACCATTGGCGATGAAACCTTCAAACTGCCTAGTCCGTTCCTGGTAATGGCT
ACACAGAACCCTATCGAGCAGGAAGGAACCTATCAGTTGCCTGAAGCACAGGTAGACCGT
TTCCTGCTGAAGGTAATCATCGATTATCCTACACTGGAAGAGGAGAAACTCATCATCCGC
GAGAATATCCAGGGCGGACTTCCTGAGGTTACTCCTGTAACATCAGCTGAGGAGATTCTG
AAGGCTCGCAAGATTGTAAACGAGGTTTATCTCGATGAGAAGATTGAGCAGTATATTGCC
GATATCGTCTTTGCTTCACGTTATCCTGAGCGCTACGGACTGGGCGAACTGAAAGATATG
ATTACCTTCGGCGGCAGTCCTCGTGCCAGCATCTCTCTTGCCAAGGCAGCCAGAGCCTAT
GCGTTTATCAAGCATCGCGGCTATGTGATTCCTGAAGATGTAAGAGCTGTGGCTCATGAC
GTAATGCGCCATCGTATCGGCCTTTCTTACGAGGCTGAGGCAAGCAATGTGACAAGCGAG
GAAATCGTAAGCCGCATCATTAATAAGGTGGAAGTGCCTTGATCGTTAACAGTTTATAGT
TAACAGTTAATAGTTTATAGTTAATAGTTTAGGATTTTGGATACACAAGATATCTTAAAA
AAGGTTCGGAAGATAGAAATCAAGACTCGCGGACTGAGTCAGAACATCTTCGCTGGTCAG
TATCATTCTGCCTTCAAGGGTAGGGGAATGGCCTTTGCCGAGGTGCGCGAATATCAGTAT
GGCGATGATGTGAGAGACATCGACTGGAACGTGACCGCCCGCTTTCATAAGCCTTACGTC
AAGGTGTTTGAAGAGGAAAGGGAACTTACCGTGATGCTGCTCGTAGACGTCAGCGGGTCG
CTCGATTTCGGTACGATGAAGCAGATGAAGCGCGATCTGGCTACTGAGATTGCTGCCACA
CTCGCCTTCAGTGCCATTCAGAACAATGACAAGATAGGTGTCATCTTCTTCTCTGACCGT
ATCGAGAAGTACATTCCGCCTAAGAAAGGAAGAAAGCATATTCTCTATATCATCAGAGAA
ATGCTCAACTTCCAGCCGCAAAGCCAGCGTACCGACATCGGCTGCGCCCTGGAATATTTC
ACCCGCGTGATGAAACGCCACTGCACAGCTTTCGTAATCAGCGACTTCTACGATCATAAG
GATTTCCAGCATCAGCTGCAGATTGCCAACCAGAAACATGATGTAGTAGCCATCCAGGTT
TACGACCCACGTGCCAAGGTGCTGCCTGATGTAGGACTGCTCAAGGTGATGGATGCAGAA
ACCGGACACGAAATGTATATTGATACAAGTTCGAAGAAACTGCGAATGGCTCATACCCAG
CAATGGCTGATGCAGCAGGAGAATCTGAAAACCGACTTTGCCAAAAGCAAGGTCGACTGG
ACTTCGATTGCCACTAACGAGGACTTCTCGAAGGCGCTCCTGATGCTTTTCAAGCAGAGG
GGCTGATAAACCGAAAGCTCAAAGTAAAGAAACTATGTTTAAAGTAAAGAATATCATATT
GTCGCTCGCTCTCCTGGGGTGCTCAGGCTTAGCTCAAGCCCAGCAGGTAGAGCAACGCAT
CGACTCGCTCCAGATACTGATAGGACAGCAGACCGTGCTGCATCTGAAGGCTTCGGTAAA
GCAGGGCGATAAGGTGCAACTGCCATCTTTCAAGCCGCAGCAGCAAATTACGCCGGGAGT
GGAAGTGGTAGAGCAGAGTAAGGGCGACACTTCGCACATAGGCGACGACCGAATGGTGGT
GAGTCGCGACTATACGCTGACTTCATTTGATGAAAAGGTGTACGTGATTCCTGCGCTCAA
TGTGAAGGTAAACGGCAAGAACTGTCATGGCAACCAGCTTGCGCTGAAGGTGCTCACCGT
GCCTGTAGATACGGTTCATCCCAACCAGTTCTATCCGCCCAAGGATGTTCAGGATAATCC
TTTTTCCTGGAGCGAATGGAGTCCGCTGTTCTGGTTGAGCCTATTGCTGTTAATCCTCTG
TGGTGCATGGCTTTATCTGCGCAACAGACTGAAGAACAATAAGCCAATCATCACCCATAT
CCGCATCGTAAAACGTGTTCCGGCTCATGAAAAGGCGCTGAATCAAATCAACGTCATCAA
GCAGCAGCACGTTGAGAATCAGGAAACACAGAAGGCTTACTACACCCAGCTTACCAATAC
GCTGAGAGAATATATCGTGAGCCGTTTCGGATTCAATGCCATGGAGATGACCAGTGCCGA
AATCATCGAACGTTTGCGCGAAGCAGGCGACCAGAAGATGATAGATGAACTGAAGGAACT
CTTCCAAACTGCCGATCTCGTGAAGTTTGCCAAATATGAAACTCTGGTGAATGAGAACGA
CGCAAACCTGGTGAATGCCATCAACTTCATCGACCAGACCAAGACAGATGAGAAACCTAC
AGAAGAAAAGGTGGTTCCGCAGCTGACCAACGAAGAGCAGAAGACGCAATCTCAGCGCCG
CCTCATCAAGTCGCTCCTCTGGATAGGAGCCATCGTAGGTCTGGCTCTGTTGGGTTACAT
CATTTATCAGTCAGCCATGCTGCTGATGTAAGGCAGGGTGTACTTATGAAACGTTTTGCC
GGGCAAAGCGGTTTATTCCGAAACTCTTTGCCTGGCTATAAATAGAAAAATAAAGAAATG
GAATTTGCAAGTAAAGGCTATTTTCTGTTGCTCCTGTTGCTGATACCTTATATATTATGG
TATTTCCTCTACAGGAAGAAGAATGCGCCAACCATGCGCATGAGCGACACGAAAAAGTAT
CAATATGCTCCGAAGAGCCTGCGTGTGCGTCTCATCCATCTGCCAATGGTGCTGAGATGC
ATCTGCTTTGTGCTCATCGTCTGTGCGATGGCTCGTCCGCAGACGCATACGGCTTGGGAC
AACAAGACGGTAGAAGGCATTGACATTATGTTGGCGATGGACGTTTCCACCTCTATGCTT
GCCGAAGATTTGAGACCAAACCGTATGGAAGCGGCTAAGGATGTGGCTACAGAATTCATC
TCAGGAAGACCGAACGACAACATCGGTCTGACTATCTTTGCCGGTGAAGCTTTCACCCAG
TGCCCGATGACAACCGATCATGCCAGTCTGTTGCGCCTCTTGCAGGCAACCCGTACGGAT
ATTGCCGCCCGGGGACTGATTGACGATGGTACTGCAGTGGGAATGGGATTGGCCAATGCC
GTGAGCCGCCTGAAGGATTCTAAGTCAAAATCGAAGGTTGTGATTCTTCTTACCGACGGC
AGTAACAACATGGGTGAAATCTCGCCAATGACCGCAGCAGAGATTGCCAAAAGCTACGGA
ATACGTGTTTACACCATCGGTGTAGGAACCAACAAGGTGGCTCCTTATCCAATGCCTGTG
GCAGGAGGAGTACAGTACGTCAATATTCCGGTAGAGATAGATACGAAGACGCTGAGCGAT
ATTGCGCAGACAACCGATGGTAATTTCTATCGCGCTACGAACAATAACGAGCTGAAGAAG
ATTTACAAGGACATTGATAAACTGGAGAAAACCAAGTTTAATGTCAAGCATTTCGCTAAG
CGCTATGAAGCTTATCAGCCATTCGCCTTGGCAGCTCTCCTGGTATTGCTGGTAGAAATC
CTGCTCCGCATCACCTGGTTCAGAAGAATTCCGTAATCCGGAAACTGAAATATTTTGCTG
ATTATCGGAGATATTCCGCTATCTTTCGGAGATATTTTACCAGTTATCGGAGATATTTTA
CTGATTATCGGATAATCGAATAGAAGATATAATTAGAATAGAAAATGTTAAGATTTGAAG
ATCCTATATTTCTCTGGCTGTTGTGGATTATACCAGTACTGATTCTGATCAGGCTGATAG
GATGGAGAAGAAGAAAGGCTAAACTGAAGAAACTCGGCGATCCGGAGCTTCTGAAACAGC
TCATGCCCAACATCTCTAAATATCGCCCTACAGTGAAGTTTGTGCTGATGCTCGCAGCCT
TGGCGCTTCTTATCGTGATGGTAGCTCGCCCGCAGATGGGCAGCAAGATTTCTCACGATA
AGCGACATGGTATTGAAACCATCATCTGCCTCGATATTTCAAATTCCATGCTCTGTCAAG
ACGTAGTTCCATCCCGTTTGGACAAGAGTAAGATGCTTGTCGAAAATCTGGTCGACAACT
TTAACAACGACAAGATTGGACTCATCGTCTTTGCAGGCGATGCTTTCGTGCAGTTGCCAA
TCACCACCGATTATGTTTCGGCAAAGATGTTTCTCCAGAACATAACCCCTGGTCTTATCC
AGACACAGGGAACCAATATCGGAGCTGCCATCGATTTGGCTTCCAAGAGTTTCACCCAGC
AGGAGAATGTGGGCAGAGCCATCATCGTTATTACCGATGGCGAAAACCATGAGCCTGGCG
CACAGGAGGCAGCGGCTGCTGCCAACAAGAAAGGAATCAATGTCTTTATCCTGGGCATAG
GAAACACCAAGGGAGCGCCAATCCCTATGGGCGACGGCTCTTATCTGAAGGACAATGCGG
GCAACACCGTAATGACCGCTCTGAATGAGCAGATGTGCAAGGAACTTGCCCAGGCAGGCA
AGGGTCAGTACATTCATGTAGATAATACCAGCGATGCGGAAAGAGCATTGAATGATGATA
TTGCCAAATTGCAGAAAGGCGATGTGACGAGTGTGGTTTACAGCGCCTATGATGAACAGT
TCCAGGCTGTAGGTATTCTTGTCATCCTGTTGCTTATCATCGAAATCTGTCTGCTGGAGG
TAAAGAATCCTCTGCTCCGAAACATCAAGTTTTTTAAGAAAGACATCAGGAAGCCTTTCT
GATAAACGTTTATACATTATTATATAATAAGAATGAGATATTTAAGATATATATTGGTTT
TTGCCCTGATGGTGCTGGGCTTGGCGAAGGTGGGAGCACAGAACGACCGCAACTTCATCC
GCCAGGGAAACCGCGCCTATCATAAACAGAAGTGGGCTGCAGCCGAAACGCAATATCGCA
AGGCTATCTCCAAGAACCAGAAGAATGCGCAGGCTGTCTATAATCTGGGTTGCGCCCTGA
TGATGCAGCAGAAGGATTCGATGGCAATGATACAGTTTGAGAATGCTTCGAAACTGGAAA
CGAACAAGATGCGACGCGCCAGAAGTTACCACAATATGGGTGTGGTCATGCAGCAGCATC
AGCAATATGCGCAGGCCATAGGATGTTATGAGAACGCCCTGCGCTGCAATCCGCAGGACA
ATGCAACCCGATATAATCTTGCCCTCTGCAAGAAACTGCTCAAAAACCAGAAGCAGAACA
AGCAAAACGATAAGAATAAGAACAAAAAGGATAAAAACAAGGACAAAGACAATCAGAACA
AAGATCAGAATAAAGGCAAGAACAAGAACGACAAAAACAAGAACAACCAGAATAAGAACA
ATCAGCAGAATCAGAACAATCAGGACAAGATGAGCAAAGATAATGCTGAACAACTCTTGA
ACGCTGCCATCCAGCAGGAGAAGGATACGAAGCGCAAGATGCAGAAAGCGATGAGTCAGC
CTCGCAGAAAGCAATATGAGAAAAACTGGTAAAAAGTAAAATAATACAACGAGCATAATA
AATTTGAACATGAAACATATAGGTTGGTTTATTATTATATGGGCAATGCTTCTGGGCTTC
AGTTTGCAGCTGAAAGCCCAGCGTATCAGTGTGTCGGCACCAACACACGTGGCGGCGGGC
GAAAACTTCCGTGTGGCCTATACCATCAATACACGTGATGTAGAGGAATTCCGTCTGGGC
GGAGTAGGAGAAGGACTTGAGGTAATCGCAGGTCCTTACACCTCATCGCAGTCCAGTTAT
CAGATGATCAATGGCCATACTTCCTCTTCATCGTCGGTAACCATTACCTATACGCTCTAT
GCAGCTAAGAACGGAACCTTTGGCATTGGTGCCTCTCATGCCATCGTAAATGGTAAAAAA
CTCTCTTCCCATCCGGTTAAGATTACGGTTTCTGGCCATGCTGCACGCAACAACGGTGCA
CCTTCCATGCACGGACAGAATGATTATAATGAACCACGTATGCGAACAGCCGGATCAAGA
ATATCAGGCCGCGACCTCTTCATCAAGGTTACAGCCAACAAGCGACGTGTTCACGAACAG
GAACCGGTGCTCCTTACTTATAAGGTTTACACGCAGGTAGACCTTACCCAGTTGGAAGGC
AAGATGCCTGACCTGAAGGGATTCCACAACCAGGAAGTTCCGCTGCCTCAGCAGAAGACT
TTCCATACTGAGACCGTAAACGGCCGACCTTACCGATGCGTTACATGGAGCCAGTATGTT
ATGTATCCGCAGATGACGGGAAACCTCACTATTCCAGCCATTACCTTCAAGGGAATCGTA
GTTCAGCAGAACAGAAACGTTGACCCGATGGAAGCTTTCTTCAATGGCGGCTCCGGCTAT
GTTGAAGTAAAGAAAGATATTATAGCTCCTAGTGTGAAAATTCAGGTTGATCCGTTGCCT
CAGCGCCCTGCCAACTTCTCGGGCGGTGTAGGTAAATTTAATATTACTGCTTCCATCGAC
AAGAAGGAAGTAAAGGCTGGAGAACCTATCACCATCCGTGTAGTGGTAGGAGGAATCGGA
AACCTGAAGCTGCTCAAGCAGCCTGTCATTACCTTCCCTAAGGATTTTGACAAGTACGAT
GCGAAGGTGACAGACAAGACCCGCCTTACAGCCAATGGCGTAGAAGGCAATATGATTTAT
GACTTCCTGGCTGTACCTCGTAATCAGGGAAATTATACCATTCCTGCGGTAGAATTCACC
TATTATGATACTTCGGCTAACAAGTACAAGACAATCAAGACCCAGCCGTTTACGCTGAAC
GTAGAGAAGGGCGATGGAACTTCAGACAATGAAACATCAGATTTCAGCAACAAGGATAAG
GACATTCATGCGCTGAAACTGGGCAAGTCTAAGCTCCATGATATTGACGATATGTTTTAC
GGAAGCTTCGGCTACTGGACCAGTCTGCTGGTTCCATTGGCAGCCTTCTTTGCCCTGCTC
ATAGTCTTCCGCCGCCGTGCTCTCGAGAATGCCGACCTTGTAAAGGTCCGTTCCAACAAG
GCAAACAAGATAGCAACCAAGCGCCTGAAGAAGGCTCATCTGCTGATGCTCGGTGGCAAG
CAGGAAGAATTCTACGATGAAGTGCTCCGTGCTTTGTGGGGCTATGTAAGCTACAAACTC
AACATGCCTGCCGAAAAGCTCTCACGTGAAAACATCCAGGCTATGCTCGAAAAACATTGT
GTAGAGGAGAGAACTATCGAGAAGTTTACAACTGCGCTCGATGAATGTGAGTTTGAACGC
TATGCGCCGGGCGACCCTGCCGGCAATATGAACCGTACATTCGAATCAGCAATGACTGCT
ATTATGGATATAGAAAATGCTATCAATGCAACGCGTAAGCAGCGTAAGAAGAGTGCAACC
GGATATTCGTTCGTCATGATGATCATGGTAATGTTGGGCTGCTCTGTTTCTGCAGGCGCT
GTAACCAAGAACAATGCTGATACGGAATATCAGAAAGGTAACTATCAGCAGGCCATACGC
GACTATGAGGAAATATTGAACAATTATGGTGTTTCTGCCGAAGTTTACTATAACTTGGGC
AATGCTTATTACCGTACAGACAATATTACCAAGGCTGTGCTCAATTATGAGCGTGCCCAT
CTGCTCTCGCCAGGCGATGAAGACATCAGCTTCAACCTTCAGTTTGCACGTAGCAAAACC
ATCGATAAGATTACTCCGGAAAGCGAGATGTTCTTCGTAACCTGGTGGAAGGCGCTGGTT
AACTTTACGAGTGTTGACTGTTGGGCTAAGACAGGCATCATTGCCATCATCATGGCGCTG
GTTCTGGTCTTGGTTTATCTCTTCGGTCCGCATATCGTGTTGCGCAAGATAGGTTTCTTC
GGTGGAATCTTCTTCGTGGCAGTCTTCCTGCTGAGCAATCTCTTTGCTTACCAGCAGCGG
CAGATGCTCATTAACCGTACGGGAGCCATCATCATCGCTCCTTCGGTCAATGTGAAGAAG
ACTCCAGCCAAGACGAGTGCTGACCTCTTCCTGCTGCATGAAGGAACCCGCGTTGATATT
ACCGATAAGGCGATGAAAGGCTGGCGTGGAATCAAGGTTGGAGACGGCAGAGAAGGCTGG
ATTGAAACCAAGGCAATTGAGGAAATCTGATTAAGATAAAATCTGATTAAAATAAAGAGA
ATGGATTTTAGTAGGATACAAGATTTTGACATGCAGCTGTTGCATGTGTTTAACGGCAGC
GAGAATGTCTGGCTCGATCAGATGGCGATGGCGCTTACGTCGGGCTGGACATGGATTCCG
CTTTATATCGTCCTCTTCGTTGTTGTGATAAGAAACAACGAGATGATGGGGCAGATTGCG
CTCGTGGTTGGAGGAGCGGTGCTCTGTATCTTTCTGGCTGATGGACTGGTGGATGGAATC
ATCAAACCGCTGGCTGAAAGATGCAGACCTTCCAGCGACCCGATGTTCAAGTATACGGTT
CAGGTGGTTGACAATATGCGCCTCAAGAGTTTCAGCTTCTGTTCGGCTCATGCAGCCAAT
ACGCTTTCGTTAGCTATCTTCTTCTCATTGCTTATCCGCAGCAAACTGGTTACGTGGACC
CTGTTATTATGGTCGCTCGTTAACTGTTGGACCCGTCTTTACCTGGGTGTTCATTATCCG
GTCGACATTCTTTGCGGTCTGGCTATCGGAGCAGTGGTGGGTGTTGTCGTTTATCTTATC
TACATCAGGATGTATTACCGCATCTCCCCAAAAATTAAGTATATTTCCAACCAGTATACG
AGTACGGGTTACGACTATGATGATGTAGATAAAATCATGACCGTAGTGATATTTACCCTT
ATCATGGTTGTGTTTTATGCCACCTGTCAGATGGCTTATCTTTAGTACAGAAATAAAAGT
TCAAAGTAAAAATAAATAATGGATACAAAACACATTAAGATTAGTGATTATAATTATGAT
TTACCGGATGAGCGCATCGCAAAATTCCCTATCGCCCAGCGCGACCACAGCAAACTGCTG
GTCTATAAGCACGGCGAGGTAAGCGATGATGTTTTCCATCATCTTCCCACATATCTCCCT
CAAGGAGCCTTGATGATATTCAACAATACCAAGGTGATACAAGCGCGTCTGCACTTCCGC
AAGGAAACAGGTGCGCTTATTGAGGTTTTCTTGATGGAGCCTGCAGAACCTACTGATTAT
GAACTCATGTTCCAGACCACCGGACATTGTTCCTGGCTCTGCATGATCGGTAATCTGAAG
AAATGGAAAGAGGGAAGCCTGAAGCGTGATTTCGAAATCAAGGGCCACAAGCTTACGCTC
AGCGCCACTATGCGACGCGGAGATGCTCTCGGTTCTGAAGCGCAGGAAATGGTTGCCAAA
GGCGGAGGAACCAACTATTGGGTTGATTTTGATTGGGACAACGACAAGGTGTCTTTCGCT
GAGATTCTCGAAGCAGTAGGTGAGTTGCCTATTCCTCCATATCTCAACCGCAAGACAGAG
GAGAGCGACAAGACCACCTATCAGACGGTTTATTCTAAAATCAAGGGAAGTGTGGCTGCT
CCAACTGCCGGACTTCATTTTACCGATGCGGTTCTCAAGGATCTTGATGCGCATGGAATC
GACCGCGAAGAAGTAACCCTGCATGTAGGAGCCGGCACATTCAAACCGGTGAAGAGTCTT
GAAATCGAAGGTCATCAGATGCATACGGAATACATTGTTGTTCATCGCCGCAGCCTGGAA
AAACTCATCAAGCACGAGTGCCGGGTCATTGCCGTAGGAACCACCAGCGTCCGTACCATC
GAGAGTCTCTATTACATGGGCGTTCATCTGCTGAAGCATCCTGAGGCAAATGAAGAAGAT
CTGCACGTAAAACAGTGGGATCCTTACGAGCTTTCTGAAGATGGCAATCTGGTAGATGGA
ATCACTCCGATGCAGGCTATCCAGGCAATCATCGATTATCTGGACCGCAACGGCTTGGAG
GCACTCCATTCCAGCACGCAGATTATCATTGCTCCTGGCTATCAGTATAAGATTGTGAAG
ATGCTGGTCACCAATTTCCATCAGCCTCAGAGTACGCTCCTGCTCCTGGTGAGTGCTTTC
CTCAAGGGCGACTGGAAGAAGGTTTACGATTATGCTCTTTCGCATGATTTCCGTTTCCTG
AGCTATGGAGATTCATCCCTGCTCATTCCGTAAAAGGAGTTAGGTAAACTATAAATTATT
AATTGTAAATTATAAATTAAAAATAGATGATTTCAGTAGAAGGACTGAAAGTAGAGTTTG
GCGTTAAGCCTCTCTTTCATGATGTAAGTTTCGTCATCAACGACCGCGACCGCATTGCCC
TGGTGGGTAAGAATGGTGCCGGAAAATCTACGATGCTCAAGATTCTCTGCGGTTTGCAGA
AACCTACTGACGGCGTTGTGGCTATTCCTAACGAAACCACTATCGGCTATCTGCCACAGG
TGATGAAACTGCAGGACGATACGACCGTGAAGGAGGAAACCCGCAAGGCTTTCGCCCATA
ATACCGAAATGAAGGCGCGTCTTGACAAGATGCAGCAGGAAATGGCCGACCGCACCGACT
ATGAGAGCGAAAGCTATGCTCAGCTCGTAGAGAAGTTTACCCAGGAACATGAACGCTACA
TGATGATGGGTGGCGAAAACTATGAGGCTGAGATAGAGCGTACCTTGAGCGGTCTTGGCT
TTACGCGCGATGATTTCGATCGCCCAACCAAGGAGTTTTCCGGCGGTTGGCGAATGCGTA
TCGAACTTGCCAAGATTCTGTTGCAGAAGCCTGATGTCCTGCTCCTCGATGAGCCTACCA
ACCACCTTGATATTGAAAGTATCCAGTGGTTGGAGCAGTTCCTGGCGCAGAGTGCAAAGG
CTGTGGTTCTGGTGAGCCACGACCGTGCTTTCATCAACAATGTAACTAACCGTACCCTCG
AAATTACTTGCGGAAGGGTAGAAGACTATAAGGTGAAATACGATGAGTATGTGGTGTTGC
GTGCTGAACGCCGCGAGCAGCAGCTCCGTGCTTACGAAAACCAGCAGAAGGAAATTGCCG
ACATCAAGGATTTCATCGAGCGGTTCCGCTACAAGCCTACCAAGGCGGTTCAGGTGCAGA
GCAGAATCAAGCAGCTCGAGAAAATCGTGCCTATCGAGGTAGATGAGGTTGACAACAAGC
AGATGCACCTCAAATTCCCTCCTTGTCTCAGAAGTGGCGATTATCCTATCATCTGCGATG
AGGTGCGCAAGGATTACGGCGCCCACACCGTCTTCGACCATGTTACCTTTACCATCAAGC
GTGGCGAGAAGGTGGCTTTCGTGGGTAAGAACGGCGAGGGTAAATCTACCCTGGTAAAAT
GTATCATGGGTGAGATTCCTTTCACCGGAACTCTCAAGATTGGTCATAATGTGCAGATTG
GTTATTTCGCCCAGAATCAGGCGCAGCTCTTGGATGAGAATCTAACTATCTTCCAGACAA
TCGACAATGTGGCAACAGGCGAAATGCGTCTGAAGGTGAACGATCTCCTGGGCGCCTTCA
TGTTTGGCGGCGAGACTTCAGAGAAGTTTGTCAAGGTTTTGAGTGGAGGCGAACGCAGCC
GTCTGGCTATGATCAAGCTCCTGCTCGAACCGGTGAATCTCCTCATTCTCGATGAGCCTA
CCAATCACCTCGACATGCAGTCGAAGGATGTGCTGAAAGAAGCCATCAAGGCTTTCGATG
GAACAGCCATCATCGTGAGCCATGACCGTGAATTCCTCGATGGTCTGGTAGATAAGGTCT
ATGAGTTTGGCGGCGGCAAGGTTCGTGAGCATCTCGGTGGTATTTACGATTATCTCCGTG
CCCATAATGCCGAGAATATTAATCAGGCTCTTGCCAACCAGAGTATGGCTTCTGCCGGTT
CGCCTTCTGCCAATACTTCCGGTTCTTCTGTCGCATCAGGTTCTACAGCCGACAGTCTTG
CCTCTGCCACATCCGGCAAGCAGAGCTACGCTGAACATAAGGAACAGCAGAAGAAGATCC
GTAAGGCTGAGAAAGCCGTGAAGGAATGCGAGGCGAAGATAGAGAAGCTGGAAGCGAGAA
AGAAGGAGATTGATGAGCTTCTGATGAAGCCGGAAAATGCAACCAACATGGAACTCGTGA
CCGAATACACCGAACTCATGAAGAGCCTCGATGAGGAGAACGAGCGCTGGATGCTCCTTT
CGGAAGAACTGGAAGAAGTTTCGAAATAATAGTAACATTAATATAAAATAAAGAGAAGAA
AATGAAAATGAAAATGATCTTACCGATGATGCTGATTGCAGCTTTGCCATTAGGCGCTGA
TGCTCAGAATAAATCGGGTCTTGTCATGAGCAATCTCGACCAGACAGTGAAGCCAGCAGA
CAGTTTCTATCAGTTTGCTACAGGTGGATGGCAGAAGAACAATCCTCTTCCTGCCGCTTA
CAGCCGTTATGGCAGTTTTGACCAGCTGGCTGAGAACAACAACAAGCGCATCAACACCAT
TCTTTCTGAACTCCAGAAGAAGACTTACAAGGCTGGAACCATTGAGCAGAAATTGTCTGA
TTTCTACAAACTCTCTATGGATGTTGACAGCCGCAACAAGGCTGGAATCGCTCCAGTAAA
GCCTCTGATGGATGAGATAGAAGCTGCCAAGACCAAGGACGAGCTTCAGAAGCTTCAGGT
TAAGTATGCATGGATGGGGCTCGGCTTGAGCTATGGCGCAGGTTTCGCTGCCGATGAGAA
GAACGTAACCATGAACATCTACAACCTGATGCAGGGCGGTCTTACTCTCGGTGCCAAGGA
TTATTACCTCAACAACGATGCTGCAACCGTAGCTATCCGTGAGGCTTATAAGTCTTACCT
CAGCAAGATGTTCCAGCTCTATGGTTTCTCTGCTGATGAAGCTGCCAAGAAGGCTTCTGC
CGTATTCCTTCACGAAACAACGCTCGCTACTTTCTCTAAGAGCCGTACCGAACTTCGTGA
TCCTCAGGCCAACTACAACAAGATGACCTTGGCAGAATTCAAGGAGAATTATCCTAACAT
TCCTCTCGAGGCACTTGCCAACGCCGAGGGAATCAAGAGCGAATATCTCAAGGAGATGAT
CGTAGGTCAGCCTGCTTTCTTTGCCGGTTATGACAAGGTGGCAGCTGCAGAATGTGCAGG
CACATTGAAGGCTTTGATGGAGTGGGACATCATCTGTAGTTCTGCTTCTTACCTCAGCGA
TGAGATTAGCGAAGCCCGTTTCGAATTCTTCGGTAAGATTATGAGTGGCCGTAAGGAGGA
TTATCCTCTTTGGAAGCGCGCTACTGTTCAGGTTGAGGCTCAGTTGGGCGAGGCGCTCGG
TAGCATCTACTGTAAGCGCTATTTCCCAGAAAGCTCTAAGAAGATGATGGAGACACTCGT
GAAGAATCTTCAGATCAGCCTCGGTCAGCGTATCGATGCTCAGACCTGGATGAGCGATGC
TACAAAGAAAGCTGCCCACAACAAACTCGACAAGTTCTATGTAAAGATTGGTTATCCTAA
CAAGTGGACTGATTTCAGCAAGCTCAGCATCGACCCATCTAAGAGCTATTATGAGAACGT
AATGGCTTGCCGCAAGTTTGCCAACGATAAGGAGATTGCAGAGAAGGCAGGAAAGCCAGT
AGATAGGGATGAGTGGTTCATGACTCCTCAGACCGTGAACGCTTACTACAATCCTACTAC
CAATGAGATCTGCTTCCCAGCTGGTATTCTCCAGTATCCTTTCTTCGATCCTAAGGCTGA
TGCTGCATTCAACTATGGTGCTATCGGCGTAGTAATCGGTCATGAGATGACTCACGGATT
CGATGATCAGGGCCGTCAGTATGATGCTAGCGGTAATCTGAAGGACTGGTGGACAGCTGA
AGATGCAGAAGGTTTCAACAAGCGTGCTGATATGTATGCTGATTTCTTCAGTAACATCAA
GGTGTTGCCTGATCTGAATGCCAACGGCCGTTTCACCCTCGGCGAGAACCTTGCCGACCA
CGGTGGTTTGATGGTTTCATACAATGCCTTCAAGAATGCTACAGCCAAGAAGCCATTGAA
GAACAAGGATGGTTTCACTCCTGACCAGCGTTTCTTCCTCGCCTATGCAGGTGTTTGGGG
ACAGAACATTACTGATAAGGAAATCCGCAACCGCGTAAAGAATGATCCTCATTCTCTCGG
CAAGTGGCGTGTTGATGGTGCGCTTCCTCACATCGATGCATGGTATGAGGCATTTGGTGT
AAAGCAGGGCGACAAGCTGTTCATTCCTAAGAACCAGCGCCTGGAGCTTTGGTAATTCCG
GAAGGAAGTTTTTCCGAATAGAATTTTTCGGGAATGGTTTTTCCGAATAGATAGAAAAAA
aTAAAGTCCTGATGTTTCGTTTGTTTGAAACATCAGGACTTTTTGTTTTATGCTTGAAAT
ATTTTTTGATAAGAAAACAATAGAATAGGGGTTATTGCTTCTTCTCCAGTTCCTGAAGAT
TTTCCATCTTCTTCGATTCCAGGAATTCGTAAATGCCGCAGAGATGTTCGCGGACGCGAC
CATGACCGAACTCATAAACCTTGCTGACAAGACCATCGAGGAAATCACGGTCGTGACTAA
CCACGATGAGCGTTCCGTCGAAATCGAGCAAGGCCTGTTTCAGCACATCCTTGGTCTTCA
GGTCGAGGTGGTTGGTAGGCTCATCGAGAATCAGCAGATTCACCGGCTCCAGCAGCAGCT
TGAGAATGGCAAGGCGAGTGCGCTCACCTCCCGACAATACTTTCACCTTCTTGGTAGAAT
CCTCTCCGCCAAACATGAATGCTCCAAGCAAATCGCGTATCTTGTTGCGGATTTCACCTT
TGGCAACATCATCAATGGTCTGGAATACGGTAAGTTCGCCATCGAGCAGAGAAGCCTGGT
TCTGGGCGAAATAACCTATCTGCACATTATGTCCCAATTCCAACTTTCCTTCGTTCTGAA
GCTGACCCATGATACATTTCACGAGCGTTGACTTACCCTCTCCGTTTCTTCCCACGAAGG
CAATCTTGTCGCCTCTTTCTACGGTAAGATTCACGCCGCTGAAAATCTTCTTGCCATCAA
ACGACATCGCCACATCGCTCATCTGAACCGGATAAGCACCGCTTCGTGGGCTCGGCGGGA
ACTTGAGTCGAAGGCGACTTGTATCTTCTTCATCCACTTCGATAAGTTCCAGTTTCTCTA
GCATCTTCACGCGGCTCTGCACCTGGAAGGTTTTAGAATAAGTGCCTTTGAAGCGTTCTA
TAAAGTCCTTGGTTTCAGCAATCATCTTCTGCTGTTCCTCATATTTCTTCATCTGCTGTT
CGCGGCGTTCCTTGCGCAGTTCCAAATATTGGCTGTAAGTGGCTTTGTAGTCGTAGATGC
GACCCATGGTTACTTCGATGGTTCTTGTTGTAATGTCGTCAACGAATTTTCGGTCGTGGC
TGATGACAACTACCGCTTTCGAACTGTTGATGATGAAGTCTTCGAGCCAGCCTATAGATT
CAATGTCGAGATGATTGGTTGGCTCATCGAGCAGCAGTACGTCTGGCGATTTCAAGAGCA
GTTTTGCCAGCTCAATCCTCATTCTCCATCCTCCCGAAAACTCGCTGGTAGGGCGGTTGA
AATCAGAGCGCTCGAAACCGAGACCGAGCAGCGTCTTCTCTACATCTTCCTCGAAATGAG
TCATGTCGATGGCGTAGAATTTCTCTGAGAGAGAGGATACTTTCTCAATGAGCTGCATGT
AATCATCGCTGTCGTAATCGGTACGGGTGGTGAGCTCGTTGTTGATGCGGTCAATCTCAG
CCTGCATTTCGTGCAGATGGGCAAACGCCTGACAGGTTTCCTCGAATACGGTTCTGCCGT
CTTCGGTCATCAGATGCTGAGGCAGATAGGCGATGACGCAATCCTTGGGAGCGGAAACGG
TGCCACGATTAGCATTTCTCACACCGGCAATGATCTTAAGCAATGTGCTCTTTCCTGCGC
CATTCTTTCCCATCAGGGCTATACGGTCCTTCTCGTTGATCTGGAAGGAAATGTCTTTGA
ATAGGGTGGTGCCGCCAAATTCTACGGTCAATCCATCAACTGTAATCATATTATTTTCTT
CTTGTTCAAATTTTTGTTTCTTTAAGCAACTCCCCAGAATGCCCCGTTCCTGCCGTTTTC
GGGGTCTTCATTGATGACCAGCGCTTGCCATCATTTATGACCCGTGTTGGTCTTAAGAGA
AGACCTGAGCAAGGCACAAAAGGCTGTTCTTTCGATTGCCGGTGCAAAGATACAACATTT
TTGGGCAGAATGCAAGCTTTTACCCTGACTTTCTTTCGGAGAAGTAGTGTAAGTGATTGA
TTGATACTGATTTCTATTGGTTTTCTAGCTGAACTTTATTGCAGAACAATCTGATGGTGA
GGTGTAAGGATAAAAAGCCAGCGTGTCATTAAGGGTCAGTGTCATTAAGGGTCATTTAGA
AAAATGAAAGTGTCATTTTGAGCTATAGTATATATAAATATTTATTTATATATACTATAG
GGGATTTTTCTCCCCCGAAAATGAAAATGACCCTTAATGACCTTGACCCTTAATGACACG
CTAGATGAACTTGTGAATTTTACCTGATATAGGTTGTGTGTATTCCTGAATGTATTAGTT
ATTAGTATATTATGTGCGTTTTATTATATTTCTACTCTAACGTTCTGTGTATAATAATTA
TCTACATATTAAGTCACTTAAGTTAGCTTTTATACTGTTCAATTCTGCATTCTTATCCTT
GTTTTATGTTGCTTTTGTTAAAAATATATCATCTCAGAGGCTGTTTTTATGTCCGAGGAG
GGGCATTTTTCACCCTTAGTAGAGGGGGTAAAACACCTTTCTAACCCTCTTATTTTGCAT
TTTTTCTTCGAAATTTCACTAAAAAGCACTGATTTTTGCCTTTTGGGGTTTCTGTTTTGG
GTGGGTAAGGATTATTTACATTGCTCAGTCTGATTTCGCTTCTAGCTTCGTTTCTTTTAG
CGGATTAAAAATCCATAATGGTTCGATCTGTACGGTTGAAATTACCCAATACGCCCTGGG
CTAAGAGCTTTTGGGCTTTCAGCCCGTCTTATACCACATGTGAATGTTCTGCTTTCTTTA
CAAAACAATTAGAATTGCCCCTAAAGAACCCAATCTCAAAATCACGATTTTTCCATATGT
TTCATCACTTATTTCCAATTTTTACATGAATATGGAGCATTTTAAAaCAAAAAaGACCTT
GATTGCAGAACGCAACCAAGGTCTTCGGAGATTATATATTTAACCTATTGAAATATCGCT
AGATTAGATCTGCTCGCTCCAGTCCTCCTGGCTCTTACGAACGTAAGTCTGGTAACGGAG
CTTAGCCATCTTCTCTGCCTGAGAGAAGAGCTCATCAGCCTCCTTAGGGAATGCCTTCTG
TACAGAGAGGTAACGAACCTCACCGAGCAAGAAGTCGCGGAAGTTCTCCCAGTTAGGAGC
CTTAGAGTCGAGTGTGAATGGGTTCTTACCCTCATCAGCCAACAGTGGGTTGTAACGCCA
CAAGTGCCAGTAACCGCACTCAACAGCCAACTCTTCCTCGTGCTGTGAACGACCCATACC
GCCCTTACGCTTCAAACCGTGGTTGATACATGGTGCGTAAGCGATGATGAGTGATGGACC
TGGATAAGCCTCAGCCTCGCGGATAGCCTTCAATGTCTGAGCATTGTCAGCACCCATAGC
TACCTGAGCTACGTAGATGTAACCGTATGTAGTCTGCATCAGACCGAGATCCTTCTTGCG
GATACGCTTACCCTGAGCAGCGAACTGTGCGATAGCACCGAGTGGAGTAGACTTAGAAGA
CTGACCACCAGTGTTAGAGTAAACCTCAGTATCGAGTACTAAGATGTTAACATCCTCACC
AGAAGCCAATACGTGGTCGAGACCACCGTAACCGATATCATAAGAAGCACCGTCACCACC
GATGATCCACTGTGAACGCTTAACGAGGTAGTGATCCAAAGTCTTGAGCTCCTTGCAGAT
AGGGCAACCCTTCTCAGCGCCGGCAGCGATGAGAGGCTTCAACTCTGCAGCAGCCTCCTT
AGAACCCTCAGAATCGTTCATGTTAGCCATCCACTTGTCAGCAGCAGCTACGAACTCAGC
AGGAACATGCTCCTGAGTCTTAGCCTCCTCGAGCAAGTGAGCGATGCGCTCCTTCATCTT
CTTGTTACCCATTACCATACCGAGACCGAACTCGCAGAAGTCCTCGAACAAAGAGTTGTC
GAATGCAGGCCCCTGACCCTTAGCGTTCTTTGTATATGGAGTAGATGGGATAGAAGCTGA
GTAGATAGAAGAACAACCAGTAGCGTTAGCAATCATCTGACGATCACCGAAGAGCTGAGA
AATCAACTTGACGTATGGAGTCTCACCACAACCAGAGCAAGCACCAGAGAACTCGAACAA
TGGCTGAGCGAACTGAGAGTTCTTAGGGCTCTGCTTGATGTCTACGAGATCCTGCTTAGA
AGCTACCTTGTGTACGAGATACTCCCAGTTAGCAGCTTCCTTGACCATATCCTCTGCGTC
AACGTTGAATGGAACCATTGTCAACGCCTTCTCACCCTTCTTACCTGGGCAGACGTCAGC
ACAGTTACCACAACCCAGACAGTCGAGTACTGAAATCTCGACGCGGAAGTGCATTCCAGC
CAAAGCCTTAGGTGCCTTAACATCCTGAGTCGCGAGACCCTCGATGCCTGCGAGCTCCTC
ATCGGTCAATACGAATGGACGGATAGCTGCGTGAGGACAAACGAATGAACACTTGTTACA
CTGGATACAGTTCTCTACGTTCCATACTGGTACGAATGCCTCAACACCACGCTTCTCGAA
TGCTGCAGTACCGTTCTGCCATGTACCGTCAACTGTGTTGTGCTTAACGAAGTCAGAAAC
CTTCAAGAGGTCACCTGCCTGGCCGTTGATAGGACGAACGAGCTCCTTAACGAATGCTGG
AGCGTTATCCTCCTTAGCCTCATCGTCAGCGAGGTTAGCCCAAGCTGGATCTACTGTCAA
CTGCTTGTACTCACCACCACGGTCTACAGCGCCGAAGTTCTTGTCAACAACGTCCTGACC
CTTCTTAGAGTAAGACTTAACGATGAATGCCTTCATCTGCTCTACAGCGAGATCCAAAGG
AATAACCTCTGTAATACGGAAGAATGCAGACTGGAGAATGGTGTTGGTACGGTTGCCGAG
ACCAATCTCCTGAGCAATCTTAGTTGCGTTAATATAGTAAACAGTGATGTTGTTCTGAGC
GAAGTAACGCTTTACCTTGTTAGGGATGAAGTTAACCAACTCCTCACCATCAAAGATAGT
GTTCAACAGGAAGAAACCGTTCTTACGCAAACCACGAGTTACATCGTACATGTGGAGGTA
AGCCTGTACATGGCAAGCTACGAAGTTAGGAGTATTTACCTGATATGCACTGTGGATAGG
GCTGTCGCCGAAACGCAAGTGAGAGCAGGTGAAACCACCAGACTTCTTAGAGTCGTAAGA
GAAGTATGCCTGGCAATACTTGTTAGTATTGTTACCGATAATCTGAACTGAGTTCTTGTT
AGCACCAACAGTACCGTCTGCACCCAAACCGTAGAACTTAGCCTCGAATAAGTCGTCGCC
ACCCATTGGGATTTCTTCCTCTTCTGGGAGAGAAGTGAATGTAACGTCATCAACGATACC
TACAGTGAAGTGGTTCTTAGGCTGTGGCAACTCGAGATTCTTGAATACAGCAACAATCTT
AGCTGGAGTTGTATCAGAAGAACCGAGACCGTAGCGGCCGCCAACGATCAATGGCTTACG
CTCGTCATCGTAGAGAGCTGACTTAACGTCGAGGTACAATGGCTCACCCTCTGCACCTGG
CTCCTTAGTACGGTCGAGAACAGCGATACGTTTAACAGTAGCTGGGATAGTCTTTTTCAA
GAAGTCAACAGAGAATGGACGGAAGAGGTGAACTGCAACCATACCAACCTTCTTGCCCTG
CTTATTCAAGTAGTCGATAGCCTCGCGAGCTGGCTCTGTAGCAGAACCCATCAAGATAAT
GATGTTCTCAGCATCCTCAGCACCATAGTAGTTGAAGAGGTGATACTCACGACCAGTGAT
CTTAGTCATCTCCTGGCAGTACTTCTCTACTACCTCAGGAATTGCATCGTAGTAAGGGTT
GCAAGCCTCACGGTGAGTGAAGAATGTCTCTGGGTTCTCAGCAGTACCGCGAGTAACAGG
ACGCTCAGGAGTCAAAGCACGGTTACGGAAGTCCTCGATGAACTCTTCCTTAACCAATGG
ACGGATGTCTTCCATATCCATCTCCTCGATCTTGTGGTACTCGTGAGAAGTACGGAAACC
GTCGAAGAAGTTAATGAAAGGAACCTTTGTCTCCAATGTAGCCAAGTGAGGAACTGCAGA
GAGGTCCATAACCTCCTGAACAGAACCTGAGCAGAACATAGCGAAACCTGTCTGGCGGCA
AGCCATTACGTCCTGGTGGTCACCGAAGATACAAAGTGAGTGAGAAGCCAATGTACGAGC
TGATACGTTGAACACGCAAGGGAGCAACTCACCAGCAATTTTGTACATGTTAGGAATCAT
CAGCAACAAACCCTGAGAAGCAGTGTAAGTTGAAGTCAAGGCACCAGCCTGGAGAGAACC
GTGAACTGCACCGGCAGCTCCAGCCTCTGATTCCATTTCCTGGATAGAAACTCGCTGACC
GAAAAGGTTCTTACGACCTTTGGCAGCCCATTCATCTACATGCTCCGCCATTGGTGATGA
TGGAGTAATAGGGTAGATAGCAGCAACCTCAGTAAACATGTAGCTTACATGTGCGGCAGC
TGTGTTACCATCACAAGTGATAAATTTTTTCTCTTTAGCCATTTTACTTTTAGATAAAAT
ATTAAAAATGTTTTGTATTTTTATTCCTTTGAACTTTGATAGTTGAATCTGTTTGAGAGT
TCAATTTTCAGTTCTGTTTTTGTTTTTCGAATGTTTTTGCCCATTCCAACACCTTATATT
AATATAGGAAACCCAGAAGCCATAACGGAATCCTGTTGTCCTTGCCTACCTCGGTATTGT
ATCGGGCGTAGATGATGTCGGGATTGTTGCGCACCTTGTTTGGAGATTGCGCATCGCAGA
TTCTGAACTTCTTCTCACCATCTACAATGAAGTAGTGGTCCTTGCCGGTCTGGCTTACCT
TATGGTCTTTCCAGAGCGAGTTGACGAAGAATGTTTCCATCACCTCCTGCTTGTCTATCT
TGATAGGATAGATGGCGTACATCAGGTTGGAGTTGTGCATCATCACCTTGGATGGTTTCT
TTGGGAACTCCTGCCCGGTAGGGTAAATCATGTTGATGAGTCGCGCATCAGCAAGATACT
TGATGTAGTTCATTACCGTAGCTCTGCTGGTGTTGATCTCTTCGGCAAGCTGGCTCACGT
TGGGAGCCTTGGCACCTTCTACAGCTAGCTGATAGAAGAGCCTCTTGATCTTGGTGAGAT
ATTTCAGTTCGATTTGCTTGATGAGGAGGATGTCTACCTCGGTCATCATGTTCATTGTCT
TTAGTAGATTCTCTGTGAAGTTGCGGTTCTCCAGGAAGAATGGATAGAATCCATGATGCA
AGTAGTCCTGGAAGTATTTCATCGGGCTCACCTTGGGCAGTATCTGCTTGATGATGTGCT
CGTGATTGCGCAAGATTTCATCGAGTGTATATGGCTGGAAACTGTTGCCAGTCTGCAGGT
TGATAAACTCTCTGAAAGAGAAGCCTCGCAAATTATAGCTTTTCACGATTCCATTGAGCT
CAGGATTCTCTTCCTTCAGTCTCATCACGCTGGAACCTGTGAACACGATTCTTAACTCTG
GATACAGGTCGTAGCATTTGCGCAGCTCCTTGCTCCAGTCCGACTGCTTGAAGACCTGGT
CGATGAGAAGGGTTCTGCCGCCGTGGCGAACAAAGTCACCTGCTAAATCTGCGATTCCTC
TGCTTTGAAAATAGAAATTGTTCATATTCACATACAGACACTTTCGGTCAGTAGGGCCAA
AGTGCTCCTTGGCATATTGAAGGAGGAATGTAGACTTTCCTACACCGCGTGTTCCCTTTA
TGCCAATCAAACGGTCGCTCCAGTCGATTTCGTCCATCAGAGTGCGTCTTACTGGTGCGT
CCGTATGCTCTACGAGGTATGTATGTGTTCTGAAGAATGCTTCTTCCATGAGTTTATATC
GTTTCTAATTGTTTTTACGATGCAAAGGTAATTAAATATTTCTAATTTGCAAACTCTAGA
TAGCAAAAAGTAACTTTTtTTtCATTATTTAGCACTTGTCTAAGTAAAAATGGGGATTTT
CTTCCCTATTTTGCGCTTTTCTTTATATCTTTGCACCATGAAGTTACATATTTTCAATCC
AGAACATGATTTGGCTTTGGCTGCAAATCTGAAACAGTTCACCGCGCCTCATGCGGGTAG
ACAACTTAGAAGTGATCTTGCTTTCATTCCGGCTCTTTGGGCGGAAGAGGGCGACCTCGT
ACTTGTGGATGATATTGATTTTGCGAAGAACAGGGTGCGCCATTTTGGAGCTGAACTGAA
CAGCAAGGTTGAGTTTATCACCAAGCCTCAGCTGAAGCATCTGCTCAAGACGGAATTTCT
GGACAGTGTTCATCCCTGGGGATGGAACCTGTCGCTGAAAGGTGAGTTGGAGCGTTTGGG
AATGCCGGAGATTATGTTGCCGACTGATGCTGTATTAAATAAGGTACGCGAGGTGAGCAG
CAGGCAATGGGCTGCCCTTCATCTGCAGCGTGGCGTGGAATATGTTACTGAGACGGCTCG
CGTCAAAGAACTCATTCTCCAGCACGGCAAAGCTGTTGTCAAGGCTCCCTGGAGCAGTAG
CGGGAGGGGAGTGAAATATGTGAGTGCTGAGGACTTCAGAACAGCCGGAGATTATCCTAC
CTTCGAAAGATGGGTGGCAAACATGATTTATCATCAGGGCGGCGTAACCGTAGAACCCCT
ATATAATAAGGTGAGAGATTTCGCCATGGAGTTTGAAATGAAAGATGGCAAGGCGCTCTA
TCGCGGTCTTTCGCTATTCGATACGATCAAGAATGCCTATTCGGGCAATGTGCTCTGCTC
TGAAGCTGAGAAGGTGGAAATGATGAAACCGCTCATTAGCGAGGCTCAGCTTGCCGGAAT
CAGACAGCGTATCATCGAGGTAATGGAGCCGGCGCTGAAGGATATTTACAGTGGTCCGTT
CGGCGTTGACATGATGATCTGCACGAAAGGGGAGAAGGATGAATTCTGCGAGGCTGTGCT
GAATCAGGAAGGTGAGGACGTAAACAGAACCGGACTGGGCGTGGTTCCTTGCATCGAAAT
CAATCTGCGCAGAACGATGGGACATGTGGCAATCGATCTATACGAACATCTTGTGGCTAA
TTCGAGCGATGAGATGAAGACCAATAGGACGAACATCATGCGCGTGGAATATGATGGAAA
CAGATATCATCTCAGAATAAAGCCTGGCAGACCTTCGGAAGAGGCACCGCTGCATTGATT
TTTTGTAAAGAACATAGTTGTTTTTTtGTTAAGAAATAGTAAAATCGGCTTTTCCCGTGC
AAGGATTAGCCGATTTTTCATTTTATCTTCAGAACTCACGATTCAGATTCCGATTCGGGA
ACTGCCTTTTAAAAAGAGGAACAGTCCCTTTGGGTTCAGAAGCGTTGAGTCATTAAAATG
AACCAATAAATTAGAGAAATATGTATAAGAAAGTATTTAGTGCAGCTATTTTAGCTTCAG
CTGCAATGGCAATGACTTCTTGCAGCTCAAGCAAGAATGCACAGAATGAGAACGCAACAA
AGGCTGAGAAGATAACGGAGGCAGAGGCTGCCCGTCCGTCAGCAGATGAGGAAATGGGCG
AGGGTTATCTTGTCCTCTCAGAGGCTCAGCAGAACATCGTGAAGAAGAACAACGATTTCG
CTTTCAGACTCTATCAGCAGATCAGCGGCATGGATTCTGAGGTGGTTTCGCCAATGAGCA
TCGCCTATCTGATGGGAATGCTTGCGAATGGTGCCGACGGCAAGACTCAGCAGGAGATTC
TGAAGGCAATCGGTTGCGAGGGCGTGAGCGTGAAGGAACTCAACGACTGTTATAAGGCGC
TGATGCTTTCGGCTGGCAAATTTGACAAGCAGACAACCGTAAACATTGCCAATTTTATCG
CCATCAATAAGAATTTCAGACTGAACAGTGATTTCGCTCACACCGTGGCCGATTCTTATC
AGGCTGGTGTTGAGAGCATGGACTTTACCTCTCCTAAATCTGCCACTCGCATTAATGACT
GGTGCAAGAAGCAGACTAAAGGCATGATTCCTAGCATCATCGACCAGGTAGACCCTGCAG
CCGTTTCTTATCTCCTGAATGCTATTTATTTTAATGGAACCTGGCAGGAGAAGTTTGATG
CGAAGAACACTAGACTCGAGAACTTCAGCGGTTACACTCGTGATATAAAGAAGGTGAACA
TGATGCACCAGAACAAGAAGTTTGCCTATACTGAAAATGATATGTTGCAGGCTGTAGAAC
TGCCATACGGAAATGGATGTTATCAGATGACCGTTCTTCTTCCTAAGGCTGGCAAGAGCA
TCAGCGAGGTGATGAAGGAGATGGATGCTGATAAACTTCAGAAGTTAAGTAATGACATGG
ACCGTTGCCAGGTAGATTTAAAATTCCCTAAGTTTACCACAGAGATGGATTTGTCGCTCA
ACCAGATTATTAGTAAATTGGGAGCTCCAAGCATCTTCCAGCCAGGCACGGCAGATTTCA
GCCGTTTTGCCAATGGCAGCTTCTACGTATCGAAGATGTTGCAGAAGGCAAAGATTGAGG
TAAGCGAGCGTGGAACCAAGGCTGCTGCCGTAACAGCTGCTGTGATGCTGACCTCACTGG
GTCCTCATGAGATGAAGCGTGTAGAATTTCATGCTAACCGTCCATTCGTTTATTTCATTA
CCGAACGTAATAGTGGCGCAATTCTCTTCATGGGTCAGTTCCTGGGAGAATAATAACAGA
GAATTTGCAGGTTCTTAAAACTAGAAAAGCGAAAGCCAAGTCCGTAATCCGGAATCTGGC
TTTCGCTTTTTATTTCGCTTAATTCACTTGTTTACTCCTGAAACTTTTCAATGAACTCAT
CCTCTGTAATGATTGGAATATTGAGTTCATGGGCTTTCTTGTTCTTCGAACTCTGCGAAG
CTGCATCGTTGTTAATCAGGAAGTTAGTACTCTTGCTCACACTTCCCGTAACCTTGCCGC
CCTGGCTTTCAATATAAGCCTTCAGCTCGTTGCGGTTCTTGTAATGATGCACATCTCCCG
TTACGACGAAAGTCAGTCCTTGGCATTTGTTTCCCGTTTCTACAGGCTCATGCTCCTCGA
TAATCAGCTCGGACAGCAGATGCTGCACATGCTGGAAATGAACATCATCCTTGAACCAGG
CGATAAACTTGGCACTCTTTTCAGGTCCAATACCATCAATGCTTGCAAACTCATCATCGA
ACATGCTCAGGCGCGCCGTTTCTATCAGTTCCTTCACCTTGTAACGGCTGAGCAGTTTTT
TAGCCACATCGCCGCCGCAGAGCGGAATATTCAAAGCGTAGAGCAGATGACGACCGTCAG
TATGGCGGCTTTTCTCTACACTCTCCAGAAGATTGCTTACGCTCTTCTTGCCAAATCCTT
CGAAACAGGAAATCTCGAACGCATAATTCTTCAGTTTGTAGAAATCTGCATATTCCCTGA
TAAAACCATGATTGATGAATTTCCAGACAGTCTGTTCTGAGATTCCGTCAATATTGATTC
CTTCCTTGCTGACGAAGCGGGCAAATTTCTTAAGTTGTTTGGCTGGGCAGGCTGCATTGG
TGCAATGGAGAGTCTTGGTGCCGCTCTCACTCTCGCGTACTACGGCTGGCGCATGGCAAA
CCGGACATTCGTTGGGAATGACAAAACTCCCCACAACCTCTGTAATATTGATTACCTTCG
GGATAATCTTATTGGCCTTGATGACCTGCAGTCTGGTTCCCTTGTCACCAATGCCCAGAC
GCTCGCATTCGCTTACATTGCAGAGCGAGGCACGCTGCACGGTGGTTCCTTCTAGTTCTA
CCGGTTTGAAAACAGCTACAGGCGTGATGGTGCTGGCTGCGCACGACCATTCGATGTGGT
CGAGTACGGTGTCAGCATGTTCATCTTGCCATTTAAAGGCAAATCCTGCCCTCGTAGCGT
GGTGGCCTGTAACCGACCCAGTAGCTGCATAAGCCGTATCATCGTAGCAAATCACCAGTC
CGTCTACCGGGAAAGGATTCTTCTTGCTTGTCACCTTCTCCGTAAACTTGTCTATTTCCA
GCTGGATATTTTCTGTGGTAGGGTGGTCAATACGCTCACGTTCTACAGGATTCATTCCCA
GGTCTTTCAGCATTTGCATGCGTTCGCCCCATGAGGTAAGTTCCCGCTCAGTATAAACCA
GGGTGAACGGAATCCATTGGATGTGGCGCTGCTTCACCTCTTCAATATCCTTCAGCGCGA
GTGAGCCTGAAGCGAGGTTTCGTGGATTGGCGTAATCGCCTTCGCTTTCGATGATGAACT
GTTCGAAATCAGCATACGAAATGACGGCTTCTCCTCTTACTACAAGATGTCCTTTCTCTG
AAATGGTAGCAGGAATGCCTGAAATGGCTGGAGCCAAGTGGGTAATGTTGGTGCCGATGT
GTCCGTTACCGCGGGTAACGATTTTGGTGAGTATTCCGCCGTCATAGGTTACTACGAGGG
TCAGTCCGTCCAGTTTCCATGAAATCCAGATAGGGCGGTCTTCTGCCCATTTTACAAGAT
CACTTACCTGTTTGGTCTTTGCCAGAGAGAGGGCGGCAAATTCATGCTCCTCTTTCTTTC
CTACGATAGAATCTTCTGACACGCGATTAGTTGGGGAGTCAGGCAGAATTTCGCCTGTTT
CCTCTTCCAATCTCTTGAGCTGGTCGAAAAGGGCGTCCCACTCATAGTCGGTCATGAGTT
CGTCTTTTCCGTTATAATAACTATCCGAAGCTTGGTTGAGTCTTTCAACCAAGCTCTTCA
TCTGCAATAGTTTCTCTTCCATAATGAATGTTTGAGGATGTTAATCAAATGTTGTGTTTT
TCGATGGCAAGAAATTATTCTGCAGGTTCCATGGCTATGGAGAGTTTTTCAAAGGCGAAA
CGCTGACCTCTGTTTCCTCCATAGTTTACACGTCCGCAGATGCAGAAACCCATCGAAGAC
AGGAGGTTAATCATCGGCGTGTTGTCAAAGCTGGTGTCAACCTTGATGCTAGGTATTTTT
TCTACCTCGCACATGCTGTTCACCTTACTGATGAAAATACGCGCTAAACCTTCACGCTGG
AAACTAGGCAACGTGGCAAAGCGATGTATTACATAATAATCGCCATCAGTAATCCAGTTG
CCTACTAATTTCTTATATTTGGGTTCACCATTCAATATGACTGCTCCATAGACAACTACC
TCTTCATTTACTGTCAGAACGAAGGCATTGCCATTTTCTATGTCTTTTCTGATGTCTTTT
TCTGATGGATATTCCTCAGTCCATTGATGACGTCCCGATTCTATCATACTTTGGCGAGCC
TGGTCGATGACTTTCCAGCAAGCAGCAAAGTCCTTTATATACGCCGGTCTGAAGTTTGTC
TTCATATTAATTACGCTTTTATTATTCGGGTGCAAAATTAACAAAAAAAACGAATTAAAC
TAAAAAACGGAGGAAAAaCTTCACTTTTTtGTTCGTTTTCCTCCGTTTTTCTTGTTTGCT
GCTCATTTTGAGCTATTTTTTCTTAGCTTTTTGCTAGGAAGCCGGGTGAATAAGATTCTA
CGCCAAACACTTGTCGAGCTCAGCAATGATAGCATCTTTCTGTTCCTTGATATGCTGACC
GATGAATACGATTTTTATCATGCGGTCGCCCAATTCCTGATCCCATTCCTTCTGCAACTG
TGGGTTATTCAACAAGACCTGGGCGAGTTCGCCTTTCGGCATGGTAGCCAACCATTGGCC
AGCCTGCTTTACAGTCTTCTGCTTGCCTGCCTGTTCGAACACGTAGCACATGTCGCGCTC
ATCATCGAAATAGCAGATTCCCTTGGCGCGAACCACGTCTCTAGGCCATTTTCTTGCGAC
GAAATCATCGAAGAGACCCAGGTCGAAAGGCTTGCGACGATAGTAAACGAAGGTGCCGAT
TCCGTATTCCTCAACTTCTCCGCCTTCATGATCATGATTATGGTCGTGATGATGGTGATG
ATGATGATGTTCATGCTCGTCATGCTCGTGGTCATGGTGGTGATGATGTTCATGTGCTTC
TTCTACATCATCTTCTTCATGCTCTTCGTTTCTTTCTGATTCAATCTCCTGAATCCAACC
GGCTGAAGTGGCTACGGTTTCCCAATCAAACTTCTTGGTATTGACGATCAGATTCAAGTC
AACGTCACCATAGTTGCATTCAAAGATTTCTGCCTTAGGCTGGATGGCACGGATAATCTG
CTTAAGGTGCTCCAGTTCCTTAGGTTCAACCTCTGCAGCCTTGTTCAGAAGAATGATGTT
ACAGAACTCAATCTGCTGGATGACGAGCGAAGCTAGATCTTCCTCATCCATATTCTTCTT
CATCAGGTCGCTGCCGTTAGAGAATTCATCCTTCATGCGCAAAGCATCTACTACGGTAAC
GATGCTGTCAAGGCGCAGAATGCCATTCTCGATGTACTGAGGACCGAGGGATGGGATAGA
GCAGATGGTCTGTGCAATAGGAGCAGGCTCGCAGATTCCGGAAGCCTCGATGACAATGTA
ATCGAAACGCTTCATGTCTACGATTTCCTTGAGCTGTTCTACCAGGTCCATCTTCAATGT
GCAGCAGATGCAACCATTCTGGAGAGAAACAAGCGAATCGTCTTTCTGACCTACTACGCC
ACCTTTTTCTATCAGGGCTGCATCAATATTGACTTCACCAATATCGTTGACGATGACGGC
AAATTTAATACCTTTTTCGTTAGCTAAAATCTTGTTGAGAAGGGTTGTCTTTCCACTACC
CAGGTAGCCTGTCAAAAGCAATACAGGCACTTCCTTCTTTGCGTTCATATTAAAATATTT
TAATGTTATACTTCTTAGACCCAGTCTGCTGATAATGCTGCTTTCTCGGGCAGCTGTCAT
CTGGCAGCCTGACGGTTTTGCGAAACTGCAAAGATTGTGCCACACCTTATTTTTTGCCAT
CTTTTTTtCCTATACCCCTTTTTTGTCAGTTATCTTGTGTTATTTTTAGGTTATATTTCA
TGTTTTTCTCATTTTTCTTTGGTGGTTTCAACTAGAAATAGTATATTTGCAGAGAAAATT
TGTTTCAAACAGCACATAAACTTAATGAATAAACATAATATACATAAGTTAAGATGAAAA
AGTTTAAGGTTTTAGTTCTGACGGTTGTGGCAGTCCTTGCGCTGTCATCTTGCGGCACTA
CTCAGACGGTGCCTCTGACCGGTCGCACTCATCGCATCTCTGTATCCGATGAGCAGATTC
TCAGTCTGTCTAATCAGGAATACACAAAGTACATGGCTTCTGCCAAGAAGTCGACCAATG
CAGCCAATACGGCGATGGTTCAGCGAGTAGGAAAAAGACTTGCCAATGCTGTTGAACTCT
ATTTGAAGCAGAACGGATTTGAAGCCGATGTGAAGAATTATTCATGGGAATTCAACCTGG
TACAAGATAAGTCAGCCAATGCATTCTGTATGCCTGGCGGTAAAATCGTGGTTTATGAAG
GACTTTTGCCTTACACTCAGAATGAAACCGGTTTGGCAATCGTTTTGGGTCACGAAATAG
CTCATGCTGTGGCTAAACATAGTGCTGAGCAGCTCACCAAACAGCAGAATCAGCAAACCG
GTACAAGCATCCTGGGAACTGTGTTGAACCAGACAGTTGGTAATGGTGTAGGTAATGTGG
CAAGTGCAGTTGCCGGACGGTATTTCTCATTCCGCAATCTGAAGTATTCCCGTGATAATG
AAACCGAGGCAGATTACATGGGGCTTATCTTCGCTGCCATGGCTGGTTACGATCCTCAGC
AGGCCATTCCTTTCTGGCAGCGAATGTCGCAGGGCTCTAGCAGCAATCAGAGTGATATTT
TCAGTGATCACCCTTCAGACACCAAGCGTATTGCTGACTTGCAGAAGGAAATGCCTACTG
CGCTGAAGTATTATAAACCTCAGACAACTTATAAGGTAGGTTCTACGAGCAAGACTTCTA
CAACCAAGAAGACCAGTAGCAAAAAGAAGACTATAACCCGCAGAAAATAAGGAATTTTCC
AAATCTCTCGAATCTGAAGAATCAAATTAAAATAGTTAAGTATGGAGTATTTATCTCATA
ACCTTTGGCTGGTATGGACGTCGGTGATGTTCATCTGCCTCATCTTAGAGTTGTCTTCCG
GCGATTTCTATGTTACTTGTTTTGCCATTGGTGCGCTCATCAGCATTCCTGTGGCATTAG
TAGGAGCACCTTTCTGGGTGCAGGTAGTGGTTTGGGCTATCTGCTCTATGCTTAGCATCT
GGTTGGTTCGTCCGCATCTGCTGAAATCGCTACATAAGGGTGGGGAAGACCGCCGCAGTA
ACGCCGATGCGCTGGCAGGACAGATAGGGGAAGTGACAGAGATGATTCCTGCCGGAGGAT
TCGGCAGGGTAAAGCTGGATGGAGATGATTGGAAAGCGGAAGCTCCACATCTTGCCGAAC
CGCTTGCTGTAGGCGATATGGTTCGAATCTTAGGTCACGAATCTATCATCCTCAAGGTAG
AAAAAGTTTAGGTAGGAAAAGTTTAGAGTCAACATTATTCACTTAATCGTATAAACATCA
TGAACATAGGAATTTATGTGCTGGTGGCTCTAGTAGCACTTGCACTCGTAGTGGTTAAGA
AAACCATCGTTATCATCCCTCAGAGTGAGACGAAAATCATAGAGCGTCTCGGACGATATT
TTGCTACGCTCAAGCCGGGTATTAATGTCATCATTCCTTTCATTGACCATGCCAAGGATA
TTGTGTCTATGAGAAACGGAAGATACGTTTATACAAACAGCATCGACCTTCGTGAACAGG
TCTACGATTTCGACCGTCAGAACGTAATCACTAAGGATAATATCCAGATGCAGATAAATG
CGTTGCTCTATTTCCAGATTGTGGACCCATTCAAGAGTGTGTATGAAATCAACAATCTGC
CAAATGCCATAGAGAAACTGACTCAAACTACCTTGCGTAATATAATAGGTGAGATGGAAC
TTGACCAGACTCTTACCTCCCGCGATACGATTAACACCAAACTCCGTGCTGTTTTGGATG
ATGCAACCAATAAGTGGGGAATCAAGGTAAACCGAGTAGAGTTGCAGGATATTACACCTC
CAGAGAGTGTGCTCCAGGCCATGGAAAAGCAGATGCAGGCTGAACGAAACAAGCGTGCTA
CCATCCTGACTTCAGAAGGTGAGAAGGAAAAGCAGCGCCTGCTCTCAGAAGGTGAGAAGG
CTGCCATCGTGAACAAGGCTGAGGCTGCCAAACAGCAGGCTATCCTGAATGCAGAAGGTG
AGGCTACTGCCCGCATCCGTAAGGCTGAGGCCGAGGCTATTGCCATTCAGAAGATTACGG
AAGCTGTAGGACAGAGTACGAATCCAGCCAACTATCTCCTGGCCCAGAAATACATCAGTA
TGATGCAGGAAGTAGCACAGGGTAAGGATAATAAGGTGGTTTATCTGCCATACGAGGCAA
CCAATCTCTTGGGTTCTATAGGAGGAATCAAAGACCTTTTCAAGGGATAAAGACCTCTGA
GTCGATGGATAATGCCCTTTGACTCAAGAAATAAAGCACTCAGACATCAGTAAACTGTAA
CTTCAGTAAATATATAAAACAGGATAAAAATGAAGAAAATCTGTATCGTTGCAGGTGCAA
GACCTAACTTTATCAAGGTTGCGCCCGTAATTAGAGCAATTCGTAATGCTCAGGAAGCTG
GTAACGAAATCAGCTATCAGTTGGTTTACACAGGAAAAGAGGATGACCCGACACTGGAAT
CTTCTCTTTTCGATGACTTAGGCATTCAGAAACCGGATGCTTATATCGGTGTAGACTGTC
CAAACATGAACGAACTTACCGGACAGGTGATGGGTCAGTTTGAGCGCTATCTGCAGCAGA
ATGCTACAGATGTTGTCATTGTGGTTGATGATCTGGCTTCAACCATGGCTGTGGCTATTG
TTACCAAGAAGCAGGGTGTGCAGCTTGCTCATATTGCAGCCGGAACCCGCAGTTTTGACA
TTACCATGCCAAAGGAAATCAACCGTCTGGTGATTGATGGCTTGTCAGATATTCTCTTTA
CCGCTGGCATTTCAAACAACAGCATCGCCAACAAGGAAGGTGCAGAATTGTCTAAGGTTT
ACATGGTAGGAAATGTGCTTATCGACAACATCCGCTTCCTTCAGTCTAAAATGCAGCGGC
CTGAAGTCATGGACGAGTTTCATCTGAAAGAAGGCGAATATATGGTTCTGACCTTGAACC
GCAAGGCCATCGTCAATAACATTGATGAGATGAAATCGCTCATTTCTGTCATAGATGAAG
AGGCGCGCCAGGTTGGAGTGAAGGTGATTGCTCCGCTTCGAGGTAAAGCCTTGGGCTTCG
TGCTCGCATTCAAGGCTTATCAGGAAGAGAGTAATCATCAGAGTGGAATCCAGGTGGTTC
AGCCGCTCGATTATCTGTCGTTTGCTTATCTTACAGCTCACGCCAAAGGTGTGATTACCG
ATTCGGGTAATGTGGCTGAAGAAGCTACCTTCAATGGGGTTCCTTGCATTACGCTCAACA
GCTATACTGAGCATATTGAAACTGTAAAGGTGGGTACAAACGAATTGGTTGCTGAAGATC
CGGAGTTACTGAAGCAATCTATGCAGAAACTTCTGAAGGGTGAATGGAAGAAAGCGGGCA
TTCCTGACAGATGGGATGGCCGCTCAGCAGAAAGAATAGTCCAGATTCTCGCTGAATAGA
ATCTAAACTCATAGCGTATAATCTCATGGAGAGAGATAATTCTATGTAAACTGATTCTTT
TCAGAATAAACTTAGAGGTTCACTTCAATATGATTATATTGAAAAGTGAACCTCTTTTTT
TtATGCTTTATCTTTTCCTTAATCTTTTTCAGGCGCCTTTGGCACAGGATAGTCGTATTG
CTTGAAATAGGACGGCGTCTTGTTATCATACCATACTCCTTCTACGTTTAAGCCGATAGA
GAAAGTCTTTTTGGAATTAGTGTATCTTACACCGGCTCCTAAAACGTTGGCGCCAGGTAC
TCCCATTCCGTAGCCACCCGGCATGATTCCTCTTCCCATACCCCAAGGATACATTCCGTA
GCCCCAAGGCGAATAGCCGTAGGGACCATAGCCATAACCGCCATAACGGCCGTAAAGAGA
ATTGTAATTGTTGGCTACACTAAGCTGACCGTAAACGTAAGCCTCCCAATGCTCATTAAA
CTGGTAGCCCAGAATGCCGTAGACTCCACCGTCATGATAACTGTCTCCACCATAGTTTAC
GTTGTTGATATAAGTGCCCAGAGCCAACCAAAGTTTGTTGTCTTTGGTGAGTGGCGTCAG
GTAGGTTGCATCGATGGTCTGGGTGAAACCGCCTCTGTGAGGCACATTCTTGCCGAATGT
AGCAAAGGCAGAAAGATCTACCGAGAGATTCAATCCCTTGTGCAGCCCCCAGCCATAGCC
CAACGGATAACTCAAGCTGTTGGTAAGGTTGGAGATGGGATTATTATAATAGGTGCTGTC
TAGCGAAGCATCACCCAGTAATCCGTTTTTGCCGAGAGTTTCTTTCTTATCTGATAGTCG
GGCAGGAGTCATATATGCATTCTTCACCGGTTTTCCCTGATAAATCATAGGTTTTCCTGC
CTGGTAAACCGTATCGCCAGGCAGCAACCATTCTTCACGCGGACTGTCCGGACTGTGCAA
TGGTCCGAAGCTTACCTGTTGCTGTGCACTTGCTTCTGTAGTGAGGAATGTGCAAAAAGC
GATGATAATATATATTTTTTtCTTCATAATTGATTGCATTTTCTGTCTTCTGCTGCAAAG
ATATGAAGAATGTATGAAACAAAGGAACTTTTCCCGCATAAAAAATCAATTTTTTAGAAT
AAAATCATTATCTTTGCATCCGATAACATAAATAGATGTAAAATTATACAAAAATATGAA
GAAGATCATCAGATTATTGACACTCGCTCTTCTTACGGTGCCTGTTACGACATTCGCTCA
GAGTGAAGGCAATCAGAACACATCAGAACCAGCCGGAAAAGTTGTGGCGTCTAAGCCCGA
TTCTCTGCTCGACTGGGAAACACCGCACGATCCAACTTGCCCTCAGGTGTTGCTGGAAAC
TACGATGGGTAACATTCTCGTGGCTCTCTACAACGATACTCCCAAGCATCGGGATAATTT
CCTGAAACTTGTCAATTCGGGCTATTATGACGGTTGCATCTTTCAGCGTGTCATCAAGAA
TTTCATGATTCAGGGTGGCGATTATTCATGCAGAAAGGTGAACATGAAAAAGCCGCAGAA
GTTTGATGTAAACTATACGGTTCCGGCAGAAATCATCTATCCTAAATATTATCATAAGCG
CGGACAGCTCTGTGCTGCTCGCGAAGGAGATGATGAAAATCCGGCCAAAGCTTCGGCGTC
TACTGATTTCTACATCACCTGGGGCAGAAATTTTTCTCCCCGGCAGATGGAATATTATGT
AGAAAAACTGAAACGGGACGGCAAGTATTACGCCATTCCTTCAGAACAGTTGCAAAAGGG
CTACATCAAGCATGGTGGTGTTCCTCACCTTGACAACGGCTACACTGTATTCGGAGAGGT
GCTTGAAGGCATGGATGTGGTTGATAAGATTCAGAATGTGGCTACCGATAAGGCGAACAA
CGACAGACCTCTCACGGATGTCGTCATTCTGAAAGCCAAGCAGATGAAGTAACTTTCTGA
TGGTAAACTGAAGAAATAAGTAACTGAGCCCATTAAAAGAGAAAAAATCGATAAGTAAAA
ATATTAAATACGAGAAAAATGAAGTCATTAAAGGAATTATATAGAGTAGGTAAGGGGCCA
TCGAGCAGTCATACGATGGGGCCTCAGCGTGCAGCCAAACTTTTTCAGGAGCGTTGCCCT
AACGCTTCTTATTATGAAGTAACCCTCTATGGAAGTCTGGCTGCTACAGGTAAGGGACAC
ATGACTGATGTGGCAATAGAAGAAGTGCTCAGACCTCATAAAACTGTGAATATTATCTGG
CAGCCACAGACTTTCCTGCCTTATCATCCCAACGGAATGAAATTTGTGGGCAAGGATCTG
AACGGCGATATTATCGATGAATGGACCGTTTACAGTATTGGTGGTGGAGCCATATCAGAT
GGTACTGCCGGCAACGAAGAGCTGGGCGCCAAGGATGTTTATGATCTGAACAAGCTCGCC
GACATCAAGCAATGGTGCTATGATAACGGACGCTCATTCTGGGAGTATGTTGAGAAATGC
GAATCGGAAGATATCTGGGATTATCTCGACATGGTTTGGCAAACGATGAAGCAGAGCATC
AGAAATGGTTTGAACCATGAAGGTGTTTTGCCGGGTCCGCTGAAGCTACAGCGTAAGGCT
GCCACCTATTATATAAAGGCGAAAGGTTACCGTGCTTCCCTGCAGAGCCGCGGCTTGGTT
TATGCTTATGCGCTGGCTGTGAGCGAAGAGAATGCTTCGGGTGGTACCATCGTTACAGCT
CCTACCTGTGGCGCCTGTGGTGTATTGCCAGCTGTACTCTACCACATGTTTACTTCTCAT
GATATGAGTGAACAGCGCATCTTGAGAGCCTTGGCTACAGCCGGATTGGTGGGCAACATC
GTAAAGCAGAATGCTTCTATCAGTGGTGCTGATGTAGGTTGCCAGGGCGAGGTAGGTGTT
GCCTGCGCCATGGCTTCGGCTGCAGCCTGCCAGCTTTTCGGAGGCAGTCCGGCTCAGGTA
GAATATGCTGCCGAAATGGGATTGGAGCATCATCTCGGAATGACCTGCGACCCGGTTTGC
GGACTGGTTCAGATTCCTTGCATCGAGCGAAATGCCTTTGCTGCCGCCCGAGCTTTGGAT
GCAGACCTCTACGCTTCCTTCTCAGATGGCCATCATACCGTATCTTTCGACCGTGTAGTT
GAAGTAATGCGACAGACGGGTCATGACCTACCTTCGCTTTACAAGGAAACAAGCGAAGGC
GGTTTGGCAAAGGGATTTCCAAGAGACATTTAGTCATAAAATGCTTCGCTGAATCATAAA
ATGTTTTTCAGCTATTTTATTCTGTTTGGTAAGAGGGCTTTTATTTTGGCACGCTATTTG
TAAGTCCCCTTGCCAAACAATAATAAAGTAAATACGAATAAAAACATTTTATATTATGGC
ACAGAAAGGTAATATTGGTGTAACGACAGAGAACATTTTCCCTGTCATCAAGAAGTTCTT
ATATTCAGATCACGACATCTTCCTCCGCGAGATGGTTTCAAACGCCGTAGATGCTACACA
GAAGTTGAAGACTCTTGCAGCTCAGGGCGATTTCAAGGGCGAGATAGGCGACACAACCGT
TCGTGTCTCTCTCGATGAGAAGGCTGGAACCTTGACTATCAGCGACCATGGTATAGGTAT
GACTGAGGAGGAAATCGATAAATATATCAACCAGATTGCATTCTCAGGCGTAACTGACTT
CCTCGACAAGTATAAGGAGAATGCCAACGCCATCATCGGCCACTTCGGTCTCGGCTTCTA
TTCTTCTTTCATGGTAGCCAGCAAGGTAGAAATCATCACTAAGAGCTACAAAGAGGGAAG
CAAGGCTGTAAAGTGGAGCTGCGATGGTTCACCTGCTTTCGAAATCGAAGATGCAGACAA
GGCTGAGCGTGGTTCAGACATCATCCTCCATATTGCTGATGATTGCAAGGAATTCCTGCA
GAAGAACAAGATTGAGGAACTTCTGAACAAGTACTGCAAGTTTATGGCAGTGCCTGTTGC
TTTCGGCAAGAAGACCGAATGGAAGGACGGCAAGAATGTGGAGACTGATGAGGATAACAT
TATTAATAATGTGGAGCCTCTCTGGACCAAGGCTCCTAGCACACTGAAGGATGAGGACTA
CAAGAAGTTCTATCACACCCTTTATCCGATGCAGGACGACCCGTTGTTCTGGATTCATCT
GAATGTAGACTTCCCATTCAATCTCACGGGTATTCTCTACTTCCCACGCATCAAGAGCAG
CATCGACATGCAGCGCAACAAGATTCAGCTCTATTGCAACCAGGTGTTCGTAACCGACCA
GGTAGAAGGCATTGTACCAGAATTCCTCACATTGCTTCATGGTGTAATCGATTCACCGGA
CATTCCGCTGAACGTAAGCCGCAGCTACCTGCAGAGCGACAGCAACGTGAAGAAGATTTC
TACCTACATCACCAAGAAGGTAGCCGATCGTCTGAACTCTATCTTCAAGGAGAACCGCAA
GGAGTTTGAAGAGAAATGGGATGATCTCAAGATCTTCATCAACTACGGAATGCTCTCTCA
GGAAGATTTCTACGAGCGCGCAAAGGACTTCGCACTTCTGAAAGATGTTGAGGGCAAGTA
CTTTACTTTCGAGGAGTACAAGACGCTGATTAAGGACAATCAGACCGATAAGGACGGCAA
CCTGGTTTATCTCTATGCCAACAATAAGGAAGAGCAGTATTCTTATATCGAGGCTGCCAA
GCAGAAGGGTTATTCTGTACTCCTGATGGAAGGTCAGCTCGATACGCCGATGGTAAACAT
GCTGGAGCAGAAGCTGGAGAAGAGCCGCTTTACACGTGTTGACGCCGACATCATCGACCG
CCTCATCGTGAAGGAAGATGCTAAGAAGACCGATTTGAGCAAAGAGCAGTCTGACAACTT
GACAGAAGTATTCCGCTCTCAGATGCCTCAGCTTGACAAGGCAGAATTCTTTGTTGAAAT
TCAGGCTTTGGGCGAACAGAACCAGCCAGTGCTCATCACTCAGAACGAGTACATGCGCCG
TATGAAGGCGATGAGCCAGTTCCAGGCAGGCATGAACTTCTACGGTCAGATGCCAGACAG
CTACAACATCGTACTGAACTCAGACCATGCTCTGGTAAAGAAGGTATTGGAAGATGCTGA
GGCCAACACTGCTGAAACATTGAAGCCAATCCTTGCAGAAATCAAGGGTCAGGAAGCTCG
CCTTGCCGTACTCCATCAGGAGCAGAACAAGAAGAAGCCTGAAGAGATTACCCAGCAGGA
GAAGGATGATGTTCACAACACAGAGAAGGCCATCAGCGATGAGAAGGCTAAGCGCAACGA
AATCATCTCGGGCTATGCTAAGAACAACAACATTGTTCACCAGCTCATCGACCTCGCCCT
GCTTCAGAACGGTATGTTGAAGGGTGCTTCGCTCGACGCATTCCTCAAGAGAAGCGTTGA
CATGATTAAGTAATCCAACCTGTAAAAAGGTTTGAATTAAGAAATAAAACTTTGCGATGC
GTAACATTTCATGTTACAAATTGTTTCTATCATATGTGCTAAATGTTTCAAAACGAACAT
TTAGCACATTTTTTTTCGCTTTCCTTTGGTGGCTTTCCTTTTTTTtATTACCTTTGCAAT
ATCGATAAACGAAAAACATGATTAAAAATATCGCCATCATGGAACAAACAAATTCAAATT
ACAGCATTATTGCTGATTATTACTCTGAACACTACAACGAGCTGAAGTTGTATGTCATGT
CCCGTTCGCTTCCGGCAGACGAGGCTGAAGACATCGTGCAGAATACTTTTGTGCGATTAC
TTCGAGGCGATAAGATGATTACGCCTGTTACTTTACCTTGTTTTGTATACACCATTGCCA
AGAATCTGATTATCGATTATTACCGGCGCAAGCATAAGATTGAGGAGTATGAACACTTCC
TGGGAGCTAGCGACTGGATGGGAAGATATGATGTTGATGGCGAATCAGTTTTCTCTGCCC
AGCAGACCAACGAGATTCTGGAGCGTGGCATTGCCCGGCTCACAGAGAAGAGAAGCAAGG
TTTACCGCCTGAATCTCTTCGAAGGAATGCAGGTGAGCGAGATTGCCCAAAGTCTGAACC
TCGGATATAAAGCGGCTGAGAATCGTCTGACTCTGGCTAGAAAAGAAATAAGAGATTATA
TGAAAAAAGAGTTGGCTAGTTAAAATGCTAGTCAACTCTTTCTGTTTATTCTTACTGCCT
TGCTGAAAGGCAATTCTTAACTATTTTTTtAGTTTtCCTTAAACCCGATTACTCTTGTCA
AACCTTTATCAAGATAAAAGGTTTGGGTTACTTCCTGCTTCTCGCCCTGATGGTTGGTCA
GCTTGTATGTAGCCCTTAAATATAATAAGGTGTCGGGATAAGCTGCATCATTATAATTAA
TATTCTTCTTGACGTAAGGCAGTTTGCTGACATTTTGTCGCATCACCTTCATCTGGTCGA
AACTGATCATGGCGGTAGGAGTGAGGCGGGAGAACCGCTCATAGCTGCAGTCCTGCTCAA
CGAGGTTTTCATTAAGAAAATCCTTGACAAGAGATTGAGCCTTGTGCTGATCGCCACACG
AGGTGAACATCAGCACAAGTCCTGAAACCATGAAAAACATCATTTTCTTTATCATAGACA
TCTTCTTTTTTATTAAGCCGCGCTGCTTTTATTAAGCTCGTTGTTTTATTTAGCGAGCTT
GCTTATTTAGCCACGCTGCGGAGAATCTCCAGCAAGTGATCCCAAACCATCTCTACAGTA
GGAATGAGAAGAGCCTCGTCTGGGGTGTGAACATTGCGAAGGGTAGGACCGAAACTTACC
ATATCGAGCTCAGGATAACGCTCTGAGAAAAGACCACATTCCAAACCGGCATGAATACCC
TTTACCAATGGCTTTTTGCCGAAGAGCTTTTCATAAGCCTTCACAGCCAGGTCGGTAAGC
TCGCTGTTGGCGCGCATCTTCCAAGCTGGATACTTGTCGCCTACAGTTACCTCGGCGCCA
GCCAGAAGGAAGGCTGCCTTTACGGTGTTGGTCATGTTCTCCAGATTGCTCATCACGTTA
CTTCGCTGAGAAGCTACGATGTTGATGCTGTTTTCATCGGTCATCACGCTTGCCACATTG
CTTGAAGTTTCTACCATCCAGGCAATCGCCTCATCCTGACAGGTAGTAAGCGGACCGTTG
TCTACAGCCTGGAGAGCCATTACGAACTTGTCAGCTACAGCTTTCTCGATGACAGGTGCA
GCATCGGTGCTGCTCATATTGAACAGCATAGCCTGTTCGGTTACGTGGAATTCATCTTCT
ACTTCTGATGCAAAGATGTTCCAGTCGGCACGAACCTGTTCCTTATCAGCATTTTTGACG
GCGAAAACAATTTTTCCGTCGCGAGGAATCGCATTGTGCATTTTGCCGCTGTTGAAGCTT
ACGAGGCGCAGACTTCCATCCAGTTTCTCATTTTCGAGGAAGAGGAAGCGGGCAAGAATC
TTGATGGCATTGGCGCGCTTCTTGTTGATGTCATCGCCCGAGTGACCACCGTTGAGACCC
TTCAGTGAAGCTTCCATGAAGAAATAACCCGCAGGAGCCTCTTCGCGTGAGAAGTGGAAA
GTGGCATGGGTTGTCTGACCACCGGCACAGGATACGAAGATTTCGCCCTCATCCTCTGAG
TCAAGATTGATGAGCATCTTTCCGGTCATAAAGCCCGCCTTCATACCGTGAGCACCGGTC
AGTCCGGTTTCTTCATCACGTGTAAAGACGCACTCGATAGGACCATGCTCAATATCGTTG
CTTGCCAGGATAGCCAGCTCGATGGCGCAGCCTATACCGTCGTCAGCACCCAATGTAGTG
CCTTTTGCCTTAAGCCATTCTCCGTCTACGTAAGTCTGGATGGCGTCTTTGTGGAAATCG
AAATCAACATCTACCAGTTTATCGCAAACCATGTCCATGTGGCTCTGCAGGATGATGGTT
TCTGCATGCTCGTAGCCTGGAGTGGCAGCTTTACGGATGAGCACATTACCGGTTTCATCT
ACCAGCGTTTCGAGCTGATGAGCCTCTCCGAAAGATTTCAAAAACTCAATCATGTTCTCC
TCGTGCTTGGAAGGACGAGGTATTTCGTTGATTTTTGCGAACTGCTCGAACACGAGAGCA
GGCTTCAATTCACTTTTATTCATTTATTTTCTATTATTTTGTTTTGATAAAACATTTATT
TCTGCTATTTTGTTTTGGTTATTCCCAAAAAAATAGTACCTTTGCACCCAAAAGTGCACT
AAGGCACTGCAAAGGTAATAAAAATGATAAAATTAATGTTATTAAGCGTGTTAATAATTG
CTATCTGCATGGCATTATTTTGCGTAAAGGTGATTTTTAAGAAGAACGGCAAGTTCTCTT
CCCAGCATGTGCACGACAATCCGGGCTTGCGCAAGCAGGGCATTCATTGTGTGGTGGATC
AGGACCGCGAGGCAAGGGAAGCCAACAAGGCTTATTAGAAAATAGTAATAATATAATATG
ATAGAAAAAATGAGAAAGAACATTTTGAGTTCAGTGGCAATTGCAGCTGTTGCTGCCCTG
TCATTGGCATCATGCAACAAATCTCAGCCTCAGGTAGAGGCTAAGTCAGAGAGCAAGGCT
CCTGCTGAATTGAAGATTGCTTATGTAGAGGTAGACTCTATCATGACTCAGTATACCTTT
GCTAAGGAGTATTCTTCTATCTTGGAGAAGAAGGGTCAGAACATTCAGGCTACTATTGCG
CAGAAGGGCCAGCAGCTTCAGGCAGCAGCAGCCAACTTCCAGCAGAAGATTCAGCAGAAT
GCTTACACCCGCGAGCAGGCTGAGGCTATCCAGGCTGGACTGCAGAAGCAGAACAACGAC
CTGCAGGGCTTGCAGCAGCGCTTGAGCAACGAGTTTGCTGCTGAGCAGGAGAAGTACAAC
AAGGCGCTCCACGACAGCATTGCCAACTATCTTGCCCGCTATAACAAGGACAAGAAGTAT
AGCATCATCTTCTCTAAGAGCGGCGATAATCTGCTCTATGCTGACAAGGCTTACGATATT
ACAAAAGAGGTGATTTCCGGCTTGAACAAGGCTTACAAGGGAAAGCTGAAGAAAGAGGAG
GCTGCTCCTGCTAAAAAGTAAGAGAAATGCTTCGTAAGGAAAGATACGATTTTATATTGA
ATCATTTCAGAAGTGCGCTGCCGAATGTAACTACCGAGTTGCAGTTCGGTAGCGCATTTC
AGCTTCTGGTGGCTACCTTGCTTTCTGCGCAATGCACCGACAAACGCATCAACATGGTTA
CGCCTGCTCTCTTTGCCCGTTATCCTGATGCGCAGCACATGGCACAGGCGAGCGAGGAAG
ATATTTATGAGTTGATCAGTTCGGTGAGTTATCCGAATGCCAAGGCGAAGCATCTTGCTG
AAATGTCTCGCCAGCTGGTTGAGATGTTCGGAGGTGAGGTGCCTGAGGCTGCGGATGATT
TGGAGAAGTTGGCAGGAGTGGGGCGCAAGACTGCGAATGTGATTCGTGCCGTATGGTTTG
GTCATGCTACGATGGCGGTGGATACGCATGTTTACCGTGTGAGTCATCGTATGGGGTTGG
TGCCGAAAACGGCAGATACGCCCCGAAAAGTAGAAGATTATCTGATGAAACACATTCCGG
CTGAGGATATTCCGAATGCGCATCATTGGATTCTGCTGCATGGCAGATATATTTGCAAGA
GTACGAAGCCGCTCTGCGATAAATGCTTTTTTAATGAATATTGCCCAAAACTATTAAAGG
ACAGTAAGCTTTAGGTGGATATTAGTGATTATTTGGTAGTGATTAGTTTGTTAATCACTA
ATCACTACCAAATAATCACTAATTAAAGTTTTATTGTTTTATTCAAGAGATAATTATCCA
GAATCACCATGGCAGCCATGGCTTCAACCACCGGCACGGCTCTTGGCAAAACGCAAGGAT
CATGACGGCCGCGGGCAGTCAGCATGGTGGCATTTCCTTCCAAATCTACCGTATTCTGCT
CCATCAGCAGAGTAGCAATTGGCTTAAAGGCAACACGGAAATAGATGTCCTGACCATTGC
TCAAACCGCCCTGTATTCCTCCGCTATGATTGCTCTTTGTTGTAATACGGGCAGCAATAT
CCTGATTCACAGCAGCATCAGCTGGCGTCTCTGCAGCATCAGCCTTCGGGATAAAGACAT
CATTCTGCTCACTTCCGCGGGCAGTAACTCCGGCAAATCCCTCACCATATTCAAAACCCT
TCACGGCGTTAATGCCAAGCATGGCAGCACCCAGTTGGGCATGAAGCTTGCCAAATTCAG
GCTCGCCCAATCCTACCGGGCAACCCTTGATGACGCAAGTGATGATTCCACCAATCGTAT
CGCCGTCGGCCTTAACCTGGGCGATGAGATCTTCCATCTCCTTCGCCTTCCGCTGGTCAG
GACAGCGCACCGGATTATCTTCTATGGTGTTAAGGTCATACAGATGATAATCTTTCTCCA
GCGCGATGCTGCCCACCTGCGATGTATAGGCCGTGATGCTGATGCCCAACTGTCGCAAGG
CAAGTTTAGCCAAAGCTCCGCCTACGCATCGGGCAATGGTGATGCGGGCTGAAGAACGGC
CGCCGCCACGATAGTCGCGTACGCCATACTTCTCGTGATAGGTGAAATCTGCGTGAGAAG
GGCGGAAGAGACAGCGCATGTTCTCATAGTCCTGAGAATGCTGGTTCTGGTTACGCACCT
CAAAGCCGATAGGGGTTCCTGTTGATTTGCCTTCGAACACACCACTCAGAAACTCTACCT
TGTCAGCTTCCTTTCTGGCCGTAGTGATGTGGCTCTGTCCTGGGCGTCGGCGGTTCAGCT
CGCTCTGGATAAAGTCCATGTCGATTTCTATGCCTGCAGGAAATCCGTCAATAACGCCTC
CTACAGCTATTCCATGACTCTCTCCAAACGTAGTGAGAGTGAAAAGATTGCCAAATGTAT
TCCTCATTACCTTAATATATTATAAAGGTGTTTATTACTTGTTGCAGCCGCCTTCGCAAC
CACCTTCACAACCACCTTCACAGTTGCCATCCTTGCAGTCGCCGCCGCAGTTGTCGCAGC
CACCTGAGCAGCCGCCACCTTCGCCGCTGATCATCTGAGCCATCTTGGCAATCTCCTCAG
CAGTAGCCTCGCGGCTCTCGAGAATCTGGCCGCAGAAGTTGAGCTTCAAGCCAGCCAATG
GGTGGTTCAGGTCGCAGGTTACCTTTGTATCGCTGATGTTCTTCACGACTGCGTTGAAGT
GGTTGCCATCCTCGTTCTGCAATGGGATGATAGCGCCTACCTGTACGTGCTGTGCATCAA
ACTGGCCGTTGATGGTAAAAATCTGCTTGTCGAGCTCCAGTACGCGCTCATCATAGTGCT
GTCCGTAAGCCTGCTCTGGGTCCAGCTGGAAGTCGAACTCATCACCTTTAGCCAGGTCTA
CCACCTTCTCTTCGAAAGCTGGCAGGGTAACACCCATACCGCTGATGAAGATGAACGGAC
GCTCGTCGGTTGTGCGCTCGATGAGCATTTCCTCGCCGTTGTCACCATTAGTTACATCAT
ACAGTGCGTATGAAACTACAATAAACTTGTTTTTGTTGTTTGTTTCCATTTCTATATTTA
TTTTTTATTATTTCTTTTtCTTTTCTGAATGCTTACGCTCTTTACCATCTCCATGCGCTC
CAGATAGATAGGGCGCCATTTGTCGATGATGTCCTGCAGACTTTTGCTCTTCTGCGAGAG
TTCAGCATATTCCTCGCCGTCGGTCAGATTCTCTTTCTTGAGATCCAGCATTCGGGCGAT
GAGCTGCTTCTGGTGTTCCTCAGCCGCCTTGAGCTGGTTGCCCAGTTTCTCGAGACTTTC
CATAAAGGCGAGTGCCTTGTCTATATGATTTTCCTGTACCATTTTGCTTGTTTTATAGGT
TGAATCTTTTGCAAAGGTACAAATAATAATTGGTATAAACGAAGAAAAAGGGCTTTTTTT
tCGATGATATTACAAAATGATAGAGAAAATGTAATATCTCTAACGTTCTGATGCCTATTT
CGGTGTATTGTTGTTGATTTAAGTCAAGAAATAGGCGGAAAACTGAAAATATCCCAAGAA
ATGTTTGCGCACACAGAGAAAAGTTCGTATCTTTGCAGCGTCTTAAAGAAAAAGACTATA
GGATAATGTTTAACAGAGCCGGCGTCTACGGATGTGCAGGACTCACAAAGTAAAGAAAGG
TAAAAAGATTATGAAGAAGATTATGGTATTAGCAGTAGCTATGTTTGCAATGGCAACAGC
TACTTTCGCAGCAGAAGAGGAGACAAATGCAACAGCAGCTTACAACATGAATGTAAAGAT
GTCTAGCTTGGCAGATGCTTTGAGCTTGAACATCGACCAGGTAGAGGCTGTAGCTGATGT
ACACAAGAACTTCACCGCAGACATGATGAATGCTGCAACAGCAAAGGGTGAGGAACGTTC
TGCAATGATTGACAAGGCAGTTTTGAAGGATCTCAAGTACATGCACGTTATCTTGAACAA
CAGTCAGTATCGTAAGTACGTGATGCTTCTCAACACAACTCTTATCAATCGTGGTTTGAA
GTAATCATCTTTTTATAGATGAGAAAAATAAGAGAGAGATTTAAAATAAGAATCCCAGTC
AAGGTTTTATCCTGACTGGGATTTTTTTtGCTTTTGGGCCTTCAGTCCGTACTTAAACTA
TTTGCTAAACTTAGCTTCCTGATATGCGAAAGTTCAGTTAACTTGATAATCAGTCAATAT
CTATTAATTGGAAATGCTTGTTGAAGGTCAAATCCAATCCGTTAGCCAGTTCTACCTCGT
ATTCATTCTTGTTCATTTCTATCTTTTTCACCGATTGTCCTGCATAATTAGCCATCAGGT
AATTCTTGATGGCTTGCGGAATCAGCTGGTCTGGCACGGTGGCCTGCTTGCAGTCAATCT
CTGTAAGATTTCCCTTTTTGTCGAACTCCAGCTTCGTGCCATTCTGCAGAACCACGTCGT
AGCTTCTGCTCACAACGCCCGACTCAATGGTAGCAAGCATCACCTTCTGACCATTGAAAT
GCTGGCTGAGTAAGGTCTGAGCCTTTGCAGGAAGTGCATTTACAGAGATAGGTTTGTCGT
TGCCCGCATTCGCCACCATATTGCATGAAACCATGCAGCAGATGGCAATCATCAAAATTC
GCAAAATTCTTTTCATACGCTACAAATTTAAAAATTATAATAACTAAGTTGTGATGAGTG
CTTTAACCCATCACTTAAGAATTAGACGCAAATCGTGCCTGAAGGTTTAACTCTATCTTC
TTTGCTGAACTTTTGCATGTGGTTCAAGTACGGGCTGAAGACCCAAGTTTGGCTTAGAAA
GCAGCATACTGCTTATCAGCTGTCTTTGCAGCACCGTGCCAATGCTTCACGTTAGCGGAG
AAAAAATCTTTCTGTTTCCATCAGATTATTTCAATTTACTCCTTTACGATTTCTTTTCCT
GCTGCCTGCCAGCCAATAAAGCCGGAATCGAGTTCTATTACCTGATAGCCGTTCTTTGTC
AATATAGCTGCGGCATTTTTGCTTCGCTTGCCGCTTCGGCAGTTCACGGCGATAGTCTTG
CTTTTGGGAAGAGTGGCAGCGGCCTTCTGCTCGAAGTCTGATTTCAGTACGTCAATGTTG
ATTGCGCCCCGAATATGCCCATTGGCAAACTCCTCTGCGGTTCGTACGTCGAGACGGATT
ACTGCGGTGTCAGCGATGGCTTTCTCATAGTCATCTGCCGACAGACTCTTATAGCCCTTA
TTTTGCGCCTGACAAGAATACAGGCTTGATAGCATGGTTATAATGCTCATGATAAATATT
TTCTTCATTCTCTAATCTTTTAATAATTATGCGCCTATAATCTAGGAGGATAAGCTATGC
TCAACCCCCTACATTCTTGCAATATATCTGCAAAAATACAAAAAATATTCAGAAAGTTGA
TTATATGGATGGATTTTGTTGGCTGGGCGAACTCGATTTAACCTTATTTTATAAGATAGA
GGGATATTTTGATAATCTGAAATCCTTAATGACCGAAAATGACCGTGACCGAAAATGACC
GCTCTCCTCATATTGAGGTGAGCGGTCGTTTTTGTTCTTTATCCCATGCAGCTCGTTACT
CCGAGCGTAGTAGCGATAGCGGTCAGAATGCTGATGGCTATCTGCAGAATTGTTTTCCAA
GTGTTCGCTTTCATCTTTTTAGTGTTTAAAGTTTAGTGTTTCATGTTTACTTTTTTGTGG
GGCGAATAGGCTGGACTAGGGGCTAGCACCCTAGCCAGTTTATCCTTGGGCTATTCAAGG
CCGTCGCCAGTATCGTCCTTGCCGGTAGTACCGCCGCCTGATTCTGAGCCTTGGCCTTCG
CTGCCGGTCTGACCGGTGCTTGAACCACCTGGCGTATTATCCGGAGTGGTTGGGGCGTTG
AGGTCAACGTTGGTCTTACCCTCCTTAATCGCCTTGATAACGGCTGCCTGAGCACTGCGG
CTGGCTACGAGGTTGAACTCGGCGTCATCGCGAAGGTTCTTAAACTCCTGACCAGGCTCC
CACTGAACCTTCACGCCGGTGATGTTCTGCGCGGTGAACTTGTCGGCATCCTCAGCACCC
TTCGAGGTGAGAAGGAGAGAGAAATCACCGAGATCGCCCAGACGGATTTTCTTGCCCTCA
AGCAACATCTCACGCATGCAGTCTACGGCGATGTAGAGAATGGCGCTGATGTCGGCTCTC
GAATAGACACTTCCATGAGAGGTGATGTGCTTGGCAAACTTCTCGATGGTCATGATGTCA
GTGTACTGTGAGATGGCGAAAGCGTTCTGCTTCTCGGTCTTCACGAGTTCCAGGTCCTTT
GGGTCAGGGGTTGTACCCTCCTTCTTAGCCTGGTTGATGCGTGACTTCGCCTGGTTGATT
TCCAGAAGATTTGCGTTCACGCTACGCATTACGATGCTGTAATTAATCATACTATGTTAT
GCTTTAAAGAGTTTATTTAATCACAATTTCCCAGATGCTTTTTCTTGTCCTTTTCAGAGT
CTTCATTAATGACCGGTGCCTGTCATCTTTTGCTCCCTGCCTCGGTCTTCATAGATGACC
GCCTTTAGGTACAAAATAGCTTTCTTTCGATTGCTGGTGCAAAGGTACGAAAAAGCGCTG
TAGGAAGCAATACTTTTCCGGCAACTCGAATTCAGTTTTCCGGAATCTTGTGAAATGGAG
TCTTTCGAGAGTAGGTGAGGGGAGTAGTGGCAACGGGCTGCATCCGGTCATTAGTGACCG
GTCATTATCGGTCATTAAGAAAAATCACTTCCGGTTATTTAGCCCCTATAATATATATTA
AAAATATTTAATATATATTATAGCTCTCTTTTTCGCACCCCGAAAACCTTAATGACCGAA
AATGACCGGGCATTAATGACCGCTAGATGAACTTGTGAGTTTTACCTGACATGGTTTTTG
TGTGTGTCTGAATGTGTTGGTTATTAGCGAGTTATGTGTATTTTGTTGTATTCCTACTCT
AATATTTTATGTATAATGATTATCTACATATTAAGTCGCTTTAGTTAGTTGATATGTTGT
TCGATTCTACATTTTTATCCTTGTTTTCTGTTGCATTTTGTCAAAATATATTGTGTCAGA
GGCTGTTTTTATGTCCAAGGAGGGGCATTTTTTACCCTTAGAAGAGGGGGTAAAATACCT
TCCTAACCCCCTAATTTTTGCATCTTATCTTCTAAAACGCAAAAAAAATGCGGATTTTCG
CATCATTTCCGTTACTATTTTCTGTAGTAAGGATATTATACATACATATATATAAACACT
CCTTTTAATCGTTGTAGGAGATGATATAACGACATTTTAGTATCTTGTGTTTTTCTTTAC
AAAACAACAAAAACGCCCTATAAAAGAACGCAAACTCACATCCCCGTTATTTAGTATATT
TGGGGCTCTTATCTCCAAATTTTGCAAGAAATCAGAGTAAATTGAGCCCCAAATATACCT
TTCCTCATCGTTTTCAGTACCTATTTATATTATATATGATACTTATTCTGGTAGTGGCGC
TTGGATTTAACAGGGGCTCCATGGAAGGAACCGCTGCCCATACCGCTGCCACGAAGACTC
TCATGGAAGCCTGAACCACCGCTGTATTCACCCCAGCGGGCTCTGATTCTATCCACATAA
TCTACCGTCTCCGTGCCTCGCATGTAACCGTATTTCACCACCGGGTCTGTGTAATAAGCC
GGTTGAGAAAGGCGCAGAATATAATCGCGAATTACGCCCCAATTGTGCGGATTCTGACCA
TGTTTGCGAGCCAGCGACATCGCATCTCTGATGTGGAAATAGCCACCATTATAAGAAGCA
AGGGCAAAAAGCATGCGCTGGGACGGGTCGCCCACGTCAGAAAAATGCCCCTGCAGTTCC
GCCATATATCTGGCTGCCGCAGCCACATTCGCCTCAGGTTCATGAATCATGCTCATCGGC
AAACCCAGATGGGCAGCCGTGCCTGGCATAATCTGCATCAGTCCGCAAGCTCCAGCCCAT
GACTTCGCATTCGGGTCAAAACAGCTCTCCTGATAACATTGGGCAGCCATCAGACGCCAG
TCCATGCGAGCCGTTCCGCTATAGCGCTGGAAGAGGTGGTCGTAGCGGGAAATAACACCC
TTAGAACGGTTCAGAAATGGTGAATAAACGTGGCGGCGCACGCTGGCAGAAGAAAGCAGC
CACGATTCTTCCTGCTTGACCTGAGCAATCAGCTTAGGCTTAAACCAGCCGTTCAGGGTG
TCGGCAAGACTCTTGTTACCGTTCTGCACAGCCCATTGGGTTCGGGTACTGTCGGGCGTA
ACACCACAGAACAGCAGGTTGCCTCTGGTCTGTTTTCGGGGTAGGGGCACGGCAATCACA
TCACCTTCTCCTTTCTCCAGTTTGCGTACCATTTCAGCCGTATCCTTACATTCTTCTACG
CGTAACGACACGCCGATCTGCTGGGCAAACTTCTCGCAGAGCAGATATTGCAGTCCCATT
CCGTGGCTGTGGTAATCATAATAGGTAGTAGGGCCGTTAACGGTAAGCATGATGAGCTCA
CCATTGGCCTGAATATCTTCGAGCGAAAGCCCCTTGCTGGTTGAAGCTGGTTTCTTTTCA
TCACCATCAGCCCCATCAGAGTTGTCAGCATGCTCCATTTCGCCTACAGGAGTTCCCCAT
GGCGTAAGCTCCTGCTGCGGTTTCTTGTCGGCACAGGCAGCGAGCAAAAATAGTGCATAT
AATGCGTATAAATATCCTTTATTCTTCATTTCAGCTGCAAAAGTACGAAATATTTTGCAC
ATAAGTGAGAAATTATTTGTTTATTCTAATAAAAATATGTACTTTTGCAATGTTTTTCAA
ACAAAATATAGAAATATGTTACGAATAGCAGTACAAAGCAAGGGTCGTCTTTTCGACGAC
ACCATGAATCTTTTAGCAGAGGCTGACATCAAAGTAAGCGCCTCTAAACGCACCCTTCTG
GTGCAGTCAAGCAACTTTCCTCTCGAGGTTCTCTACCTTCGTGATGATGATATTCCTCAG
AGCGTAGCCTCTGGTGTGGCAGATATCGGAATCGTGGGCGAGAACGAGTTTGTTGAGCGT
GGAGAGAATGCGCAGATTATTGACCGTCTGGGTTTCAGCAAGTGCCGCCTGAGCCTCGCC
ATTCCTAAGAAGATTGATTATCCGGGATTGCAATGGTTCAACGGCAAGAAGATTGCTACT
TCTTACCCTAACATCCTGCGCAAGTTTATGAAGAAGAATAATATCAATGCCGATATCCAT
GTCATTACGGGTTCTGTAGAAATCAGTCCGGGCATCGGTTTGGCTGACGGTATTTTCGAT
ATTGTAAGTTCTGGTTCTACTCTGGTCAGCAACAATCTTGCTGAGGTTGAGGTGGTGATG
AAGAGCGAGGCTCTGCTCATCGGCAACTGGAACATGGACGAGGAGAAGCATGAGATTCTG
AACGAGATGCTGTTCCGCTTCGAGGCTGTACGTTCTGCACAGGACAAGAAGTACGTGATG
ATGAATGCTCCTAAGGCAAAGGTTCAGGAGATTACAGAAGTATTGCCAGGCATCAAGAGT
CCTACGATTATCCCATTGGCTGATGAGGAATGGTGCTCTATCCACACTGTGCTCGACGAG
AAGCGTTTCTGGGAAATCATAGGCAAGTTGAAGGAACTCGGTGCACAGGGCATCCTGGTA
ACACCAATCGAAAAGATGATATTATAATAATGTGTAGTGTTTAATGTGTAATGTTTATTT
AGAGACATTATGCGTTAAAAACCAAACATTAAACATTAATAATTAAATATTAATAATAGG
AATGAAGGTAATAAAGTATCCTGCAAAGGAGGAATGGAGCGAGATTGTAAAACGCCCACA
CCTGGATGTTTCGCAGCTGAATGCGACCGTACAAGGTGTACTCGACGATGTGAAAAACCA
TGGCGACGAAGCCGTGAAGCGTTACGAGGAGAAGTTTGATTATGCCCATCTCGATTCTTT
GGCTGTGACTGAAGCTGAAATCGAAGAGGCAGAGAAAATGGTTTCTCAAGAACTGAAAGA
CGCTTTGCACCTCGCCCATCATAACATTGCCGCATTCCATCATAGCCAGAAGTTTGATGG
TGTAAAGGTTGAAACTTGCCCTGGTGTAACCTGCTGGCAGAAGAGTGTGGCTATAGAGAA
GGTGGGATTGTATATCCCGGGAGGTACTGCTCCTCTCTTTAGCACCGTTCTGATGCTGGC
TACTCCTGCCAAGATTGCGGGATGTAAAGAAATAGTACTGTGTACTCCTCCTAATAAAGA
GGGCAAGGTGAATCCGGCTATCCTCATGGCGGCAAAGATTGCGGGCGTAAGCAAGATCTT
TAAGGCGGGTGGCGTTCAGGCTATCGGAGCCATGGCTTACGGTACGGAGAGCGTGCCTAA
GGTTTATAAGATCTTCGGTCCGGGCAACCAGTTTGTCATGGCTGCCAAGCAGCAGGTTTC
CCTGCACGATGTGGCTATAGACATGCCTGCCGGTCCGTCTGAAGTTTGTCTTATTGCCGA
CGAAACAGCCAACCCTGTGTTTGCTGCTGCCGACCTGTTGTCGCAGGCTGAACATGGTTT
CGATTCTCAGGTTTTCTTCATTACTACATCTGAAAAGGTGTTGGATGATGTAAAGAATGA
AGTTGAAGTACAACTTGAACGTTTGCCACGTAAGGAGATGGCACAAACCTCGTTAGATAA
CTCTAAGTTTATCCTCGTGAAGACTGAAGAGGAGGCAATAGACCTCTGTAATACTTATGC
GCCGGAGCATCTGATTATCGCCACAGCCGATTACGAGCAGCTGGCAGAAAAAGTTGTGAA
TGCAGGTAGTGTATTCCTCGGAAACTATGCGTGCGAAAGTGCAGGCGACTATGCAAGCGG
TACGAACCATACCTTGCCAACCCATGGTTATGCTTTGGCTTACAACGGAGTGAACCTGGA
CAGTTATAATCGCAAAATCACCTTCCAGCATCTTACAGAAGAAGGTATTCGTAACATTGG
AAATGCTGTAGTGACCATGGCGGAAAATGAGCAATTGGAAGCTCATGCCAATGCGATGAG
ACTGAGAGTGAACAGTTTGAAACAATAGGGTAAAAAGGGAAGTTGTAAAAATACTTCTTA
ATAGCTTTTGAAAGAAAAATGAAAGAATTGAAAGATTTGTGCCGAGAGAACATCTGGAAT
CTGGCACCTTACAGTTGCGCCCGTACGGAGTTTGCAGGCAGAAATGCCCGCGTCTTCCTC
GATGCCAACGAAAATCCATATAATGACCCTTACAATCGCTATCCTGATCCGCTGCAGGTT
GAACTGAAGAAGCAGATCAGCAAGATTAAGGGTGTGGCTGAAGAGAAAATCTTCCTGGGC
AACGGTTCTGACGAGGCCATCGATTTGGTTTACCGTGTATTCTGCCGCCCGGGCAAGGAT
AATGTAGTAGCGATTGCACCTACTTACGGAATGTATGAAGTTTGTGCAGACATCAACGAT
GTGGAGTATCGTTCTGTATTGCTTGATGAAAATTATCAGATTTCTGCCGGAAAACTGCTG
GCAGCCTGCGATGAACAGACAAAGGTTATCTGGTTCTGCAGTCCGAACAATCCTACGGGT
AATCACATTAACCGCGAGGCTATCGTAGAGGTGTTGCAGAAATTCCAGGGTATTGTCATC
ATCGACGAAGCCTACAGCGATTTCTCTTCGGAGCGCACATTCCGCAGCGTACTCGACAGA
TTTCCCAACATGATTGTGCTCAACACCATGAGTAAGGCATGGGGCTGTGCAGCCCTCCGT
TTGGGAATGGCTTTTGCGAGCAAGGAGATTGTTGACATATTCAATAAGGTGAAATATCCT
TATAACGTCAATCTGCTTACTCAGGAGCATGCGCTGGAAGTGATGAAGAATCCGCTGAAG
GTTGACGAATGGGTGAAGAACATCCTGCAGGAGCGTTCTAAGGTAATGGCTGCATTCCTG
GATCTGCCTATCTGCGAGAAGGTTTATCCTACTGATGCAAACTTCTTCCTGGCTAAAATG
ACCGACGCCAATGCCATCTATAATTATCTGGTGGCACAAGGCATTATCGTAAGAAACCGC
AACAAGGTTCAGTTGTGTGGCAACTGTCTGAGAATTACGATAGGAAACAAGAGCGAGAAT
GCTGAATTACTCGGTGCTTTGAGACAGTACTAAATTATTTTGGAAAAGTTCAGTATATAA
TATGAAAGAGGGTGAGTCATAAATATATGATTCACCCTCTTTTTAGCATTTATCTTCTTC
TGCCTCTACCTTCATTTCTTCCTTGATTTCCACGACCTTGATTTCCACGGCCGCCGCGTT
CGTTCTTATCCCCGCTGTTGTAGCGGTTCTTGCGACTGTGGTTGTCGTTGTCGAAATTAG
GGTTGAAGCTCTTTTTCTTCTTGTTCTTGAAGAAGCCGGCACCTCCGCTTAATGGGCGGC
CTTCGTTCAGATATTTATCTTCATCATAGCAGCCTACATTTCCGAAACCCTTTGGTGCAT
AGCGGTCAGACGCATTTCTGCCAGTTCCACGCTTGCCTTTAGCACCTTTTCCTACACCAG
GATTATCGTATGTAGAACCTATCGCCTTATCGTCATAATGCGTCTTCTTACCCTTGAAAC
TGCCACCCATGCTCTTCCTGTCGTAGAGTTTGTCGATGAGGTCGGCTCTGCCTATCCGGC
GAAGTTCACTCTCGATGGCGCGGCGCTCTTCAGGCTTGTACCAGAAGAAGAACATGCGCT
GGGCAAGCTTCTCTTTCTGAGTCTTGGCGCTGAAGACCGGCTCCAGGGTGTAAGGATCGT
ACCCCGTATACCAGGTCTCGGTAGAAATGGTCATAGGAGTAGGGGTGAAATCTTGCACCT
GCTCCAGATGGAAATCCAGTCCCTTCGTAATGACGGCAAGTTCGGCCATGTCTTCTTCAT
GACAGCCCGGATGCGAACTGATGAAGTAAGGAATGATCTGCTGGTTAAGACCTTCTTCCT
TGTTGATCTTGTCGAAGATGCGCTTGAACTCGTAGAAGAGGTCGAACGATGGCTTGCGCA
TGAACTTCAAGACCTCCGGACTCGTATGTTCGGGAGCCACCTTCAGTCGGCCGCTCACGT
GCTTGATAATCAGTTCGCGCGTGTATTCTCTAGCCGCCTGATTCACCTTTTCGTCCTTGC
TCTTATGCAGCAGAAGGTCGTAACGCACACCACTACCAATGAAACTCTTCTTGATTCCCG
GCAAAGCATCTACAGCATGATAAATCTCCAGAAGCTTGCTGTGGTCGGTATTGAGGTTCG
GACAAATCTGAGGGTTTACACACGACGGGCGCTTGCACACTTCGCAGGCTTTCTGATTCT
TGCCGTGCATTCCGTACATGTTGGCAGAAGGACCGCCCAAATCGCTCAGATAGCCCTTGA
AATCAGGCATCTGGATGATTTTCTTCACCTCCTTCAGAATGCTCTCCTTGCTGCGGCAAA
CCACGAATTTACCCTGATGGGCAGAAATGGTGCAGAAAGAACAGCCGCCGAAACAGCCAC
GATGAAGGTTCACGGAGAACTTGATCATCTCGTAGGCAGGAATGGTCTTGCCCTTGTATT
TAGGATGAGGCAAACGCGTATAAGGCAGGTCGAAAGCCGCATCCAGTTCCGCGGTAGTCA
TCAGCGGGAAAGGCGGATTCACCACTACATATTTGCCGTCAACTTCCTGAATCATGCGCT
GAGCATGCATCTTGTTGGCTTCTTCCTCCAGATGGCGCACGTTCTCAGCCTGTCCCTTCT
TGTTGTGGAGACATTCTTCGTGGCTGTGGAGGATGATGTCATCGTCCTTGAAACCGCCCG
GAATCTCACTTTCCTTGCAGTAGAAAACCACCTGCGGCATTTCGTGGATTTGGCTAAGCG
TCTTGCCTTCTGCAAAGGCATTGGCTAGTTCAACAATAGAACGTTCGCCCATTCCGTAGA
GAATGAGGTCGGCGCCCGAATCGCAGAGAATGCACTTGCGGAGCTCGTCTTTCCAATAGT
CGTAGTGGCTGATGCGGCGCAACGAAGCCTCAATACCGCCTAGTGCTACAGGTACGTCGG
GAAAGAGTTTCTTCAGTATCTGCGTATAGACGATAGACGGATAGTCGGGGCGCATGTCGT
GGCGGGAGTCGGGACTGAAAGCGTCCTCGCTACGCATGCGGCGGTTGGCCGTGTAGCGGT
TCACCATCGAGTCCATGGCACCCGGAGAAACACCAAAGAAGAGGCGAGGGCGACCGAGTT
TCTTGAAGTCTCGGAAATCGCCGTGCCAGTCGGGCTGGGGAACGATGGCTACCCGATAGC
CGTTGGCTTCCAGTATTCGTCCGAGGATGGCAGGGCCGAAGGATGGGTGGTCAACGTAAG
CATCTCCTGAAAAGAGGATGACGTCGAGTTCGTCCCATCCGCGCAACTCGCATTCTTTCT
TGGTGGTAGGTAAGAAATCTGTTAACTTATAATCCATTCAATATTTTTTAATCATTTACT
GCGTCTGGTTCTGCATCTGCTGCAGCCTCAGCCTGCTTCTTGTCTTTCCAGTCTACGTAG
AGCAGAACGAGGTTGTGAAGACCGAGCGCCTTCATGTTCTGATTGTAGATGACGTCGAGA
CAGAGATCGAGCAACTCCTTATCCTTGATGTCGCTGCTCTCGAGGAGTGAACGCACATTA
AGTTTCAGTTTATCGAGCACTTCCTCGTCGATAATGCCGTTGCTGTCTACGAGGTTGCGG
AGTAACTGATACTTTTCGATGGTCTCTAAATGCTGGTCGCTCACTTCGATAGAGCGAGTG
CCAGACTGGTTGGCTTGAATCTTATACATAAGCTTAAAATTTTTtATCTGTTTTACTTTT
AATTTAATCTGTCAGAAATTTGAGAATGCCGAGCAACACGCTGGTGCGGGTTCTTTCGTC
GATGATGCATTCCAGCGGGAATCCCATGACGAAGCTACGGTAAGTTGTGCTCTTGTAGGC
AACAGCCGCACTCGTTCCCGTATCGTATTGCATCGCCGTGAAGGCGTAATTGCCAACCGG
TTTCAATATCTCGGGATGGGTTGCCGCATAATGCTGGGCATTCAGCTCGTTATAATAGCT
GAACTGCAGACCTAAACCCTTGACGTTAGGCGAAGTGTAGACAATACTGTCTCTTTCTGT
TATGGTTGAATCTTCGGGATTGATTTCCCTGGTGATGGCCGTAGAACCTGTAGGCTCATA
GCTGAGTTTCAGAATATCGCTCAGGAACGCCTGTTCCTCTTCAGTCTGCATGTCGCTTCC
GGTGTAAGAACCGCTTATCAGAATTCTGCCGCCTTGGCTGGCGTATTGCCTGATGCTGTT
CTGCAGGGCAGGCGTGAACGACTTGAAGAAGGTGTGAGTATAGCCGTCATGGCGCTCCAG
TCCGTTGATGAGGTCAACTGCCTGATAGTTCTTCATCTGAACCCTGCCGCTGGTGATGAC
TTCGCTCGAACAGCTGGAAATATTATATTTGCCCGAAGCTGCAATACTTGTAGCATGCGC
CTGAACGTAGTTGAAGTCATTGCCTGCCACAAACTTACCAATCATTTCGTTGCCGCTGAA
ACCGAGTCCGAAACTGGTTTCGTTGCCCATTCTGCTTCTGTCGAACACCTGTTGCTTGCC
GCTCCATCCCGCCGTCAGTCCGTAGCTTACGCCCGGATCCTGATTGAGGTCAAATCCCTG
CTTTTCCTCATCATCCACGACCTGCGGAGAGGCAAGGCGATGGAAATTGTTTACGATGAG
CACAGACTTGCTGGCAGCAGGATTATAGAGCACAGAGAGGGTTTCGGTGGTGAAACTTTC
TCCTCCCGCATTAACCGCAGCCACCTTAAAATGGTAAAGTTTGCCCGGTTCCAGCTGCAT
CTGGCAGCGGGTGGTGTTCACGATGGTTCCGTTGTCAAAACCGCCTTGTCCCTCAGCCTT
ATAAATAATGTAAGAAGTAGGGCGGGCAGATGGTTCCGTCTTGTCCAGCTGAGCAGTCCA
TGAGAGTAGGGCAACGCCTTGGTTCTGCGTAACGCTGAAGTTCTGCGGAGCCAGCGGCTG
GACCACGTATCGGGTTCCATGATTGCTGTTTACGAAGCGCAGGATAGTTTTGTAGATGGA
GCGTGCGATATAGAATTTTCCGAGCGGATCCTGAGCAATTCTCATGTCAGGGAAATTCTG
ATGCGAAAGCATCTCGAGAATAGCCGACGGAACTTCCGGCAGACGGGTTTCAGAATAGTT
TCTGTCCCATAGGTAGCGTTTGCCGAATTCTCCGAACTGAGCTGTCAGATCCGTAACGAG
ATTATCGCGCAAAGCCCTGGCGAAATCCTTGGATGTGAATCTGGAGATTCCGCTGTTCAG
TATTCCGTCGTTATAATCTGTGGTGCAGATAGCAAGGGCTCCAACGGTAGATTTTCCGTC
CTTATTGTAACCCGCATCACTATGAAGTGCCAGCGAGAGTTCTATAGGCACATGCTTGCC
ATTTTTGGCAGGCATGTAAACCGAACCGCCGCCCAGCCAATTGGTCATCAGCGAACGGGT
GTTGATGTCGTCGGCGTAATCATTTTCTCCCTTTCGGCCGCCGTAAACCTTATAAGGAGC
GCCAGCCCATTGGGCGTAGTATCTGGCTCCTTCCAGGCAACGGGGCAATCCGCTGGTGTA
ACCGCCACGCTCTATGTTTCCCATGCCGCCGCCAAAGCGGACAGCATCTGTAGTTACTAC
TCCACGGCGTGAAGCCTTGTTGGTGCAGACTACCCGGTTGAACTCGTTGCAGCCCTTGTC
GAAATCGAAGGTGCCCAGGTAAACCCAGGTACCTCCGCCCATGCGCTGGTTAACGGAAAA
CTCCGTGGCTTCGCCCTTGTGATAAACGATGTATTTTGCATCGCTCACGCTCTTGGGGAG
CGACTGGTAGCTTACGTAGACTGCGTATTTGCCGGCTTCCTTGAAACGGGGCTGGTAGCT
TACCTGGCTAGTTTTCTTGCGCTTGGTAGCCTTCGCCTGTCTCACGGTTCCCATGCGGAA
CGGATTTTCCCCATCTTTCAGTCGGTAGCGGTTGGCAAAACCGAGCGAATCGCATTTTTT
CCATCGCTTGCTCGCCTCCTTTTCGAAATAATAAACCGACTTGACAGCATCATCATTATC
GATGACGATTTCGTTCCTCTGCCAGTCTCTTTCACGGGGTGTGAAGACGATGGCTCCCGC
ATTCTGGAGCATCGGGATGAGGTAGGGCACGACGATGGTTTGGGTAAAAAGATCTTCGTT
TGTGCAAAACAGGTTAGGGCGTTGCCATTTCCATACATCTCTGTCGGCATAATAATACCG
TCCGTGCGAGGCCCATAGCGAAAGGTGCCTGTTCTGTAGTCCTGCCGTAACGAAATAAGG
GCGGGAAACATTAAACACCCATGGGTCGCCATCATAATCTATGCCTTGCCATGCGCCGCT
GTTAGCCTCGTCGTAGATAGGAAAAAACGATTTGCCGTTAGCCTGAAGCGAAGCTCCAGC
GGCTAACAGCAAACTGCTTATCAAACAATATGTTATGTTTTGGTGTTTCACTTTACGAAT
ACTCCTTCTTTAATAGCTGACTAAACTGTTATCTTCTAAGGTTTAATCAATATTTCCGAT
TGTGAACTTCTCCGGTTTCTTTCCTTTGAAATCCTTGAAGTACAACTTGATTTCACGCAT
GTCTTTGTCAACATCTCCTGACGGGATAATCTGCCTGGTGCATTGGATGACCTTCTTCTC
ATAGTCAAGCCCATAGAGATGGATAGGCAGATGCGCCTTGAGGGCTATGAAATAGAATCC
CTTTTTCCATTCCGGGTTGAGCGAGCGGGTACCTTCGGGCGTAATGCACAGTCCGAAAGC
CTTGCGCTTATCCGCTTCTGCAGCCAGATTATCCGTCATGCTGGTATGTTTGCTTCTCCA
CACAGGAATACCTCCCATCTTTCTGAAGATAGGACCTAGCGGCCAGAAGAACCATTCCTT
TTTCATGAGGAAATTACATTTGATTCCCTCAGCATGGGCAAAGAGCTGGCCTAAGATCAG
ATCCCAGTTGCTGGTGTGCGGAGCCATGCAGATAATATACTTTTCAGGAAGCTCCTGGGT
GATGATTTTCTTATAGCCCAAGCGCTTATACAATATCCATTGACAAATTCCTTTTACCAT
ATATTTAAATAGGTGTATTTCCTGATTCTGATGATGAAAGGATTATGCCAGGTTTGAAAT
CTGGTCGATGATTTCGCTCACCTGCTTGTTGAAGTCGACTGTGAGTTTCTTATAATATTC
ACCCTTCGTGATTCCCGGTTCCGGGTGAGATACGCGGCTGATGTAATCGCCGTTGATCAT
GACGATAGCTGAAAGAATGCCATCCACATCTTCCTGTGTAGGCTTACCATTATACAAAGA
TGCAGCTACTGTTTCGGCGAAAAGTTCGCTTGTAATGTAGTTGATCGTGCGCTTTAAATC
TCTTTTATTAGCCATAATTCTTTTCTCCTAATTAATGAATAATTAAAAATATCGCTCAAA
GATAATCATTTTCTTTGAAATAACATCATTTTTTGGGAAAAAATGTATCTATTAACGCAT
TTTTAGCATTTTTCTTTCCGTATCTCGCAGAAAAGAGTTATTTTTGCAGGTGTTTTTGAA
GTTTCAACTAATTAAAATAAAAAACGAATTATGGAAAAAAGTGCATTGCAGATTACAAGA
GCTGCTTATCAGCCAAAATTGCCTAAGGCTCTCCAGGGCCCAGTAAAGGCAGTTGAAGGT
GCAGCAACACAGTCAGTAGGTAATCAGGATGAAATCAAGGCGTTGTTCCCTAACACTTAT
GGAATGCCTGTTATTACATTCGAGGCAGGTGAGGCTAAGGAACTTCCTGCTTTCAACGTA
GGTGTTATCCTCTCAGGTGGTCAGGCTCCTGGCGGTCACAACGTGATTTCTGGTCTCTTC
GACGGTGTGAAGTCTCTCAACCCAGCTAACAAGCTCTATGGTTTCATCCTCGGTCCTGGT
GGTCTCGTTGACCATAAGTACATGGAGATTACTTCTGAAATCATGGACGAATACCGCAAT
ACTGGTGGTTTCGACATCATCGGTTCCGGACGTACCAAGCTTGAGAAGGAAGACCAGTTT
GAGAAGGGTATTGAGATTCTTCGTGAACTCGGCATCAAGGCACTTGTCATCATCGGTGGT
GACGACTCAAATACCAACGCTTGCGTTCTCGCAGAATACTATGCTGCTAAGAAGTATGGC
GTACAGGTAATCGGTTGCCCTAAGACAATCGACGGCGACTTGAAGAACGAGCAGATTGAG
ACTTCTTTCGGTTTCGATACAGCCTGCAAGACATATTCTGAGCTCATCGGTAACATCGAG
CGCGACTGTAACTCAGCACGTAAGTACTGGCACTTCATCAAGCTGATGGGTCGTTCAGCA
TCTCACATCGCTCTTGAGTGCGCTCTCCAGACTCAGCCAAACATCTGCTTGATTTCAGAG
GAGGTAGAGGCTAAGGAAATGTCACTCGATGATGTGGTTACTTATATTGCAACTGCAGTA
GCTAACCGTGCTGCTGAGGGCAACAACTTCGGTACTGTTCTCATCCCAGAGGGCCTGATC
GAGTTCATCCCAGCTATCAAGAAGCTCATCGCAGAATTGAACGAGGTTCTTACAGACCCT
GCAACAGGCGAGAGCCGTGAGTTTGCAAGTGCTGAGGAGCAGATTGCATTCGTTAAGGGT
GCCATCGCTAAGGACAACCTCGCAGTATTGGAGTCTTTGCCAGCTGACGTAGCTCGCCAG
CTTTGCCTCGACCGCGACCCTCACGGAAACGTACAGGTTTCTCTCATCGAGACAGAGAAG
TTGCTTTCTCGCATGGTAGCTGAGAAGTTGGCTGCATGGAAGAAGGAAGGCAAGTTTGTT
GGTAAGTTCTCTGCACAGCACCACTTCTTCGGTTACGAGGGACGTTGCGCAGCTCCTTCT
AACTACGATGCAGACTACTGCTACTCACTCGGTTTCAACGCTTCACGCCTCATCGCTAAC
GGCAAGACCGGTTACATGTCAATCATCAAGAACACAACAGCTCCTGCAGCAGAGTGGATT
GCAGGTGGTGTGCCAATCACTATGATGATGAACATCGAGCGTCGTAATGGTGCTAACAAG
CCAGTTATCCGCAAGGCTCTCGTTGAGCTGGATGGCGCTCCATTCAAGTTCTTCGCTTCT
AAGCGCGATGAGTGGGCTAAGGAAACAGCTTACGTTTATCCAGGTCCTATCCAGTACTGG
GGTCCTTCTGAGGTTTGCGACCAGACCACAAAGACTCTCCAGTTGGAGCAGGCTAAGTAA
AAAATAGAATAAATATTTTTTtATATGTCAACAAGACGAACGGCTTCTTCACAGAAAAAG
AGTGCCATGGCGAGAAAGAAAACTCCTCGGCGTGGCGGCTCCCGTGGTAGAAGGCGTTCG
TCTTCTTTTTTGCAACGCTATCCCCGTTGGGCGTGGTGGATAGGCGGAACGGCGGTTATC
GTGCTCTATGTCTTTCTGTTCTATCATTTCTTTGTAGGGCCAACTGGTTTCCGATGGCGT
GCGCTTTATGGCGATGCTGAATATCCTGAAGGTTACGAGATTCATGGAATCGACATTTCG
CATTATCAGGGCAAGATAGACTGGGAACGGCTCAAGAATGCGATGATCAAGGGGTGTCCT
GTGCGCTTCGTCATCATCAAGAGTACGGAAGGTTCTTCACGGCTCGATGAGAATTTTCGC
GAGAACTTTAATCAGGCTCGCGATTTCGGTTTCATCCGGGGTGTTTATCATTTCTGGAGC
AATAAGTCGACAGCCCGAAAACAGGCCTATTATTTCCTAGACCAGGTTCATCTTACGGAT
GGCGATTTGCCTCCGGTACTGGATATTGAACATAAGCCGGCAGATAAGAGTGTGGAGGAT
TTCCAGCGTGATGTGCTTACCTGGCTGCATATTGTAGAGGATAAGTATCATGTTAAACCT
ATCATCTACACCTATTATAAATTCAAGGAGCAATATCTGAGTGCGCCTGTCTTCGATGAT
TATCCTTACTGGATAGCCCACTATTATGTTGACAAGGTTCAGTATAAGGGCAAATGGAAG
TTCTGGCAGCATACGGATGTGGGCAAGTTGCCGGGCATTAAAGGCTACGTAGATTTCAAT
ATTTACAACGGCAGTTATTATGAGCTCAAGCAGCTCTGCATAGGAAGCAATAATAATGAG
AAGAAATTCATGGAATAAAGGTTGGACTTTTGGCAATATGCGAAAATCCAACCTTTATTC
GTATGTTTTAATCTGATATTTCTGATTTCAGATTTTTCGTTCTGAATGTTTAGAATCAGA
AAAGAATCTTTATGAACCTAAAACAAGGCAGGCCCAATTGTTGTCAATCTGTCTGTTTAT
TTCATGCATCCCCAGTTCTTCTGCTTTCTCCAGGAGTACAGGAATATCTTCTTCGTAGAA
GCCGCTCAGAACCAGGGTTCCGCCGATGTTCATCACGCTACGGAAAGCGCGCATGTCGTC
GAGCAGAATGTTGCGGTTGATGTTGGCTAGAACCAGGTCGAAAACGCCGCTGATGTGGTT
GATTACCTGACTGTTGCCAAAGAGTACTTCCATGTTAGTTACGCCGTTGAGCACGGCATT
ATGCTTGGCATTTTCCACGCTCCACTCGTCAATATCGTAGCCTACCACGTCTTTCGCTCC
GAGTTTTGAGCAGGTGAGGGCAAGTATTCCCGTACCCGTTCCGCAATCCAGGATGCGCTT
GGTTCTGATAGGCATGTGGAGCAGCTGCGAAATAATCATGCGTGTGGTTTCGTGGTTTCC
TGTTCCGAACGCCAGTTTCGCCTCAATACCTATTTCTATCATGTCGGGTCTGTTGCTCGT
ATCGGGATAGAGTTCTGGATGTTTCGCATCGTAAATCACCACCTGGTTGTCCACATAAAT
TGGTTCGAATCCCTGTTCTTCCCATTCCTGGTTCCAATCCTTGTATTCTGCATCTTTCAC
CTCGTAGGTAATTTCCGCATCCCCAATAGGGAAATCAGAAAGACGGTCATCCAGCAGCTC
TTTGTCGAAGAGTTCTTTCTGCACATACGCTTTCAGTCCGGTTTCTGTTTCTTCAAAAGA
TTCAAATCCGACTTCGGCTGCACCATCGGCAAGCAGATCCTGACAGTCCTGCATCAAGTC
GGCAGTCGTTTCAATTGTGAATGTTGCTACTAAATATTTCATATTTAATTTGTATTAATT
TCTTGTCTAAAAACGCCTTCGAATGTTCAAAAAAGCTAGATTTGTTTTAAATCTTCTGCA
AAATTATAAAAAAaTAGGGGAAAACCTACAATTATTTAGGGAAATTCTGTATTTTTGCAT
AAAGATAAGCAATATTTTTGCATTCAGATTATTATATAATCAGAAAAGGGCTCTTTCGGG
AGTATTTTTCCTGATGGTTTATGATGGATCTGGAAAGAGAAAAATGGAGAAAAAAATTAA
TAGGAGAACAGAATATGAAAAGAAAGTATCTTCTTGCAGTCCTTATCGCAGCTGCGATGC
CACTCACTTCGATGGCACAGGACGATGACCTCTACTTCAATCCGAAGAAGGAGGCCAAAG
AAAAGGCTGAAAGACGGGCTCTGCTCCAGCGCCAGTATGCTGAACAGCGGGCACGTAGAG
ATAGTGTTTATCGGCTGTTTTGGAGCGGAAGCGACCGTTCGGTAGATGAATACAATCGGG
GCGGCAGAATCTTCAGCCATTATGAGAATGTAGGGAAAGATTCCCTGGGCAACGACATTA
TTCAGTTTCATGTGGGCAAGGGTGTGGCGCCAGACAGCATTTATGATGATGCTTACTTCG
CCCAGAAGTATGCTGACAGGGATGAAGATTTCGTACGCACACGCGAGATGAGCCGATGGG
ACGGATTCTATGATCCGTGGTTCTACGATTATTATGGTTACGGTCCTTACTACTGGCGCA
GCCGCATGTGGGGCTGGCACAATCCTTGGCGCTACGGCTATTATGCCGGCTGGTATGATC
CTTGGTTCGACCCTTGGTACGATCCATGGTATTATGGTTACTGCGGCTGGTATGGTGGCT
GGTACGACCCTTGGTATTATGGCTGGGGCGGCTACTACAATCCTTGGTATTGGGGCGGTC
CGGTAATCGGACATGTTAGCTATGGTGGACGCAATTCGGGCGGTTATGCAGGAAGCAGAA
CTTATCGTTATAATGGCGATAAAGGCTATGCTGGCAACAGTACTTACCGAAGCAACAAAA
ACCGCAATTTCGGCGGTCGCATCAACGGTAATGGCCGTTACAATAGCGTTCGCAACAATA
ATAATACCAACAACTTCGACCGCAGCAACTTTGGCGGATTCGGAAACCGTAGTGGAGCCA
GTTTCGGAGGCGGATCGCATTCCGGTGGTGGAAGCTTTGGCGGAGGAGGCGGTAGCTTCG
GAGGCGGCAGTCGCTCAGGTGGCGGCGGCTTTGGTGGAAGAAGATAGTCGCTTTTCAGCT
TATAGTTAATAGTTTATAGTTAATAGCTTGGGCTTTGTTCTGAGGATGAAGACAATTTTC
GAAAATGAAAACTTTCATCTGGGAATGAAGACCTTAAGAATTAAGAGATTATGAAGAATT
TAAAATATTTATTCCTGGCTTCATTGGGACTCATGTCAGCCCCAATGTTGGCTCAGGAAA
CTTATCAGGATACTAAGTTTGCAGAAAATTCCCTCACGGGTACTGCACGCTATGTAGGTA
TGGGTGGAGCTATGGAAGCCTTGGGCGCAGATATTTCTACCATTTCCAGCAACCCTGCCG
GTTTGGGTCTGTTCAGAAAGAGCATGGCAAGTTTCTCGGCTGGCGTTGTGGCTCAGCCTG
GAGCTGATACGGAACTCAATTTCGATAAAACTCCTTTTGGCTTCGACGGAAAGAAATCGG
TTCCTAGTTTCGACCAGATTGGTTTCGTTTGGGCTGCTACAAATGGCGATTCGAATGTAA
AGCTCAACTTCGGTTTCAACTACCACAAGAGCACGAATTTCTCTCAGATTCTTTCTGCTG
CCAATTATCTCAACGGAGCATCTCAAACCAAATGGGCTTCTGCCAAGACGGCTTATGCTA
AAGAATTGGATGAGAAACATGGTAAAGATGCAGGCGATCAGATTTGGAATGCTGTAGATG
CTAACTATAATGCGTTGATGGGTAAAGACGAGGAAGGAAACCAGATGACCTACGATGGCC
GTTCGTTCCTCTTTGGCCAGTATCAGAAGGGCTACATAGGCGAATATGATTTCAACATTA
GCGTGGGTTTCAACGACCGCGTATGGTTGGGCTTCACCTTGGGCATTCATGATGTTCATT
ACCGCAGCAATTCTGTTTATACAGAGAATTATGTGGCTGATAAGGAGGCTTACGGAACAG
CTTGGGAAAGCCAGCGTATCACGGGTACGGGTTATGATGCAAAACTGGGTATTATCTTCC
GTCCGGTAGAAGATTCTCCTTTCCGTATTGGTGCTTATGTCAATTCGCCAGTATTTTATG
ATTTGTCGATGGATGGAACAGCTGACCTGGAACTCGTTGACAAGAATATAACGGACGATA
AGGGCAATTATGCTGAGGCTAGCAATACGAACAGTTCCAGCCTCGATTATCGTCTGAATA
CGGCTTGGAAGACGGGTATCAGCTTGGGTCACACCATTGGCAGCAATCTTGCCCTGGGTG
CTACTTACGAGTATGCATGGTACAATCACATGGATAATCGTGTGAAGGATGGCGGTTATT
ATGATGGTTATTGGGACGAATATTATGAAACCAGTTCAAGCGATGACCTCATGAATGATC
ATACCAAGCAGTCGTTGCAGGGAGTGAGCACGCTGAAGCTGGGTTTGGAATACAAGCCTG
TCAGTATGTTGGCGCTCCGTCTGGGTTATAATTACGTTTCTCCGATGTTCAAGGAGAGCG
CAGACCGTGACCAGACAATCCCTTCTCAGGGAACAATCTACGCCACCTCTACAGATTATA
CCAACTGGAAGGCGACTAACCGATTTACAGCCGGCGTAGGTTTCAACTACGAGAAGCTGT
CTATTGATGTGGCTTACCAGTACAGCTGTCAGAATGGTGACTTCTATCCATTTGCAGCCT
GGGAGGAGCTTGGTGCGAATGCAGCTCCTGCAACAAAGGTTGACAACAAGCGCCATCAGT
TGCTGATGACCGTTGGCTATAGGTTCTAAAATGTGAAGTAGGGGGCTTATTGATTAAATA
ATGTGAAATCCCGATAAAAAAGCCCACTCATAGAAAAAAAGTTGGGAAAAAGTTTGGCGG
TTTCATATAAAAGCCCTATCTTTGCAATCAAGAAATCGGGATGATTTCGTGTCATAGATT
AGGTTTTTAGATTAAAGGTGTTAATCACCTTATTTTCTAGGATTAAAAAATATTAGTTTT
TTtAGTGGTTAATTTAGTTTTAGTAAGTATGTTTAGGGTCTGTTGTGAAACAGACCCTAT
TTTTTTGTGCCTTTATTTTTTGGTGCCTATACAAAAAAATCCCCCAACAGGATGGCTTGG
AAACCATACCTGTCGGGGGAAGTAACAATCCTAAATAATCTACCTTGAATAAACTAATCT
ATTGAAATTTATCCTTCATAAATCTACTTAAATGAACCAATACCGGCCTTATTTGAACTA
TTAAATCAAAAACATTATTTGTTTCTGTAATTATCCAGACCCTTGTTCAGGAAGTCGAGA
TAAGCACTAACATCTTCTTTGAAACTGAAGGCTGCTGCAAGAGGATTGCCGTCGTTGTCA
ATAGCCACATAGAATGGCTGGGCATTAGCTCCAAACTTGCTTGCCTGCAGATAACTCCAC
TTGTCGCCAACGGTACGCAGGGTGCGCTTCTCACCATTAAACGTTACCTCCATAGGCTCA
GGAAGAGGAGTCTTGTCATCTACATAAAGTGAGATGAGAACATAATCCTTTGCCAGCTTA
TCGGCAACCGATGGATCTGTCCAGACAGAAGCCTCCATCTTGCGGCAGTTTACACAACCA
TAACCCGTGAAATCAAGCAATACCGGTTTGCCGGAAGCCTTGGCAGCAGCCATTCCCAAC
TCATAATCCTTGTAAGCAGGCTCTACGGTCTTGGTGTTGAGGTTGAAGTCCTGTGTGTTA
ATAGGTGGAGCAAATGCGCTCACAGCCTTGCAAGGAGCGCCCCAGAGACCCGGAATCATG
TAAACCGAAAATGCCAAAGAACAGAGACCCAACATGATGCAGGCTACAGGCATAGGCTTG
TTGATGTCGCCCCCGATAGCATCAACCTGGAACTTCAGCTTGCCGATGAGATAGAGACCC
AACAGACCGAAAATGACAATCCAGAGAGAGAGGAATACTTCGCGGTCCATGATGTGCCAG
CCGTAAGCCAGATCGGCTACAGAGAGGAACTTCAGAGAGAAGGCAAGCTCGATGAAGCCG
AGCACAATCTTGATGGTCTCCATCCAAGAACCCGACTTAGGAGCCGACTTCAACCATGAT
GGGAAGAGGGCGAAGAGGGTGAATGGGAGCGCCAGAGCAAGCGCAAAACCGAACATTCCC
ACGGTAGGAGCGAGCCAGTCGCCGGATGTAACGGTCTGAACCAGCAGCAAACCGATGATA
GGAGCTGTACATGAGAAGCTGACCAATACCAGGGTAAAAGCCATCAGGAAGATAGAAATC
ATACCCGTGGTGCTGGAAGCCTTGTTGTCTACCGCATTTCCCCAACTGTCAGGCAATTTG
ATTTCAAACCAACCGAAGAACGAGAAGGCGAAAACGGCAAGCAGGAGGAAGAGGATGATG
TTGAATATGGCACTTGTGCTGAGCGCATTCAGGGTGCTAGGACCAGCGATGGCTGTTACG
GCAAGACCCAAAACCAGATAGATGACTACGATGCTCAAACCATAAGTAATCGCATCGCGG
ATACCTTTCTTCTTATCGTTCTTAGCACGCTTCAGGAAGAAACTTACAGTCATCGGGATA
ATAGGCCAGATGCAAGGCATGACGAGCGCAAGCAGACCGCCCACAAAACCGATGAAGAAG
ATGTAGAAGAGCGAATGGTTGGCGATGTCGTTAGCTCCGCCAAAAGCCTGAAGTTCTTTG
ACAACCGGTTTCCATAAGTCCTTGACGTTCAGTTTTTCCATAGCAGATGCCAAAGCTGCG
GAATCTACGGGCTGAGTAGCGCTATCGGTCTGAGCCAGGGCAGCGGCCTTGGCAAGCGAA
TCGGCCTTCATCTTGGCAGCAAGGGCAGGATCAATCGCCTTCGCATCCTTTGCATTCAGA
GCATCTTTTGCCCCAGCTGCAGGAGTATCAACGGCTGGCGATTTACCACTCTGCTTAAAT
GCTGCCTCGCTTGGTGGCAGACAGTTCTGGTCGTTGCAGGCGCCATACTCCAGATAGGCA
TCAATATGATAATTAGGTTGGGTAAACTTCACCTTCTGTACAAAGGTAACGCTACCTTCA
AAATAACGGAGTTTCATCTCGAAGAGAGGGTCGAACTTTGCAATCTCTCTGCCACGTGGC
TGAAGTTTGCCTACGAGCTCAGCTCCTTCAAGCTTATTTACGTTGAACGAAGCTGAAATA
GGTCCGTCGCCTCCCAAACCGGTAGAGTAGACGTGCCATCCCGGTTGGATTTTTCCGCTA
AACACGATTTCGGCCACAGCACTTCCGTCTGTTTTCAGCGAGCTGGTGAACTTCACAGGG
TTCATCATCTGCGCCTGAGCCAGCATTACTACAAGGAGTAATTGAAAGATTAAAAATACT
TTTTTCATTTCTATTTTTTtATTTTATGTTGCAAAGTTACTAAAAACTAATCATATTACG
TATTCAGATGGCTTTAAGGGTACTCGGTTTTAATTTTTTTAAGAAAAAATGCTAATTTTC
TCAGTTTTACTTGGCTATTTCGTACTTTTAATGTAATTTTGCGGGCAGAATGAAAGCAAT
CGTAAAATTGGAAACAGAATAAAATGGCAAAGAAGAAACTATACTTATTCAGCCTCCTTG
TGGCCACGATGAGTGTGCTGCTCTCTACGGTGGTGATGCATCATCACCACATGGGGCGTA
TATGTATGGTTGTAGAACGTTGCCAGCAGGATGGTAATCTCAACGATGAGCATACTGAGC
ATCATGAGAATGAAAACGATAGTTGCCGCGTGCATCAGATGTACCATTTTGTAACCAACG
GCAAGATTTTGAAGAGCATTCAGAAGCAGCTTTTCGATGGCAACCATCTTCTTTCCGTGC
TTTCTTCTGAGTATTTGTTTATCCCTACCTCGTCGATTATTAGCGTACGTTGGCAGCAGT
TTGCAGCCAGCCTTCCTTGTGTTGACGAAACGGCCATCAGTAGGCGAGGACCTCCTTCTT
TTTGTTGATTTTCTGTAGTTAGAGCAACCAGGATGCAGTTTTTGCAACCGGGTTGCAGGG
AAAGGTGCGTACTTTTGCACCCAAGTTTTAATGAAATATCAATTTAAAAGAAGAAAAAAT
GAAAAGAATATTGGTGGTTGCCGTTGCGGCAATCTTAGCCTGGTGTGGTTTCACCTTTTT
CTCAAACCACGCCGGAGCAGAGGCTCATGATGCCGAACACGGACATGAGCAAGAACATGA
AGAGGTGGATTTTGATAATATTCCGCTCTCTCAGAAACAAGTTGATGCGGTAGATCTGAA
GATGGGCGAGGCGGTTGACCGCGTGATGGATGCTACGATTGCAGCCAACGGCCAGCTCGT
TTTGCGCGCCCAGAACAAGGGCGATGTGGCTTCGCTCATGGGTGGCGTGGTGAAGGCTAT
CTACGTGAAGGAAGGACAGAATGTGAAGCGCGGACAGGTGGTGGCGCTGGTCGAAAATAC
AGATGTGGTCAGTCTGCAACGCGAATATTTTTCTGCCAGCAAGGAGTGCGAACTGGCACT
TACCGACCTGGAGCGACAGAAACTGCTGAACAAGGCCGGAGCTGGCGTCAAGAAGAATGC
GCAGCAGGCAGCTAAGGAGTATCATGTGGCCCACGCCAACCTCATCGGCATCGGCAAACA
GCTTGCCCAGATGGGCATTTCTACCGCCGCCGTAGCCAGGGGCAAGTTTACCACAGCCTT
CCCTTTGCGTGCTCCGATTGCGGGTACGGTTTCGCAGATTACAGCCAGCTTGGGCAGCTT
TGCCGACATGCAGACTCCGCTCATGAAGATTCAGAACAACCAGGCGATAGAGTGCGATTT
GAACATTTTCGAGAAAGATTTGCAGAAGGTAAAGCCGGGCGATAAGGTTTATCTCTCGCT
TACCAATCAGCCGGGCATCAAGCTCGTCGGCCATGTCTATGGTTTAAACCAATACTTTAA
CGATAATTCGAAATCAGTTGCTGTTCATGTAAGAATAGATGCGCAGTCTCTTAAAACCAG
CGGCGTTCACGGCTCAGCCCGACTCTTCGACGGAATGTACGTAAGCGGCAAGATAGCTAC
GGGCAGCCAGTCGTGCATCGCCCTTCCTTCCAAGGCCATCGTCAGTACCGACGGCAAGCA
GTTTGTCTTCGCTCTGAACGGCAAGCCAGAGAAGGGCGAGTACAGTTTCTCCCGCCACGA
GGTTATTACGGGCGTTTCGGATGGAGCTTATACCGAGGTAAAACTCTGCAAACATCTGAA
GCAGGAGGGCAAGAAGATTGTGACAGAAAATGCATATTATCTGGCTTCGCTCACGGGCGA
ACATGCGGATGAGCATTAATATAAGGTGAGCTTTTCATCAATAAAGAGCTTTTTAAAGAA
AAaCAGATTATGTTTCAGAAACTGATTACTTACTCCATCCGCCACAAGCTGGTGGTGGGA
GTTTTCACGATAGCCCTCGTCATCTGGGGCATCGTTTCGCTCATCCATCTTCCTTTCGAT
TCTACGCCGGATATTACCGACAATCAGGTGCAGGTTATCACCCAGGCGCCTTCGCTCGGA
GCACAGGAGGTGGAGCAATACGTAACTACTCCGGTAGAAATGGCGCTCGCCAACATCCCC
GAACTCAAGGAGCGCAGAAGCATCTCGCGAAGCGGACTCTCGGTCATCACCCTCGTTTTT
GATGATGATGCAGATATCTACTGGGCACGTTCGCAGGTGAGCCAGATGCTGACCCAGGTG
GAGAAAGATTTGCCCAAAAATGTGGAAACCGAGATGGGACCGATTGCTACCGGACTGGGC
GAGATTTACCATTATACCGTGCGCGCCGAGAAGGGCTACGAGCACAAATATTCGCTCACC
CAGCTGCGAACCATCCAGGACTGGATTGTGAGAAAACAGCTCTCGGGAACCCCGGGCGTA
ACGGAAGTGAGCGGCTGGGGAGGCTATGTGAAGCAATATGAGGTGGCCATCAATACGGAT
AAGCTCAACGCCAGCAATCTGACTGTGAGCGAGGTGTTTGATGCGCTCGAAAAGAATAAC
GCCAACACGGGCGGAAGTTACATAGAGGAAAATTCCAACCAGTATTTCATCCGCGGCATA
GGCGTGGTGAAGAGTCTGGAAGATGTGGCAAATATCGCCGTGAAGACCGTAAACGGCACT
CCTATTAAGATAGGTGATGTGGCGAAGGTTCAGCTGGGTCATGCCACCCGTTTCGGAGCC
GTTACCCGAAATGGCGAGGGCGAAGTGGTTGCCGGAATAGCCATCATGCTGAAGGGCGAA
AACTTTCAGGAGGTTATCAGGAATGTGAAGCTGCGCATAGAGCAGATTCAGAAATCTCTG
CCCGAGGGCGTGGTTATCGAGCCGTTTATCGACCGAACCCACCTGGTTGACCGTGTGGAG
GGAACCATCGCCCGAAACCTGATAGAAGGCGGACTCATCGTTATCTTCGTGCTGGTTATC
TTCCTGGGCAACTGGCGTGCCGGACTGGTTGTGGCGAGCGTCATTCCGCTCAGCATGCTC
TTTGCTTTCGGCATGATGAAGACCTTCGGAATCGACGGCAATCTGATGTCGCTCGGAGCC
ATCGATTTCGGTATGATAGTCGATTCTGCCGTCATTATCGTAGAGGCTGTTGTGGCCCAT
CTGGGCGTGAAGAGTATTGAGCGGAAGGCGAGAAATTCTGCCGATACTCCCATCCGTTTT
TCTCAGGCAGAGATGGATGAGGAGGTTCATGATTCCGCTTCGCGCATCCGCAAGAGTGCG
GCATTTGGCGAAATCATCATCATGATAGTTTACATTCCGCTGATGACGCTTGTGGGCATC
GAGGGCAAGATGTTCCGTCCGATGGCGCTTACCGTTTTCTTCGCCATCCTGGGTGCCTTC
ATCCTCTCGCTCACCTATGTTCCGATGGCGAGTGCGCTCTTCCTGAGCAAGAAGGGATAT
GTGCGTAAGACCTTTAGCGACAGAATGATAGAGAAACTTCAGGGCTGGTATCGACCGGTT
CTGGAATGGGTCTTGGCGCGATATAAGAATGTGATTACCGGCGCCGTTTCGCTCTTCTGC
ATGAGCGCAGTAGCCTTCCATTTCCTGGGTGGCGAATTCATTCCGAGTCTGGAAGAGGGC
AATTTTGCGGTAGAAATGAGCATGTCGCAGGGCACTTCGCTCTCGCAGATGGTAGAGAGC
TGCTCCAAGGCTGAGAAACTTCTGAAGGCTGAATATCCTGAAATCAAGCAGGTGGTGAGC
CGCATAGGTAGCGCCGAGATTCCTACCGATCCGATGCCGGTAGAACGAGCTGACATCATG
GTGGCGCTCAAGCCGAAAGCCGAGTGGACTTCGGCAGAAACTACCGCCGAACTGATGGAG
AAGATGGCAGAAACCCTGAAGACGATTCCGGGCTTGGAGGCTGAGATTTCGCAGCCTATC
CAGATGCGTAACAACGAGTTGCTTACGGGCATCAAGCAGGATGTGGCGATTAAGATTTTT
GGCGACAATCTCGATGTGCTTACCCAGCAGGCTGATAAGGTTTCAAGAATGATAAAGAAT
GTGCCGGGCGTGAGCGGAATCTTTATAGAAGAGGTTTCGGGACTGCCGCAAATTCAGGTG
AAATACAACCATGAACGCATGGCGGCTTATGGGGTGAGTGTAGACGAAATCAACCGCATT
CTTGAAACCACCTTTGCGGGCGCTACGGCTGGAGCTATTTATGAAGGCGACAAAAAGTTT
GACATCGTTTTGCGTCTTGATCCTAAGAATCGCAATTTCGAATCTCTCCAGTCGCTCCTC
ATTCCGCTGGCTGGTGGCGAGAGCATTCCGCTTTCCCAGTTGGCTGATGTGGTTTACGAA
CCGGCTCCGGCTCAGGTTTCTCATGAGAATGGTGCCCGCCGCATCTACGTAGGTTTCAAC
GTGAAGGGTAGGGACGTGCAGAGTACGGTTAAGGACATTCAGACCATCCTCGACGAGAAG
CTGAAGCTGCCTGAGGGCTACTATTATAATTATGGTGGCGAGTTTGAGAATCTTCAGAGT
GCCACCCAGCGTTTGCTTATCGTGGTTCCGGTAGCGCTCATCATCATTCTGCTGCTGCTC
TACGCTACGGTTAAGAATCTGCGCGAATCCCTCTTCGTGTTCTCCGCCATTCCGCTTGCT
GCGATAGGTGGCGTCTGGGCGCTCTGGTTGCGCGGAATGCCTTTCAGCATTTCGGCGGGC
GTAGGTTTCATCGCCCTCTTTGGCGTGGCGGTTCTCAACGGCATCGTGCTGATAGGTCAG
ATGAACCAGATACAGAAGCAGGCGGCAGCGGTTCCTGAGGAGAATGACGCAAGTTTGGCG
GCTGTTATTCAGAACAGAATTATTGACAGTTGTATGATTCGTCTCCGTCCGGTTCTGATG
ACGGCCCTGGTAGCTTCTATGGGTTTCCTCCCGATGGCATTATCCCATGGCGACGGAGCA
GAAGTCCAGCGTCCTTTAGCTACGGTTGTAATAGGCGGTCTCATTACCAGCACGCTCCTT
ACGCTTCTGGTTCTGCCAGCCATCTATAAGATGTTTACGAAAAAGTAAGATTTCAAGATA
TGAAAATAATGAACAGAATAAAGATAACAAAGAATAGGGTGGTGGCTTGCTTTGCCGCCA
TCCTGCTCCTGCTGCCAGCCACAGTCGGAGCCCAGCATTTTGATGCTCATATTGCGGGCA
GGAAAGTTACCCTGCAGGAATGTTTCGATTTGGCTGCCAGGCAGAACCTTCAGATGCAGG
CAGGAAAGAAGTCGGTAGAGCGTGCGCAGGTGATGCAAGGCACGGCTTGGGAACTGGATA
AAACCGAGGTCGCTTTCTCTCAAAACCCTGCTACGGGTGGCGAATCGGACAACGGCTTTA
CCTTTACCCAGAGCCTCGATTTTCCTACCGTCTACGCCTCACGCCGCAACCAGCTGAAGG
CTGAAACCCAGGCAGAAAAGAGCCGCCTGAACGTGGTTAGCCAGCAACTGAAGGCTGAAA
TCGCCAACACCTATTATCAGATGCTTTATCAGACTCACAGACTTCAGATATTGCAGCGAA
TCGACTCAGTATTAGAGCGTTACAGCAAGATAGCAGAAATGCGTTACAAGGCTGGAGAGA
GCCGCCAGCTGGAATATCTCTCAGCCGACCGCAAATGCAACGAAAACCGTCTGGAAATGG
CAGATGTAAAGAGCGAAATTGAGCGTCTGCAAATCGACCTCATGACGCAGCTCAACACGC
AGGAGCCCATAAAACCGGCAGAAGAGAATCTCTCGGCCATCGCAGCCCAGAATCTCAATT
CCTATAATTATCAGCAGTCTGCCGACGGCATTTACCAGCAGGACAAGCTCATCGCTCTCG
ATAAGGAAATCAAGGCAGCCAAATCAGGTTTTGCTCCAAGTTTATCCTTATCTTTGCGCA
CCCAATGTGTCATTTCCAGTTGGAATCCATACAACATAGACCGTTCGAGATTTGCCGAGG
GTAATTTCTTCGGTTTCGAGATTGGCGTAGGCATCCCTTTATTTTACGGTTCTACGAAGG
CAAAAGTAAAGGCAGCCCAGAAAGACCGCGAATTGGCTGAAATCGAAATGCGCCAGGAGC
AGACAGAAAAAGAGCGCGATTTCCGTCTTTGTACGAAGCGTCTCCAGGCAGCATCCAACC
GTCTGAAATATTACGAGCAGAACAATCAGGCTCATTCTGCGCAAATTTCGAAGTTGAGTG
CGATAGAATATGAAAATGGCGAAATTTCGTATGTAGAATACGTGAATGCTATCGAGGAAA
CCATAGCTGTTCTGATGAAGCATGCTGATGCGATTAATGAATACAACCAGGCAGTCATCG
CCATCCAGCGGCTTACGGGCATGATGTAAGATTCTGTTCTGAGATATTTCTTTTTGATTG
AAATGAGAATTAATCTCAGAACAGGCAGAAAGTAAGTTAAAGAATGAAATGATCAGAAAA
GGGGTGAACAGGTTCCATTTTCAGGCTCCAAATTTCACCTCTTTCTTTATCTCATAACGC
CTATTTACCATAATACCTGTTAGAATTAAAAAGAGGAAAGTAAAAAAAaGAGGAATTTTT
CCGTTGTTGCATCACAGGATTTCATTCCGATATCTTTCATTTTCTTCATTTCAAAATTCT
CCCTTTACATGATATTCAGGTTCCTGCAGTTTTCCTGCACTAAATAGCACATTTTTGATA
AACCGCCAAGAAAAATGCTCAAAAAACTTTGCTTATTCAAAATAATAATCTTAACTTTGC
GGCATAATTCTAAGGTAAAACCAAGATTGTCGGGCACTCAGAATCATCAAAGGTTTTTAT
AAATAAGACAATAAATATGGCAGATAAGAATATTTTTAAATTAGAAGGGAAAAGTCAGGA
ACAGGTAAAGGAAGCCTTTCTGGAATTTCTGAAAATAGACAAAACTAAGCCCGGTGGCTA
TGCCAGCGTAGGCTCAAACAAGGTTATCTGCAAGGTCGCTAAAGAGGCCTGCGGGGTAAA
CTCGGTATTGGAAATCAAGAAAGCAGAGGATGCTACAGAAGTGAGCAAACTCCTGACTGG
CAGAATAGACGAAGAATTGGACTACGGCAAGAGGCACCAAATGACAAGCCTGAGATGCCA
CGTAAGAAAATACATCGAATTTCTGAACTTCTGCGAAGGTCAGAAAGGCAAACCTGTTTA
CGAGTTTGGCAAAGACCCAGATAAGCCATTCATCGGCGCCAGCCAATTCAAGAAGATTGT
TTCCCTGCTGAAGGCAAAGAAGAACATCATCCTAGAGGGAGCACCTGGTGTGGGCAAAAC
CTTTCTGGCCAGAAAGATAGCCTATCAGCTGATTGGCTTTGTGAAGGATGAGAATATCGA
GATGGTACAGTTTCATGGAGGCTGGCGAGGCTCTACCGATGATGGAAACCGACGTGACGC
TTTTCAATCCGAATAGGCAGGAGAAGCTTATTCTTGATGCCAAGTTTTACCGCGAGGCGC
TGGTTTCGAAGTTTGGCGGCAGGGAGAAGGTTCGTAGGGATCATCTCTCGCAGATTCTTT
CTTACGTGATGAACCAGGAAGACCGGAGCAAGCCGCATACTATGAATGCTTGCGGAGCTT
TGGTCTACCCTACCGTGGATGAGGATTTCGACTTTTCTTATAGGTATAAGGAGACGGGGC
ATCGCATCTTTGTGAGGACGGTAAACCTGGGGCAACCTTGGAGGAAAATAGAGGAACGGG
TGAAGGAGATTGTGAAGGGAGAAGGCAGGGATGAATGGTGAAGATTGGCGATGAGGGACA
AAAGCGATGAGGGACAAGCGATGGAATCGCTTGGAACGGAGGCGAGAGAGGAAAGATTGG
AGGCGAAGGAAAGAGTGGAAAATAGGAAGGAGAAAAGGAGCTTCTTTATTAAAAGCTGCA
CAAAAAAAGGAGCGAAATCTAGATTTTTTGTTACGAATAATGTTAAAAATGTTACATTTT
AATGCTAATAGGAATTTATTTTGTAACTTTGTACTCCGGACGGCCGTAATAACTAAATTC
AGCTTTCCAAAAATCTAAATACCAAACAATGGGAGATTTAATAAAAATAGTTGGGGTACA
ATATGCAGTAAATTCTAACCACGTAAAAGGTGAGGATATGACTGCACAAGAACAACAAAA
AACAATAGAATTTCTGACCATGCTGGACAGAAAGCACCCCTATGTTTCGGTAAAACCCGA
ACCTACTAACGAAACTGATGAAGAAGCTTTTGTTGCGCGCGTTGCGAGTCGGAAGGCAGG
CTATGTACGTAATAGAGAAGAATATAAATCATTGGCTCAGGCTGCATTGACAACCAGCGG
ACGGGGTTATTTCCGCGCTCGGGTTAAGGAGGTTATAATTTCTGCAGAGGGCTATTTTTT
tGTTGAAGCAGAAACTGATTCTACTCCAATTGTGCCCATCTTGCATAAAGACCATTGGAA
AGAATGGGAGCCGCCCCTGCCTTTATTTCCTATGACAGAGGAGTTTTTATGCGTAGAAGA
TGCTACGATGATGATGATAGATATTCTGAGACATGAGACGTTAACTTCAGATGAAGAAGA
GGAGCTTCAGGAATACACAGAGACTTTAATAACAATGGGAAAATACGCTCTATGGTACGA
AGCGAAGGAGGGAATAGAAAATGTCATAAAAGCTATGGAAGCAAAAAAGGGCGACAAGAT
GCGCTATATGGCGAATGAACTAGAACACTTATTGAGCGGTTTATGCAATGAAGGTCGCCA
GAAGAAGCTCCGCAAAAGTTGGCTCCCCCATCTCCTATCCACCCATGAAGCAGAAAGGGC
ATGGCATGACTGGTTGCACTTAAAAGGTGCCGACTGTCATAAACCAGATAATTTGAAAAT
GATGTCATGGTTGGAAGATATAGAGACAGAACTTTCCAATATTCCGGCATTGGCTCCTTA
TTCCAATGATGATAAGATAGCCATGCTCATACGCGCTCACTACACACGCATTCCATTAGA
TAAGTATCGCCAATTGCTTACCGCTTTCGTGATTAGAGACCGTCTGCGCATGCGTTTGGG
GCTGCCAACAAACAGCTTTGCTCCTACCCCATCTCTAACGAGCCAGAAGGAAGACTACCT
TATTGATAAAATCATCAAGTACAGCCAAACTCTAGTCAGACGAGAAGATGTTGAGGTTTT
GCAGAGATTCATCTATCACGAGATTTCATATTTACCCCCAGAGTATAAACTTCGGGTTGA
CAATATGACTGAGCGTTTCCTTTCTGAAGAGGCAAGAGAAGGTATACAGATTAATGCCAT
CAAGGAACAGACGAAGGCTTTAAAAGAGGTGGCAAAGAAGCCTACGATTCAGGCAGAGCA
CTATCATGCAGGAAATTCTACATTTGATGTTCATAGTAAGCATCTGCATCTTGACCACCA
GGAAGAAGGGAATTCAGCTCTGCTACCATCAGAATTATAGACATACAAAAATATTACAAG
AATATAAAAAAGGAAGAAATATGAGTAATAATTATTATGCAGGCAATGTTATTTACAACA
ACCAGCACAAAGAACTGACTATCCAGGGCAATCTGTCTGCACAGCAGATGATGAAGATTG
CAAAGGATTTTTTTGCTGAAGAAACAGAGGTGACGGAGGAGAATTACGAGGCAGAGGTGA
CTGGAAAAGCTAGTGAAACCAATGAAGCTGCAGGAGAAGGTTTTCAGAAGGAACTCTTCC
ATTTTGTGCATCCTGCACTCGATGAAGACGATGGATGGAAAGTGCATAAAGAGGTGGAGA
GACTGGTAAAGCAATTTGACGTACAGGAAATCTGTAAGAGACTGAACATACTGAAAAAGG
AGGGCAAGGTGCTGCTGCCACAAAACACAAAAAATGCCCATGAAGAATTGATACGAATGG
GTATGCCGATTGAGAAAGGAGGGTTCGGATACAAGACTTTCTGTAAATATTATAATAAGG
ACTAGAAGACGATAGCGACTGGGCTTTCCTGATAGAGATTTATATCTTCTGATAGCGACC
GATACTTGATTTTTGTTCAGGTATCGGTCGCTTTTTTGTACCCCTAAGTCAAAAATGCGA
CTATACGTAGAGAGAATATCAGAGAAAAACAGAGAAAATCGGAGAAATTCAGAGAACTTT
GGAGACGGCACTTTGGAAAAGCATCTGTGCCAGGCTTTTTCTTCTTACTTTTGCACCCGT
CATCTGATAACAAGATGACTACCCATCAGGCGAGTTGCAAATCACGAAATGGGGAATGAT
GGTACTAGAAAAGATGACGGGGAAACCTCTTCGAACGTCATCGTACCAGAGAGGCTTATT
TAATACTCAAGTAAAAATGAATATAGTATTAAATGACAATATGAACGAAAGTTCAGGTAA
AGCAGGAAAGGGATTCTACCCAAACACAGAATTGGGTATCGACCTCAAGTTGATGACTAA
AGAGCCAGGGCGCATGGCCGTTGGCGAGTATCTGGATGGAGCCATTACGCACGACGGCGA
AGACCACTTCACCTTTGTGCAGAATGACCAGGAGAAGAAACTGCAGAAGGTGGTGCAGAG
AAATCCGCACGTGTATGAAGGAAAGTACATCAACGTGAACCGAAAAAAAGACGGTACGCT
CTACCCTACCTTCAACCGCCCGCAGTTCTCAGAACGCTTCACCTTTCAGGACTTCTGCCA
GGGAGCCGCCAACGAGCTGCGTATCATTAGCGGCAAGAGTGATGACAGATAAACGGAGTT
GAGGCTTTCTAGAGGAAATGGGGACTTCGGGGGATGCTGGTAACAGGATTATCCCTACCC
TCATTTCCTCTTCAAAGCAGTCTCAAATCTCAGTCTCAGTTAGGATAAATGTCACAATCC
AACTCCAAACCCGCTTCTTAAGCCTTTATAACTTATTGATTATTAATTAGTTATATATAA
TATATATAGGAAGCGAGACCATAAAAAAAaCAACTGAGACTCTGAGACTGAGACTGCAAG
CAAGAAAAAATGAACATGAAATTTGATTTAACTCTCTAAAAAGCAATGGATTATAATATT
TTTAGCAACATCGCTCCGGCGATGCCAAAACCCAGCAAGGGTACTGAATTTGTAAAATTT
GCCATCTCTCAGGCATCTAAAGACATGCAGGAAGTGCTCATTCCGATGGCAATTCCGGCA
TTAGCAGCTCATCTCACAGACGTAAGATTCATGTATTCCGACAACAAATATTACGAAATG
TGCGGGCAAATGGGCCATCTGATAGGTCCATCGGGTATCGGAAAGGCACAGTTGGGTCAT
CTTGTAGAGGCCATCATGAGACCTTTCAGAAAGCATGATGAGACTGAGTTCAAGAAACTG
GTTGACTGGCAGCGACAGATGAAAACCAAGGGCGCCAACAAGGAAAAACCGGAGCGCCCG
GACGTGAGTTTCTGGTTTCCACCTTCTGATGTCACCAATCCTGCATTCATCCAGAACGCT
ATGGCATGCGAACAGCTGGGCGGAAGAACCCAGTACATCAATCTGCCTGAGGTGGAGATG
GCCGACAGAATGTGTGGTGGGCATAAGCAGGTGAGCCAGATGGTAAGAAACATCTTCGAC
TGTCAGAGGGCTGGAGCCTTGCGCGCCACGGCTGATGGCGTAACGGGCAACCCTCTGCTC
CGTGTGAACCTCACCTTTACCTCTACTCCCGAGGCGGCCCGACTCTTTTACAAGAAAGAC
CTGACCAATGGTTTCTTCGGGCGCATACCTTTCGCCTACAAAGCCCGTGGCGAGCGAAGC
GGAAAGATTCCGCGACAGGGAACGTACAACAAAGATTTCCTCGAAAAGCTCGATGGCTAC
CTGCTGAGGCTGGACAACTGCAAGGGCAGTTTTGTGGTGAAGCCACTCAACAAGATAGCC
GATAAGCTGGCAGAGGAAATGGCACGCCTGGCCGACCTTGCTGATGATGATACGCTCTGG
GAACTCTCCCACCGCAGCATCTTCTCGGCATGGAAGAAGGGAGCCGTGCTGTGGATTCTG
AACGACCAGAGCTGGTCGAAATCCATCGGCGACTTCGTTGAATGGTTCTGCTACTACGAT
TTGTGGTCGAAGGTTAAGGTGTTCGGCGACATGTTTAAAGCGGGCGATGGGCAGGAAGAG
GCTCAGAGAAGCGGTCCGAAAAACATGCTCGACCAGCTGGAGAATTCCTTCAACGAACTG
CAGTTGGAAACCCTGCGCCTGAGTCTGGGCAAGAATCAGGAAGGTACCAAGCATCAGCTC
AACGTATGGAAGAACCGCCAGTTTATTACTTATAACAGCCAGACGAAACTCTATACCAAG
ACTGCAGAATATCTGACGGGTATACCGGCCAAGAAAAaGAAAGGGAAAGGGATATGATGG
AGAAATATGAGATTCAGAAACTGCGCGAACTTCCGATAGAGAAGGTCGCGAAAGAGATGG
GGATGAAGGTGGAGCACCATAAGGCGCTCTGCCCCTTCCATGACGACCACCACGCCAGCC
TTACGTTCAACAAGACCAAGAATAGCTGCAGATGCTATGTATGCATGAGAAACTCCATCG
GCACCATCGACCTGGCGATGAGATACCTGGGGAAGGATTTCCCGTCGGCTTGCCGATGGC
TCGCAGAAGAACATCAGATTCAGCTGGAGGAGGATTCTTCTTCGGGTGATAATTCGGGAA
AATCTTCCTTCGATGCAAGCAGGTATGCGAGATTCTTCGAGCATCCCTGGCTCAACCAGG
CAGCTCGAAGATTTCTCTTCGAGGAGAGGAAGATTGACTGGAGAGTGGTGAACTGGTGTA
GACTTACTTCATGGACGGATAAGAAGGGCATCAACTGGCTGCAGATTCCTTACTTCGATA
CCGATGGGCGGCTTATAGGAATCCAGAACCGGAACCTGGATTACAAGAAGGAGCAGGAAG
CTCCCCGCTTCCGGTTCCCTTACGGCGCAAGATGCAGCATCTATAACCTGCCGGTTGTGA
AGAGACTGAAACCGGGCGAGAGGCTGTTTATTACGGAGGGATGTAGCGACTGCTGGGCGA
TGCTTTCTGCCGGTCATAAGGCGATAGCCATCCCTTCTGCCACGCTCCTCAAACCCGAGG
ATAAGCAGTTGCTGACGGATATCGGAAAACTGTATCAGGTGGAATTCCACATGTTTCCCG
ATCAGGATGTGCCGGGCGAAAGCCTCTTCATGCAACTCAGGGAGATGCTCTCCCAGCTGG
TTCACCACCAGTTGCCACCGGGCTGCAAGGATTTCAGCGAATACTATCTTTTAGGGGCTG
CTGCAACTTCCGGGAGCAAGGAGCCGATAAACAAATGATTAAAAAaTTAAGATTATGGAA
GATTTTATAAACCGTTCGTATACGAAGAAGGAACTGGGACTGATGTACTTTCCCGAGAGT
ATGCCACGCACGGCCGTGAATCATCTCATGAGTTGGATTCGCCGTTGCCAGCCGCTCTGG
GATGAATTGCAGCAGATGGGATATGAAAAGACTTGCAAGTCGTTCACGCCCAAACAGGTG
AAGGCTATTATCGATAACCTCGGGGAACCGGGATAGTTATTAGTGATTAAATGTTCCGAT
ATCGCATGGTATCGCACGCTATCGCACACCTGATAAATCGGGATTTCGTATCTTTGCATC
GTGATTCAGAAAGCGCGCAAAATCACTTGCCCAGTTGGAGAAAAATATCTCCCTAATTGG
GAAAATAAAAAaGAAAATGAAACCAAGACTCCAAGCCTCGAAACGAGTCGCTTCGCAAAG
TACTTCTTCTAAGAGAAATCTGAGGAAAGAGGAAAAAGCGAAACTTAGCAGGGGGCAGAA
AAAAAaTCATGAACCAGAACATGAAGGCATTCATCAGGTATCTCATCGTGGCGATTTGCT
CAGCCATCGTCACCTTCCTATCCAGCTCCTGCACGGCAGGACTCGTAATCGGAAAGAACC
AGCGGCAACATCAGGAGAACAACATCTCCACCAAAGTAGATTCTACCTACTACGTGCCAA
CCATCACCATCAGGTAGTTTAGAGTTAACAGTTGATAGTTTATAACAATTTAAAATTCAA
AAGATTATGGCAATTAATTTGAAAGCAAAGGAGACCCTTATCCAAGTAGGCGAAATGAAG
GGTCAGTACAGATTCATCCTCGGTACCGAACTTTACAACAAGCTCTCTGAGAGCAAGGTA
ATCAAGGAGGCTGCCATCAGAAGCGGCGTTAGCGTGGGCGTGATGCAGGTTTGCTGGGAT
GCAGCAGGCGAGGTTATCAAGGCGTGGTGTACCGAAGGCCATTCCGTAGCCGTTCCGGGA
TTGGGAACCATGCGATTCGGCGTAAGAGCCAAGAGTGTGCCTACCGTAGGCGAAGTGGCT
ACCAGTCTGATTACCAACCGCCGTGTTATCTTCACCCCAAGCGTTGACATCAAGCGCGAG
CTGCAGGAAACCTCCATCCAGATTACCTGTTACGACCGCAACGGCAAAGTGGTGAAAAAC
GTTACTTCCGACGATAAGGGCGATGTGGAAGACCCAGACAACACCCCAGGTGGTGGCGGT
TCGGATAATACCCCGGGCGGCGGAAATACCGAAGGCGGCGGAACCACCGGCGGTAATGAG
GGCGACGGTTTGGAGTAAGAAAAGAGCCCCTGATGCAAGGAAACGAGCATCAGGGGCTTT
TATCTTACTCCATTACATAGAGGATGGATGTATAGAGCTGCATCACGAGAATGTAGAAAA
GAAAGCAGGGCGACAGGAGGCGGATGCCTTGATTCAGCGCATCATAAACCTGACTGATGC
CCTTGATGCTCTCGCTCATGATGCCGTAACTCATGCTCATCACCATGACCGAGAAACAGA
TGTACGGAATGAGACTATGCGTGAACGGACCCGGAAAGAGGGTTCCTACGGCATTCAGCA
GAATGGCATGGGGCAAGAGGGTGAGCGCCAGCATGATACCTGCAGAGATGCACAACTCGA
TGAGCATCAGGCGCAAGGCCGTGCGCTGGCGATACTGGGTATGGTCGAAATGGAGCACCC
TACTCTGCCTTACCACCCCGATGGTGATGCTGATGAGCACCAGCCATACGAGCCATACAG
AGGTGAGATGGTCTACAAAATGGCCCGTAAACCAGCGGATGCCCTCGGGGCTGGTAAGCG
AATGGGTGAACGACTCGGGCATCGCAGCTGTAAGCAGCCACGAAACCAGAATCACCACTA
CTTCGGCTATTCCCAACAATAATGCCAGATAGGCCAATACTTTCTTATACATTCTTTAAA
AAGCGCTTATTGAAACGAGTTATTCTTCATCTGCCTGCAGATGGTCGATATCGAGGATGC
GGAGCTCGCAGGCTTTTACCACCAGGCGGGTGGCGTTGATGCCCATGCCGTGATTGCCGT
CAGGGAAGAGTTTCTGAACCAGTTCTGCCTGTCGCTTCTCCAGACTCTTTACGCCGAAAG
GCATTCCGCGCAGGTTGGTAATCTGCTCCTTGGTATAACCCAGCGCAAGATGGCGCAGGA
AACGCTCGTCATACTCATCAATCTCATAATTCACCAGAGCCTCCTGACGCATCAGCTGGC
TGTTTACGCTCTGCTTGAAACGGTCTACTATCTTCTGAAGGATAGGCTGGTTGAACACCA
GTTTCTTACCTCCCATGCAGCTCGCCACATCGCCACGAGTAAGGAGTTCGCCACTCTTCA
GAATGATGCCGTCGCAGCCCGCATCGAGCACATCAACCCAGAGTTTTTCGTTCAGAATTT
CTCCTGTAAAGATGAGCACCTTCACGTCAGGATACTGCTCCTTGGTCTGGCGGCAGATTT
CTACGCCTACCGTGGTGGAACCGCCCAGTCCGAGGTCGAGCAGAACCAGATCGGGCAACT
GCTGCTTGATGAGTTTCCAATAGGCTATTTCGCTCTCGGCAGTACCGATGATTTCAGCCT
CTGGAATATCATTCTTGAAGATACCCTCTGTACCCTTCAGTTCCAGGGGCACGTCTTCTA
CAATGATGACTTTAAAATTTTCCATTTTCTGATATTTTTATTTTCTTATGATTTTAAACT
TTTCCATTTGATGCGTGCCGGCAGCACGGCCTCTATCCTGAGGCAACCCTTATCGCCCTG
GCAAGCCTTGATGCCGCAGCCGCGCAGATTGGTAATCTCTCCCAGTTCCCTCACAATCTG
CCGGCACAGGAGATAGCGCAAATCGCCCGTCAGAGGGGTGAAGAGCTGGGCATGGAGCGC
AGCATCATAGGCCACATCCTGCTGGTCAATCCAATATCTCACGTAGGCAGAACCCGGAAT
CTCAGCCATTCCGGTATGGTAATCCTTGGAATTGCCACGCATCAGAGAAACAAGATAGCG
GTTCAGGAAATCATCTGCCTTGATGTTGCCTTCTACCTGCTCCATCGCTTGGGCGCTGAG
CAGAGAATAGAGCGATTTATAATAATCTACCAGTTCCTTGAGCGAATCTACATCATCGGG
CTGCGAATCGATAAGCTGGCGGATGCGCGACGGATAATACATCGTTTCGTGCTTGAGCGT
AGACAGACAGTTGTCGAGCACGGAATTGGAGATATGAAGTTTATCGTTCTCATATTCAGC
CCTATGCAGCTCATCGGTCATCAGCTCCAGTTTCAGCGATTCCTGCTCAGCCTCGTCGGT
CCGCTTAGCCTTGGTCTGTTCAATCATGGCAAACCGGTAACTCAGCACGTGGCGGTAATA
GAGCAGATAATAAGCCAGCGGCAACTGCAGCAGCAACAGGATGAGCAGCACCACGGCCAC
GGTCTTCGAGTTCTCGCTCTGCTGCATCGTGTGCACGTAAATATCGAGCGTATTATCGGC
ACTTATCTCGCGGAACAGCTGGGTATAAACCTTGTTGTTACTCTGGTAGAGCGACCATTG
GTGCAACGCCAGGGCAGCCACGGCACACTCGTTTCTCAGGTCGAGAATGACGTGATAATT
GGTTCTAAGCCCTTCGCGCATCCAATAGAGTTCTGCCGCCATTCCCACCTCCGGATGAGC
CACCATGAGATACTTGCCGTCGGGATATTTCGACAGATAGAACGCATTGAGATAATGGCG
CGAAGAATCGGCAAAGGCCAGGGTGCGCTGGTAGGTGCCGCTGATATTGCTGAAGTAGGC
GCTATCTGCAAAATCGTCGGCACGCTGGAGATTGGCATCTACGTTCGTCTTGTGATGATT
GTGGCGCTGGCGGATGTCGTTGGCCTTCTTAGCCTCGCAAGGCTGGACCGAAGCCGACAG
CAGCACGAAGAGCATGATGATGATGCCCAACAACTGATGGGTTCGGCGGACGATACCTTT
AGGCAGACGGAAACTGAAGCGGCTCCCCTCGCCCAACTTGCTTTCTGCCTTGATTTGGCA
GCCGGCAAAGAGCGAACTCACCTTCTTATATTTCTCTATGATGCCCTTGCAGTTGAGCAG
TCCGAAGCCGTGACCGCCTGTATAGGTCCGGTCGAAGACATGCGCCAGCTGCTCCTCGTC
CATACCCTTTCCGGTATCTGAGATGCTGATTTCCACGAAGTCAGAAACCTTGGCGCTAAT
GGTTACCTTTCCGCCTTCGGGTGTAAACTTGCGGGCATTATCGGCTATGGTATTGACCAT
GAAGAGCGTAAGGATGCGGTCGGCCTTGACCACGGCATCTGTAGGTTCTACATCGAGTTT
CACGCCCTGCATCTGGAAGCTCATCTTGCCCTTGCTTACAATATCGAAAAGCTGCTGGAG
CGGGAAACTTTCGATACGCAGGCTGAGTGAGCCCTGGCGCATCTGAATCCACTCTGTAAG
CACGTTGTTATATTGGTTTATCTTATCCGTGAGTTCGGCGATATACTGGTAGCGTTCTTG
CCGCACCTCATCGCTTTCGCTCCCTTCGGAGAGTCGGTTTACCTCGTGAATCATGCGGTC
GATGAAAGGCGTAATACTGTTTACGAGCGAAATCTTAGCCCTTTGTTCCAGATTGCGTTT
CTTGTTTTCTTCGATATGCAGTCGGGTTACGTTCAGGTCATCCTGAACCTCCTCCTGCTT
ATCTTTTAATTCGTTGATTTTCTTAGTGTTATTCTCGCTCCACTCACGCAAAGGTGCAAG
CAGTTTATCCATCGACTGGTTCTTCATCTTCTTGCGCTTCATGTGGTCGAAAACGTAGAG
TAGCACCACTACGAGCACAATCATCGCCACCACGGCAGCAATCATCAGGTTGAGCTGCTG
GGCATTCTCGTCGAGTGCCGCGGCACGTGCCTCCAGCTGGCGGTCCTGTCGCGAACGGTC
CTGCAAATCCAGATAGATATTGCGGTTGTAATCGCTCTGCTGCTTATCATCTATAGCCGA
ATAAACCAGACAGAGTCTTTCACGTATCGACGCTACGAGGTCGGGTGCCTGCTCGATGGC
CTTGTTGTCGTTCAGGGCATGATCCAGGCAGTCGAGCGCAGAAGAATAATCATGGATATC
CCAGAAACATTCAGCCAGCGTACGGTTGGCTCCGGCAGTCTGATAAACATCTCCGTAGCT
CGAAAAGAGGTTGAGGGCACGCTGGGCAAAGTTGCCTGCCAGCAGATTGTTTGGCATCTG
CTCGATGTTGAGATACTGGAAGGCAGGCAGGTTGTTGCGTATGAGGAAATCGCTCACCTC
TCCTTTTCTGAGGTGCTCGCTTATAGACTGCAGGGCGTTAGCCTGCCAGTAAGGATAAGG
ATGGGCTGGGTCGCTAGCCAGCATGTAGCAGCTGATCAGCCGGTCGAATTCCGCCTGATT
GATTTCGTTTTCGGTTCCCTTGACGATAGCTCCGCCCGAACCTATATTATAAAGATAGTT
GAGATATTGTGCCGAATCCTGTTCCAGTTCATCTGGGTCCAGACGGTTAAGCTCCTGAAG
CATCGGCTCGTCTAAGCCCACATAATAAAAATAGGTGGCGGCCACAATATAGAATTCAGA
TTTTGCATAAATCACGCGTTTGCTTTCCCTCGGGGGCATGGAATTCACCTCTTCGCGAAT
TCTGCGCAAACGCCTCATCGCCTTTTCGCGATAAGCATAAAAATCTTTGTTGTGCGATTC
TCTCTGGCAGAGTCGCATGTTCTGAACATCGGCAATAGCGAGTTCTATCTGATTATCGCT
CTCCTCTTCAATCTTCTTCAGCCATCCCTTGGCACCCTTGTAATCCATCTTGGCTATACA
TACGAAGGCAAGGTTGTTATAGGCTTCGGCACGGCCTGAGGGATAATCTTCTGAAAGTTT
CAAAGCCCTCTCAGCCAGCACTTTAGTAGAATCGAGATTGCGATAATGATAAGCATAGGA
TTGCTCGTTCAGCTCGTCTACCCTTGCCTTATTCGCAGGAGAACAAGCTGAAAGAAAAAG
AGCCGCCACCACCAGAATTGATGATGGCGACATGGAAAAGAAGGATGCTGAAATTTGCAT
CTCGAATGAAAAATAGTCTAAATTAAGCGCGAGCCTTCGCGATGTAACCGAGAGCCTCCT
GACACTTGGCTGTGATGGCAGCCCAGTCGCCAGCAGCAACTGTCTCCTTAGGGAAGAGCT
TAGAGCCCATACCTACGCAGAGAACGCCAGCCTTGATCCAAGGAGTAAGATTCTCCTCTG
TTGGCTCTACGGCACCTGTTACCATGATGTTGCTCCAACGCAAAGGTGCCATTACGTTCT
TAACGAATGAAGGACCACCTACGTTACCTGCTGGGAATACCTTGGTTACGTCGCAACCGG
CAGCCTGAGCATTATTGATTTCAGTTACAGAACCGCAACCTGGTGAATAAGGAACCAGAC
GACGGTTGCAGACTGGAGCAATATCTGGGTTGAAGTTAGGACCTACGATGAAGTTAGCGC
CGAGCTGGAGATACAGAGAAGCTGTACCGGCATCAACAACTGTACCTGCACCCAGAATCA
TCTCAGGACAAGCCTTGTCGGCCCACTTTACCAACTCTCCGAAAATCTCGTGAGCGAAGT
CACCACGGTTAGTAAACTCGAAAACACGTACGCCACCCTCGTAACAAGCCTTGATGACGT
TCTTGCAGATTTCAACATCCTTATTGAAGAAAACAGGTACTATACCAGTCTCTTTCATGG
CTGCCATAACCTGCATTTTGCTAAACTTTGCCATTACTTATTTTAATTAATAATTAATAG
TTTATAGTTAATAGGAGCTTCGCCGTAAGCAAGACTGCCTATAAACTATCAACTATAAAC
TTTAAACTATAATTATCTCTGAACTCGACCATTAGCGTTACCGCCAGCCAGGCTCTCTAC
CTCGTCAGCAGATACCAGGTTGAAGTCGCCAGGGATAGTATGCTTCAAAGCAGAAGCAGC
TACCGCAAACTCAAGAGCCTCGCCCTGAGTCTCCTTAGTAAGAAGACCGTGGATCAGACC
ACCAGAGAAAGAGTCGCCACCACCAACGCGGTCGATGATAGGGTTGATGTCATAGTGCTT
GCTCTGATAGAACTCCTTACCATCATAGATAAGAGCCTTCCAGCCGTTGTGTGTAGCAGA
GAGAGATTCGCGGAGAGTAGAAACAACATACTTGAATCCGAACTCCTTCATCATGCCCTT
GAAGATTCCGTAGTAACCCTCAGCATCAGTCTTACCGCCCTCTACGTCAGCATCTGGCTT
GAAGCCCAGGCAGAGCTGAGCATCTTCCTCATTACCGATGCAAACATCAACATACTTCAT
CAGAGGACGCATAACAGAGATAGCCTTCTCAGAAGTCCAGAGCTTCTTGCGGAAGTTGAG
GTCAACAGAAACAGTTACGCCGTGACGCTTAGCAGCCTCACAAGCCAACTTGGTAAGTTC
AGCAGCCTTGTCGCTAATAGCTGGAGTAATACCGCTCCAATGGAACCATTGGGCACCCTC
CATAATCTTGTCGAAATCGAAATCAGATGGGTCAGCCTCAGCAATTGCGCTGTGTGCACG
GTCGTAGATTACCTTGGATGGGCGCATAGAAGCACCAGTCTCGGCATAGTAGAGACCTAC
GCGGTCGCCACCACGAGCGATGAACTCTGTGTTAACGCCGTAACGACGGAGACCGTTGAC
AGCAATCTGACCGATCTCGTGCTTAGGGAGCTTAGATACGAAGTAAGCATCATGACCATA
GTTAGCCAAGCTTACAGCTACGTTAGCCTCACCACCACCAGGGATGATGCGAAGTGATTC
ACTCTGAATGAAACGATCATTGCCTTCTGGTGATAAACGAAGCATGATCTCACCTAATGT
TACAATTTTTGCCATGTTTGATAGTTTTAATTTTTTtGTTTTTATTTTGTTTGTTATGAG
TAACAAATTAAATTCCACTTTTCAGTAGAGAAATGAAGTACAATTATCAGTTGTCGTTCA
ATTTCGAGGGCAAAAATAACCATAATTTCTCGAATAACGAAATAAAATTGCATTTTTTTT
tGTTTTCCGTGCAAAAAAGTTGCTGTGTCTTCGCACAATTCAAAAAAATGTTGTATATTT
GCGGCAAAATTCGCACTTGTGGTCGCACACAACAGAATTGCTTAATACTAATTGTGGTCT
GTGCACAGCTAGGAAGTACCTGCGACGTTTTATCTATCGTAGCCCCCAGGAGAGGCTCCT
TATATAATAAGTACACGCGAAGCAACCAGACCCGTAATGCTAAAAAACAATGGCCGAAAA
AATCAGAATCAAGGATATTGCCGAGAGAGCTGGCGTATCCGTTGGAACCGTAGACCGAGT
TCTGCACGACCGTCCAAACGTATCGAAACCTGCACGCGACAAGGTCGAGAAAGCCCTCAA
GGAAATGAATTATCAGCCTAATGTGTACGCCAGCGCTCTGGCTTACAACAAATCCTATAC
CTTCTACCTGCTGATTCCGAAACATGAATCGGAGGCTTACTGGGAGGAAATAGAGGAAGG
CGCAAAAAAATGTGAAGATACCCGACGTGACTTCCATATCGATGTAGAGATTCGTTTCTA
TGAGCGTTCCAACGAGGAATCGTTCCGCGAAGAAGGCAACAAGATTCTTGAGGCCAGTCC
GGAAGGAGTCATCGTGGTGCCTTCATCGCTAGACGTAACCCGCGAGTTTACCGAGGCGTT
GCATCACAAAAGCATCCCGTTCATCCTGCTCGACTCCTACATGCCCGATCTCCGTCCGCT
CTCTTTCTTCGGTCAGGATTCGTTCTGTTCCGGTTTCTTCGCAGCCAAGATGCTGATGAT
GCTTGCAGCAAAGGAAGATGAAATCCTGCTCATGAGGCAGACCAAAGACGGAAGAGTGGT
CAGCAAGCAGCAGGACAACCGAGAGGTAGGATTCCGCCATTACATGCACGACCACTTCCC
TAACGTGAAGATTACCTTGCTCGACCTGCCGTTGAGCGGCACACGTGCTGAATTCGTCAA
AATGCTGGAGAAGTTCTTTGCCGTGCATCCGAACATCCACCATTGCATCACCATGACTTC
GAAGGCGCACATCGTGGGCGACTTCCTGCTGAAGACCAACCGCCGCGACGTTCAGATCAT
GGGCTACGATATGGTGGAGAAAAACGCCCGCTGTCTGCGCGAAGGAAGCATTTCCTTCCT
CATCGCCCAGCACGCCTACATGCAGGGTTACTCCTGCGTAGACACGCTCTTCCAGGCCAT
CGTGCTGAAGAAGAAAGTTACACCGGTAAACTATATGCCTATCGAGCTGCTGATGAAGGA
AAATGTAGATTTCTATCGCAGAACCCAGCTCTAAGGCTATCGGGCAGAACAGGGTTTCCG
CATGGAAGAATATTCTTACAGGAACATTATAAATTATAAACAATAAATAAAAAACAGACT
ACGTATGGAACAATCAAGTTTTATCAAGATTAACCCTGCCGACTCGGTAGTGGTTTGCTT
GCGCCCTATGAAGAAGGGTGAAACGATTGAAGTAGATGGCAAGACCATCACATTATTGCA
GGATACTCCTGCAGGACACAAGGTGCTCATCAACGATGCTGCCGAGGGTACAGATATTCT
GAAGTATGGCTACCCTATCGGTCATGCAAAGACCGGTCTCAAGGCGGGCGAATGGGTAAA
CGAGAACAACCTCAAGACTAATCTTGCCGGTACGCTCGAATATACCTACAACCCGGTTAA
CGAGCAGCTGAACATCGCTAAGGAAAACCGCACCTTCAAGGGCTACGTTCGCAAGAATGG
CGAAGTAGGCGTAAGAAACGAAATATGGGTAGTTCCTACCGTGGGCTGCGTTAACGGCGT
GGCTGAGAAGCTGGTAGAACTCCTCAAGAAAGAAACAGGCAGCGAAGGCATCGACGCCAT
CCACGCATGGCACCACAACTTCGGTTGCTCACAACTCTCGGGCGACCATGAGAATACCCG
CAAGGTGCTTCGCGATATCTGTCTGCATCCAAACGCAGGTGCCGTGCTCGTTCTCTCGCT
CGGCTGCGAGAACAACCAGCCAGATGATTTCATGAAGATGCTCGGCAACTATGATCACGA
CCGCATCAAACTTCTTGTAACACAGAAGGTTGAAGGCGATGAGCTCGAGGAAGGCATGAA
GATTCTGCGCAACCTCTATGCCCAGGCTAAGGAAGACAAGCGCGAGGAAGTTCCGGTAAG
CAAACTGCGCGTAGGTTTGAAGTGTGGCGGTTCTGACGGCTTCAGCGGAATTACAGCCAA
CCCATTGGTAGGTGAATTTAGCGACTGGCTCGTAGCTCAGGGCGGTACAAGCATCCTGAC
AGAGGTACCGGAAATGTTTGGCGCAGAAACCATTCTGATGAACCGTTGCGAAAATAAGGA
ACTCTTCGACAAGACCGTTCACCTGATTAACGACTTCAAGGAGTACTTCCTGAGCCATGG
TGAACCAGTTGGCGAGAACCCTTCTCCAGGTAACAAGGCAGGTGGTATCTCAACCCTCGA
AGATAAGGCTTTGGGTTGCACCCAGAAGTGCGGCCGTGCTCCGGTAAGCGGCGTGCTCCA
ATATGGCGACCGTCTGGAGACAACCGGTTTGAACCTGCTTTCAGCTCCGGGTAACGACCT
TGTAGCAGCCACAGCTCTGGCTTCAGCAGGTTGCCAGCTCGTTCTCTTCACCACAGGTCG
CGGAACCCCATTCGGAACCTTTGTGCCAACGATGAAGATTTCTACTAACAGCAATCTGGC
AAAGAACAAGCCAAACTGGATTGACTTCAACGCCGGCGCTCTGGTAGAAGGTGTAGAAAT
GAAAGACTTGGTAAGCAAGTTTATTGATAAGATTATAGCCGTAGCAAGTGGCGAGGAGGC
TCGCAACGAGTATAATGGCTATCGTGAAATCTCCATCTTCAAGAATGGAGTAACTCTTTA
ATTAAGAAGAAAAAaGAAGTATGAGTAATAAAAAAGGTTTGCTGGCGTTGTCGCCATTAT
TTTTGCTGATTGTCCTCATCGTGGCTTTTACCGTATATTCGGTAGACAGCAGCCATCAGG
ACACCAGCCTCTCGCTCACAGTAGCGTTCATGATTTCGAGCATTTATGCCGTGGCTATTT
CCGGCGGAATGCCTGTCAGGAAACGAGTGGACACATACAGCAAGGGTGCCGGCGCCAACA
ACCTGATGCTCATGCTCTGGATTTACGTGCTGGCTGGCTCGTTTGCCGCATCAGCCAAGG
CGATGGGAGCCGTTGATGCAACCGTCAACCTGGCGCTCAGCATCCTGCCAGCCAGCATGA
TTCTGCCAGGACTCTTCCTGGCTGCCTGCTTTATCTCCGTATCTATCGGAACAAGTGTGG
GAACCGTAGTGGCTCTGGTTCCGATAGCCGCCGGACTGGCCCACTCGATGGATGCTAACG
TAGGCATGATGACCGCCATCATCGTAGGTGGCGCTTATTTCGGCGACAACCTCTCGTTCA
TCTCCGATACGACGGTTGTTGCTACGCAGACGCAGAACTGCAAGATGAGCGATAAGTTCA
AGGTCAACTCCATGATTGTGGTTCCGGCCGCCGTACTCGTGCTCATCGCCTATTCTGTCA
TGGGAGTCGGTCTTCAGGCCCCAACCCACATCAACGAGGTAGAATACATGAAAGTATTGC
CTTACCTCATCGTCCTCGTTACCGCTATTGCCGGCATGAATGTAATGGCTGTTCTCACTC
TGGGCACCCTACTCTGCGGCGCCATCGGCATAGGCAGTCATCTTCTGGGTGCCTCCGGAA
GCTACGACCTCTTTGGCTGGTTCTCAGCCATGGGCAACGGCATTATCGGCATGGGCGAAC
TCATTATCATCGCCATGATGGCAGGTGGTATGCTCGAAATCATCCGCGAAAACGGCGGAA
TCGATTTCATCATCAACAAGATTACAGCCCACGTAAACAGCAAGCGTGGAGCCGAACTTT
CTATCGCCGCCCTCGTTTCGATGGTAAACATCTGTACGGCAAATAATACGGTAGCGATTC
TGACAGTAGGAAATATTTCGAAAAAGATAGGCGACCGGTTTGGCGTAGACAACCGCAAGG
CAGCCAGCATTCTCGACACCTTCTCATGCATGGTTCAGGGATTGATTCCTTATGGCGTAC
AGATGCTCCTGGCAGCCGGCCTGGCCAATCTCAGTCCGATGGACATTCTTCCTTATCTCT
ACTATCCGCTGGCGATAGGTGTGGCAGCCCTGCTGGCCATCCTCTTGCGCTATCCTAAGA
GATACAGTTAGGAAGACTTCTAAAAATCAGAGGAGGGTCTCCTTCTGCGTTAGAGATTTC
TTGACAGGAAGAACAAAACTTTATTATTGACTATTAATAAGAACAAGGCATATGAATTTT
CTTCAGCGCAACCTTTTTACTAAGCTCCGTGCCGACAACTTCGGCATCAAGGAAGAAATG
GAACCGATGACTACCTTTAAGAAGAAAAAGATAGCTCAGATGCTCAAGAACGTGAATGAT
GTTCCTGCCGGAAAGGTGAAGATGAACAACGGTTTTCTGAACCGACGGCTCAGCAAGATT
CAGGAAGATGAACGCCACGCCATCGATACCTCTATCGAGACTATTTATCTGCTGCGCATC
ATCGTGGCAAACGTAAATGGAATGCTGGCTAACGGAATCAATCTCAGAGGAATCATCCAG
TTGGGAGACTACCTGAGAACCCGAGGCGACAAGGTAGATTTCGTGAAACTGGAGAAGTGG
CTTGCCAAGCTCCGCATCCAGCGCATCGCCCAGCTGGAAGGAAGCGTGCTCATCACCTTC
TTCGATTTTGAACAGGACGAAATCCCATTCGTTCATCACATAGAAAGAGGCGCCTACAAG
CTGACGCTCCGTTCGCTCTACTATAATATCATGGATCAGCAGGCCATTCAGTTTGAGCAG
ACCAGCAGCGGCTTTGTACGCACCACGGGGGGAACCATGCGCAAGAATCTGCGCCGCAGC
ATGCGCTATCTGCAATACGCTCCGATAGAAACCATGAGCAATTTCATGAACAATTTCTTC
CGTTCATTATCTGAGATTGAAGAATAAATTTCAGTAAGGATTGAAGGGGTTAACCTGGGA
TTCATCAGGACGAAGAGTAAAATATCTATAAAATTAATCTCTTAGTAGTACGATTTTCAT
CTGATTTTCGTATCTTTGCATCTATGAAAAAGTTATTTATCTCTATTATAGCATCCATTA
TTGCCTTGGGAGCCCATGCCCAGGTGCAATGCGAAGACACTTGTCGGCACGTTCACGGCA
TCGACTTGAGTCATTATCAGGGCAACGTGTTCTGGGAAACCGTGGGCGACAACTCTAAGA
TGGCTTACGTTTATCTGAAAGCTACCGAGGGCGGAACCAACATCGACAGCAAATACAAGA
AGAATATAGACCTGGCTCATCGCTACGGAATGAAAGTAGGTTCTTATCATTTCTACAGAC
CCCGCATCCCACAGCAGACGCAGTTGGAAAATTTCAAGGCCCAATGCCGTCCGGGAGATC
AGGACCTCTTGCCTATGATTGATGTGGAGACGAAAAGCGGCATGAATACAGAAGAATTCT
GCGATTCGCTCTTTAAGTTTCTGCATCTCGTAGAGAAAGCATATAAGCAGAAACCCCTCA
TCTATACGGGAGCCAATTTCTATGACAACTATCTTCTAGGCAAGCTAGACAGCTACAAGC
TGATGATTGCCCAGTATACGAAGCGCATCCCTGTATTGCGCGATGGTAGAGATTTCGAAA
TGTGGCAATATACGGGTAAGGGCAAACTCAACGGAATAAACGGCTATGTTGACAAAAGCC
GTTTCATGGGGCGCCACAAGCTCAGAGAAATCAGATTCAGACATCGATAGTACTTGGAAC
CCTGAACTTGGAACTTTATGATTAGCTTCAAGGTAAAGAGTGGATAAGGTCTGGAAGTAG
AGAAGCATGAATTATATAAGTAAATTAATAAACACAAAATAGAATTATGGCAATTATAAA
ATGTCCGGAATGCGGACGCCAAATTAGCGATAAAGCACCTACCTGCCCTAGTTGCGGAGT
AGAAATAGCAGGCAAAATTACCAAATGCCCAAATTGTGGCGAGATTTATTTCAGCAACCT
GGAAATGTGTCCTAACTGCCATGAGCTGAATCCTTCGCTCACAAGAATGACGCCTCCGAC
AGGAATGAGCCAGCAGACTCCTGCCAGCCAGGCTTCTATGACTCAGCAGCAAGAAGCTGA
AAACGCAGCCAGACAGAATGCAATCAGACAAGAAGAAATTCGCCGCCAGGAGGCTCTCAG
GCAGCAGGCTCGTCCTCAGACACCTGTCAGAACAGCAACACCTCCTACTCCACCCGTTCC
TCCGGTTCGCCCACAGCAATCTAATTCTCAGAACGGCGGTAACGGCGAGGGAACCCAGGA
AAAGAAAAAAaGCAACCGTGGCGTCATCATCATCTCTCTGATTTTCGCCTTCCTCGTTTG
TGGCATTTTCTACTATTTCTATGATAGTGCCAATAAGAATAAGGAACTGGAAGCTTACGA
GTATGCGATGCAGAGTAGCGACCCGATGGTTCTGCAGAGTTACCTAGATACTTACAAAGA
TGCTGACGAGGCGCATCGTGATTCCATCATGGCTCACCTCGAACTTCTGAAACAGACCGA
TCAGGACTGGACCAACGCCGTAGTAAGCGGTTCGAAAGAGGCCCTGCAGGCTTATCTCGA
CAAATACCCAAACAGTCCACACAAGCAGGAGGTTTTGAACAAGATAGATTCCATCGACTG
GAATGTGGCAAAGAATGCTGATAATGTAGAAGCTTACCAGGCTTATCTCGCCGCTCATGC
TGACGGTTCGCATATCGAAGAGGCTGAGAATGCGATGAAGAAAGCCAAGAGCAGAGATTT
GCAGCCAGAAGAGAAAGATATGGTAAGCAGTCTGTTCCGCCATTTCTTCCAAAGCATCAA
TACCCGCGATGCTGATGGTTTGCAGGCTTCATGCGAAGACATTCTCTCTTCGCTTCTGGG
TAAGAATTCTGCTACCAAGGCAGATGTTGTTACCTTTATGAATAAGCTTTATAAGGAAGA
TGTGACCAACCTGAACTGGTTCCTCACCAACGATTATAAGATCAAGAAGCGCGAGGTGGG
TGACGAAGATTATGAATATCAGGTTCAGTTCTCAGCACGTGAGGAAGTTCAGCTTACCGA
CGGTACTAAGAAAACCAACCATTTCAAAATCAACGCAACCGTTTCGCCAGACGGCAAGGT
TTCTGCGTTCAACATGTCGAAGATTAATGCCGCAGAATAGAATAAAAAACGCCCTGCAAG
ATCAGGAACTTCATTTCTGAATGTTCCCTTCTTGCAGGGCGTTTTCTTTTTACCTTCATG
TTTCAGGAAGGTTCTCATGTCCGAGAACCCGTTCCCTTCTTTTAGAAATTACTTTGCATC
CTTCATCTGACGGAGCAAATCTTTCTGCTTATCATTCAACCCGGTTGGCAACTTCACGTT
GTAAGTAATCATCAGGTCGCCAAAGGTTCCGTCCCCCCGGTCATATCCTTTTCCGCGAAC
ACGAACCTTCGTGCCATTCTGCGTTTCCGGCTTAATCTTCAGTTTGATTTTAGAACCATT
ACTCAATTTAATGATTCCTTCGCCGCCCAGCAGAGCCGTATAAAGGTCGATATTCACATT
CATGTTCATTTCGCCGTTATTGGCACGACCATTCTGTCCGCAACCGCCGCCACAACCACC
AGTACCGAAATCAGCACCAGCTCCGTAGCCAGCACCATTAAAGCCGCTACCATAACCGGC
AGAACCCTTAAAACCGCCAAAATTGCCGGAACCGAATCCTTCAGCAGACTGCTGGCTTCT
GCCACGCCCTCCGAAGAGATTTTCGAAGAAGCTGGAGAAACCTCCGCCTCCGCCAAACTG
GCTGAAGTCGAAACCCTCGAATGGATTTCCACCTGCTCCACCATAGCTTCCGGAACCGCC
TGCACCACCAGCTCCGCCGAAACCGCCGAATGCATCAGCATTCTTCCATTGTTCGCCATA
CTGGTCGTATTTAGCACGCTTATCTGGGTCAGAAATCACCTCATACGCCTCGTTCAGCGC
CTGGAACTTAGCCTTCGCCTTCGGGTCGTTAGGGTGCAAATCTGGGTGAAACTGTTTTGC
ACGTTTACGATACGCAGCTCTCACATCCTTCTGCGGAATGTTCTTGTCTACGCCGAGAAT
CTTGTAATAATCAACAAATGCCATATTATAAAACCTCCTATTTTTtAGTTTTtAAAAAaT
ATCCAACAAAAAGTATGCCTATTTAAGTTCTTTTTTGTACTTTTGCAGAGAAAATAAGAA
ACAGAGCTCAACTGATGGGCTTTCATTACTCAAAAGTAATACATTAATTTATATGAAACA
ATTATTTGCTGCGCTTCTTCTGGCGCTAACTTTCAATTCACAAGCGATGGCACAACAACG
TACCGTAAAACTGAGAGTGATAGAGACAAGCGATGTGCACGGCTCTTTCTTCCCTTACGA
TTTCATCAACCGTAAGCCAAAAGCAGGAACCTTGGCGCGCGTTTCTTCCTACGTCAATAA
TTTGCGAAAAGACTACAAGGATAACCTCATCCTCTTGGAGAATGGCGATATTCTGCAGGG
ACAGCCTACCTGCTATTATTATAATTATGTAAACACAGAGGATAGAAACGTGGCTGCCGA
TGTGGTAAACTACATGAAGTATGATGCGCAAGTGTTTGGCAATCATGATGTTGAAACGGG
TCATCCAGTTTACGACAAATGGATAAAAGAACTCAATTGCCCAGTTCTTGGTTCCAACAT
CATCAGCACTTCTACAGGCGAGCCATACGTTAAGCCTTATCTCATCCTGAACCGCGAGGG
CGTGAAGGTGGCAGTCTTGGGAATGATTACTCCTGCCATTCCAAACTGGCTCACGGAGAA
TCTCTGGAGCGGACTGAAATTTGAAAATATGGTAACAAACGCCCGCAAATGGGTGAAATA
TCTTCAGGAGAATGAGAAACCGGATGTCATCATCGGCCTCTTCCACAGCGGAAAAGACGG
AGGCATCCAGACTGCCGAATATGATGAAGACGCCTCTATCAAGGTGGCAAAAGAAGTGCC
GGGCTTCGACCTCGTTCTCTTCGGCCACGACCATACGCGCGACAACGAAACCGTAACCAA
TATTGATGGAAAGCAGGTGGTTTGCCTGGATCCTGCCAACAACGCCATTAGCGTGGCTGA
TGCTGAAATAACCCTCACCCTCAACAAGAAAAAGGTGAACGGAAAGAAGCAGCTGGTGGT
AACTGACAAAAAGGTGACAGGCAAGATTGTGGATGTGACAGATTGTCCTATAGACGAGGA
TTTCATGAAGACTTTCGAACCTCAGATTGCGGAAGTAAAGAAATATGTGGGCAAGCAGAT
TGGCAACTTCAAGACTACCATCTACAGCCGCGACCAGTTCTTCGGCAGTTCTGCTTTCAA
CGATTTCATCCTCAACCTCCAGTTGCAGATAACAAAAGCCGACATTTCGTTCAACGCTCC
CCTTCAGTTCAACGCGGTTCTGAAAGCCGGCCCAATCTACGTGAGCGACATGTTCAATCT
CTATAAATATGAGAACCAGCTCTACGTAATGCGCATGACGGGCGAAGAAATCAGAAAGCA
TCTGGAAATGAGTTACGACCTTTGGGTGAACACCATGAAGAGCCCGGACGACCATCTCCT
GCTGCTCGATGAGAAGACCGTTGGCGACCAGCAACGCCTCGGTTTCAAGAATCTCTCGTT
CAACTTTGATAGTGCTGCGGGAATCGATTACGAAGTTGACGTAACCAAGCCAGATGGTGA
GAAGGTGAAGATTCTGCGCATGAGCAACGGCGAACCTTTCGATGAGAAGAAATGGTACAA
GGTAGCCGTTAACAGCTATCGTGGAAATGGCGGCGGCGAACTCCTAACCAAGGGTGCCGG
AATCCCGAAAGACAGTCTTGAAAGCCGAATCATCTATCGCAGCAAGCGCGACCAGCGCTA
CTATCTGATGGAAGAAATTGAAAAGATGGGAACGGTTGATGCAAAACCAAACAACAATTG
GAAGTTTGTGCCGGAAGCATGGACCAAGCCTGCTGCCCAGCGCGATTTCGAATTGCTGTT
CGGTAAGAAGAAATAGCTCCTCGAAACGCTTCTGGAAAAGCATATTATAAAGATCAAAGT
AAAAAAGCAAATAAGTTCAAAATAAAGAATGAAGTATTGGTTTATATTTTGCAAGACTGA
TCTCTTGCTCGAAAAGAAAGAAGACGGAACCTATACGATTCCTTGTTCAGAAGAGAGTCC
AATCCCAACAAAGCCTTGGACTCACATTCTCAACATTACCCCGATGGAAGACGGAACAGA
GGTGAAGACCTTCACCATTCCTGAGCCCGTTACCGGCAATCCGAAGTACGAAATGTGCGG
TTTGCGCCCTAGTTTCTACAAACTCTCTCCTGCCCTTTACCAGAAAGCAGGAAAGTGTCA
GGAGCTCAACTATTGGGACATGAATACCCAATTCTGCGGCGTTTGCGGAGCTCCGATGAA
AATGGCAACCGACATCAGTAAGAAATGTACAGAATGCGGCAAACAGGTCTGGCCTTCGCT
TGCCACAGCCATCATCGTTCTGATTAAGAAAGATGATCAGGTCTTGCTGGTACACGCTCG
CAATTTCAAGGGAAATTTCGACAGTCTCGTGGCTGGTTTCGTTGAGACTGGCGAGAATTT
GGAAGAGGCGGTTCATCGTGAAGTAATGGAAGAAACCGGTCTGACTATCAAGAACTTGAA
ATATTTCGGTTCCCAGCCTTGGCCTTATCCGAGCGGTCTGATGATTGGCTTCTCGGCAGA
ATATGTAGATGGAGAAATTCATCTTCAGAAAGAAGAACTCTCTCGTGGTAAATGGTTCAC
GAAAGAGAATCTCCCTATTCTCCCAGAGAAACTTTCCATCGCCCGAAAACTCATCGACGC
CTGGCTGGCGGACAAACTCTAATAATGAGGACAAACTCTAAAAGTGAGGATAAACTCTAA
AAAATGATGAAAGAGAAACTTTGGAATGCAAACTACATCAAGGTGATGACTACCAACTTT
CTGTTGTATTTCGCCTTCTATCTGCTCACACCTTTGCTCCCTCTCTATCTGAGCGAAAAT
TTTGGAGCCACGAAAGATGTGATTGGAATTGTGCTGAGCGGCTATACGGTTGCCGCCCTC
ATCATTCGTCCGTTCAGCGGATATGTGGTTGACAGCTTTTCGCGCAAGAAGGTTCTGATG
GTCTGTCTCTCGGCCTTCGCCATCTTCTTTGCCGGCTATATTGCAGCCAGCACGATCCTG
ATGTTTGCCATTTGCAGAACCCTGCACGGAGGTCCGTTCGGAGCCGTAACGGTTGCCAAC
AGCACCTGCGCCATCGACGTTCTTCCGGCAAGTAGGAGAAATGAAGGAATCGGACTCTAC
GGACTGAGCAACAATTTTGCCATGGCAATTGCTCCATCCATCGGAATCTATCTCCATAAT
GCGGTAGACAGTTACATGATTCTCTTCTGGATAGCTTTCATCGTGGCGATTGCCTCAGTT
GTGATTGCAGGAACCATCCGCCTCCCCGAAAAGGAAATCGTTAAGAACAAGGAGAAGCTT
TCTCTCGACCGCTTCTTCCTGACGCGTGCCTGGCTCCTTGCCATCAACATCGCCATGTTC
GGTTTCTGCTGGGGCGTTCTGAGCAATTATCTCGCAATCTACAGCAAGGAGGAACTCGGA
ATTACGGGCGGAACGGGCACTTATTTTGCCCTTCTTTCCATGGGGCTGTTCCTGTCAAGA
TTGCAGGGAAGAAAAGCCTTGAGCCAGGGCAAACTTACCCAGAATGCGGCCGAAGGAATG
CTGCTTTCGCTTGTTGGTTTCATCATCTTTGTTGCCGTCAAGCACCCGGTAGCCTATTAT
CTTTCGGCTTGTCTCATCGGCCTGGGCAACGGTCATCTTTACCCAGCCTTCCTCAACATG
TTTATTAATGTGGCTCGTCACAACCAGCGTGGAACGGCAAACAGCAGCATTCTTACAGGT
TGGGATTTGGGCTTCGGAATCGGCTGTCTGCTAGGCGGAGTTGTGGCAGAACATTTCGGT
TACAACGGAACATTCTGGATGGTTGCTATAGAAAATGCAGCTTCCGTTCTCCTCTTCTTC
GCCGCTTCAAAACAATTCTTTGAGAAGAGACGTAGAGAATAGAAAACAGTTAATAAAGAG
AAATATAAGATTATGAATAAAAAAAGAGCACTTCATCCGAGACAGAAGAAAGTCTCAGGC
GAAGTGCTCTTATTTTTATCTTACTTTTCTGTTTTTAGAAAGGAAGATCATCTGCGCTAC
CACCCTCTGCTGCAGGAGCTGCAGGCTGAACTGGAGGGAATGCTGCAGTTGCGCCATTAG
CAGGAGCTGCTGGCTGAGCAGGAGCTACAGGAGCACCTACTGGAGGAAACGCACCTGGCT
GCATTCCGCCCATAGCACCAGCAACGGCGTTAGGGTCAACACGCTGGATGTTCCAGGCAC
GGATGCTGTTGAACCAACGACCCTGATACTCGTGAGCATCAATATCGAAAGAAACCAGGA
GTTCCTCACCACTCTGAATGTTGAACTGAGCCAGACGGTCTGCTCCGAAAACATCAAAGC
ACAATTTCTTTGGATACTGCTCGTGGGTTTCAATTACGAACGACTGAGCTTTCCACTCTC
CTCTTGCAGAGACGCCGCTTCTTTCAGGCAAAACGGCAATAACCTTTCCTTGTAATTCCA
TATGATAATATTTAAAGTTTTTCCTTTGTTTAAAGGGTGTTTTTTtCTTTCTGACTGCGA
AATTACTAAAAATAGTTCAAAAACTAGAACTTTTCTCCAATTATTTTTGCTTATCAGCGA
TATTTTTTGTATTTTTGTGCTCAATTAGGTGATATTGCCTAATTAAATTAAGGTGAAACA
GAAAACAAAATAAAATTTAAATAAAATACTCATGAGATTTACAGTATCAAGTTCTGCATT
GAGCAGCAAGCTCAACATGCTCGCAAAAGTGATTGGAAGCAAGAATTCGTTGCCAATCCT
CGATTGTTTCCTTTTCCAAGTTGCTAACGGTGAAATGAGCATCACGGCTAGCGATAGTGA
TAATGTCATCAAGAGTACACTCGCTCTTACCGACCACGATGGAGAAGGTGAGTTTTGTGT
GCCTAACCGCGTTATCCTCGATGCGTTGAAGGAACTGCCTGAGCAGCCTCTTCACTTCGA
TGTGGATACTGCCGGAGAAGCCGTTGCCATCAAGATTGTTTACCAGAACGGTCTTTACAA
CTTCACAGGTCAGAGCGCAGAGGAATATCCTCGCACACAGAGCATGAACGATGCTTGCAC
CACCGTTTCTTTGCCTACAGAAATGCTGATCAACAACATTTCACGCTCGCTCTTCGCTAC
AGCCAACGATGAGTTGCGCCCTGTCATGAACGGTATTTATTTCGACCTGACAGCAGATGC
TCTCGCTATAGTAGCAAGCGATGGTCACAAGCTGGTTCGCAGCAAGAACTTCACTATCAA
GAGCGAATCTCCTTCAGCATTCAATTTGCCTAAGAAGCCAGCTTCTCTGCTGAAGAACAT
TCTGAGCAAGGACGGCGACGACGCTATCATCAAGTTTGATGACCGAAGTGCAGAAATCCA
GTTTACTGACGGCGTTATGAGATGCAGACTGATTGATGGCCGCTACCCAAACTACAACTC
TGTCATTCCAAACAACCCTAACGAGGTTACAGTAGACCGCAGAGGCTTGCAGAGTGCTTT
GCGTCGCGTGTTGCCATTTGCAAGCGAGAGCAGCCAGCTCATCCGTTTCCACATCGAGTC
AGGCCGTTTCGAGGTTTCTTCTGAGGATATTGACTTCTCGACATCTGCAAAGGAACAGTT
GTCTTGCGAATACAACGGCTCTCCTATCAGCATCGGCTTCAAGGGAAGCAGTCTGATGGA
AATCCTGAGCAATCTCACCAGCGACAACATCATCATCCAGCTGGCAGACCCAAGCCGTGC
CGGAATCATCGTACCAGCAGAACAGCCTGAGAACGAAGATATTCTGATGCTCATCATGCC
TATGCTCCTTAACGACTAAAGGAGCACGGGCTTTCTCTGAAACAACAAAAAGAAAAGTAT
TTCTACAAAAATGAAACTCAATTTAACAAAGCCTCTGATCGTGTTCGACCTGGAGACAAC
GGGTCTTGACATGATCAAGGATCGTATTATACAGATTTCTTACATCAAGGTAATGCCTGA
TGGAACTGAAGACCGCAAGAACCTCTACGTAAATCCTTGCAAGGAGATTCCTGCCGAAGT
AGTTGCCCTTACAGGCATCAGCAACGAAGATGTAAAAGATGCGCCAACCTTCAAGCAGCT
GGCTTCCACATTAGAGAAGGAATTTACAGGTTGCGATTTCGCAGGCTACAATTCCAACCA
CTTCGATGTACCGATGCTCGCAGAAGAATTCCTGCGTGCTGGAATCGACTTCGATTTCAA
CAAGTGCCGTCTCATCGATGCGCAGACCATCTTCATGAAGATGGAACGCCGTAACCTGGC
TGCTGCCTACAAGTTCTATTGCGGCAGAAAGATGGAGGAAGATTTCGAAGCTCATCGTGC
AGATCAGGATACAGAGGCTACTTACCGCGTGCTCATGGGCGAGCTCGACAAGTATGCTCC
AGGCGTGCAGGACGAACCTGAGCGCGTGCTCAACAACAATATGGATGAACTTGCCGATTT
CTCTAAGCAAAAGGATAATGTAGATTTCGCCGGACGCATCGTTTGGGAAGAGGTAAAAGA
CGCCCAGGGCAACGTTGTAAACGATGAGAACGGAAATCCTTTGAAGCACGAAGTATTCAA
CTTCGGCAAATACAAAGGATGGGATGTGGCTGAGATTCTGACCAAAGACCCGGGTTATTT
TACATGGGTCTTGGGAAGCGATTTCACCAACAATACCAAGCAGGTACTTACCCGCATCCG
CCTTCGTGAATTCAACAAGAGAATGGGAAAATAATTGTTACCGGGCTTTCGCAAGCAGTT
GAAGAACAAACCTCTTGCGAAACTCGGATTTATTTCTTAACAGTTAGAAAAATTCATGTT
AAAAGGAAAGAAAATCGTATTGGGTATTACGGGCTCTATTGCAGCCTACAAGTCTTGCCT
CATCATACGAGGTCTCATCAAGCGCGGAGCCGAAGTGCAGGTGGTCATTACGCCTGCAGG
AAAGGAGTTCATCACTCCCATCACCCTTTCGGCTCTTACGCATAAGCCTGTGGTAAGCGA
ATTCTTCTCGCAGCGCGATGGAACCTGGAATTCGCACGTAGACTTAGGTCTGTGGGCCGA
CGCCATGCTCATCGCTCCTTGCACAGCCTCTACCATGGGAAAGATGGCTCACGGAATTGC
TGACAACATGCTCATCACAACCTATCTGTCGATGAAAGCGCCTGTTTTCATCGCTCCAGC
CATGGACCTCGACATGTATAAGCATCCTTCTACCCAAACCAACATGAAAACACTTCTGGG
CTATGGAAATCACATCATAGAACCCGAAGTGGGATTCCTGGCAAGCGGACTGGAAGGAAA
GGGACGCATGGAAGAACCTGATATTATCGTAGAATGCCTTGACAGATTCTTCGATGAACA
GGCTCAGCAGAATGCGAAGACCGATGAATCTGCATCAGAAAACTGCAAGGAAAAaGAAAG
CGATAAGCTCGATTTGAAAGGCAAGAAGATCATGATTACAGCCGGACCAACTTACGAAAA
GATTGACCCGGTACGTTTCATCGGCAATTATTCTTCCGGCAAAATGGGCTTTGCCCTTGC
TGAAGAGTGCTGCCGTCGTGGTGCTGAGGTTACGCTGGTTGCAGGTCCGGTTTCGCTCAG
CTGTTCCGAAGCCATTCATCGCATCGATGTAGAAAGTTGCGAGGAAATGTATCAGGCTGC
CACTAAAGCTTTTGCCTCAACCGATGTAGCCATTCTCTGTGCTGCTGTTGCTGATTTCAA
GCCAAGCGAGATTGCTGACAGGAAAATCAAGCGCGAGAAAGATGATCTGGAACTCCGCCT
CGTCCCTACTCACGATATTGCTGCAGCCCTTGGCAAGATGAAACAAAAACATCAGAGAAT
TGTGGCTTTCGCCCTGGAAACCAACGATGAAGAGGCTAATGCACAGAAAAAACGCAAAAa
GAAAAATGCCGATTTCATCGTGCTTAACTCTACTCGCAATCCGGGAACCACATTCCGTAC
GGATGACAACCAGATAACGATTATTTCTGAAGAGGGTAAGAAAGAATATGAGAAGAAACC
GAAAACTGAAGTGGCTCGTGACATTATCAACGAGCTGGCTCATCTCTTGTAGCCCCATCA
CATCAGCCGCTCAGGAGTTACAGGCTAAGATTACCATCAACCATGCCCAGATTCAGGGCA
CGGAAAACCGGGTATTCGATAATCTGCAGCAAACTCTTGAGCAGTTTGTGAACGACAGGC
AATGGACGAATCTTCAATTCAGGAAGAACGAGCGCATCGTGTGCAACTTCAATATCACGA
TAAGCAAGTATGATAAAGACCAGAATATCTTTACCTGCAAGGCGCTCATCCAGGCCAACC
GTCCCGTCTACAATTCAGCCTATACGTCCACCTTATATAATAATGTGGATGAAAACTTCA
CGTTCAAGTTTGCCGAGTTCGACCAGCTGGAGTTTACCGAAGAGCGGATTGACAACCAGC
TAACGGCTCTGCTCGCCTACTATGCTTACCTCATCATCGGTTTAGATCTTGACAGTTTTG
CGCCTAAAGGTGGTGAAGACATTCTGCAACGTTGCATGAACCTCACCAACAACGCCCAGA
ATCTGGATTTTCCGGGCTGGAAAGCGTTTAGTGACAGCAGAAACCGGTTCGCCATAATTT
CCGATTATCTCGACGGAGCCATGGAGCCTTTCAGAATGCTGCAATACAACTATTACAGAA
AAGGGCTCGATGAAATGGCGAATAATGTGGAACGAGGCAGAACTGAAATCACCAACACCC
TGCTCCAGGATCTGAAGAAGGCACGTACAGACAGACCGCTCAGTCTGCTGCCACAAATCT
GGACCGACTATAAGAAGGACGAGCTTGCTAACATCTATCAGAAACATGGCACTCAGAAAG
AGAAAGAAAGCATTTATGAGCTGCTCTTCTCCATTAATCCTTCTCAAAACTCATATTGGG
ACAAAATCAAGGAATAAGGCTACATGCAGAATGATTCGAGGCAACTTCCCGGACGATAAA
GCAAAGATTCTTCATAGGTAGGTTAAGTTCCTTTAAAACAATAAGATAAGAAATTATGCT
CAAGCAATTATACATCAAGAATTTCACGTTGATTGACGAGTTGGACATTCCTCTTTATCC
AGGATTCTCAGTCATCACGGGCGAGACGGGTGCCGGAAAGAGCATCATTCTCGGAGCCAT
CGGACTGCTCCTGGGCAACCGTGCAGACAGCAAGGCCATCAAGGCAGGAAGAGACCGATG
CGTGATTGAAGCCCACTTCGACCTGTCAAAATACGGAATGCAGGATTTCTTCGATGCTAA
CGATATTGATTATGATGCAGAAGACACCATCATCCGCCGCGAACTGACTGCTGCCGGAAA
GAGCCGTGCCTTCATCAACGACACGCCCGTCCCCCTGAGCAAGATGAGAGAACTGGGCGA
ACAGCTCGTCGATATTCATTCGCAGCACCAGAACCTCCTGCTGCAGAAGGAAGACTTCCA
GCTCAGCGTGGTCGACATTATTGCCCACGATGAAAAGCAGAAGAAGGCTTATCTTGCCGA
ATACAAGAACTATAAAAAGGCTAAGCAACAGCTGGAAGACCTGAAAGCGGAAATCGCAAA
GAACAGGGAGAACGAGGAATTCATGCGCTTCCAGTTTAAGGAACTGGATGACGCTAACCT
GCAGGAAGGCGAACTTGAGCAACTGGAACAGGAAGCAGAAACCCTGAGCCATTCTGAAGA
CATCAAGACTGCTCTCTATGAAGCAGATAATGCACTCTCGGGCGAAGACGGCAGTATTCT
CGACAAACTGAAGAATGCAGCCCAGCAGATTGACAACATCAAGGAGGTTTATCCGGATGT
GAAAGAGGTGGCTGAGCGAATGCAGAGCAGCTATATAGAACTCAAGGATATTGCCCAGGA
AATAAGCGGAAGCGTTGACAATATAGAGTTCGACCCGAACCGGCTTGAAACCATCAATTC
CCGACTTGACCACCTCTACTCGCTCCAGCAGAAATTCCATGTGGAAAATGTAGAGGAACT
CATCGCCACTCGCGAGCGAATCAACGAACAGCTACAGCACATTGATAATGGAGATGAAGA
CATAGAAGAGCTGGAAAAACAAGTTGCCCTTCTGCTTGCCAAGGCTGAAAAGCTGGCTGG
TGAACTGACTGCCATCCGAACAAAATCGGCTAGAAAGATAGAAGAAGAAATGAAGAAACG
TCTCATTCCTCTGGGAATTCCAAACGTCCGCTTCGAAATTTCATTCTCCGCCAAGCCGCT
CAGTTCTGATGGTGTTGACAAGGTAAATTTCCTGTTCAGCGCCAACAAGAGCACGCTTCT
CCAGCCGGTGAGTCAGGTTGCTTCTGGTGGAGAAATCGCCCGCGTCATGCTTTCTCTGAA
GGCCATGATCAGCGGCGCCGTAAAACTGCCAACCATCATCTTTGATGAAATCGACACGGG
AGTAAGCGGTAAGACTGCTGAAAAGATGGCGGAAATCATGACAGAGATGGGCAACCTGAA
CCGTCAGGTTATTTCCATCACCCACCTGCCTCAGATTGCTTCCATGGGAACCCATCATTA
CAAGGTTCTGAAAGAAGAAACCGAAGAGGGAACTCTTTCTCACATGAAGGAACTCAACGA
GCAGCAGCGCATAGAAGAAATCGCCCAGATGCTCAGCGGAAGCGACATTACGCCTGCTGC
CCTGGCAAATGCTAAGGAGTTGCTCAATAAACACAAGCAACACAAATAAGATTATGAAAA
AAaTAAATATGATCATGATGGGACTGATGCTCGGAGCATCGTCCCTCTATGCCCAGCCGG
GTTCGGTCCAGAAACTGGCTAAGAGCGTTTTCACCTTGACTACTTTCAATCAGAAAGGCG
ACATTATCGCCTCTACCCAAGGTGTTTTTATCGACAACAAGGGAACGGCTATCAGCACCT
TCAAGCCATTTGTCGGAGCTGTAAAGGCTAGCGTTGTTGACGCTTCCGGAAAATCGATTC
CTGTTGAGGCCATCATGGGAGCCGACGAACTCTACGATGTGGCTAAATTCCGCATCAACG
CCTCTACTGTTGCTGCCCCTATTGCAACCAAGGAATCGGCTGCTGGCGACAAGGTCTGGC
TGGTTCCATATTCTATCAAGAAGCCGGCTTACCAGCAGGAGGACATCAGCAGCGTAGAGA
AGTTCAAGACTACGTACAACTATTACATCTTCTCGAATAGTGCTCCCGAAAATGCAGTAG
GTTGTCCGTTTGCCAACAAGAACGGTCAGGTCATCGGTCTGATGCACAGCAATGGTCAGG
TTACGGCCATCGACGCCAACTACGCCAAGCAGCTGAAGGTAACCGGTCTTTCGAGTCTTG
ATGCAGCACTTCGCGAAACCACCATCCGTACAGCTCTTCCTGATACAGAGAACGAAGCGA
TGACGATGATGACTCTGAAGAAAGGCCAGACTACAGCTGATGAGTATGCGAAATATAGCG
ATGAGTTTATCAGCAAATTTCCTACTTCAGCCTTCGGTTACAAGGAGAAAGCCGCTTATC
TGACGGATAAGGCCGAATATGATGCAGCTGCCAAACTGATGGAAGAAGGCATTAAGAAAT
CGGCTGCCAAGGATGAGGCTCATTCCAACTATGCCGACCTGATTTATCAGAAGATTATTT
ACAAGGGCGATTCTGTTTATAAGGACTGGACGCTTGATAAGGCCATAGCTGAGGCTCAAA
AGGCATACGAAATCAAGGCTCAGCCTATTTACCGCCATCAGGAAGCGCAGATTAATTTTG
TAAAGGGTGAGTATCAGAAAGCTTACGATACTTTCATGGATTTGACCAATACTTCACTTC
TCAGCGGCGAACTCTATTTTGAGGCTGCCCAGGCTAAGAAGAATCTCAAGGCTCCAGCCA
AGGAGATTGAGGTTTTGCTCGATAGTGCGGTAAGCGTTGGAAACAAGATCGGAATGGTTG
CGAATTATTATCTGGCACGTGGAGAATTTCTGAAGGAGCAGGGTGAATTCCGCCGCGCTA
TTCAGGATTATAATATGTACGATTCCATTGCCCGTCCTGTTTCGCCAGCCTTCTTCTACA
CCCGTTACCAATGCGAAACCAAGTTACGCATGTGGCAGCCAGCCCTGCTTGATATTGCCC
GCACCTGTTACCTGGCTCCTAAAGAGCCTACTTATTTTGCAGAATGGGCAAGTCTCGACT
TGCGTGTAAAGCGTTATGATGAAGGAATCAGCGCAGCCACCCATTGCATAGAGTTGGCTC
CTGAATATGCTGACGGCTACCTTCTCTTAGGACTGCTCCAGAAGGAGAAAGGAAATAAGG
AAGAGGCCATCAAGAACCTGAAGAAAGCCCAGGAACTCGGCGATTCCCGCGCTGGAGAAT
ATCTCAAGAAAGTGAAGTAATTATTTTAGTAATAAGTAAGAAAGTCCGTAGGCATTTTAA
CAGAACGCCTACGGACTTTCTTTTACATTTTAGTCATGTGGTACCCCAGCATTTTAAGCT
CTACGGCTATTCCCATAAGGAACATCTGGTGAAGGGCGGCAACGAAACCACGGAAGGCTT
CCTCGCTTCCAGGCTGCAGATTCAGATGAATCAGCTTGCTGTAAGAGCGCGAAGCACATT
CTGCCACTACATTCGTAACAGCCTTATGCGCTTCCTCATTCAGCAGCAGAACCTTTTCGC
AGATGTAATCATCCATGTGGTCGAAATCTATTCTGTCACGAAGATATTCATAATGATTCT
CTACCTTGCTGTAGAGTTCCCAATCCTCATCCCAATACTTGGCAAGCGCCATTCCTACAT
ACATGATCCAACCCAATGAAACCGTAGGATATTTGGCAAACTCGCGAATCGCATCAGGCA
GATAACTCTCGCCTACTTTCTGCCACAGCTCTTCCAAATCCGGAGCTTCCGGCAAATGAG
CGTCTACCTTATCAATACCCAGCAGATATTGATAAAGATCTTCCTTGAAGACAGCTTCAA
AATTCTTTTTCTCTTCCATTTATCTTTTCTTTTTCTAATATTTTTTTACTGAACTCTGCA
AACCCTGATTCCTATTTGCACCGGATGTTTATGCATGTAAGTATAAAGTGTCATCGGTTC
ATCAATCACCTTCTTGTGAATGCTGCTGGCGTTGAGCAGATGCAATCCGTCTTTGTGCCA
GGAGGCAATACCGATGTGGGTTGTGTCGAGACCCTTTTTGTTGGTAATGATGGCGATAAT
GTCACCATCATGAATAGCGTTGCGGAAAACTGCCGTGTTGGCAATCTTGCCCTTCGGAAC
ATAACGGTAACGCTTGCCGTTCACACTCTGTTCCAGTTTTCTGATTCCCGATTTCCATTC
CGGATGAGCCTTAAGCATCTTATAGCTCGAAACATGCGTACTCATCCAGTTGATGTTCAC
GGTCTGAACGGCCGAGAAAGGAGGATTGGGCGCAATATTCTTCACGATTCCCTCGCGCTC
GTTTGCATCCATCCAAATCGTGAAATAATGCTGGCGCTTCACATAGGAAACCTCTCCGCT
CACATAACGCACATTCCGGAGATATTCACAGAAAGCCGAGAAAGAAGTCTCATTCTTCTT
GGCGCATAGGGTGAGCGCCGTTACCATCTCTACGTATGTGGTGCAGTCCAGCTCACGGGT
GTTCACGATGAGCACCTCTTCCTTCGTTCGGTCCAGCGTGCCGCCCACATAAGGAACGCC
CGCCATCTGCTTGCCGAACCAAAGCATCCAACTGGCTGGTTTCTTCTTCATCGCCCTTGC
CTGCTGCAGCAGTCCTACAATCCGCAGACTGTCCTGCCGCTGATAAACCACATTCACCCT
GGCTTCTCCCGGAACAGCCAGCACACAAGCCAGCACGATAGCTGCCATTTTCGTAAATAT
TTTCATCTCTTCTCTTTTTATATGTTAATGATGACGTTTCCTGCCGAAGTTCACACCCAC
ATAAATATTGAGTGAGCCAAACGAATTGTTGGTAGAAAACTGTTTTTTCTTATAGTTGTA
GGAATGGATGATGGTGCTGGCGCCCGCGTACCAATGCGTGTTGTTCCACACAATACCGAA
GCGGCCTATTCCATCCAGGTTCACATTCTTGAAACTGAAGTTGGTAATGTCCAGATGTTC
CCTTTCATTATCCGATTTCGAGCGGTTGTAAGCCACACCTACCGAGAGCGAAGCGTTGAA
GAGCCAGTTCTTGGCGAAAACCCAGTTGTAAGCATAGCCGCAGGTTACGTTCACATCGCT
GTATTTCACCTTGCTGAACATCAGCGAACTGTCTATCTTGGCTTCCGGAGTTCCCCCGTT
TGTCAGATTTTTATTCAGCTTTTCATCTACAAGATTGGTCAGTTTATCCCAGTTCACCTC
CAGTTCATGTTCCGTGTAACCGATTCCCAGAAGCATGGAACCGGCACTTCTCCGCTGCAC
CGTACTCTGCGAATAGGCGGCAGGATAAGAGAAGCGGCGATGGTTGAAGATGTAATAAAG
ATTGAATCCCTTGATGCTCGATTTGAAACCGTCGAAAGGAGCCTTGCGGATAGGGGCACA
ATTGATGTGCTCACCCAGATTCATCCGCTGAACATGATAGTCATTTCCCGTCTGGCGCCA
GAACAGATCTATTCCCAGCAGACTGCTGTAGAGGCTCAGGTCAAACTCCTTTTTATTAGT
GTGGTTATTCCTGAAATTAATGTGCTTCAGGTCGAACGTATAACCCAGAAACACCCATCG
CCAGCCCAGATAAGGCCCCAGGCGGTAAGAAGGATCAGGCGAGAAGGAAATGCTCTGTCC
TTCGCTGTTTCTGAGCGTATATTCCTCGTAGGTATTGGTGTTCTGCAGCATCACCGTATA
ATTGTAATGCTGGTCTTCTATATAAGCCGAATCCGTACTGTTGAATTCTCTGAAGAACCG
GGTGAACACATCTCCCACCTGATGGAAGAAGGTTTTGCGATGGCGCTCTTTCACGAGGCT
GTCCTGGGAATTGGACATGAACATCGTCTTGTTGAAGAGCGTTCCCAGCATGGTAGAATC
CACGGACTCCCCTGCCCTTGCCGAAGTGCAGACAAGGGAACAGATAAATCCTACTATACA
GAAACATCTCTTCATAACTTACGCTCTAATCCTGATGATGATTTTGTAAAAAATCAGTTC
TTCCACAATACTCGGTCCAGCACCCAGTTGACAGCCGTAGCCGAAACGCTGGTGCAGTCG
CATTTTCCTATTCCCTGCAGATGCTGAATCACACTCTTGATGAGCGGCAGCTGCACATAA
GGCGGATTCGGAACCGTAATCAAGTTTTTTCCTTCGCTCGTAATCACTTCTATCGGCTGG
TAAGTGAACACCGAGAATGAGAGCGAACCTTTCTCGCCAATCACCTCGATGCAGTCTTCC
TTCGCACTCTCATGTCCCACGAAGCACCAGCTTCCGCTGCCCGGAATTCCACTCTCAAAG
AAGAAGCACGCCGAGAGCGTATCTTCAGCCTGATAAAGATGCGCTCTGTTGGCAGGATAG
CCGTGCGCACGGGTAATCACACCAAACAGGTTCTGGAGCAAATCTATCTGATGAGGAGCC
AGGTCGTAGAAATAGCCGCCGCCCGCAATATCCGGCTGCAGTCGCCAAGGCATTTCCTTG
CCGCTCTGAAAGTCGAGATCGCGCGGAGGAACCGAGAAGCGCACCTGAACATTCACCACG
TTACCGATGGTTCCGCTCTCGATAATCTCCTTCACCTTCTGGAAGTAAGGAAGATAACGG
CGATAGTAAGCTACGAAGCAGGGAACACCCGTCTGCTCGCTGATGCGGTTGATGCGGATG
CAGTCGTTGTAGCTCGCTGCCAGCGGTTTCTCTATATAGCAGGGTTTGCCCGCACGCATC
GCCATGATGGCAAAGATGGCGTGAGAAGAAGGTGGCGTGGCGATGTAAACAGCATTCACA
TCGGGGTCTTCTATCAATTCCGATGCATCCGTGTACCATTTGCGCACATGATGGCGCTCA
GCATAGCTGCGTGCCTTGTTCTCGCTTCGGCTCATCACAGCCACCACCTGCGAACCCTCC
ACTTCGTTGAAAGCCGGTCCGCTTTTCTTTtCGGTTACTTCTCCGCAGCCGATAAATCCC
CAATTAATCTGTTTCATTCTCTGTTGGTTTATTCTCTCCCGAAAGATTATTCTCCGGCGA
GCGATTTGTTGATTTCGTCAATATAGTCGAGCACCTCGTCGCGTCCCATCTTCTTTTCAC
TACTGGTAATGAAATAAGGTGGAAGTGCTTCCCAGCGGTCTTCCAGCGCATGCATCCATT
TCTCCGCATTCATGCGAGCCTTGACCGGACCCAACTTGTCGGCCTTGGTAAAGACGATGC
AGAAAGGAACGCCGCTCTCGCCCAGCCAGTCTACAAACTCGCGGTCTATCTTCTGCTGGT
CGTGGCGCACGTCGATGAGCACAAAGACATTAGCCAACTGCTGGCGCTGCAGAATATAAC
TGCTTATCATTTGTTCCAGCTGCTTCTGTACGGTCTTCGAACGCTTGGCGAAACCATAGC
CAGGAAGGTCAACCAGATACCATTCGTTGTTGATAATGAAGTGGTTGATAAGCAGCGTCT
TACCCGGTGTGGCTGAAGTCTTAGCCAAACCCTTGTGGTTGCAGAGCATATTGATGAGGC
TCGATTTTCCCACATTACTTCTGCCAATGAAAGCATATTCAGCCTTCGTATCTTTCGGAC
ACATGCTCACTCGTGGAGCCGATATTGTAAATTCTGATTTCTTAATTTCCATTCTTTCTA
TTTTTCTTTTATAAATATTTATTATTAACGGCCGCACATCAACTAATCATAAAGTTCAAT
GTTCAACGCTCAAAGTTCAAAGTCTAGAGCATTTCAGCCAGTTCCAGCCATCTCATTTCC
TTCTCATCAAGTTCATCCTTGATTTCAGGCAGGCGCTTGCTTTTCTCCGTCAGTTCCTCA
ACCGATAGATTTCCGCTGCAGAGTTCCTCTTCCAGCTTCTTCTGTTCCTCGGTCAGCGCA
TCTATTTCCTGGGTCAGCTGCTCATATTCGCGCTTCTCCTTGTAGCTCATCTTGCGCTTG
TTCTCAAAATTGGCGTCGCGCTTGGCCGTGCCAGCTCCGTCGTTTTCTGCCGTTGCATTT
CCGCTCTTTGCCGGTTTCGCCTGTTCCGCCTCGTCCTTCGCCTGCATCCGGCTCCATTCC
CTGTACTGCGTATAGTTGCCTGGGAAATCCTGTATTTCGCCTTCGCCCTTGAAACCCAGC
AGATGGTCTACTACCTTGTCCATGAAATAGCGGTCGTGGCTCACCACGATGACGCAACCC
GCAAAATCCTGAAGATATTCTTCCAGTACCTGCAGCGTCTGGATGTCAAGGTCGTTGGTC
GGCTCGTCCAGCACCAGGAAGTTCGGATTCCTCATCAGCACCGTACAGAGGTAAAGCTTG
CGCTTCTCGCCGCCGCTCAGCTTGTAAACGTAGTTGTGCTGCTCCTCGGGCGTAAAGAGG
AAGAACTGCAGAAACTGCGAAGCCGTCATGTGCTTGCCGCCGCCCAGATCTATATAATCA
GCAATCTCCGTAATCACGTCAATCACCTTCTGGTCTTCACGGAATTTCAGTCCCTCCTGC
GAGAAATAGCCGAAGCGAACCGTCTCGCCGATGTCAAACTTGCCGCTGTCGGGCTGAACC
TCGCCCAGCAGCATCTTGATGAAGGTCGATTTTCCCGTTCCGTTATTACCCACAATACCC
ATCTTCTCGAAGCGGGCAAAGTTGTAGTAGAAGTTGTCGAGAATCACCTTCTTCTGTCCC
CTGTCATCGAAAGCCTTGCTCACATACTGGCATTCAAAAATCTTCGAACCTATATAAACG
GTAGAAGCCTTCAGCCTTACCTGCCTGTCTTCGATGCGCTGCTTCGCCACCTTCTCCAGC
TCGTAGAAAGCATCCTCGCGGTATTTTGCCTTGTGTCCGCGAGCCTGAGGCTGACGGCGC
ATCCAGTCGAGTTCCCTGCGGTAGAGATTCTTCGAGTGCTGAATTTCGGCTCTCAGATTG
TCCATTCTCTCCTGCCTCTTCTCCAGATAATAGGCATAATTGCCGCGGTAGGTGTAGATG
GTGCGGTCGTCGAGTTCCAGAATCGTATTGCACACCTTGTCCAGGAAGAATCGGTCGTGC
GTAACCATGAAGATGGTCTTGTTGCCGCGGTTCAGATAACCCTCCAGCCACTCTATCATC
TCCAGGTCCAGATGGTTGGTCGGCTCGTCCAGCATCAGGAAGTCGGGTTCCGTAATCAGC
ACATTCGCCAGCGCCACTCGCTTCTGCTGTCCGCCGCTGAGCTGTCCCATCGGCTGTTCC
AGGTTGGTAATGTGCAGCTGGGTGAGAATCTGTTTCGCCTTCAGCACCTTCTCCGGATCA
TCCTCATGATTGAAGCACGCCTGCAGCACACTTTCCTCCGGATCAAACTGCGGCGACTGC
TCCAGATAGCCCACCTTCAAGTCGCGTCGGTAGATGATGTCTCCGCTCTCGTGTCCCTCT
TTATCCATCAGCACCGACATGAGCGTAGACTTTCCCGTGCCGTTTCTCGCCACGAGTCCC
ACTTTCTGTCCTTCAGCGATAGAGAAGGAAATATTATCAAAAAGAACCTGTGCACCAAAG
CGTTTGGTGAGGTTTTGAACGTCTAAATAGGGTATTTGACTAGCCATTTTTATTTTTTTt
GTGCAAAGATAGGCAAAATATTTGGCAGAAACAAATTTTTTAATTATCTTTGCACACGAA
TTTATCAATCAATACCGTGTTTCCATTCAGAAACGCGACATTTCAGAAAAAAaTCATTAA
TATACAATATATAATATATGTATAGCAAAGAAGAATTACAAGCAAAGAGTGTCGTTCAGT
TGAAGGACATTGCCAAGGAACTGGGAGTCAAGGTAAAGAAGAGCGATAACAAGGAAACTA
TCGTCTATGCCATTCTCGACGCCCAGGCGGAACAGCCAGCTCCTGAAGCAGCCCCTAAGC
GCAAGCGCACCCGCATTGCAACCAAGAAAGAAGACCGTGTTTATTCCGTACACGGTAATG
AAGGAGAGAATTTCGACGTGCAGAAGAACCAGGTATTGGGTCCTAACGGCGGCGAGACTG
CTCCTCAGGCTATGAACGAAACTGCCCCAGCCCCAGCGGTTGAGGAAGAAATCCAGTTCA
GCCCGGCAGAGCAGAGTTTACAATCAGCTGCCCAGAAGCAGACTCTAAACCAATCAGGCG
AAGACATCGAGGCTCAGGTACTTGCCAACTTCCCGAAACACCGCGGCAGAAGAAGCAAGG
CAGAACTCGAAGCCATTGCAGAAGCCAGAGCAGCTGCCATCAGAAAGCATCAGGCGGTAA
AAGCCGAGCTAGAAGCGCAGATGGCGAAAGATGCACAGGAGACGGCTAACCAGCAGGCTG
CTACTGAGGCAGAACAGCAGGAAGAGCCAACAGCCGATAACCAGCAGACTGCTCCTGAGC
AAGTTGCCGTTCCGGAAGAGCAGTTCTCTGCCGGAAACGCTGAGAGCGCTAACATCAGCG
GTGATTTGCAGGCGATGCTCCAGGCTAAGATGAATGCACAGAACGCAGCAGCAGCTCCGG
CAGCAGCTCCGGCTCCAGCTGAGGAGGCAAAGGAAAAAGCTACTGAAAAAACTGCAACCG
ATAAGAAACAGGAGTCAGCTCCTATCCACTATACTGAAGGTATGAAGGTAGAACTCGATG
CAGACGGAACCTGGAAGGGTGATCCGGGCGATGGAACCGATTTCATCCTGGTAGTCGACA
TTCCTATCGAAGACCAGGCTGCCATTCCTACTGTCGATATCTTCGACCGTCCTACCACTC
CGCAGACTTCTCACCAGCACACACCTGCTGCTGCCCCTGCAGCCAAGAACAAGCAGGAAG
CACCAGCCTACGATTTCAGCAATCTCGTGAAATCCAACGGTGTGCTCGAAGTGATTTCAG
AGGGCTACGGATTCCTGCGCAGCAGCGATTACAATTACCTTTCTTCACCGGACGATGTTT
ATGTAGCATCCAGCTTCGTCAAGAAGTTCGGTCTGAAGACTGGCGATGTCATCGAGTGCA
AGGTGCGTCCGCCTCACGAGGGCGAGAAATACTTCCCGCTCACCAGCATCATCAAGATCA
ATGGCCGTGACCCGTCAGAGGTTCGTGACCGTGTTCCTTTCGAGCACCTCACCCCACTCT
TCCCTGATGAGAAGTTCAATCTCTGTGGCGACCGCCGCACCACCAATCTCAGCACCCGCA
TCGTAGACCTCTTCTCGCCAATCGGTAAGGGTCAGCGTGCGCTCATCGTGGCTCAGCCTA
AGACCGGTAAGACCATCCTCATGAAGGATATTGCCAACGCCATCGCAGCCAACCATCCTG
AGGCTTACCTCATGATGCTGCTCATCGACGAGCGTCCTGAGGAGGTTACTGACATGGCCC
GCACCGTGAATGCAGAGGTTATCGCCTCTACCTTCGACGAGCCAGCAGAGCGCCATGTCA
AGATTGCCGGAATCGTGCTCGAGAAGGCTAAGAGAATGGTAGAATGCGGACACGATGTTG
TCATCTTCCTCGATTCTATCACCCGTCTCGCCCGTGCCTACAACACCACAGCTCCTGCAT
CTGGTAAGGTGCTCACCGGTGGTGTGGATGCAAACGCCCTCCAGAAGCCTAAGCGTTTCT
TCGGTGCTGCGCGTAACATCGAAGGCGGCGGTTCGCTCACCATCATCGCTACTGCCCTCA
TCGATACAGGTAGTAAGATGGATGAAGTCATCTTCGAGGAGTTCAAGGGAACCGGTAACA
TGGAGTTGCAGCTCGACCGCTCACTCAGCAACAAGCGCATCTTCCCTGCTGTCAACCTCA
TTTCTTCGTCTACCCGTCGCGACGATCTGCTGCAGGACAAGACAACGCTCGACCGCATGT
GGATTCTGCGCAAGTATCTGTCCGACATGAATTCTATCGAGGCGATGAGCACCATCCACA
AGAATATGCAGCATACTCGCAACAACGACGAGTTCCTGCTCTCTATGAATTCATAACCCC
TCATCCGGGTTTACCATATCTGAATATCCGGCAAAAGGCTCCGTTCATCAGCAGTCTTTA
CTAGATATAAAAGAAGAGAGATTTGAAAGAGAAGGGCAAGTTCCATTTTCGGGATTTGCC
CTTCGTGTTTTTTtACTGTTTAAAATCATTAAAAAAaTATCGCATTTCATTTTTTATTCG
TATCTTTGCTTATCTTAAACACAGAGGGGGCGCAAAGCCCCAATATAAATAATGTATAAC
TTAAAATCAAACGAACCATGAGCAAATATTTTGCAGAATCAGAATTGATTATCAATGAAG
ACGGAAGCTGCTTCCACCTTCATCTTCGCCCGGAACAAGTGGCTGATAAAGTAATCCTCG
TTGGCGACCCAGGTCGCGTAGCCCTCGTAGCCTCCCATTTCGATGAGAAGGAATGCGAAG
TTTCAAGTCGGGAATTCCACGCCATCACCGGCACATATAAAGGCAAGCGAATCACTGTGC
AGAGCACCGGAATAGGATGCGATAATATCGATATCGTAGTCAACGAGCTCGATGCGCTGA
AGAACATCGATTTCAAAACCCGCACCGAGAAACCCGAGCACACCACGCTCACCCTCGTGC
GCATCGGAACCTGCGGCGGCCTGCAGCTCAACTGCCCTGCCGGAACCTTCGTAGCCTCGC
AGAAGAGCATCGGTTTCGACGGACTCATCAACTTCTATGCTCGTCGCAACGAAATCTGCG
ACCTCGAAACAGAGGCAGAATTCAAGCGCCAGGTAAAATGGAACGACCAGATTGGCAACC
CATACTGTGTAGACAACAATCCGGAACTGCTCAACCAGATAGCCGGCGATGATATGGTTC
GTGGAATCACCATAGCCTGTGGCGGTTTCTACGGTCCTCAGGGCCGCGAGCTCCGTGCCC
CACTTGCCGACCCGGAACTTAATCAGAAGATTGAAGCATTCGAGTATAACGGTCTGCGCG
TCAACAATTTCGAGATGGAGAGTTCAGCCCTCGCCGGTCTTTCCCTTCTCCTCGGTCATA
AGGCATTAACCTGCTGCATGGTCATCGCTAACCGCCGTGCCCTCAGCGCCAACACCGGCT
ACAAGAGCACCATCGACAATCTCATCAAGGTTGTATTAGATAGAATTTAAACAATAAAAA
AATGAATCAAGAAGAATGTATCTGCGCCCTGGCAACCCCAGCCGGCGGTGCTATCGGAAT
TATCCGACTCAGTGGCTCCGACGCCATTACCCTCACCGACAAAATCTTCCAGTCTGCCAA
CGGCAAATCCCTGGAAGAAGCCAAGCCCTACACTCTGCATTATGGCGAAATCAAGGATAA
GGATGGCAACACCATCGATGATGTACTGGTGAGCGTGTTCCGTGCACCCCACAGTTATAC
AGGCGAGAACTCCACCGAGATTTCCTGTCATGGCAGCCGATACATTCTTCAGCAGGTTCT
CCATCGATTTACGGAGGTAGGATGTCGCCAGGCAGAACCGGGCGAATACACCCGTCGTGC
CTATCTCAACGGCAAGATGGACCTCTCTCAGGCAGAAGCCGTAGCTGATCTCATCGCCTC
TACCAACAAGGCAACCCACAAGATGGCGCTCAGCCAACTGAAGGGCCATTTCAGCAACGA
ACTCTCCCTCCTTCGCGAAAAATTATTAAAGATGACTTCGCTCCTAGAGTTGGAGCTCGA
CTTCAGCGACCACGAAGAACTGGAGTTTGCCGACCGCAGCGAACTCCAGGCACTAGCCGA
AGAAATCAATCACAGGATTACCACCCTCGCCCACTCCTTCGAAACCGGCAATGCCCTGAA
GCAGGGAGTAGCCGTAGCCATCGTAGGCAAGACGAATGTGGGCAAGAGCACCCTGCTCAA
CCGTCTGCTCCACGAGGAGAAGGCAATCGTGAGCGACATTCACGGAACCACCCGAGATGT
AATCGAAGACACCACCCTCATCGACGGAATCACCTTCCGCTTTATTGACACAGCCGGAAT
CCGCAAGACGGATGATGTGGTAGAAAACATCGGAATAGAGCGCACTTTCCAGAAGATGGA
AGAGGCGAAGATAGTAATCTGGCTATTAGATGAGCAGCCGTCAGCCTCAGAAATCGAGGA
GATGAAGCTGAAGAACCAAGGCAAGAAGCTGCTGGTAGTATTTAATAAGATGGATAAACT
GGAGAATGATAAACTAGCGTTCGATAAATTCACCCATTCCTGTGGCTCAGATTCCAGTGA
ATCAGAAGCCCCACTCTTCATCAGTGCCCGCACAGGCGAGAATGTTTCATCCCTGGAGCA
GGCATTAGTAAAAGCCGCTGATATTCCTGAGATTACCGAGAACGACGTCATCATAACGAG
TGCCCGCCACTACGAGGCCCTACTCCGTGCCCATGATTCCCTCTCCCGAGTATTGGAGTC
GATGGAAATGGGCATGAGCGGCGACATCGTCGCCGAAGACCTGAAAATGGTGTTGGAAGA
ACTGGGTGAAATCACTGGCGGACAGATCAGTAGCCAGGAAACGCTAAACAATATCTTCAA
GCACTTTTGCATCGGAAAATAAGTCGTGATAAACAACGATTAATATCGACAACAAATGAT
AGTTAAGGTGCTCAAAATGAGCACCTTTCTTTTTAGCCTTACTATTGGTTATAATCAATG
GTAAGGCTTTTTTAGCACCTTTTTGTACCGCTCTTGTACCTCCACTTTTCAAAAGTAATA
ATATGAGACTCCATTTTTGGCAAATGAGTGCAAGATTGCCGAGAGTTTTGGACAATGATG
GACGATGATATAAGACTATTGAAAATAAACGGAGTAATGACAGACGACTTTTTCTACAAT
AAATTAAGTAAAAAAGTATAAAAAGCGTACAAATGACAGCAAGCAAAGAAAGAATTCTAA
AAATTTGCGAGTATTGTGGGAAGAGCTTCTATGCATTGAAATCCACAACTCGTTATTGCT
CCAAGCAATGCAACAGTTATGCCTATAAGGCAGCAAGACGTGAGGAGAAAGTAAAGATGG
CTGAGACAATGAGCCACCGAAAAGCTTCCGAGAAATCCATGTCTGAAATCCTCGTGAAAG
AATACCTCACTATTCAAGAGGTCGCTATACTTTCGGGACTAAGCAGACAGACCATATATA
ATATGGTGTATAGTGGTAAGTTGCGAGCATCCAAGATTACTTCTCGTTTATCTTTAATCA
GAAAGCGAGATATAGATTATCTTGTTGATAGTTTGCCATACACCACAAAAAAAGTGCTTC
AAAAGAAGCTGTTCATGCAAACCGAGAGCTACCTGTTCCAGAATATTACTCTGCCAAGGA
AATTGCAGAAGTCCACAACACTTACGAAACGGCCATCTATGAGATAGTCAAGATTTCAAG
AATATCCATACAAGGAAGAGTATATTGGAACAAGAAAGAGGTGGATGATTATTTTGCACA
CCTGTCTCCAGATCCAACCATCAGTGAATGGATGACTGTTATGGACATTCAACAGAAATA
TTGTATGACGAAAACAGCCGTATATAGTTTCGTTAGTCACAATGCTATTCCAAGAAAAAT
GGAAGGTAACAATGTTCTGTATTCCAAGCGTCATGTACAATTGGCAAAAGGTGAATCCGT
AGAAGACCAACTTTATTATACAATACCGGAGGCCATGAAGTTGTATGGTTTAAGTCAGGA
CCAGATTTATAAGCGTATCAAGAAATACGCTATTGAAAAGGTGAAGTTTGGCAAGTATAT
CAAGATTTCCAAGCGAGATTTAGAGAAAGCTATCGGCAAGCCTAAGGTTATTTAGCGGTT
ATCAAAAGGTTAAGTTGTACCCCATTACATAACTCTATTATTTTGCAATCGATTTCAAAG
ATCTCTTAATACGGGATCATATATGAAACATAAGTATCACATTATAAAAAGTAAACATCA
TGGTAAATACATGTACAAGAGTTTCTCTTCGCCAAAGAGCGATTAAAAACGACCGTATTT
CTCTTTATTTGGACTTCTATCCACCAGTACGCAACCCTGAGACTATGCAAATGAGTCGCA
GAGAATATTTAGGTATCTATATCTATGCTCATCCAAAGAATGAGATGGAACGTGAGTTTA
ATACAGATATGCTCAACAAAGCAGAGGCCATCCGTTGTATCAGAACCCAATCACTCATCA
ATGAAGAATTTGTTTTTTTGGACAAAACACGACAGAAAGCTGATTTTTTTGCATACTTTG
AGAAGATGACACATAAGAAAGATGACAAGTGGACATGTGTCTACAAGCATTTCTTCAAAT
TTGTT
>contig00002  length=182271   numreads=40211
TGTTTTATCTATAAGCTGAAAAGCTTTATCAACTGGAAACTTTCAACTATAAGCTATCAT
CTAGTACCATTGTACAGCGTTCGAATAACCGCTGCGCTTGTCGTATTTCAGCGCATCTGT
CAGGGTGGCTGCGTTACAACGGAAGGTGAAGTTGTAGCTCGTATATGGAGCGAGAACCAC
AGAACAGCTCATGTTAAAACAGTGAAGATCACGAGTCAGACTGGCGGTGGTCATACTGAT
CTTGTGGTTGTCAAAATCATAACCGGATGAGAAACTGATGTTCCAGCCATCACTGATTCT
TACGTTACCACTCATGTTTAGAGTCTGGGTAAACTTATATGCATAGCGCATCGTCTTCTC
ATTGAACTTTTCTCTTCGCGTATCCTCGCTCATTGTTACACCATAACCGAAGGTCAGCGA
CCATGGCATCTTAAACGCCATATAACCATCTGAATCCGTTTCAGCCTTGCCGCCCTTCTT
GGCTGCCGTCTTACCCTTCTCCATGCTGTCGTCTACGTTGCTCTCGATGTCGGTATCCAG
ACCTTCATCGTCATCATCATTGCGCTGGCTGTCCTTCTTGTCGTCCTCATCATCGCCCCC
GCCAAAGAGTTTCTTCAGCTTCTCCGGGTTCAATGTGAACGAGAAGTTTTGCGACATACC
CTGGAATCGTCCGAACCTGCCCTTGCCCCACTCCGTATGGGTACCCACATAAACATTGTT
CTGGTCGTCCAGCTCGTAGGCATAGGTGGCAAACACAGCGTTCATGTTGAAGGTATAGTT
CTTCCACCACTTCAGTCTGAGGTTGATATTCATATCGCTCCAAGGGCGAACCTTGGCTGC
GGTATTGTAACCCATGTTGATGTCGAACGCATCGATGATACTGAGTTTCTTGTATCCGGT
AGAGTCCTTATCGCTCTTCACCTTCATCTCGATGTTGTTGCCCAGGGTAAACGAGATATT
ACCACTCTTACCCTTGTCCGGCGCACCGTAAAGGGCATTGGCATACTTCGAGTAGCTCAC
CAGTGATACGTTTCCGTCGGCATCGGTCTTCTGGTAGGTGTCCCAGTAGCCGTAGCGTGA
AGCTCCGAAGTCTGGGGCATAACTGAAGCTCACCGTAGGCGTAAACACGTGGCGCACAGC
CTGTATTTTATCTCCGAAGAGCTTGCGGCTTGGTATGTAGAAACCATAGAGTTTGGTAGA
GAGACCTACGCTCATGTTCCAGTTATATACGTTGTTGAAACCGTAGATGGTATCACATTT
CTCCGTTTGGCTGGCTTCATCCCATGATCTCTCCACCTTGTTGGTATACATACGGTCGAT
GAATTTGAACGATGGGTTCACGTTGAGATATTTGAAGAGCGTGAATGTAGCGCTCACCGG
TATCTGATGCTGCCATCCGTTGCGCCAGTCCTTGATGAGTGAACTGTGCATCAGCTTATC
CTCTTTGGTATTGATGCTGTTAGAGATGTGTCCCGTATAGCTCATGGCTATCTTCTCGTA
CCATTTCTCGTCGCCCACCATCTTCTTTCTTCTGAACGGATAGAAGCGGGAGATGCTGAT
GTTGAGGTCGGGCAGCGTCATGGCGATGGATGAATCGCGCATGTTCTGCGAGAGGTTGGC
GGTGGAACTGAGCGTCATACCGATGCTTGAGAACGAGGTGCTCCAGTTAACAGATGAGGT
TCGCGTACTCTGCGTCATCGTCTGCGGATTGTAGAGCGAATTGAGGTTGTTGCGTTCGTA
GCTCGATGTGGCGAAGTTCACACTTGCCGAAAGCGAACTGTATGGGTTTGCCTTGCTGTC
CTGGCGGTGGCTCCATTGCAGTTTGAAGCTCTCCTGCTCGGTAAAGTCTGGCATTCCCTT
GTCGCCGTTCTTCGTATCCTGGTAACTGAAGAAGAAGGAACCCGAGTATTTGTATCTCTT
TCGGTAGTTGCTGGCTGCCGAGAGTCCCCACGATCCCTTGGTATAAATCTCGCCCAGCAG
CTTCAGGTCCCATTTATCGTTCATGGCGAAATAATATCCGCCATCTCTGAGATAGAATCC
TCGTGCCGTTTCATCGCCGTAGGTTGGCATGATGAAACCGCTGCTGTAGCTCTTGGTAAA
CGGGAAGAAGCCGTAAGGGATGGCAAGCGGCATAGGCACATCGCACACCACGAGATAGGC
TGGTCCGAATACCACATCCTTGCCCGGCCTTACCTTCGCTCGGGAGAGCGAGATGTAGAA
GTCGGGATGCGGATCATCGCAGGTGGTATACCTTCCGTGCTGCAGATAGATGACTCCCGA
TGAGTCGCGTTTCGACTTCATACCGGTCAGGAATCCGTCTTGCTGTTCTGTATATACATT
ATTAATAAGGGCCTTCTTGCTCTTGAAGTTAAATTTGATGGTGTCGGTATCATAGGTGTC
GCTACCCATCTTGAAGACAGGTTTGCCCTTGATGCCTCCCTCCACCGTACTGTCGGGTGT
ACCCATCGCCTTCACGTTGCTCTTGTCCATATCCATGGAGATGCGGTCGGAACTGAGGTC
CATGTTGGTATACTTCACGTTGGAGTTTCCGTAGAGATATGCCACCTTGTTCTTGGCATC
ATATACGAGAGAGTCGTCCGCCTGATAGTTAACCGGTGCGTCTACTCCACCCTGTTTCTT
TCTGGCGATACTGTCAAGGCGAATACTGTCATCCACCACTTTATTATGTTTCCATATAGC
TTTCTGCAGCGAGTCCATCTGCGTGGTGTCGTCAGCCTGTTTCAGCTTGGGCTTTATTTC
GTTACCCAGCGAGTCTACGAACACACTGTCCCCCACGCTGTCAACGGTTTCCGTCTTCTC
CGTTTTCTTCTTTTtCTTTTTCGAATCGGGCGTACCTGGGTTAGCCACCATCATACACGA
GATGGCAGCGAGCAGCAGCATAGCTATCGTCGATTGTTTTCTCATTCAATAAATTAGAAT
TCTATTCAAACATGCGTTCCCATTGCTGGAAGCGTTTTACTCCTTCCTCTCCGAACTTCA
TGAGACTTTTTTCTGCTTTCTCAATTGTTTTTTCCCGGTCGAGGTGAGTTTTGCTGAAGA
ATTTATCAGCGTAGCAAATCACCTTCTCCTCCATGGTTTCCGGCAGGAAATCCTGATGTG
GCAGGGGCAGGTTCTGTGCTATGATCTGTGCCTCTGTGATGCCTGCACCGGTATGGCGCT
CACATACGCGGGCATGTCGCTCATATCCTTCCTTGCGCAGGATTTCTGCTCCCAGTCGTC
CATGGCAGATGTAGGGCTGCGAGCCGAAACACTGTATGCCTGGGGCATCGGTCATGAAGA
TGCCGAGGTCGTGGAGCATAGCTGCTTCTTCGATAAACTGGGCATCGAGTTGCAATTCGG
GATGATACGAAACAATCTGTAGCGCTTTTCGCGCTACAGATTGGCTATGTGTAATGAGGA
TATGCCGAAGCTCATTATCCTCAGGATAATACTTATCAATAATAGCTTGATAATTCATTT
CTATTATATTTACTCAGCATCGCGCTCGATGTAAGCGATAACATCGCCCTTGCGCACCTT
GCTGCCCTGCTTGGCATTGATTTCTACGAGCTTGCCGCCCAATGCAGCTGGGATGGTTTC
AAACTCGCCCCAAGGAGCCTGGATATAGCAGAAGGCATCACCTTCTTTATATTCCTTGCC
GATGTATGGCTCTACAGCTGGCTGACACTCGCCCTCGCCCTGGAATTCCCAGAAGAGCTG
GCCGGCTACTGGTGCCACTATGGCATCTGCCTTGGCGTGCTTGAACTCTGCAAGCTGTGC
AGGAGTAAGGGTTGTACCGAGCTTAGCATCCTTTGCCTTCTGAAGGTCGGCCAGGAAGTT
CTTCTTTGCCTGTCCGCTCTTGTAGTTGCGATACTGCTCTGGGTGCATAGCGAGCTCAAA
GAGTTCCTCGTCGTCCTGACCGTAATCCCAACCGTTCTCGTCCATCTCCTTCTTGAAGTC
GTCGAGGGCGTTGGTGAGCAATGTGTGTGCATCAACATCTGTAAACTCGCGGCCCTGCTT
CTTGGCGAGCTCTACGAGTTCTGGGTCGATAGTTCCAGGAATCTTACCGCTCTTACCGAG
AATCATACCCCACATAGAGTCGTCCATCATTACGAAGCGCCCCTTGCCCTGCTCCATGGT
GAGGAGGTTCATCAGTGAGATGTTCTTTACATACTGGCTGAATGGGGTTACCAATGGAGG
ATAACCTACGCGTGGCCATACATACTCTACCTCGTCGAAGAGCTTGATGAGCAAGTCGTC
CATAGACAACTCTTCCTCACCCTTCTTCTTGCGGATATTGTTGATGGTCTGACGCATACC
GCCGAGGTCTGCCATCATAGAACCCATCATACCGCCAGGGAGACCGCAACCGAGCAACAA
TGAAGACATGATCTTGTTACCTGGGTTGATGAAGTAGCCGAGCCACTCGTCGATGAACTC
CTGAGTCATAGCACGAGCCTTCATATAAGCGCTCATGTTGATTTCAGGCACCTCGAAGCC
CTCGTTCTTCAGCATGCTGATAACTGAGATTACGTCTGGGTGAACCTTACCCCATGACAA
TGGCTCGATGGCTGTATCGATGATGTCGGCACCATTGTTGCAGACCTCGAGGATAGAAGC
CATAGAGAGACCAGGCCCTGAGTGGCCGTGATACTGGATGATGATCTCAGGATACTTGTC
CTTAATCATCTTGGTGAGTTTGCCGAGGAATGCTGGCTGGCCGATACCTGCCATATCCTT
CAAACAGATTTCCTCTGCACCGGCAGCGATGAGCTGGTCGGCGATGTTCATGTAATATTC
CAGGGTATGAACAGGAGAGTTGGTGATACAGAGTGCACACTGTGGAGTCATGCCACCCTC
CTTAGCCCACTTGATAGAAGGAATGATGTTGCGCACATCGTTCAGTCCGTCGAAGATACG
TGTGATGTTGGTACCCTGCTTAGCCTTTACCTTATACATAAGGGCGCGCACGTCGTCAGG
CACAGGATACATACGAAGAGCGTTCAATCCGCGGTCGAGCATGTGAGTCTTGATACCCAC
CTCGTTGAAAGGTTTGCAGAATGCGCGTACGGCATCGTTAGGGTTTTCACCTGCAAGGAG
GTTAACCTGTTCGAAGGCACCGCCGTTAGTCTCTACACGGCTAAAGCATCCCATTTCGAT
GATAACTGGGGCTATTTTAGCCAACTGATCCTTGCGTGGCTGGAACTTACCAGAGCTCTG
CCACATGTCTCGATAAACGAGACTGAACTGAATTTTCTTCTTCATTATTCTTGTTCTTTT
TCTTTATATTCGATGTATGAATTAAATTCCAAGGTGCAAAATTAGACAAAAAAaTTGAGA
AATCGTCCTATTCGCTTTTTTTTTATATTTATTATGTAATTTACTTCAATATTTCCTTCT
TCATCTTGCTGTTCAGCTTCTCGGCTGCAGCATGGGCCTTGGCGTTGGCCTTCATCGCAT
TGAGCGAGCGGTGGAACCCCTGGATACGACCCTCACGATCAGAGAGGGCCAGACTGTCGC
CCTTCATATATACAAAGGTGAAGGTATCGCGCTTCGTCTTTTCGTTGATCACCACGTCCT
CCAACTCGCGGCGACCCTGCACCAGAATCAGTTTGCCGTTATAGGCATGCCATTCCGTAT
ACTGAGGCACAGCAGGATATTCTACCGGGCTATCGTCGTCCACATCTTTGTTTATCATCA
CCCTGCCCACGGCCACCGCCTCGCTCATGCGCTTCAGGGTGAAGCCATACTGTCGCGGCA
CCATATAAGTTTCTACGATGCTGTCGGGCATATTGGCAAGGATTCTCGCCTGCTGGCGCT
TGCTCAGATGCGATACTTCGCGCAGCTTCGGCATCACCGGATAGGTCCAGGTGGCCTTCA
GCTGGTCCAGGTCTATCACCATGTCGGCACGGTTCTTCTCATCCTTCTCCTCGCATGGCA
CTACGCAAACCCAGTCGCCCACCTCTATATCTCCAAACACCTGATGGTTGCGAGTGGCAT
CCAGAATATTGTATCTTACGGGGTCGCCGCCTCCGTTGGGCAGCAGCACCAGCGCGGTAT
CCGAGCAGCCCAGGCAGGCGAGTCCGTAGATAGCCCTGTCGCCCTTAGCCGGTTTCGAGA
GGCTGATGGCGAGTTTCGAATTGTCCATACGTGGTGGTTTCTTTCCCCTGTGACATGCTG
CGAGGGTTGTGGCGGCTAGCGCCAGTGTGAGTATTGTCTTGACTTTCATCTTTCTATTCA
TTATTTCAGATGCAAAACTACAACTATTTTTTGGAAGCACCAAATATTGAATCGTAAAAT
AATTAAAAAaTAGGTGATATATTTTGTAGTGTCTCGATTTTGCATTACCTTTGCAACCGT
TTTTTGGGATCAACATCCCCCTCGTCCTGCCACACACGCCGGATGATGAAAAGAAATAGG
ACAAACTCAAGAATTATATGCAACAAGAGAATATGACAGACAAGACAAATACACACGCTC
TCCCGGCATGGACCGAGGTAGAGTATACCGCATTATGCAAAAACCCGTACCTGTTAACCC
CATTCTTCATCCCTAAGGAGGCGAAGTGCTTCACGTGCCGCGAAGATGGCACGAGGGAAG
AAGAAAGAATGGTTTTCCTCGTTTTCAAATCTACTGCAGCCCCTGCTGATGCCGAATGGG
AAGATGATCCTGTTCCGGGCGAGATGTGGGTGCGAGCATTGGGCGATGACGATGAGGAGA
TTGAGCCTGCCAAGGTGATTTACCTGGGTCAGGACATCGAGGATTTCATCCGTGTAGCCG
CTGAGGACGACCAGACCATCACCTTCGATTTCTGGTGGCGCCACGGCGAGGTGAAGGTGG
AGAAGGCTGAGAAGACGGATGACGGATTCGTATGCCGCAAGGATGATTTCGGCGATGACG
GACTGGCTGTTACCCTGATTCCTGAGGACGGCGGCAATCCGGTTGTCCTCCGTCTTCAGA
TTCCTTACATCGGTTTCTCGCTCTACGATGCCGAGGGCAACAAGGTGCATGGCGAGCTGA
GCATTCCGCAGGATAAGGTGGATGACTACACCTACGAATTTGTGGGCGATGACAACAACG
ACCGTTTCACCCTTCAGCTCGACAGCAACAGGCTGGTTTACATGTGTGTATTGCGCCATG
AGGACCATCAGCTGGTGGTTCGCAACCAGCGCGACCGTCTTTCGGTAGTAGATCAGATTC
CTACCGAGGGCAAGCTTTCTGAGTTGCTCATGAACACGAATTCTGCGCTCATCAAGAATA
GGAATCACCGTTGGCGCATTCAGATTGAGGGCACCACGCTGTCTCACGAGGTTGAGTTGA
ATGTAGATGCGGCATCTCTGGTAGCATTTGCTGAGGAGCAGATGCAGAAGGGCATGGAGA
TTGACGAGCTGGGGCAGCATCTGATGGCATTGGAACAGAAGTATCATTTCCAGTGGTTCT
GGCTGAGTGAGGACGACTGGAGTCATGACAATCCAGTGTTCGACATGTTCATGAAGCAAC
TTTGTGCCTTTTCGTATGTCAGTCAGAATCCTGTTCAGGCAGATGCGTTGATGGCAAGGA
ACTACAAGCGTAAGATTCGCCGTTACAGCAGTATGCTGAAGGCTCACAAGCGTGGTGAGT
TGAATCTTTTTGAGGAGAGTGATGAGGTGCGAGCCGAGTATCTCCGCATCTTCCAGGGTT
TCCATCAGCCTTTCGTAGAGGCTTTTGAGAAGGAGGAAGAGGAATAATCTTTTAAGTTTT
ATCCCTCACATCCCTCATTTTTTCTCTTTTCAAAATATTAATCACCTGATAATAAGAGAA
TTATCTATTTAGGAAAGCGTGATGGATGGACAAAATGTTTACAATATCCATCACGCTATC
CATCACTAATAGCCTTCATCTATCACGTTTTTCAGCTTATCTTCTTGCAAAAAGCAAGAA
GATCTTTGCAGAATATGGTTATGGGACCTGGCGAAAACGGACCACACGTTGTGCTGCGCT
GGCTCACGGATATTACTGCGTCGGGTTACAGATATTACTGCGTCGGGATACAGATATTAC
TGCGTCGGGATACAGATATTACTGCGTCGGGGTACGGATATTACTGCGTCGGGGTACGGA
TATTACTGCGTCGGGGTACGGATATTACTGCGTCGGCTAACGCAGACGTATCCGTAGGCT
TATTGAGACGGCTGAATCAGCTAACTGAGACGGCTGAATTCGCTGACAGAACTACTTGAA
TTAGCTAACTGAACTACTTGAATAGCCCGACCGGGATAAAAACAAAGCGGGCGGACCTCT
TTTCAAGAAGAAGGCCGCCCTGTTTCCTAATTAAACTTTGTTGCATTAAAGAAATGCAAT
GCTTGAGCAAAAATATTTTTATTTCTCTATCAGTCCCTCTACATACTTGCAGAGGATACC
GATGCCCTTGAGGTTTTCGCCACCCTGAGGAATGATGATGTCAGCATAGCGCTTGGTCGG
TTCGATAAACTGCTCGTGCATCGGCTTCAGGACCTTGAGGTATCGGTCTACCACCATCGA
TACGGTGCGACCCCTGTCGATGGTATCACGCTGAATGTTGCGTATCAGGCGCTCATCAGC
ATCGGTATCCACGAACACCTTCAGGTCCATCAGGTCTCTCAACTTCTTGTCCACCAGCGT
CATGATGCCTTCGATAATCACAACCGGCTTGGGGTCAACGTGAATCGTTTCCGGTTCACG
GTTGCATTTGATATAACTATAGGTGGGTTGCTCTATCGCCTTGCCAGCACGCAGATCAGC
GAGCTGCTGGTGCAAAAGCTTCCAATCGAATGCCGACGGGTGGTCGAAGTTGATCCGATG
ACGTTCTTCCTCGGTCATCTGCGAGGTATCGTTATAATATGAATCGAGGGGCACCACAGC
CACATAATGAGGCGGCAGCACTTCTACGAGTTTCTTCACCACAGTAGTCTTGCCGGAGCC
TGTGCCTCCCGCAATGCCAATAACGGTCACTTTATCTTTCATATTCTTTCTATAAGATTT
CATCAAACATCTTGCGGTAGAATTCAGCCTTCTTCTCCACTGCCATAGGATAGGCACGGG
AACTGGATGGCATGCGGTACAGACGGAGTCTGCGGCCCTCGAACTGGAATTCTGCATAGC
CTCCCATCTCAGGCTTTTCCTTGATGCCGAAGTGTTCTGAAAATACCTTCGTGGCAAGTT
GGCCGGCTGTAAGCACCGCCCTGCAATGGGGCAGCTGGCGGAGCATGCCGTCGAGATCGG
CGGGCTGCACGATCTGCAGGTCCTTGTCGGATGCCGTATTCTTGGTGCGTATCACCTGCT
GTGCGGTATCATAGATGGCGACGCCCTTCTCCCTGAGAAATTCCTTAATAGCATAGAGGC
GGTAGGTCTTCTTCTCTACATCCACGAAATGGAACTTATCCTGGAAGTAGATAATCCCGA
ATATCCTCCACATATCATTCTGGAAGTTGGGATAATACCAGGGCATGCACCACCGCTTCG
CTGCAGGCGGAAACGTGCCGAGCATCAGCAGCCGCGCATTCTCGGGCAGCCACGGCTCAA
AAGGATGATTCTCTACCATTTTCTACTTTTTTCCTTCACCAGGTACATCACTACCGGCAG
GTGATCGCTGTAGCCGTTAAGCCATCTGCCGCCTGCCTTGGTACGCAAAGGAGCACCCTT
GTACTGACCTTCCTGCTGGATGAGGTAATCGCGGCGGAAGATGTGGTTCTTCCAGAACTT
CAGAGAACTGTAGTCCTTGTTCTTACTATCCCTGTTCAGGAGATTAGGCGTGATGACAAT
CTGGTCGAAGAGATTCCATGAACCGCTGTAGAACAGGGTTCCCTTGCCCTCCTTGGCCAG
GATGTTATACCATGGGTTATACATTTCATCGGCACCCACCTCGCTGATTTCAGCCTTCGC
CTTCAGCACCTTATGCATGCTGGCGTTGGTAGGATCATCGTTCATATCACCCATCACGAA
CACCTTCATCTCAGGGTTCAGACGGAGCAAACTGTCTTTTACCACCTTAGCCTGGCGCGC
TCCACTCTCGCGATAGAACGAACCGGAGAAACGGCTTGGCCAGTGGCATACGATAACCGC
CACATCCTCGCCCGCCAACTCACCACGTACGGTGAGGAAACCACGGGTCTTGTAGGCAGA
ATCCTTGGCAAGTTCCTGTACGTAAGGCACCAATCGGGTATTCTTCACCGTGAAGAGTGC
CGGATTATAGAGCAGCGCACAATCGATGCCTCGCTTATCGGGACCCTCGATATGGCAGAA
CTGCATGTTTCTTGCCTTGAGAGGCGGCTGCGCGGTGAGATCTTTCAGCACGTTGGCATT
CTCAACCTCAGCCAGACCAATGAAGGCACAACCCACGTTAGGCAGCACATCGGTACCCAT
GTCGGCAAGTGCACGCGACATATTCTTGAGTTTATTGGTATATTTCATACCATTCCATCC
CTTAGCAGGGAGATACTCATAATCATTCTTACCGGCATCATGGCAGGTATCGAAGAGGTT
CTCCTGGTTATAGAAACCCACAGCATACACCTGATACTGCTTGTTACCGGAAGTCTGCGA
CTTCTTTTTCTGTGCCGTAGCGCCCAACCCAATCATGAGGAGGGCAGCCAGCAAGAGCAA
ATGTTTTCTCATACTAATATTAAATATTAATGTATACCTAATTATATATGTTCACCTTAA
CGCGGTGAGGTAACAGGCAGCAAAGATACCTAAAAAACCGGAAATATCTCCATAAAAACG
AATATTTTTTCAGTTTTCATACATTTTTAACATAAATAAATTCATTTTTCAAAAAATTTT
TTGTTACTTTGCAGCATTAAACACATTGAATCGGAACAGAAGACACAAGACCAGGGACAC
GGTAAGTCCCCTTATCGCCCAAACAAGACCTAGCGGGACATATATCATCACTGCTCAAAG
AGACTACTGTTGCCGGTTTATTAATACTTAATACATATAAACTATGCAGAAGAAAGTAAA
CTTAGCAATGTTAGCACTCTTCTCATGTTCATTGGCTATGGCTCAGAACGAAAAGACTGA
CCAGAACATAGCACAGGGACTTGACGAGAATGCTTTCACCTTCTCCGAGGCACAGTTGGG
CGAGGACGATGACATGTCATCCAATGTCACCATCCTCAATTCTACCAGCAACGTATACGC
GAGCCAGGCAGGTTACCTGTTCTCGCCAGCACGTTTCCGCTATCGTGCCTTCAACCAGAA
GTACAACGATGTCTATATCAACGGTGCTTCCATGAACGATATGGAGACCGGACAGTTCCG
TTTCTCCAACATCGGCGGTTTGAACCGATTCTCCAGAAACGTAGACTTTGCCCTGCCTTT
CGAAGCCAACGGCTATTCGATGACCGGCATGGCAGGCTCCAACAACTATGATTTCCGTGC
CGGAAGCATGCAGGAAGGACAGTATGCCAGCGTAGGTGTTGCCAACCGCAACTATACCCT
GCGCGGACTCTACTCCTACTCCAGCGGCTTCAACGAGAAGGGATGGGCAATAACAGCCGG
TCTCACCTACCGTTGGGCTAACCGGGGATACGTAGAGGGAACCTTCTACAACGCCCTCTC
CTATTTCTTCGGTGTACAGAAGAAGTGGATGAACGGCCACTCGCTGAGCTTCTCCACATG
GGGTAACCCGACAGAAAGAAGTACCCAGGGAGCATCTACCGACGAGGCTTACTGGCTGGC
AAACGACTACCAGTATAACCCATACTGGGGATACCAGAACGGACACAAGAGAAACTCACG
CGTAGTGAACGACTTTGCCCCTTCGGCTATCGCTACATGGGACTGGGAAATCAACGACCA
GATGAAGCTCACCACATCGGTGTTCGGAAAATACTCTATGTACAAGAGCACCAAGCTCAA
CTACAACAACGCAGAGAATCCACAGCCAGACTACTGGAAGAACATGCCATCAGCCAACTA
CTATGTATGGGGCGACTACAAGAACGGCAACAACATGTATACCTGGGAAAACTGGAACAA
CGCCGTAAACTACTGGCAGGCAAGCAAACAGAACCGACAGATTAACTGGAACCGCCTGTA
CTATGCCAACCAGCAGGCAGCCAAGAACGGACAGGATCTGCTATACTATGTTCAGGCTAA
GCACAACGACAACCTGACCCTGAGCCTGTCATCCGTTCTGAACACCAAGCTGACCAAGAA
ATCGAACCTGGCTACGGGTATCATGCTCGGAAAGAGTACCAATCAGCACTATCAGACACT
GGAAGACATGCTGGGCGGTGCCATCTTCCACAACATCAACACATATGCCCTGGGAGATTA
TCCTAAGACCGACCCACGTGTGCAGTACGATCTGAACACAGCCGGTCCTAACAACACAGG
CAAGCTGGTTTACGAGGGCGACAAGTTCGGTTACGACTATCGCATTGACGTGAACAAGGC
AAACGCATGGAGCACCTATACAGCCGAATTCTACAACATGAAGGCGATGCTGAGCGGACG
TATCGGATATACCGGAATGAACCGCCGAGGCTACATGCGCAACGGTATGGCACCGAACAA
CAGCCAGGGCAAGAGCGGCACAGCCAACTTCCTGGACGGTGGCGTAAAGGGAAGTCTGAA
CGTGGATATGGGCAGAGGTCATGCCTTCAGCATAGGAGCCGGATACGAGCTGCGTGCACC
GATGGCAAACACAGCCTTCATCTCGCCTGAAATCAGCAACGACTTCGTGACTAACCTCAA
GAACGAGCGCATCTTCAGCTCTGAATTCAGTTACCAGTATCGCAACGCATGGCTGAGTGC
CAACGTGAGCGGATACTACAGCCGACTGGAGAACGTTACGGAATGGCAGAACTTCTACAA
CGATGATGAGAACTCATTCACCTACGTGAGCATGACCGGACTGAAGAAGGAATACTATGG
TGTAGAGGTGGGCGCTAAGATCAAGCTCACATCATGGCTCGACCTGAAGACCCTGGGCGC
TATGAGCGAGGCGAAGAACATCAACAATGTAAACGCCGTATACATGCTCTCAAAGAGTGC
TGAGGTTTACCAGGACAAGGCTTACGTGATGAATATGCGCGAGAGTGGCACACCGCTCAC
AGTGGGAAGCATCGGTCTCGATGCCCACGTAAACGGATGGTTCGTCAACCTCAATGCCAA
CTATTACGACCGCATCTACCTCTCTTATTCTCCAAGCTACAGATATGAGAAGGTGCTGAC
CAACCGCCAGGCTGCCCACAAGGCATTCCCTGAAATCTTTGCTCCTACTACACTCGACGG
TATGAGCTGGACTGAGGATGCTGTAGCCCAGGAGAAGGGTCACGGAGGATGGATGGTTGA
CCTGAGCATAGGCAAGAGCGTGAGACTGAAGAAGGGTTCTCTCAACTTCAACCTCATGAT
TACCAACCTGCTGAACAACCAGACCATCGTAACAGGCGGATATGAGCAGAACTCACGTTC
AAGCTATACAGTGGATGCTAACGGCAACGTGAAGAATCCACGCCTCTACCAGTTCTCCAA
GAATCCTAAGAAGTATTACACCTGGGGTACCAACGGCATGTTCCAGGTATCTTACAGATT
CTAAAGAGCAGTTTCTCTTTAACATAAAGAACAGGGAGCAATCCCGTTTCTCTATAACAA
TAAAAAGAAAGAACAATGAAAAAGATAAAATTCATAGCATTGGCATTCCTGGCACTGACT
CTGGGGTCGTGTATGGGCGACGGTTATGCTGACCCAGACCTGACCGAGAAGGTGCCTGCA
TCTCCATGGGGCAACAACAGCCTGAGGGAGAAGAATGTGATCAGCATAGCAGATTTGAAG
ACCCAGTTTGCTACGATTATCAACAGCGACAATGGCTACAAGCTGATTGAGAAGGACATG
ATGATCAAGGCGGTAGTGACGGGCAATGATGTCAGTGGCAATATCTACAACCAGGTGAGC
GTACAGGATGCATCCGGCGCAATCATCATTGCCATCAACGGAAGTGGCCTGTCAGGTTAT
CTTCCTGTTGGTCAGGAGATTCTCGTAAACCTGAAGGGCCTCTATATCGGAAGTTACAAG
AAGTTGCCTCAGATTGGCGGTGTGAATACCAAGCTCTCAGATGGAAGTCTGGGTATAGGA
AAGATAGAGCGTGCCATCTGGAACGAGCACTTCAAGATTCTGAACCCTGGCGAGGCGGAT
GCAAGCACGGTAGTGCCAGAGGAGTTTGACCTGACAAAGCTTACTGATGCAGCCTATATG
GAGGCTAACGTGTGCAAGTTGATGACCCTGAAGAAAGTGAAGTTTGCTTCTGCCAACGGT
ACAAACGTATGGGCGCCAGATGATACCAATACGAGTCTGGAACTGATTGATGCCGAAACG
GGCAAGAGAATCAACAAAAACAACCTGGTAGTGCGCAACTCGGGTTATTCTAAGTTTGCC
AACGAGGTGGTTCCACAGGGCGTATTCGATATCACCGGTATCTTCACCCGATTCGGCAAC
ACCTGGCAGATTGTACTTCGCAACACGGATGATCTGAAGGCATCAGAAACAGGCGGTACA
TTGGAGAAGCCTTATACCGTGGCTCAGGCACTGGAGAAGATCAATGCCGGTACAGCAGGC
GATGCTAAGGTTTATGCTACCGGTATCATCGTAAAGGTGAAAGATGTAGATACTGGCACG
TATGGTAATGCTACATTCGTTATCTCTGACGACGGTAAGGATACAGAAGGCAAGACTCTC
GAGGTATTCCGTTGCTTCAACATCGATGGTGCAAAGTGGACAGAGGAAACCAAGGGTATC
CTTGTACCAGGCAAGAAGGTGGTTGTATCAGGCACCCTGCTTGATTATAACGGCACCAAA
GAGATTAAGGGTGGCAATCTCATCTCTATCAAGTAATTACTGATTATCAATATAGTAACA
ATATTTAAAAAGACAACAATATGAAAAAGTATATATTTTCAGTTTTGATGGCGGCTATGG
CAGCCTTCACATTCAGCAGCTGTGAGGACGTACCAGAGCCTTATACACTGCCTACTAAGC
CTGAGACTCCAGGAAACACAGATCCTAACCAAAAGGGTTCTGAAAGCAATCCATATACTG
TAACAGAAGCCATCGCCCTCATCAAGACAGGTACAGCACCTTCTACAGCTGTATGCGTAA
AGGGTAAGATTACAGCCGTAACTTTCTTCAACGCAACCTATAGCAGTTTGTCATATAACA
TCGCAGACGAGGGCTCTTCAGATGTTATCGAAGTATACTCTGGCAAAGGCAAGGATGGTG
CAAACTTCTCTTCCAAGGATGACTTGAAAGTTGGTCAGACCGTAGTAGTAAAAGGAATCG
TCAAGGCATTCACGAAGAATGATGGCACTATTGTCAATGAAATCGACAAGAACAGCACCA
TCATATCTATCGAGAACACAGGAACTACATCTCCTGATACTCCAACAACTGGTAAGGGTT
CTCTCAGTGACCCATACAACGTGGCAGAAGCTATCGCAGCCATCAAGGCTGGCACAGCGC
CTACCGCACAGGTTTACCTGACAGGTATCATCTCAGATGTTGCTTTCTATAATGACCAAT
ACAAGAGCATCACCTATTACATCTCAGACGATGGCAAGAGCAAGGACATGCAGGTTTACT
CTGGTAAGGGACTGAACGGCGCAGACTTCGCTTCTAAGGAAGATTTGAAGGTGGGTCAGA
AGGTTACTATCCTGGGTAAGATCATGAAGTTCACCGACAAGAACGGAAATGATATCATGG
AGGTTGATAAGACCAGCTCTATCGTTAAGATTGAAGGTGAAGGTACAGGCGGCGGTGAGG
TTAAGCCAGACCCAGCCCCAGGAACAAACGCAGGTATTACTATCAACGACCTGACCGTAA
CGTTGGCTAACAGCGGTGTAACAGCCGGCGAAAGCCTTAAGATTGACGACATCAGCGCAT
TGAAACCTGATGATACTCTTAAAGAGATCAAATTGTCTGACGGCACAGTTATCGCATTTG
ACAAAAACAGCGGTACAACCCCTCCTGCTTACAACGCAAAGTTTAAAGAGTTGCGTATCT
ATGCAAACAACAAGATGACTTTCACGGCCAGCAAGCCTATCGCAAAGATCATCTTTACTT
GCACATACGATACAAACAAGAAGTGGAATGCTGTAGGTAACAAAACTGCTACAGTAGTAT
TCTCAGGAAATACAGCAACCTATACAAATACCTTCGATGGTACAGGCGGTGGCGTTCAGC
TCCGTATTGCCAAGATGGAAATCGTATACGCAAAGTAATTCCCCTAGTAGATATTATGTA
TTAGAAAAAATACTGATCCCCATCGTCCTCTACCCAAACAGAGGCGATGGGGATTTTTTC
TTAAACGCCTAACAGAACACATCGTCTGTCATAACTTGAGAACCTACGTAATATGCTCTT
TTCTCAAATATTTCTTAAAAAGAAGAGGAAATATTTGGTGGTTTCAGGAAAAAAGCGTAA
CTTTGCAGCCTGAAATTGATAACAGGCTATAATGGGCATGCCCCGATAAGGGACACGAAA
TGATGCAACAAGCATCCCCATGACGTCTAATTTTAATAACCCAATAAAAATAAAAAaGAA
AAATGAAAAAAGGTATTCATCCAGAGAATTATCGTCCTGTAGTATTCAAGGATATGTCTA
ACGGCGATATGTTCCTCTCTCAGTCTACATGCAAGACTAACGACACTGTTGAGTTCGAAG
GCGAGACTTATCCAGTTGTTAAGATTGAAATCTCTAGCACATCTCACCCATTCTACACAG
GTAAGAGCAAGCTCGTTGATACAGCGGGTCGCGTAGACCGCTTCATGAACCGTTACGGCA
AATTGAAGAAGTAATAATATACCTTTTTTATAAGGATATATTTATTATCGCAAAGATACT
GAGTGCATTCCAGCGTAGTTGCATATACGTAGGAATGCACTTTTTTTtCTCTATTCTATC
CTTATGCAATCGATTTCTACATACATTATTATATAGAAAGTACTTAATCTTTAACTTCAA
AACATTATCGAGAATTATGAAGCATACTAAGTTTTTTATCTTCGCGCTCGTTGCTGCGAT
GACGTTCTCTGCCTGCGGCACTGACGATACCCTGCAGTTCTATTATCCTGAAAACGGTGG
TACTACCGGTGGCGGTAATACGGGTGGCGGAAGCACAGGCGGCAATACCGGTGGTGAATC
AACCGATAAGAACAATACAAACAAGAATGTGGCTACTGCCAACATGCCACAAGTGGTAAG
AAACGCTATCGGTGGTCTGGAGTTCCCAAAGCTCAAGAATAATGGTACCAGCTATGCCAT
CGTTCACATGGATAATACAACAGGTATGTTGAACTATTCTACAGAATGGGATGACAACAT
GAAGAGCCAGAGATGGAGCTGCTATACTTTCAATACAACCAATACGAAATCAAATGTATC
AGGAAGATATGATCCTCCTTATGGTCAAAGACAATATCCTTGGGATACAGATCTTAAAGA
ACAATGGGGCATTGTTGATTTTACAGATGATCCAACGCCGACAACACAGCACATGGACCA
TGGTCATATCTGTCCAAATGCAGACAGACGATATAATGCAAATCAACGCTATCAAACATA
TTATATGACCAACATGCAGCCCCAATACAGAGATTTCAACCAACACGGTACCTGGTTTTA
TATGGAGGAAGATCTTCGTAATAAAGCTCCAAAGATTGATTCTGATACCCTGTTTATCGT
AAAGGGTGGAACTATTGACCCGGTAGGCAGCGAGAGTAATCTCCTGGGCTGGAAGAAGAA
TGGTGCTTCTAGCGAAACAAAGAAGCCAGGCTATATCCCAATACCAAAGTATTTCTTTGT
AGCTGTACTGAAAAAGGAACTAAACAAGATCACCAACCAGTATACATACAGCGCTTTCGG
CTACTGGTTCCCTCACGAGGACAAGGAATTTGATAAGAAGAACGATAAGCTCGGCAAGTA
TGTCGTAAACATCAAGACGCTGGAAGACAAAACCGGCATCGACTTCTTCTGTAATCTCCC
GGATGAAATAGAGAAGGATGTAGAAAACGTAGATGCAGAAGCTCTCAAGAAACTCTGGGG
CTTTAAATAAATCAGGCTATATACAAACAAAGAAGAGGGTGTGTCATAAGTTTATGATTC
ACCCTCTTCTATTTGTTGAAAGAGATAGAATATGTTGCTTGAAGAGATAGGATATGTTGT
TGGAAGAGACTGAATAAGTTGTTGGAAGAGATAGGATATGTTGTTGAGACAGTCAGTATC
TTCGGTCGCACAACAGCTGTTGTGCGCTTGCATAACAGCTGATATGCGCATGCACAACAC
CTGTTGTGCATGCGGTGGTCAACTGTTATGCACCAACTATTATTCAGACTTATGACACAC
CCTCATTTCTTGGTTTATATCATCATCTTCTCGGCAACTTCTTGATAGCATGTGGCATGA
ATGCCCTGCCGGTAGCCTTACCGAAGCCAGGAGCTACAGAATCGGTTGCAGCAGAACGGG
TCTTCTTACGGGCTCCACTCGGATTGTAGCGCACTAAATCGATTTGCATCACATCACCCT
TAGCCTTACCGGTTCCTATCATATAACCATAGAACACATCCTGGCCCCTTTCATCACCCA
GATAGAAACCATACTGCTTAGCACCTGCATCCATCACATAGGTAGCACCAGAATCATTAT
AACGGATATAAATATCACCATTCTTATCGATGTACCAGGCAAACTTCAGGGTCTGGGTTT
CATTGCTTCCATCATCGGCATAATCCACTTCTACACCATTACCACTGAGCGAGTTAACCT
TATCACCCGCCTGATAGAACGTCATCTCGGCATTGAAACTGTAATTATTGCGAGACTGGC
CGTCCTCTGCAAGTTCAGAGAGCATCACAGAGCCTCTCCAGTCGCCTGCAAGAGTCTGAG
CCTCCGACAGCAGGTAATCATCCTGAGAGCCGTTAGAACCGTTGTTCCAGTCGCCCTGAT
TCCATCCCCAGCCACCATGATTATAGTCATCATACCAGTAATAATCATCATGCCAATAAT
CATCATCATCACATGAGGTAAATGAGAAAGATGCTGTAGCTATCGCCATCCACATCCATA
TCCGATTAAACTTTTTCATATCTTGTTTCCTTTCTTCAAACTAAATTCCTTATTGCCTTA
CTTCACTACAAAACGGCGAACAGGCTTCTGATTATCATCTGCCACCTTAACATACTCTAC
AGAATCCTTAGCTCCGCGAGAAACAATCTGGGTGTTCTCCAAGCCCGAATGCTGCTTGCT
GTAGCCCCAACCGTCATCGTAGTCCCAATCGTAGCCCCAGTCATAATCGCGCCAGTTATA
GCTGTAAGAATCGCGATAAAGCTCGAAATAAGCACGGTTGCCGTTATCAGCATCTACATA
TCCAGAGAACTTGCGGTCGCCCAGAGCATAGTCGTAAATCACAACATCGCTACCCTCATC
AAGAAGAGTGATATAGATGTTTCTGTTACGTACTGTCCAGGTAATATGGTTTGCTATATA
ATTGTTACCATGCCAATAATCTCTATCAAAGTAATCGATCCAATAGCCTGTACCGGAATA
GATGCCATCATTCTGGTCGAATCGGATTACCGAGTAGAGGGCATTGTGATTACCATATTC
TACCAACATATTACCCTTCCATGTACCATCGAGGGTGTATGCAATATCAGAATCATCATC
ACATGAGGTGAATGAGATGCTCATCAAAGCTATGAAAGCCATTGTGAGAAGAGTAGTAAA
CTTTTTCATATCAATTTATCAGTTAAGTTATTTATATTCTTATATCTTCTATACTTTTGA
GTTCTCGAAGAACAGCATTCTTTCTTGAACCCGATGCAAAGGTAGTGGATTTTTCGTCTG
CATCAAAGGGGAAAAGGATACAAACTGAGGGGGAAATCCCTATTCTTTCAAAAACAACCG
TCTTTTTGATAATATTGTATCAAAGTTTTAACACTTTCTTAACACATCGTATCGATAATT
TTCGTATCTTTGCATCATAAATAAGTAATTATTCAAAGAACATGCTTTTAGCACAAAGTA
AATTCTAAGAATGCGCTCAAAAAAATGAGTTTCAACAGTTTATTAATTATACGTTAAACC
TTTTAAATTATTAAGTTATGAACAAATTTTTACGCTATTCATTATCATTGGTTCTGGCGT
TCGTAGCTAGCGTTACGTTTGCACAGGAAGTAACTTTTGACTTTGCAGGAAACAATTGGA
AACTGCCAGACTCTAAAGCACAAGGCATTACCAATGCAACAGATTTCACCAATGGCACGT
ATACCATTACGGTCAGTGCACCGGAAAAAGCATACTATCTTGCATCAAACAATGCCATCA
TCTATGGAAAAAAGGACGCATATATCAACCTTCCTAAGTTTGACTTTGATGTAGAAAGAA
TTGATATTATCAGCCCTGCTGGAGGATCTGGTAAAACTACCAGAAACATTTTTGTTGGTA
ATAAAGCTGTCAGTACACAAACAACAGGTGCTAAAGGTACACACCAGTACGAAATTGCTG
CAGACAACCAGGTTGCCAATACGGTATATACCATCAAAGTTACAAATGCCAACAATGACC
AAATCCAAAAAATTCTGATCTGGAAAAAGGGTTCTGCCAAACCTATAGAAACAAAGAAGG
TAGATAACATTGCTGCATTTAAAGCTATTGGTGTCGGCAATAAAGCTATTTTGACTTTAA
AGAATGCACAGGTACAATATGTAGGCACTGGCGACATCTATATAGTTGATGAGACTGGTG
GTATAGACATCTACCAGAGTTCTCTGTCTTATAAAGCAGGTCAAATTCTCAATGGAACAA
TTGAGGCTTCTTATGATGAATTTAAAAAACTTCCAGAGTTAGTTAACATTGCTGCTTCAG
ACATCAAAGTTACAGATGGTATTGTCAAGCCTTTCGAAATGACGGTAGAAGAGGCTGCAA
AACAGGAAAATGCATGCAAACTTGTTACTATCAAAGATGTTACTCTCGTAAAGGCAGTAG
AAGGCGAATACACAAACTATTACACAGATGCCGAAAAGACAATGCAGATTTTCGACAAGT
TCAAACTTGGTTACAAACCTAATACGGAGACTGCAATGGACTATACTGGCATCATCATTC
CATTCAATACCAAGATAGAACTCGCTCCTACTATAGCTCCTACAGCATCAACTACCGGCA
TCACTAACATAACAACAGATGAAGCTGCAAAGAATGCTCCTGTTTACAACCTCGCAGGCC
AGAAGGTAACCAAGGCTTACAAGGGTGTAGTCATCAAGAACGGAAAGAAGATGATTCAGA
AGTAATCAAATTCAAAACAACATATCCCTACTACTCCCCCGATATTCATTTATCGGGGGA
GTTTTTTGTTAGACATAACATAAGAAGGAACCACAAGCAAATCAATCAAATTTTACCCCT
ATAATATGAAAAGTGGAATAATTTAATGCAATAACATAAAAAAATACACCTAAAACTACG
ATATCTCATTTATTTTCACTACCTTTGTTGCGATTTATAAACGTATACGAATAAAAAATG
ATGAAAAGAAAATTATATATCACCCTATTAGGACTGCTCTCTACCATTATGACAGCAGCT
GTACCCTACTGCGATGTGAGAAAATTCTCTATCACAGACGGACTCGCTGCCAATACCATC
TCAGACCTCAAGCAAGGTAAAGACAACCTCATGTGGTTCAGTACCTGGAACGGACTGTCG
TTCTATGACGGCTACAAATTTCATACTTTCAGAGACAACCCGGATGATATTGACGTTCTG
TCAACCAACCGTATACTGAAAATAGAACCATCCTATAACAACAACGTGTGGTGTATCACA
TACGACCACAAGCTCTACGTATACGATACCCACTTCTGCCAGTTCTTTGCCGTAGGACAG
AAATTCAACGAACTGTTCAACATCGACCTGCGCGTGAGCCAGGTATACCCATTGAAAAAC
GGAGCTACATGGTTTACTTCAGAAGATGGAAAATACATCATCCGATCAATAGGAAAAACC
TTTGATGAGCGGAACATAGAACTCATCAAAGTAGGAGAAAAGGGACTCAGAAGCGGAAAT
GTATGGTACATCCATCAAGATATACACGGAAGAGAATGGGTGCTTACCGACAAAGGCGCA
TACATATATCATTCGAAAATTCCAAGCAAACTGCCTTTCAAATGGCTCAGAGGGGTGGGA
GAAGATGAGTTCCTGGCAACTGAAGACGGTAAACTGGCAAAATATGACCTGCAGAACCGA
CTCACCATGATACCAATGCCAGAAGGCGTAACCCGTATCAACGGACTGAAAAATACAGGT
TACCAGCTTCTGATGGCAACCAACCTGGGTGTAGTAATCTACAACCCGCGCACCTTCAAG
TTTGATATCATCAACGTACAGAGCCCGAGTCAGCCTCTGGCAGAGGTAAAGAAGATTTAT
ATCGATGATTTCGGTATGGTATGGGCATTTACAGACGGTATAGGAGTAACCCTTGTCAAT
CCGAAGACCGGACAGACACAGTGGCTCTTTGCCGACCAGGACGATCCGATGGACCGCACA
ACCTGCGAAAGCAATTTCATCACACAAGATGAACACAAGACCCTCTGGGTAGTGCCAAGA
GGAGGAACCTTCAGTTATTTTGACCGCAAGGCAGGAAAACTGGTGCCTTATCTGCTGAGA
AGCAATTCATCGGGCAACTACCGCATACCGAAGATTACGAAATATGTACTCTCAGACCAG
GGAATCCTCTGGCTGACAGGCTCTCACGACCTGACACAGGTAGTCTTCAAATATCACCCT
TACATTATCAACAAGCTGGATGTGGGCGAAGACGAAGTGTTCTCGGTGAATGCATCGCCA
GACGGACATATCTGGGCTGGCTATTACAATGGTATAATCCAGGTGCTCAACGCATCCTAC
CAAAGCATCGGATACCTGTCGCCAAGCGGACAGATCGTGCCACAGCAAGTAAACTTCGAC
GAGAAGGGCATCTTCGCCATCCACTTCGATATCAAGGGAAGAGCATGGATAGGAACCAAC
GGAAATGGTGTCTATCTGATAGATAAAATGCAGGTAAGACACTTTGTTTATGATGCCAAC
AACCCGTCATCGCTGCCGTTCGACAAGATACAAGACATTGTAGCCGACCGCACCGGACGC
ATCTGGATAGGTACCTACGGAGGTGGGCTGGCACTTGTTAACGAGGCGGCAGACGGCAGT
ATCAGCTTCATCAGTAAACGAAACGGACTGCCTTGGGAGAAACAGCACTACGACCGCATA
CGCCGCATCTGCTGCACCACTACGGGAACCATTCTCGTAGGAACTACAGATGGTCTCATC
ACCTTCAGTGATGCCTTTACAAACGCAAGAAAGATCAATTACCACAAGACCTACTACATA
CCGAACGATACAACTAGTCTGGCTGCAAACGATATGAACAATATCATGGAGCACACCAGC
GGCAAGATGTATATCTCGCAACAGGGCGGTTTGATGGAAGAGATTGTGAGCAAATCGCTC
CTGCAAGACAACCTGAAGATGAAATACTTCCATGCCATCGATGTTAACGAAGGCATCGTA
CAGGGCATGGTAGAAGACAACCAGGGAAGAATCTGGGTAATCAGAGAATCGAGTATCGAC
TGCGTAAACCCGAAAACGGGCCAGTGCAATGTGTTCGGACCTAACGACTTCGACTTCAAC
ATGTCGTTCTCGCAAAGCCGTCCTTACCACGATCCGGCAAGCAACAACATCTCGGTAGGT
ACCCCGATGGGACTGATTACCTTCAATCCGGCTACGCTGAAGAAGAGCAACTACCAGCCT
AAAGTCATCTTCTGTTTCCTCCATTATAGCGGAGAGAAGAAGTCGGAACCTATCCTGCAC
AAGGATAAAGTGGTGATTCCTGCCAACAAGCGAAATCTGACCATCAACTTCGCATCGCTC
GACTATCAGCGTAAGTATCAGACCAGATATCTCTATCGCATAGATGGTTTTACAGCTCCA
GGCGTGTGGATATCAAACGGAAGCAGCAATACCATCGGCTTCAACCGTATCAGTCATGGC
GATTACGTACTCAAGGTGAGAGCCACCAACTCTCACGGTGTATGGAGCAAGTATGTGGCA
GAACTGCCTATCGAAGTGCGCCCTACCTTCTGGGAGAGCATCTGGGGCAAATTTCTGATG
CTGCTTCTGCTCTTCGGTATCGTAGGCGCAATCTTCTATACCTACAACCAGCGCCAGCAC
GAGAACGTAACCCACGAGATGAGCGTAATGAAGAACGAGTTCTACAACGATGCAGCCAAC
CGTCTGAGAACCCCTCTAACGCTCATCGGAGCCCCGGTAAAAACCGTTTTGGATACCGAA
CCGGGTATCACCCGAAAGGGCAAGGAACTGCTGAAAATGGTGGCAGACAATGCCAACGAG
ATGCTGGTAATGCTGGACAAGGTTCAGAGATATGGCAACAAGGCAGACTTCCATACGAAC
AGCGGTCTGAGCGAGGAAGATTACGACCTGGCAGAAAGGGAGAAAGAGAACGGACAGATT
GACGACCGCAATGCATCCGACTATCTGGAAGAAGTAAACAAACAGAAAGAAGAAAAGGAT
GAAGAGGCAGAACGACTGGAAGAAATGGGCAAGGAACAGAAAGAAGCACAAGAAGAAGCG
GAACACAAAGACCAGACGGTACTGGTAGTTGAAGACAATGCCGACCTGCGCAAGTTCCTC
TACAGTATCCTCTCGCCTACCTATAACGTGCTGCTCGCAGAGAACGGAAAGGCTGGCTTG
GTAATGGCGCGCAAGGAGACGCCCGACTTTATCCTTACAGACGTTACCATGCCTGTGATG
GATGGTTTGTCGATGATTCACGAGATTAAGCAGGATACCACCCTCAACAACATCCCAGTG
ATGATTCTCTCGGCCAAGGCAAGCGTAGAAGACCAGCAGCGAGGCTTTGATGAAGGTGTT
GATGCCTATATCACCAAGCCATTCTCTACCCCTTATCTGCTCGGCCGAATAGAGGCTATC
CTCACCCAGCGCCGCAACATTCAGATGGATGTCATCAGAAAACTGAAGGAAACTGGCGAT
AAAGATGCCATAGCAGCCCTGAGAATACTGCCTGCAGCAGCTCCTCTGCCTGCTCTTAAC
CAGGCTGAAACTAGTGCCGAGAACGAAGCGGTTAACCCAAACAGCGAGCTGGCATTTATG
GCGGCACAGATTCAAGACAGAACCATGATGCGTATCTTCAGGTTTGTTGTTGAAAATGCA
GGCAACCCGGAACTCAAGATTGATGACATCTCGAACGAAATCGGTATGAGCCGAAGCGTA
CTATATAATAAGGTGAAAGCAACGACCGGAATGACACCGGTAGACTTCGTTCGCCATATA
CGTATCAAGAAGGCATGCGAGATATTGCGCAATACAGACGATACACTGACCAGTATCGCC
TTCGCAGTAGGTTTTACTGACCCTAAGTATTTCTCAAAGGTATTCAAGAAAGAAACGGGT
ATCGTGCCTACTGAATACCGAAACAGAACGCAGGGATAGCCCGCATCATTACAGATGAAA
GCAGTCATCATTACAGATGGCTGCTTTTATCTGTATTAACAAAAAGCAACACATATTACA
GGACATATCTTCAGTTGTTGCCGGACACAGCCTTCTTCGTTATCGTACACAGCAAAACGT
TCAAACAAGGAAAAAAGCAGAATAGTCATAAAATTGAGCCGTTTTGCTTTGTTTTTTGAC
CGAATATTGCAAAAAAGTATAAAAATGGGGGGGgTATTTGATTAATTTTCCCTTTTTACT
GAAAAAAAACTGAGAAAAAGTTTGGTGTTACAAGAAAATGTAGTATCTTTGCAACAAGTT
CTTAGAAAAGTTAAATGATAGATTAATCGTAAACCTCTTTTTCTTTGTTTTTTGAGGAAA
AAGAGGTAAAGAAAAAAGAATGCAGGGTTTGTGAAAATCCTGCATTTTTTTATACTGTTT
CATACTGATATTGTGTAGTTATATCGTCTACATATTTTATTCTTCTATATTCTATAGTCT
AACCGATATCTATATACTCAGCTATATGGTATCTGTTTACCCAGATATACAATATCTATC
TACATTATATATATTACGCTTATTCCTTCATCTATGATTTTGTTCGATTTTTAGAATTTT
TAAAAAAaCTCTTGAAGTATTCTAAGAGAAAAGTAGTATCTTTGCACTCTAGATTATATA
AGTTGAGATCGGAAATATAGATAACACATACATAAAGATAAAAAAAaTGAGAACTGTTTA
CGAATTTTCTGTTAAAGACAGAAAGGGAAAGGATGTTTCCCTCAAGGAGTATGCCAACGA
AGTGCTGCTCATCGTTAACACCGCTACAAAGTGTGGTTTCACCCCTCAGTATGAGGAACT
GGAGAAACTTTATGAGACCTATCATTCTCAAGGTTTCGAAATACTTGATTTTCCTTGCAA
CCAGTTTGGTCAGCAAGCCCCTGGTACAGATGAAAGCATTCATCAGTTCTGCAAGCTTAC
ATACGGCACAGAGTTCCAGCGCTACAAGAAGATCAAGGTAAACGGAGACGATGCTGCCCC
TCTCTTCAAATTTCTGAAAGAATGTAAGGGCTTTGCTGGTTGGGACGAGAGCCACCCTCT
CTACCCTGTTCTCGACAAGATGTTGAGCGAGGCTGATCCTAACTACAAGGAGAGTGCCGA
TATCAAGTGGAACTTCACCAAGTTCCTCGTTAACAAGAAGGGTCAGGTTGTAGCCCGCTT
CGAGCCTACCACAAGCTTCGATGTCATCGCTAAGGCTATCGAAGAGTGGTTGAACTTCTA
ATGAAAGATAGAAGTCTCGCACTGAGAATAGAATTTCTAAATAAAAGAAAATAGAATCTC
TAAATAAAAAGCCAGGTTGCTTTTCGCAGCCTGGCTTCTTTTATAATGTGATATTGTTAT
TTCAATATATCTCAAAGAATAATTGTCAACTGTTTGCTATATACTGTTAACTATAATTTA
GTCAACCTTTGGCACATCCTTGAGGAACTGCTGGATTTCTTCATCACTCACAGAATAATC
GTGCAAATCGCCATTGATAAAGCTATCGTAAGACGGCATATCGATAAGACCATGACCTGA
GAGACAGAACAGGATAACCTTCTCCTTGCCCTCTTCCTTAGCCTTCAGCGCCTCACGTAT
AGTGGCTGCAATCGCATGACAGCTCTCTGGAGCAGGAATGATACCCTCGGTCTGAGCGAA
GAGCATACCTGACTTGAATGACTCCAGCTGAGGGATATCTACACCATGCAGATAACCATC
CTTCAGAAGTTGGGAGATTATCATACCAGCACCATGATAACGGAGACCACCTGCATGAAT
GTTGGCAGGCTTGAAATCATGACCCAGAGTAAACATTGGCAGCAATGGAGTGTAACCTGC
CTCATCACCGAAATCATACTCGAACTTACCGCGAGTCAGCTTAGGACAGCTCTCCGGCTC
TGCTGCTATAAACTCAGTATGGCGCTCGCCTGTGAAGTTGTGACGGAGGAATGGGAAGGC
AATACCACCAAAGTTACTACCACCACCGAAACAAGCAATCACCTGATCAGGATACTCACC
TGCCATCGCCATCTGCTTCTCTGCCTCTAGACCGATAATGGTCTGGTGAAGTGCCACATG
ATTGAGCACAGAACCCAGCGTATACTTACAGCCTGGTGTGGTTGTAGCCAGCTCAACAGC
CTCACTGATGGCAGTACCGAGCGAACCAGGATGATGAGGCTCACGAGTGATAATGTTCTT
ACCTGCGCGTGTACTCATGGAAGGAGAACCCTCTACAGTGGCTCCAAACGTACGCATGAT
GCTGGAACGGTATGGTTTCTGCTGCATGGTAATCTTTACCTGATAAACTGCTGCCTCCAG
GCCGTAGAGTTTTGCTGCATAAGAGAGGGCTGCACCCCACTGACCTGCACCTGTCTCTGT
AGTGACATTGGTATCACCCTCCTGCTTACAGTAGTAGCACTGAGGAATGGCTGAATTGAT
TTTATGAGAGCCTAACGGATTGATACTCTCATTCTTGAAATAGATATGCGCCGGAGTACC
GAGTGCCTCCTCAAGGGCGTAAGCACGTACAAGAGGGGTTGAACGGTAGAAGGTGTACTT
CTCCAACACATCTTCCGGAATATCAATCCAAGCGTGCTCTGTATCAAGTTCCTGCTTTGA
GCACTCTTTATTAAATACATGTGACAAATCATCAGCATTCATTGGCTGGTGTGTCTGAGG
GTTCAACGGTGGCAATGGCTTGTTAGGCATATCTGCCTGAATGTTGTACCACTGAGTAGG
AAGTTCCTGCTCGCTTAAGATGTACTTTTTCTGTCTCATATTTATATATATGTTTAAAAT
TGTTGTATGCCTGAACAAAGGTACAAATAAAAAAaTGAAATAAAGAACTTTTTTATGTGT
TTTTCCACTATTTTTTtATTTTTATGCAATAAAATAGTTCATTCTACAGGTATTATTTGT
TGAATAAGTGTATTTTCAGTGTCATTTTTATAAGCTTAATCAAATATTACCCCATAAAAT
ACCAAATATTACACCCTATATTATAATGGAAAATAGTATCTTTGCAACAGAAAATTCAAA
ATGCGTTGTGAAACGCTTATCATCATCTTTTACTTATACAAAAAAAaTAAAACATTGGAG
TTCAATAGGGATATTGAGATTCCAATGTTTTTTTATACACTAAACTGAAACATATTATCA
TGTAAAGTTGACATATCATCATGTAACGTTGTCTGATTTATAACCTTTCAGTATAAATCA
ATAGTCTATTTTATTGTCTACTTCCACAATTGATAGAGGATTTTACCCATAGACTGTAGA
CACAGATTATTTCTTTTCATTACCTAAATCAATCTGCGATATCTGATTCAACAGATTTAC
AGCCTGCCCTACAGTCTTCACATCATTGATGCGAAGCATTCGCTTGTTGAATTTTTCCTT
CAGAACACAATCTTGAATATGACTGGTAACGTAAGCGAGTATGCGGTTAAACATCTGACT
TCTGTAGAACGGACTGTTTACATTGCTCACAAACTGCATCTGCATATAGTCCTGCTTGAG
AATAATCTTCTCGCAACCTAGCTTCTTGCCTACCCTACGCAAACCTACCACATGCATCAG
TTCGTCTGCTTCATGAGGCACAGGACCAAAACGGTCTATCATACGCTTGCGGTAAGCCTC
GACTTCCTCATCACTCTCCAGACGGTCCAGTTCACGATAAAGGAGCATGCGCTCACTGTC
ACCCGGCACATAAGTCTGAGGGAAATACATCTCCAGATCGCTCTCTATGCCACAATCGTC
AACGAAATCATCACCCGTAAGCTGGGCACCTTCATCCATCTTCTCCTGATAAAGATCACA
GAACTCCTCGTTCTTCAACTCTGTGACAGCCTGAGAGAGAATCTTCTGGTAGGTTTCATA
ACCCAGATCTTCCATAAAACCGCTCTGCTCAGAGCCCAGCAGATTACCAGCACCGCGGAT
ATCCAGGTCCTGCATGGCGAGATTGAAGCCACTACCCAGTTCGCTGAACGTCTCCAGAGC
CTCCAGTCGGCGACGCGCCTCAGGAGTAAGTGCACTCTTAGGTGGCGCCATCAGATAGCA
GAAAGCCTTCTTGTTGCTTCTTCCTACGCGTCCACGCATCTGATGCAGGTCACTCAATCC
GAAGTGATGAGCATCGCTCACGATAATCGTATTGGCATTGGAAATGTCGATACCGTTCTC
TACAATAGTGGTAGAAAGCAGTACATCATAATCGTAATTGATAAAGCCCATGATGATTTT
CTCCAAATCCTCAGGCTTCATCTGTCCGTGACCGATTGCTACCCTACAGTCTGGAATATG
CTTCTCTATGAGCATCTTGAGCTCCGGAAGCTTGGATATTCTGTCGCATACGAAATAAAC
CTGTCCGTTTCGGCTCATCTCGAAATTGATGGCATCGCAGATAACTTCACTACTAAACGT
TACCAGTTCGGTATGAATCGGATAACGGTTAGGTGGCGGAGTGCGCATGATACTCATATC
CCGGGCGCCCATCAGAGAGAACTGGAGGGTTCGCGGAATCGGAGTGGCACTCATCGTGAG
TGTATCGACATTTACCTTGAGCTGACGGAGTTTCTCTTTGGTAGACACACCGAACTTCTG
CTCTTCATCGATGACAAGCAGTCCCAGGTCATGCCATTTCACGGTCTTTGATATCAGCTT
ATGCGTACCTATGAGGATATCAATCTTACCCTCTTTCAGGGCGTCAAGCACCTCTCTGGT
TTCCTTCGTTGTACGGGCTCTACTGAGATAGTCTACCCTTACAGGCATGCCTTCCAAACG
CTTTTTGAAAGTCTGATAGTGCTGGAAAGCCAGAACGGTAGTAGGCACCAGCACCGCAAC
CTGCTTGCTGTCGCACGCAGCCTTGAAGGCTGCACGAATGGCAACCTCAGTCTTGCCGAA
GCCCACATCGCCACAAACCAGACGGTCCATCGGTCTGCCACTCTCCATATCCTTCTTCAC
CTCCTGAGTAGCCTTATTCTGGTCTGGCGTATCTTCATACAGGAAGGAAGCCTCCAGCGT
ATGCTGCAGATAATTGTCGGCACTGAAGGCGAATCCCTTCTCCCGTCGGCGCTGGGCATA
GAGTTTGATCAGGTCGCGCGCAATGTCCTTGATTCGCTTCTTAGCTTTGTCCTTGAGTTT
ATCCCAGGCACCTGTACCCAGTGTAGACAGGCGAGGCGGAGTACCGGTATCGCTGCGGCG
ATATTTGCTGATTTTATAAAGCGAGTGGATAGAAACATCCACCTTGTCATTGTTCGTATA
GACGATTCGGATCATTTCCTGATAGCTGTTGCCCGTAGGAACCCTAACCAGACCGCCAAA
CTTGCCGATACCGAAGTCTACATGCACGATAAAATCTCCCACTTCCATCTCCTGCAGTTC
CTTCATGGTGAGTGCCATCTTGCCGGCTCTCGCTTTATCTGAGCGCAGGTTATATTTATG
AAAACGGTCAAAAATCTGATGATCGGTAAAGAAACAGCACTTCTTGTCATGGTCAGTAAA
GCCTTCATGAAGCGTCTTGTCTACCGGTGTAAAACGGATGGCGTAGCGCTTCAGCTCTTC
GCTTTCAAAGATATCCTTCAGGCGCTGTTGCTGCTTCTGGCTATCTGCCAATATATATAA
GGTGTAACCCTGGAGCAGGAAATCCTCCAGAGTTTGACAAAGCAAATTGAAATTCTTATG
GAAAAGAGGCTGTGGAGCAATATTGAAAGGTATCACAGCCGAACTCTCTGACGGAGCGAC
CTTGCCGAACTCGATACGGAGATGAGCCGCTACTGCCTTCTTGAAATCGAGCGGAGAAAC
GAGGTTGAGCTCGGTCTTCATGTCATGTCTGATGCGCTCAGCCTCTACCTCAGTAGCTCC
CTCCAGCTGCTCGGTAAGGCTCTGCGATGAGAAGCCTTCGGTATAGATCTGACCGATGCG
GTCGCAAACGAAAGAAAGGTCTTTTGCAACGACTGGCGTACTTTCGGAGAGGAAATTGAG
GAAACACTGCTTGTTGCTCTCGATATGGGCGAGTTCGGGCACGATTTCTATCTCTGTGCG
CTTTGCCTGCGAGAGCTGGGTCTCAACATCAAAGGTACGGATGGTGTCAATCTCATCGCC
GAAGAAGTCGATACGGAACGGATATTCGCAGCTGTAGGAATAGACATCGAGGATGCTTCC
ACGCACGGCAAACTGGCCCGGTTCATAAACATAATCGGTTTCTTTGAGTTCGAAATCGCG
CAAGGTATGAACCACATCGGTCTGAGCAATCTGCTGGCCTACAGTCAGTTTCAGAATCCG
TTCATCCAGATTCTGCTTAGCCACAACGAGTTCTGCCAGTGCATCGGGATAAGTGACTAC
CGGGAAATGTCCTCCCGAAGAGAGGCGCGCTAGCACCTCTGTACGTAGGATTTCGTTCGC
TGCATCACGCTGCCCGTATTTCACGGCACGCCGATAGCTGGAAGGAAAGAAGAAGACCTT
CTCCTGCCCCATCATCTGAGTGAGATCGTGATAAAAATAGCCTGCTTCATCGGCATCATC
CAGTACGAAGAGTACCGAACGCCTCATCTTCCCCTGCAGAGAAGCAAAGAACATCGGAGC
CGAAGAGCACAGCAAACCCTGGAGAAAAATGGAATGAACCGACTTCTTCCCCATCAAATC
AAAGAGGGCATCCGCCTGTGGCGAACGCCCGTATGTTTTTtCTATCTTTTGGATTTCCAT
CCAAGTACTGATTAGTGATTACTGATTACTGAGTAGTGATTACTGAGTATTAATCCTTCT
TCGGATATTTCTTGAACCAGCCATCCAGGCGCAGTCGCATCACGCCAAAGAAAGCCTCAC
CAAAGATGCCACCACTCATCTTGCTCACACCTTCACGACGGTTAACAAAGATGACAGGCA
CCTCCTTGATCTTGAAACCTATTCGATGAGCCGTATATTTCATCTCTATCTGGAAAGCAT
AGCCCTTGAAGCGGATAGCATCCAAATCTATGGTTTCCAATACCTTACGTCGGTAGCAGA
CGAATCCAGCTGTGGTATCATTCACCTTAAATCCGGTTACGATACGTACGTATTTAGAAG
CGAAATAGCTCATCAATACGCGTCCGATAGGCCAGTTGACCACGTTCACACCCGAAATAT
ATCTTGAGCCTACAGCCACATCATACCCCTCATCGTGAGTTGCCGCATAGAGACGAGGCA
AATCATTAGGATCATGACTGAAGTCGGCATCCATCTCGAAGATGAAGTCATAGCCCTGCT
CCAATGACCATTTGAAGCCCATGATATAGGCAGTACCCAAACCGAGTTTACCCGAACGCT
CCAGGATATGCAGACGACCGGCAAACTCATTAGCCATCAAGCCCTTAACAATGGCAGCAG
TACCGTCAGGACTTCCGTCATCGATAACGAGGATATCAAACTGCTTTTCGAGACCGAAGA
CAGCACGGATGATTTTCTCGATGTTTTCCTTCTCATTATATGTAGGAATGATTACTATGC
TATCACTCATAACTTCTTCTAATTTTAATGATTCTGATACTAAATAATGTAATACAGATG
CAAAATTACAACTTATTTTTGAAATAACAAGCGAAAAACCGAAATTATTGGTCCGGATTC
TCTACAAAACCCTGATATTTCTTGTCAAGTCCGTTCATGATCGCCTCATAGCTCTTGTTC
ATCTGGTTCTTGATATTGTCAGCTCCCTTGCCTATCGGCTCGATAGGCTCATGAATGGTG
AGCTTCAGAGGATGCCAGAAAGCCCAGTAGATATCCTTCATGCGAGGCTTCACATCAAAA
CTGCCATTGATGGTAAGCGGACATACCGGCAACTGCAGTTCATCGGCAAGCATGAAAGCA
CCGCGGCGGAACACACCCATGTGCCCCGTAAACGAACGGGCACCCTCTGGGAATACCACC
AGCGACATGCCCTCTTTAAGCACCTCGCGAGCACGGTCATAAGAAGCACGGATCTTAGAA
GGTCCGCTTTTGTCTACAAAGATGTGGTGCGCATACTCACAGGCGATACCGATGAGAGGC
ACTTTGCGCAAGCCCTTCTTCATCATCCACTTGAAGTTTCTGCCCAGAAAACCGTATATC
AGGAAGATATCGAAAGCGCCCTGATGATTGGCCACGAAAACATAACTCTGGTTCTTCTTG
AGATGCTCACGTCCCTCCACCTTTACAGGCAGGAGGAGGATGCGGACCCAAAGCCAGGAC
CAATATTTACCAGGATAATAGCCCCAGAAATGACCATTACCCAGCATGCATCCCAAAACA
GTAGTTAAACTGGTTAAAACGCTAGCTACCAACAGGATAGGCAAGCATATTACAAGCTGA
TACAGACGATATAAGTACTTCATTTTTTATTTAAGAATGAATAATTTAACACTCAACATT
TAACATTCAACACTCCTCATTTTCTTTTGAGTGTGATGACCACGATTTCTGCCGTAGCCC
CTATGCGGATTGGAACGGTACCGCCCAGACCTGATGTGGTATAGAGCTGGCAACCCTCCT
CCTCGAAGAGGCCGTAATCATAAGGAGTAAACATCGACGGACGCAAGCCCAGGATACTGA
TCTGCCCCGCATGCGTATGACCGCTCAGCGTAAGCTGCGGTGCTACGACCAGCGAATCCT
TCCTGTCAGGTCCTATCACATCGCCATCCTCATCCTTCTCCTTATTAATAGTAGAAGGCC
AGGTCTCGCGCCATTGCTTCGGAATATGCTGCAGCATCAGCACGAAAGAGCCCGGTCTGA
TGCCATACAGCGCCTTCCTTACATTGGTTCGCTTTGGATTGTCATAGTTCTCTGTACCAG
CTACATAGATGCTGTCAGCGCCTCTATGCACCGCCACATGCTCATTCATCAGCAGGCGCC
ATCCGCAACTCCGCTGGAAGTCCTGCATCCGCTTCTCGAGCGCAGCTATCTCCTGCTCAT
CATCTACATCCATATAATAGGTGTAATCGTGATTGCCCAGCACACTCATCACGCCATCTC
TGGCTTTCAGACTGCTGAGCAGCGCCTGATACTCAGGCAGTTCATCGGGCGTAACATTCT
GTAAATCACCCGTAAAGCAAATCAGATCAGGTTTTTCGGCATTAATGCTGTCGATATCGC
GCTGAGGCAGATGACCACGCCAGCCATAGTATGACCCGAGATGGATATCGCTGAACTGAA
CGATGCGATAGCCCTCGAAAGACTTCGGCAGATTAGGTACATAGATGGTGATACGCTTGA
CTTGCATCTTAGGAAAACCTTCGGTAAATCCGTAGATAAAGCAGAAGAACGCCACCGCTC
CCACTACCAGTCCGAGGAGCTTGCCCCAGTTGCGATGGCCGTGAAGGAGCCGCATACAGC
ACCAACCGAAGACACTGAACAGGCTGAAGACAAACTGCGGAACCGCACATACTGCCATTA
TCACAAACCAGATGTCGATGAGCACCGGATTGCGTGGCAGGAAGTTGGGCAGCATCGTGA
TATATGCACTGTAGGCGATAACCACGAAAGCCGGCAACCAGAAGAGCACCCGCTGCCAGA
GACTCTTCAGCCATAACTTGCCATACCTTTTATATATCCACAGATACGGCAACAGGGTGA
ATACCACTACGGGTATCAATATTCTTGCTATCATTTTTTGATCAAACTTGATTGAAGATA
CGTTTTCATTGCCTGCACGGGCACTCCTCTGCGCTGTGCATAGTCGCGAAGCTGGTCGTC
TCCTATCCGTCCCAGTTCGAAATACCGCGACTTGGGATGTGCAAACATCAGCCCCGAGAC
ACTGGCATGAGGCGTCATCATTCCGCTTGTGGTGAGCCGGATGCCCACCTGACTCATATC
GATGAGCTGGTCGATGATGAAGTTGGCACTGGTATCGGGCAACGAAGGATATCCTATAGC
CGGACGGATGCCCTGATAGCGCTCCAGATGCTGGTCTTCGATGCTCAGCTGCTCGCCGGG
AGCATAGCCCCAGATGCTGCGTCTCACCTCTTCGTGCAACTTCTCTGCCGTGGCTTCAGC
CAACCGGTCGCAGAGTGTCTGTGCCATCATATTGAGGTAGTCGTCCGAGCGATATTTCTT
CTCCAGACCGCCATCTACCGTCGTGCAGAAGATACCCAGCCGGTCTGTTATTCCACTGTC
CAGAGGACGGATGAAATCAGCCAGACAGAGATTGGGTTCTCCCTGAGCCGCCGGATGCTG
CTGACGGAGCATCGGGAAGCGGACTTTCTGCCCTTCCAGCCAGATATCATCCCCCTCGCT
GTTCGCCTCGAAGAGTCCAAAGACGGCATAGGTATGATATTCGCCTTCCCATGAATGGAG
CATATCGAGCGCCTCAGCCTTCAGTTTTTCCTTTTCCTCTCGAGGTTTGCCGCTCAATCC
CCAGGCATGATAAAAGTATAGCCAGTTGATATATGGCTCAATTTCGCTTACATTGTATAC
TATTCTTCGCATCCGATACGATATTTTATTTTACAATTCCCGTAAAATTTTCCTTTTTCA
GGAATTGTTTCTGAACTCCAGTTCCTCTCCTCTGCAAGCGGCATCAAACACGCCTTTGTC
GTAGATAAGACGACCGTTACAGAAAGTCTGTTCCACTTTCCATGCAAACTCATCACCCTC
TACAGGGCTCCATTTACACTTGCTCTGAATCACCTCTGCGGTCACCTTCCAAGGCTCTCC
CTTGCGCACCACAACGACATCTGCCTTATAACCCGGACGCAGGAAGCCGCGCTGACTGAT
ATGGAACAGACGGGCTGGATTATGGCACATCAGTTCTACCAGGCGCTCGATACTGATTAC
CTTTTCGTCAACAAGTTGCAGCATGCTTACCAGCGAGAACTGTACCATTGGCATACCTGA
TGCAGCCTTGGCACAACCGCCCTGTTTATCCTTCAACTGATGAGGAGCATGATCGGTACC
TACTACAGTTATCTTACCATTACTCAGCGCCTTACGCAAAGCTTCTCGATCAGCAGCGGT
CTTTACTGCAGGGTTGCATTTAATGCGTGCGCCCTTCACAGCGTAATCTTTGTCCGAGAA
CATGAGATGAGCCACAACAGCCTCGCCTGTAATATTTTCATCCTTACCAAAGAACTCCAG
TTCCTTAGCCGTAGTAACGTGAGCGATATGGAGATGCGCCCCGCTTTCCTTAGCCAGCAG
CACCGCCAGACGGCTGCTTTCATAGCAAGCCTCCTCGCTGCGTATTTCCGGATGATGTTC
TACGGCAGGGTCTTCACCCCATTTCTGCTTAGCCAGCTGCATGTTGCGGTTAATGATTTC
GGTATCCTCACAGTGGGTCATCACCGGCAAATCCAGCTCTTTCGCCTTCTTGAAGATAGC
CTGCAGCGCCTCATATTTATCCACCAGCATATTGCCCGTACTGGAGCCCATAAAGAGCTT
GACGCCCGGTACACGATGCGTATCGAGCTGCTCAAAATCATTTACATTATCATTGGTAGC
ACCAAAGAAGAAACTGTAGTTCACATGACTCTTCTCAGCGCCCAGCTGCCGCTTTGCCTG
CCAGGCCTCTAGAGTGGTAGTCTGAGGTACCGTGTTAGGCATCTCAAAATAACTGGTCAC
ACCACCAAAGGCAGCAGCGCGGCTTTCGCTCTCGATGTCTGCCTTCTGCGTAAGTCCCGG
CTCACGGAAGTGAACATGATCATCAATCACACCCGGCAAAACAAAACACCCCGAGGCATC
GATGACTTCATCGTAATTGCCACGGGGTGCCTCGCCTTCATATATCTCCTTGATAAATTC
ACCATCCAACAAGAGGTCGCCCACAAAAGAGCGACCCTCATTTATAATGGTTCCATTCTT
GATTAATTTCATATTACTAAACTTATAAAATGAAGAGTTTTACAAGATGTTAATGCCCAA
GACCTTGAAAGAGCCCTGTTTCTACTCCTTACCTTCCTGTTTTTCAGGAATCGTAGGCGC
AGCCAGTTCGTTGGCTGTAGGTGCCGGAGCCGCATCAGGATTTACCTGTGGAGCCGCTTC
CATCTCTGGCTGCATGCCGCTCTGCGCATCTCGTGTACCGTTCATAATCTCCTGATTCTC
TTGAGCTTTCTTATAATAGTCCTTTACATAAGGATCATTCTTGAAATAGTCGGTAGCCTT
GCTCATGATATCCTCAATCCAAGGAGAGAGCATCGGATACTGGTTGCCCATTGTAACGAG
GAAGAAGACGCCCGGTCCCAGCACATTGTTGAAGTTGTCGGTAACAAACGAAGTGATGAG
CTTGTCTTCCTGCTCAGAAAGGCGGATGGATTCCTCGTTCAGCTGCTTGTTGACAGCCAC
CATATCGCTACCGTTCATGATAGCCTGGTCGTGCTTGTGTACCAGTTCGCGCAACTGATT
CTGAATCTGCTGGTATTTCTTGAAGAATCCGAAGAGTTTATCGTTCATAGGAGTACCGCT
TACCACCTGCTGTGTATCATCGAGCTTCACCGTAATGCTTCCACTCTCCAGCACCAGCGG
CAGCACAGGGTCATCATCCATGAAGATATTCGCCATCTTCATAGAGTCGACAGAACCCTG
AAAATGGAACTGTCCATGCACTACATCGCAAGAATCCACGTTCTTGAATTCGTTGTTTTC
CAGTATCTTAAGGTACAGCATGCGTCCGTCCAGAGTACTTACGTTAGAAGTACCCGAGAT
ATCGTAACTGTTGGCACAAGATGCAAGTGCCATCAAGGCAATGAATGCGTAAAATATTCT
ATTCATAAGCTATCTATATCACTTTCGGTGAACAAAAATACAATCTTAATTTGAACTGAC
GAAATAAATTGCTGCAATTTAATTCATTCTTACAAGATTTATGTTTTGTTTGCACTCCTA
TTGACCACCGAAAGCTTTTTCTCGTCCTTCTATATTACTGATTGTTTTCCTTCTTCAGTT
CATGAGAGATGCGATGCGTGGTATACAGTTCCAGCAGGGCTGCGATGAGGAGGAAGACTA
CCCACTTATTATAGAAATAGGTGATATAGGTCTCATAATTCTCAAACCAGCGGCGCAGGA
AAGCATACACCGTATCTACCATCGAGATGCCTGAGAGCACGAAGAAGATGTCTGCTACAT
ACTGCATGCGCTTCAGGCGGTGGATAACCAGCGAAGGTCCCTCATAGAACTGCATCGCCT
GCATTACACTGAACAGTATGGTGCCCAGCAGGAACCCCCAGCTCGTTACCTGCACCAGCT
GCGGATGTGAAAAACCAAATGCGAAGCAAGCCGCACCGACAACCATCAGCACGCCGCCCA
GCAAGAAAATAGCACTTTCCAGTTTACTCAATTGTTTCATTTTCGTCTTGTTCGTTAGTT
TTTTCCGGAATATCCGAACTTAATACAAAGATGTCTTCATCATCAGCCTTCATGAAATAA
CGCTGGCGGGCTATCTTCTCAAATGCCCGCGCACCATGCTGCATATCGCGCAAGGTATGC
TTGTCGTTTTCATACTGCTCACGATACTTTTCTATCTCCGAACGGAGCGTAGCTATCTCT
ATCTGGTACTTAATGTGCTGCCTTACACTGTTGTCGTCAACTACACCAACTACCAGAACA
CCCGTTACAATCACTATAAGATACTTATAATGAGCGAGATAATTCCATATAATACCAAGT
TTTTTACTCATTTCTTCCGAATTTGTTTGCAAAGATAATATTTTTTTGTTATCTTTGCAT
CATCAATTAAGAAAAAATAATGGAAGAGTATATAGTTTCTGCAAGAAAGTACCGTCCGAT
GACCTTCGATTCGGTTGTCGGACAGAGTGCATTGACCACCACTTTGAAGAATGCAGTGAA
GAGCGGCAAGCTGGCGCACGCCTATCTTTTCTGCGGTCCGAGAGGTGTGGGAAAAACCAC
TTGTGCCCGCATTTTTGCGAAGGCAATCAACTGCGAGCATCCTCGTGAAGACGGCGAGGC
GTGCAACGAATGTGAGAGCTGCCGTGCCTTCAACGAGCAGCGTTCCTACAACATCTTCGA
GCTGGATGCCGCCAGCAACAACGGTGTTGACCAGATTAAGGTTCTGATGGAGCAGACCCG
CATTCCGCCTCAGGTGGGCAAGTATAAAGTGTTTATCATCGATGAGGTCCACATGCTCTC
TACAGCAGCCTTCAACGCCTTTCTCAAGACGCTGGAAGAACCACCTCAGCATGTCATCTT
CATCCTCGCCACTACCGAGAAGCATAAGATTCTGCCTACCATCCTGAGCCGATGCCAGAT
TTACGACTTCGAGCGAATGACGGTAGCCAACACCATCAACCACCTGAAGATGGTGGCTGA
GAAGGAAGGCATACAATATGAAGAGCAGGCGCTCGCCGTGATAGCCGAAAAGGCTGACGG
AGGTATGCGCGATGCCCTCTCTATCTTCGACCAGGCTGCCAGTTTCTGCATGGGCAACAT
CACTTACCAGAAGGTGATCGAGGACCTGAACGTGCTCGACAGCGACAACTATTTCCGTCT
GGTAGACCTGGCTTTGGAGAATAAGGTGGCCGAGATGATGGTAACACTCGACGGCATTCT
GAGCCGCGGTTTCGATGGCGGCAACATGATACAGGGGCTTGCCCAGCATGTGCGCAATGT
GATGATGGCGAAGGATCCTCAGACCCTGCCTCTGCTCGAGACCAGCGACGACCAGAAAGC
CAAGTTCCAGGCTCAGGCCCAGAAGGCACCTACACCTTTCTTATATAAGGCGCTGGAACT
GATGAACCAGTGCGATATCCATTACCGCGCCAGCAGCAACAAGCGATTACTGGTAGAGCT
CACCCTGATACAGATAGGCCAGATTACGCAGCCCGAGGATCAGGATGTGCCTAGTGCGGG
GCGTACGCCCAATAGATTAAAATCCCTGTTTCAGAAACTCCTGGCTCAGTCTAAGCTTGC
CTCTCAGGGTGCAGGTTCTGAGCCTTCTGGCAGCAGCGAAAACCGGTCATCACAGCCGGG
AACGTCCGCTGCTACAGCTACTGCTGTGCCTTCGTCAGGGGCACCGGCAGCCGCTTCTGC
AGCCTCCAATGCTGCATCTTATTCTGCATATTATCCTGCATCTGCCACCGCAGCCGCATC
TGCCTCTCCAGAAGGCTCAGCCGCTGCCGGAGCTGTTACTGATGCTGCATCGCCTCACAA
GCCACGACTCAAGAATATCAAGCTGGGCGGCATAGGCATGACTTTCTCTAACCTGAAGAA
GAGGGAGGAGAACCAGCGCCGCCTGCACAGTCCGTATGATGATACCAATGAGGAAAAAGC
GACCATCACGGGCGACCAGAACGAGTTCACCCAGGAGCAGGTGGAAGCAACATGGTTCAG
TATGTGCATGAGAATGCAGAACAAGCTGGATTTCATAGGCTTAGCCAACCGCATGAAGAG
TATTGTACCGAAGATAACCAACTATCCGCAGATAGAGGTTATCATCAACAACCAGCTCTT
ACTAGACGACGTTTTGAACATCAAGAACCGCATTCTCAAGACTTTCGTCTTAGGTCTTCA
CAACAGCGAACTGAGCATCAGCTACCGCCTTGCCGACCAGGAAGAGGTAGGCAAGGTTCT
GACCAAGAATGAAGTTCTGGAACTTCTTATGGAGAAGAACCCTGCGATGAAAAAACTCAC
AAAGGACCTGGATCTGGTCATGACATAGAAGATACTCCACACGATACGAAATTCTCCACT
CCATGTAGGACAACCTATACGGAGTGGAGAAAATTGTTTTTACAAATATCGAAACTTGGT
GCTATAAGAGATACATAAGAGTGAAAGAGCAAAGGGCATTACAGCGTGACAGTTGTGACA
GTTGTGACAGTTTTCAGCGGAGGGGGTATATTGCGAGTTTGCAGCTATCAAATTATAAGT
ATATATATTTAAATTATTATATATATATAATAATTTACCTCTAAAGAAAGGGAAGGAGGG
GTAGGCGCTGAAAACTGTCACAACTGTCACAACTGTCACACTGTAACGCTTTCTGGGCAA
AAAGGAAGTAGTCAGAAGAAATGGCTTTTTTCATAGCATCTCATTGTTTTCTTGCTCAAA
ACGCACAGAGAAACATTTTACAAAATATAGTTTTCTCCCCCGCAACTCTACGACTTTTTT
tGTTTAACTACGGAAGCCGGAATGTTAAAATCGGTTTAACATAACTCTGCAGGGTGAAAT
TTGGCGGTTCAGAAGATTTGTTGTACTTTTGCACCATCGTTAAAAGATTCCCATGAAGCG
CAGACCTTGATATCGCGAAACGCGATACCAAGGTTTTACACCAAATGAAATGCAAGGTTT
GACGTCGTGAAACGCGACACCAAACTTTTACGACCCGCAAAATGCAAGGGTTGACGCTGT
AAAACACAGCCTCAAGGTATAAAaCAAAAAAGCCCCCGATGCAGAAAAGCACCGGGAGCC
TTCGTAAGCAAATTATTATTATCTTAAAAAGATCAACTGAATATGCAGCACATCACAGTA
TACACCATGACGCACCGACAGAAAGGCTTAGATGAGGTTCATGCCCGCTTTCACAGCCTC
CTTGCGCATCTCCTCAGGCCAGATGCTAGCCTGGATCTCACCAATGTGAGACTTATGAAG
CAATACCATACACAGACGGCTCTGGCCGATACCGCCACCAATGCTCAGAGGCAACTTGTC
GTTCAGGAGCTGCTGATGGAAGTAAAGCTTCTCTCTATCCTCCTTGCCCTCCAGCTTAAG
CTGACGCAGCAGACTCTCCTTGTCGACACGGATACCCATAGAACTGAGCTCGAAACTGCG
ACCCAGAACAGGATACCAGATGAGGATATCACCATTCAGTCCCATCTTGCCGTTCTCAGC
CACGGTGCTCCAGTCATCATAGTCAGGAGCTCGGCCATCATGCTTCTTGCCATCGCTCAA
CTTACCTCCGATGCCCTCTACAAATACAGCGCCGTACTTCTTGCAGATAGCATCCTCACG
CTCCTTAGGAGAAAGGTCTGGATACATATCGAGCAAATCCTGCGCATGAATAAAATGAAT
CTCCTTAGGCAGGAAAGGCTTCAGCTGAGGATAATGCTCGCAAGCCAGGAACTCGGTACG
CAAGATGGCACCATAGATGCGGCGCACGATATTCTCGAGGAAGGCGATGGTACGGTCTTC
CTTGGTAATCACAGCCTCCCAGTCCCACTGGTCAACATAGAGCGAATGAAGATTATCCAG
CTCCTCGTCAGCACGGATGGCGTTCATATCTGTATATACGCCATAAGCAGGCTCAATCTC
ATACTCGGCAAGCGTCAGTCGCTTCCACTTGGCAAGAGAATGAACCACCTCAGCCTGGGC
TTCGCCCAAATCCTTGATAGGGAAACTTACAGGGCGCTCTACGCCGTTCAGGTCATCATT
GATACCAAGACCCTTCAATACAAAGAGTGGAGCGGTAACGCGACGCAGACGGAGCTCGGT
GCTCAGGTTTTGCTGGAAGAATTCTTTTATCATTTTAATACCCATTTCGGTCTGGCGCAT
ATCCAGCAGCGCCTTGTACCCTTCAGGTTTTATCAAATTGCTCATTTTTATTTCATATTT
AGTATTTGCGCTGCAAAGGTACAAAATAATAATTAATCTGCAAGCATTTTTCCGTATTTT
TTCGCAAAATGATAGCATTTTTAAGTTTTTTAGTAGCATTTTGTAGAACAATTTGCAAAT
ACACATTATATATATGAAAAAATCTGCCCCAAATATTTGGTTATTTCAAATAAAAGCAGT
AATTTTGCAGTCGACTTCCGTTTCGATGTCATACAACCGGAGAAACGGACGGCAGAAAAG
AGGGTCTCGTAGCTTAGCTGAATAGAGCGTCAGATTCCGGTTCTGAAGGTCGTGGGTTTG
AATCCCACCGAGATCACCCGAAACAACAGAAATGATTAATAATTGAAAACATGGATTTAG
TAGAACGATTTATAAACTATACGAAATTCGACACACAGTCGAGCGAAGAATCGACCAGCG
TGCCTAGTACGGCAAAACAGCTCGAATTTGCCAAGTACCTGAAGAAGGAACTTGAGAACG
AAGGACTGAGCGATGTCGAAATGGATGACATGGGCTATATCTATGCCACTCTGAAGAGCA
ATACCAAGAAAAAGACTCCTACCATCGGATTTATTTCACACATGGATACATCGCCTGATG
CCAGCGGAAAGGATGTAAAGGCGCGCGTCATCAAGAACTATGACGGCAACGACATCGAGC
TGAGCCCGGGCATCATCTCAAGCGTTGAGACTTTCCCAGAGCTGAAGGCTCACAAGGGAG
AGGATATCATCGTGACAGACGGTACTACCCTGCTGGGTGCCGACGACAAGGCGGGCATCG
CTGAAATCGTACAGGCTATGTGCTATCTGCGCGACCACGACGAAATCAAGCACGGAGATA
TCCGCGTAGGTTTCAATCCTGACGAGGAAATCGGTATGGGTGCACATCATTTCGACGTAG
AGAAGTTTGGCTGCGACTGGGCTTATACCGTAGATGGCGGCGACCTGGGCGACCTGGAAT
ACGAGAACTTCAATGCTGCCGGAGCTAAAATCATCATCAAGGGTGTGAGCGTTCATACAG
GCTATGCCAAGGGAAAGATGGTGAATGCAAGCCGACTGGCTGTGGAATTCCAGAACATGA
TTCCTGAGAACGAGACTCCTGAGCAGACTGAAGGCTACCAGGGTTTCTACCACCTCATCG
GCATCGAGAGCCGCTGCGAGGAGGCAAAACTCAGCTACATCATCCGAGATCACGACCGCA
ACAGGTTTGAAAACCGCAAGGATTTCATCGAGGACTGCGTAAACAAGATGAACGAGAAGT
ATGGCGACGGAACCGTAAAGGCGATTATCTACGACCAGTACTATAACATGAAGGAGAAGA
TTGATCCTAACATGCACGTCATCGACATCGTGCTCAGAGCGATGCAGGAGAGCGGCGTTC
CACCTCGCGTAGAACCTATCCGCGGCGGTACCGACGGAGCTCAGCTGAGTTTCAAGGGTC
TGCCTTGTCCTAACATCTTCGCCGGCGGTGTCAACTTCCACGGCCCTCACGAGTTTGTGA
GCATCCAGGTAATGGAGAAGGTAGTGAAGACCATCGTGAAGATAGCGGAAATCACAGAAG
AATACAACGACTAATACAGATATGGGGAATTTAGACACATCTAAATTCCCCTTTTTCATA
AACAGAAAAATATGGCTGAAATTCCATTCTTAATAAAAGACCTTGCCCTCATCCTGATGG
TGGCAGGCATCGTAACCCTCATCTTCAAGAGGCTCAAGCAGCCGCTGGTGCTGGGATACA
TCATGGCGGGATTCCTGGTTTCGCCACATATGCCCTACACCATGTCGGTAGTCGACGAGA
CGGATATCCAGACCTGGGCCGACATCGGTGTCATCTTCACCCTCTTCTCGCTCGGTCTCG
ACTTCTCGTTCAAGAAAATCGTGAAGATGGGTGCCTCTCCCATCATCGCCACCGTGGTTA
TCGTGTTCTGCATGATGATGCTGGGCATCAGCGTAGGCCACGGCTTCGGCTGGGGCAAGA
TGGACTGCATCTTCCTGGGCGGTATGCTCGCCATGAGCTCCACCACTATTATATATAAGG
CATTCGATGATATGCGGCTGCGCACCCAGAAGTTTGCCTCGATGGTGATGAGCGTGCTGA
TACTGGAAGATATCCTGGCTATCGTGATGATGGTGATGCTGTCGGCGATAGCGAGCGGAA
GCAGTCCTGACGGCGGGCAGATGCTTGCCTCTATCGTGAAGATAGGCTTCTTCCTGGGCG
TATGGTTTATCGTGGGCATCTTCGCCATTCCGTGGTTCCTGCGTTCGGTGAGGAAACTTA
TCAATGCCGAAACCCTGCTCATCGTTTCGCTGGGTCTGTGCTGCGGCATGGCGGTACTGA
GCACCAAGGTGGGGTTCAGCAGCGCCTTCGGAGCCTTCGTTATGGGCAGCATCCTGGCAG
AAACCATTGAGGCAGAGAAGATTATCAAGCTTGTAGAACCGGTAAAGAATCTCTTCGGAG
CCATCTTCTTCGTATCGGTAGGTATGCTGGTAGACCCGAAGATTCTGGTAGAATATGCCG
TTCCTATCCTCGCCCTGGTCGGTACGATACTGGTAGGTCAGGCGATATTCGGCACCTTCG
GCTTCATGCTCGGAGGCGAGTCGCTGAAGTCGGCGATGCGCTGCGGTTTCTCGATGGCTC
AGATTGGTGAGTTTTCTTTCATCATCGCCTCGCTGGGTCTGTCGCTCGGCGTCATCAGCA
AGTTCCTCTATCCGGTAGTGGTAGCAGTGAGCGTCATCACCACCTTCCTTACACCTTATA
TGATCCGTCTTGCCACACCTACCTATCAGGTGATGGAGAAACATCTGCCAGACAAGCTCA
TCCATATTCTGAACCATTTCGCGATGAGTCATCCCCAGACACAGCAGCAGAGCAAGTGGA
AATCGCTGATCCGACAGATGCTGGTCAACACCACCGCCTACTCCATCCTTTCGGCAGCCG
TCATCGCCCTGATGTTCACCTTCGTGCTGCCGCTGATGCGCAATCTGCTGCCAGGCTGGC
ATCTCCACTGGTATGCCAACGCCATCACCGGCCTGCTCACCGTCCTATTCATCTCGCCGT
TCCTGCGCGCCATCGTGATGAAGAAGAACCACAGTGCCGAGTGGAAACGCCTCTGGGTGG
AGAGCAGCATCAACCGCGTGCCGCTGCTCTTTACGGTGTTCGTGCGCTTTATGATAGCAC
TGGCTTTCATCTTCTACATCATCAATTTCCTCTCGCGCTTTACCAATGCTCTGATTGTCT
GCATCGGTGCAGCAGTAGTGATGCTGATGATAACCTCCCGCCGCATCAAGAAGCGTAGCA
TCGTGATGGAGCGCGTCTTCGTTCACAACCTCCGCTCGCGCGATATTGCGGCTCAGGTGA
ATGGCGAAAAGCGGCCGCTCTACGAGGGCAGACTGCTAGACCGGGATATCCACATCAGCG
AATTTGAAGTGCCTGAAGATAGCAGTTGGACTGGCAAATCGCTGCGAGAACTGCATCTGC
GCCAGCGGTTCGGTGTAGACCTGAGCAGCATTCACCGCGGCTCTCACAGGCTGAACATCC
CGAACGGCAACATGATCATCTTCCCGGGCGACAAACTGCAGGTAATCGGCAACGACGACC
AGCTGCAGAAATTCAACACCGCCCTGCAGAGCGACCTGCTGCCTGAGGAGGCTGAAATAG
AAAAGCGCGAAATGAAACTTAGCCAGCTCATCATCAGCGGCGGCAGCGAATTCCTGGGAA
AGACACTCATAGAAAGCGGAATAAGGGATAAATACAACTGTATGGTGGTAGGACTGGAAG
AGGGCCGGGAGAACCTGACCCGTGTTCTGCCTACCCGAGTATTCGAAAAAGGCGATATCA
TCTGGCTGGTAGGCGAAGAGGCTGACCTTCAGAAGATTCAGGAAAAGAGCTAATAAACTT
GAGTTTTTTTtAGGCACGGATTACACGGATTTATAGCGCTCATGTAAATTAAGCGATTTA
CCATCTCATAAAAAATCCGTGTAATCCATGCCTTATTTATACCCCTGGGCGTGTGGGGAC
ATTTTCCAAGGATTTATCTCACGGTGATATGGAAGCACCCCTGCTTCACCTCATATTTGA
TATAGCAGCGGTTCTTGTTGCGGAAATCGCGGAGCACCTCGGAGAACACCCATTTCAGGG
TATCATTCTGCACCTGTCGGCGAGGCTGTTCACGGGTCTGAATCTGCTTGTAGCGGTTGT
AGCATATATCGAAGGTAGTACCATAGAGATGACACGAATTCTCGGTAGCATTACCGTTTC
GGGTACGCAGTTTCGCCACATCATCCTTGGTGCGCAGAATGCTCGTCACGATAATCTTAT
GCAGCGGAATGCCCTTAATCTGCAGCGAATCGAAATAGGCACGGCCGATATCCTGGAGCA
GCACAGAGGCACGAGGCACCAGGTAAGGAATACTGTTGTTCAGCTTGTCGACATAAAAGA
AAGGGTTGCTGCCCACATACACCAGCTTGCCCTTGCTGTTCTCCGCCTCCAGACGGTTCT
GTACCGGTTTCACACCATGCTTAGTAGCCGCCAGAATCTGCACATCCTGCTGGTCGGGGA
AAGTATTGCCGAAATGAGGCACCGAGAAGATGCGATGCTTCACCTCCTTGCCATCCTTGT
CGAAGAAGATAGAAGGCTTGCCGCTCTGTACCGTATCAGGCATAACAGAGAGTTCATTCT
CCTTCAGGTCCTCAGCCACATTCCCTTCAGCATCAGCCGATGCATCAGAAATCTCAGCAG
AAGAAGCATCAGAAGCAGCCGAATCCTTCGCTGCCACGAGCGTAGAATCAGCCGCACCAG
CAGCCGCAATCTTCGGTTTTGCTACTCCCGGAAAGATGACTCTTACCAGCGCCAGAAGCA
AAACCACAATACCAAAACCCTGTAAATATCTATTCTTACTAATCTTCATAATTATCTTAT
TTTCACGAAATAATATTCTATATTCTTCAGGCAAAACGGGAACCGCATCGCCAAATTTAG
CTGCAAAGGTAACAAAATCTCTCGAAAAAATAGCTTTTTTAATATTTAAAGAATGTTTTA
TTCGCCGAAATTTGCTCATTTCATGGAAAAGTAGTAATTTTGCAGCGTTATATAACAAAA
TATTAGATAGGATAGTTTAAACTTTATAGAATTAAGACATTTTGATAGAGAAACATATTG
TACTCGAAGATATCGATCCAGTGATGTTCTACGGTGTGAACAATGCCCACCTGCAGATGA
TTAAATCGCTGTATCCTAAGTTGCGTATCGTAGCACGCGACAACGTGATTCGTGTGCTCG
GCGACGAAGAGGAAATGGCAAAGGTGGAAGAGGATATTGAGCAGATGCGCAAGCACTTGC
TTAAATACAACATGCTCAATGATGAAGACATCCTGGACATCGTGAAAGGAAAACAGACCA
AGGCGGACAGCGTGAAAGGCGTGCTGGTATACAGCATCAGCGGCCGACCTATCAAGAGCC
GCAGCGAAAACCAGCAGCAGCTGATAGATGCTTACGAGAAGAACGACATGGTATTTGCCG
TGGGACCAGCCGGTACCGGCAAGACCTATCTCAGCATCGCCCTTGCCGTAAAGGCCCTCA
AGGAAAAAGCCATCAAGAAAATCATCCTCTCACGACCAGCCGTAGAAGCCGGCGAAAAGC
TCGGTTTCCTGCCTGGCGATATGAAAGACAAAATTGACCCATACCTCCAGCCGCTCTACG
ATGCGCTGGAAGACATGATACCTGCCGTAAAGCTGCAGGATATGATGGAAAAGCACATTA
TCCAGATTGCTCCGCTCGCCTTTATGCGCGGACGCACACTCAGCGATGCCGTCGTCATCC
TCGACGAGGCGCAGAACACAACCTCCCAACAGATTCGCATGTTCCTAACCCGTATGGGCA
TGAACACCAAGATGATTATCACCGGCGACCTGACACAGATTGACCTGCCACGCGAACAGC
GAAGCGGACTGAAGGAGGCGCTCAAGATTCTGGACGGAGTGGAAGGCATCGGAGTGGTGA
AGCTGGGACAGAAGGATATCGTGCGCCACAAACTCGTAACCCGCATCGTTAACGCATACG
ACAAGTATGACAAGGAGAGAGCGGAAGAAAAGAAAACAATTAAAAATTAATAATTGATAA
TTAATAATTAACAGTACTGCTCTAGGGGCAGGCTCAATTATAAATTGTAAATTATAAATT
ATAAATTAAATAAAATGAAAGCATTAACAAAGACAGATTTCCATTTTGATGGACAGAAGA
GTGTTTACCACGGTAAAGTACGTGATGTGTATGACATTAACGACGACCTCCTCGTGATGG
TCGCTACCGACAGAATCTCAGCGTTCGACGTTGTTCTGCCTAAGGGTATCCCTTTCAAAG
GACAGGTGCTCAATCAGATTGCAGCTAAGTTCCTGGACACAACTACAGACATCTGTCCAA
ACTGGAAGTTGGCTACTCCAGACCCAATGGTTACCGTAGGTTTGAAGTGCGAAGGTTTCC
GCGTGGAGATGATCATCCGTTCTATCCTCACCGGTAGTGCATGGCGCGAGTATCAGAAGG
GCTGCCGCGAGATCTGCGGTGTGAAGTTGCCAGACGGTATGCGCGAGAACCAGCGTTTCC
CAGAGCCTATCATCACCCCTACTACAAAGGCCGACGAGGGTCACGACATGAATATCTCTA
AGGAAGAGATCATCGCCCAGGGTATTGTTAGTGCAGAGGATTACGCTGTGATGGAGGACT
ACACACGCCGCATCTTCGCCCGCGGTCAGGAAATCGCTGCCAAGCAGGGCTTGATCCTCG
TAGATACCAAGTACGAGTTCGGCAAGCGCGACGGCAAGGTTTACCTCATCGACGAGATCC
ACACTCCAGACTCTAGCCGCTACTTCTATGCTGACGGTTACGAGGAGAAGTTTGAGAAGG
GTGAACCACAGCGCCAGCTCTCTAAGGAGTTCGTTCGCCAGTGGCTCATCGAGCACAACT
TCATGAACGAGCCAGGCCAGACCATGCCAGAGATTACCGACGAGTATGCAGAGAGCGTAT
CCGACCGCTACATCGAACTCTACGAGCACATCACCGGCGAGAAGTTTGACAAGGCTGCTG
AGGAAGGCGACATCGCTGCCCGCATCGAGAAGAACGTAAGCGAGTGGCTTGCTGCACACA
AGTAGTTTTTAGTTAATAGTTAATAGTTAAAAGTTTATAGCATGAACCACTTTGGCAATC
TTGCTAAACGGCGAAGCCGCTATAAATTATAAACTATATATAAATGTATAAGCAAGAACA
GATAAAGCCCTACGAGGGCACAGGAGACAAGGGCAAGCTGGTAGAGGAGATGTTCGACAA
CATCGCCCCTACCTACGATACCCTGAACCACCGTCTCTCGTGGGATATCGATAAGGGATG
GCGCAAGAAGGCAATCAGGCGTCTTGCGCCCTTCTCTCCTAAAAAGATGCTCGACATCGC
TACCGGTACCGGCGATTTCGCCATCCTAGCCGCACAGATGCTACATCCCGACCAACTAAT
CGGAGCAGACATCTCGGAAGGCATGATGGAGATAGGCAGACAGAAGGTAAAGCAGCAGGG
ACTGGAAAACACCATCTCCTTTGCCAAGGAAGACTGCCTCAACCTCTCGTTCCAGGACGA
GAGCTTCGACGCAGTAACCGCAGCCTTCGGTATCAGGAACTTCCAGAACCTGGACCAGGG
ACTGAAGGAAATGTGCCGGGTACTGAAAAAAGGCGGACATCTCTGCATCGTAGAACTCAC
CACGCCGGTCAGTTTCCCGATGAAGCAGCTGTTCAGTATCTACAGCAACACTGTCTTGCC
GATGTATGGCAAACTCATCAGCAAAGACCAGAGCGCCTACAGTTATCTCAACAAGACCAT
CGAGGCATTCCCTCAGGGCGAGGTCATGATGGAGGTGTTCAAAAAGGCAGGATTCGCAAA
GGCAGAGTTCAAGCGACTCACCTTCGGCATCTGCACACTCTATTTCGCAACCAAATAAAA
CAAAAATATTATGGACAAGTATGGACTCATAGGTTACCCTTTGGGGCATTCGTTCTCAAA
GAACTATTTCAACGAAAAGTTTGAGAACGAGGGCATCGATGCCCAATACATCAACTTTGA
GATACCTTCTATCGAAAATCTTACCGAGATTCTCGACTCAAATCCTGAACTAAAGGGGCT
CAACGTCACAATACCTTATAAGGAGAAAGTGATCAGCTATCTCGACGTGGTAAGCCCTGA
GGCGAATGCTATCGGAGCCGTCAACGTGATCAAGGTGGAGCACAGAGGCGAAGATGTTTA
TCTGAAAGGATATAACAGCGATGTAATCGGTTTTACCAAGAGCATCGAACCTTATATCGA
GCCTTATCACAAGAAGGCTCTCATCCTGGGTACAGGCGGAGCTTCAAAGGCTATCAACTT
CGGTCTGAAATCGCTCGGACTGGAAACAGCCTTCGTGAGTCGATACGAGCGTCCGGGTAC
TATTCAGTACGAAAAAATCACCCCTGAGGTTATCAAGGAGTATAACGTCATCGTAAACTG
TACCCCAGTGGGCATGTACCCACACGTAGACGAGTGTCCTGCGCTGCCTTACGAGGCAAT
GGACAGCCACACCCTGCTCTACGACCTCATCTACAATCCCGACGAAACCCTCTTCATGAA
GAAGGGCAAAGAACACGGAGCCACAGTAAAGAATGGCTTGGAAATGCTCTTGTTGCAAGC
CTTTGCATCATGGGATTTCTGGCACCAGGAAAAATAAGCATATCATAAAGTTCAAAGATC
AAAGTTCAAAAGTAAGAATATGAGTAACAATAGATATATGATGCGCGGTGTTAGCGCAGC
AAAGGAAGATGTTCACAACGCTATCAAGAACATCGACAAGGGTATCTTCCCACAGGCTTT
CTGCAAGATCATACCTGATATCTTGGGCGGCGACCCAGAGTATTGTAACATTATGCATGC
CGACGGTGCAGGTACCAAGTCGAGCTTGGCTTACATGTACTGGAAGGAGACGGGCGACCT
CTCTGTATGGAAAGGTATCGCTCAAGATGCTATCGTGATGAATACCGACGACCTGCTCTG
CGTAGGCGCCGTAGACAACATCCTCGTAAGCTCTACCATCGGACGCAACAAGATGCTCAT
CCCAGGCGAGGTAATCTCAGCTATCATCAACGGTACTGACGACCTGCTCCACGAGATGCG
TGAGATGGGTATCGGCATCTATCCTACCGGCGGTGAGACTGCTGACGTAGGCGACCTGGT
TCGTACTATCATCGTTGACTCTACCGTTACCTGCCGCATGAAGCGCAGCGATGTCATCAA
CAACGCCAACATCCGTCCAGGCGATGTCATCGTAGGTCTTTCTTCTACAGGTCAGGCTAC
TTACGAGAAGAAGTATAACGGCGGTATGGGCAGCAACGGTTTGACTTCTGCCCGCCACGA
TGTATTTGCCAAGTATCTCGCAGAGAACTATCCTGAGAGCTACGACCACGCCGTGCCAGA
CGAGTTGGTTTACAGCGGTAAGTATAAGTTGACTGATGAGGTAGAGGGTTCACCTATCAA
TGCCGGCGAGTTGGTTCTCTCTCCTACCCGCACCTACGCTCCTGTCATCAAGAAGATTCT
CGACGAACTCCGCCCAGAGGTTCACGGTATGGTTCACTGCACCGGTGGTGCCCAGACCAA
GGTTCTTCACTTCGTAGGCGAGAACTGCAAGGTAGTGAAGGACAACATGTTCCCAGTACC
TCCACTCTTCAAGGCGATCCACGACTGCTCAGAGACCGACTGGAAAGAAATGTATCAGGT
ATTCAACATGGGTCACCGCATGGAGATCTACGTACGTCCTGAGGTTGCCGAGAAGGTTAT
CGCCATCAGCAAGAGCTTCAACATCGATGCCCAGATTGTGGGTCACATCGAAGAAGGCAA
GCGCAGCCTGACCATCAAGAGCGAATTCGGAACATTCGAATACTAAAAATAGAATTAAGA
TTAATGGATAATAACAACATATTACAGAAGCTAGAAGGCTTAGAGAGCCGATACGAGGAA
GTAAGCACCCTCATTACCGACCCAGATGTCATCGCCGACCAGCCACGCTACGTGAAGCTC
ACCAAGGAATGGAAAGACCTGGGTGACATCATGGACGCACGCAAGCGATACATCAACTGT
CTGAATAGCATCAAGGAGGCAAAGGACATCCTTGCCAACGAGAGCGATCCGGAAATGAAG
GAGATGGCTCGCGAAGAACTCAACGAGAACGAGGCGCTGCAGCCTAAACTTGAAGAAGAA
ATCAAGATTGCGCTGGTACCTAAGGACCCAGAAGACGCCAAGAACGTACAGATGGAAATC
CGAGGCGGTGCCGGAGGCGACGAGGCAGCCCTCTTTGCAGGCGACCTATTTAATATGTAT
AAGAAATACTGCGAATCGAAGGGATGGACCGTCAGCGTGACTTCTGTTTCTGAAGGCGCA
GTAGGTGGATACAAGGAAATCGACTTCGCAGTAAGCGGTACTGACGTTTACGGTACATTG
AAGTACGAATCAGGTGTTCACCGTGTTCAGCGTGTGCCTGCTACTGAAACACAGGGCCGT
ATGCACACCTCAGCTGCTACCGTGGCCGTATTGCCAGAGGCAGACAAGTTTGAAGTGAAC
ATCAACGAAGGCGATATTAAGTGGGATACCTTCCGAAGTTCAGGTGCCGGTGGTCAGAAC
GTGAACAAGGTGGAGTCTGGTGTACGTCTCCGCTACCCTTGGAAAAACCCTAACACAGGC
GAGGTAGAGGAAATCCTCATCGAGTGTACCGAAACCCGTGACCAGCCAAAGAACAAGGAG
CGTGCCTTGAGCCGCCTCTATACATTCATCCACGACCGTGAGCACCAGAAGTATGTTGAC
GATATCGCCAGCCGCCGCAAGAGCCTCGTTTCTACCGGCGACCGCAGTGCGAAGATCCGT
ACCTACAACTTCCCGCAGGGCCGTGTTACCGACCATCGTATCGGTTATACCACTCACGAT
CTCAACGGTTTCCTGGCAGGTGATATTCAGGACATGATTGATGCCCTGACTGTAGCCGAG
AACGCAGAGAAGCTGAAAGAAACAGAATTGTAAAACCCCGATTCATCGTTCCGTACTTCG
GGGCGATGAATCATCATATCAATCCATTATGAACAGAAAAGAACTCGTAGAGCAGATTTT
CGCCAAGAAGAGTTTCTTGTGCGTAGGTCTTGACACAGATATCAACAAGTTGCCAAAGTG
CATCACCGAGAGTGAAGACATCCAGGGCGCAGAAGCCGAAATGATATTCAGATTCAACCA
GGCTATCATCGATGCAACAGCCCCATACTGTGTGGCTTACAAGCCAAACCTGGCTTTCTA
TGAGAGCCGTGGCATCGATGGCATGATTGCCTTTGAAAACACCATCAAGTATCTCCACAG
TCACTATCCAAACCATTTCATCATCGCAGATGCCAAGCGCGGCGATATCGGCAACACCAG
CAAGATGTATGCCCAGACATTCTTCGAGGAGTACAATATCGACTCTGTAACCGTAGCACC
TTATATGGGTGAGGATTCAGTCAAGCCATTCCTCGAGTATGATGGCAAGTGGGTTATCCT
CCTGGCACTTACCAGCAACAAGGGTAGCCACGACTTCCAGCTCACCGAGGATAAGGAGGG
CGAGCGCCTCTTCGAGAAGGTTCTCAAGAAGAGCCAGGAATGGGGCAACGATGAGAACAT
GATGTATGTAGTAGGCGCTACACAGGGCAAGATGTTCGAAGATATCCGCAAGGTGGCTCC
TAACCACTTCCTCCTCGTACCGGGCGTAGGTGCACAGGGTGGCAGCCTGCAGGAGGTTTG
CAAGTATGGCATCATCAAGGACTGCGGCTTGCTCGTCAACTCTTCCCGCGGCATCATCTA
TGCCAGCAACGGCGATGACTTTGCTGAGGTAGCAGGTCAGAAAGCTAAGGAATTGCAGGC
AGAAATGGCAGCAGAACTTGCTAAGTTATAAAAACTCGATTTAGGCGCAAAGTATCTTGA
AAAAGAGGCTTTGCGCCTAAAAAATACCTTTTTATGGGGAGAAAAAGCAAAATATTACAA
AATAAAGTCGAGAATCTAAATCTTTTTTGCTATTTTTGCAAACAAATTGCGGTTACCTAA
AGGTAATGATGCCTTGGGAACCTAAATAAAACAAACTAGAAGTCAGATAAATTATGGAAT
TTACCGCTCAACAAATAGCCCAGTTCGTTCAGGGCCGTGTGGAAGGTGATGAGAACGCAA
CAGTCAACACCTTCGCAAAAATCGAAGAAGGTAAGGAAGGCGCCATCTCGTTCCTTTCTA
ACCCTAAATACACTCATTATGTTTACGAAACCAAGTCAAGCATCGTACTCATTGATGAGA
ACGTAGAATTGGAACACCCTGTCAGCACAACCCTCATCCGTGTGAAGAATGCATACGAGT
GTGTGGCTAAGCTCCTGCAGATGTACGAATCCATGAAGCCTAAGAAGACCGGCATCGATC
CGCTGGCTTTCGTATCTCCAAAGGCTAAGGTGGCTGAAGGCGTATATGTAGGTGCTTTCG
CATATATCAGCGATGGTGCAGAGGTAGGCGAAGGTAGCCAGATTTATCCTCATGCCTACA
TCGGAGAGGGTGTGAAGATTGGTAAGAATGCACTCATCTATCCGAACGTTACTGTATATC
ACGGCTGTAAATTAGGCAATAACGTTACGCTTCATGCCGGTTGTGTAATCGGTGCCGACG
GATTTGGATTCGCTCCAGGTCCTGAAGGTTACGACAAGATTCCTCAGATTGGTATAGTTA
CCATCGAAGACGATGTAGAGATTGGTGCCAACACTTGTGTAGACCGTTCTACAATGGGTT
CTACCTATGTTCGCAAGGGCGTAAAGCTCGACAACCTCGTACAGATTGCCCACAATACCG
ATATCGGTGCCAACACCGTGATGTCTTCTCAGGTAGGTATAGCAGGCAGTACAAAGGTAG
GCGAATGGTGTATGTTTGGCGGTCAGGTGGGTCTTGCCGGCCACATCACTATCGGCGATA
AGGTGTTCCTCGGTGCCCAGAGCGGTGTTCCGGGCAGCCTCAAGAGCGGCCAGCAGCTCA
TCGGAACTCCTCCTATGGAGCAGCGCGCTTACTTCAAGTCTCAGGCCATCTTCCGTCGTT
TGCCTGACATGTACAAGGAACTCAACGACCTGAAGAAGCAGATTGAAGAATTAAAGAAAA
ACAATTAAAAATAATAAGGCACGGATGACACGGATGACGCGGAGGCTAACGCCACTAAGG
AATCCGAAGAAAaCGCAGAGAAAAAaTCCGTGTTATCCGTGCCTAAAAAaTGAATATAAT
TATGTCAAAACAGAAGACACTGAAAGGTAGTTTCTCTCTTTGCGGAAAGGGTTTGCATAC
AGGCTTGAGCCTCACCGTAACTTTCAATCCTGCACCAGAGAACACCGGTTATAAAATACA
GCGCATCGACCTCGAAGGCGAGCCTGTTATCCAGGCTGTAGCTGAGAACGTTGTTGAAAC
ACAGCGCGGTACCGTACTCGGTAAGGGCGATATCCGTGTTTCTACCATCGAGCATGGTAT
GTCAGCACTCTATGCCCTCGGCATCGACAACTGTCTCATCCAGGTAAACGGTCCTGAGTT
CCCTATCCTCGACGGTTCTGCTGCTCCGTATGTAGAGAAGATCCAGAGCATAGGCATCCA
GGAGCAGAATGCTGAGAAAGACTACTACATCATCCGTCATAAGATTGAGGTGAAAGATGA
TAATGGGTCTGTCATCACCATCCTTCCTGACGAGGACTTCAGCATCACAGCCATGTGTTC
TTTCGAGAGCAAATTCATCAACAGCCAGTTTGCTACCCTCGAAAAGATGGAGACATACGC
AGAGGAGATTGCATCAGCCCGTACCTTCGTTTTCGTACGCGACATCATGCCTCTGCTTCA
GGCTAACCTCATTAAGGGTGGTGACCTGGACAATGCCATCGTTATCTACGAGCGCCAGGT
AGAACAGACTCAGCTCGACCAGCTCGCCGACCATCTCAAGGTGCCTCACATGGATGCAAA
CAAGTTGGGTTACATCCAGCACCGCCCATTGCAGTGGGAGAACGAATGTACACGTCATAA
ACTGCTCGATATCATCGGCGATATGGCACTCATCGGCAAGCCTATCAAGGGTCGCATCAT
CGCTACGCGTCCAGGCCATACCGTAAACAACAAGTTCGCCCGCCTCATGCGCAAGGAGAT
TCGCAAGCACGAGATTCAGGCTCCTATCTACGATCCTAACGAGGAGCCAATCATGGATAA
TATCCGCATCCGTCAGCTCCTGCCCCACCGCTACCCTATGCAGCTGGTCGATAAGGTCAT
TGCTATGGGTCCTAACAGCATCGTGGGCGTAAAGAATGTAACCAGCAACGAGCCTTTCTT
CACCGGTCACTTCCCTGAAGAGCCAGTGATGCCAGGCGTTCTCCAGGTAGAGGCGATGGC
ACAGTGTGGCGGTCTGCTCGTATTGAACCAGCTGGAGGAGCCTGAGCGCTGGAGTACTTA
CTTCATGAAGCTCGATGATGTGAAGTTCCGCAAGAAGGTGGTTCCAGGCGATACTCTCCT
CTTCCGTGTAGAACTCCTCGCACCCGTGCGTCATGGCATCAGCTCTATGAAAGGCTATAT
GTTCGTAGGCGACCAGGTGGTGGCAGAGGCTACTTTCACAGCACAGATTGTTAAGAACAA
GTAATAATAAAATAGAAATATGAATCAGATTAGTCCATTAGCGTTCGTTCACCCAGAGGC
AAAACTCGGTGACAACAACATTATCGGTCCTTTCTGCTATATCGACAAGGACACCGTTTT
GGGCGATAACAACGTATTGCAGAACAGCGTTACCATCCACGTGGGCGCTCGCATCGGCAA
CAATAATGAATTTTTCCCAGGCGCCAGCATCTCTACCAAGCCTCAGGACTTGAAGTTCAA
GGGCGAGCAGACAACCTGCGAGGTTGGCGATAACAACAGCATCCGTGAGAACGTTACTAT
CTCTCGTGGTACAGCCTCTAAGGGCAAGACCGTAGTAGGCAGCAACAACCTCCTGATGGA
GACTGTTCACGTGGCTCACGACTGCGTGCTCGGCAGCGGCTTGATTATCGGCAACTCTAC
CAAGTTTGCCGGTGAGGTGGTAGTAGACGACAACGCCATCGTCAGCGCCAACGTTCTCGT
TCACCAGTTCTGCCATATCGCAGGTTACGTGATGATCCAGGGCGGTTGCCGTTTCTCTCA
GGATATTCCTCCATACATCATTGCCGGCAAGGAGCCAACCCGCTACTGCAGCATCAACCT
CATCGGTCTGCGCCGTCGCGGTTTCAGCAATGAGACCATCCAGAACATCCACGAGGCTTA
CCGCCTGCTCTACAGCAAGGGTATATTGAAGGAAGGTATCGAGGAAATCAAGAAGAATCT
TGAGGTTACCAAGGAGATTCAGTACATTATCGACTTCGTTGAGAGTTCTCAGCGAGGCAT
TATCCGATAAAAGTAAAAGGGTAAAAAaGTAAAAaGGTAAAAAGAGCATCCTTGCATAGG
TTTATGAAACGAGCAAGGATGCTTTTTTCTTGAATATAAAGAATGATATATGAAAACATT
GATTGTGGTCTTAGGTCCTACCGGTGTAGGTAAAACGGAGCTTTGCCTTTCACTGGCAGA
GCATCTCGCTATACCTATCATCAATGCCGACTCCCGCCAGATCTTCGCCGAACTTCCTAT
CGGAACCGCAGCCCCTACTGCCGAACAACAGCAACGGGTAAAGCATTATTTCGTAGGAAA
CCACCACATCGAAGATTATTACAGCGCTGCCCAATACGAGGCTGATGTGATGAATCTCCT
GCAGGAAGACATCTTCAAGAATCACGATGTGGCTCTGCTTACAGGTGGCAGCATGATGTA
TATCGATGCTGTATGCAAGGGAATCGACGACATCCCTACTGTTCGTGACGACATACGCAC
TTGGATGAAACAGCGTCTGGAAGAGGAAGGGCTGGAGGCACTGGTAGAAGAACTCCACAA
GATGGATCCGGAGCACTGGGCGATAGTAGACAGGAAGAATCCACGCCGCGTGGTTCATGC
ACTTGAAATCTGTCATCAGACCGGCAAGACTTATACTTCTTTCCGCACAGCCGAAAAGAA
GCAGCGTCCTTTCCGCATCATCAAGATAGGTCTGAACCGCGACAGAACTGAACTCTACGA
CCGCATCAACCAGCGTGTACTGATGATGATGGACGAAGGTCTGGAGGCAGAAGCACGCAG
CGTATACCCACAGAAGGGACTCACCTCGTTGAGAACCGTAGGCTACAAGGAAATGTTTGC
CTATTTCGATGGCGAGATTGATAAGGATGAAGCCATCCGCCAGATACAGTCGCATAGCCG
TGAATACATGCGCAAGCAGCTCACCTGGTTTAAGCGAGATGCAGAAATTCACTGGTATCA
TCCCGACCAGCAGGATGAAATCATCCGATTTATTGATGAAGAGATATAGACATAATCGCC
CGATAGCATATTCATTTTTGTTGTTAGAAATATAGTTGAGATTCCATAATATTACATGGA
ATTCTCTGGAATCAGATTTAAATTCTGGTGCTTTATAGCCCATGAACTTTTCAAAATGCT
CGTGTTCTTTGATGATTTTCTTCATACCTTATAAAATCAGCGTCTTGTTTGATGCAGAAT
TCTAAATAATTGGAGGTAAAAATGAAATAAGCTTCATGTGCTATCGAAACAGGCTTCATT
TAGAGCAGAAGTAATCTTCCCCTGCCAAAAAGGGTATTTCTGTCAATATTTATAACCAAA
TTTTGCATACTGGTAAACTTGGAATCTAGCAACGAGAATAGGGAGTTTTGGGCATCTCGA
ATTCTCTATTTTTTGTTTCTCATTAAGCGAATACCCTATAGTTGTACGACTATAAAGTTG
TAGTCGTACGACTATATAGGGTATGGTCGTACAACTATAGAAATCCTATTTTAGCGCTAT
TAACCAACAAATCCATAATTCCTTGATTATTAACATATTACCATTTTCTTCCATATTTTC
AATATTCACAAAGAAATAAGAATCGTTTGAAAATACGAGAATCTCAGCAAGGGAAATGTA
TAAAAATAAAACGACCCGCACATTTGAGCATCGTTGAGAGGCTTGGCGGGTACTAGTGCT
GCAAAGGTACGAAGATTCTTAGAAACCAGCAAATTTTTGGGGAGAAATTTTAATTTCGCA
TGCTAAAAAGTATAAAGCATTTACAAATTAAGCTACTCCGCCCCCATGCGATAATTCTTT
GGCGATAATCCGGTATGCTTCTTGAAGAAGGTGCCGAAGGATGAGGCATTCGGCACAGTC
CATTCGTTGAGACTTTGGTATCACTGAAAGATGAAGAAGGAGAAGAATAAAAGTATTATA
TGAGTATTTTATAAGGGTTTTATAAGACCCTTATAAAATATCGAGTTATAAGATATCGAG
AAGTTCCTCGAATCTTGAAATACGACGGAGCTTGGGATGTTCAAATTCCTCTGTCTTTTC
ATGCGCCCATGTGGTATGAAAAGGGATATGGACAGCCGAAGCTCCGATTTTTAATGCCGG
AGCAATATCACTCTTGAAACTGTTACCCACCATCACCAGCTCGTCGGGAGTTACATCCAG
TTCCCTGCAGAGACGATGATAAGCCTTGGGCGTCTTGTCGCTCACGATAGTCACCACATC
AAAATACCGCTGCAGACCCGAACGCCACAACTTATTCTCCTGATCCATCAACTCACCCTT
GGTGAAGACTGCCAGCTTATATTTCTTCATCTCACGGAAACAAGCCAAGGTTTTCTCTAC
CCCTTCCAAAGGCTTGGCATCAAGATGCAGGAGACTCTTACCCAAGTCCACAATTTGGGC
GATGACATTCGCCTCCACCTTACCATGACTCACCTTCACCGCATTCTCTACCAGGGATAT
GGTGAAAGCCTTGCAACCATAACCCAAATCAGCCATATTTTTACTCTCCGTCTCGAAGAG
AGCAGCAGAAATATCCTTTTCCTTTCCATATTCCGCAAGCAGCTCGCAATACTCATGCTC
CACGTCCTCGAAATAGTTTTGTAATGCCCAAAGCGTATCATCGGCATCGAAGGCTATCGC
CTTGATATTCTTCAGCTTTTCCATACTTTTCATTTTTTTAGTTGCAAAGTTAATGTTTTT
ATCCGAAAAGGAAAACAAATTATTCTGCTTTCTTTTGCATATACCAATATTTTTCGTAAC
TTTGCCAAAAATTCAAATAAAGCAACAATATGAAATACACTATAAACTACTCTTTTAGAT
ATATAATAAAAATCGTTGGAGTATTTAGGATATGTCTTCAGAGAATATAGGTTCGTCAGT
CGCATATCAACTGATGTGCACATGTCACTCAGCTTATATGCGGCTTTCTTGCATGGATAC
TCTTTCTTATAAGATATAAAGATGATACCACCAAGGAACAGAGAAGAAACCATCCTCGCC
ATCTTGCAGGCGGCGACAAGGATTATAGACAAAGAAACGAGGCATGAAATACAACTCCAA
TCCCGAATGATGATTCTCTTCTGTTGAATATGTCATTACTTCTCATTTTTTTtATAATCT
TCAAACGACATTTCCTTGACGAGTTTTCCATCCAAATCATAAACAGACACTACAGAATAC
CTACCAAACCTAGTATCTGAATAATGACGATAAGACTGGCAGATTGGTAATCCATCTTCA
GATGTAAAGCCTACGCAGCCACGATTTGATGGTAACAATATCGCCTTTCCCGCATCCTTA
TCTACTATAAAAGTATAAATTGTATTCATCTTGTCTGTTGTTCCATTTACAACTACCACA
TCAGGATTTAGAGGGACAAGCATGGCTTCACTTGCCACAAAAACAGAATCTAGCCCTACC
GTTACACCATGTTTTTTATCTGGATTATACCATAACAAATCTGCCATAGGATGCGCCGTA
ACTATTTCTTGAATATCATTCTGCTTCTTATAATACTTCCAAATGCTAACTACGTCACCG
CCATAAATGCCATCTCCCCCATCAACGCTTCTCAACAAGATTGCATCAACATCCTCATCT
GTTACAACAGTATTATTTGGCAGATGAAAATGTTTGATGATTTGTGCTATCATCGCTTGC
GAATACTTTCCATCTTCATCATTTTCATATTTCAAAAAGGCATGATTTTGAGCAGGAGCA
ACTTGTTTTGCCCCCTTTTTTCCACAGCTGATAGAAAGAAAGCACAGCTGTAGCAGTACA
ACTATCCAATATTTACACTCTTTCATTTTCTAACTTACGTGAGTTTAAATGACACAAAAG
GACTTCCTTTATATCATCGGCAACATTATTAGCCAACCTTTCAAAGACCTTTGGCCCAGA
ACCATTAGGCAAGCTATCTATTTCATTGACTTCTATAAGATTATAATGAGGTATTTCGGG
ATGGCTATAGTCATAACGATATCCTCCAAATGTTAGAAACTCTGCATTCGGAATACCAAT
ATCCTTCATACGATTGATTACATTAGTGCCAGCCCCACCGACACCGATGCACAATATCTT
TATATTTTCTGTATCATTTCCCATATTATAGTAGCATTATTAATATCGATTGCAAAATTA
AACAACAAATCGATAAGTTGTATCAGCAAGCCTTGTTTTTTCATTTACAAGGCTTGCGAA
CGATTTTATCCCTTATTCCTCTTCTTCATCTTCATATACACTGTCTCCTATCAATATGAT
GAACAACAGGAAAAATGAGACTGCCGAAAATAATAATGCTATTAAGAGTACTACAGCAAA
AGAAGAAAAAGGATCGATCTTTGTCATTAAATTGACAGCAAAAAGGAATGGGGCTACCGC
ATAAGACAATTTCTTTAGACATTGCTTAGTACTTAATCCCGCATCATGAAATCTACGTAC
CATAGAAGAAAGGTTAGCAGGAATAGAGGCTATAGTAATTCCTAAAAACACTCCAGACAG
TACATCAAACTTTTCGGAGTTCCAAGCCCCCAATGCTATAAAAGTAATAGGGACCTGAAC
CAGCCAGAACCACCAATACTCACTCTTTGAAGCTCTTCCCTTAAAATCAAAAGACTTCAT
GTAACACATTTTAATTGAATTGAAAAATGTCATAACCGTATATTTTATTCTGTTTGCTTA
TTTTGTGATTTAATTATCTTAGCTACTGCATTATCAAGAACTTCTTGGATATATGAAGAA
GAAATATCAATTGACACTTGTTTTTTAGACAAGTTACCAACATAGCAAATTCTAAATGAC
ATACCCAAAGGAGCAAGAAGGGAAGCTAACTTTATCAAATCACCCTTGACCATAAACTCA
TTTTTGAGTTCTACCCTCATAGACTCTTTACTTTTTTCAAACCCTGAAATATCAAGCTTA
TTCTCATCTATGGTATAGACAACAACACAAATTTGTCCTTGTATCCTTGCATGAGCAGAC
AGCAGCCCATCTTCAAGATCAACAAGGATATTCTTATTAAGTTCATTCAAATACAAATCC
AGTTCTTCTCTTGGCGTTGGCTTTGGTTGATTTTGAGCATTTTTTACTTCCTTTGGTGTA
AGAATAAACTTTATTTCTCGATGAGATTGCATTCCCTTTACCAACATTGCTACAGAATAT
CCTTTGTTGGCAATATCCACATAGCTGCAAGACTTAAAAGGAGAACTCTTTGCTACGTTT
GCCATCATAATTCGCTTCTTCTGTTCTTTATTCTGCAAAAAGTCCTCAAAAGGATATTTC
GTTTCGTCAATTTCCAAAGTACTAACGACTGTAGAGTCTTTCAAATCCACACTTCTAAGA
GTCATACCATCCGTTAGTTTCAAAGGCATCTGCTCATTAATTTCTTCTACCGCAAGCACA
ACCTCAGGATCATCAGGAGGAAGAAGACTACGTCTATAAGACTCCATACCAAAAGACAAT
AACATTTGAACTAAACCAAAAACTCCAATACCTACTCCGAGAATACTCAACTTTACTTTT
CTTGTTACATTATGGGAATTAAGTAACCAAATACACAATAATACCAACATAATTGTAACC
ACTATCGAAACAGCGCCAAAATATGCAGGAGAATTATCCTCCGCATAAGCAGTACGTATG
GAAACCATTAAAAATGTAAACATTAAAAACTGTCTCATAACTTTTACATATTTTAGTCAT
CAATAAATCTCACTTTATCCCATAAACTTTCCCAATAGACATCACCAAAAGTTGTATGTT
TCTTTACTGGTACAAAAAGAATGGAAGACACTATTGCCAAAAAGACACCATAAATAACGA
CAGCACGAATTACCAAGTTATGTACCTTAGCACAAGTATCATATTTTTTCGAAGCTAATA
GAGTACCTCCAAGTTCTTTCTGTACCAACATTATATCACGCTTTGTTCTTTCATCAGAAT
ACAGATACTCAGAGTCATTTGATGCACGATAAGCATCAAACTCTCTATCATATTCTGGTT
TTAGCCGATTGGTTGAACTTAGCACACGATAAGCTTCCTGAATATTATGTTTATAAGTTT
CACCATACAAACTATAATCTATACCGGAATTATATTTAGTCATAGCTTTATTAAATGCCT
TATCTATGTCCTCCTCAGAGGCAGATCTGTCAATATTCAACAACAAATAATAATCCTTGA
ATATACCCAAGCCATCCCCTTTCAACTCATTTCCATCTTTATGTATATCTCCATGACTCC
AATTAGAGAAATTGCGTATTTCCATCAACAACAAAGTTATTAACGAAACAGGTAATATAT
AAATGAGTACACCTATGCCTAATGGTGAACTACCCAACACAAAAAGTGGATATACCAAAA
AGACTACAATGCTTTTATATTCTGCATCTGTAACATGTCTATTATACAAATATTTCTTTA
CACTCTTCGGTACCAAATAATCAAATGTGTTTTCTGCTCTACTCTTACCGTATATTATAG
TAAAAACACTTGTGATAGTTGCGCCCAAGAATAGACAGAACATACACCACCAATAAAAAT
CTTGCATAAACACGCCTATACATATACCATAAATCTCAGTAAAGACACATAGCATATCCA
ATATGCCCAATACCAACATACAACGGCACAAGATGCTTTTTTGCCTTGACAATATTGTAT
TAGTTCTTAACAAATGCCTTGGCATAAGCAGACAAATAAGAATAAAAACTAAAAAGATAA
AAGCACTTAAAACAAACAACAAGAGTTTGCCATTCACACTGTCATTAAAATCTCCGAGAT
AAAACGTGGTAAAACCTTTCATTATCCACTGAGACTTTTCTTCCAACTGATGTTCACTAC
GGACTTCAAGCATATAAGCTTTTCTATTAGCAAAAAATATGCTTCTCAAAACAGGTTTAC
CTTCTTGATCTTTAGTCGAATAAGCAATAGCTTTTCTGTTAGTTGGCAAAATCTTACCAT
AAAAAGTAGCCCAATAATTATCATAGACAATTTTTCTCTGCGCTGGTGAAAACATATAGT
GCTTATATACTTCCAGCTCTTTTGCAAATAGAAGAGTTTGCTTTTCATAAACAGAATCTG
TTGCATTAGCCGAAATTAATTCTGACATGTCAAAAGTAACTAAAGAGTAAGAATATTCAA
ATGGGATTTTCTTGACCTTATAATCCCAATATGGTTCTTTTACATATTTTGTTCTCTTTT
CTTCATCGTACTCTATATTACCAAAATAATCTCTTCTTGGGATATTTACGGTATAATAAA
CCAATCTGTCTCTATATGCCACATAATTTTGCCAATATTCATATTTTCCTTCACCTACCT
CAGAAAAAGAAGACAAAAACTTACCATTAGGAATAGGACCTATCTCACGCAAGAAATCAG
AATTGTCCTTGGTTGCTCTATTTTTGAAAAGACTTCGTGTTTTCAATGCAGATATTTGCT
CTTTTTCCAAGTTGTCAAAAAACTTAATATTATGTTTTTTGAGATCCATTTGTTCTTTCA
AACTAACAGAAGTTATTGCTATATACACTATAGCAATAACAGATATTACCAATAATACGA
CTACTATGAAAATTCCAGAAAAAGCCCTCTTTCCATTTTTTTTCTTTCAGAGGATTGAAT
ATTCCCTTTTAGTATATTAAGCATCACCAATAGCTCCTTATTCCCTTTTCAGTCCTATAA
GGTCTTTTTGTTAAACAGAGAAGCGTGAACTGCAATGCTCACATCTTCTATCGGAGGCCC
TAGGAAAGCCCATGTTCATAGATGCAACAATAGCAGCCCACGCTATGCGTGAGAACCACT
ATGCCACCACACGAACATCTTGGAAATTTCCTAGGTTTCCGACATCATGATAAGCATAAC
GCTTCTTAAATCTCAAAAATCAGTGGAAAGGGAATGCACCCTATCCGACTGCAAAAATAT
AAAAAACTTCCGTAACTTCCAAACATTTTCGCTCTTTTCTTTGTTTTCGGTGGCAACTTT
CTTATTCAATAGCAAAGCACAACAACATCTTAACAACATTGTAACACCTGTTTAAATCAC
CTGTAACATCGTACTCGTACCTTTGCACCCAGAAAAGCAAGGGGAGAAATGTATCTAGCT
ATGTAGAGACAAGCCCCTATATAATAAGGTATAATAAACAATAGTAAAATATATGGGTAC
AATTTATTTATGTATTGTGATCTTCCTGCTCTGTTTAGCAGTGTTCGATCTCTTCGTAGG
AGTCAGCAACGATGCTGTCAACTTCCTGCAATCTGCCATCGGAGCTAAGGTGGCTAAGTT
TCGCACGGTGCTGATTATCGCATCCTGCGGTGTGGTTCTCGGAGCCATCATGTCATCGGG
AATGATGGATATCGCCCGCCATGGTATCATGAGTCCTGACCACTTTACATTCGAAGAGGT
TATGACGCTCTTCCTGGCGGTCATGGTGACTGATGTCATCATCCTGGATGTGTTCAACAC
CTTAGGTATGCCGACCTCTACTACCGTCTCTCTGGTATTCGAGTTGCTGGGTGGTGCTTT
CATCCTCGCTACATTGAAGATGTATGGCGATGACAGCCTCAACTATGGCGTATTGCTCAA
TAGCAACAAGGCGTTGGAGGTAATTATGGGTATCTTCTCATCTGTCATCATCGCCTTCGT
GTTTGGTGCCTTTGTGATGTGGCTTTCCCGTATCATTTTCACCTTCAACTACCGTAAGCA
CAGCCGCTACAGCATCGCTATCTTCGGCGGTATCGCCTTTACAGCCCTCTCTTACTTCAT
CTTCATGAAGGGTTTGGGCAAGAGTCCTTACCTGCCTGCTGAGGTGCGCGATTACATCGA
CCAGAATCTCGTTTTCCTCATCTGCATCACCTTCGTGGTATCTGCTGTTGTAATGGAATT
CCTGCACCTCTGCCGTGTCAACATCTTCAAGTTTACGGTGCTGATGGGTACTTTCGCCCT
GGCTATGGCTTTCGCTGGTAATGACCTGGTAAACTTCATCGGTGTGCCTCTGGCTGGTCT
CTCTTCTTATCAGGACTATATGGCAAATGCCAACGGTGCAGCGCCAGACCAGTTTATGAT
GACTTCATTGATGGAGAGTGCCAAGACTACTCCAGGCTTCCTGCTTGCTGCCGGTGCCGT
GATGATTATCGCCATGGCGACATCCAAGAAAGCACAGAACGTAATCAAGACTTCTGTTGA
CTTGAGCCGTCAGGACGAGGGCGATGAGATGTTCGGCAGTTCTTCTGCAGCCCGCGTGAT
TGTACGCAACTGCCAGGCTACAGATTCATGGTTGAAGCAGTTTATGCCAAAGGCGCTGAT
GAACTGGATCAACAGCCGTTTCGACAAGAATGATGTTGAACTCGAGGAGAGTGCTGCTTT
CGACGTGGTTCGTGCAGCCGTAAACCTGGTACTTGCTTCTATGCTGATCACCATCGGTAC
CAACCTGAAGTTGCCTCTCTCTACCACCTACGTTACCTTCATGGTAGCTATGGGTTCTTC
ACTTGCTGATAGAGCATGGAGCCGTGAAAGTGCCGTATTCCGTGTAACAGGTGTATTGAG
TGTAATCGGTGGTTGGTTCATCACAGCCGGTGTAGCTTTCGCAGCCTGCGCCATTGTTTG
TATCATCATGCACTTCGGTGGTGTGGGCATCCAGGCTTGCTTCATGGGCTTGGTTATCTA
CCTGCTCATCCGCAGCAACATCAAGTATAACAAGAAGGCTAAGGAAGAGGGCAAGAGTAG
TACCTTCCAGCTGATGATGCGTTCCCGCGACCCAGAGATTGTATGGGATTTGCTTCGCCG
CCAGGTTTCACGCACCCAGTCTTACGTCTGCCACTTCGCCCTGAACGAGTTCAACCAGAT
TATGGATGGTCTTGCTAACGAGAATACCCGCAACCTTCGTCATGCCAACAAGGATCTGAA
GAAGGAACAGGATATGCTAAAGAAGTTCCGCCGTCAGGAGATGCTCGGTTTGAAGAAATC
GCCTATCGAGATTGCCATCGAGCGCAACACCTGGTTCCATCTGGGTGCCAACAGCAACCA
GCAGTTTATCTACTCTCTACGCCGTATGCTCGACCCAATCAAGGAACATGTTGACAACAA
CTTCAATCCGCTTCCTGCTGAATACATCAAGGAGTTTGCTCCTGTACGCCAGAAGATCAA
CGACCTGATGCGCATGAGCTGCGAACTGATTGAAACTGGCAGATATGACAGCTATCGCGA
GATACTTGCCGAGGCAGATGCCTGCAAAGACGAGCTTTCAGTTCTCCGCAAGAAGCATAT
CGACCGCATCCAGCACATGACAGACAATACGCTGATGCAGATTTCTCTGGTTTATCTCAA
CGTACTGCAGGAGAGTCAGGAATTCCTGAGTGTGATGAGGCATCAGTTAAGAGCTGCAAA
GAAGTTTATGGAAAAGTAAATTTTCTCTGACATCTTGTCATGAAACTACTTTTTGGTATA
TCTGTTGCTTGTTGACAGATGACAGCGGATAACAAGAGTGTTATTTCGCTATCACAATAT
AATCTGAAAAGGTTAGTTTCTCATAGGTTAAGATTGTTAGGTTTAGTTTTTAGAAAAAAG
TTTTAGGTTTTTAGTTAGATAAGGGCTCCAAGTGCTAGTGATTAGTATTTGGAGCCATTT
TTTTGCCCAAATATTTGGCTATTAAGAAGAAATGTTGTAATTTTGCAGCCGATTTCTGAA
AAGAATCATCATATTCAATAACCCGAGTGCTTGGTAAACCTCGTAAAAAACAAGAAAATG
GACAAGAAAAAAACTCAAGTGAGCGTGCTGTTTATGCTTTTCAGCATCCTCTTCTGCGTT
TGCCTGATTGCAGCAAACGTACTCGAAACAAAGCAAATCGCCTTCGGGCCAATTTCACTT
ACCGGTGGACTCATCGTATTCCCTGTAAGCTACATTATCAACGATGTGATATGTGAAGTA
TGGGGCTATCAGAAAGCGCGTCTGTTGATCTGGACCGGCTTTGCGATGAACTTCTTCTTC
GTGGCACTGGGTGCTATCTGCGATGTAATTCCAGCAGCGCCTTATTGGACCAACGATGCC
GGTTTTCATGCCATCTTCGGTCTGGCACCCCGCATTGCAGCAGCCTCTTTCGTAGCCTTC
ATCATCGGTTCGTTTGCCAATGCTTATGTAATGAGCGTGATGAAAATCCGCGATGGCGGC
AAGCATTTCTCTGCCCGTGCCATCCTCAGTACCATTGCAGGTGAGAGTTGCGACAGTCTT
ATCTTCTTCCCACTTGCCCTGGGCGGTGTGGTGCCTGCATCAGAATTGCCTTGGCTCATG
CTCTGGCAGGTGATACTGAAGACAGCCTACGAGATTGTGGTATTGCCTCTGACCATCCGT
GTAGTGAAATACGTAAAGAAGCATGAAGGTGAAGATGCATACGACAATAACATCTCCTAC
AATGTATTCAAGATCTTCAGCCTCGGCTAAAAGACATCAGTAAATATAAAACATTAAAAC
ATTACCAAGCGTGGATAGAAAAGAAGACGGTCTTCAGGCATTAGGTGCCAAGACTACATA
TAGAATGGATTATGCGCCAGAGGTGCTCGAAACTTTCGTGAACAAGCATCCTGGCAATGA
TTACTGGGTACGTTTTAACTGCCCTGAGTTTACATCGCTCTGCCCTATTACGGGACAGCC
AGATTTCGCAGAGATTCGCATCAGCTATATTCCTGACGTAAAGATGGTAGAGAGCAAGAG
TCTGAAACTTTATCTCTTCAGTTTCCGCAACCATGGCGATTTCCATGAAGACTGCGTAAA
CATCATCATGAAGGATCTCATCAAACTGATGGACCCTAAATATATAGAGGTAACAGGCAT
CTTTACTCCTCGTGGCGGCATCAGCATCTGGCCGTATGCCAACTATGGCAAGCCAGGCAC
CAAATACGAGAAACTGGCAGAGCAGAGATTCGCTACTCACGAATAAAAAAAACAAGAAAC
CTCGGAAGATTGGCAGATTGCTTTTCTTCCGAGGTTTTTTATTGTTTATTGCTGATGAAA
TTATGGGAACTGAGGATAATCCTCGAAGCGAGGCTTGCGCTTCTCAAGGAACGCCTTGCC
ACCTTCCTGAGCCTCATCCATCGTATAATAGAGCATCGTGGCATCGCCAGCCAACTCCTG
AATACCAGCCTGACCATCCAGTTCGGCATTCAAGCCAGCCTTGATCATACGGAGTGCCAG
AGGCGAACGCTCCATCATGATTTCAGCCCACTCTACACAGGTATCTTCCAACTTTTCGAG
AGGCACCACCTTGTTCACCATTCCCATCTCTTCAGCCTCCTTGGCAGAATACTGCTTGCA
GAGGAACCAAATTTCGCGAGCCTTCTTCTGACCCACCATTCTTGCCAGATAAGAAGAACC
GAAACCGGCATCGAAGCTTCCTACCTTAGGACCAGTCTGTCCAAAGATGGCATTCTCTGA
AGCGATGGTCAGGTCGCACATCACATGAAGCACATGTCCGCCACCGATGGCATAACCATT
CACCATAGCGATGACCGGCTTTGGCAGACGGCGAATCTGCATCTGTACATCGAGCACATT
CAGACGAGGTACACCGTCATTACCTACATAACCGCCTCGGCCCTTCACATGCATGTCACC
TCCTGCACAGAACGCCTTATCGCCGGCACCCGTCAGAATGACCACACGGATATCCAAACA
GTCGCGGCAATAGTTGAATGCCTGTGCCATCTCCCAAGTGGTCAACGGCGTGAAGGCATT
ACGGTAGCGCTCACGGTTGATGGTAATCTTAGCGATATGATTATACTCCTCGAAGATGAT
TTCCTTGAAATCAAAACCTTCTATCTTTTTCCATTCTCTCATTTTACTTTGAACTTTATG
ATTACTATTTATCTTATTCTTTTGAAAGAACTATCAGGCAAGTTCCTTACAGGTCCTCTA
TCAGCACTTCTGGATAGCTTCCAGCATCTCGTTATCTACATCCATATCGGTGAAAACCTC
CAGGAGCATCGGGCGCTCGCTCTCGGCATGAATCAATTGGCTGATGCCCTGTTCCATCTC
TTCCATCGTATGAGCTGCGAGATATTTTACCTCATTCTGACTACAGATTCCTTCAGCCGT
TGCATGATGCTTTGCCATTATCATTTCTTCACGAGCCTGACTCTCCTTTAACCCCTGGAA
CTTGCCAAAGATGGCACCGCCACCATTATTGAGCACGATGATACGGAGCTTGCCGTTCAG
ATTTCTATTCCAGAGCGCATTCTGGTCATAAAAGAAACTCAGGTCGCCGAGAACGCAGTA
TACATGCTTATCAGACTTGTTCTTGCACATAGAGAAACCTACAGCCGTAGAAAGAGAACC
TTCTATGCCGTTCACTCCACGATTGCAGTAAACATGGCGGTCGGCATACAGATTCATCAA
CCGGATGGCAGAACTGTTGCCGGAGATGACGCTGCTCATCAGACCAGGAAGGAATGTATC
GAATTTGCGGTCATAGATACCATCGTCCTGAGCATCTTTACCGCCTAAGGTGAACGCTTT
GAAATCCTGAGGCTCAACCTTCTGAAGCTGGCTGAAGAATTCCTTTACGGTAGCCAGACT
GCTGAACTCAGGCTTGAAGTTCTCTTTGCGTTCATAGCTTTTAGCCAACGCATCCATCCA
CAATTTGCGATAATCCTCCCACTGGTTGTGCCAGCCAAAATTATCCAACCATGCCATAGC
ATCACTGTTTGGCAAATCCATCACTTTAGTAAGATGCATGAACGTATCTTCGATATCAGC
CTCTTGCGAGATTCTTATCTGCTCAACTCCTTTAAGCGAACGCAGATAAGATTTCAGCTT
CTTGCTCACAATATGTCCACCTATATAAACCACCAGGTCAGGACGGAATCTTTCATCGTC
CTTTATTTCATCCAGCAAATTCTCGAAAGCGCCATACAAGGTGGTTTTATTCCAATCTTC
TCCCAGTTCTTCCTGAACCTTATATAGATAAGGTGGCATTGCCAGAGATTCCCATAATAT
AGGCATCCGGTCAATATAAGCCAACAAGTCTACATATTTTTCGGTATTGTCCAACTGGCC
TATTACCACCAATGGACGTTTGGCTTTTAACACACATTCAAAAGGGGTCCCATCAAATGT
GTCAATATTTGCCCTGCAGTAAGCAACCTCTATCTTGCGCTCAACGGGCAAAGCTTCTTT
CGTAAACGAATAGAAAGGCTCAGAGATAGGTACATTGATGTGTACAGGTCCCTTTACCCG
TCCCATGCTTTTCAACAGCGCTTCGTTGACCAGCCGGTTGCAATACCAATGCATCTCTTC
CTGCTGCTCACCTGCGAACACTTCTGGCAGAGATACCGCTTTTCTTACCATCTGCCCCAA
AGCATCAGGCTGAGAAAGCGTCTGACCATCCAGCTGGTTGATCCACTGTGCCGGTCTGTC
GGCAGAAATCACTATGAGCGGGATTTGCTGATAATAAGCCTCAGCTACTGCCGGATAAAG
ATTGAGCAATGCAGAACCCGAAGTCACACACACTACAACAGGCTGATAACCTTCAGCCAT
AGAAAGTCCAAGAGCTTGGAAGCCGGCGCTACGTTCGTCGGTTACAGGATAGCAAGTGAT
GTCTTCACACTCATTGAGATTATGAACTATGGCTGCATCTCTGCTGCCCGGACACACCAC
AGCATGGCGAACACCATGCGCTACCAGTAAACTTGTCAAAATATTGACGTTTTCTTTATT
GCTATACATTTCACCTTATTTTTTAGGTTATTTTTATGTTTTCAGATTCTTGAAGAGCCT
TTGTCTTTTAGCATTATAAAATCAGAATGAATCCCTATCATTTTCTCTGCAAGACCTTTA
CAGGACCGACAGGATGGTCTGCATCTTAGCTTCAGTTTCCTTCCACTCCTTCTCCATCTC
GCTCTCCTTCAGCAATCCGCCTCCGGCATAGAGTTCGCAGGAGCCGTCATCCAGGATGTT
CATGCAGCGCAGGGAAACATAGAGATGCGTCTTTCCTTTCGGCGAAATCGGTCCCACAAA
ACCACTGTAGTATTTGCGCGACTGATGTTCATGCTGCAGGATAAACCGGCGAGCTTCATC
CTTCGGTATTCCGCAGACGGCAGGCGTAGGATATAAGGCATCGAGCACATCGCCCAAACG
CCCCGTATCATGCAGACGGAAAGCGATGTCGGTACGGAGATGATAGAGATTGGCAGCCAT
CGTGGTATAAGGTCCCTTCTTCTGATATTCATCCGAAAAGGCCTTGATGCAATCCTCGAT
ATAATCGGTTACATACTGCTGTTCCTCTCTGTTCTTCTCCGACCATTCTATCCCTTCTAC
CGGATAATCGGCTATGGTCTTGGAAGGTTCAGCCTTTTGGGTGCCTGCCAGCGACATGGT
TGCCATCTGATTCTGTTCACCTTTGAGCAGAATTTCAGGTGTAGCCATCAGCCATAAACC
CGATTGGGGTGTATAAACCAAGGCTACAAAAAGACGGGGATACATCCGGCAGGTCTTCAG
AAACAGAGCCTTTAAAGAGTCTGCATCCTGCACAACTGAAGCATTGGCTGTATTCTGCAC
ATCTGAAGTCTTGCCGGCATCTTGCGCTGCTGAAGTATGGACTGATTCTAAAGGCTGCCG
ATTGCTCTGAATACGCAGTTTTCTTGCCAGAACAATCTTGCTGAATTTACCTTCAGAGAG
CTGCCGGTGAAAGCATTCAAACTCCCTTGTATAGGCTTCAAAATTACGTCCCGACGTAAA
TCCTGCAGCGTCACGACGTAAATCCTGCAGCGTCACGACGTAGGAAGTGCCGCATCGCGA
TGCATTTTCAGCCCCCTCGGCAGAAATCAGTTTGCTTTCATCCGGATGCATCAACACCAC
GGGACATTCGCTGGATGGCGCGAAAGGAGCTATCACGAAACCTTCCTTGCCATTCAGTTC
TGCCACAGAAGAGAGTACCTCAGGTTCGCCCTCATGCTGAGCCACATAGATAGCATGGTG
CAGATAAGGCAGACGATAATACGCAAAAGCTATCATACCTTTGTTTCTGCCCCCTTTTTC
TGATTATCTTTCTTTGGGGTGAACACATAGTTGGTTACCTGTACGGTACAGATTACCTCA
CCAGCCGTATTCTTGATATCCACCTGCCAGGTATGCAAGGTTCTGCCCTTGTGCACAATC
TTGGCAAAGGCAGTAACCGTATCGCCCTCGCTGACCGCCTGGACATGAGTACCGCTCACG
TTGATGCCCACGGCAATCTGTCCCGGACAGAGCGCCAGGGAACCAATACCCGCCACATTC
TCGGCAAGAGCCAGAGAAGCACCTCCACTCAAGAAACCGAAAGGTTGGCGATTACGCTCA
TCTACCTTCATCGTTGCCTGAAGCGTATCAGGCTCAGGGGTAGAAATGAAATGCATTCCG
AGCGTCTTGGATAATCCATCAGTCTTGCTGATTCTTTTTACTAATTCATCTATGTTCATC
TTATTATCTCCTATTTTTCGTATTTTGTTATTGATTCAGAGCTATTCGTTTTCTCTTCGC
TCCAAAGTATGTTTCTGATAAACTCAACGCAAAGGTAAGACTTTCTTTAGAGAAAACAAA
ATTTATCGCACTTTTTATTTGATGAAGGGCAAACTTTACATACCTTTTCCTTTCTTTAAT
AATAAAAAACATAAAAAACGGCATATAGTTCAGATTTATTTTGTATTTTTGCACCAAAAA
TAAGAAAATAAAAGATATATCTGAATAGAATATGAACATTTTAGAGCTAAGCGAACAGGA
AATCGTTCGCAGACAGAGTCTTCAGACATTGCGCGAGATGGGTATTGACCCATACCCAGC
AGCAGAGTTTCCAACCAATGCATTCAGCACAGATATCAAAGCTGAATTCAAGGACGAGGA
CGAGCCACGCCAGGTAGTTATCGCCGGACGTATGATGGGTCGCCGCGTAATGGGTAAAGC
TAGCTTCGCTGAGTTGCAGGACTCAAAGGGAAGAATCCAGGTTTATATCGCCCGCGACGA
GATTTGTCCAGACGAGAACAAGGACCTTTATAATACTGTTTTTAAGAAACTCCTCGATAT
CGGTGACTTCATCGGTGTAAAGGGTTTCGTTTTCCGCACACAGACTGGCGAGATTTCTGT
TCACGCCAAGGAACTGTGCCTGCTCTCTAAGAGCTTGAAGCCACTCCCTATCGTGAAGTA
TAAGGATGGCGTGGCTTACGACAAGTTCGATGATCCAGAGTTGCGTTACCGCCAGCGCTA
CGTTGACCTCATCGTTAATGATGGCGTAAAGGATACTTTCCTGCAGCGTGCTACCGTACT
CCGCACACTCCGCAGCGTACTCGACAACGCAGGTTATACTGAGGTAGAGACTCCTACCCT
GCAGAGCATTGCCGGTGGTGCTTCTGCCCGCCCATTCATCACCCACTTCAATGCGCTCGA
TCAGGATATGTACATGCGTATCGCTACCGAGCTCTACCTGAAGCGCCTCATTGTAGGTGG
TTTCGAGGGTGTTTATGAAATCGGCAAGAACTTCCGCAACGAGGGTATGGACCGCAACCA
CAACCCTGAGTTTACCTGTATGGAGCTTTATGTTCAGTACAAGGACTACAACTGGATGAT
GGCTTTCACAGAGAAGTTGCTCGAAACGATTTGTATCGCAGTAAACGGCAAGCCAGAGCG
CGAGATTGATGGCAACATCATCAGTTTCAAGGCTCCATATCGCCGTCTGCCTATCCTCGA
TGCCATCAAGGAAAAGACCGGTTTCGACTGCAACGGCAAGACCGAGGAAGAGATCCGCGC
ATTCTGCAAGGAGAAGGGCATGGATGTAGATGAGACCATGGGTAAGGGTAAGTTGATTGA
CGAGCTCTTCGGTGAGTTCTGCGAGGGAACCTTCCTCCAGCCGACCTTCATCACCGACTA
TCCTGTAGAGATGTCTCCATTGACCAAGATGCACCGTTCTAAGCCAGGCTTGACCGAGCG
TTTCGAGTTGATGGTAAACGGTAAGGAGCTTGCCAATGCATACTCTGAGCTCAACGACCC
AATTGACCAGGAAGAGCGTTTCATCGACCAGATGAAGCTTGCTGACAAGGGTGATGACGA
GGCAATGATTATCGATCAGGACTTCCTCCGTTCCCTCCAGTACGGTATGCCTCCAACATC
AGGTATCGGTATCGGTATCGACCGCTTGGTCATGTTGATGACAGGCAAGACCTTCATCCA
AGAGGTATTGTTCTTCCCACAGATGAAGCCAGAGAAGAAGATGCCACAGAGCACCATCAA
GGAATGGGCAGAGATTGGCGTGCCAGAGAATTGGGCATACGTGCTCCGCAAGGCAGGCTT
CAACCTCATCTCTGATATCCGTGAAGAAAAAGCACAAGGCTTGCAGCAGAAGATTGGAGA
AATCAACAAGAAGTACAAGCTCGGCTACGAGAAGCCTTCTGTTGACAATATCCAGGGCTG
GATTAATGCAGCAAATGCTTAATTGATAATGCATAATTAATTATAAATTCATTCGAAGTG
TTCAACTGCGGTAAAATAGCGATAATTGGCGGCGGTAGCTGGGCTACAGCAATAGCCAAG
ATTGTGGTGGGTCATACTCATCACATAGGCTGGTATATGCGTCGCGATGACCGCATCGAG
GACTTCAAGCGCATGGGGCACAACCCTGCCTATCTGATGTCGGCACGATTCAATGTAGAT
GAGATTTTCTTCTCTTCCGACATCAACAAGATAGTGCAGAATTACGATACCCTCGTGTTC
GTCACCCCGTCGCCTTATCTGAAGAATCATCTCAAAAAACTCAAGACGCGACTAAGCGAT
AAGTTCATCATCACAGCCATCAAAGGTATTGTGCCTGATGAAAACCTCGTTTGCTCAGAG
TATTTCCATCAGGTTTACGATGTGCCTTACGAGAACCTCGCCTGCATCGGAGGTCCTTCT
CATGCCGAGGAAGTGGCACTGGAGCGACTGAGCTATCTCACCGTGGGCTGTAGCGATACC
GAAAAGGCGCATGCCTTCGCCAACGATTGTCTGGCGAGTGAATTCATCAAGACCAAGACT
TCGAGCGATGTCATCGGTATCGAATATTCTTCGGTTCTGAAGAACGTATACGCCATCGCA
GCAGGTATCTGTGGCGGTCTGAAGTATGGTGACAACTTCCAGGCGGTACTCATGTCAAAT
GCCGTTCAGGAGATGCACCGCTTCCTGGCAGCCGTCCACCCTATCGACCGAAGCATGTAC
GACTCAGTTTATCTGGGCGACTTGCTTGTAACAGGTTACAGCAACTTTTCCCGCAACCGC
ACCTTCGGAACCATGATAGGCAAGGGCTACAGCGTGAAGAGTGCGCAGATAGAGATGGAG
ATGATTGCAGAAGGATATTTCGGCACCAAGTGTATGAAGGAAATCAATCGCCACATGCAC
GTCAACATGCCGATTCTCGATGCTGTATATAATATATTGTACGAGCGCATCAGTCCGCAA
ATCGAAATCAAGCTCTTGACCGACTCGTTCAGATAGACACATCCTATCCTTCGATTTCGG
CAGAAGAGTTTGTCTTCAAGTAGTAACATTAACACATTCATTTAGATATTAAAAGAAAAA
TGAAAAGTATCAGCTTAAACATTACAAAGGCTGCATCATTCCTTGCAGAAGATGCAGTAA
AGGCTTACGAGCCTAAGGTTAAGGCCGCTCAGGAAGCTCTTGAGAACGGCACTTGTGAAG
GTAACGATTTCTTGGGATGGTTGCATTTGCCATCTTCTATCACTCCTGAGTTCCTCAATG
AGATTCAGGCTGTTGCCAATACTTTGCGCGAAAAGTGTGAGGTAGTTGTTGTAGCAGGTA
TCGGTGGTAGCTACCTCGGTGCACGCGCCGTTATCGAAGGCCTCGGCAACTCTTTCGCTT
GGCTCGTAAACGACAAGAAGAACCCTACTATCCTCTTCGCAGGTAACAATATCGGTGAGG
ACTACCTCTTCGAGTTGACTTCTTTCTTGAAGGACAAGAAGTTTGGTGTCATCAATATCT
CTAAGTCTGGTACCACTACTGAGACTGCTCTCGCTTTCCGTCTTTTAAAGAAGCAATGCG
AGGATCAGCGCGGTAAAGAAGAGGCTAAGGATGTTATCGTAGCTGTAACCGACGCCAAGA
AGGGTGCAGCACGTACTTGTGCTGACAAGGAAGGTTACAAGAGCTTCATCATCCCTGATA
ATGTAGGTGGCCGCTTCTCTGTTTTGACCCCAGTAGGTTTGTTGCCTATCGCAGTAGCAG
GTTTCGATGTAAAGCAGCTCGTAGCTGGTGCGGCTGACATGGAGAAGGCTTGCGGCAAGG
ACGTAGCTTTCGAGGAGAATCCTGCAGCTATCTATGCAGCTACACGTCAGGCTCTCTATA
CTCAGGCCGGCAAGAAGATTGAGATTGTATGCAACTTCCAGCCTAAACTTCACTACTTCG
CTGAGTGGTGGAAGCAGCTCTATGGTGAGAGCGAGGGTAAGGACCAGAAGGGTATCTTCC
CAGCAGCTTGCGACTTCACTACCGACCTTCACTCTATGGGCCAGTGGATTCAGCAGGGCG
AGCGCTCTATCTTCGAGACTGTTATCAGCGTAGAGACTCCTAACGAGAAGTTGCTCTTCC
CTCACGATGATGAGAACCTCGACGGTTTGAACTTCCTCGAGGGCAAGCGTGTTGACGAGG
TGAACAAGATGGCAGAGCTCGGTACACGTCTGGCTCACGTTGACGGTGGTGTTCCTAACA
TCCTGGTTAACGTACCAGAGTTGAACGCTTACTACCTCGGTCAGCTGATCTACTTCTTCG
AGAAGGCTTGCGGTATCAGCGGTCTCTTGGAAGAGGTGAACCCATTCAACCAGCCTGGTG
TTGAGGCATACAAGAAGAATATGTTCGCATTGCTCAACAAGCCAGGTTATGAGGCAGAGA
GCAAAGCTATCCAGGAGCGCTTGAAGAATGAATAATGTGTAGTGTTTAATGTTTAGTTGA
GGCATACGCCATGCAAAGCATTAAACACTAAACATTAAACACAAAACATTAAATAATTGA
TGAAGGAAATTATTTTTAAATATATGAAAGAACACGGTTTTGGGGAATTCAACCCTAAAG
CCGTGCTTTTTGATATGGACGGCGTGCTGTACAACAGTATGCCAAATCATGCTGTGGCAT
GGCAGGAATCGATGAAACAGTTTGATATCCACATGACTGCAGCCGATGCTTATGCCACCG
AAGGAGCCCGAGGCATTGACACCATCCAGATGATGGTGAAGAAGCAGAAGGGCATCGACA
TCACGCTGGACGAAGCACAGAAGATGTATGATGTGAAGACCGAAATATTCCACTCGATGC
CTACTGCCGAAATATTTCCTGGCGTAAAGGAAATCATGCAGAAGGTTAAAGATGCCGGCA
TGCAGGTAGGAGTGGTAACAGGAAGCGGACAGCGCCCGCTCATCATGCGACTGCTCAACG
ACTTCGGCGATTTTCTGGATGAAGCACATATCGTAACCGCCTATGATGTAAAGCGCGGCA
AACCAAATCCTGACCCATATCTCATGGGATTACAGAAGGCAGGAAACCTGAAACCCTGGG
AAGGCATCGTGGTAGAGAATGCTCCATTGGGCGTCCGTGCCGGCGTGGCAGCCAACATTT
TTACGGTAGCAATTAACAGCGGTCCGCTACCAGATGAAGAATTATCCAATAAGGGTTGCA
ATCTACTCTATCACCAGATGACTGAATTCTGTGATGACTTTGAAAACCTGGTTGCTAAGG
CTTAATCCGGTTCACCCACAGATATTCTGACTTATTCAATAAAAAGACATCATTAAAAAC
ATATAATGACATGAATAGAAAAGTAGCTTTAATTACAGGTATTACAGGCCAGGATGGTTC
ATACTTGGCTGAATTATTGTTGGAAAAAGGGTATGATGTTCACGGAACTATCCGCCGATC
ATCTACCGACTACCGCGAAAGAATTGCTCATTTGGAGGGTACACCTAACTTCCATCTTCA
CTATGCTGACCTCGGTGACTCTATGAGTATCATCCAGGTAATGAACAAGGTGAAACCTAC
AGAGGTTTACAACCTTGCGGCTCAGAGCCACGTACAGGTGAGCTTCGACTCCCCTGAGTT
TACAGCAGATGTAGATGCTACCGGTGTGCTCCGTATTCTGGAGGCTATCCGCCAATGCGG
TTTGGAGAAGACCTGCCGCATGTATCAGGCTTCAACATCTGAGCTCTACGGTAAGGTAGA
AGAGGTTCCTCAGAACGAGAACACTCCATTCCACCCTTATTCTCCATACGCTGTTGCCAA
GCAGTATGGTTTCTGGATTGTCAAGGAGTATCGTGAGGCTTATGATATGTTCTGCTGCTC
TGGTATCCTCTTCAATCATGAAAGTGAGCGCCGTGGTGAGACTTTCGTAACCCGCAAGAT
TACTTTGGCTGCAGCCCGCATCAAGCAGGGCAAGCAAGACAAGCTCTATCTCGGTAACCT
GGATTCGCTCCGCGACTGGGGTTATGCCAAGGATTATGTAGAGTGTATGTGGCTGATTCT
CCAGGCTGAGAAGCCAGAGGACTTCGTGATTGCAACAGGTAAGCAGCATTCTGTTCGTGA
GTTCGCCCAGCTGGCGTTCCACTATGTAGGAATCGAACTGAAATGGGAAGGCAAGGATGA
GAACGAGAAGGGCATCTGCGTTGAGGGTCCTGAGGAACTCATCGGCAAGACACTCGTTGA
GGTTTCTCCTGATTTCTACCGTCCTACCGACGTGGTGAACCTTTGGGGTGACCCAACAAA
GGCTAAAGCTAAGCTCAACTGGAATCCTAACACCACCTCTTTCGAGGATCTCGTAAAGAT
CATGGTAGAGAGCGATATGGCTAAGGTAGCTGCTGAGGATGCCGGTCAGAAGGTTCGCTG
CAATCTTGCAGAATATCTTGAGAAAGGTATTGTAAAGTAACTATTGATAGTTTATAGTAA
ATAAACAATGTTATCAAAAGATTCTAAAATTTATATAGCAGGACACCACGGACTCGTGGG
TTCTGCTATCTGGAATAACCTCAAGAAGAGAGGTTATAACAACCTGGTAGGTCGTTCTCA
CAAAGAACTCGACTTGACCGACCAGTATGCAGTAGAGAAGTTCTTTGATGAGGAAAAGCC
TGATGCAGTAGTATTGGCTGCTGCCTTCGTAGGCGGTATCATGGCGAATTCATTGTATCG
TGCAGACTTCATCATGCAGAACATGAAGATGCAATGCAACGTAATCAGCAACGCTTATTC
TCATGGCGTGAAGAAGCTCCTCTTCCTGGGCTCTACCTGCATCTATCCTAAGAATGCACC
GCAGCCTATGAGCGAAGATGTGCTCCTTACTTCTCCGCTGGAATATACCAACGAGGAATA
TGCCATCGCCAAGATTGCCGGACTGAAGATGTGCGAGAGCTACAACCTTCAGTATGGTAC
CAACTATATCGCTGTGATGCCAACCAATCTCTATGGCCCTAACGATAACTTCCATCTGGA
GAACAGCCACGTAATGCCTGCGATGATGCGCAAGATTTATCTTGCCAAACTCATCCACGA
TGGCGACTGGCACAGCATCGAGGTGGATATGAACAAGCGCCCTATCAACCCTACTGATAA
GCTCCGCGAAATCATCGGCGAGGGTAACGTAGACGGCAGCAACTCTCACGAGCGCATTCT
GAAGGCGCTGGAGTTCTATGGCATCTACGACAACAAGGTAGTGCTTTGGGGAACAGGCAA
ACCATTGCGTGAATTCCTCTGGAGCGAGGATATGGCAGATGCCAGCGTTCACGTGCTACT
GAATGTAGATTTCAAGGACATCATCGGTATCGAGAAGTACAGTTCTGTATTCTATGGTGC
CAAGGTAGATGGTGCTGTGGATAGAAACAACTCTGAGGGCCGTGGTGGCGCTATCCCTTC
TCTCGGTGAGATTCGCAACTGCCACATCAACGTGGGTACCGGCAAGGAGCTCACCATCCG
TGAACTTTCTGAGCTTGTAGTAAAGGCAGTAGGTTTCGAAGGCGAGGTAGAGTTTGACGC
CAGCAAGCCAGATGGAACCATGCGCAAGCTCATCTCTGTAGATAAGCTCCACAGCCTCGG
CTGGACGCATAAGGTAGAGATTGAGGATGGTGTGAAGAAACTCTTCGACTGGTATCAGGA
GAGTCTGAAAGGCTAATAAAGAATATCGACTATGGATACAGAACAACTTTCTATGACCAA
GAAAACCCTTGTGGGAGTACAGTTTCTGTTTGTGGCTTTCGGTGCAACGGTTCTGGTGCC
TCTTCTAATAGGCATCGAGCCGGCAACGGCTCTCTTCACCGCTGGTGTAGGAACCTTTCT
TTTTCACTTCATCACCAAGGGCAAGGTGCCTATTTTCCTGGGCAGTTCCTTCGCCTTTAT
CGCCCCTATCATCGCTGCAACCAAGCAATGGGGACTGCCGGGAACAATCGCCGGACTAAC
CAGCGTTTCTCTGGTGTATTTCGCCATGAGCGCCCTAGTGAAATGGCAGGGCAAGAAACT
GCTGGACAGGATTTTTCCTCCGGTAGTCATCGGTCCCGCCATCATCCTCATCGGTCTCTC
CCTTTCGGGCAGCGCTGTGGATATGGCAAAGACCAACTGGATTCTCTCCTTTGCATCGCT
CATCACCGCTATCCTGGTGCTTACCTTCTGCAAGGGCTTGATGAAGCTGGTTCCTATCAT
TTCGGGGGTTATCGTGGGCTATGTCATCGCCATCTGCATGGGCGAGGTAGATTTCTCGGG
CGTGGCAGCGGCATCATGGTTCTCCTGTCCTGTATCCTTCGATACCATCACCCATTTCTC
CTGGGCTCCATTCCTCTATATGTTGCCCGTGGCAATAGCTCCGGTGCTGGAGCATATCGG
CGATGTATATGTGGTGAGTGCCGTAGCCAAGAAGGATTTCGTGGCAGATCCGGGATTGCA
TCGCACGATGTTGGGCGATGGACTGGCATGTCTCTGTTCAGCCTTTCTGGGCGGACCTCC
TGAGACCACTTATTCAGAGGTAACAGGTGCGATGTCTATCACCAAGGTAACGAGTCCTGC
TGTGATTCGCATATCCGCAGCCACCGCTATCTGTTTCTCCATCGTGGGCAAGTTGAGTGC
TTTGTTACAGAGCATTCCTCAGGGGGTTTTAGGTGGCATCATGCTGCTGCTTTTTGGAAC
CATCGCAAGTGTGGGCGTTCAGAATCTGATGCAGAACAAGGTAGACATGAATGAAACCCG
CAATGTTATCATCATCTCTGTGATGCTGACGATGGGCTTGGGTGGCGCCGTTCTCTCATC
CGGTTCCTTCGCCATTTCCGGCATCGGTCTTTCCGCCGTCATCGGCGTAGTTCTCAACCT
CGTTCTTCCTAAGACGAAGAAGAAAGAGGCATAAATAAGGAAAAAGCTTTAAAAACGAGA
TTGTTTTCAAAGCTTTTTCTTTTTTATTAGAACAAAAAGAGGGGTAAAACAAGGATTTTA
ACCTACTAAAACAGTTCTTTCAACTAAGAAAAAAaGCATTTATACCTAGATAAAATCTCC
GTTCATAGACGTTGAATGTCCGTTCAAAGACGTTGAACCGCCGTTCAAAGACGCTGAACC
GCCATTCAACGTCTATGAACGGAGATTTCAATAGGGTTAAAGAACATTTTATCCTATAAT
CAACCAAAACTTTTCCTGAGATTAACACATTATTAATACAGAAAGAAGGAAGAAAGGAGA
TAAGAGAGATGAAGAAAAGACGTTGTTTCTATCTTGAACTAAACCGATTATACTAGAAAA
GCGTGCAAGCTACATCTCTGTCGTCTGCACGCATCCTCTTTTTATTTAATCGCGCTATGA
TATATAATAGCTTTTTACAATCTCGCTCCGAATCTTGCGCTTGGCAATGGAGCGGTAAAG
TAATAGTTCTGGTCGTTATTCTTATCCAGGAAATTCACCTGCTTCATACCGAAGAAAGGC
AGACCACTAGGGAAGAGCGGAGTAAAATCGGTTACACCACCAGAGAGAGCAGGACTGTTA
TCCTGATAATCGAAATTCCAAGTCTTATCGAATGCCAATGGAGCACCATTCTCCACTTTA
TCAATCTCGCAGTTGATATTCATCTTGTCGCTCTGAGTGAAACTCTTGAAGAGAGGGTTG
AACTGACCAGCCACGCTGCTCTTGATATCAGTATCAAACCAGATGCCCAAAGCTGCATCC
TTCGCCATCTGCTCTACTCCTGTCTCTGTAGATGCAAAGTAGTAGTTTGGAGTAAGACGG
CTGTGCTCCATATCAGCACCATCCTTCTTTGGCTGCTTCAGGCCGAAACGTGAATCATAG
ATGAGGTTGTTCACAAAGATTGGCTTCGCAGCCTTCTCTACCCATACAGAACCACCCTTC
TTGTTCTTGGCACGGCGCCATCCGCAATTAACTACAGTATTGTTGTAAGCAGTCATCTCG
GTAAGCGGAATCACCTCACTATTGCCGGCATTAGAGAGTTTGAAGGCGTTGGTGCAGGCG
TTGTAGATGATGTTGTTGGCTACATCGAGCTTGCAACCCGCCTTTACGTTGATAGCCTCG
CCGCCATCGGCTGCATTTCCGCTATCAGCAAATATATTATTGATAATCAAGCCGTTACCA
CCAGTAAAGTAAGTCTGATCGTTGTAGTTATCGTGGAAGAAACTGTTTGCCATCACGAAC
TTACCATTCACATTACAGAAGTGGAAGGCTGGCACACCACCATCAATGGTAGTCTTGAAA
AGCTTGTTCTGGAAAGAAGCAGAACTCTCGGTAGGAGTAGCTCCGGCATAGGCCACATCC
ACGTGGTTGAGTACCACTTCTTCTGAATTGTAGCCACAGATGATGCCGCCCCAATCGGCT
GGTTTCTTGGTATCAGAAGTGATGGTAACTGGCTTCTCGGCGGTTCCCAGACAATAGAGA
TTGCCCAATACCACGATTTCTACCGGTACCTGAACCTCTGATTTGCAGGTAACAGTTACG
CCCGGCTCGATGTAGAGCGATGTTCCTACAGGAATCTCCACGCTCTCGCTGAGGGTAGTA
TCCTTGCTCCAAACCAGAGAGCCTTTAGGATATTCTGCCACCTTAGTTGTAATGACATCT
TTAGAACCCTGGTTCTGGTTGCCATCACTTCCATTAGCGCCATTATTCACGTAATCGTAT
GGATTTATATTATCGTTCTCGCAAGATGTGGAGAACATTGCAGCTGCTGCCATCATAAGC
ATGCAAGCTAAAGTATTTATCTTTTTCATTTTTtACCTTTTTtCTTTTTACCTTTTATAA
CTTGTATCTTACTCCCAGCAGGAAGGTTCTGCCATACTGATAAGTTCCCACGATGGTCTT
ATCGCTCTTCTGGCCCTCATACTCCAGGTTGCTCTTGTTCACGGTCTTCAAGTATCTCTC
GCGCTTGGCATCAAGCAGATTGTTTGCCTTGAAGAAGACGGAGATGCCGTTCTTGAATTG
CTTCTCGGCACTCAGGTCGAGACCGAACATAGCCTTATCCCACTGGTCGGCATCCTTGAA
GGGAGAAACCAGGGCGAGCTTGGTACCCGTGAAGGAAGAGGCCAACTGCGCATTCCAGCC
ATTCTCCGTATCCTTATATAATAAGGAGATATTGGCGGTATGAGGAGCCTGGTTAACCAG
CGGACGGGTCTGGGTTACACCCGTCTTATACTCGGCACTACCCTCCTTGTACTCACGCTT
CGAGGTGGTGATTTCAGAATGGGTGTAAGTATAATTTGCCTTTACTCCGAAGTGGCGAAT
GTATTTGATGACGTCGATTTCGAAGCCCATGTTCTTGGCATTACCCAGGTTATCCGGCAT
GTAGTAAGCATCGGTTCCGGCACCAATCTTGCCATCAGATGTTACGAACACCTGCTCTAT
CGGGTCTTTCAGATATTTATAGAACACGCCGGCAAGAATCTGCTCTGTCTTGCTTGGGAA
CCACTCCCAGCGCAGGTCGATGTTGTCGATGCGGGCACGCTTCAGGTTTGGATTACCCTT
TTCCTGATACTCCTCGCCCATAATCTGATAAGGCACAATCTCATAGAAGCCCGGACGGTT
GATGGAGCGATAGTAAGAGAGACGCACGTTCATCTTCTTGGTTGGCGTCCATTTGATGGA
TGCAGATGGCAGATAATCCCAGTAGCTCTGCTCGCCCACCTGTCCCATGTTACGGAAGTG
CTGGAGCATGGTGTAAATCTGGTTGGTATGCTCGGCACGGAAACCGGCATTCAGTTCACC
TACCTCGCTCTTCAGGGTTACCATGGCGTAGGCGCCTCCGATGTGCTCCTTGGAATCGTA
GTTGAGCTGCGAAGCCTGAGAATAAGGAGTTTTGCAAACCCAATCTATATTGGCATACTG
CTCTAATCCGTTTCCATCCATCGTCTGCGAGATGTCGGCAGGATTGAAGATGTAAGAATA
ATATCTATTGCTGCGTTCTTTTCTGCGATACTGTGCACCCGCCTTCCAGAGAGCCTCCAC
ATCGTTGGCGAAATGGGTATCGTAAGAAAGGTTGATGTAGCCTGCCCAGTCGGTATCCTT
GTTGTGCTGGAACCGGCGCTCGGCACCCTTAGGCAGGGTCTTAATGATATTCTTATTGGC
ATCCCAGATGGAACCCGAAACGGCATCGCCGCCATTCTCGGCTTTTCTGCTCACGGTATT
CGTCAGGGTTACGTAGGTTCTGTCCGGATCTTCCTCCTTTGCCTGCGAAAATACGCCCGA
CCAATCTACGGTAAAATCCTTGGTAAGATGATGCGTACCCTTCAGGTTAGTGGCGAAGAT
GCTCTGGGTGGTTGAGAGAGAGCGCACCTCATCGTCCTGGGTATAGCTGTCGGCTCCGAT
ATATTCGGTGTTGACACTGTTATTGTATCTGATGCCCTTGGAATTGGTGCGCACATACAT
GTTGTACCATTCCAGCTTGTGGCCAGTCAGGGTTAAATCTATCTTGGCATGAGCACCCGT
GGTAAGATCATGGATGCTGTAGTAGCGATGTTGCAGATTGGAAATGTACATTGCCTGCTC
GCCCGAAGCCATCTTTACGGAATTGTAGGTGCGCTCGGTGCCACGGAAAGTATTCTGCAC
GCTTCCGGCAAGCATCACGCCCAGGCGGTCGTTCCAGAAGCGGTTGCCGATGCTCAAACC
TCCGATGAAGTTAGGAGATGGCATGGAATGACTCTTCAGCTGAACAGGACCTTTCTTGAA
ATCACTCATCTGCGCCTTGTAGTCTTTTCCGAAAGCCTCGTAAGGAGCCTTCTTTGTATA
ATCAGAGCGGTTGCTGGTAAGATAATCTCTGCCATCCTTCCAGAAATAATCACTTGCTCC
GATGGCTGCATTCGCCAGAATCTGGAAGTGGGATGGCGCATCCTTCATCACCATATCCAC
CACGCCACCGGCTGCATCGCCTTCCATATCAGCCGTCAAAGACTTGGATACCACGAGGCG
ATCCATCAGATCAGAAGGGAAGATATTCAACGGAATGTAACGGTTTTTATCATCCGGACT
TGGAATCTTCACGCCGTTTACCAAGGTGTAGTTGTAGCGCTTGTCCATGCCTCGGAGGAT
GGCGTAGGAAGCCTCGCCCGATGCATCACGCTCCATGGTTACACCCGATACTCGCTGCAG
AACGCTTGCCACGTTGACATCAGGCGAAAGCTGGATGCTCTGCTGGCTCATCACGTTGAG
CACGTTGCCGGCATTCTTCACGGTTTCTATGGCGCTTCGGTCGCTGCGGTATTCACGATG
ACCGGTAACCACCACTTCGCCCAACTGCTTCAAGTCTTCATCCATCGGAATATCCACCTT
GTCTTTCTTAGCCACATCTACTACCATCTCCCTGGTCTTGTACGACATGTAGGAAACGAT
GATGGTCACCTTGCCTTTATCAGGCAATTCATGCAGGGTGAAAGTACCATCAAGTCCAGT
GGTGGTACTCACGTTGGGCAGCTCCTTTACTCGGATTACGGTTCCGATGAGGGGTTCACC
CGTTTTGTTATCCTTGACTATACCATCCAGCGTATGTGCCTGGATGGAGGTAGTCGCAGC
GGCTAGAAGCGCCGCACTCAGTAAAATTCTTTTCATCTATATCGCTATTGAAATCTTCAT
TCGTTTCTTTTCGCAAAAAAGCTCCTTTTACTTTTTtACCTTTAAAACCGTGTGGATGAT
TTTTCCATCCTTGTCAATCATCGACATTCTCAGCTGCTTCTTATCTGCTGTAAATACAGA
GAAACCATCGGCTGGACTGCAGAACACAGTGCCATCGATAGGCTTCACAGGACGAGCCAG
AGATGAAGAGGAATTGACTACGTAGTCGATGTTGTCGCCCTTCTTCTGGATGTGCTGGAA
GTTGTGGATATGGCCGCAGGCATAAATCGCCACATTATTATATTTATGGAGGATAGGAAG
AAGGCGCTTCTGCATGTCGAGTCGCTCACTCTCCTTCTTCTCGGTGTAGGCGTAGATAGG
ATGATGACCTACCACGATGACCCAGTCTTCCTTGGCATTCTTCAGGGTTTCGTCGAGCCA
GGAGAGCTGAGCCTCTGCATCCTGCTTGCAGGCATCAGGATATTTTTCTGACGCCTTGCG
ATAAGAATCGATAAGAGGTGTGGTGTCGAGGAAGATGACACGGATGGTAGTTCCCTTGTG
GTCGAACACCTTGGTGTAATATTTGGCTGGCATCATCCAGCGTCGGCTCACCTTACCATA
GTCCATAAAAGCCTGAGTATTACCACGATACTCATGGTTTCCACAAACCGGGAACCAGTC
GAGCATCAGGTCTGGATGAGAATAAACATATTCGTAATTGGTAAGCCACAGAGGGTCCTG
GGGGGAAGCCACGCCATTGAAATGGTGGATGTCGCCCACGGCAAGTACGCATTCAGGATC
TACCGTACCCGCCATCTCGCCCATCAGTTCGGCGATAGGCTTCTGGTCGTAGTAGCCGTT
TCGACCCATATCATTGGTCATGTAGAGGGTGATTTCACCCTTCAGTTTCTGCCATTCGGC
AGCATTCGCCTTCCAGTTAGGATCCTGCGGAATAGCGGTTGCTGCACTCTGAGAGCAGGT
TGTTAATGCTGCGTTTTGCGCCTGTGCAGTCAAACCTCCGCCCAACAATAAAGCCGAAGC
CAAAACTACAGTAGCTACTCTACCTTTCATCATAGCAAAGCCATTCATGCTACTATGCTT
ACCCGATACTTTCTTTTCCATTTTTCTTTATCTAACTATAATACCTTTCTATAATACCTT
TATTAAAGATTTCCCCTTTCGGGGTAATTCCTGTTAAATTTCGGGTGCAAAGGTAGGGGT
ATTATGTGTCAATGAGGTTACAAGGATTTTAATTAGCAGATAAAAGATACTACAATTTTA
TTACGGGAGTTTCCCCCGATGCTTTTAGGGAAAATCATACGCTGGTTTATGGTTTTCCCC
TTGTTGTTTTCAGCTATTCTCCCTATCTTTGCACCAGAAATAAATAAATGCAGTAATAAA
CCTTTAAAGAGAAGATAGTTATGAAAAGAATGATTATGACATTGGTAGCAGTATGGATGA
TGATTACATCTATGAATGCTCAGAGACTGACAAATATTCAGGCAGAAGCCCGTTTTATCA
CAGATAAGATGGTGGTGGAACTGGGATTGAGCAGCGCCCAGCGCAACAGCATCCTGAACA
TCAATCTCAATTATCTCAATGGCATCCGAAGCTATCGCGACATCGATGCCTACGGCTGGC
ATTACCGCAACAAGCAGCTCAAGCGCATGATGACCGCCAGACAATGGAAGAGATTCAAGG
ACTCTTACTATTTCTATCGCCCTATCGGCTGGCAGAATCATGTGTATGTTCACCATATTT
ACACCAAGTATCCAAAGTATAACTGGGGACACGACAAGCGCCGCCCTCGCCCTGAGTGCA
GCTACGGAAGACCAGGATGGCCAGGCGGAACCCATGTAACTTATGGACCAGGAAAGCCGT
GCAAGCATCACAAGTATCACAAGCACGACAAGAAGTGGAAGCACGATAGAGATTGGGATG
ATGATGATGATGACGATGATGATGATTGAGATAATGACAGGGAAAATGACTGAGATTAAG
ACAAACATTCGATGATAAAACAGAAGAAATCCAAGCTAGAGATGATTCTCCGGCTTGGAT
TTCTCGTCAAATAAAAACTAACTATGCCGTCTAACTAATCATTAATTACTAACAAGATGT
CTTCCACAATCTGCTCATCGAGCAGGCGATTATCCGAAAGCAACTCCTTCACATCGTATC
TGTCGTAGAGTCCCTTCCTGATGCCGCCCACCATCACCTTCATTTCTGAAGTGCCATAGT
AAGAGGCGATACGCTCGCCGAAACCGCCATCCTTCGAACCATCCTCCAGGGTTACCACCA
ACTGATGGTTTGCTTTCAGGCTATCCAGCGTCTCGGCATCCACCTCGTTCAGATAACGTG
GATTGATGAGCGTAGCATCGATGCCCTTATCAGCCAACAGGCGGACTACATTCTCGCCCT
TCTGATAGAACGAACCGGCGGCGATGACTGCCACCTTCTCGCCCTGGTGCATTACCTTGT
ACTTTGCCTCGTAACCATATTCAGCATCAACGGCTTCTGACGTATGAACCACGCCATTGC
TTGGCACGCGGATGGCGATAGGTTTCTTATCCTGCAGAATGCTCCAGCGGAGCATGGCGA
AATACTCCTCGCAGGTGGTTGGAGCCAGATAGATGAGCCCCGGAATGCTGCAGAGCATCG
GAATATCGAAAAGGCAGATGTGGGTGATGTCGTTCATCGAGTTCACTCCGCCTCCTACCA
CGTTGATTACGGCTGGGTTGGAATTGATGCAGAGGTCTTGCGCTATCTGGTCGTAGGTAC
GTTGGATAAAGGTGCTGTAAACGGTCCAGACAGGATGCAATCCACCCTTCGCCATTCCCG
AAATCATGGCCACCGCCTGCTCTTCGGCGATTCCCATATCGATGTGCTGCTTGCCAGCCA
GTTGGCGCTTATCGGCAGTAAAGCCACCTGCGGTAGGAGTACCGGCGGTTACAGCGATGA
GGGTCTTATCCTGCTTCATCTCGCTGAGCATCCAGTCAGAGAATAATGTACCGTAATCCT
CTGTCGGAGCAACCTCCGGGAGGATTCCATCGGCATTCCTTCTTGGTCGCGAACCGTCTT
CCAAATTGAAAGGCATTCCCCAATGCCAAGCCTCCTTATTGGCTACGGCTGGCGCAAATC
CATGACCTTTCTCTGTGTGAATGTGAACCACGGTAGGCTTATTCGTATCCTTCACGCTCT
CGAAAACCTGGATGAGTTTTTCGATGTCGTTACCCTCTTCCAGATACTTGTATTCAAAGC
CCCACGCCTTGAACCAGTTGTGCTCGCAGGTGCCGTTGCTCTCGCGCAAGGCACGCAGGT
TCTTGTAGATTCCGCCATGATTTTCGGCGATAGACATTTCGTTGTCGTTCACCACGATGA
CGATGCCCGTGCCGAGTTCCGAAGCCTCATCCAGTCCCTCGAAAGCCTCGCCGCCCGAAA
GGGATCCGTCGCCGATAATGGCGATGATGTTCTCATCGGTACCCTTGATGTCTCGCGCCT
TCTGCAAACCGGTGGCAAGACTCACGGAAGTAGAAGTATGCCCCACCTCAAAGTTATCAT
ACTCAGGACATTCGGCAGGAGAAGAATAGCCTGAAATGGCATTCATGTCATCCACATCGC
CGAGGAATCCCGCAGCTCGTCCGGTGAGCACCTTATGCGGATAGCATTGGTGGCTTACGT
CAAACACGAGCTTATCCTTTGGTGCATTAAAAACGTAGTGAAGCGCCACGGTAGCCTCCA
CGAATCCCAGGTTTGGTCCCACATGACCGCCATGTTTGCTTACACGGTTCAGCACAGCCT
GTCTGGTTTCATCAGCCACCACCTGCAACTCCTTCAAATCCAGCTTCTTCAAGTCGGCTG
GCGACTTTATTTTCTCAATATACATTTTCTTATAGTTTTAATTATGATTTCTGGGTGCAA
AGATACGAAGAATCTTGAAAACACGCATTACCCAAACTACAGAAAAAATGAATAATTCTC
CCTATTCCTTCACATCCAGCATTTCCGGATGCTCCATCCGCTCCTTTTTCTTGAGTTTCT
TCACCACTTCGGAATAACTGTGGCGAATCAGGGCCTGGATGAAATCATCTTCCAGCGTGC
CATAAAGGTTTACCTGATTCCAGTATTTCTTATTCCAATGCCATGCGCCTTCTATTTCGG
GATGCACTTCCCGGAGTTCGAGGGCGTAATCGGCATTACATTTCATCGTAACCCACTCGG
GGCGCTCCAGGTCAACACAGGCAAAGATCTTGCCCAAAATGCGAAACACCAAGGTCTGCT
CATCAAAAGGAAAAGCCTCGGCTACGAGGGGAAGCGAGAGGCAATACTCTCTAACTGATT
CTATATTCATCATTTCTTCTGATTATTTCTGATTAAAATGTTTCTATGTTTTAGGGGACA
AAGATAATAAATTCTGATGAAACGGCAAGCCTTATTCCATAAAAAAAAGAAAACTTTAAA
ATAACTCCCTTATGGGATACCTGAAAGCAATCTTTTTGTAACTTTTTCAAGAAAATATTT
GGTAGTTACATAATTTTATTGTAGATTTGCAGCAGATTTTTTTAAGAAGGAGTACTTATG
CAGAAGAAAAAGGATAAAAACCTGATGAAAACGGATGTAAAACCGATGAAACAAGGACTG
CTGTCCCGGATTTTCCATCTCTATTACGATGGTTTCAGGACGATGACGCTGGGCAAGACG
CTCTGGGCTGTCATTCTCATCAAGCTTGCCATCATCTTCCTGGTGCTCAAGCTCTTTTTC
TTTCCAGATTTTATCAATACGAATGCCAAGAACGGAGACAAGGCTGGCTTCGTTTCCAAG
GAAATTCTGAACAGATAAGACTCTGAATCCCCGCAACCTTCACATCGAAAGAAATACAAA
AACATTATATAATAACAATTCTAAAACCATTCAACTATGATGACAAATCTATTGTTAGAC
ATTACATCAGCGACCATCGACTGGTCGAGGGCGCAATTCGCACTCACGGCCATCTACCAT
TGGCTGTTCGTGCCGCTCACCCTGGGACTGGCAGTAATCATGGGCATCTCCGAAACATGC
TACTACCGCACCAACAAGCCGTTCTGGAAGCACGTAACCCGTTTCTGGCAAAAACTCTTT
GGCGTCAACTTCGCCATGGGCGTTGCCACAGGCATCATCCTGGAATTTGAATTCGGCACC
AACTGGAGCAACTACTCCTGGTTCGTGGGCGACGTGTTCGGCGCTCCCCTAGCCATCGAA
GGCATCCTGGCATTCTTCATGGAGAGCACCTTCGTAGCCGTAATGTTCTTCGGCTGGGAT
AAGGTGAGCCGGGGCTTCCACCTTGCCTCTACCTGGCTCACGGGACTTGGCGCCACCATT
TCTGCCTGGTGGATTCTCGTAGCCAACGCCTGGATGCAGTATCCGGTGGGACAGGAATTT
AATCCCGATACCATGCGCTTCGAGATGACTTCGTTTATGGATGTGGCACTCTCGCCATTC
GCCATCAACAAGTTCACCCATACCGTTACTTCCTCCTGGATCATCGGCGCCACCTTCGTA
GTAGCCGTAAGCTGCTGGTATCTCCTGAAGAAGAGAGAAACCCAACTGGCGAAGGCGAGC
ATCAAGATGGGTGCCGGAGTAGGACTCATCGCCACCCTGCTGGCTGCGATGACCGGCGAC
AACTCTGCCTACCAGGTGGCACAGGTGCAGCCGATGAAACTGGCTGCGATGGAAGCATTA
TATAATGGTGGAAACGGCGAAAGCCTCACGGCGATAGCAGCCGTTCATCCCTTCCGGCAG
CCCGATTACGAAAACGAGCAGGAGCCAGCCATGCGCATCGCCATCCCCAACATGCTCTCG
TTCTTAGCCACCCGCACAGCCGATGGCTACGTGCCTGGCGTAAACGATATTATCAAGGGT
TACACTAAAGAGGATGGCACCCGGGAACCATCCGTGCAGGAAAAGATAGCCCGGGGCAAG
AAGGCGATAGTTGCCCTGAAAACCTATCGCGAAACGAAGGCGAAAGACCAGCTCCCTATC
CTCAGGGAGAATATGAAATACTTCGGATATGGTTACATCAAGGACGCCAAAGAACTGGTA
CCGAGCATCCCGATCTGCTTCTACGCCTTCCGCCTGATGGTGGGAGTAGGCTGCCTGCTC
ATTCTCTTCTTCGCCCTCAGCCTATTCCTGGTCTATAAGAAGGAAATCGCCCAATACCGA
TGGTTCCTCATTTCCGCCATCATCATGATTCCGCTGGCTTACATCGCCTCAGAATCGGGC
TGGATAGTAGCAGAAATCGGTCGCCAGCCTTGGACCATCCAAGACCTGCTGCCAGTAAGT
GCCGCCATCTCCGACATCGAAGCAGGCAGCGTGGCCACCACCTTCTTCATCTTCCTGGCA
CTCTTCACTACCATGCTTGCCGTGGAAATCAGCATCCTGGTGAAGCAGATTAAGAAAGGA
CCGGAATATGAATAAAAGCTTAAGATGATAAACTTAAGATTATGAATTAACTTTATGACA
TTAGCATTATGAGATACGAATTTTTGCAATCATACTGGTGGTTCCTCGTATCATTATTAG
GAGCCCTGCTGGTGTTTCTCATGTTTGTACAGGGAGCCAACACCTTGATATTCTGTTTGG
GAAAAACGGAAGAGGAGCGTCGCCTCATCATCAACTCTACGGGACGAAAATGGGAGTTCA
CCTTCACCACGCTCGTCACCTTCGGCGGAGCCTTCTTCGCCTCGTTTCCATTGTTCTACA
GCACCAGTTTCGGCGGAGCCTACTGGCTGTGGATGATTATCCTGTTCTCATTTGTGATTC
AAGCCGTGAGCTATGAATTCCAGAACAAGATAGGTAATTTTCTTGGACCGAAGACCTTTC
AGATCTGCCTCATTATCAACGGCATCGTGGGTCCGCTGCTTCTTGGCGGAGCCGTAGCCA
CCTTCTTCAACGGCAGCAATTTCCTGATAGACAAGGGCAATATTACCAACAGTCTGCAAC
CCGTCATCAGCCGCTGGGCAAATGCCAGCCATGGTCTTGATGCCCTGCTCGACCCATGGA
ACGTAGTGCTGGGACTTGCCGTACTGATGCTAGCCCGTATTCTGGGCATGCTCTACATCA
AGAACAACATCGAGCACCAGCAGATTCAGGAGCGCTGCACCCGCCAGTTGCCATGGAATG
CCCTCCTCTTCCTATTGTTCTTCCTGCCATTCCTCATCAGATTGCTGGTAAAAGATGGAT
TCAGCACTTCTTCTTCCGGCATTACGATTGAGAGTATGAAGTATCTTCACAATCTCCTGG
AGATGCCAATCTTGCTTGTAATATTATTAATAGGTGTAGTAGTCGTTCTTTTCGGCATTT
TCAAGTCATCGAGGAGCGTGCAGTATAGAAAGGGAATCTGGTTTACGGGCATCGGAACCG
TGCTTACCGTGCTGGTTCTGCTGCTGATAGCCGGCTGGAACAATACCGCCTACTATCCAT
CTAACATCGACCTTCAGAGTTCGCTCACTCTCGCCAACAGTTGCAGCAGCGAGTTCACGC
TCCGCACCATGGCGATAGTTTCCCTCCTCATCCCGTTCGTGCTCGCCTACATCGTCTTTG
CCTGGCGCGCTATCGACCGCAAGCGCATTACGCAGGAAGAAATAGAGCAGGGAGAAGCGT
ATTAAAAAAGGCAGTGAAAGCCTATTAAATATGCTCCACACGCCCTGATCAGGGCGTGTG
GAGAAGACGTCCCATCAAACAAAAATCTGTAACCAATCTTTTGTCTTTCTAAATAAAAGC
AGTATCTTTGCAGACATGAAACAGAAAATCATAGATAAAATCAACCGATTGGCAAGCCAG
AAAGAGCCTTTTCTCTTTGTCATCAACTACCAGGCAGACGAGGCCTTCATCCGCAAGCTA
TCAGATATAAATCCCGAAGAATGCCTCTTCGATTTCGAAGGAAGAGGTAACTGGAGAGAA
AACCATTCGAAAGAAATGGGGGATTCTAAAAGAATTTACGAGGAGATTTCAAGGGAGATT
CCAAAGGAGATTTCGGAGAAAAAGTTTTTCAAAGAAACTCCTTTGGACTCTCCTATTTCT
TGGCAGATAACCCCGCCCCTTTATAACGATTATGAGCGAAGCTTCAACATCGTGAAGAGC
AACATTATGGCGGGCAACAGCTATCTTACGAATCTCACCAACCGGGTTCCCGTAAGCTGC
AATCTTTCATTAGAAGAAATTTTCCATCGTGCAAAAGGGAAGTATAAACTGCTGCTCAGA
AGAAAGAGAACTCAAGCAGAAGATAAAGCTCATCTGAAAGAAGAGAACATAGAAGAGAAT
CTCACCCCCTTCGTCTGCTTTTCGCCCGAAACCTTCGTCAGAATCAAGGGCGGAAGAATC
TACTCCTATCCCATGAAGGGAACCCTGGATGCATCCCTCCCCAATGCCGAAAAGCTGCTG
ATGGAAGACCGGAAAGAGGCGGCAGAACACGCCACCATCGTAGATCTGATAAGAAACGAC
CTGAGCCGGGTGGCAGAAGATGTAAGGGTAGATAAATACCGTTACGTCGACGTGCTGCAC
ACCAACAAGGGCGACATCCTGCAAACCAGTTCAGAAATCAGCGGTCGCCTGCCCGAAGAT
TACCCGCACCATCTGGGCGAAATCCTCGATGCCCAGCTCCCAGCCGGTTCCATCACGGGT
GCCCCGAAAGATAAAACCATGCAGATTATCCAAGAGGCAGAAGGCTACGACCGCGGCTTC
TACACGGGCATCATGGGAATCTACGACCAGGGCGAACTCAACTCTGCCGTCATGATAAGA
TTCATAGAAGAAGAAACTTCGCCGGTTGATTTTGAAGCCGACGGAGAAAAGAATTTCAAG
GCAAACGAAGGAAAGAAGCCGAAGAAAAGCCGAAAATTGTATTTCAAGGCAGGCGGCGGC
ATCACTTCGAAGAGCGATTGCCGGAGGGAATACGAGGAAGTGATTCAGAAAATCTATCTT
CCGTTTTAAATCCACCTTTCATCTTAGAAAAAaTAAAAGAGATTATGAAACAGCAATTTA
TAGAAACAATAAAGATCAAAAACGGCAAGGCTCTAGCCCTACCCTATCATCAGGCAAGAA
TGGAGAGAACCATCCGCAGGTTCTTTCCAACCCTCGCATCTGAAGAAATAAAACTCTCAT
CCCTCATTTCCCCAAAAGAGGAAATGAACCTTTACAAGGCACGAGTGGTTTATGGCACCC
AGGGCGTGGAAGCCATCGAGTACGCCCCCTACAAGATGAAGGAGATTCATTCCCTCAAGG
TGGTAGAGGATAATAATATCGACTACACCTATAAGAGCACAGACCGAAGTGCGCTCAACG
CCCTGGTAGCCCAGAAGGACGATTGCGATGAAATCATCATTGTAAAGAACGGGCTCATTA
CCGATACCTCCTTCACCAATCTCGCCCTTTTTGATGGCAACAGATGGCTCACCCCCAAGC
ATCCCCTGCTCCAGGGAACCAAACGTGCCCAGCTCCTGGAAGCCGGCATCATCCTGGAAG
CCGACCTCACACTAGAAAACCTCAGAAAGGCGGAAAAAGTGAGTCTCTTCAACGCCATGA
TAGATTTCGGAGAGCGGGAAGTAACCAAGATTTTCCTACCGGATCAAAACTGATTAAGCC
CACAATTATAAAGAAAGAAATTCTACAGCTCTATCACCTCCAAATCATCCGGAACGAAGA
TTCTACCCTTGAAGTTCTCGGCAGCTTCACGAGTATAATTTTCTTTACGATTAGCGAGTG
TTTTCTCCTCCGTATGATACAGGATAAGATTCTTCACGCCCAGTTCCTCCGCCAGTTTTC
CGGCATCAAGCGCCGTACTGTGGCATTTCTCATAAGGCTTGAACGTATCGCGGTCGGCAT
AGAGACAAAACGCCTCACACATCATCCAGTCAGCCCCCACTATGTAGCGTCGGTTCTGCT
CGTTATAAGGTTCATCACCCAGGCACGCCAAGACCAAAGGCTTATCCGATTCATCAGAAG
AAGGCAACTCTGCTCGGAATCCGAACTGTTTTTCCTTAGTAGACTGAATATCAAAGCATT
CCAACTTCATATCCCCCACTTCGAAGCAATCGCCATCTTCCAACTGATGGAACACCACCC
TTTCAGCCACCTTAGCCAGTTGCTTCTTGGCAAGAATCATGTCGATGATGGTCTTGATCA
CCTTTATCACCTTATCGTTTCCATACACATGCAGCAATCCCTCATATCCCTTACATTGTG
CCACCATTCGGATTACCCAGATTCCCCCCAGCACATGGTCGGTATGCGCATGGGTAACGA
AGAGGTGATGAATGTCAGAAATCTGAACATTTATCTTCTTCAGCTGCGCCAGTATTCCGT
TTCCTCCGCCCGCATCCACCAGCATCAGGGTGCTGGGAGTTTGGAGCACAAAACAGGTAT
TATAAATCTGGGAAACCGTAGCATTTCCCGTTCCGAGCATCGTAATTTGAGTCGTTGTCT
TATCCATTGTCTTATTCGTTATCTATTTGATTCACGCCCACAAAACTACTCATTTTCTGA
TAAACCACCAAGAAAAAGCCCCGAAAACTTTGCTTATTCCAAATAATAATCTTAACTTTG
CGGCATAAAAACAAAAAGCAGGTTTCGATTATGGCAAAAATAGAAAGACAAAAGCGAATC
TATCGCAAGCGCATCCCTTACGGAATGCAGAACTTTGAGGATGTAATGGAAAGAGATTGT
TACTATGTTGACAAGACCCCATTCATAGAGAAAATAGAAGAATCTAACATGTATTTCTTC
TTCATTCGCCCTCGCCGTTTCGGCAAGAGCCTTACCCTCTCCATGCTCGAAAACTATTAC
GACATCAACAAGAAGGATAAGTTTGAAAGCCTCTTCGGCAAGCTTTACATCGGAGAGAAT
CCTACCCCTGAACGCAACAGCTATCTCATCCTTCACCTGAATTTTGCCATGATTTCAGCA
GGATTGGATAATTATAAAAAAGGACTTGATGCCCATTGCAACAACAAGTTCAATTCCTTC
TGCAGCAGATACGCCCACCTTTTGCCACCGGACATAAAGGAAGAGATGAACCAAAAGGAA
GATGCCGTTGCCCAATTGGGATTTCTATGCGACAAATGTGCTGAAGCAGGCTTGAAGATT
TATCTCTTCATCGACGAATACGACCACTTTACCAATCAGATTCTTGCCCACAAGGAGCAT
GAAAAACGATACCGCGAGCAGACTCACGGTGAGGGATATCTACGACATTTCTTCGACACA
ATCAAGGGAGCCGCAGGAGATTCACTGGGCAGAGTTTTCGTTACAGGAGTAAGTCCCGTA
ACAATGGACGATCTGACCAGCGGTTTCAACATCGGTACCAACTATTCCCTGTCTCCGGAG
TTCAACGAAATGGTGGGATTCACCGAGGAGGAAGTGCGCCAGATGCTGGCTTATTACGCC
AGCGTGCTGCCATTCCGCCATAGCGTGGATGAGCTGATAGAAGTGATGAAGCCATGGTAC
GACAATTATTGCTTCTCAGAAGAAAAGTACGGCAACACAACCATGTACAACTCCGTGATG
GTGCTCTACTTTGTAGATAATTACATCCGCAACGATTATGATATTCCGAAGAAACTGGTG
GAAACCAACATCCGCATCGACTACGACAAGATTCGCATGCTCATCCGCCATGACAAGGAG
TTTGCCCACGATGCCAGCATCATACAGGATATCGTGACCAGGGGATTCACCACGGGAACC
CTGATGGAGAAATTCCCTGCCGAGCGCATCAACGACCCAGATAATTTCCTGAGTCTGCTC
TTCTATTTCGGCATGGTAACGATAGACGGCACCTACCAGGGCAATACCCGCTTTGTGGTT
CCCAACGAGGTGGTGCGCGACCAGATGTACACCTATCTGCTGGATACTTACAAAGAGGAC
GACCTCACCTTTGAGCAATACGACAAGACCCAGCTGGAGAGCAAGTTGGCTTACGAAGGC
GCATTCAAGCCCTACTTTGCCTACATAGCCGATTGTCTGAAGCGCTTCTCCTCCCAGCGC
GACAAGCAGAAGGGCGAAGCCTACGTTCATGGTTTCACTCTGGCGATGACGAGCCAATGC
AAGTTCTACCGTCCTATTTCTGAACTTGACAACGATGGCGGTTATGCCGACATCTTCCTG
CTGCCCCTCTGCGACATCTATAAGGACATAGAAGATTCTTACATCGTGGAATTGAAATAT
TGCAAGCCGGGCACCAGCGATGAGCAGCTGAACCATCTCTTCGAGGAAGCCTCAGCCCAG
ATAAGGCGCTACGCCAATAGCGACATCGTGCACAAATCCGTGAAAACCACGAAGCTTCAT
CAGCTCGTTGTGATTTACCGGGGAGCAGAGATGGCGATGTGCGAGGAGGTGGAATAAATA
AAACGGAATAAAAGAAAGTGGAATAAAAGACATACAGAAAGAAAGGGCAAAAGCATCATA
TCATATATTGACAAGGTAATGCTCTTGCCCTTTTATCTTTAACGGATAATGTATTTCAAG
ATGCCGATGGTAGCAATCTTGGCTTCATTATCTTCCGGGATTTCTATGGTCTGGAAGCCA
TCTTTATTGAGTGGCTGCAGTTCTATTTTTGAATGAACTTCCACCCCTTCTTCGTTCACA
GTTTTCTCGCTATAAAACTTTTTGATGGTATATTTTCCGCCATATTCCTCGTAATATTCA
TTTACCTGCGAGAGTACGATTTCTCCCTCCCTTGAACCTCCATGATAACGTTCAAACACG
CATAAGTCTCCATCCTTAATTTTCGGCAGCATCGAGTTGCCCTTGGCATGAACCACGAAC
ATTTCCCTGTTCGGAGTGAAAGGTAATGAAGATACATCCACCCATCCTTCCGCCTCCGGC
TCCTCATATTCATCGAAGTAACCACAGGCAGCCTGAATGGAATACAGAGGGAGAAAACGG
GTGAAGCGGTCGGAAGGAGAGATGCTATGAAGAATTTCTGCATTCAAGCTGTCCCCATCC
ATAAGCACATCAAACATATCCTGCATCATTTTCCAACCATCTGTACTACCTGGCTGATAG
ACATATTCCTCATTATCATTATAATACCATATACCATTAGCAGCTATTACAATACCGCCA
ACGTAATTTATTCTGCCTTCAGCCAAGTTGTTCAACATGGAAAGACGCTTCTGCAAAGCC
TCAGCCTTGTTTTTCGTGTCTTTAGATGCAGCCGTCTGACCTCCTTTGGTGTCAAAGATG
CCGATAGTACCATCCTTCTTTTTGAAAATCCAGTCGGGATAGAAAAGTGCTTCTTCGTTG
CGTTCTTCGCTGAAATAACGAATGGCAAGCCAATCCTTACCGCTATCTCCATTCTTAAAC
CACCATTCTATACCATCCTGACCCTCAAGAAACTTGTAAAAGCTCTCTTCCGTTTTTCTG
CCAGTATAGTTTTGACCCAAGAAGAAAGGATGCAACAGGCATTTCTGCTCCGTCAACTCA
TCATGTTCTTCTGTATAAGAATACATCTTCTTCAATACAAAAGGAACACTCTGCCGCTTT
CGGTTTTCCTCTCTGCGCTTACGTAATTGTTCTTCGAGCAAAGGATGGTATGCCTTAAGC
GTTTCTGTGATAAGACGTCTGAATATACTTGAAGCAGAACCGTTTAATGCATCATGCAAG
AAAATACGATACCATTTATCTTCGTCTTCATTCTTCAGAGCATAATACTTGAACCACAAG
CGTATGGCACTTTTCAAAGTTGGTACAGAACGCACGATGTTTCCTACCTTGCAATCATTA
TCTGATTGCGAACGCAGGATTTCCACCAAAGTGAAAGTAAAGAGTTTCTGCACATCACTC
CTACTCCACTCGCGCTCTACCCCTTTAGCTTCCTTAAGGTTGATTCCAATATTTTCGTAA
TCATAGAATTGAGCATCTGAAACAATCTCATGCGCCAAATTTCCCTTCAAGTTGAGTCCT
TTAGTTTCTAGTTTCCTTTTTACAACATCATCAAACACATCCTCATCAGTAATGCCGAAA
TAGCGATTGAATGTATCAAACAGACATTGTTGGAATTCACCCGATTTACCCAAATCTCCA
TAATCTACACGCGACAGCATATCTGTCATCAGATTCGGGTCGATGATGTAGTCTTCCCCC
TTTTTGTTGTAAGAGATAAGCGTTTTTGGCTTGTTGCCCATTCCACCATAATCAGCCTCT
GTTACAGCTTTGCGCGAGAAGTTGGTATAAAGATAACCATTACGGAAAACCTTAGACACT
TCTTCGTGCATGATTGGAACACGGAGAATTCTACCGATGGTCTGAGTACTGAAAATTTCA
GATTTAATATCACGAAACATGACCAGAACCTGAGCACGGGGACAATCCCAACCTGTACCG
GCTGCGGTTTTAAACAGAAGGTATTCGTATTCGCTATCATTCCGTTCCAGCCCCTCAGGC
TTAGCCTTACCAGTAAACCAAGATGCAATTCTGTTTGCCTTTACCCCCTGCGAGATAAGA
TATTCTTTCGTAATCTCTTCCTTGGTAGGCTGCCCCTGTTCTATCAAGGTTTCATCATCA
TTTGGCAACTGGATAATAACTAGCGGATTGACGTTTTTGCCGAAGGCCTCAATCTCCGCT
TTAAGTTCCCTGCGCTTTTCGATAGCAAGTTTCAGCAGGACATGATCTTCATCTTCGCCT
TGATATTTATCCAAATCCTCTTTCGTCTGGGTAACGATGCTCTCCTTAATCAGCCCTTGT
GCTACCACATCTTCATGCTTTATTACCATATTCGAGTCATAATCTGCAGCTTTTACCATC
ACTTCAGGAGGCGGAGTAGCAGAGACATGAATGCAGATTTTCGGGTCGAGTTTGCTAATC
ACGTCACGATTAGCAGCTTCGGTTACATTCAGATGGCACTCGTCGATTATAAATACTATT
TTCACGCCGTTGGCATGGGTATTCTCTACAAAATCCTCGAAGTATACTCTACTCTCATGT
CGCTCATCTGGATTTTCCGGTCGTCTGTATATACGGTTTCCGGCTTTCTCGCTCACCAGT
TTTTGCCAGTTGATGAAAAGCACATCGTTTTTCTGCAGAGCCCCAAGGCTAAAATCTTCT
ATCGTCAACAATCGACCATGCTTACTCGTAGGGAAGTAGACATCAAACTTATGCTTGCTC
TGCATGGCGAGGTCGTCGGAGAATGTAATCCATACATAAGCCACCTCTCTATCCCAATCT
GGCTGTTCTGCCATCTCGCAAATCATCTTCTGAGTCATATAAGTCTTACCGCTTCCTGTA
GGAGCTTTCAGAACAACAGGAATCTGGCAATCTCCATGTCCCCATAATCGCTTTATATTA
GCCACCAGTTTATCAACGGCTTCTATCTGAAAAGGTATCTGTTCCATACTTTCTTAAGCA
TTTAAAGATTTGTAAATATCGAGGATAGGCTGAGGAATGCTCTTCAGATTTACCCCAGAA
AGATATTCGAAATAGGAATCGAAAGAACCGACGTCGCCCCAACTGAAAATATATACATTC
TTCACGCCCTGAAGCTGCTCTACTTCATGAACAAATTCGTTGAAATATTTCGGGCGATAA
TCTTCTTTAAAATAGATTGCCGTCCATACATCATGATTTTTGTCCTTGAATATCTGATAG
CTATCAGTTTTCTTCATTTCGTAAAGCGTATTCTCAGCCAAGGCCAGCAGGCATCCAGCC
TTTTGGGCAAGGATTGTCTTGTCATGGTCTGTAGCCTGATTGGCCGTACTTGTTCCTACG
AAAGAAGTGCGATAATACTTGAGAGAATTGCCGAGAGGCGGACAAGTTTTCTTTTTCGAG
ATTTCTCCTTGCAGCATAAGCACCCCATCTTTAACATGCACATCAAACGAATGATACAAC
TTTTCATTTTCCTGCTTTATTTCGTTTATCCTTGCAAGATAATCAGGAACTTTCTTTAAT
GATGTAGGAGTCAGTTCTTCCTCAAATAATACTTTCGAAATCTTTTTGTCAGTCACATAT
CCGCCAATAGCATTTTCGATACGTTTTCTTGTTATCTGTGTAATAGTTTCGAATCCAGCA
TTAAAAACGCCCTTACAATTGTTCTTGGCTAACTTCTTGCCTTTTTTGATTTCATAAGTC
TTTTCTGGCGCTTGAACTAAGATTACCTGACCTGTATAGCCTCCATCCAAAAATGCATGC
CCTGTAGACCCACTACCGGCAAAAAAATCTAGAACAACAAGATTTTTATTATTACCTTTA
GCTATTTTCAACAAATACTGTATAAATGCAATCGGCTTCTTTCCGCCATCAAAAGGAACG
CCACCTTCTGTTCCAACCAGATTGAACTCTTGTTCAAAATCCAAGAAATTAGGATATGGA
ATTTCTTTTGTGTCATTTCTCTGTAAAGGTGCTCCCTGGAAGTAAAATCCGTTTGCGTGA
GAACTATCGCTTCTAGAGAGGAAATATCTACCATCCCTGCCATCATCCCCCATATTAGGG
ACCTTATAAATTACCCCAAAATCATTATTTCTTTCTTCGAGGTAGCTCATGTGAAATCTT
CCGGAACTATTACCCGTCTTTATGGAACCACGAATATTTATTTTCTTAAGATGTTCAAAA
CTTGGTTCATATTCTACAATCCGATATTCTCCAGGATGAAAGACTTTTACTTTCTTACCT
CCCATCATAATTATTTCCGGATTATCTATCAACTCCTCAATTTCATAAATATAATCTTTA
GGATCAGAATTGTCAACTATACGTTTACTTATGTTAAACTTGTCTGACTTCCTATACATC
AAAAGCAATTCTGTCGTTTCGTGCATAGGTTTATCACCCTTGAGAATTCTATTCTCATGA
CGCACTTTTATTGTGATAGTGGTAATATAATTAGAATAACCAAAAACACTATCACACAGC
AACTTTAAATTTGCATATTCTTCTTCATTAATGCTGATATAGATAACTCCATCTTCTTTC
AACAAAGAAGATGCGAGTTTCATTCGTTTGTCCATAAACGACAACCAAGAACTATGACGT
AACGGATGATTCTTTGGCAACTGGGTACCATCAGGATATTTATCTAGGAATCTCTTATCC
TTATACGTAAACCCATCACTACCCGTATTATAAGGAGGATCAATATAAATTACATCCACC
TTACCTTGATGCGTATAATTAAGGCAAGTAAGAGCATGATAATTATCACCTTCTATGAGT
ATATGAGTAGGTTTTCCATCATCTGTCGTGATGGAAAGATCTGGTACTTCTTCAAGAATC
GGAATAGCATTTTCTCCTCCAGCTTCAAAAGCTTCAGGCACATCTATCCAATGAAGTCCA
AAACGGTTATCTTGCTTCAACTGAGCATTAAGATAAGCCACTTCACCCTCCAAATCTTTT
ATTTTTCGATGTAGTTCATCAATATTGTCTGCCATATTCTGATAGTTATTAATAGCTGCA
TCCAACTATCATCAGGCTACTCACAAAGAGACACAAAAGAAGGGTGTGAACGATTCTTAA
GGTCTTCCGTGGCAAGCGTAGGAAAGTCTGAACCACCGTCAAATATAAGAATGCTCACAC
CCTATATAGGGCATGAACATCGACTCTACATATTTGACGAGAGGCTCACCTATGCTTACC
ACAGATGAAGCCAACCATTATTGGTGCGGTCGTATATTCAGAAAGAAAGTTTCCTACGCT
TTTTCCGGAAGACCACAATAATAGTCAATGCTTTGTTTTTACTAAAATGTCTGGAAGCGG
CTCCTGCCGAATCCATCCGCAAAGGTACGAAGAAACTGGCAAAAAACAAAATGAAAGGGG
ATTTATTTTCATTTTTTACCCAAATACAAACGAATAAATATTAATTTCTCACACTTTACA
ATAGGATTTTGCCTATTAAGATACTTAAAATGCTTTTAACTCTGCAAGGCATAGGTTACT
TGAAAACTCAAGAAGAGGAATATTGGTACTACTATACTACTATTAAGAGATGACAGAGAA
CCGCAAACGAACTTTCGATGATTGCGAAGGTGAAAAGAGATAAAACGGAGTCGAGGTCTT
CTAGAGGAAATGGGGACTTCGGGGAGGCTGGTAACAGGATCAAAACAGAAGTGATTTTCG
GGCAAGCGTTCCAGTTGTTCCAATTGTTTCAAATAGGTTTTCATAGGACAATATCCCTTT
ATAGAGACTCTATAACTACTTAATATATAGATAGTTATATATAAGAAGGTGGAATGGAAC
GCTCAAAAAAATAATTGGAACAACTGGAACGCTCCGCCCAACCCCACTTCTCTCTAAAAG
GCTCATAATCAATAAATTATGTAGAAATAGAGACTAAGAATTTGAAGTACAATATCCCCA
TTTCAACCGCTCCGACGATGAAAAAGCTGGGAAAAGGCATCGAATAGGTGCAACTTTTGC
TCTCTCAGGCATCAAAAGACATGCAGGAACCCTTATTTCCGATGCTCTTCCCGATACTCG
AAGTGGAGATAAATGGGGCTATTTTTCAGTATTCCGCCCTCAATTAGGGGAAATCATGCC
GTATGAAGACCTATCTTGTTGCCGATTCGGGCTATAATAAGGAACAACTGTCCAACATCG
CTGAAACTATCTGTCCCAACTTCCGTGAACACGAAGAAAAGAGATTGGAGAAAAATGTTC
CGCTATCGCATGGCATCGCACGCTATCGCACAACTAACAAAACGGGATTTTGTATCTTTG
CATCGTGATTCAGAAAGCGCGCAAAATCACTTGCCCAGTTGGAGAAAAAAATCTCCCAAA
TTGGGAAAATAAAAAAGCCTGATTTAATCCGATAAAAAAaGAGCCCCCAATGCGGGAAAA
ACATCGGGGGCTTTTATTTTGATATCAAAAATCCTTAGTAAGGAAACAGGAGCGGAAGAA
CGAAGGTCATCACAACGCCGATGATAATCTGCAACGGCAAACCTACCTTCACGTAATCCA
TAAACGTATAGCCACCCGCCTTCATCACCAGCGCATTAGGAGGCGTGGAGAACGGAGAGG
CAAAGCACATGCTGGCGCCCAACGTAACCGCAAAGAGGAAGGAATAAGGACTCACTCCTA
CCTGCTGGGCCGCCACCAGGGCAATAGGAGCCATCAGCACAGCCGTAGCTGTATTGCTGA
TAAACATCGTCATCAGAGAAGTGGTGAAGTAGATGCCTGCCAAGAGAGCTGTAGGTCCCA
TCGAACCCAAACTCTCTACCAGCCCCTGAGAAACCAAGGCAGAAGCACCCGTCTTCTCAA
GCGCCGTAGACATCGGCATCATGGCGGCTATCAGTACGATGCTCTCCCAGTTGATGGTCT
TGTAAGCCGCCTCCACATTCCGGAAACATCCGGCAAAGACGGTCAGCAGTCCGGCGATGA
TGACCGCCGTGACCGGAGCCACAGGAATGAAATCGAACACCATCATCGCAATCATCAGCA
GCATGATGGCAGCCGCCACAGGCGCCTTATAATCCAAGAGTACCTTGTCGGCAGTCTTCT
CTGGCTGGTCGATAACCACCCAGTTGCTCGTATCGGTAGCCAGATGAGCCAGATTGGTCC
ATTCGCCCTGCACCAGGAGCATATCGCCCACATGCAGCTTGGCGGCTATCAGATTGTCGG
TAATATATTCATCGCCACGCTTTACGCCCAGCACGTTGATGCCGAAACGCTTGCGCAGGT
TGGCATCGCCTATGCGCAGACCGGAAAAATTAGACGTAGGCATCACCACGATTTCGGTCA
GTCCCAGGTCGTAGAAATCAATCTTCACATCCTTCATCTTCCTGAGGCCGTAATCGCTGG
CAAAGCGTTTCATCTTCTCCTCCTCACCTATTATATATAAGGTATCGTGAACCTGAATGG
TACTGCTGCTCTTCGCCATGTTCTGGCTCACATCCTTCACCAGTCCCAGTCGCGATTTCT
TCTCGTTTCTTATCTCGATGATACTCACGCCATATTTCTTCTGAATGCTCAGCTCCTTCA
GGGTTTTGCCCACGATATCCATCTGCTCGCCATTCTCGTCGAGGGCGGCAGAAGGGCGGC
GGCTAGGCACGATGTAGCGATGCAGATTATCGAGCAGCTGATATTCGTCTACCAGGTCAT
CAAGCGATTTGCCCTGCTTCTTTTtCTTTCCGCTCTGCTTTTTGCTAAGGAAGATTTTGC
TGAGCGGCATGAGCACGATGATGCCGATGGCGATGACGATGATGCCCACAGGGAAGAAGC
TGAAGAAGGCAAGCGGCTGATAACCGCCCTCGGTCAATACTTCATCGATAACCAGGTTGG
GCGGCGTACCGATGAGAGTAAGCATTCCACCCAGACTTCCGGCAAAGGCGAGCGGCATGA
GGAAACGCGACGACTGCATGCCCGAGCCCGCAGCTATGCTCATGATGATAGGCATCATGA
TGGCCACCGTTCCGGTATTGCTCACGAAGGCGCCGATAAAGGAGGTTACGAGCATTACGA
GCAGGAAGGTGATGGTTTCGTTGCCGCGCGAGAGCGCCATGAGCTTATTGCCCGTAAGCT
TGGCAAGTCCGGTCTGCATGATAGCTCCACCCACCACGAAGAGTCCTATCATCATGATGA
CGATGGGCGAAGAGAAGCCCGCCAGCGCCTCGGCAGGTGTCAGGATACCCAGAACCAGGA
GTGCAGCCAGGGCGGTAAGTGCCACGATGTCGACCCTCACCCTGCCCCAGATGAACAGGG
CTACCGTAATAACCAATATGATAAGTGTTGTTGTCATGTGCTTTTTTTGGCTGCAAATAT
ACGGAAATAAAGTGAGAATTAAGAATTTGTGGGAAGAAAAATGAAGAAAAATCTTGCATA
ATACAGAGATTTATGCTAACTTTGCAAACAAAAAAGTTAGCAACATGACAAAGAAAGGTA
AACATACCGTATTATTTATCTGCCTGGGCAACATCTGCCGCTCTCCGGCAGCCGAGGGAA
TCATGAAGACTCTTGTAGAAAAAGCGGGGCTTCAGGATGAGTTTGAAATCGATTCTGCGG
GCATCGGAAACTGGCACGTAGGTCAGTTGCCCGACAGCCGCATGCGCAAATGTGGCGCCG
AGCATGGCTACAATTTCAACAGCCATGCCCGCCAGTTCCAGAAGTCAGACTTCGCCCGTT
TCGAAACCATCGTGGTAATGGACAACGAAAACTACCGTGCCATTACCTCCATGGCTTCTT
CAGAGTCTGATAGGAAAAAAGTAGTGCGCATGGCCGATTTTCTGACCCATCATCGCGAAT
ACACCACCGTTCCCGATCCGTATTATGGCGACTATAGCGACTTCGAGCTCGTCATCACGC
TTCTCGAAGATGCCTGCCAGAAGTTGCTGGACAGCATTATCGGGGAAGGGTAAAAACAGA
TAAAACAAAAAGGGATGAATCATCAAAATATCAGATTGATGACTCATCCCTTTTTTCATT
TTAAAATATTTATACCGTAATCTCGCCCGAGCCATAGCAACGATGATGATGCTCATCATA
AACTACACAGAACTGGCCGGGAGCCACACCATGAATTGCCTCTTCTGAATGAATCATCCA
GAGGCCGTCTTCCAGTTTTTCTATCGTAGCAGGATGATACTCCGGCGTATGACGAATCTT
GAAAGTCACCTTCTGCATAGCTACCTCGCGCGTAAGAAAATGGAAATCATGGAGAGGAAA
ATCCTTCTTGTAGGCCGACTGCGGATCATAACCATGACTCACATACAGGATATTGTTCTC
TACATCCTTCTTAATCACGAACCAGGGACCGCCGCCAAAGCCCAAGCCCTTGCGCTGACC
GATGGTATGAAACCACAAACCCTTGTGCTCGCCTATGCGCTTGCCCGTTTCCATCTCTAT
GACATCGCCCGGTTTCTCGCCCAGATAACGGCGGATATAATCATTATAATTTATCTGTCC
CAGGAAGCAGATTCCCTGACTGTCCTTGCGCTTGGCATTTATCAGATGCTCCTCCTCGGC
TATCTCGCGAACCTCATTCTTGACATGATGGCCGATAGGGAAAATCGCTTTTTTCAATTG
CCAGCTCTCTATCTGAGCCAGGAAATCGGTCTGGTCTTTCACAGGATCAGGACTCGTGAC
AAGCCATTTATCGCCATTTTCATCCGTTTCGGTCTGCGCATAATGCCCCGTGGCGATGAG
GTCGTAGTTGTGCCCCATCTTCTCATCGAAGGCGCCAAACTTAATAAGGCGGTTGCACAT
CACGTCCGGATTAGGCGTAAAACCCGCCTTCACCTTCTCCATCGTATAACGGGTTACCTC
GTTCCAATATTCATGATGACAGTCAACCACTTGCAGCTTGCACCCATACTTTCTAGCCAC
AGCCGTAGCCATCTCCAGGTCCTCCTCCGAAGAGCAGTCCCACTCCTCTTTCTCCTCAGG
ACCAATCTTGATGTAGAAGCAATCAGGATGCAGGCCCAGCTGGGCAAACTCCCAAACCAC
AACCGAACTGTCGACGCCACCCGAAAGGAGCACGGCAATTCTCTTATCCTTTATTTCGTC
AATATTCAGCATATTCTTTCCTGTTTATAATAATCCGGTTGCAAAATTACGAAAAAAAaC
TGATATAATGAGCAAAGAAAGGGCTAGAAATGCATGAGAAAGAGAAAAGAAAAGCCCGCA
AAGCCTATTTTTACTATAGAAAACACTTATAGCCGCATTCGTAGCTTTTAAACATAAAAC
GAGTTTTGCTTTCGTTTTTATCCATACCTTTGCAATCGATTTCATGAAATCGATTGCAAA
GAATGTTTTTGAAAATTCAGTATTTACATTAATAGATAAAGAAAAATGGAGATTTTAAAA
AATCTATTTTATGGCTTCCCAGACCTTTGGGGAGGCGGAGTAGCCCACTCTGTGATGATT
CTTTCGCTGGTCATCGCCTTGGGTTTGTGTTTAGGTAAGCTCAGAGTAAAAGGTGTTTCC
CTGGGCTTGGCTTGGATTCTGTTCATCGGTCTTATCTTTGGACATTTCTCTCTCAACCTT
GACGAGCATCTGCTCCACTTTCTCAAGGAATTTGGCTTGATCCTCTTTGTCTACTCTATC
GGTCTGGAGGTAGGTCCGGGCTTCTTCGCTTCGTTCAAGAACGGCGGCAAGAGTCTCAAC
CTGCTCAGCATGATCGTTGTGGCCCTGAGTATCATTACTACCTTAGTCATCTTCTCATTT
TCGGGAACATCCATCACCTCTATGGCAGGTATCCTTTCGGGTGCCGTAACCAACACTCCT
GGATTGGGGGCAGCCCAGCAGGCATTCAGCGACCTGCGCCACATCGACGCCCCATCCATC
GCAGCCGGCTATGCCATCGCCTATCCTATGGGTGTGCTCGGCGTTATCCTCAGTTTCATT
ATATTAAGGTTTGCGCTACGCGTAGACAAGCAGAAGGAAGAGGATGAAGCTAAGCGAGGC
AAAGGACATCTTGAAGCGATGACCCTGAACACCTTCGCCGTAAAGGTTTCTAACCAGATG
GTTTTCAAAGATACCGTCAAGCAGATCCGCTATCTCCTGAAGCGCGACTTCATGGTTTCC
AAGATTATCCGTAACAACGGCGAACGCCAGAACGAGGTGGTTAACGGACAGACCGTGATA
GAAGAGGGCGACATTCTGCAGATTGTGGCTCATCCTACCGTAGAAGAACCTATCATCGCC
CTGCTCGGCGAGAAGGTTGACGTAAAGGACGAGGAATTCAGCAGCGAACTCATCAACCGC
CGAATCCTGATTACCAAACCGGGCATCAACGGCAAGAGCATCAGCCAGTTGCAGATTAGA
AGCAACCTTGGCGCCAACATTACCCGCGTGAACAGAAATGGTGTAGACCTCATCGCGACC
CCAGACCTGAAACTCCAGTTGGGCGACCGCGTAACCGTAGTGGGCAAGGAACTCGCCATC
GCTCATACCGAGAAGGTGCTGGGTAACCAGATGAAGCGTCTGAACTACCCTAACCTCATC
CCAATCTTCCTGGGCATCATGCTGGGTTGTATCGTAGCCAACATTCCGTTCTTCATCCCA
GGCATCAACGAGAATCTGCGTCTCGGACTTACCGGCGGTCCATTGGTAGTAGCCATTCTG
ATAGGTTATTTCGGACCGAAATACAACCTCGTTACCTACAATACCATTTCAGCCAACCTG
ATGCTTCGCGAAATCGGCATCTGCATCTTCCTGGCTTGCGTGGGTCTCGGCACAGGCGAA
CAGTTTATCCAGACCGTAGCATCAGAAAGCGGACTGACCTGGATACTCTACGGCATCGCC
ATCACCATGATACCAATCATTCTGGGCGGCATCATCGGCAAGCTCGTGTTCCACATCAAT
TATTATACATTACTCGGCGTATTGGCAGGTGCCAACACCAACCCTTCTGCCCTGGCTTAC
GTACGTGAGCAGACTTCGGCAGATGCGCCAACAGTAGGCTATGCGAATGTATATCCATTC
GCCATGTTCCTCAGAATTGTAACCATTCAGATTATTATTTTTGTATTCGGATAAACATAT
ATGACAGAAAAAGAATTGAAAACCTGCGCTTGCGTAGAGGACAACTGCAACTGCAAGGAA
ATAGCAGAATCAGAACTCAGAAGAAAACTCGACTTATTATTACGTACCGGTAGCATTCTC
ATGGAGAGTGCTGCCGACACATCCCGCATCATGCGAACCATGAAGCGTGCAGCAGCTTTC
CTCGGTCTCGACGAGCGATACATGCACCTTTACATCAACTGGAACGTGCTGATGGTAAAC
TATAGCGACGAGGAGCATTCCTTCTCCAAGTTCCAGAGATGCGAGAAGCACGGTATCAAC
CTCACCTCTATTTCCCAGGTAAGTAAGCTCACCTGGAAGGCCATCAAGGAAAACTATTCG
CTCGAACAGTATGAGCAGGCCCTGAACGACATCAAGGCCACCCCACGCAGCTTCACCCCT
TGGCAGGTAGCCATCGGTGGCGGTTTTGCCTGCGGCGGATTCTGCATCCAGTTCGGTTGC
GACTGGCCAGCCTTCTTCTTCTGTTCGCTTGCAGCCATATTGGGTTTCCGCCTGAGAATG
TTCTTGCCAACCAAAGGCTGCAACAACTATGTAGCCATCGGCATTTCGGCTTTCGTAGCC
ACCCTGATAGCCTGGTTGACCTCATTCCTTTCGCTCAATCCATCTATTGCCGAAGCGCTT
CCAACCTTCATGCATTCAGATACCCCTTGGCATCCGCTGATGGCGTGTGCCCTCTTCATC
GTGCCGGGAGTTCCACTCATCAACTTTGTGTGCGATATGCTCGACGGATATATTGAGGTG
GGAATGGTTCGTGCCCTGAACACCCTGCTGATGATCTTCGCGATGGCTTTCGGTATCGCC
TTCGCTATCCAGGTTTGCCATATCGACAACTTTGTGAAGGATCTTACGATGACTCCTCAT
CACGAATACTGGGAGTTTGCCATAGCAGCTGCCGTATCGGCCATGGGTTTCTCTACCATC
TTCAGCATACCTCGCCGTCTGTTGCCGGTTGTAGCCGTGGGCGGTATCATCGCCGTATGC
TTCCGCAATTTCGTCAATCTGGGTCCATCTAACGGCAACATCGGTCTCGACATGGGTCTG
AGCATCGGTTCGCTTGCCGGTTCTGCGCTCATCAGCATCATTGTGATCAAGGCGCGCCAT
TGGTTCCATACCCCTCACCAATGCATCACCATTCCTAGCGTTATCCCAATGGTACCGGGA
GTTCTGATGTATCGCGCCCTCTTTGCCTTCATCGACATTCATGGCGTGATAGGCGAAGTA
ACCGTGGGTATGAACAACCTCATCAAAGCTTCGCTCGCCATCATCTGCATCGCCCTGGGT
GTGGCAATTCCAAACGTATTCTTCCGCCGTTTCATCGCCGACAACCGCAAGCGCAAGCTG
CTTGCCATGCTGGTAGAAAGAAAGAAGAAGAATGGCGAATTCGTAGATTTGCACGAAGTA
GAAATCAAATAATCATCTGGTTGGAAATCTGATTTTCATCGGATGATAACCGGATAAAAA
GAAGTAGAGATGCGATAAAACATCATTTTATTCTTCCCAAAAAGAGGATATTAAAATAAA
TGTTTTATCTTTGCACCCAAATTTAGCTATCGGTTATTTCTATAGCCGATAGCTTCAATA
AAGGAACAATATGGAAATACGACAACTGAAATATTTCTTGAAGGTAGCCGAGACGCTCAA
CTTCTCAGAAGCTTCGCGCAAGTTATACATCACCCAGAGTACCCTCTCACAACAGATTTC
GCATCTGGAACAGGAGATTGGTCTGCCCCTCTTCGAGCGCAATTCTCATGAGGTTTACCT
CACAGAGGCGGGCAAGGAATTGAGACCTTACGCCCAAAACGCGGTCAATTCTGCCGAAGC
CTGTGTAGACCACATGAACGATCTGAAGGAAATGCTTACAGGCGAACTGAACATCGGCGT
AACGTTCTCCTTCAGCAACATCATGTCCGAGACGCTCATCGCCTTTCTCCACGCCTATCC
TCATGTAAAGCTCAACATCCAATACCGCACCATGCAGGAACTGATGGACGGACTGAAGAA
GCGCGAACTCGACCTCGTTTTGGCTTTCAAGCCTCTGAAGAACGAAAAGGCGGTAGACAG
CCGAGCTATTTTCAGCAACCGTCTTGCCGCCATCGTGAACGTGAATCATCCGCTGGCGCG
CCTTTCATCGGTCAAGCTTTCCGATCTGGAGCGTTACGACCTCATCCTTCCTTGCAAGGG
TCTGCAGGCACGCAACGCCTTTGATCACATGGTAGAGGGCAAAGATTTGAACTACAAGAT
TATGGTAGAGGTGAATAATGTAAACATCATCTTCGACCTTCTGAGCCGCAGCAATCTGGT
GACCATTCTCTCCGAATCGACCACCATTCTGCAGAACGGCATGAAGGCGATTCCTATCGA
TGCTGCCGACAACGAAATGGATGGCTGCATCCACATTCTGAAAGATGCTTACATGAAAAA
CTCAGCCCAGGAGTTCATCCGCATGCTGAGCCAGAGCACCAGCATCCTCGCCAACTTTGC
GCTGAAGGATATCCTGAGATAATCATCTTAACGCCTGGCGGCTCGCGAGCCTATTTGCTT
GCGGCTAGAACAGATAAAAAAATCCTCGTTCGAGTTCTTTTTCGAGCGAGGTTTTTTCTT
CTTTTTACCTTTATGGGGACCAGCGATGGAATCGCTGGGAACGGGGGACGCAAGGGGGCT
TTTTACCCTTTTACTTTTTtACCTTTTtACCCTTTCTTTCTTGCGATGATAATCGTTACA
CCTGCCAGGATGGCGAGGATGCCGAAGGCAAGCTGAAGGGAGAAACTCTCGCCGAAAATG
CAGACGCCGATGATTACCGCCGTTACAGGCTCCAGGGCTCCCATGATGGCGGCTGGCGTG
CTGCCGATGAGATTGATGGAGATGGTCATGAAGAAAAGCGACAATACCGTTGGCAACAAA
GCCAGCTGGGCAGCACAGAGCCATTGTTTAGGTGTTTGAAGCATCTGTATCGGCTCGCCT
GCAATAAACGAATAGACAAACATCGTAAGCAGTCCGAAGACTAATATATAAAAGGTAAAC
TTGATGTTCGACATGCCCGGATTCTTCCATTGGTTGATGGAGATGATGTAAAGGGCATAG
AGCAGGGATGAACACATGACGAGGGCAAAACCCGCTGTGCTCAACTTATCGTTTCCATCG
CCCTGATAGAGCAATCCTACTCCCGATATCGCCAGAAGAATGGCAAGCGAGGTAGACCAC
GTTACCTTCTCGTGGAAGAAGACCGTCATCAGGATGGCCGTCATAATAGGATAAACGAAG
AGGATGGTGCTGGCAATACCTGCCGCCATATAATGGAAACTGACATAAAGCGTAGCTGAT
GAGAGCGAAAACATGCAGCCCAGCACGCCAAGACGAATCAGATGTCCCCACTTCACCTTG
AAACTCTCCTTGCGGAACAACATCACCACGGCAAACATCAGTACCGCCAAGAGATAACGA
TAGATGAGTACAGAACTGGAATTGAATCCGTCGCCATAGAGTTCGAGCGTGCCCAAAGGA
TTGGTACCATAACATACTGCGGCAACAACACCCGCCGCAAAGCCTTTAACTTTATTACTG
CTTGTCATTAGATTAAATACTATTTTTTtCTTATACTTCTTGTTATCTATCTATTTCGGG
CTACAAAGTTACAGCAAATATTCGAGATAAGCTAACAAAATCGTATAAATATATTGTAAT
ATCTGAGAAAAAACGCTCTTTTCTTGTGCTTTACGAAAATAAATTGTACCTTTGCAATAT
CTTTGAAAAAAGATAATCAGATGAAACATTAAAAACTAAACAAAAGAATTAATAACAATG
GAACAGATTAAGAATGATCAGCTCACACTTGAGATTTCATCTCTCGGAGCAGAACTTCAG
AGCATCAAGGATGCTAATGGTAATGAATATCTCTGGGATGGCGACGAGAAATACTGGAAC
CGCCACTCTCCTATCCTCTTCCCTATCGTATGCGGATTGTGGAAAGACACTTATCGCACA
GAGGGCAAGGAGTATCACCTTCCTCGCCATGGTTTCGCACGCGATACAGAGTTCAAACTC
GTTGGCAAGACTGCCGACCGCCTCACCTTCGCGCTCATCGACAACGAAGAGACTCAGAAG
AACTATCCTTACCACTTCAACCTTGCCATTTCTTACCGCCTGCAGGGCAACGAGATTCAT
GTCATCTGGCACGTAGAGAATACCGACGACAAGGAAATCTTCTTCCAGATTGGCGGTCAC
CCAGCATTCATGGTTCCTGGCTGCAAGAAGGGCGAAGAAATGAAGGCTACCCTGAAACTC
GACAACGAGGCTCCTGTTCGTCTCTATGGTAACGTAGGCGGATGCATCGACCGTCAGGCT
AAGGAAACCGTAGAAACCGACAAGGGTATCTGGGAAGTAAACGAGGAGACTTTCGCAGAA
GATGCTGTTATCTTCGACAAGAGTCAGGTTAAGCAGGTGAGCATTCTCAACGAGCAGGGC
GAACCTCATGTAACCCTCGAGTTCAAGACTCCAGCCGTAGGTATCTGGAACCCAACAGGC
AAGCACGCTCCATTCCTCTGCATCGAACCATGGTATGGTTTGAGCGACTGGGCTGAATAT
GATGGCGAGTTTAAGGACAAGTATCTGATGAACCGTCTACAGCCAGGTGCAAGTTTCATG
AGTGAGTATATCATCAGAATTGAGAAATAATGGAAGAAAAAGACAATTTGCAACTCCCCG
AGAACGCATTCCGCGAATTGAAAGACGGGGAGGATTATAAGCCGCTGATGTCGCCTGACA
AGGTTTATCCTGAGGTGAACGGATGGTCAGTTACATGGGGAATCGTGATGGCAGTCATCT
TCTCTGCCGCCGCAGCTTATCTGGGCTTGAAGGTGGGTCAGGTGTTCGAAGCAGCCATCC
CTATCGCCATCATCGCCGTGGGCGTAAGTACCGCTACCAAGCGGAGCAAGGCGCTGGGCG
AGAATGTCATCATCCAGAGCATCGGAGCCTGTTCGGGTGCTGTGGTGGCAGGAGCCATCT
TTACCCTGCCAGCCATCTACATCCTGCAGGCTAAATATCCGGAGATGACTACTTCGTTTA
TGAAGATCTTCATGGCTTCTGCCCTGGGAGGAGTGTTGGGAATCCTTTTCCTTATTCCTT
TCCGCAAGTACTTCGTAAGCGATATGCACGGCAAGTATCCGTTCCCTGAGGCCACGGCTA
CCACGCAGGTACTGGTGAGCGGAGCCAAGGGAGGCGACCAGGCTAAGCCGCTGCTCATAG
CCGGACTGGTGGGTGGTCTTTACGACTTTATCGTAGCCAGTCTGGGATGGTGGAACGAGA
ATTTCACATCGCGTGTGGTAAGTCTGGGATGCGACCTGGCTGACAAGGCTAAACTCGTAT
TCAAGGTAAACACAGGTGCTGCCGTATTAGGTCTGGGTTACATCATCGGTCTGAAGTATG
CCTTCTTCACCTGTCTGGGTTCGCTCGTAGTATGGTGGCTGATTGTTCCGGGCATGAGCG
TTATCTTCCATGATAGCGTGCTGAGCGCCTGGGATCCTAGCATCGTGAAGACCGTGGGTG
CGATGAGTCCGGAGGAAATCTTCCGTGCCTACGCCCGCAGCATCGGTATCGGCGGTATCG
CCATGGCAGGAATCATCGGCATCATCAAGAGCTGGGGCATTATCAAGAGTGCCGTAGGTC
TGGCTGCCAAGGAGCTGAAGGGCAAGAGCGATGTGGATGAGAACGTGAAGCGCACCCAGC
GCGACATCTCTTTCAAGATTATCGCTATCGGTTCGCTTGTTACCATCCTCGTAACCTTCC
TCTTCTTCTGGTTTGGCGTGATGGAGGGCAACCTTCTCTTCGCCATTATCGCCATTCTGC
TCGTGGCTGCCATCGCCTTCCTCTTTACTACCGTAGCGGCTAATGCCATCGCTATCGTGG
GTTCAAACCCTGTTTCGGGAATGACCCTGATGACGCTCATCTTCGCCTCTGTGGTGATGG
TGGCTGTAGGCCTGAAAGGTCCTGGCGGCATGCTGGCTGCCCTGATTATGGGTGGTGTGG
TTTGTACAGCCCTCTCGGTAGCAGGTTCGTTTATTACCGACCTGAAGATTGGTTACTGGC
TGGGAACAACTCCTAAGAAACAGGAGGGATGGAAATTCCTCGGTACCCTGGTGAGTGCGG
CTACCGTGGGCGGTGTGATGATGCTGCTCAACGAGACTTACGGTTTCGCATCGGGTTCGC
TTGCAGCTCCTCAGGCTAATGCTATGGCTGCGGTTATCGACCCTTTGATGAATGGTGTGG
GAGCTCCTTGGGTGCTCTATGGCATCGGAGCCGTGATAGCCATCGTGCTGACTTATTTCA
AGATTCCTGCCCTAGCTTTCGCTCTGGGTATGTTTATTCCGCTGGAACTGAACGTTCCTC
TGCTCGTGGGTGGAGCCATCAACTGGTATGTCACTTCGCGCAGCAAGGATGCCAAGGTGA
ACAGCGAACGTGGTGAGAAGGGAACGCTCATCGCCAGCGGCTTCATCGCCGGTGGAGCCC
TGATGGGTGTGGTTAGCGCCCTCCTGAAGTTTGGCGGCATCGAGGTAAGTATCGCCGACA
GCTGGTGGGTTAATCCGATGTCTGAGGTTTGTTCGCTTCTGGCTTACATCTGCCTCATCG
GTTTCTTTATCAGAGCCACAAAGAAATAAAGAATAGGCTTTTTACAAATAAGACAATCGC
CTGGATGCATCTGAGCACCCAGGCGATTTTTTATTCTATCCGAATATTTTTTCTATCCTA
CGATTCCGCAGCTACGAAATCCATCGGCTTGACGCCAAACTGCTTCTGGAAGCACTTGGC
AAAATAGCTAGGACTGCTGAAACCTACCATATAGCTGATTTCGCTGATGCGGTAGTTTCC
TTCTTTCAGGAGCTTTGCGCCCTTCTTAAGTTTCACGAGCTGGATCATCTCGTTTGGCGT
AACATCGGCAAGACCGCGAATCTTATTAAAGAGCGAAGAGCGGCTTATGCCCATCTTCTC
AGCAAGGAACGCCACGTTGAGTTCCGGATTCGCCACATTCTCTTCGATGATGCGAGACAT
TCGTTCCAGGAACGCATTATCAACCTGAGTTGGAGCAATCTCTGCTATCGGCTCAAGCGG
AGTATGAGAGAACTTACTTCTCAACAGACGGCGCATCTCAAGAAGCTGTCTTACGCTTGC
CTCAAGATACTTCATCGAGAACGGCTTTTCTATGTAGACATCGGCTCCACAGTTCATACT
CTCCGTCTTCGCCGCATCATCGGTTTTTGCTGTGAGCATCACGAACGGGAGATGAGAATA
TTCAGAATTTTCACGCACCCTACGGCAGAACTCCGGACCGTCCATCTCCGGCATCATCCA
GTCGCTTATGATGAGCGAAACCGGATGTTTCTCCAGTTTACGGAGCGCATCCTTTCCGTT
GTCGGCGGTATAAACCGTATACATCTTTTCGAAATGAGCCTTCACAAACTGGCGCATGTC
TTCATCATCATCCACAATCAGCATCGTCGGTTTTGCCGGTTCACGAAGCGGACTGGCAAC
AGCAACGCCTGCTTTTTGAGAACCTTGCTCAACTGAAGTTTCATCTGTCAGCAGATTTTC
CTCAGCAACAGTTTCTTCTTCCTTCACCATTTCGTCTGCCTTCTCTACCACAGCATCCAT
CTGGTTGAGCGGCAAGGTTACGATAAAGGTAGATCCCTTACCTACTGCAGATTCTACTTC
AACCATACCATGATGAGCCCCAACGAGATTCTTCACGATGTTGAGACCGATTCCGGTTCC
CGGTTTGTTGTCGCGTGCCTGATAGAAAACTCCGAAGATTTTCTCCTTTTCGTCAGGACT
GATTCCCAATCCGTTGTCTTCCACCTCTATGCGGAAATGGTTTCCATCCTCCAGCAAGCG
GCAGGACAAGCGTACATAATCCTCGGTATATTTCAAGGCGTTGGTCATCAGATTGCTGAT
AACCTTGGTAATGGCCTCCTGATCAATCATCGCCACGAGCTCATCGGCTGGATAATCTAC
ATCAAGACGAATGCTTTTCTGCTCGAAGGTAGGAGCAAAGCGCTCTGCCACAGCATGCAT
CAGCTTCGAAATGTTGTTCAAACGGAAATGAACCTGCATGCCCTTCTGCTGCACTTTGTT
GAAATCGAGCAGCTGATTAACTAGCAGGAGCAACCGCTGGGCATTACGGTCGATAACAGA
AAGCGTCTGCGTGATAGTCTCACCATCGGAAAGTTTTCCGGAAACCTGTTTCCAATGCTC
TTTCAGACTCTCCAAAGGTCCGATGATAAGCGTTACCGGCGTACGGATTTCATGGGCTAT
CATCGTGAAGAACTGCAGGCGGGCATCTCTCATCTCCTGATCCTGCTTGAGTTCCAACTG
GTCGAGTTCTTCCTGATGACGGAGTTTCTCACGTTTCAACCGGCTCTGCATGAACCAGTA
GATTGCGTAACCGATGAGCAGAAGATACAGAATCTTGGCTGGCAGAGACCTATGCTGATA
TGGGCATCAAGGGATTCAAGGTGGATTTCATGGACCGCGACGACCAGACCGCCATCGAAA
TGGTGGAACGCCTGGCTGCCTGCACAGCCAAGCATCATCTCATCCTCGACCTGCACGGCA
TCTACAAACCGGTAGGTCTGAACCGCACCTATCCTAACATCCTCAACTACGAGAGTGTTT
TCGGTATGGAAGAGTGCCGCTGGACGGAAGCCAAGAATGATATGCCACTCTATGATGTCA
CCTTCCCATACATCAGAATGATGGCAGGACAGGTGGATTTCACACCGGGAGCGATGAGAA
ACGGAACCCGAGACAACTGGAAGGCTATCTACACCAAACCGATTTCGATGGGAACCCGAT
GCCACCAAGCTGCCTGCTACATCGTACAGGACAGTCCGTTTACGATGCTCGCCGACACCC
CTACCAACTATGAGGCTGATGAGCCATACACCCGATACATTGCTTCATTGCCTGTAGTCT
TCGACAAGACCATCGTGCCACAGGGCGAAATCGGAAAGTATATCGTTACCGCCAGAAAGA
AGGGCAACGACTGGTATGTTGGCGGTCAGAGCAACTGGGATGAGCGCACGCTCACCCTGA
AGTTTGACTTCCTCACAGATGGCGATTACGAGGCTATCGTATTGAAAGACGGTATCAATG
CCAATCATGATGCAGAAAACTACAAGATAGAGAAATCTGTCATCAATCAGAAATCGGAAA
TGAAAATCCATCTTGCTTCGGGCGGTGGATTCGTCATCAAGGTTATCAAGAAATGAACAT
TTTAAAAAAGAAGTTGATATGGTTAATAAGAATATAATTGTAACACTATTCGTAACAGCA
GCTGCGGCAGCACCTGAGACAGGTGCTGCCCAGAAAGCTGCCTACAACACTCCGGGAGCC
GGCAACCCTATCCTGCCTGGTTATTTTGCCGACCCAACCATCAAGAAGTTTGGTGACACC
TATTATATATATGCTACTACCGATGGTAGCGGAGCCGGTTTCGGACCGGCACAGCTCTGG
TGTAGCAAGGATTTCAAGAACTGGACCCTGATGCCGATGAACTGGCCAGACAGCCACTGG
ATCTGGGCACCGGATGTAATGCAGAACGAAGCCGACGGCAAATATTACTATCTCTACTGC
CAGCCTTGCAAGCTCCATCTGGGTGTGGGCGATACACCTCGTGGTCCTTGGAAGAACGTG
CTGGGCGAGAGCGAAGCCGTGCTCGTACCGGATAGATTCGTAAAGAATGCCATCACCCTG
GATGGTCAGACCTTCCGAGATGATGATGGTTCGGTCTATATGTATTGGGGCACCTGGGGC
ATCTACAAAGGCTTCGGTTGTGGAGCAGGTAAGCTGAATCCTGACATGAAATCATTCAGC
GAAACCAAGCTCATCCCGAACACCGAGGTTACTCACTTCTTCGAAGCTCCATTCGTCTTC
AAGCGCAACGGCATCTACTACTTCCTCTACTCCTGCGAGCATTGCGAGGATGCCAGCTAC
CGCGTAGATTACGCCACAGCCAAGAGTCCGCTCGGTCCTTATACCTACCACGGCACTATC
CTCAAGACCAATGCCGATGGAACCGTTCACGGTCCGGGACACAACAGCGTGCTCCAGGAA
GGCGACAACTACTACATCGTATATCATCGCCATGACAATCCGCATTCCAACCGTGGATTC
CATCGTCAGGTGGCAATCGATAAACTCGAATTCAATGCAGACGGTACCATCAAGGAGGTC
ATTCCAACCCACGAAGGTCTCGATCTGAAGCCAGAAATGAAGGTGGCAAAGAACCTCGCA
TTCGGCACCAAGATTACAGCCTCTTCCTATTACGACAACGACTTCCGTCCGGAATATGCG
GTTGATGACAACAACGGCACACTCTGGCGCCCTCGCACCACCGGACCAGCCTGGATCCAG
CTCGACCTGGGCAAGAAGCAGAGCATCAAGAGCATCTGGACTCAGTTTGAATACGGAACA
CAGTTCTATCAGTATCTCATCGAGACATCGAATGATGGCAAGCACTGGCAGACCTTCTCC
GACAAGCGACAAAACCGTCTGGCTGGTTCGCCGATGGTAGATTTCGGAAATGCCAAGGCG
CAGTACATCCGCCTCACCTATACTGGCGGACAGAAGAATGGTTTCGGTGGCGCCATCTGG
AACATCAAGGTTTACGGTTCCGTAGAAGATTCAGCCCCACAGCAGTGGCTCGGTCTGACA
GCAGCCGATTTCGATGGTACAACCTGGCATAACAACGAGGGAATGCTTGCCGGCAAGTTC
TCGCTCCTTCAGGGCACCGCCCTCAGAGAGCGCATGGCTGGCAAAGATGCAATCACCCTG
CAACCAGGTGCCCAGCTGGTGATGACTCATCCACAGCTCGGCAAGACACGCAAACATACC
CTCACCGCCCAAGCTTTCGACAACGGAAGCTGGCATCAGATAGATGAAAACGATCCTCGA
CTGAATCTTTCTGAAGGAAAACTGGAAATTCTTGCAGGCGAAAAACAATTTACCCTCACC
AATCTCCGTTATTATAACTGGGAACAGGAGGCGGCAGAAAAGGCTTTCGATGCCCAGAGC
AGCATCGTGCGTGAGGCAGTAGCCGACAAGAACAGTCAGGGACTGGTGGTAGATATCAGC
GCTGACTACTACAACGAGGGCGATACCGTGCCTTACATCAAGAACGGCAGCCCGCTAAAT
ATTCACCTCAAGGGCGAGTTCGAGACGCAGCACGATACAGCAGCCATCATCAAGACCATA
GAGGGCAAAAAGGCATTCGCCTTTACCGGCAAGGAGAGTTACAGAAGCAACTTCATGCTC
CCAGCCACTATCCGCGACAACGCTCCATATACCATCGAGGCATGGATTCTGAATTCGGAG
ATTGCCGAGAATGAATGCGTAGCCGATTTCACCTCTTCTCACGATGAACTGGAAAAGCTG
ATGCTGGTAAACGGCACCGAACCACGCTGCGGTGTGATGAACCACTACGGATGGTATGAG
GATGCCGGCTACAAGGAGATGAAGACCCTGGAAGGCAAGTGGCAGCACGTATATGTCTGC
TTCGACGGCAGAATCGAGAGCATCTACATCAACGACAAGCTCATCAGCCAGAAGGATATC
CAGCTCCTCGTCAAGCCATCGCAGTTTATGCTTCTGGGCAAAAATGCCGAAGAGGCATGG
CCTTTCTCAGGCTATCTGCACTCATTAAAACTCTGGGATGAATACATTCCTTACAAAAGA
CAAACAAAATAAACTAGCAATACATGAAGAAGATTTTAGTAACATCAGCCTTGGCAGCAT
TGGCATTGATGCCTGCTTCGGCACAGAAGGTAAACAAGAGCTCGGGTGGTTATCCTATCA
CTCCGGTGCCTTTCACATCAGTAAAGGTTTGGAACAATACGTTCTGGGGACAGCGTATCG
AAACCTCTCGCAAGGTAACCATCCAGCTGGCTTTCAGCAAGTGCGAAACAGAGGGAAGAT
ACAAGAACTTTGAACGCGCAGCTCATCCCAGCGACACCTATGATGTGGGCAAACTGATGC
CCTACAGCTTCGACGACACCGACCCATACAAGACCATCGAGGGTGCCAGCTACGTGCTGC
AAACTTATCCTGACAAGAAACTCAAGGCTTATATCGATAGCGTGCTCGATATCATCGCTC
CGGCTCAGGAGGCTGACGGATATCTCTATACCGCACGTACACAGAACCCGAAGCATCCTC
ATTTCTGGGCTGGCGACAAGCGCTGGAGCAAGGAAGAGGATCTGAGCCACGAGCTCTACA
ACCTCGGTCACATGGTAGAAGGTGCCGTGGCTCACTGGCAGGCTACAGGTAGCCGCAAGT
TCCTCGACATCGCTATCCGCTATGCCGACTGCGTGGTTCGCGAGGTTGGTCCTAACCCAG
GACAGGCTTGTGTGGTACCGGGACATCAGATTGCCGAAATGGCACTCTGCAAGCTCTATC
TCGCTACAGGCAACAAGAAATATCTCGAAGAGGCTAAGTTCTTCCTCGACTATCGTGGCA
AGACATCTATCAAACAGGAATATTCTCAGAGCCACAAACCGGTATTGGAACAGGACGAGG
CTGTAGGTCATGCCGTACGTGCTACCTATATGTATGCTGGTATGGCAGATGTAGCTGCCC
TCACCGGCGATACCGCCTATATCCACGCCATCGACCGCATCTGGGACAACATCGTGAGCA
AGAAGCTCTACATCACCGGAGGTATCGGAGCTACCAACAACGGCGAGGCTTTCGGCAAAA
ACTACGAGTTGCCTAACATGAGTGCCTACTGCGAAACCTGCGCAGCTATCGGCAATGTTT
ATGTCAACTACCGTCTCTTCCTCCTCCACGGCGAGAGCAAATATTACGATGTATTGGAGC
GTACCCTCTACAATGGTCTCATCAGTGGTGTGAGCATGGACGGCGGCGGCTTCTTCTACC
CTAACCCATTGGAGAGTATGGGTCAGCACCAGCGTCAGGCTTGGTTCGGCTGTGCCTGCT
GCCCTAGCAACATCTGCCGCTTCCTACCATCCCTCCCAGGCTATGTATATGCCGTAAAGG
ATAAGAATGTATATGTCAACCTCTTCCTCAGCAACTCTTCTTCTCTGAAAGTGGCTGGCA
AGAAGGTTTCCCTGAGTCAGGATACACAGTACCCTTGGAACGGCGACATCGCCATCAAGG
TGGATGACAACAAGGCAGGTCAGTTTGGTATGAAGATCCGCATCCCAGGCTGGGTAAAGG
GTCAGCCAGTACCATCAGACCTTTACTACTACAGCGACGGCAAGCGACTGGGCTATACCA
TCACCGTAAACGGCAAGAAGGTAGAGGCTAAGGTAACAGAGGATGGCTATTATACTATCA
ACCGCAAGTGGAAGAAGGGCGATGTGGTTCGCGTTCACTTCGATATGGAGGCACGCACCG
TACGTGCCAACAACAAGGTAGAGGCCGACCGTGGCTGCATCAGCATCGAGCGTGGTCCTA
TTGTATATTGCGCAGAGTGGCCAGATAACAAGGGCTTCGACATCATGAGCATCCTGGAGA
ACCGCGAACCTCAGTTCGCTGAGGGCAAGCTCTCGTACGATGGTTTCATCGACCCTAAAT
ATAAGAATGTACTGACACTCTACAAGGGTCAGAACATGGAGACCTTGACCGAGAACGTGC
AGACCCTCGCCTACGACAAGAGCGGCAAGCTGAGCACCAAGGACCAGACCCTGACTCTCA
TCCCATACTTCGCCTGGGCTCATCGTGGCAACGGCAACATGAAGGTATGGTTGCCACAGG
ATGTCAAGGCTGCCAAGCCATCAGCTCCTGCAACTCTCGCAGCTCAGGCTAAGGTAGAAT
TCTCTTCTCCTGTACCAGCCAAGAGCAGCATCACTGACGGACTGGTTCCAGCCGATGAGA
ACGACCGTTCTGTCCCATACATTCACTGGTGGCCTAAGAAGAACACCACAGAGTGGATTA
CCTACACTTTCCCTGAGAGCAAGGAGATCAAGACCAGCACCGTATATTGGTACGACGACC
AGCCATGGGGCGGTTGCAAGGTGCCAGACAGCTGGAAGCTCTACTATCAGGACGAGGCAG
GCAACTGGAAGGAAGTTCCAGGAGCCGATGCTTATCCATGCAAGCGAGGTGTAGCCTGCA
TCGTGAATTTCGACCCAGTGAAGACCAAGGCTGTGAAGCTCGAACTGAAGCAGCCAGAAA
CTCTGTCCTGTGGTTTGTTTGAGTGGAGCGTGAAGTAATAAGACTTATTTTTAAATATTT
TTTTtCAAGAATTGCCATATTGCCATATCAGCCAGTAATCTATCTGATTACAAAGCTGTT
AGGGGTATGGCAATTCTTTATTTTTAGGGGTTATCTGCCATATATTGCCATGAACAATCT
TTATTCATAACTTCGCCATCGATGCGGAAGAAATTACGTCCCGACGTAGCATCTGATACA
TCGCGACGTAACAACAACTGCGTCACGACGCAGCATCAGATACGTCGCGACGAAAATGAG
GGTACTAATTCTCACTATAACAATATATGGCAATTCCCGGCGCTTTTCCGAGAATTACCA
TACGTACTTTTACGCTGAGTATCAACCATTTGCACATACAATATGGCAATTAAAACAACG
CATTCAAACTTTTTTTTATTtTTTCTTCACCAGTCTAATGACATACCCAGACCAAAGACA
CCATACGGCAAGTATTCCCATCACGAAGATAAATATATATGTAGCAATACTACCTATGAA
GATTCTACCGCTATGAGCCTCCAGAGCCACATTCCATAATGACATGGGCAGTTGGTTCAT
ATAAGCGGGTTGTGGCGCAAAGTCGGTTCCTTCATTATACTCAGCAATGACAGGCGTATC
AGAGAAATCCTGGCTCATACCTGCTATCGCCTTTTTTCCGAATGGTGCGCCAGCGTTCTT
TAAAGCAGCTTTCCCGGTAGAATAATCAACGGTTGTCCCCTTTACTCTATCCCAAACAAA
GAGACCACTAAACGAACCGCAATACCATTTACCATCTTTGTTTTGCTGAAGGACATTCAA
TCCCATAACGCTGACTGGTGGAGTATTGGAGATGGACTCCAACTTTCCTGTCTGGAAATT
CACGGAAAAGAAACCATCCGAAGTTGACAAGAGCCAGTCACCGAACTTTTCATCATAACG
CACCACACGGAGTTTGTCATTCCAAGGGTTCTTGCTATGAAGCGTCGTCCCTGGAATAGA
CGGCATCTTGTTCAACACCAAGGCTATCATCACAGGTGGACGAAGGCACCAACCTGTCAG
GGCTATCAACAAAGTAAGCATGATGGTATATCGGCCTATTTTGTCATGCCATTGCAGCGA
AAAGCGAAGCAACCTCTTCTGTTTAGGCTTTAACCAGAAGATAAGACCTGAGATGCAGAG
CAACACCAGGATGATGGCAATGCCATCTACGATGAGTTTACCAATGCTGCCAAACAACTC
TCCACTGTGAAGCAGCCATATCGTACGAAAGACTGTAACCTTCCCATCATACTCCTTTGG
CATAGGCAATTCTATCCGGTGGAAGTTCTGATAAGGTGGCAAGGAAACATAAGCATAGGA
GCGGCTGAGAACCAAAAGCGTATCTCCATGAGCAGAAATGTCGCTCAACTTCTCTTCCGG
CTCTGTCGGAAGAGTTACGCTTTTCCATATTTTGTGACTCCCCAACCGGTAAAGTGCAAA
TGGAGATACCGACCAGACAGAACCATCATCCGTTCTGATAACATTTCTTATCTGTCGGCA
GTCTGCTCCTGCTGGCATCCCCTTATTAAAGTCCTTGAATGTGGATGCTGTAGAATCCGT
TTGCCAGATTCCCCCGTTTCCATACAGCAATATGGCATCATCCAAAGCAAGCGTTCCTCT
CAGCAACCCGCCATTCCAATTCTTAAATTCATAGCGACTTGGCAGATATTTCCTGCTCAC
GTCCACATCTTTGATAAGCGAACGATGGTTGAGCAAAATACCCGACAAGCAGAACATCAG
TATGAAAAAACTCATACCGATGCCTAACCATTTATGTTGTTTTCTCCAAGTTATTTTCTT
ATTTAGCATATTCATAATCATTATTACTATCTTGAATCAGGCTGCAAAGGTACATATTTC
TAAGAAGGTATGCAATACCTAAAAATAATGATAATGAGGATGCTATTACAGCCATTACAT
TAAGAGTTTGGTTAGCATGTTTAAGGCAAGAACTCATAAAACGCTCATTTTAAGCTATTT
GGAATCTTTAGTATGATTTTTTCCTTAAAAAATTTGGTAGTTTCAAATTTTCGCCTTATC
TTTGCACCCAATATCAGAAAAATCTCGGGGTTGACTGGATTTGACGGCGAGATGAAATGG
TACGTAAGCATGCGGAGGCTCGTTGGCTACCTCCTTAATCCTAGTGAACAAAAAATTAAT
TGGCGAAAATAACTACGCTCTCGCTGCCTAGTCGAAGTATAGTAAACTAGCTTTATTCCA
GCACAGGGTGCTGGAACGAGACATCGCTCAACGGATGTTGTTCCGAATCTTGTTGATCAA
GCGGTGCAGGTAAATCGGAAATAGTTCATGTACGCCTCGTTGCATGGATGAAATTTTAGA
GGATAAGGGTATGATTGGTGGTCCAGGTCCTGTCATGCCTCGAAAACCGAAGGCTGGAAT
AAGCATGTAGAAAGCGTATGGTTTCCTTGTGCGGACGAGGGTTCGAATCCCTCCAGCTCC
ACCCTATTTGATAGAAACAAAAAACTCGCAGATTCTTTCTTTAGAATTTGCGAGTTTTTA
TTTTGCTGTTATTGTTTTCTCAAACTTTCACGATACTTCAGAGGTGACATGTGCAGATGC
TCTCTTACATATTTACCGAAGAATGAGGTATTGGAGAAGCCCAGTATACCTGAAATCTCC
TTGATTGTTTTCGTTGTAGAACGGAGATAATAGGTGATATCAGCAAGCGTATACTCCGTA
ATCCACTCGATGGCTGTCTTGCCGGAATGGCGCTTGCAGATGATGGAGAGATATTTGGGC
GTGATGCAAAGCTGCTGCGCAAAATATTCTACAGGCTGATGCTTGATTTCGCTCTGCTGC
AACATCTCCAGGAACTTATCAAAGAAATCGCTGGCACTGGTTCCCAAAGTTTCTTTCGGG
AGATCTGTCAGCAAAAGATTGCTCACGGCAAGGAGAGCACTCTTCAGGAGCGTCTCCACT
ATCTCACGGCGATAAGGTTTCCATGAACTGCGATCGTTGAACTTCGGATCCAGACAGAGG
CGCACCAAGTCGGTAAACTTAGAATAGAACACCATATCCACCTCGTTCATCTTCAACACC
GAAACCTTGCTCACATACATGGCACGGTTCCATACCGAGATATGAGAACGAAGAATACCA
AGCAAGCCGTGATTGCTGACACACATGGCTGTGCATGCAAAATCTTCCGACACCTCTTTG
ATGTCGAGAATAGAGTTAGGCGGACTGATAAATATATCGCCCTTCTCCACGGTGAGTTCC
CGCCCGTTGAGTTCAGCTCTCAGGCTGCCTCTCTGACAGGATGCGATCATGTTCATCTGG
AATCTCATAGGGTCGGGGTTCTGCAACACCTTGACATTATCTATAATCAAGATGTCCTCA
TCCAGATAGCTCGCACTGATTTCTGCACTCTGTGCGAACTCACCTTCTTCGATACGCTGC
CTAACGTCCTTCTGTTCTTTCATTAATATGTTTTTtAAATTTCTTCACTCTTCGTTCTTC
ACTCTTCCCTATCAAAAAGCCTCTCTGTATTTATTTTCGTCCTTATCCTCCAACATAGAG
AGATAACTCTGATAGCGGCTAGCTGCAATATAATGTTCCTCAACCGCCTTGATTACCGCG
CACCCCGGTTCATGGGTATGGGTACAGTCAGAGAACTTACAATCCTGAGAGAACTTGAAG
ATTTCCTTAAAATAGCTGGTCAACTCTTCTTTTTCGATATCAAAGGTACCAAAGCCCTTG
ATGCCCGGAGTATCAATGAGATAACCACCTTCCGGCAGTTCCAGCATCTCACTGAAGGTT
GTGGTATGCATTCCGCTATTATGCGCCTCGCTGATTTCTGCGGTACGCTGCTCTGCATCA
GGAATGAGCTGGTTGATGAGGGTTGACTTTCCTACCCCGCTGTTGCCGCTCAACAAAGAT
TTCTTATCCTTGATAAGAGGTCGCAACAGTTCAACACCTTCGCCTGTAGCTGCCGACAAT
TCGATACATTTATATCCGATGGTTTCATAGAGCGTACACATCATCTTCTCGTAATGCAAT
TCTTCTTCTGAAAGTATGTCACTTTTATTGAAGATGATGATAACAGGTACTCTATAGGCC
TCAGCGCCAGCCAGGAATCGGTCGATGAAGGTAGTAGAAGTCTGCGGATAATTCACCGTT
ACCACAAGCAGCGCCTGGTCTACATTAGCTGCCAGAATATGACTCTGCTTACTGAGGTTA
GGTGATTTACGAATGATATAGTTTTGGCGGTCTTCGATAGAAGAGATAAATGCCGTACCC
TCCTGGTTGGTAATAAGCTGCACATAATCACCTACAGCCACAGGATTGGTGCTGCGGATG
CCCTTCAATCTGAAATTGCCCTTGATTTTACTTTCAATCAGCTGGCCATCGTCTGTCTTG
ACGGTGTACCAGCTGCCTGTATTTTTAATAACGAGTCCTCTCATTATCACTTATTAAATA
ATGTAAGTCCAGAATGATTTAGACTGTCATGATTTCCTTCTCCTTCTCGTCCATCAGGTT
TTCGAGCTGCTTGATGTACTTGTCGTGGAGTTTCTGCAAATCGTTCTCAGCATCCTTCTC
CAAGTCTTCAGAAAGTCCATCCTTGATAGCTTTCTTCAACTTCTCCTTGATTTCCTGGCG
CACGTTGCGCACCTCAATCTTAGCACGCTCAGCAATCTTATTACACTGCTTTACGAGTTC
CTTACGGCGCTCACCTGTTGGCTGAGGAATACCCAGACGTACGATTTCGCCATTGTTCTC
AGGAGTGATACCTACACCACTATCCATAATAGCCTTTTCGATATCCTTGATAGCCTTTTT
GTCCCAAGGGCGGATAGCGATAGTACGGGCATCAGGGGTTGTAACTGTAGCTACCTGGTT
CAGAGGAACCATACTGCCATAACTATTTACACGCACACCATCGAGGATGGCTACATTAGC
ACGACCAGCACGAACATGAGAGAGTTCCTCTGCGAGATACATTGCTGCCATCTCCATACG
CTCTGCTGCAGAATTCAAAGTTTCTTTAACGTCTATCATAATTATATGTTTTTATTTTAT
TAATTCTAATCTTTTCAATTCTTCGCCCACATAGTTGGTGAGTTCTACAAACTGCTGGAT
AGTGAGCTGCTCAGGGCGCTTGGTCATGATGTCGGTGGTGTAGAAATCCTCGCGTGGGGT
TACACCCGGGAACATCTGCTTAAGGCTTACACGGAGCATCTTGCGACGCTGGTTGAAGAC
TGTCTTTACCAGACGCTTAAACAGTTTTTCATCACAGCCAAGATCAGTCACCTTGTTACG
AGTCATACGGATTACCGCACTCTTTACCTTTGGTGGTGGGTTGAACACATTCTCATCTAC
CGTAAAGAGATATTCCACATCATACCATGCCTGGATGAGCACACTGAGGATACCATAGGC
TTTGTTGCCTGGTTCTGATGCCATACGCAATGCCACCTCGCGCTGAATCATTCCGGTACA
GCAAGGAATGAGATCCTTGTAATCGAGCATCTTGAAGAATATCTGCGATGAGATATCGTA
TGGATAATTACCTGTCAGTACAAACTGCTTTCCATCGAATATCTGGTTCAAATCCATTCT
CAGGAAGTCTTCACCGATAATATTATCCTTGAGTGTCGGGAAATTCTCATGAAGATACGC
CACCGACTCCGAGTCGATTTCCACTGCCTTGACGGGTCTTGGTTTCTCTACGAGATATTG
GGTAAGAACGCCCATACCTGGTCCGATTTCGAGAACAGGTATATCTGGGCAGGCATCCAC
CGTATCGGCGATGCGCTTTGCTATATTGAGGTCGGTCAAGAAGTGCTGACCGAGATTCTT
CTTAGGCTTTACAGCTTTCATATCTTATCTTTATATTATATATTTTGCAAAAATACGATT
ATTTTTTGAGAATCCACACGAAGTATGCGATTTTTTTtATCTTTTTGGGTAAAAAAGGGA
AAGAGCCACTTGTTTCTTTAAAAAAAGGCTATACTTTTAGCCATAAATGGCGCCCAAGCG
TTTATTTATGCTAAAAATATGCAGATTCGAACGATATTGTCAATAAAAGTATTATCTTTG
CATCTAATTATGGATATAAAGAAGATAGCAAACAACATATGGAAGGTGGCTTTGTCGCTC
ATTCTGGGTGGCGCCATCCTTTATTGGATGTATCGCGGATTCGACTTCAAGCAAGTAGAA
GATGTTCTGCTTCACAAGATGAGTTGGACCTGGATGCTGCTGTCGTTCCCTTTTGGCATC
TCTGCCCAGGTGTTCAGAGGATGGAGATGGAAACAGTCGCTGGAACCATTAGGCGAGAAG
GCCCGCTCCAGTATCAGCATCTACTCCATCTTCCTGTCCTATGCTCTGAGTCTTGTAATT
CCTCGTGCGGGCGAGTTTGCCAGATGCGGCGTATTGAAGAAATGGGATGATGTTTCGTTT
CCGAAAGCCTTGGGTACCGTCGTTACAGAAAGAGCCATCGATTCACTCCTCGTGCTGCTG
ATTACGGCGCTGGTCTTTGTGATGCAGATTCCGGTATTCCTCAATTTCTTTGAGAAAACA
GGTACGAGCATGGACAGTTTACTCAGCCAGTTTACAGCCACAGGTTACATAGTGACAGCT
ATCTGTGGCATAGCAGTACTCATCCTGGCTCACTATCTGCTCAAGCGACTCGCTATATAT
AATAAGGTGAAAGCAACACTGGGAGGACTCTGGCAAGGTATCATCTCGCTGAAAGGTGTC
AGAAATGTACCGCTCTACATCGCCCTTACACTGGGCATCTGGTTGAGCTATTTCTTCCAC
TACTATCTCACCTTCCAATGCTTCGAGGCAACCTCCCATCTTAATCTGATGTGCGGTCTG
GTGACATTCATCGTGGGCAGCATAGCGGTCATCGTACCAACTCCTAACGGAGCCGGACCT
TGGCATTTTGCCGTCAAGACAATGCTCATACTCTATGGCATTCAGGCAAACGATGCCCTC
TTCTTCGTTCTCATCGTACACTCCGTGCAAACCCTGCTTGTAGTCCTTTTGGGAATCTAT
GCCTGGATAGCACTGGCGTTTACCGGGAAAGTGAGGAGTGAAGAGTGAAGAATCCTCTTG
CTTTAGGGCGTATGTCCAACTTAACATTGAACATTTAACATTAAAATAAAAATAATATGG
CTGACATTAAGAATTTGAACCCAGTTGAAATCTGGCGTAACTTTGACAAGTTAACACAAG
TTCCACGTCCATCTGGACATTTGGAAAAGATTCAGGCTTATTTGCTCGATTGGGCAAAAG
AAGCAGGTGTAGAGGCTTTCCAAGACCCAGCAGGCAACATCGTGATGCGCAAACCTGCTA
CTCCAGGTATGGAGAACCGCAAAGGCGTTATTATGCAGGCGCACATGGACATGGTTCCTC
AGAAAGCACCAGACAGCAAGCATAATTTTGAAACAGACCCTATCGAAACCATCATCGATG
GCGACTGGGTACGTGCTAATCATACAACACTCGGTAGCGACGACGGACTTGGCGTAGCTA
CAATCATGGCTGTAATGGAATCAAAAGATTTGCAGCATGGTCCTATCGAGGGCTTGATTA
CCGCCGACGAAGAGACAGGCATGTATGGTGCCAACGATCTCCCAGCAGGCGAACTGAACG
GCGACATTCTCTTAAACTTCGATACCGAGGTTTGGGGTGAGTTCGTTATCGGTAGCGCTG
GCGGTATCGACATCACAGCAACTCTCGACTATAAAGAGGTAGAAACCGACAAGGAAGATG
CTGCCGTTAAGGTAACCCTCAAGGGATTGAAAGGCGGTCACTCCGGTATCGAAATCAACG
AAGGCAGAGCGAATGCCAACAAGTGCATGGTTCGTTTCGTGCGTGAAGCTATTTCAGAAC
TCGATGCCCGTCTAGCTTCATGGCAGGGCGGCAACATGCGCAATGCCATCCCATTCCAGG
CTGAGGTTGTTCTGACCCTGCCTAAGGAGAATATTGAAGCTTTGAATGACCTGGTAGCAG
ACTGGAAGGACGAAATCTGTGATGAGTTCGAAGGCATTGAAACAACTGAGAACATCGAGT
TCTTCGCTGAGAATGTAGAGACTCCTAAGATGCAGGTTCCTGCCGAAATCCAGGATAATC
TTGTAGATGCAATCTACGCTTGCCACGATGGCGTATTGCGTATGGCTCCATCTATGCCTG
AAATCGTAGAGACCTCTTCAAACCTCGCAATCGTTGAGATTGGTGACGGCAAGGCTGCTA
TCAAGATTCTGGCCCGTTCTAGCCACGAATACTACAAGATGTATCTTGCCACAATGATAG
AAAGCTGTTTCAACATGGCAGGCATGAAGGTTGAATTCAGCGGCAGCTATATGGGATGGA
ACCCTAACCCTAAGAGCGACATTCTGGAACACGTATTGAAGGTTTACAAAGAACAGAACG
GCACAGACGGTAAGGTACAGGCTGTTCACGCAGGTCTGGAGTGCTCTATCATCCTGAGCA
AGTATCCTAACCTCGATGTCGTATCATTCGGTCCTACCCTTCTTAGCCCTCACACAGCCA
ATGAGCGTTGCCAGATCAGTTGCGTAGCTCCTTTCTGGAACCTCGTCAAGCAGCTCCTGA
CAGAGATTCCTGCAAAGTAAAAAAAaTGGGGAACGAAATTACAAAAAGATTAAAAAAGAA
AGCCGAGAGTGAAAATTCTCGGCTTTTTTGTTCCAGTTTTCAAAAGAAATCATTACCTTT
GCAGTCGATTTCGCAAGTCTTGTAAAATCTCTGTAGCAGATCATACAAATTCACTTGCAT
AAGTTTCATTAAAATAACACCAAAATGGACGATTATCACGCGGAGAACAATAATGAATTG
TAAGGCGTGGAGATTCAGCAACGACGAAGCCTTTCAGTAGGCCGTACCCAAGCGCTAGTC
TCCATACCCCAAACTTTTATTATGTGGAGATTAGCAAACTATGAAGACTTATTGGAATAT
AGACAAGAATCTGACTGTACTCAATGAGTGGCAGCCAAACTGCTGGATACAAGTAACATG
TCCAACTGATGAAGACCAGCGCTTGCTGGAAGAAGAATTCAAGATCCCTGATTATTTCCT
CTCGGATATCAGCGATACTGATGAGCGTGCCCGCTATGAATATGACGATGGCTGGATGCT
CATCATCCTCCGTATCCCTTATGTCAAGGAAATACGCAGCCGTACCCCATACACCACCGT
GCCTCTGGGTATCATCCATAAGCGCGATGTTACCATCACCGTATGCTATTATGAAACCAA
CATGATGATTGATTTCGTAAGCTACCAACAGAAGCGCAGCGAGGGGTTCACCGACTATGT
AGACATGACCTTCCGTCTCTTCCTTTCATCAGCGGTTTGGTATCTGAAGCGATTGAAACA
GATCAATTCGCTCATAGAAAAGGCAAAACGAAACCTCGATCATGGTGTGAACAATGAGAG
CCTGATTGGCCTGAGCCGCCTGCAGGACTCCCTTACCTACTTCATCACCTCTATCCGAGG
CAACGAGAATCTCCTGTCTAAGTTGAAGTTCAAGCTGCAGGTGGACGAACTTGATGCCGA
CCTCATCGAAGACGTAAACATCGAGATGACACAGGCACGCGAAACTACAAGCATCTACTC
CGACATTCTGGAGTCGACGATGGATACCTATTCGAGCATCATCAACAACAACATGAATAC
CACGATGCGTACCCTGACCAGTATCAGTATCGTCATGATGTTGCCTACGCTGATTTCCTC
ATTGTTCGGTATGAACTTAATCAACGGTATGGAAGACAGCCATTACGGATTTGCCATTGC
CCTGGTTATCTCCGTGCTCGTTTCTGCACTTTCATGGGGCTTCCTTAGATACAAGCGCCT
GCTCTAAGCATATACCACTCTGATATGCATTAAGTAGCCCGAAAGAGCACATAAAACGAT
GATTAGCAAGAAAAAGGCAATTATAAATACAAAAAAATTAAAAAaTCGAGTATCATGGCA
TGATATTCGATTTTTTTTTtAAGTTTGCAACTTATTAATAATATAATTTTGTATGGGGTC
GAATTGCGGATAAGCGACTATCGGCCCAAGAAACTCGAATCATAAACTAAACAAAGTGAC
ATGATGGACTCTCAAGAAAAAGCTCTGTTGCAGCAGAGCACCCTGGAAGACCCTGCCAAG
AAGGCTTATGCCACCAAGCAGGAAGTGCTCGAAAGAGTAAAGGAAATCGCTCATAGCAGC
GAAAATCCAAACAAGGAGGAACTCGACCTACTCAAGACTACTTTCTACAAGATTCATCTC
GCAGAAAGAGACGCACAGATGAAAGAGTATCTCGCAAAAGGCGGTGACCCAGAGAAGTAT
ATCCTTCTACCGGATGACACCGAAGAAGCCTTCAAGGCTGAGATGCAACTCATCAAGGAG
AAAAGAGCCAAGATCTTCCTGGCACAAGAAGAAGAAAAACAAGATAATCTCCGCAAAAAA
GAGGAAATTATCGAAAAGATAAAGGCCATGACCACCTCACCGGAGGAGGCCAACAAATCA
TATCAGGACTTCAAGGCCTTGCAGCAGGAATGGAAGGAAATCAAAAACATCCCTGCAGAC
AAGGCAAACGAGGTATGGAAGAACTATCAGCTCTATGTAGAGCAGTTCTACGACATGCTC
AAGTTGAACAGCGAAGCTCGCGAATATGACTTCAAGAAGAATCTTGAAGCCAAGACCCAA
CTCTGCGAGGCTGCAGAGAAACTCAATGAGGAAGAGGATGTTATTTCTGCCTTCCACCAG
CTTCAGGACCTCCACCAGCAATATCGCGAAATCGGTCCTGTTGCCAAGGAGTTGAGAGAG
CAGATTTGGGAACGTTTCAAGGCTGCTAGCACTGTTATCAACAAGAAGCACCAGCAGCAC
TTCGAAGACCTGCGTGCCAAGGAAGAGGAAAACCTCGCCAAGAAAACTTCCCTCTGCGAA
AAGGTAGAGGCTGCCAACCAAGGAGAATACAAGACTGCCAAGGACTGGGAAAAGGTTACC
CAGGAAATCATAGAGATTCAGAAAGAGTGGCGCACTATCGGTTTTGCCCCTCAGAAGATG
AACGTCAAGATTTTCGAGCGTTTCCGCATCGCCAACGATAAATTCTTCAACAAGAAGGCA
GAATTCTTCAAAGGATTGAAAGATACCTACTCTGCCAATCTCGAAAAGAAACAGCAACTC
GTAAACAAGGCAAAGGAACTGGCTGACAATACAGACTGGAAGAAGACTGGCGACAAGTTC
ATCGCTCTTCAGAAAGAATGGAAGAAGGTGGGTACCGTACCTCACAAACAAGGCGAATTG
CTCTGGAAGGAATTTCTGGATACCTGCAACAAGTTCTTTGAAGCCCGCAACAAGCAGAAT
GCCGGTTCACGCAGCGAGGAACATGCTAATCTGGACAAGAAGCGCAACATTATTGCCCAG
CTCAAGGAACTTGTAATTGCAGAGATTTCAGACAACGATTTCCAAAAGAAGCTCAAAAAT
CTTGCCAAGCAATACAGTGCAATTGGACACGTTCCTTTCAAAGAGAAAGACAAGGTCTAT
AAAGAGTATCATGAGGCTATCGATGCAGCCTACAAGAAACTTCACGCCACCAACGCAAAG
CGCCACTTCGACAACTTCAAGAACAACCTGAAGAATGTTGCCAAAGAAGGCGGCAATGCA
CTCGGCAATGAGCGTGGTAAACTCTTGCGCCGCTACGACCAGTTGCGCATCGAGATTACT
ACCTACGAGAACAACCTCGGTTTCTTCAATACGGCCAGCAAGAAGGGCAACAGCCTGGTA
GAAGAAATGAACCGTAAGATTGAGAAACTCAAGGCTGACCTCGAAATGGTAAAGCAGAAA
ATCAAGGCTATTGATGCCGAGAAGAAATAAATACAATAAACCCCAGGGCGAAAGCTCTGG
GGTTTATTGTTATGAATACTCCATAAAACAGAATTCCTATAAACAAAAAAaCATCTTTCA
TTACTGAAAGATGCCTTACCGTATGAGTTGGGATACCCGGACTCGAACCAGGAATGACAG
GACCAGAATCTGTAGTGTTACCATTACACCATATCCCAAACTTAAAATAGAACTTTTTGA
TTGTTGGGATACCCGGACTCGAACCAGGAATGACAGGACCAGAATCTGTAGTGTTACCAT
TACACCATATCCCAATATCAGCAAACAAGATGTTCTTTTCTTAATTGCGAGTGCAAAGGT
ACTAGTTTTTTTtGAACCAACAAAATTTTTCGGCACtTTTTTCTAAAAAAAGCGCAATTT
CTTTAATTTTCCACATTTTTTTTGCCTTTTAAGTCGATTTTCCATTATAATAATGTATCT
TTGCAGAAAAATAGAGAATATAAATTAAGTAAGAAAGAAAAGATAAATGAACACAGTTAA
ACAACTCGTAGAGACTATTAAAGAAGGTATACAAGAAAAGAAAGGTCAAGACATTGTTAT
CGCCGACCTGACAGAAATCGATGGAAGCATTGCCAAGTACTTCATCATCTGCCAGGGAGG
AAGCCCTACTCAGGTTGAAGCTATCGCAGGTTCTGTAGGAGACATCGTGCGCAAGAACCT
GAAAGAAAAACCTGTAAATGTAGCTGGTCTCGGCAACGACCAGTGGGTGGCAATGGACTT
TGTTGACGTATTAGTACACATCTTCCTTCCGGAAGTACGTGCTTATTACGACCTCGAACA
TTTATGGGAGGATGCAAAGCTTACCCATATACCTAATCTAGACTAGTCAGTCTCTCCCAT
CCTACATGATGAATCAGACATTGTTTTTCGACTAAAAGTTATACATATAAAATAAAATGG
AACAAAGCAATAATATGAAGCCTCGTGGCAATGGCGGACCAAAGATGCCACGATTTAATA
TGACCTGGCTTTTCACCATCTGCCTCATCACCATGATCATCCTCTTCTTTACAGGAGGAG
GCGATGCGATTGGAGGCAGCGCTGCCAAGGAAGCCACATACACCCAGTTCAAACAGTATG
TAGACAAGGGTTATGTGCTCAGTGTTGTGGCCAATAAAACAGAAAGCACCCTCAAAATAT
ACATCAACCCGAAATATACGCGCGATGTATACAATATGCCGGCAAAGTCTGTAGGTCCTA
ACCCATACGTAAAAGTACAGTTCGGCTCGGTTGACGAAGTGGAACGCTATGCCAACCAGA
TGTTGAAGGAAAAGAAGATACGCTCCTTCAGCTACGACAACCAGAAGGATAACGACTTCT
TAAGCACGCTCTTCAATCTGGCACCTCTGCTCTTCTTCGTATTCTTCATCCTTTGGATGT
CTGGAAGATTCAGCGGCGGTATGGGCAGCGGCGGTATGGGCGGCGGCATCTTCAGCGTGG
GCAAAAGCAAAGCTAAGATGTACGAAAAGGGAAATGCCATCGGCATCACCTTTAAGGATG
TGGCCGGACAGGAAGGTGCCAAGCAGGAAGTGAAGGAAATTGTAGACTTCCTGAAAAACC
CACAAAAATATACCGACTTGGGTGGTAAGATTCCAAAGGGAGCCCTTCTCGTAGGCCCTC
CGGGAACTGGTAAGACCCTCTTGGCTAAGGCTGTTGCCGGCGAGGCTGGCGTACCTTTCT
TCTCTATGAGCGGTTCCGACTTCGTTGAAATGTTCGTAGGTGTAGGTGCCTCACGTGTAC
GCGACCTGTTCCGCCAGGCTAAAGAGAAATCACCTTGTATCATCTTTATCGATGAGATTG
ATGCTGTAGGCCGTGCCCGCAGCAAGAACCCAGCCATGGGTGGTAATGATGAGCGCGAGA
ACACCTTGAACGCTCTCCTTACAGAGATGGATGGTTTCGGTACCAACAGTGGTGTCATCA
TCCTTGCAGCTACCAACCGTGTAGACATGCTCGACAGCGCCTTGCTCCGTGCCGGACGTT
TCGACCGTGAAATTCACGTAGATCTCCCTGGTTTGAACGAACGTAAGGCTATCTTCCTGG
TTCATCTCAAACCTATCAAGATAGACGAAACAGTAGATGTTGATCTACTGGCCCGTCAGA
CTCCTGGTTTCTCGGGTGCAGATATTGCCAACGTTTGTAACGAGGCAGCCCTCATTGCTG
CACGCCACGACAAGAAGGCTGTGTGCAAACAGGATTTCCTCGATGCAGTAGACCGTATTG
TAGGCGGTCTGGAGAAGAAGACTAAGGTGATGACTGCCGACGAGAAGCGTAGCATCGCTC
TCCACGAAGCAGGCCACGCAACCATCTCATGGTTCTGCCAGTATGCCAACCCTCTCATCA
AGGTTACCATCGTGCCTCGTGGTCAGGCTCTCGGTGCTGCATGGTATCTGCCAGAAGAGC
GCCAGATAACCACCAAGGAACAGATGCTCGACGAGATGTGTTCATTAATGGGTGGACGTG
CCGCAGAAGAACTCTTCACCGGTCATATTTCGTCAGGAGCCATGAACGACCTGGAGCGCG
CCACAAAGAGTGCTTATGCTATGGTAGCTTATCTCGGTATGAGCAAGACGTTGCCAAACA
TCTGCTTTTACAACCGGAACGAATATGCATTCCAGCGTCCGTACTCTGAGTCTACAGCCC
GCGAGATAGACCAGGAAGTTCTGAAGATTGTCAACGAGCAGTATACTCGTGCCAAGAACA
TTCTGATGGAGCACAAGGAAGGCCACAATGCCTTAGCAGAACTTCTGATCAAGAAAGAGG
TGATTATGGCAGAAGACGTAGAACATATCTTTGGCAAACGCCCTTGGTTGAGCCGTTCGC
AGGAAATCATGGAAGACGAACAGCCTAAGATAGACGATGACGCCGTAAAGGAACTTCCTG
AAGTTCAGGCTGCCATCAAGGAGCATGAAGAGAACCAGAAGAAGAATGCAGATTCTGATG
AGACTTCCAAGAAGGATGAAGGTTCGGAAGAAAACAAGAACGAATAAAACAAACCGATAT
GACTGACAAACAGAAGAATCTAGTGATAAGATCCATCACAGGCGTATTTTTCGTGATGTG
CATGGTATCTTGCTTTCTCAATCCCAGGGCAATGGTTATCCTGTTCGCCCTCATTACCGG
ATTGAGCATCTGGGAGTATTGCGGACTGGTAAACCAGAAGGAGAATGTTACGGTAAACCG
TTTCATCAGCACCGTGGCGGGTGTTTACTTCTTCCTTGCCGTGGCTGGTTTCCGCATGTG
CATTGTGGGCAATTTTGTGGTTTTCGTACCTTATCTGCTCACCATCCTCTATCTCTTCAT
CAGCGAACTGTATACAGGCAACAAGGATGCCATCAACGATTGGGCTTACACTATGCTCTC
TCAGTTGTACATCGCCTTGCCTTTCTCGATGATCAATGTATTGAGTTTCGAGACATCAAC
TTTCGATGGCCAGATACATTACGACATGCTGTTGCCTTTGAGCATTTTCATTTTCCTCTG
GACCAATGATACCGGTGCCTATTGCAGCGGTTCGCTTTTCGGCAAGCATAAGCTCTTTCC
TCGCATCAGTCCAGCCAAGAGTTGGGAAGGCAGCATAGGCGGAGGCATATTCGTACTGAT
AGCAGCAGGTATCATCGGCTATATCGCCAACGATGGCGAAGCCCACCGTCTCAGCATTCT
CGGTTGGGAAGGTTTAGGTCTGGTTGTGGTATTCTTCGGCACATGGGGCGATCTGGTAGA
AAGCCTCTTCAAGCGTACCCTCGGAGTAAAGGATAGCGGCAACATCCTGCCAGGACATGG
AGGCATGCTCGACCGCTTCGACTCTTCGCTCATGGCGATACCGGCAGCAGTAATCTACCT
ATACACCATCCAGTTGTTTGGATAATACATCTTTTATGAGATAAAGGCCAAACCTTAGTT
TGGCCAAGCACAAAGAAAGGCAGGGATTCCTCAAAGAACCCCTGCCTTTTTTTTtCATAT
CACCATAAAAAACACAAGTAGCTTCGTTGGCTCACGAAAGTACTTGCGATAAACTATGCT
GTTATCTATTATATTTCTTCAGTGCCTGCTTCACCATCTTGCCCCATGGCTTGATGAGAT
CATCTGTCCAGTTGCCGGTAGCCTTGGCACGTGGCAAAAGCATGGAACAGGTTTCATCCT
TATCCGAAACCGACCAGTTTACCCAACTCACCTTGTTTTTCTCCATTACATCGAGCCATT
TCTGATACTCATCAGGAGCCAGAGGACCATTACCCGAAGCCTCCATACCAGCACATTCTG
ATACAAAGACCGGCAAACCGCTCTTCACGGCAGCCTCCAGTTTATCACGCAGATAATCTT
TATGGGTGGCTGCATAGAAATGAAGGGTATACATCACATTCTCCACACCCTCGATAGGGC
TCTTTGCTACGATATCAATATCCTGGTCCCAATGCGGACAGCCCATCAGGATGATATTAT
CCGGATCATACTTTCTGATTTCCGTGATGATGGTTTTAGCGTATACCTTCAAGTCTTCCC
ATTTATCCTCAACAGGTTCATTGTAGAGTTCGTAAAGCACATGAGGATATTTACCATACT
TCTGCGCCATCTTTCCGAAGAAGGCCTTAGCCTCGGCTGTATGCATCTTGTGTGCATGCC
AGTCGATAATCACGTAGGTATCATTCTTGATGGCGGCATCTACCACCTGGGTAATGCATT
TTAGAGCAAAGTCTGGATTTTCCAGATAGTTGTCGTCTATCTGAATTCCCATGGCTGCTC
TGATGATGTTGGCATGCCAGTCTTGCACAAGCCATTTCACCGCATTTTTGTTGTAGAACC
GAGGCCAGATGTTGTGCCATCCCAGACTCACGCCTCTCAACACTACAGGGTTACCACTCT
GGTCGCAAAGCTGCGCACCTTTTACCTGCAACTGTCCCCATTGCTTTACAGGGTTTGCTG
CATACACTTGTGCCATACAAAAGAGGGCACAAATGAGGGTCATTAGTTTTTtCATTTTTT
TAGGGTTTAAAATTAAATATATATTTTTGGGTTtGTTTTTTTtAGGATAGCTAATACTCC
TACATAGGTAGCAGATACAAATCTGCCTTAGTCAGCAGTTCTGCAGCGGATTGATATCCG
CTGCAGAACTAAAAGAGATTGATTTTTATCAAAACATTTCACCTTTTTCCTGTTCTTCTT
CAAAGCGTTCACCCTTCTGGGCTTCCTGCGCCTCATACTGTGCCTGGGCAACACGCTGCT
GAGCCTCACGTGCCTTAGCCTCAGCAGCCAGTCGGGCTTTTTCTGCTCTTATTCTTGCCA
GTTCAGCCTCTTTTTCTGCTCGCTTCTGCGCCGCCAAAGCTTCCTCTTCGGCACGTTTCT
TAGCAGCCTCGGCTTCAGCTATCGCCTTCTGTCGCGCACGTTCTGCAGCCTCAGCTGCAG
CTTTGGCTTCAGCTTCAGCACGCTCACGAGCCATACGGAGAAGCATTTCCCTACGCTTAA
CCAGAAGATCAAACATGATGCCCGCAGCCTCATCCGGCGCAACCTTATCGCCTAACTGAG
TTCGAACTTTCTGATATTCTGCCAACATCTTATCCCTGCCAGGTTCTCCCGGAAGAATCT
GATAAAGTTCGTTGGCAATACCATCAACCGTAAAGCGGTCGGCAAGCATCTCCGGCACAA
TCTCCTTATTGGCGATAAGATTCACCAGCGAGATAAACTTCACTTTGATGATATGCTTGA
AACCGAAACGGATGAGATGAGGTACAGGCGTTTCATAACATACCACCTGAGGCACATCGA
AAAGAGCCGTCTCTAAAGTTGCAGTACCACTGGTAACAAGAGCTGCCGTAGCATGCGACA
AGAGCGGATAAGTCTTGTTACGCACCAGTTTGACAGGTGTACCTTTGATAAACTTCTCAT
AGTAAGCATCGTCTATCGAAGGAGCACCGGCAAGCACCATCTGATAATCTTCAAAACGCT
CAGCCACCTCAATCATCGCCGGCAGATTGTCTTTGATTTCCTGCAGACGGCTTCCTGCCA
GCAAAGCGATAACAGGACGATAAGTGTCAAGATTATTCTCCTGACAGAACTCCGTAAAAC
TCTGATGATATCCCGACCTGAACTCCCCTACTTCCTGAGCCGTAGGATTACCCACATAGT
GAATAGGATAACGGTGCTTCTTTTCGAAGAACGGCACCTCGAATGGCAAGATAGAGAAGA
GTTCAACGATATCACGTTTAATGCTGCGGATCCGCCACTCCTTCCATGCCCATATCTTAG
GAGAAATGTAATAATAAGCAGGGATATTGGTGTTCTTTTTCAAGAACTTAGCTATCTTGA
GATTAAATCCCGGATAATCTACCAGTATCACTACATCCGGCTTCCATTTCACAATATCTT
CCTTGCATCTCTTCAGGTTCGAAAAGATGATACCCAAATGTAGCAGTACAGGCACAAAAC
CCATATAAGCCAACTCCTTAAAATGCTTGACGCGAGTGCCACCTTCAGCAGCCATCAAAT
CACCGCCGAAGAAACGGAATTCAGCAAACTCGTCTATTTTTTTCAACGAGCGCATCAATC
TGCTGGCATGCAAATCTCCACTAGCCTCGCCTACTATCAGGTAATACTTCATAATTCAAA
ATTCTTTAACCAATCATAATCCGTTACATCAATCTTAGTTGGGGTAATAGCGATGTAACC
ATGATTCACAGCCCACTGGTCGGTATCCGTTGTCTCAGGTTCGTCATTACGGTATTCACC
CACCATCCAATAATAATCATATCCATGCGGATGAGTGCGATGATCCACCTCATTGATCCA
GGAGCCATGAGTCATCCGGCAACCCTTGAAACCCTTGAACGGAGGCAAAGCCGGGAAGTT
GACATTCAGACAGGTATATTCTGGCAATCCCTTCTCCAGCACCATCTTAACAACCTTCAG
TACCCCATCGTGCAAAGGAGTGAGATCAGCATTTTCATCATAATTGCAACTGCTGAAGGC
TATGCTTGGAATATGCTGCATACAGCCCTCCTTAGCTACACCCATAGTTCCCGAATAATG
ATTATTCACGCTCGAATTGTCACCATGATTGATACCGCCGATAATCAGATCAGGCTTGCG
ATCAGCAAGAAACTGATCCAACGCTAGTTTCACACAGTCAACCGGTGTGCCGCTACATGA
CCAAACCTCAACATCATTCCCCATATTGTGGCGACGCTTCAGGCGCAAGGGAGTAGTAGC
CGAGAAGGCACAGGCGAATCCCGAGCGGGCACTTTCCGGTGCAACAACCAGCAGGTCGCA
CCAGTCTTTCAGAAAGCTCACCAGGGTCTTGATTCCATTGGCATGATAGCCATCATCATT
CGAAATTAATACTAACGGTTTCTTATTTTCCATAAAAATATCTTTCTTTTTGGTGCAAAA
GTACGAAAAAACCTTTAAAGATAGCGACTTTCTCACAATATTTTTGTATCTTTGCCGAAA
ATTTACTAAGAAAATGGGAAAAATCATCGCATTAGCTAACCAAAAAGGCGGTGTAGGAAA
GACTACTACCACCATTAACTTGGCAGCATCGCTTGCCACGCTAGAGAAAACGGTACTCGT
AGTGGACGCCGACCCACAGGCAAACGCTTCCAGTGGATTGGGCGTGGACATCAGCGAGGT
AGACTGCTCGCTCTACGAATGCATCATCGACCATGCAGACGTGCGCGATGCCATCTACAC
CACCGACATTGATGGACTCGACATCATACCTAGTCATATCGACCTGGTAGGTGCCGAGAT
AGAGATGCTGAATCTCAAAAATCGCGAAAAGGTGATTAAGACATTACTGCAGCCTATCCG
TGACGAATACGACTATATCCTGATAGATTGTTCGCCTTCGCTCGGCCTCATCACCGTCAA
TTCGTTGACGGCAGCCGACAGTGTCATCATCCCAGTTCAATGTGAATATTTCGCTCTTGA
AGGTATCAGCAAATTGCTCAACACCATCAAGATAATCAAGAGCAAGCTGAATCCGAAACT
TGAGATAGAAGGTTTCCTGCTCACCATGTATGATAGTCGTCTACGCCTTGCCAACCAGAT
ATACGACGAGGTGAAACGCCACTTCCAGGAATTGGTGTTCAAGACCGTAATCCAGCGCAA
CGTGAAGCTGAGCGAGAGTCCGAGCCATGGTCTCCCAGTTATCCTTTACGATGCAGAAAG
CAATGGAGCCAAGAACCATCTGGCCTTGGCAAAGGAGATTATCAACAAGAATAGTTAAGA
TTTGGAAATTGAACTCTTTTAGAAAGTTCAATGTTCAAAATTAAAaGTAAAAaAATGGCA
GTACACAAGAAATACAACAACGGTACAAAGAGCAACGCTTTAGGACGCGGACTCGATGCC
CTCATCTCTACCGAGGGAGTGCGCACCCAGGGCAGCAGTACCATCAATGAAATTCCTCTC
GACCAGATTGAGGCGAATCCCAATCAGCCACGCCGGGAGTTTGACGACGAAGCCCTACAT
GAGCTCGCCGAAAGCATCAAGGCCATAGGCATCATCCAGCCTATCACCTTAAGACAGGTT
TCAGAAAACAGATTCCAGATTATCGCCGGTGAACGCCGCTGGCGCGCTTCACAACTTGCG
GGGCTGACAGCTATCCCTGCATACATCCGCACCATCAGCGATGAGAACGTAATGGAAATG
GCGCTCGTAGAGAATATCCAGCGCCAAGACCTCAACGCCATAGAAATAGCACTCGCCTAC
GAACACCTTCTGGAAAACGAGGGTATGACACAGGAGAAAATTTCAGAACGTGTGGGCAAG
AGCCGTGCAGCTATCGCCAACTATCTGCGACTGCTCAAACTTCCTGCCCAGGTGCAGATG
GCACTACAGAAGAAAGAAATCGACATGGGTCATTGCCGTGCCCTACTGGCCCTCGACTCA
CCTTCGCTGCAAATCAAGTTGTTCAAGGAGATACAAAAGAACGGCTACTCAGTAAGAAAG
GTTGAAGAGATGGTACAGCGACTCAAGAGCGGAGAAGACATCGAGAGCGGTAAGAAAACC
ATCACGGCTAAGGCTCAGATGTCTGAGGAATTTACACAACTCAAAAACCGCCTGTCACAG
TTTCTCAATACAAAAGTGCAGTTCACCTGCTCTGCTAAGGGCAAGGGAAAAaTCAGCATT
CCATTCGCCAACGAAGAGGAGCTGGAGCACATCATGAATGTTTTCGATCAGTTAAAGCAA
GAATAAAAGTGAAACTCAGTATATCACAAATCTGTTTAGCAACCCTGCTGCTTCTGGCAC
CGATGGGCGCACAGGCACAGAAGTCGAAACAAAAAAAaCAAGTGACCGATGTGCCAACCA
TTGCATCAGCCGACTCGGCAAAAATAGCCATCGACTCGATGCTTACCGCACAAGACAGCA
GCAAACTGGCAAGCCTCACCCAATCAGCAAAGCCTGTACGCAAAAAGCGCAACTGGGCAA
CCTGGCGACCTGATACCAAGCGTGCCATGTGGGTGGCACTTGTATTACCTGGTGCCGGAC
AGATATACAATCGCAAATATTGGAAACTGCCTTTCATCTATGGCGGTTTCGTAGGCTGTA
CATACGCCATCACCTGGAACAACCAGATGTATCACGACTATTCGCAAGCCTACATGGATA
TTATGGACGATGACCCCAACACCCAGAGCTACAATCAGTTTCTGCACTTGGGTGCCCAGA
TCAACGAATCGAACATAGAACGCTATAAGGAAATCTTCCGCAAGCGAAAAGATAAATATC
GCCGTTGGAGAGACTTGGGAACCTTCGTCATGATAGGCATCTATGCCTTCTCAGTGATTG
ATGCCTACGTAGATGCATCGCTCTCGGAATTTGACATCTCCGATGATCTCTCGCTCAGAA
TAGAGCCTACCATGCTGAATAACGGCAACAAGACTGCCAATCCGCTGCGGTCTGGAAGCC
TCGGCGTAAGTTGCTCACTCACATTTTAATGCGTGAGGAGTTAGAATACACCTATATATA
TTATAACGCAAAATAGAAATTAGAAACATAGACGAGATAAAACATCAATATGAAGAAAAT
ACTAGTCATGGCAGCAGCGATGCTGTTCAGCTTACAAGGCATTCATGCCCAAACCGACGT
TACAGAAGAAACAGATAACGATGATATCATCACCGTTACCGACAAAGACGGAAAGCAGGA
GGAAATCGAAGTACCTGAGGGAATGGAAGATAACCTCGATAGCCTGCTCCACCTTTACAA
TGCACAGACTTACATGATGGCAGATACAACCTGCAAATACCGCGATGTAAACCCTGTCTT
CGAGAAGGAAGTGTATATCGACCGTCTGAAGAGAATGCCTACCATCATCGAAATGCCATA
CAATGAGGTAGTACAGAAATTCATAGACCGATACAGCGGCAAACTACGCCGTTCGGTAAG
TTTCATGTTGGGAGCAAGCAACTTCTACATGCCTATTTTCGAAGAGGCATTAGAGGCTTA
CAACCTGCCACTGGAACTGAAATATCTGCCAGTTATCGAATCGGCACTTAACCCTAAAGC
TGTATCACGCGTTGGTGCCACAGGTTTATGGCAGTTTATGCTGCCTACCGGCAAGCGATA
TGGACTGGAAGTAAACTCACTCATCGATGAACGCCGCGACCCGGTAAAAGCATCCTATGC
AGCCGCTCACTATCTGAGCGACCTGTACAAAATATTCGACGATTGGAGCCTCGTGATTGC
AGCTTACAACTGCGGTCCAACCAATGTCAACAAGGCCATCCATCGTGCAAAAGGCAACGC
CGACTACTGGAACATCTATCCATATCTGCCAAAGGAAACACGTGGATATGTACCAGCTTT
CATTGCTGCCAACTACATCATGAACTACTACTGCGATCATAACATCTGCCCTATGGTAAG
CGAACTGCCAGTAAAGACAGACACTATCGTAGTATCAAAAGATATCCACCTGGAGCAGAT
TTCCAAAGTGCTGAACATCAACATCGAGCACCTGCGCAATCTGAATCCACAGTATCGTCA
TGATATCATCAACGGATTGAACCATCCGATGGTATTGCGTCTTCCATCTACCCTCATCGG
TAGTTTCATCGACCAGCAGGACAGCATCTGTGCTTACAGAGCCGACGAACTCTTCCAGAA
GCGCGCTACAGTAGATGTCAACGATGCACAGCCTACCTATAGCCGCCCACGAAGCAGCTA
CAGTCGCCACAGTGCTTATTCACGCAGCAAGAAGAGCAGCAAACGAGGCAAAAACAGAAA
ACAAGGCAGCAAGAGTGTTACCATCAAGAATGGTGATACCCTTTCTGAAATAGCAGCACG
CCACGGAACAACCGTTAAGAAACTGCGCAAACTGAACGGCATCAAGGGTAACAGTATCCG
TGCCGGAAAGAAAATCAAAGTGAAATAAAAGAACTACGTCCGCTGTAGTTTTTTCAGTCT
AATTAAGAACATTATTTATTGGAGAGACCCACTATGGATGACCAGAACTTGAAAGACCTC
GAAAGAGAGCAGGCTGATAACCAGTTGATTGGCAATGCCTTTCAACACCTGCTTGACACC
TACCTGAGTTCGCGACACCGCAAGAAGGTAGATATAGTGACCAAGGCATTCAATTTCGCC
CGACAGGCGCACAAAGGTGTGCGCCGCCTCTCGGGCGAACCATATATCATGCACCCTATC
GCCGTGGCTCAGATAGCCTGCGAGGAGATGGGGCTCGGCTCAACGAGCATCTGTGCCGCA
CTGCTTCATGATGTGGTAGAAGATACCGACTACACAGTAGAAGATATCTCAAACATCTTT
GGAGCCAAGGTGGCACAAATCGTTGATGGACTCACCAAAATCAGTGGTGGAATCTTCGGC
GATAAGGCATCAGCACAGGCAGAAAACTTCAAAAAACTGTTGCTCACTATGAGCGATGAT
ATCCGTGTTATCCTTATCAAGATTTGCGACCGCCTGCACAACATGCGCACGCTGGAATCG
CAACCGGCCAACAAACAATACAAGATTGCGGGCGAAACCTTGTATATTTATGCACCTCTC
GCCAACCGATTGGGCTTGAACAAGATCAAGACCGAACTCGAAGACCTCAGCTTCCGCTAC
GACCATCCACAGGAGTATGCCAACATAGAGCATAAACTTGCCGATACCGAATCGCAGCGC
GATACCCTCTTTGAGAGTTTTACTGCACCTATCCGCGAAGAACTCGACAAGTTAGGCGTA
AAATACAAAATCAAAGCACGTGTGAAGAGCCCTTATTCTATTTGGAACAAGATGCAGAAC
AAGCACGTTACCTTCGATGAGATTTACGACATTCTTGCTGTGCGCATCATCTTTACGCCA
AAGGTAAGAGCAAACGAAGTAAACGAATGTTTCAATATCTACGTAGCCATCAGCAAAATC
TACAAAAGCCATCCTGACCGTCTACGCGACTGGTTGAACCATCCGAAAGCAAACGGTTAT
CAGGCACTCCACGTTACCCTGATGAGTAAGCAGGGAAGATGGATAGAAGTGCAGATCCGT
TCCGACCGTATGGACGAGGTAGCAGAAAAGGGGTTTGCTGCCCACTGGAAATACAAAGAA
GGAAACGAAGGTGAATATACAGAAGATGAGAACGAGCTGAACGACTGGCTCAGCACCATC
AAGGAGATTCTGGACGATCCGCAGCCGGATGCCATGGACTTCCTCGATGCCATCAAGCTG
AACCTCTATGCTTCAGAAATCTTCGTCTTCACACCAAAGGGAGAAATCAAGACGATGCCG
GCAGGCTGTACTGCCCTCGACTTCGCCTTCCAGATTCATACCTTCCTGGGCAGCCACTGT
ATCGGAGCCAAGGTAAACCATAAGCTGGTTCCGCTGAGCCATAAGCTGCAAAGTGGCGAC
CAGGTTGAGATTCTTACTTCCAAGAGCCAGCATGTACAGGAAGAATGGGTAAACTTCGTC
AGTTCGGCCAAGGCAAAGAGCAAGATTCTTGCCATCCTGCGCCGCGATTCACGAGAGGTT
CAGAAGAAGGGAGAAAACATACTCACCGAATGGCTCAAGAAGAACAGCATCGAGATGAGT
GCGTCGGTGGTAGACCGCCTATGCGATTTTCATAATATCCAGAAGCCTGAAACCCTCTTC
CAGTCATTGGGAGACCATCAGATTATCCTAGGCGATAAAGACTTCGATGAGTTGCAGGGC
AAGCCTAAAAAACAGCAGACCAGCAGCTGGCGCAATTATATCCCATTCCTGGGCAAGAGC
AAGGAGAAGGCTCAAGAAAAAGGCATCGTGAAGCCTCAGGATCTTTTCGTGGTGGGCAAA
GACTTCAACAAGAAGAAGCCACTCATCCTGACCGAGGAGAACATCAACCAGTTTATCTTC
CCCAGCTGCTGCCATGCGATTCCTGGCGATGACGTTATGGGCTTTATCGACAACAAGAAC
CGCATCGAAATCCATAAGCGCTCTTGCAGCATAGCAGCCAAACTGAAGTCCAGTTTCGGC
AACCGCATCGTAGATGCCAAATGGGACATGCACAAGCAGATACTCTTCGATGCTACCATC
GAAATCAAGGGTATCGACCGTAAGGGCATGCTGCTGGATGTAAGTAAGGTGATTAGCGAC
CAGTTGGGTATCAATATCCACAAGGTAACTATCAGTAGCGACAACGGCATCTTCGACGGT
ACCATCGAACTCCGTGTTCACGACCGCGAAGAAGTTAAGACCATTATGAACCAACTCCGA
AATATTGATGATCTGCAAGAAGTACAGAGAATCCTGTAACTTAGGAGTTTATGATAATAA
AGAAAAGATAAATAATAGAGAATCGCCGGATTTAAAATCTGGCGATTCTCTATGAAATCA
TACAGATTTCAACATCTTATAAAAACAGATTCAAAACAACAAACTTAAAAACAATATGAA
AAAATTATTCTTATCATTTTTAATGATGTTGACCCTGTTGCCTCTGGCAGCAGCCAACAA
GTATGACAACCCCGACACGATTGTAGTATCCCGTGATGGTACCGGCGAATTCCGCACCAT
CGACGAAGCCATCGAAGTATGTCGTGCTTTCATGGATTACAGCAAGGTAATCTACGTAAA
GAAAGGCGTGTACAAGGAGAAACTCATCCTCCCTTCATGGCTCACCAACATCACCATCTG
TGGTGAAGACCGTGATAACACTATCATTACATGGGACGATCATGCCAACATCAAGATGCC
TACAGGTGGACTCGATTCAGAAGCTGCTGTAAAGGGTAAACCGATGGGTACATTCCGCAC
TTATACCCTGAAGGTACAGGGCAGTTACATCACCCTGAAGAACATCACCATTGAGAACAA
TGCTGCCAAACTGGGACAAGCTGTCTCCCTGCATCTTGAAGGCGATCATATCCTGGTTCA
GAACTGCCGTCTGCTGGGCAATCAGGATACCGTTTATACAGGTATAGCCAACAACCGTTC
AGCCTTCTATGATTGCTACATCGAAGGAACCACCGATTTCATCTTTGGTCCGGGAAGAGC
ATGGTTTGAGAATTGTGAGATTCGCAGCAAGGCCAACAGCTACATCACAGCCGCATCCAG
TCCTGCCGGTCAGGAATATGGCTATGTATTCAACAAGTGCAAGCTTACCGCCGAGCCAGG
TATAGACAAGGTTTATCTGGGCCGCCCATGGCGCCCTTATGCAGCTACCCTCTTCATGAA
TTGCGAAATGGGCAGCCACATCCGTCCAGAAGGATGGCACAACTGGGGCAAGCATAGCAA
CGAACAGACAGCCCGCTACAGCGAATATAACAACCATGGTTCAGGTGCTGCAACCAAGGC
ACGCGTAGCCTGGAGCCGTCAGCTCACCAAGAAAGAAGCAGCTAAAGTTACCATCAAGAA
TGTCTTCGGCGAAGAAGCGTGGTAACCCTAGCTAATCATAAAGTCCAAAGTTACTAAACC
AGTCCATCGAGCTGCTTTTTGAGTTCTTTGAGCTGGTCTCTTACAGAAATAAGGGTGTCG
AGAACTTCAGAAGATTTCTCGGCACCCGTTCTGTTTTGGTTCAGATACTTACGGGCAGCC
GCAATCTTCAATCCCTTCACCTTGATAAGGTTGTAGATGAGCCTTACCTGCTCAATATCC
TTATCGGTATACTGACGCACTTTATTGCCAGCAACCTTCGGTTTGAGAAAAGGAAACTCC
TTTTCCCAATATCTCAACGTAGAGTCGTTTAGACCAAACATTTCACCTACTTCCTTGATA
GAATAGTACAATTTCGTTGTTTTATCTGGAATTATTGCCATTTTTTCCGTCTTTAATTTC
AAAAATAATTAATTTAGTTGCAAAATTAAACAATTCTTCTTATCTTTGCAAAGATTTTCG
GAAGAAAATGCCCTAAAGGGCAAAAATATTTTCTGAGAGGACTCTCAATCCCCTCTCCAA
AACAGGAAAAAGAAATTAAAGATAAATATAAAAAAGATATGATGACAGCTAATGAAGTGC
GCGAATCCTTCAAGAAATTCTTCGAAGGTAAAGGCCACAAGATTGTTCCATCAGCACCTA
TGGTTATCAAGGATGACCCAACGCTGATGTTTACAAACGCTGGTATGAACCAGTGGAAAG
ACATCATCCTCGGTACAAAAGACCCAGGCAAGGATGTTCGTCGTGTTGATACTCAGAAAT
GTCTCCGTGTAAGCGGTAAGCACAACGACCTCGAAGAGGTGGGTCACGATACTTACCACC
ACACCATGTTCGAGATGCTCGGTAACTGGAGCTTCGGCGACTACTTTAAGGAGGGTGCCA
TCGATATGGCATGGGAGTATCTTACTGAAGTTTTGAAGCTCAACCCTGCCGATCTCTACG
TTACCGTATTCGAGGGTAGCAAGGAGGAAGGTCTGGAACGCGACAACGAGGCTGCAGGTT
ACTGGGCTAAGCACGTGCCAGCCGACCACATCATCAACGGTAACAAGCACGACAACTTCT
GGGAGATGGGCGAAACAGGTCCTTGCGGTCCTTGCTCAGAGATTCACGTGGATTCTCGTA
CTCCAGAGGAGAAGGCTCAGGTGCCAGGCCGTGAGTTGGTAAACAAGGATAACCCTCAGG
TCATCGAAATCTGGAACATCGTGTTCATGCAGTACAACCGCAAGGCTGATGGTTCTCTCG
AACCACTCCCAATGCACGTTATCGATACAGGTATGGGCTTCGAGCGCTTGGTTCGCATGT
TGCAGGACAAGCACTCTAACTATGATACTGATATCTTCCAGCCAATCATCAAGGAAATCG
AGGCTATCTCTGGCAAGAAGTATGGCTTCACTACTCCTACTGGTGAGAATGGCGAGGGCA
AGGATGAGCAGGAGAAGATTGACATCGCTATGCGTGTCTGCGCCGACCACCTCCGTGCCG
TAGCCTTCTCTATCGCCGACGGTCAGTTGCCAAGCAACGCTAAGGCAGGTTACGTAATCC
GCCGTATCTTGCGCCGTGCCGTACGTTACGCTTACACATTCCTCGGCCAGAAGCAGGCAT
TCATGTACAAGCTCGTCAATGTATTGGTAGAGCAGATGGGTGCAGCCTTCCCTGAGTTGC
CAGCTCAGCAGGAGCTCATCACCCGCGTGATGAAAGAGGAAGAGGATTCATTCCTCCGCA
CATTGGAGAAGGGTATCAACCTCCTCAATGGCGATATGGACGAGCTCAAGGCTCATGGCG
AGACTCAGCTCGACGGCGTAAGCGCATTCCGTCTCTTCGATACATATGGTTTCCCTCTCG
ACCTGACAGAGCTTATCTGCCGTGAGAATGGTTACACCGTAGATGCTGCAGGCTTTGACG
AGGAGATGAAGAAGCAGAAGGAACGTGCCCGCAATGCTGCTGCTGTAGAGAACGGCGACT
GGGAAGTTTTGAAAGAAGGCGACCAGAACTTCGTGGGTTACGACTATACAGAATATGAGT
GCCACATCCTGCGCTACCGCAAGGTGACTCAGAAGAAGAACTCTTTCTATGAGCTGGTAC
TCGACAACACTCCATTCTATGGTGAGATGGGTGGACAGGTTGGCGACAAGGGTGTACTCG
TTAGCGAGAATGAGACCATCCAGGTTATCGACACCAAGCGCGAGAACAACCAAAGCATCC
ACATCGTAAAGGAGTTGCCAAAGGATGTAAACGCTGATTTCATGGCTTGCGTAGATATCG
AGAACCGCGAGGGAAGTGCAGCCAACCATACAGCTACCCACTTGCTCGATTACTGCCTGA
AGCAGGTTTTGGGCGACCACGTAGAGCAGAAGGGGTCTTATGTAGATAAGGACACCTTGC
GTTTCGACTTCTCTCACTTCCAGAAGGTAACTGATGAGGAGCTCCGCAAGGTAGAACACA
TGGTAAACGAGATGATCCGTGCCGACTATCCATTGGATGAGCACCGCGATACTCCTATCG
AGGAGGCTAAGGAACTTGGCGCTATCGCCCTCTTCGGCGAGAAGTATGGCGACAAGGTTC
GTGTGGTTCGCTTCGGTCCATCTGCCGAGTTCTGTGGTGGTATTCACGCCAAGAGCACCG
GTAAGATTGGTTTCTTCAAGATTATCTCTGAGAGCAGCGTAGCAGCCGGCATCCGTCGTA
TCGAGGCTTTGACTGGCAAAGCATGCGAGGAGGCTATCTACGGCTTGCAGGATACCATCG
TAGCCTTGAAGGGCTTGTTCAACAATGCCAAGGATCTCGAAGGTGTCATCAGAAAGTACA
TCGACGAGCACGATGCCTTGAAGAAGGATGTTGAGAAGTTCCAGGCTCAGGCTGTAGAGC
GTGCCAAGGATAAGCTTGTAGAGAATGCAAAAGAAATCAATGGTGTGAAGGTTGTTACAG
CCGTATTGCCAATGGAGCCAGCAGCTGCCAAGGATTTGGTATTCAAGGTTCGCGAGGCAT
TGCCAGAGAACATGATCTGCGTAGTAGGTTCTGTTTATAACGACAAGCCTATGCTCAGCG
TAATGTTCAGCGATGATATGGTAAAGGATCACGGTTTGAATGCTGGTAAGATGATTCGCG
AAGCTGCCAAGCTGATTCAGGGCGGCGGTGGCGGTCAGCCTCACTATGCTCAGGCTGGCG
GTAAGAACAAGGACGGCTTGAGCGCTGCAGTAGATAAGGTTGTAGAGTTGGCTCAACTGT
AATCAGCTTCCACAAATGAATATTTGATAGAGTTATCTTAACTCTTATATATAATAAGGT
ATAAAGGGTTGCAATCCATCTTTTCGAGGATTGCAACCCTTTTTCTGTTGACATTAAAGG
GGGCTCCATATCATAATTATCAATTTATGATAATCATCAAATGATAAAATTCCTTATTTC
ATTATTATTTTATGATAATCACTTTATGATAATCGGAATAAAAGTTGTATCTTTGCAGAA
GATAAGCTGCACTCGGCAATTTGTAAGCAAGCTTACATTGCGCTCCTTTGCATTATCTTT
GCAGCCGTTGAATATATAATAAGGTATAGATATGGTAATGAAGAATCCTTTTGTCACAAA
TGGTTACGCCGGTCCGGAATACTTCTGCGACCGTGTGGAAGAAACCCAGCACATCACAGA
GATGCTGACCAATGAGAATAACATGGCTCTGATTTCCCCTCGACGCATCGGAAAGACAGA
GCTGATTCACCATTGCTTTGCCCAGCCAGTCATCCAAAAAGATTATTATACTTTTATCAT
AGACATCTATTCAACCAATTCCGTCAGCGATCTGGTCAATATGTTCGGCAAAGCCATTAT
TGATGAACTTCGCCCTAAAGGCAGAAGCGCTTGGGAGAAATTTCTGATAGCACTCTCTTC
TCTCCGTTCAGAAATCTCTTTCGATATCAACGGGGCTCCAGTTTGGGGAATAGGCATCGG
CAACATAGTAAATCCCGAAATTACGCTTGATGAGATATTCTCTTATCTCAACCAAGCCGA
CAAGCCATGTCTTGTTGCCATCGACGAGTTTCAGCAAATCACCAACTATGCCGACAACCG
CATAGAAGCTTTACTCCGTACCTACATTCAGCGTTGCACCAATGCCCACTTCATCTTCTC
GGGTTCTCACCGCCATCTGATGGCAGAAATGTTCACATCTCCTGCCCGCCCATTCTATCA
GAGCGTGACGCTGATGAACCTGAAGCCTCTGGATGTGGAGAAATACAAGGAGTTTGCCAC
AGCCAAGTTCGAGGAGCGCAACAAACATCTAGATACTGCCATTATCGGAGAACTCTTCGC
CCGTTTCGGTGGTGTCACTTCATACATCCAGCGAGTAATGAATGTTCTCTTCCTCAAGAC
TCCCGAACAGGGTACCTGCACTCTGGATATGGTAGATGACGCCATCAACTACAATCTCAA
CATGGCATCAGACACCTACGAGACCCTTCTGCGCCAGATGCCGGAAAAGCAGCGCAATGT
CTTCATCGCCATCTCTGCAGAGGGCGAAGCCAGAAGCGTAAAGAGCGGAGCCTTCGCCAA
GAAATATCATCTCCCGTCACCAAGCTCTGTAAATTCCGCCCTGAAGGGATTGCTGGAGAA
AGATTTCATCACCCAGCAGGATGATGCCTACGTGGTATATGATAAGTTCTTCGATTTATG
GCTGAAGAAGTATCTGAAATAGTATAAGGTGATTCCAATATTTTTTGTTACCTTTGCACC
CAAATTTAAATATATATTCAATATGGCTATTATAAAGACAGTAGAGGGAAAGACTCCCCG
ATGGGGAAAGAATTGTTTTATCGCTGAGAACGCAGTACTGACTGGTGACTGTATTCTTGG
TGATGACTGCAGCATCTGGTATAGTGCGGTATTGCGCTCTGACGTGGATGCCATCAGATG
TGGAAACAGAGTGAATGTACAGGATTGCGCCTGCATCCATCAAACCGGTACGATGCCTTG
CATCCTGGAGGATGATGTATCTGTGGGACATGGGGCCATCGTCCACGGAGCCACAGTCAG
AAAAGGTGCACTCATCGGAATGAATGCCACCGTGCTAGATAAGGCTGACATTGGAGAAGG
GGCTATTATTGCAGCAGGTGCTGTAGTTACCCATGGCACCAAGGTTCCTGCACATGAGAT
TTGGGCGGGTATTCCTGCCAAGAAGGTGAAAGCTTGCGCTCCCGGCCAAGCCGAGGAGTT
TGCCAAGCATTATTCCGGATACATCAAAGACTGGTATCTGAAGGAAGATAAATAATCACT
TTATGATTATCATAAAATGAGAATAAAACGCCATTTTTATCTTTTATAGAAGATAAAAGC
AAAATATTTAGGATTTTCATCCATTATAAAAGATAAAAATCGTATATTTGCAGAAAATTT
CATTTATAAGTGATAAAAATATGGCAACTATTATTCGTCAATCATATATCGACAAGATAG
AAAGGTATCTTGGTAAGGAGACCATCATCGTATTAGTAGGTCAACGTCGTGTAGGTAAAA
GCTGCATGATGAAAATGATTCGTGACCGCAAGAAGGCAGATGACTGCAACAATATCATCT
TTATAGATAAGGAGAAAAGAGAGTTTGACAACATTCAGACCTATCAGGATCTCAACGACT
ATATCGGAGAGCACTTTCAGTCCGATAAACATAACTATATCCTTATCGATGAGATACAAG
ACATCAGGGAATTTGAACGCTCCATCCGAAGTTATCGCACAGAACCCAACACCGACATTA
TCATCACAGGTAGCAATGCTCGTATGCTGAGCAATGAACTGAGCACACTCATCGGTGGCA
GATATAAGGAAATCTATATCCAATCGCTGAGCTATAACGAGTTTCTGGAATTTCATCAAA
TACCAGATAATGACGAAGCACTTGCTTTGTACATTCAGTATGGTGGCTTGCCTGGTCTGG
CAAAGATAGGACTGGAAGAGGATGATGCACGTGAATACCAGATGGATATTTACCATACCG
TCTTACTTAAGGATGTCATTATGCGCAACCAAATAAGAAACGTGCCATTCTTAGAGAATT
TAGTACGTTTTCTCGCAGACAACACCGGTAAGTTGATTTCCGCCAACAGTATCGCCAAAT
ATATGAAATCACAAGGCGAATCTATAACGTCCACGGCTATCATCAATTACATTTCCTTCC
TTTGTGAAGCCTATATCCTACACAAGGTGAACCGCTATGACATCCACGGCAAACGCATCT
TTGAAACCAACGATAAGTTTTATTTCGAAGACAACGGCATCAGAAATGCCATTGCCGGGG
GAACACGTGAAGGAGACATTGAGAAAGTGATAGAGAATATCATCTATCAGAACCTCATAC
GCTTGGGCTATCAAGTTTATGTAGGACAACTGCAAGCTGGAGAAATCGACTTTGTATGTA
CCAAACCAGGCGGCGAACGCATATACGTGCAAGCTTCCTATATCATAGCCGACGATGCAA
CCAGAGAGCGTGAGTTTGGCAATCTCCGTTCCATCAAAGACAACTACCCGAAGTACGTTA
TCTCCATGACTCCTCTGCTCACCAAAAATGATGATGACGGCATCACGCACCTGCATCTTC
GCAAGTTCCTGACTGAAGGAATATAAAAACGATAGAGCAAAACTATTACATAGCCATTGC
CATAACCTTCGTGGCACTCTCAATGGTATTCAATTGCGCACACAGTGTATTCGCATTTTG
AGCCACCAAAAATCCTTAATGACCGAAAATGACCGTGACCTTAATGACCGGATTTTAGGT
AGAAACAAAAAAaGACCGCTCTCCTCGTATTGAGGTGAGCGGTCGATTTATTTATGGATG
AGTCTGCTTATTATAATAAGGTAGACTCCATGTTCTTTATCCCATGCAGCTCGTTACTCC
GAGCGTAGTAGCGATAGCGGTCAGTATGCTGATGGCTATCTGAAGAATTGTTTTCCAAGT
GTTCGCTTTCATTTTtTTTGAATGTTGAGTGTTGAATGTTGAGTTTTTGGGGCGGATAGG
CTGGGCTAGGGGCTAGCACCCTAGCCAGTCTATCCTTGGGCTATTCAAGGCCGTCGCCAG
TATCGTCCTTGCCGGTAGTACCGCCGCTTGATTCAGAGCCTTGACCGTCGCTGCCGGTCT
GACCGGTGTTTGAACCACCTGGGGTAGAACCGTCTGGCGTATTATCCGGAGTAGTTGGCG
CGTTGAGGTCAACGTTGGTCTTACCCTCCTTAATCGCCTTGATAACGGCTGCCTGAGCGC
TGCGGCTGGCTACGAGGTTGAAATCGGCGTCATCACGAAGGTTCTTGAACTCCTGACCTG
GCTCCCACTGAACCTTTACGCCGGTGATATTCTGTGCGGTGAACTTGTCAGCATCCTCAG
CACCCTTCGAGGTGAGAAGGAGAGAGAAATCACCGAGGTCGCCCAGACGAATCTTCTTGC
CCTCGAGCAACATCTCGCGCATGCAGTCTACGGCGATGTAGAGGATGGCGCTGATGTCGG
CTCTTGAATAAACACTTCCATGCGAAGTGATGTGCTTGGCAAACTTCTCGATGGTCATGA
TGTCAGTGTACTGTGAGATGGCGAAAGCATTCTGCTTCTCAGTCTTCACGAGTTCCAGGT
CCTTTGGGTCAGGGGTCTTACCCTCCTTCTTTGCCTGGTTGATGCGTGACTTAGCCTGGT
TGATTTCCAGAAGATTTGCGTTCACGCTACGCATTACGATGCTGTAATTAATCATACTAT
ATTATGCTTTAAAGAGTTTATTAAATCACAATTTCCCAGATGCTTTTTCTTGTCCTTTTC
AGAGTCTTCATTGATGAtCGGCGCCTGTCATCTTTTGCTCCCTGTCTCGGTCTTCATAGA
TGACCGCCTTTAGGTACAAAATAGCTTTCTTTCGATTGCTGGTGCAAAGGTACGAAAAAG
CGCTGTAGGAAGCAATACTTTTCCGGCCACTTGAATTCAGTTTTCCGGAATCTTGTGAAA
TGGAGCCTTTCGAGAGTAGGTGAAGAGAGTCATGGCAACGGGCTGCATCCGGTCATTAGT
GACCGGTCATTATCGGTCATTAAGAAAAATCACTTCCGGTCATTTAGCCCCTATAATATA
TATTAAATATTTTAATATTATATTATAGCTCTCTTTTTCGCCCCCGAAAACCTTAATGAC
CGAAAATGACCGGGCATTAATGACCGGATTCTGAGGCTTTAATTAATACTCTTTTAATGC
TAGTATTGTACTTGTATTTTGTTCTGTATTAATGATTTATAATAAGCCATTATATATTTT
TATCTGTGTATAAATGTATAGAAATAAGCTACATAAGTCAGCGCCCTTTTCCTACAATAT
CGTTGCTTCTTTGCCCCATTTTTCGCCTTCCCTTCGCTCTCATTTCTGCCATAAATGCCC
TTTCTTTGGAGCATGAATTGATGTGAGGAAGAGCATTTTTGCGTTTTTCCCTTTGGAAAT
CTATAAAACCACTTTGATATCAGTTCTTTTGCTTCTTTATATAGAAGAGTAAAAATATCG
AACATGGCTATCATAAGTATGTTTTATATCATTATCCTTTGCATAGTTTCTTCCTTTAAT
ATTGCTCTGTTTGGGGCGGTAAGCATTATTTACATAATCAGCTTTTATACTCATTTCCTT
GTATAAATGGTTAAAATCCCTAGGTAAGTCTTTTTCTACATTTTTGTGTTAATATTTATA
ATAAAATGTAGATGTTTCGCAATTATTTTGTACCTTTGAAGGCAATTCTGCTATAAAAAG
CAGGCTATAAATATAAAATTTAATATATAAAGAAATGACAGAACAGCAAAAACAAGCAAT
TATAGAAAGTGGAAAGCAATATTTCCGTTCTATTATCATTCCTAATCATTTGAAGAATCT
GAATAAGCTTCATCTGAGTAGCTTTGATATAAATCCGTTTCTAATCAACTATCTTGCAGC
ATTCTTATGTGGCAATACTCAACCAACTAGTTTGGCAAAAGCTCTAGTTTATCCACGTAT
TCTTGGAACAAGCCTCAATACTAGTTTCGGACAAAATGTCCAGGTGTTTATTTCCCAGCT
TCAGGAAGTTGTTGGTGGTGCTTCTGGTATTGATGGTATAGATATTGAATTTATTGATGC
AATCGATGGACGCCGCAAATACTGTCAGTGTAAGGCGGGTCCAAAAACAATAAACAAGGA
TGATATTACTACCATTCTAAGTCACTTCAAATACCTCATGAACAAGTCTAGACTAGATAG
AATGGGATTGCAGTTTGATGATCTTGTTGTAGGCGTTTTATATGGTGCAAAAGAAAACTT
ATCAGCTTTTTACAAGGCAATAGATACACATTATCCTGTTTTATGTGGTTCTGAATTTTG
GATGCATCTTACTGGTGATAAAGACTTTTATCATCGATTAGCAAAGGCTTTTGGTGAGGT
TGTGGACGAAGATGGAATTGATGGAAGTGCTCTTATCCTTGCCAAAGTAGAAGAAATTGC
AGAAGAAATTAGACAGAAAGGTAGTTTATAATAATGGCATTTATATCAGAGAATAATTTA
GCAGCCCTTATTGGAACCTCCAATCGTACGGTTCAAACATGGGGTAAAAATGGACTTTAT
CCGCTTCATCAACAAAATGGTGCTTGGGGATTTGATATGGAAGAACTCAAGTCAATTCCT
GAAGTGGAAGCCATGCTCCAAAGTAATTGGGAGGCAGAATCTGCTGTGACACCAGTACGC
CAATTCAATTCTATTGAACTTTTTGCTGGTGGAGGCGGACTGGCTTTGGGAATGTCGTTG
GCTGGTTTCCACCACGTATTGCTGAATGAGTTTGAAACTGCAGCCTGCAAAACTCTAAAA
ACAAATAAACCCGAATGGAATGTGATTGAGGGTGATGTTCGCCATATTGACTTTACTCCT
TTAAGGGGTAAAATTGATTTTCTTTCAGGTGGTTTCCCATGTCAGGCATTTTCGTATGCA
GGAAAAGGGGCAGGATTCAACGATACTAGAGGTACTTTATTCTTTGAACTAGCCCGAGCC
GTAAAAGAAATTCAGCCGAAAGTCTTTATGGGAGAAAATGTTAAAGGTTTAATCTCTCAT
GAAAATGGGCGAACATTTGAAACAATAAAAAATACAATTGCAGAATTAGGTTACACACTT
GTTGAGCCTCGTGTCTTGCGTGCTATTATGTATCAAGTACCCCAGAAACGTGAGAGATTG
ATTCTTATAGCTATTCGTAATGATATTGCACAAAATGTAGAGTTTCATTGGCCTACTCCT
TATCATGAAGTGTTAACTCTTCGTGATGCTCTCTATAAAAGTGTGATTTATGAGAATGAT
GTTCCTGTTTCTGAGGGTGCCCAATATCCTGAGAAGAAAAAGCGTGTTTTGGCAATGGTT
CCCCAAGGTGGTGATTGGCGAAATCTGCCAGAAGAAGTTGCCAAAGATTATATGGGTGGA
AGTTGGTTGCTTGGTGGCGGAAAAACGGGTATGGCTAGAAGACTGTCACTTGATGAGCCT
TCTTTAACACTAACATGCTCTCCATGCCAAAAACAAACAGAGCGTTGCCATCCTTTAGAA
ACACGCCCATTAAGCGTTCGTGAATATGCACGTATTCAAACATTCCCTGATAATTGGGCT
TTCCAGGGGAGTATGAGTGATAAATACAAGCAGATAGGCAATGCTGTTCCTGTAAATTTG
GCGTGGGCAGTAGGTCGTTCTCTAATCCGACTCTTCAATGATATTCAAAGAATCATGCCT
GAGAATACACAGAATTGTACTGAAGCTGTTAGGGAGATTATGCACAAACAGTCACTATTA
GAAGTTGTGAAAGATCGCAACACGCAGACTTCTACAGTTACTAATAAGTATCACGAGCTC
AACTTCCTCGACCTTTTCGACCAGTATGCACTCAATAGCATTACTGACAACAGTATGTTG
CATGATGACATTAATTGGGAGAAATATGGGGGAAAGCCGCAGCAGGCGGCTATGGTGGAT
GAAACCAAGAATGTACTTATCTCGCTGGTAAAGAAAGACAACGAGAAGATGTTTCTTGAC
GGCTCTGCCACCATCTACTATACAGGCAAGAAGTTCCCAACATCGGTGGCTCTCAACAAG
CTTTTCTACTTCATGCCTTATATAAAGGGTAAGGGTGTACGTGATTTATTCTTCATCAAA
ATAGCCCGTCTGGGTTATCGTAAGGAAGGAACAGCAGAAGAAGACAGAAATGATCTACGA
CTGGTGTTTGAAGTGGAGTTTGTAAAGCAGCTCTTCGAGGACTATAAGCCTGTAGAATTG
AAAATTTGGCAAACTTTTACTGATACAACCGTTGATAAACTTATAAACAAATAAACATAT
ATACATTTAAGACGATGTCTAAATTTGCAATTTACAACTACAATTTCTTGCGTATCATTG
AACCTAACCCTGAATATCAGATTGAGTTTCCCGGCTGGGTAAATGTGAATGTGAAAGAAT
CGTTTGATAATCGCCAGCAATTGCTTGAAGAGGTTTTGCTGGCTGATTTCGGGAAACCAT
TTCAGTTTGAGAATGCCAGAAAGAAACTTTTCTGGCACAAGCAGATAGTGAAGCCGCAAG
ATAACGTTTATGTGATGCGTGTGGCAAATGTTACGGATGTAACCATCACAGACGAACACC
TCATGTCGAAAAAGTATGCTGATTATAGAAACTGTCTGGTCATCATCGACAATCGACCGG
GAATCCAGCGTATCGCCATAGAGCGCAAGTCAAAGGCCTTCAGCCATACAAAGACGGTGG
CTAACATCCTTGAAGCTTCCATCTGCAAGTGCTTGAAAGATAAACTGCTTAAGGTTAAGC
TTTCTGCGGTTTATTCTACCAATGCTTTCTGGACTACGGTGCATGATCATCCTGAGGGAT
TCTGTAAGGTGAGATTTCATTTTCCTCATCTCAACCTCGACCGACTTACCAAGGCTATGG
ATAAATACCTTACAACGGCTCGCGAAGATTGGGATAGTGATCTTGATTTTTCGTTCGGTG
CAAACGAGGGTGGAACAGTGTCGATTGATCCCGATAATAAACGTCAGACGGCGCTTATAG
AGGGGGCATCCGGGGCTGGCATTTTTATTGAAATGTTTCCTAAAGGCAATAAACGCAAAG
CTTTGCTCTGTGGCAAAGACCAATTCGTGGTGCAGGAGATTGATTCTGAGGTGTTCAATC
AATTGGTAGATGGTACTCAGACGCTTCCCGGTATGGATAAATCTGCCATGGATCAGGTGA
AGTTGTTCATGAAGAATATTCCAAATGTATTCTCCCATTAAGCTGGTAAATAGATGGAAC
CATTTGAACGTTTTTCAGAACAGAAACTGGAATATCTCCGTAGGCGTTATCGGGGTGATG
ATTTGTTTCGCACCTGGACAAGGCTTCTCTGTATTCTAGAGCAGCAGTTGCATGGGTTGA
ATGCTGTGGAAGTGTGGAGCGAAACAGAAATGGTTCGCCAGAGACTGTTGGAAATCAAGA
ACCATCGTGATAATGATGTTGAGTTTCTGTATGGAGATCTCATGAAGCGGCATCAGTCGA
AGTACACCGTTGCCACCATCCTTACGGTACTCTTTACCCAAATGTGTGATGCTGCTCCTG
ATGAAGAAGATGATGCTGCCGAGCGTAATCCTAACCGAGCCATATGTAATGTCCTGGCTC
GTCTGTTGATGCTTCGTGATATTAAGCCTTTCTCTGAAAAATTAATAAGCGCATTCAAAA
GTCATCGTTACGATAACGAAGAAAACAAGATAATTTTACCTGTTACAGACTATATGGACG
TTAAGACTCCTCTGGAACTGATGGATGAGGAAGCCCGGGAACAAGTTGAAAAGTGGGTAG
AAGGAATTGAAAAACTTACATTGAAAATCAGACCCTTTTTGAAGATTGACTGGGAGGTTT
ATAAAGCTATTTGGCGAAAAATCTGCGCAAATCAAGAAATTGCCTTACTGCTCAATGATA
AGCAACCGAATCATAAGAGTAATACCTGGGGGCATAATCTGAAACTGGTAGCCAATGTGC
TGGGCATTCTGCATACTACTCCTTATGGGAACAAAGAAGAAGTACTTACGGGGAGTGTTC
AGTCTATTAGTAATGCATTAGGGGTCAATGTGAGAGTCTACATTAGTAACCATGCCGACT
TTGGAACAAGCAACACAACTTTGACCAGGGAATTGCATGCTAGAATTAAGCAATTGATAG
CGTCAAGCTTCTGATAAAAGCTATCTGTTGTTGATAAGATAATATGGGGCGTTGATGGAA
ATTTCTATCAACGCCCTTTTTCTGCCTGATTATCAATTGATAAACTGCTGATAGGATTTT
GCCGCATAATTCCGAATACTGTATTTTTATCTATAACCATTTATCCATATCTTTGCACTC
GGATTTGAGATTCAACCTCTTATTTCCGAGTTTTTTGTTTTTATAATAACCTGAGCGGAG
GCGGGGAACCTCACAACGTGATTGAAGATGGCCATCGGGAATCCACGGCTTCTCTCGCAA
ACCGATCAGGAATCATGGCAGATAATAAGAAGCATGAGAAAACGGCTCTGGGCATTGCCT
ATGAAGCCGTCATCAAGTTGGGCTATACGCACAGCAAACTGGTGAATCTCAATGAGGGCG
TTAACTTCCATACTCTAAGAAATATCAGAGATGAGAAGAAAGTGAAGAAAGTGACGGAAC
GATTCTATCTGAAACTTTTCTTCGACTTAATTAATAAGGAATATAATCGGCGTATTACCA
GTGGCGCCAATGGAGCAGTCAGCCTGCTTGTCGTGATGAAAAATATCCTTGAAGCTGAGC
TGAAATAGAGAGAAAGAGAAAAGCAGTGGAAAGATGAGGGGGGATTCTTCCACCAACTGT
TCCAGCGCATTCAAAGACTTCTTATCTTTGCACCAGCTTTCAGCAAGATCGGAGTTGGAA
CTAATGAGCCTTGAAAGGAAGGCGAGGTCTTGCAGTTAATAGATTATGAACATACTAACG
AGAGTTGTGCAGCAGGGCGAGGCGTTCGCTGTACAGAGTCAGAAAAGTGAGAACGGACAG
ATGATGAAATGCAACATCGTTCTCCAGGAGATGGGCGGTAAGTATGAGAACCAGTATGCT
GCTGCAATGCTGGGCAACATTGCCCAGTGTAAGTTCGCTCCGGGAACATTGGTGGCGGTT
ACGCTCCGATTCACGACTCGTGAGTATAATGGTCAGGTTTATCAGGATATCCTGGTTACG
GACATAGAAAAGGTAAAAGGGTAAAAAaGTAAAAaGGTAAAAAGAACCTTAACCCTTTGC
AATCACGTTACCATAAAGGGTAAAAaGTAAAAAaCTGAGTTGAAACAGAGGAGGATTTTC
CATGGTAAAGCGCGCAACAATCCGGATGTTTCTTCTCCTAAAATTCAATTCAGATTATGG
TTAAGAAAGTAAACAAGGTTCAGAACAATGCTCAGAACAATGTTCAGAACAATGTTCAGA
ACCAGCAGGTGAATAATAACGGCTGCCAGCATGTGCAGTTGGGTGGAATAGCTTACTATG
ATGATAAGCAGTATTTCCTCTTCAGTCCTGATTCTGTAAATCAGGGGGTTGTAGAAGCTT
TTCGCCGTCATGGTGTGGCTCAGCAAATGCAAGACGGAACATTTGATTTCGTAGCAGTTT
CTAAGCCGAAAAGCCAGTCGGAACTGATTAAGAAACTGGCGCATGGTCGGTTGAGCAAGA
CCAAGGATGGGGCTATTCAGCTCACGCTGAAGGTGTTCTGCCATGAAGGACTCAACATCG
CCCAAACGCTGACTGTTGAGTCAGCAGAAGGGGCTGATGCTTTAGTGGATTATCAATTAA
AACGATAAGTAATAAGATAGATGAGTTGTTATTTAATTAAGGTGGAGAATGGGCACAAGG
TTGCCCGCTCCATCACTTCGGAAGAGGAGTATAAGCAGCTGCGTGGAAGCAATGAGCAGA
AGGCGAATCTTCGCCTGGCTCGTGCCGGAAACGATGCTGCGAAAAGAAGACTGGTACAGT
TTAACTACTCCGGCCATTATCCGCAAGGCGTGGTGAAGGGAATGAAACTGCCAAGCGGTG
CTTTCGGATTTGATATGGATGAGCCGGAGGCTTTCGCCAAGGCTGCCAAGCTGCTGCTGA
AAGAACCGGACAAGTACGGACTGCTGATGCTGGAACGTAGCGCACGACAAGGCGGACATG
CGGTGTTTGAGCGCGAAAAGGGCAAGACAGTTCTGGAGAATCAGGTGAGGATTGCTACGA
TGCTCAAGTGTGAAATGGATACTTCGGCTCACGACATTAATCGGGTTTATTTCACTACCA
CATCGGATGACGAAGATTTGCTATTCCTTTCGCCACGACTCTTCAAGGATGAATATGATG
AGGCTGCCGTAGCAGCTGAAGGGAAGGTCCTGGAAGAGCGTGAAAGATACGGACAGGAGG
AACTGCCGGAAGGAGCGCACAAGGCAAACAAGCATTATGAGCCTTGGAAGGAAGAAATCA
AAAAGGATTCTCAAGGGGTTTTTAAGGGTCAGGAATTTAAGAATTCGAGAATTTCTACTT
CTGCTGCTTCATCCGCTTCTGCTTCATCCGCTTCGACTCCCTCCGTCTCTCAGGACAATT
ATCTTGGGATTCCTTATGGGGAAATCATTAAGAAGTGGTGGCAACTGTATAATGATGGGC
AGGAGCCGATGCGCTCCAACCGCAATACGCTGACCTTTGAGCTGGCTGTGAATCTGCGCC
ATATCTGTGGTTTTGACCGCAATCTGCTGGCTCAGATCATTCCCTGCTACGATGGGTTTC
CTGAACAGGAAAAGATGGCTTGCATCAACTCGGCATTGAACGAGAAAATCACGCAAATGC
CTAAGCGACTGAAGGATGTGCTCGCTGCGCTGAGACAGGAAAAGCTAAAACTGGGGTCTT
CGAACGGGAATGCAGATGAAGACAGCGAGGCACTAGTGAATGCCTTAGACGAAGCTAACG
CCAAGGATGATCTGTTCTATTACGATGCTTTACCCAAGATGCCACTAGGCGTGCGTGATT
CCATCAGTGCTGTTGGACCGGCTCTGGCAATGCCAGTGATTACAGCCATCTGTCCTGCCA
TCGGAATGCTTGCTACTGGCGTGAAGGTTTCCGTTCACGGCAAGATGAACTCGCTGAACC
TTATCTCCTACATTGCCGGTGATTTTGCATCAGGCAAGGGAAGCATCGACCCCGTGGTTG
ATGCATGGACTTCGGAAGTGAAACAGATGGACAAAATGTATCAGCAGCAGGAGGATGAAT
GGAGAGCCAAGAAGCGTGCGGCTAAGAACAAGAAGGAGCAACCGGAAGAGCCGAAACTGC
CTGTAAGATGTCTGACACTGAACAATACGGTGGCGAATCTTGCAGAACGACTGGCTAATA
CTGAAGGCAAGCACGCCTTCTCGTTCACTCCGGAAGCTGACACTGTAGCACAGAAGTGGA
AATCGGCGATGAGCGATTTTTCTGTCATGTTAAGACAGGCTTACGACGGAACGAGCTATG
AGCGCGAGGCAAGAAGTGCAGATGCGGTGAATGTTCATATCGAACATCTTTTGTGGAATG
TTGTGATGTGCGGAACGCCAGATGCACTCTATCGAGTAGTGAACAATTATACGGATGGTT
TCCAAAGCCGTATTGTCGTGGCGCGAACGCCGGACAACACGTTCACTCCGCTAACAGACA
ATCTCTTTGTGCTGACCGAAACTCAACGTGAGCACATACGGCAGATAGCTCATCTCTTGC
CCCTGATGGAGGGCGAGGTGGTTCTGCCTAAGTTGGAGAATAAGGGCAGGGAGTGGCTGG
AACAGATACGATTGGAGACCATGAAAAATGACGACAAGGTGAAAGCCCGCCAGCGTTTCC
GTATCTGTCCTACCACGATGAGAATGATGACCTGCATCATGCTCTGTAAGGTGGCCGAGA
CGCTGATTCAGAAACATGGTTTCCAGGGTGCCGAGAAGCAGCTGAAACAGAATCCGCTGT
TATGGAAGGAAATGATCGTAAAGACGCAGACACCAACCATGCTCGAAGCCTTCAATATAC
TGGCAGATTATCAGTTGGACAATGCACTCTACTTCTTCCGTAGTCGCATAGAGGATGCAT
TCTCATCCAAGAGTTATTGCGGTCAGACAACTTATGATCGTTCCCGACGCGGCAAAAATG
ATTCCATCTTCGAGCGGCTTGACGTTACTTTCTCCTTCGAGCAGGCATTGCAGCAAAGTA
TTGCGGTAAAAGGAGCAAACGTTACTCGGGAGGTTGTTAGACAGATGTTGAAAAACTGGA
AGCGACAGGGCTTGATAGGTGTGCTGCCCGATATGCGTTACCAGAAGGTTCAACCTACTG
TATAATAGAGGTTCAAAATAAGTGACTATTAATACATCCGGTCATTAACGGTCACGGTCA
TTTTCGGTCATTAAGGATTTTCAGTAACGAAATCCTTAATGGCCCTATCAATCAATCAAT
TTTATTATTAGATATTTATGGAAATAATCATTTATCGCCGTCGCTTTACCCGATGGGGAG
TAGATGGCACATTAGTAATAAAGGGTACGAAAGTTTGTAATACCATAGAACATCCTGAGC
GTTATTTGCCTGCAGGAGACTATGAGATAGCTTTTGTTTCTATAGCTAATAAGAGTAGGA
AAATGCCTGTTATCCTGAGAAAGGGACAGGCTGTTTGGGAAGTGGGCATCAATTCTCCTT
GTCTCAAGCCCGGAAATGGTCCGATGACGCTGAAATATGGATGCATCATTCTGGGTAAGG
CTGTAGCCTCTGGGCTGGTAATTCATTCTCAGGAATACTTCGACCGACTTTGTGAACGAT
TAAGGAAGGCTTCTAAAAAGATGGAGTGTATCAAGTTACGTATCATAGATTGGGGTAGTG
ATGATATCTCGATAGCATTTTAGGATTTCCACCCTAACATTCATTCATTTAAAATAGTAA
TATCATGCGTAAGATAAAGGAAATCATCATTCATTGCAGTGCGACCAAGGAAGGTCGCAA
CTTCACCGTAGCGGATATTGACCGCTGGCACCGCGAGCGCGGAATGCGCTGCATAGGTTA
TCATTTCGTGATTTATCGTGACGGCAGCATTCATGTAGGCCGTGCGATAGAGGAGGTTGG
CGCCCATTGCAAGGGCCATAATTCCATCAGTATAGGCGTCTGCTACATCGGCGGCTTATC
GAAGAAAGGCAAGCCGAAGGATACAAGAACCCGAGACCAGAAAGCGGCAATGCGCTCGCT
CATCGAGCAGCTGAAGGAGGAATATCCATTAGCCACGATTCATGGTCATAATGAATTTGC
CAACAAAGCCTGTCCCTGCTTTGATGTGAAGAAGGAGTGGGGCTAACAGATAGGGAACGC
ACTGCGTTCCCTATTTATACTTATTACCTGATGCGCCATACGTAGAACATTACATCAAGT
CACACTTCTCCCCAGTGTTTTTCTCAACCTTCTCGCCATCTTTCAGGATGCGAGCCTTAT
AGCCAAACTTCTCAAAACCTTTCTGGAGTTTCTCTGGGGTTGTCTTGTCGGCATTATACT
GTACTGTGACTGTCTGGTCTGGCACAGAAGTCTCTATGCTCTTGATACCCTTCTCAAAGC
GAAGGTTGCTCTTGATTTTATTCTCACAAGCCGCACAGTGCATCTGTGGGGTTGTGGTGA
ACACTACGGTCTTGATGTCCTTGGCAAAGGTTACCATTGCCACCATCATCATTGTGAACA
TTACTAAAATCTTCTTCATAACTTTTCTATTTGCTTTAATCATTCAACTTTAAACATTTT
CAATTAAAAGTGTACTCTCACTCCTGCGTAGAACATCCTGCCCTCTACAGGTCCCCAAAC
CAAGGTTGGCTCGAAATCGCTTCCCCATGGGTTGCTGGCACCATAGATAGGAGTTTTCTG
CTTGAAACCAGTCAGGTTCTCGCCTCCCACATAGATACTCCAATGGCGGAACCATCTCGT
AACCTGCGCACTCACTTGCTCGAAGCTATGGAAACGAGGAGACCATGACTGGCTTCCATC
TGCCAACTGGTAAGGCTCAGGATTGCTGCCTCCACCATTTAACTGCACGGTGGCATCAAA
TTGCCAAAGACCAAGTGGAGTCTTATAAGAAGCCGTGAAGAGCGCCTTATACTTGCTGGT
CAATGGCTTTTCTTTCAAGGTTTTGCCATAATCGTAGGTACACTTCACATCGTTCAGACG
ATAAGCCGCTGTTATCTCCAAGCCCTTCAGCAATGGATAAGAGGCATCTATCTGGAAGGT
GTGGGAATAAGACTTACCCATCAAATTGTAGATGGAGATAAGCCCCTTGTTGGCATCATA
ATCCACCACCGCTTGATTCTTGAAGTCGGTATAGTAATACTCAGCGTTCAATTTCAGTGT
CTTGCCAAACATCGGGATGTAGAAAGCGGTACTCATACCATAGTTCCAAGCCTCCTCTTG
CTTAAGTCTATCACCCGTAATCTGAAACTCCCTGCCACTCGCCAAGAGATAGTTGTACTC
TGCCAAGCCAAATACCGTGCGATAGCCCTTACCTGCTGACAAGCGGATGCTGATGGCATC
GACAGGCGAATACTTCACGTGGAACCGAGGGGTGAAGAAATTGCCATAGATAGAGCTATG
GTCGAAACGGACACCTGCCATCGCTGTCAACTTCGTGCCTAACGTATAGGTATATTGGGC
GTATGCTCCAGGAGTCGTCTCCTTCTCGTTCATTCTCTGCATCTCCGACAAAAGATAAGG
AGAGTCTTCTTGCCCTACTGCCGGTCTTGGAGAAACATTCACATTGGCGCGCTGTCCCAG
GTAATCATGGTTGACGCTCAAACCTACCGACAAATTGTGCTGATGAGTAAAATTGGTCTC
AAATATCAGTGAGCCATAGAGATTCTTCTCATTGAGGTTGTAGAACCTGTTGCCATACTG
GGCATCGAGCTGGTGCATCGAAGCCGAGGACATGAAGGCAATATTGGTACCATGCTCGTG
ATTGAGGATGAAGGCATGTTTCATATAACCCTCATAGCGGTTGGTATGGAGCTTGATTCG
ATAAATATCATCACTATGAACATGCGTCTCATCCTGCCCACTGGTACGAATCTCCTTCAA
AGCCCCAAGTCCACCATGAAAGATGTAGTGCTTGCCTTTATACAGCCAACGGTTCTGTAC
ATTATATTGTTCTCTGCCTGGCATATCATAGAAACCATCGCCATTGTCATCATGGTTTTT
GAGGATATTCTCATGATGCAACAATATCTCCGTTGCCCACTTATCCGACAGATGAACATT
GGCATCGGCGTTTACTTCGATTCGACTCTTGGTATCACCAAAGAGGTTTACCTCCACCTG
TTGCTCATCCTCTGGCTTCAAGTAATCCACATTGATTTGACCTGTAATCGACTCATAGCC
ATTCTTCACCGAAGCACTACCCTTGGATACTTGAATGCCTTTCATCCAAGGTCCCGGCAC
ATAGCCCAGGGCGTATGGGATGGCTGCACCACGGAAATTCGGCAGATTCTCGGTGAGCAT
CTGTACGTAAGTGCCCGAAAGACCAAGGAGTTTGATTTGTCTTGCGCCCGTCGTGGCATC
ATTATAAGCCACATCCACCGATGGATTGGTCGTGAAACTCTCGCCCAGGTTGCAACAAGC
CGCCTTGAAGAGCTCATCCTTGTTCACGGCGATGCCATTCACGGCACCAGCCAATCGGGA
AGTGCCCGACTTGCGAGCCACCACCTTCACCTCATGCAAGGTCTCGTCCTTGAAAATGGA
ATCCTGAGAGGAGGAATCTACAGAGTTATTTTCTACAGAATTATTATATGATGATGACAG
AGACACAACCTCTGTCTTATTATTTTTTGCATAAGTCTCAGCACCAATAACCAGCAAGGC
ACTGAGCAATATATATCTTGAATACATAAATATATTTCCTTTTATCCGAATCTTAAATCT
TCGCTTCGGATGATTTTACCTTTTTTATATATGTATGCAACCCTAAGTTTTTACTGATAG
GGATAGGCATACGACAATCTTGGCTGCAAAAGTACCAAAAAACTTTTGCAACCTATTTGC
AAATATGGAAAAATCAAATAATCAGGAAGTTAAGGAGGGCAAGATAAGCCCTTGGAGGCG
AATGCGGAACATTCTGATTCCAATATCTTGCCTTTTGAATGCTACAGATAACAGGACGAG
GCAACGTCTGCCAAAGGGCTGGCGCGATGCCTGCAAACATTGGTGCTGCATCGAAATCCA
AGTGTTGGATAGAGACCGTAGGCGACAGTTTTACCAGCTCCACTTTCATGCAATGCTTGT
TCACCTGTGTGCCCAGCTTACCTTGGCAACAGTCTTGGTGCATGCTACGTTTCACGCAAC
AGTCAGTCACCATACCCACCATCACCTTGTCATAGTGAAGGCAGTGCATGACGGTAGTAC
CCACGCTCAAGTAAACCACCATGAGCGAGAGCATCAAAGCCATCAATATGTTGAGCGAAC
GTTTCATACCTATTTTTTTACACACCTTTCTTTTGTCGGGTTGCAAAATTAAGCATTTTC
ATCAGAATAAGAACTTAATACCCTCGTAATTTAATAACCTTTAACAGCTCTTGAATGAGC
ATGAATGACCCCACACTTTCTGTTAATCTTTACTATATTCCTGCGAGAAAACTTGCAGGA
TAAAGAGAATATGAGTAACTTTGCACACGAATTTCTGAAACTATTGTCTTACAAAGACAT
AAAATAAGAGAGAAACTATTTTTTAAGGATAATATTGACTCATAAGAACAAATGAAAAAA
GGACTATTTGCACTCGCGCTGGGTACCTTTACCTTGGGCATCGCTGAATTCATCATCGAG
GGCATCATCACAGACATCGCCAACAACATGAACGTTTCCATCCCGGAAGCAGGACATCTC
ATCTCCATCTATGCACTCGGCGTCTGCGCCGGAGCTTTCTCGTTGATTCTCATGCATAAA
TACAGACCCAAGAATATTCTGATGTTCCTGGCTTCGCTCATCACCTTCGGAGCTGTCCTC
GCCTCAGTAGCACCTAACTACTGGCTCTTGCTCTGCGCCCGCTTTATAGAAGGTCTGCCT
CATGGCGCCTACTTCGGAACGGGTACCATCGTGGCGGTGAAGATTGCCAAAGAGGGTAAG
GGAACCAATGCCGTGGCGATGATGTGTGCAGGTATGCCGGTGGCTAACCTGCTGGGTGTG
CCGGTGGGAACCTTCCTGAGTCACATGTTCAGCTGGCGAATACCTTTTGTCAGCTGTATC
GTGCTCGGACTCATCACCTTATACATGATTCGCAGATGGGTTCCGGATGTAGAAGCACTG
CCCAACAACGGTATGAAGGCACAGTTCCATTTCCTCCGCAACAAGGCTCCGTGGCTCATC
ATCGCAGCCACCTTCCTGGGCAATGGCGGCATCCTCTGCTGGTTCAGTTATATCTCGCCG
CTGCTTCAGATGGAGGGCGGATTCAGCGCAGCCAGCATCTCTCTGCTGATGATTCTTGCA
GGCGGCGGAATGGTAGTAGGCAATCAGGTGAGTGCCTTGCTTGCCGACCGCTTCAAGCCG
GGCCGCTTTACCTGTTATCTCCAGTTTCTGGCGGCAGCGGCACTTCTGCTCACCTTCTTC
CTCGCCCCTTTCGGCTGGGTATCTGTGGTGCTGATGTTCATCTGCTGCGTCTGTCTTTTC
GGCATCGGATCGCCTGAGCAATTCCTCATCGTGAAGCATGCCAAGGGTGGCGAAATGCTG
GGCGGCTGCTGCATTCAGGGCGCCTTCAATCTGGGTAACGCCATGGGAGCTTTCCTCGGT
GGTATTCCTGTTGCGATGGGATTAGGATACAACTTCCCTGCCCTTATCGGTGTGCCGATG
GCATTGGCAGGAGCCATCTGTCTGCTGATTTTCCATAAGAAATATGAATAAAAATGCGAT
AATCCGAAATAAATGATTATCTTTGCAAACGAATTTCAAATAAACAAAGAAACATGATGA
AAATTAACAAGACTTTCCTTACCCTGGGCTTGGCCGCAACACTCTTGCAGATGCCAGCCT
CATCGTTCGCACAGACTGCGGGCGGTAACCGTCAGAATCCTCTTTTAACAAAGAGCAGTC
TTCCATTCGGTGCTCCTGACTTCAGCAAGATTCAGGAGAGCGACTACCTGCCAGCCATCG
AAGCGGCTATCAGGGAGCAGCGTGCCAACATCCAGAAGATTGTAAACAACAAGAAGAAGC
CTAACTTCCAGAACACCATCCTCGCCTATGAGGAGAGCGGTGCGCTGCTCGAAAAGGTGA
CTAACATCTTCTTCGGTCTCACCAGTGCCCACAAGACTCCGGGCATCGCCGAAACCGAAA
AGAAGGCTACCCCATTGCTGACCGAACTCGACAATGAGATTTCGTTCAACAAGAAACTCT
TCGAGCGCATCAAGTATGTTTACGACAACGAATATAAGAAACTCAAGGGCGAAGACAAGC
GCCTTACTGAGGTTATCTATAAGAGTTTTGTACGCTCAGGTGCCCTCCTTTCTGCCGAGA
AGATGGAGCGCATGAAGCAGATCAACTCCCGCATCTCTGAATTGCAGCAGGAATGGGGCA
ATCTTCTTCCTGCCGCAACCAACAACGCCGTGGTTTGGGTGAACAGCAAGGAAGAGCTCG
CCGGATTGAGCGATGCAGACATTGCACAATGCAAGAAAGATGCTGAGAGCCGCGGAGGCA
AGGCGCCTTACTGCATCGTCATCATCAACACCACCCAGCAGCCTATCCTCACCAATCTCC
AGAACCGCGAACTGCGCAAGAAGGTGTATATGGCAAGCATCCACCGTGCCGACGGAACCA
ATCCTGATTTCAACACCTTCCCTATCGTAACCGAGATTGCCAAGTTGCGTGCCGAGAAGG
GCAAGCTGATGGGATATGACAACTATGCCGACTATTCGCTCGAAAAGACGATGGCTAAGA
ACAGCAAGAATGTGGATGATTTCCTGAAGCAGCTCATCAAGGAATATGCTCCTAAGGCTG
ATGCTGAAACCAAGGCGATAGAAGCGTATGCACAGAAGACTGAAGGCAAGGACTTCAAGC
TGCAGCCATACGACCGCTTCTATTATTCTGCGAAGATGAAGAAGGAGATGCTCAACATTA
CCGATGATGAGATCAAGCCATACTTCAACATCGACAGCGTACAGGTGAACGGTGTGTTCT
ATGCCGCCCATCGTGTATACGGACTGAACTTCAAGCAGCGCAAGGATATTCCAACCTATC
ACCCAGACATGAAGGTATTCGAGGTGAGCGATAAGAACGGCAAGCCAATCGCCCTCTTCT
ACAGCGATTACTTCCGCCGTCCTACCAAGCGTGGCGGTGCATGGATGAGCGCCTTTGCCA
AGCAGAGCAAGCAGCGCGGCCAGTTGCCTATCATATATAATGTATGCAACAACGCCAAGG
CACCGGAGGGTCAGCCATCTCTCATCACATGGGATGAGGTTACTACCCTGTTCCATGAGT
TCGGTCATGCACTTCACGGAATCCTTTCCGACTGCAAGTACAATACCCTTTCAGGAACAG
CCGTTGCCCGCGATTTCGTAGAGATGCCATCCCAGTTTAACGAATCGTTTGCTTCTATTC
CGGAAATATTCGACCATTACGCCCGTCATACCGAGACCGGTGCTGCGATGCCAGCCGATC
TGAAAGAGCGCATGCTGAAGAGCATCAGCTTCCAGACCGCTTATTCACTGGGCGAGAATC
TGGCTGCGACCTGTCTTGACCTTGCCTGGCACAAGATTAGCGAAGAAGAGGTGCCTTCAC
CTTATATGGCAGGTGCCTTCGAGAAGGAAGAGCTCCACAACATCGGTTTGCTCAACACCC
AGATTCCTCCTCGCTACAGCACATCATACTTCAACCACGTATGGGGCGGCGGTTATGCTG
CAGGCTATTACAGCTATCTCTGGACAGAGGTGCTGGCTGTGAACATCGCCGACTACTTTG
CAAAGCATGGTGCCTTAGATCCAGCCGTTGGTCAGGCATTCCGCGATAAGATTCTGAGCC
GTGGCAACACCAAGGACCAGATGGAAATGTTTACCGACTTTACTGGTATGGAGAAGCCAG
ATGCTTCCGGATTTCTGAAAGCAAGAGGTTTGTAATGCATAAAATTACGATATGAAACAG
GTAGAGGGTGTGCCATAAGTTAATGACACACCCTCTTTCTTTATCCTTTTACTGCCTGAG
GTGTCCAGCTCTTCAGGAATCTGAGCACCTTTTCTTCGTTATATCCCTTACCTTCTTCCA
GAAAACTGGAATCCTGGATATGGAGAACCTTTCCGGTTTCATCGAGCACCACAAAGACCG
GGAATCCTAAACGCTGAGGATTGTTCAGTCGCTTCATCAGCTGCTCAGCCTTCTTCACCG
CCGCATCACCGGCAGTTTTTCTGCGATTGTAGTTCACATGAATATATTCGAAATGATCAT
TCACCATCTTGTTGACCGCAACATTTTTCTCCACAAAATAGGCAAACTTCAAGCACCATG
GACACCAGTTACCACCTACCTGACAGATAACAAACTTGCCATTCTTTCTAGCTTTAGCCA
AAGCCTCATCAATCTGAGCCATCGGATCGATGCTTTCATTATACACCTTCTTGAGAGCAG
TCTGCACCTGAGCAGGTTTCAATGCTCCAGCCTGGTCGAGCGAATCCAGTTTCTTCATCA
TCTCCTCCGCCTTCACGGTAGAGAATGCAATCTTACCTTCCGGATTGATAAGATAAGAGG
TAGGAATCCATGAGATGTGATAATCCTTGGAAATCTTTGTTTCCTTCCATTTCTTAAACT
CACAGTATTGCAACCAGGTATACTGATTATCGCCCAGATATTTCTTCATCTTCGCCTCAT
CGGTATCAAAAGAAACACCCACTACCTGGATCTTGGTATTGTATTTGTCATAGATAGCCT
TCACCATCGGCATGTCTCTTCTGCAGTCAGGACACCAGGAAGCCCAGAAATCGAGCACGG
TCCAGACACCCGGAACCGTCTTTCCGTCTTTATCCTTCTGAGTCTTCTTATCTGAGAGCT
GGAAGATTTTCTTACCCGTCTTACTGTCAGTAATCGTGAAATCGGGAGCCTCGGTGCCTA
CAGGCAGCAAGTCAAGCGAAGTCTGTGCTCTACCGACGACAGCCGTCGTCAGGAGCAAAA
AGAATAATAGTTTCTTCATACAATTTTTCTGTTTTGTCTGTTACTTCAAAATATATATAC
TTCAACCTACAAAATTACATCATTTTCCAGTATCAAGTCCATAAAGCAAGATTTTATTAC
AGAAAATTAACCATAAAAGACTAGAACTGATAATAAATGAACGGCTGTACACTCTCCTGA
GAAACCTCAACTACCATCTGCAGACAGATGATGAAGAGCAGCAGTTTGGTCACCCAAGGC
AGAAGTATGAACCGCGCCTGAAGACGGTGATACTGGCGCTCGGTAAAGAGATAGCTCAGC
ATGACACCTATGATGCAAAGCGTCCAGGCAGGACGGGCATGGAAGAAAGGCACCAGATAA
TCGATACTGAAATCATTTGCCACCTTATCACACATCTTCCCCAACACCCCCAAATCCTTA
GCACGGAAGAACGACCAAGCAAAGCATATATATAAATAGGTGATGAGCCAGCTGAGGGAA
TTGCCAGCCAGCGTACGAGGAAAGCTTATGCCCAACTGACGGCTGAAGAACTTATGCACC
ACAAGTCCGAAACCATGAAGAGCACCCCAGATAACGAACATCCAGGAAGAGCCATGCCAT
AAGCCTGCCACCAGCATGGTGAGGAAGTTGTTGAAATACATGCGCACCTTTCCCTTCCGG
TTTCCACCCAGCGGAATATACACATAATCGCGGAACCAGAAGGAAAGCGAGATGTGCCAG
CGATGCCAAAACTCGGTAACCGAGAGTGAGCGGTAAGGGAAATAGAAGTTGTCGGGTAGA
TAGAAACCCAGGATAGCTGCCACACCGATACTCATATCGCTGTATCCCGAGAAATCGAGG
AAGATCTGGACAGGGTAGCCGAAGAGTGCTGCCAGATTCTCGAAACCCGAGAAGGTTTGC
GGCGCATCAAACACCCAGTTGTTGAACTGTGCGATATAATCGCTCAGCATATTCTTCTTG
ACCAGTCCCAGCATGATGAGAAAGAGTCCCGTCCACAGCATTCTACTGGAAGCCTGTTCG
TTTCGTTTCAGTCTGGGTATCAGATTGGCGGCACGGGTGATAGGACCCGCCATCAGCAGC
GGAAAGAAGGTGAGATAGAAGCAATATTCCAGGAGCGTTACCTCCATGTCGAACTTACGC
TTATAGGTATCTACCGCATAGCTGATAGCCTGGAAGGTATAGAACGAGATACCTACAGGC
AGAGCAATAGACTGCAGGGAGAAGTTGGTGCTGAACATCTCGTTGACTACATCGCCAATG
ATGAAATTGGTATATTTGAAATAGCACAGCAGAGTCAGGTCTACAAGCACCACGAAGGTG
AGCAGCGCCTTGCGCGCCTTCCCTTCATGCAGTCTCATTTCCTGGGTTACGGCATAATTG
ATGCAAGCCGTAAGCGGCAGCATCCACATCACCATTCCGTTCACCTTATAGGCAAAAAAA
GGCTGAAGCAGATGACATACATCATCATGGCTGTGCGCGAATAGCTCTTGAGCAGGGTAT
AAATGGCAAGGAAGAAGATGAAGAGCAGCGCAAACGGAATGCTGCCCATCATCAGCGGAG
AATCTGCCTGATAAACAAACAGCCGCTCTATCCAATGCCACAAGGCACATATTTCGAATG
TTGAATAATTCATTTGTCTGTTCTGAAGATATTATTTATTGAACTCTTTCTTATACGGAG
TCTTTATGGTTTACATGTTTTACCGCTGGAACCATCTTGTCAGCAGCCGGAGCCGTTTTT
CCAGCAGTTGCAGGTTCCTTGGTTGCAGCAGAACTTTCTGGGGTTTCAGGCACAGTTTCC
TCAACAGGCATAGAAAGAGAATCCTTCTTCACAGCCGTACTGTCAGCCCTGTGTTTTGTT
CCAGGAGGCAAGATGGTAATCTGTCTGTATCTGCGGTCACGCTTATCCGGCATTTCCAAT
CGGAACGGATGCACACAATGACCGCTATTCATCCACTCTACAATCTTATCCATCCACATG
GCAGATGAAGCCATAGTCGGATGCCGGCCGTCTTTCTGGCGTTCGAAGGTAAGTTTGTAA
CTAGGATAATAGCCTCGTGGTCCCATCACCTCACGGAGGAGTTTGTTATAT
>contig00003  length=146250   numreads=33706
GAGTCCACTTAAAAAGTGGGTTCGATTTAAATAAAACAATAGCCTTGGTCAGTTTTATTC
TGCCCTTGGCGTTAACTAACTTTGGCGAACAGGTTATGTTCATTAGTTGGTCAAACAACT
TTAGAACGCAACCTTTGTCAGAGCAACACTATCCTTCATCTCACTCTTGTCGAATGACTT
CAAGTTTATTACAAGTAACAGGACGCTTGTTATAGTCCTTGATAAAATGAAATTTCCAAG
TGCCTTCAATCGAAAGGTAGCTGGCTGAACTTTTCTTCTCAAAAATCTGAGCCTTATCCA
AATTCTCAAAAGCAAAGAACGCAGCACGGCGAGGAACACAATTCTGCTGATTGACATCTA
CATTAAGCCATCTGCTGGCATCTTGTGCCCTTACCTCGCCATGACCATGAAAAGCCATGA
TGCCCAGTAGAGCCAGAAACATGAAATTTCTTTTGTTCATATTCAAGAATAGTTATGATT
TAAACACAGTTTTTTCCTATTAATGGACAGTTGACTATTTACAACATTCATTCTTTTTAT
TTCGTGATCAAATCAACTCTGACAATCCCTGCAGACCGAAGTCCAGGTTTTAATTCACCT
CCTACATAATATAAAGAATTGCCATGTAAGGCTACTTGTGCACCAGCCCGCGCTAACAAA
TGACTTTCTGCTATAGGAGAATTCCACTGTTCTGTTTTCAAGTCATAAACCAAAAGGCAA
TCGTTAAATCGATACCATGAGATAGCTTTCTTAAGATAATTCTCCTTTTCCACAAGGGAA
TATTTTCCACTAATGGCATCTAAGAAGATTTCTTGGTTGACCCCACCAGCACAGACAACT
CTAGAAGTAGTTGGAGAAGAATTTACTATCATAGCCGTAGCACCAGTCAAAGTGAGTTCT
TTTCCCTGCAAATTTTTAGGTGATGTAAGCGATGTCCATCTTTGTGCAAAGAGATCATAA
CTCAAACCAGATGTGAACACAACGCTAGAATCACTATTTTCATAAAAACCTCCCCAAACA
TAGATAGTACCATTGCTGGCAGCACATACGGGCTGTACTCTAGGATAACCTGGCATTTGT
TTTTCATATATCCACTTATTATTCTTTACCATATCCAGTCTGAGTAAGGAACTTGACGGA
TGTCCATCCTGATTGCCACCAACGACAAAGAGTTGATTTCCCATGACTGTCACACCACCA
TTGTCCACTGTACATGGTAAAACTGGCAAAAAATGCATTATAGGTTTATCTGCTTTCTTA
TCCAGTTGGATACTTAATACGGTTCGCAAACTGTGTTCAGAATTGCACCCACCAATAAAT
ATCAGACTATCGTCCAAAGTTACAACTCCACCATAGGCTGCTGGTTCAGGTAAATTACCA
ATCATTTTCCAATTAAGAGAATCTACATTTTCCGCTATCTTTGCGGCATAGATACCTGAA
TAGTACTTTTTCTTACCAGGCTCCGGAAAATTACAGCCGCCTGCGACAATAAGGTAATCG
CCAATGAAGCCAGCGTAGCAGGCCGAGACTCCTAGGTCATACCCGGCCTCCCCTGAGGGG
AAGCCAGATATGAGTTTTATATTTGAGAATTGTGTTTCAATATTTGATTTCATCATACTA
CAACCATTTATAATTACCGCTATAGATAAAACTAAAAACGACGTAATACACTTCATTTTA
AGATGAAATTAACTATATGTGCCACCTAAATTTAATTATTATATCCCTCTGTCTGTTTCA
AAAGACTATTCTCACCCAAAGAATTTTGATCAATAGGCCACAACAATCGTTTGGCATTGG
CGGAAGTATACTTAGTACAATATTCTGCACCCATCAAGCGAAGGTCATACCAACGTTTTC
CTTCAAGTAAGAACTCACGGCAACGTTCTTTCAAGACTGCCTCAATAGGATTGGCATCAC
TACCCACAAACGGGTTGTTTGCATAAAAAGAGTTATCGGTATCATGTGGGTAAGCCAGCT
GATCTCTATGTTCTGCAAAATATTCCTTGCCGTATGCTCTCTCACGTACTGCATTGATTT
CGGCTGAAGGATCTTCGTTTAACAGAATCTTAGTCTCTGCCAATAGCAAAAGAGCATCTG
CGTACCGATAGATAGGATAGTCTTCAAGAAAACTACGATAAGAGTTGCCTGGAAGAGATA
CGCCTATGAATTTATACTGAACCACTCCCACATACTGCAAACTACCATCAGCATTCTTTG
TATAACAATCCTTCAAGCTATACTGTCGACGGGTATCTCCTTCACGGAACAAGTCCTTAT
ACAGTTTGGTGTTGAGTGGAATATATACTACACCATTCATGTCACTCATCTCACTCTTGC
TCATTTGGGTACCATCAGAAAGATAATAGTTTTCCATCATCATCTGATTCATCACAAGAT
TTAAACGCAAAGCATCATTAAACATATTATACTCATCTCGTCCATTATGAATAGCAAAGA
TGATTTCTTTATTCTCTTTATTATCAAAAGCGAATACCTGACGATAATTGTTCTCCAAGG
CTACATCTGCCGTTTTTAAGCTTTCTAAAGCAGTCTTGGCTATTGTATAATCACTATTAC
CACCATTCATCTGCTTACCGCTCCACAGATATACCTCACCCTTCAGTACCTCTGTAGCTG
GATGAGACCAGTAGACTCTGCCATTGGTAAAACTCATGTCTGCACCATACGCATCCTCAG
AAGCCTTGATGTCCTTTTTGATTTGTTCCATCACCTCCTGTGCAGAAGCCTCTGCCTTAC
CCATATTGCTGATGTCTACCTTGTTTCCTGTTGTGTAATCGAGCCAAAGCACCGCTTTAC
CATATGTTCTGAGCAGATGGAAATATAGATAAGCTCGCATACCATATGCCGCACCAAGAT
ATGTTTTTCTCTGCGCCTCGTTCAACACATCTGTATTTTCTGTGTGCGAAATCATAAGGT
TTATTTGGTTGATAATGGTATAAACACCACCGAAATCAGTAACTTCTGGGGTTGTGGCAT
TGAGCGTATTATTGAATAAGTTATTGTAATGTACAGCCTCACCAGAGAATGGTGTACCGG
CATAGAGGTTTGTACGCAATTCTCCCCATTCATAGAATTGGAAACTTTTTTCCCTGAACA
AGCCTTGCAAACCTACATTGAAGGCTGCAAATTGAGCCTGATCCTTCCAGTACTTGCTGT
CGCTGATGCTACTTACTGGTTCCAAGTCCATGCAGCTTGTCAAAGACAAAGCTGCAAGGG
CTGTAATAAATATATTTTTAATCTTCATGTTAAAGACGGTTTAGAATGTTACATTAAGTC
CGAAAAGAAGGGTGAGAGGAGTTGGATAACGCCCCAAGTCTACACCTTTATAATAGCTAT
CGAGTTTTGGCTCAGGAGAAGCTCCGCCATATCCAGTAATATAGAAGAGATTCTGTCCTG
TGATATAAGCTGAAGCTTTGCTGATGCCGATATGAGTAAGCCACTTAGTTGGAATATTCC
AGTTAAGAGTTATCTCTCGCAGTGCAAGGTAATCTCCCTTTTCATACATTCTTGAACTAT
GACCATCAATATCAGCGCCATCACTCTCACGACTCAGATTTTTCTTGTTCAACTGATCTG
AGTATGAATAGGCAGGATAGTCTGAGTTTGGATTGTCTTCGCTCCACATATCCTTTACTA
AAGTAATGTTGTTAAACTGTCCCTGATACTGCCCCATAGAACGAGCTTTCAGATGATTAT
AGATCGTATGTCCAAGAGCATAATCGAAACGTGCATAGAGTGATACGTTCTTATAGGTAA
GCGTGGTAGAGAATCCACCTGTAACATTTGGGAAAATATTACCCAATACACTCTTGTCCA
AAGAGTTGATTGTACCATCCTGGTTTACATCCTCCCAGCATACATCTCCTGGTTCGATAG
GTTTCCATCCTGCACTTGTTGCATATGTCTTACCTGTGGCTGGATTGATTTCATTAGCAA
GACCAGGACCATACAATTTTGCAACCTCATCGATACGCATGTTGGCATGAGCTTTTACAT
CCTCCCAATTCTTGAAAATGTGTTGCTGCTTATAACCAACGATGTCACCCAACTTACCAC
CTTCTGCGTAACCTCCTATCCATTTGGTTATCTGCTTGCCATTAGCATCTTTCTTTGTAC
CATCTGCCACTTCATAGCCATCAAGTTGATTGTTTGGCTTATCACTGTTAGGCAACTGCA
AAATCTTATTGGCTACAGAAGTTAAATTGGCACTGATATCCCACTTGAATCCCTTAGGAT
TATTGAGAATATTAGCTCTTATTTCCATCTCAAATCCAGTATTGCGCAACTTACCGAGAT
TAGTCTTCATCGACATAAAACCAGTATATGCAGGCAAGTTGAGGTTGGTCAACAAATCAT
CTGTGGTGCGGTTATAATAATCGAGAATAAAAGCCAAGCGATTGTTCAAGAACCCCAAGT
CAAGGCCGATTTCCAGAGAACGACTCTGCTCCCATCTCAAGCCTGTATTCAGCAATGTAG
AGTTGTAATACGCAGTCTGCCCATTATAGGTTTTAGCTCCTATCTGCTTATATACACCAT
AGATGGCAAAATCATCAATGCCATTCACGTTACCATTCACACCATAACTGATACGAGGTT
TGATATTGGTGATGATATTGGAAATCTTAGAGTTTTTCCACCATTCCTCCTGAGTTACAT
TCCAACCTGCACTTACGCCAGGGAAGAAACCCCATCGATTATCCTTCAACTTTGAGATAC
CGTCATAACGTGCAGTAAAAGACAGCAGGTATTTCTGTTGATAATCATAATTGATGCGAC
CGAACAAGGACTCAATACGATAACGAGACTTGTAACTGTAAGTTTTACTTCTTGTGGCAC
CTGCGTTCAATGTAGGAATATCATCTGTAGGCGAATTCTGAGTCTCTGCAGAGAAATCAA
AAGTATTGTGATCGAAATACTCACCACCAATCATGGCATCCACATTATGATTTTCAGCAA
AAGTATCTTTATAATTGAGTGTAGTATTTATCTGCACATTCGAAAATCTAGAAATTTCTG
CCACTGCAGTTCTCACGTTGTTAGGGACGTTTGAAGTTTGCGGCTGAAAACTCTTATCAA
ACTTTTCATTTTGATAGTCATAATGATAGAGTGACGCATTCGCACTCCAAGTGAGTTTCT
TAGGAATAATATCCAAATCCCAACCCAAGTTATAAGTTGATTTGCGTGTACAGTTCTCAC
GTGTCAAACGAGGACGATAGTAATCTGGATTACCATCACTGGTACTCCAACCTGGTGCAG
GAGATCCATCCTCCAAATATGGATTCCAAGTAGGGCGCTGTGAGCGTGTGCGATAGAAAA
ACTCATATTCTCCAATCCAAAGTTTTGGTTTCTTTGCCCAACTATAAGTGGCACCTGCCT
TCACATTCAAAATAGGCAACACTTTATAACTGGCATTCACGCTACCATTGAAACGCTGGT
AACCTGTTCCACGAACCATACCATCCTCATCATAATAGCCTAAAGATGTGAAGAAAGTTC
CTCTATCTGAACCACCAGCCACACTAACATAATGGTCTTGAGTGAGGGATACATCACGGA
AGGAAGCATCGTCAAGTTCACCATTGTAATCTTTATAGATGAGGTCTTTGCCTGTCACAG
GATCTTTCATCTGTAGCCACCCCTTTGACAGCAAATTTTTGTTGGTGTCATCAAGAAACT
TGACATCACAAAGATTAGAATTGGTACCATAACCTGTTTGGTTTTCCAAATTGTTGGCAC
CAGAAACATTAGCATACCGCTGATACCCCAAGCGATTATAGTAGATGTAATCATGAGCAT
CTAACATGTCATAGCCCAAACGAGCAAAGTTCATACCGAGCTTGCCCTTGTAGTTAACTG
TAGCCTTACCTGACTTGCCACCTTTTGTCTGCACGAGAATTACACCACCATTGGCACGTG
CACCATAAATAGCAGTAGATGCGGCATCCTTTAACACCTGAATTGATTCGATATCAGCAG
GATTGATATCTCCCAAACTTTCACGAATGATGCCGTCAACAACAATCAGGGCACCATCTG
ATCCACCATTGATGCTGGCACCACCACGAAGGGTAATGGTCGGCTCAGAACCTGGCTGAC
CTGTAGTCTGAGTGACACGAAGACCTGTCACACTTCCTTGCAAGGCAGAACCTGCATTAC
TTACTGCAGCCGTCTCTAAAACACGATTGTCCATCTTGGCGATAGCCGTGGTCAAAGTAC
CGCGTTTCTGCTGACCACCATAACCAGTAACAACCACTTCAGCCAAGGTTTGCTTGCTTT
CATTAAGTTTTACTTGAAGAGGTTGACCGTCATACTTGATTTCCTGGGAATCATAACCAA
TGTAGGATATGACAATGATGTCGCCATTCTTCACTCCAGACAAGGAGAATTTTCCATCCA
AGTCGGTTACAGTTCCGTTACTTGTACCCTTGATAATAACGGAGGCACCAATAACGGTCT
CTCCAAGGTCATCAACAACCACACCTGTACAGGTAGAGGTCTGCTGCGTGGCACTCACTG
CCAAGCTGTTAGTACCTGCGAATGCTGGCGAAGCGCCCATGCATCCCAAAGATACTGCCA
TGACTAATTGTTTCAAATCAGAGTTCATGTTCATAAATTGATAATTAGTTATTATTATTT
GTATTTATGGTTCGTTATTTGGCCAACGTTCAATTTCATAAATCGAATGTCGTAATAGTC
ATCAGGTTGGGTTTTAGGATCTTTTCTGAAAGCATTCTCCTCCAGAAGGAAGTAGATGCT
GCCATCCTTGCCCTGAACCATGGTAGAATAGGCTGAAGTGGTATTGCTCAGCTGATAGCA
GCCTTCCCAGTTCTTGGCAATCGCCTCTGGAGTAGCATAATCAGCAGGAGTCTCCAATGC
CTTGTAGTAGATACCTACGTTGTTACGGCCTGGACCTACCGGAACACTCTGAAGCAACAG
CTTTACCTTCTTGCCATTCTTCTTGGCATCCACTATGAGAACCTCGCCATTGCAAGAGTT
CTTGTGAGCAGCAACACCCATATTCTTAGCATCAGAAGCTATTACCTTGCCCCAAGAGCC
TGTGGCAGTCTTCTTATCCTCATAAGTATAGATGTTGATGTGGCGTCCGCCCATCGCACG
ACTGCTGAGCAATACATTGCCGTTTGGCAATTCTTCGATCTTAGCCTCATCTCCGTGAGG
AGCAGCCTCGACTACATTCTTGCCCAATACATTCCAGGTCTGACCGAAGTCATCGCTATA
GAGAATGCGGTTACCGCTGCGGGTACACAACACGGTATAGACACGATAATACTTGCCTAC
CTTGATCTGCTTACTCTGGCAGATTCTACCACTGGTAAAGAAGGCAGATTCCACTTCTGG
GATGAGATCGTAAATCTGCTTGGTCACCTCCTCGCCATACCAGGTCTTACCCTCGTCGTC
GCTGTAGTATCTACCCATCATCAGGAGATTGCCACGCTTAGACTCCCAGTAGCCGATGCC
GCCCGATGCACACATCAGGAGAATTCTGCCGCTCTTCTTATCTACTACGACAGCAGCGTC
GCCATGAGCGCAGTCGAAACTGGTAGCAATACCGTTTCCGCCCTTAGCCACCATCTGCTC
AGGAGAGCTCCAGGTAGCGCCCTTGTCCATACTGGTCTTCATCACGATGTCGAGATGACG
GCCGCCACCGATATCTCTGTTGTGATAACGATGATCGGTAAATGCAATCAACTTACCCGA
CTTGCACTCCACGATGGCAGGAATACGATACTGAGCATCCTTGTTAGAGAAGACGGTGAT
GCCGCCCTGAGCGTTCACAGCCTGTGTCTCAACAGCCATAGCAGGGGTTGCAGCAGCAAC
CGGTGCAGGCATCATCAGGGAAATACCCATGGCAGCAAGACACAATGCCTTGCTTATATT
TGCAGAAAAAATCATATTTTTACTATTTAGATTTTCTATTACTTATATTTAATACAAATC
AGATACTGTATCTGCCTGAGAGAACTGATAGAGGAATTCTACATATTCACGAACAACGGC
TGCTGCAAACATCTTGCCCTTTTCGGCTGTAGCCAAAGCTGGATTTCCGATACCAGTATC
CGTTGATACCATCGACCAGTTGCGAGGAATCCAGACCTTTCCGCTATTCAATGCAGGAAT
TCTGAATCCCTTGGCTGCACCTTCGCCAGCTTCTTCCAAGTTCACCAACTCAGGATGATA
ATGCATCATCACAGAAGTCTCCACTTCATCAGCATGATCACCAGGCTGTTCGAAGAAATC
TTTTGGATTGCTCATCTTGAACCACTCACTGGAAGCAATGATGAAATCAGGAAAATCCAC
AGCCAGATCACGAATCATGTTCTTAAAGGTGTTTCCTCCATGACCATTCACGATGAGGAG
TTTCTTGATTCCCTGATGCTGCAACGCTTCTACGATATCCTGCAGAATTGCTTTCTGAGT
CTCATATCGGTAATGGATACAGAAAGCCACATCATGCTGTCCGGGATTCTGGGCACCCAT
AGCCACAGGAGGAAGTACCATGCAATTCACGCCTTTGTCGGCAGCAAGCTGTACGGCAGC
ATCCACTGCGATACTATGTGATAAGATACAATCAGTAAGATATGGCAGATGCAGGTTATG
AGGCTCTGTTGCTCCCCATGGCAGGATCGCCATCTGATACTGATTGTTTCTTACGGTGCC
CAGATTCGATATACACAAATCTAAGTTCTTGTTCATATTTTTATTCTTTGTTCAAAATCT
CATGGCATAAAGAGTATGCCTTGATCATCATTCTCGGAATATGGAAAGGTCCCTTGAAGA
GATTACCCTTGGCAGGCTGTGCCACGGTACCGTCTCTGTGAAGATAACCATACCACTCGC
CGAACTCGGCATCCGGGAAGTGAGCATAGGTCCACTCGCTGATGCGCTGATGCTTGTAGA
TATACTCGTCATCACCTGTTGCAAGGTAAGCATAGAGAGAAGCGATGATGGTTTCGGTCT
GTGGCCACCAGAACTTCATATCCTGTGAATAATCCTGTACTGGAAGATTCCTGCAGTCTC
TGAAGTTGATGATGCCGCCATACTGCTTGTCCCATCCCCAGTCCCAAGACCAGTCGAAGA
TCTGCAGCGCCATATCGGTTATCTCCTTATCCCAACCTCTCTGCTTAGCCACATCCAGTA
TAAACCAGGAAGTTTCGATGCAATGACCAGGATTGATGGTGCGACCCATACAGGTATCCA
CAAATTCACCGTTCATTCCTACGGTCTCCAGGAGACACTTGAACTCTGGGTGGATGAAGT
ACTTCTTCAACTTGGCAATCGACTCATCAATCTGCTCGGTGAGCTTAGGATCGTTGATGA
CCTTGCGGATGCAGGAAGCTACGTTGATGAGAATCATGATGATGCTATGGCTCTGCAACT
GAACTGATTCCTCAAACTTTGGAGCCAGGATACCTGGAGTAGTGAGGAAGCGCTGGGTGT
CCTTGAAGATCTGGATGGCACGTTCTGCATACTTCTGCTCGCCGGTAGCCAAAGCATACT
CTGACATAGCAATGGCTGCGAAGGTTTCAGAGAACACGTAGCGGCGCATGCGTAATGGCT
TGCCCTCGGCTGTGACTGAGAAGTACATTCTTCCATTCTCGTCGAAACAATGCTTCTCGA
TGAAGTCGATGGTGCTCTTCGCAGCCTCCAGCCACATCGGGTTCTTCTCTACATTATTAT
ATGCATAGGCGCATATAAAGGCGAATCGACCCTGAAACCACACTGACTTGGTGGAATCGA
TCAGACTTCCATCTCTATCAAGACAAGTGTAAACACCACCGTTTACCTTATCCCATCCAT
GCTCCATCCAGAATGGCATGATGTTCTCTGTCAGATCAGTCTTATAAGATTCAGCCCACT
GCTTAATATATTCTTTTATGTTCATTCTTACTGGTTCTAGTGGATTTTACTTAAAACTGA
TTGCAACGCTCGAAGAAGTTGATTGCCTCCAACTCTTTCTTCATTGCCTGCTCCTCCTCA
TCGGTCATGTTGCGGAATGGAGTACGGTTTGGACCCAAATCGAAGCCCATCAGCTTCATG
ATACGCTTACCGCCAACGATGTTACCACGGTAGTGGCAGATGACGTTGATAACCTCCTGA
GCAAAGTTCTGCTTCTCACGGGCTATCTCGATGTCGCCGTTCTTCCAAGCCTCGATGATG
CCTACCAACTCCTTACCATTGTAGTTGGTTGTACCACCGATACCACCCTGTGCACCGCCC
TGAGCCAGGCTAGGGAGAATGGTCTCATCCTGACCATGGAGCATGTCGTACTTGCCATTC
TTGTAAAGACGACACTGGTTATATTCATACAAACTCTCGAAGGTATATTTAATACCAGCA
AAATTAGGAATTCGTCCATCTACAGCCTTTAACAAATCGAGCATTGGCAAATAAGCACCA
TTGAATGCAGGTATATGGTAGTAGTAGAAAGGAAGTTCTGGTGCGGCAGAAGCTATCTCC
TCGCAATACTTTACAAGTTCTTCGATACGGCCGATGTGCGGGAATGGAGGAGCCATTGAA
CCGATACCCCAAACACCTAACTTCTGTGCGTGCTCTGCCAAACGACGGCTTTCACGGAGA
CAACAGCTGCCTACATGAACGATAATTTTGAAGTCCTTTGGAGCTACGGCTACCCATCTC
TCAGCAAGGAGCATTCTCTCCTCGGTGGTCAACATATAGCCCTCGCCTGATGAACCGTTG
ATAAACACACCCTTCAGACCGTTCTTCTGAAGCATCTTGGCATAAGCCTCGATAGGTTCT
AAGTTCACATCACCGTTAGCATAAAAAGGAGTAAACGGTGCATCGATAAGTCCAATGATC
TTTTCCATAATTATATATATTAATGTAAGTTAGTTAAAATTTTATCGTTATTTTTATTCT
[truncated: 12,975,339 more chars]
