# Supplementary material for: Expansion of intestinal Prevotella copri correlates with enhanced susceptibility to arthritis
Source: eLife. 2013 Nov 5;2:e01202. doi: 10.7554/eLife.01202 (PMC3816614; doi:10.7554/eLife.01202)
Supplement: Figure 2—source data 1. — DOI: http://dx.doi.org/10.7554/eLife.01202.010 [file elife01202s003.zip › Figure_2/Patient_Assemblies/Unfiltered/Subject_089B_FE.fa]

>contig00001  length=137457   numreads=5409
AACGTGCCCATCCCATAAGGTGTTGTCGGCAAGGATATAACCGCCGGGATTCAAGACGCT
CATCACCATCTCATAGGTCTCGATGTAGGTGCGCTTGTCGCCATCGACAAAAGCCATGTC
GAACATAACTCCCAATTTGGGTGCTTCCACATTGGCATCACCTATGCGGAAATCTATCTT
GTCGGCTACACTGGATCCCTCTATCCATGGTCGGGTGAAATCTTCCATCTCGTCATTGAT
TTCAAAGGTATAGAGTTTGCCGCCTTCCTGCAAACCCTCGGCCAGACAGATGGCGCTGTA
ACCGCTGAAGGTTCCTACTTCCAGGATGTTTTGGGGACGAATCATTTCTACCAACATTTT
GAGCAGTCTGCCTTGGATATGACCGCTCGCCATGCGACCGTGAATCGTATGGATATTAGT
GGCGCGGTAAAGACGGTAGAGGTAATCGCCTTCTGGCTCCATGTGGTCGCAGATGTACTT
GTCGATGCTTTCTGTCTCAGTCATATTCCTATTTGTTTGCAATGATGCCAGCTATGGCAA
GGTCGTAGGATGCCAGACCGAAGCCACAGATGACTCCGAGGCAGGCGCAAGAGATATAAG
AGTGGTGGCGGAACTCCTCACGCTTATGGACATTGGAGATATGAACCTCCACACATGGGC
ACTTCAAGCTGCGGATGCAATCTTGCAAGGCAATGCTCGTGTGCGTATAGGCTCCTGCAT
TGAGGACTACACCATCGTATGAAAAACCCACTTCCTGCAACTTGTTGATCAGCTCACCTT
CGATATTGCTCTGGTAATATTCAATTTCTACATCAGGAAATTTTTCCTTCAATTTTGGCA
AATAACTTTCGAAGGAGTTGCTGCCATAAATGCCCGGTTCACGGACACCGAGGAGGTTCA
GGTTTGGACCATTGATAATTTGTATTTTCATAATCCCTTATTATTTTATCCGTTTATGAA
TATTTTTTtGTAATTTTGCAGAAGTTAGAGTGTTCTTCCATCATGGAAGATTGAGACTGT
CTCTTTTACTTCTAACTGCAAAGGTAATAATAAAAATGGAAACAAGCAAGAAATCAAGTA
CGAATATTGTTAAGGATTATGTGAGATACCTCAAATTGGAGCGTAATTACTCACCCAATA
CGTTGGAAGCTTACCAGCGCGACTTGCGTTATCTCCTTGAATTTGTCAAATCCAAGGAGA
TTTCCCTCTTGGATGTCAAACTGGAGGATTTAGAGGAGTTTTCTGCGGGTTTGCATGATA
AGAATGTTGGTGCTCGTTCCCAATCGCGTATCTTAAGTGGAGTGCGTTCTTTCTATCGTT
TCTTGATGATTGAGGATTATTTGAAAAATGATCCTACGGAGCTGCTTCCTTTCCCGCAGA
TTGGACAGCATTTGCCGGAATATCTGACTGTGGAGGAGGTGGATCTGTTGGAACAGGCTA
TTGATCTGACGAAATGGGAAGGACAGCGTAACAAGACAATCATAGAAGTCCTGTTCTCCT
GTGGGTTACGAGTGTCGGAATTGGTAAATCTCAAATTAAGCGATATCTTCGAGGAGGAAA
AATTCATCCGTGTTTTGGGAAAGGGAAGCAAGGAAAGACTTGTTCCGATTTCTGAAACTG
CCATCAAACAGTTGCATTATTGGTATATGGACCGCAATCAGATGAAAATCAAACCGGGAG
AGGAGGATTATGTTTTCCTCAATCGACGGGGTGCTCATCTTACCAGAACGATGATTCTTA
TCATGATTAAGAATGCGGCAAAGGATGCAGGAATCAAGAAAACCATCTCGCCTCATACCC
TTCGGCATAGTTTTGCAACAGCCTTGCTCAAGGGTGGTGCCGATTTGCGTGTTATCCAGG
CCTTGTTGGGTCATGAAGATCTGGGAACGACAGAAATCTATACACATTTGGAAACTTCCG
ACTTGAGGCGGGAAATCTTGGAACATCATCCGAGAAATATCATGTATCGCGAGAAGATGA
AGCCGGAAAGTGCTTCTGATGACCATCTTGACTGATAAACATTTAAAACTGGAATATTTT
tCATTCTAATGTGACTGAATATGAAAATAAATGCGTAACTTTGCAGCCGCAAATAAATGA
TATATCAATTTTTAAAAGAAGAAAAGGAATAAATATGGCATATTTGTTTACGTCAGAATC
AGTTTCTGAAGGACATCCTGATAAAGTTGCAGACCAGATATCCGATGCATTGTTAGACCA
GTTCCTGGCTTACGATGAGCATGCTCATTGTGCTATCGAATCTTTCTGTACTACTGGTCA
GGTGGTTATCATGGGCGAGGTTCGCTCTAACGAATACGTAGATTTGCAGACTATCGCCCG
CAAAACAATTAAGAAAATCGGTTATACCAAATCAGAATACCAGTTTGATGGTGACTCTTG
TGGTGTTCTTACTGCCATTCATGAGCAGAGTGATGATATCAAcCGTGGTGTGAGCCGTGA
GGAAGATGAAGAtCAGGGTGCTGGTGACCAGGGTATGATGTTCGGCTATGCTACCAATGA
GACAGATAATTATATGCCAGTCTCTCTTGACTTGGCCCAGCTCATCATGAAGGAACTCGC
TGCTATCCGTAAGGAAGGTAAGGTAATGACTTATCTCCGTCCGGATTCCAAAAGTCAGGT
AACGGTAGAATACTCTGATGACAATATTCCTCAGCGTATTGATACAATCGTTGTTTCTAC
TCAGCATGATGATTTTATCAAGGATGCAATGGGTAATGATGATGACGATGCTATGCTGGC
TAAGATTCGTGAGGATGTTATCAACATTCTTATCCCACGCGTGAAAGCACAGTTGGGCGA
CAAGGTATTGTCTCTTTTCAATGATGACATCAAGTATTTCGTCAATCCTACAGGTAAGTT
TGTTATCGGTGGTCCTCATGGAGATACCGGTCTGACAGGTCGTAAGATCATCGTGGATAC
TTATGGTGGTAAGGGTGCACATGGcGGTGGCGCtTTCTCTGGAAAGGATTCAAGTAAGGT
GGACCGTTCTGCTGCTTACGCTGCTCGCTATATTGCCAAGAACATGGTAGCTGCAGGTGT
GGCTGATGAAATGTTGGTGCAGGTAAGTTATGCTATTGGTGTGGCTGAGCCTGTCAGCAT
CTATGTGAATACTTATGGACGTAGCCATGTGAATATGAATGATGGTGAGATTGCCCAGAA
GATTTCTCAGATGTTTGATCTCCGTCCAAAGGCTATCGAGCGTCAGTTGAAGCTCCGTCA
GCCAATGTATCTGGAGACTGCTGCGTATGGTCACATGGGTCGAAAGAATGAGGTAGTGGA
AAAGACTTTCACCAGCCGTTATCATGATACCAAAACTATGCAGGTAGAGTTGTTTACTTG
GGAAAAACTCGATAAAGTAGAGGAAATTAAGAAAGAGTTTGCCCTTTAAAATGGGATTAG
ACTCAAGAAAATAGAATTTATTCCCTAGAGAGCCTGGCTTTCTAGGGATAACTTATTATT
TATAGTAGAAGGATGGCGCAACAAGCAGATTCAACAATCATAGAAACTCCTGAGTCAGAT
GTGGCACAGGAGCCTTTAAAGCATACAGGAGTATTGACTCCGAAGCAAGTGCTGAGTTGG
TTGCCCAAGAATGCGACACCTGCTCAGCAAGATTCCATGGTGCGAGCGCATATCAAACCA
TGTGAGATTCATTGGAGCGAAATGCCCGATACCTTGCATCTTCCTGGGCATCAGCCAGGC
AAGAGTTTTAGGGACGTCAGCTTACCGCAGTATTATCGTGAGTCTTTCTTCTCGAAAGAT
TCGCTCTTTCATCCAGAATTGAAGGGCGGAAGATTGGGTGTGGCAGGTGACCCGGTGCCT
TATACTGTAGCTGCCGATGATTTTGTCACGATTTTGCTCTTGTTCTGCTTTCTGATAGCA
TGTGTGGCCTTCACCAAGTCTCGTCAGCTTATCATTCGTCAGGCAAAGACTTTCTTCCGT
GTACCACGATTTGGTACCACGGTGATAACCGAGACGTCCAACGAGTTGCGCTTCCAGTTG
TTTCTGGGATTACAGACTTGCTTACTGATAGCCATCGGCTATTTTATGTATTCCAGGGCT
TCTATCAGTGATACATTTACAATAGACCAATATCAGgTGATTAGCATCTATGCAGGGTAT
GCTGCAGCTTACTTCCTGTTGAAGGCATTGCTCTATTCGATAACAGGGTGGGTGTTCTTT
GATAAGAAAAAaaCGAACAATGGATGAAGGCATATCTCTTCTTAGTGTCGTGTGAAGGTG
TACTGCTTTTCCCTGCTATCATGCTGATGACATACTTTGGTTTTTCCATTCAAGCGGCTG
TGATTTATACACTTATTGTAGTCGGAATCATCAAAATATTGTCTTTTTATAAGTGTTTCA
TCATCTTTTTTCGAAGAAAAGGCGCTTTTTTGCAAATAATTTTGTACTTTTGTGCCCTCG
AAGTGGTACCTCTTTTCGCTTTGTCAGGCGGATTGGTATTGATTAGTCATTATTTGAAAA
TAAACTTTTAGGACAAAAATGATAAAGAAGATTTTAGTTTCTCAGCCAAAACCAGCGAGT
GATAAATCTCCGTATTATGAATTAGAGAAGGATTTTGGCGTAGAATGCGTGTTCCGCCCA
TTCTTCAAGGTTGAGGGACTTACAGCGAAGGAGTTTCGTCAGCAGAAAATCAATCTGCTC
GACTATACTGCAGTAGTTTTCACCTCTCGTCATGCAGTGGATAACTATTTCAAGTTGGCC
AAGGAAATGCGTATTACTATTCCTGAAGACATGAAATACTTCTGCGTGATTGAGACGATT
GCACTTTATATCCAGAAATATGTGCAGTATCGTAAAAGAAAGGTGTTCTTTGGTGAAACA
GGTAAGATTGATGGTCTCCTCGCACAAATGTCACGACACAAGACAGAGAAGTATCTCGTG
CCACTGAGTTGTGTTCATAATGATGATATCAAGAATGCTCTCGACGAGAAAAACCTGAAG
CATACAGAATGTGTGATGTATCGTACAGTAAGCAATGATTTCACAGAAGAGGAAATCAAG
AGCTTCGATTATGATATGATGATTTTCTTCAGCCCAACTGGTGTGAAGGCTTTAAAGAAG
AATTTTCCTGATTTCAAGCAAGGTGATATCGCTGTTGCTGCTTTTGGTCCTGCTACAGCC
AAAACTGTAGAGGATGAGAATCTCAGACTCGATCTGGAGGCTCCTTCCAAGAAATTCCCT
TCTATGACAGGTGCCTTGAAAGATTATCTCGAGAGAAATAACGAATAATTAAGTTCTGGG
AGAAGTACTGAGGGATCTCTAATAAATCCGGAGCGATTTCTATGGTCCTAAGATCTCTAT
AGAACTGTATATTAATATAGCCTAATTGATAGGAATGTCAGAACAGAAGACTTTTACATT
ACCGAAACAAGAGAGGTTGTGTAGCAGAACGCTCATAGAACAACTCTTTTTGGGTCATTC
CCAACATAAGAAAGAATGGCCGGTGAGGGTAGTGTATCAAGTCGTGAAAAGGAAGGATGA
GGATGATGCGCAAGCGGAAGTCTTGATGAGTGTGTCTAAGCGCTATTTCAAGAGAGCTGT
AAAGCGCAACTTGGTGAAACGCCAACTTCGGGAAAGCTATCGTCTTCATAAGGCAATTTT
GACAGATGTACTTGCTTTGCATCCGGATACTAAAATCCTCATTGCCTTTATTTGGCTTTC
TGGACAAACCTATGATTCTGTGAAGGTTGAGAAAGCTGTTAAGGCGGCATTGGAAAAGGT
AGTAGATAGTTTGGAACGATGAAAAAGCTGCTAACTTACCTGCTGGTGATGCCGATACTC
TTTTATCAAAGATGTATCACGCCTTTTACTCCGCCGTCTTGTCGCTTTACACCCACTTGT
TCTGAGTATGCTCGTCAGGCGATTCTGAAGCATGGACCGTTTAAAGGGCTCGCTTTGGCT
ATTTGGCGAATATTAAGATGCAATCCATGGGGTGGTTCGGGTTATGACCCCGTGCCGTAA
GTTTCCGAAGGTGATTCGGGCCCCTTACACATATTTTATATAATATATAACAATCTCATT
CGATGGCAAAAAACTTTGTTGAAGAATTGAAATGGCGTGGTATGCTGGCTCAGATTATGC
CAGGTACAGAGGAATACCTCAACACCCACATGGTGTCTGCTTATCTTGGTACTGACCCTA
CCGCAGACTCTCTTCATATCGGTCACCTTTGTGGAATCATGATGTTGCGTCACTTGCAGC
GTTGTGGTCACAAGCCTTATCTGCTTGTTGGCGGTGCTACAGGTATGATTGGCGACCCTT
CTGGCAAGAGCCAGGAGCGTAATCTTCTCGACGCAGAGACTCTCTATCATAACCAGGAAG
CTATCAAGAAGCAGGTATCTAAGTTCCTTGACTTCGATGGTAATGAGCCAAATAAGGCCG
AGTTGGTAAACAACTACGACTGGATGAAGGACTTTTCTTTCCTCGATTTCGCTCGTGTGG
TAGGTAAGCACATTACCGTTAACTATATGATGGCAAAGGATAGTGTACAGAAGCGTTTGA
ATGGTGAGGCTCGTGACGGCTTGtCTTTCACAGAGTTTACTTATCAGTTGCTTCAGGGTT
ACGACTTCCTTTATCAGTATGAGAAGTATGGTGTGCGCCTTCAGTTGGGTGGTAACGACC
AGTGGGGTAACATGACTACTGGTACTGAGTTGATTCATCGTACTCTCGGCAATGATGCAG
AGTGCTTCTGCCTCACTTGTCCTTTGATTACCAAGGCAGATGGCAAGAAGTTTGGTAAGA
CAGAGAGTGGTAACATCTGGTTGGATCGTAATCGTACTACTCCTTACGCTTTCTACCAGT
TCTGGTTGAACGTAAGTGATGACGATGCTGAGAAATATATCAAGATCTTCACCGACCTCG
ATAAGGAGACTATTGATGCTCTCGTAGAAGAGCATAAGCAGGATCCAGGTCGCCGTGTTC
TCCAGAAGCGTTTGGCTGAGGAGGTTACTGTAATGGTTCACTCTCAGGAAGACTTGGATA
TGGCTATTGCTGCCAGCAACATCCTCTTCGGTAAGGCAACCAAGGAGAATCTTGCACAGC
TTGATGAGGCTACCTTGAATGATGTATTCGCTAATGTACCTCATTATGATCTCGACAAGA
ACTTGCTTGGCGGAGCAGCAGTTGACCTTTTCAATCAGGAAGGTATGCAGATCTTCCCAA
GTAAGAGCGAAATGCGTAAGCTCGTTAAGGGCGGTGGTGTTTCACTCAACAAGGAGAAGC
TTGCTGCTTTCGATCAGATAGTAACTGCAGACGACCTTATTGATGGTAAGTATCTCTTGG
TACAAAAGGGCAAGAAGAATTACTTCTTGATTACCGTGAAATAATCGTTAAAAGTATTGA
AAATATTTGGTAGTGGAGAAAAAATCCACTACCTTTGTACCCGATTTATTGTCCTATGGT
GTAATGGTAGCACTACAGTTTTTGGTTCTGTCAGTGGTGGTTCGAATCCGCCTGGGACAA
CATCTCGCAAATAACCCTTCAAGTCTTCACGGATTTGGAGGGTTATTTTTTTGTGATTTA
TCTAAAATAGAAATCGTAGAACCTTATTTCCTGAGAATTTTTACTTTTATCTGTTATTTA
GGGATAATAGACGTGAAAAACAGGTCGTAAATTAAGAAATAAGTAAAAAGTGATATTCTT
TCGTACATATTTAATAGTGAGATTCAAAAATATTTTGTATCTTTGCCCTCAGAACAAACA
AATCGAAAGAAGTAATGAAGACGAATTATGAATTGAGATACGCATCCAATCCTGTTGATG
CAAAGTCGTATGATACCTCCCGATTGAGAAAAGATTTCTTGATCGAGACTCTTTTTGTGG
CAGATGAAGTCAATATGGTGTATTCCATGTATGATAGAATGATAGTAGGTGGTGTTATGC
CTGTCAAGGAAAAACTGAAGTTGGAGGCCATAGATCCTCTGAAAGCTCCATACTTTACGA
CCCGTCGTGAAATCGGAGTTTTTAATGTAGGCGAAGGTGTAGGTGTCGTTCAGGTAGGAG
AAGAGGTCTTTGAGTTGGGGTTCAAAGAGGCTCTTTACATTGGTAGTGGTGAGCGTGATG
TATTCTTTGAAAGCAAAGACCCAGCCTGTCCAGCCAAATTTTATTTCAATAGTACAACGG
CTCATCAGAGTTATCCATGCAAGAAGGTGACGAAGGCTGATGCAATCAGTGTACACATGG
GATCACTGGAAATGAGCAATGAGCGTACTATCAATAAGATGTTGGTTAATCAGGTATTGC
CTACTTGCCAGTTGCAGATGGGTATGACAGAACTTGCTACAGGTTCTGTTTGGAATACGA
TGCCAGCCCATGTTCACAGTCGTCGTATGGAAGCTTATTTCTATTTTGAGGTTCCTGAGA
GTCAGGCTGTGTGCCATCTGATGGGTGAACCGCAGGAAACCCGCCATATCTGGATGAAGG
GCAATCAGGCGGTTCTTTCGCCAGAATGGAGCATACATAGTGCTGCTGCCACTCACAATT
ATACCTTTATCTGGGGTATGGGAGGTGAAAATCTTGACTATGGTGATCAGGACTTTTACG
AGATTACAGACTTAAAATAATAAAATACGTATGGTCTGAAGGAGTGTTTCGGAAGACCAG
CGTATGAAAGATAATCATAAACAACTATAAATCGAACAAAAACATGGATTTTTCTAAGTT
ATTCTCTCTTGAGGGTAAGGTAGCCCTCGTAACAGGTGCCGCTTACGGTATTGGTTTTTC
AATTGCTGAGGCTTATGCTAAGGCTGGTGCAAAAATCGCTTTCAACTGCCGTAGCCAGCA
TCACATGGATCAGGCTTTGGCTGACTATAAGGCTAAGGGTATTGATGCTAAGGGTTATAT
CTGTGATGTAACAGATGAAGAGCAGGTTAAGAATATGGTAGCTGATATTGAGAAGGAACT
CGGTGTAATCGATATCTTGGTTAACAATGCTGGTATCATCAAGCGTATTCCTATGACAGA
AATGTCTGTAGAGGACTTCAAGCAGGTTATCGACATAGACCTCAATGCTCCTTTCATCGT
TTCTAAGGCAGTTCTCCCTGGTATGATCAAGAAGGGCCATGGTAAGATTATCAACATCTG
CTCTATGATGAGTGAGTTGGGCCGTGAGACAGTTTCTGCTTATGCTGCAGCTAAGGGTGG
TTTGAAGATGTTGACCCGTAACATCTGCTCTGAGTTCGGTGAGTATAATATCCAGTGTAA
CGGCTTGGGCCCTGGTTATATTGCTACTCCACAGACAGCACCTCTTCGTGAGCGTCAGGC
AGATGGTAGCCGTCATCCATTCGATAGCTTCATTTGCGCTAAGACTCCAGCTGGTCGTTG
GTTGGAACCAGAGGAGTTGATGGGTCCTGCGGTATTCTTGGCTTCTGAGGCTTCAAATGC
AGTAAATGGTCACATCCTCTATGTAGATGGTGGTATTTTGGCATACATTGGCAAGCAGCC
TAAATAAAGAAGCTTTCGTCTTTCCAAAGAGAGACTTATATAAATGAAATAGGGCAGCCC
GATATGGGCTGCCCTTTATTTGTCTTAAATAATCTTTACAAATTATTCATTGATAGCATC
AGCAAGTTCTGCACCGGCCTTGAATTTAGCTACCTTCTTAGCTGCGATTTGGATCTTCTC
CTTAGTGGCAGGGTTGATACCCTCACGAGCAGGGCGCTCGCTGACACTGAATGTGCCGAA
ACCTACCAACTGGATTTTATCACCAGCAACGAGAGCCTCTTTGAGAGCGTTAGTTGTAGC
GTCAAGAGCCTTCTTTGCATCAGCCTTGCTAATACCAGCACCAGCTGCAATCTTGTCGAT
CAATTCTGTCTTGTTCATAATTTTTCTTTATTAAATGATTAATATTTTCGTTCCTTATCC
AATTTTGCTTACAAATATAGGTTATTCCTTTTAAAAAAACAACAAAAAGAGAAGAAAAAT
GTAGATTTTATTGAAATTTAAGTGTAATATGCTTATTTTATGGTGCTATAACGGATATTT
TTCGTAATTTTGCCCCAAATTTCGTAAAAAGATAAAGTTTTAGATTATGCGTAATATACC
TATAGTTACAAAGAACTTGCTGATAGTGAATATCGTGGCTTTCCTGATTACATATATATT
GGGAAAGGATGCTTCAGGTGGTTATGTTCTAAATGATCTCTTGGGACTCCATTTCTTTAT
GGCATCTGATTTTCAGGTCTATCAACTGATTACTTACATGTTTATGCATGGTGGTTTCGA
GCATATTATCTTCAATATGTTCGCACTTTGGATGTTTGGTTGTGTCGTGGAAAAAGTGTG
GGGACCTAAGAAATTCCTTTTTtATTACATAGCTTGTGGGTTAGGTGCAGGATTGTTCCA
GGAGTTGGCTCAGACTATTCAGTTTTATTTTACAGCGTCTGAACAGTTTCCGGAATTGAC
AATATCCCAATTATGGACCATAGGACATAATAGTGCTGATGTTTTGAATGGTTGGACTAC
CGTTGGAGCTTCTGGTGCCATTTATGGTATTTTGTTGGCTTTTGGTATGATATTTCCTGA
GGAACGTATTTTCATTTTCCCATTGCCTATTCCTATCAAGGCTAAGTATTTTGTAATAGG
ATATGCTGCTATCGAATTGGTTTCTGCCATTGCTACAACAGGTGATGGTGTGGCACATAT
TGCTCACCTTGGTGGTATGGTTGTTGGATTCTTTATGATTCGTTATTGGAGAAAACAAGT
TAATGGATATAGTGGCAGCAGTGCTCGTGATGCTTTCGAGAAACTTCGTGATTCTTTAGG
TGGAAAGCGTAACCGTCAGCATTTTAACTATACCCGCAATCATAATCCTCAGTCTGATAA
TAACTCTTATCAGTCTCATCAGCAGGATTGGGATTATAATGCCTACAAGCGTGCCACCCA
GGAGGAGATAGATCGAATCCTGGACAAGATTCGCAAAAGCGGCTATGATAGCTTGACAAA
AGATGAGAAGCAGACTCTTTTTGACCAGAGTAAGAAATAAGCTGGTCCTTCTGGGTGTCA
TGTATGATATTGAATGGATGTATGATATAAAGAAATAAGCGGTAAGATTATGTTTAAACA
ATTGAGGCAGTTTTCTATCAGGATGATTGCGGGAGCAAATATTGCTACCATAATCATCCT
GTTTCTTATAGGTTTTTCAGATCATCTTCATCCGGAAAGATTTGCCATGTTGTCTAATGT
TGGTTTGCTTTTCCCTGTTTTTCTCTTTATCAACTTAGGGTTTCTTATCTTTTGGCTGAT
ATTTAAGGTGCGTTATGCGCTGATTCCTTTCATGGGGTTCATTATCTGTTATGTACCTGT
GCGAGAATATATTCCCTTCAATATTCCTCAAGAGGCTCCGGAGGGTTCCATCAAGATCCT
TTCATATAATACCTGGGCTTTTGCAGAGGGAGAAATGGGAGAAGACGGCATTAATCCTAT
TGTGAAGTATATCAAGGAACAGAATGCAGACATTGTATGTCTTCAGGAAGCGGGGCATAA
TGGGGATGTGGAGAACCAGTTGGATTCTCTTCTCTATCCGATGTATGCTTATCGGGATAC
AACCTGGCATTTGGGAGGCGGTAATGTGGTAGGCATATTGAGCAAATATCCGATTCTTTC
TAAGGAACGTATCCCATATGAGTCAGCGGGAAATCTCAGTGTGGCTTATCAGTTGGAAAT
CAACCATGAAAAGGTGCTCTTGATTAATAATCATCTGGAAACGACGGGGTTGACCTTGGA
AGAACGGGCACAGTTTAAGCAACTTATCAAAGGAAAACTGGAGACTGATACTGCTGAAAT
CACTTCCAAGTTGCTGGTAGTGAAATTGGGAGAGGCCACCCGTAAGCGAGCATCACAGGC
AGAAGCAGTCGCAGATTACATCCGTCAGCATCGGGATATGAGTATTATTCTCTGTGGTGA
TTTCAATGATGGACCGATTTCTTATTCCCATCGAACCATTGCCAAAGGACTTACAGATTG
CTATGTAGCAAGTGGCAACGGACCGGGTATCAGTTATCATCATGCGGGATTTTTTGTAAG
GATTGACAACATGATGTGTTCAGATGACTGGGAACCATACGAGTGCAAAATAGACCGCAA
AATATCGTCATCAGACCATTATCCTATCGTTTGTTACCTAAAAAAGCGGGATAAATAGCA
AAAAAGCCTCAAATTATTCTTATAAAaGAAAAAAAaTGATTATTTTTGCACGTCATATGT
TGATAATAAAGAAAATTAGATGAAGATAAAATAAATAATTAATAATAAATAATAGAAATG
CAAAACAAAGGAATTGTAATTTGTGTTGCCGTCTTATTGACGCTTGCAAGCATCTTCTAT
CTGTCATTCTCAGTAGCAACAAGCTACTATGACAGTGAGGCTGCAAAGATCAAAGACCCT
ATTGCACAGCAGGACTACAAGGATTCTGTGAAGTACTTGGGTGTTTATTCTTATCAGAAT
TGCTTGGAAACTCAGATTGGTCTTGGACTTGACCTCAAGGGCGGTATGAATGTAATTCTT
GAGATTTCTGTACCTGATGTAATTGAAAACCTCGCTGACCACAAGACAGACGCTGGTTTC
ACCAATGCCATGAAGGAAGCCAGAGCTCAAGAGGAAGCTAACGGTGGTGACTTCGTGTCA
CTTTTCATTAACGCTTATCACAAGAGCGCACCAGGTCATAAACTCGCAGAGGTTTTTGCT
ACCCAGCAGTTGCAGGGTAAGGTTTCTCCTCAGAGCAGCGATGCAGAGGTAGAAAAAGCT
ATCCGCAGTTCTGTACAGGATGCTATCGACAACTCTTTCAATGTTGTACGTACTCGTATT
GATAAGTTTGGTGTTGTACAGCCTAACATCCAGAAGTTGGAAGGTCAGCAGGGTCGTATC
ATGGTAGAAATGCCTGGTATCAGCCAGCCTGAGCGTATGCGTAAGATGCTTCAGGGTAGC
GCTAACCTTGAGTTCTGGGAGACATATAACTCAGAAGAAATTGCTCCTTATCTCCAGCAG
CTTGACACTCGTCTTGCTAATGGCGACCATGAGGTAGAGGCTAAGGATTCTGTTGCTGCT
GATTCTGCTAAGAATGAAGTTGCAAAGGCAGAACCTGCTAAGGCTGCTCCTAAGTTGAAC
CTCAAGAAGGGTGATGAGGCTAAGTCTAAGATCAATGCTGAAAAGCAGAGTGCTGCTGCC
ATCAAGGCTCATCCATTGCTGGCTCGTTTGCAGTTGGTTCCTGGACAGGGTCTGAGCACT
GTGGGTTATGCAAGTGTTCGCGATACTGCAGCTATCAACAAGTTGATCCATTCTGCTTTG
GCTAAGCAGGTGTTGCCTTCAGACTTGAAGTTGCTCTGGAGTGCTAAACCAGCTGACCAT
TTGAATGTGAAGAACATCTATGAACTCCATGCTTTGAAGGTGACTACCAGTACAGGTCGC
GCTCCATTGGAGGGTGATGTGATTACTGATGCTAAGGACGAGTTTGAACCTACTACTGGT
ACTCCATGTGTAAGCATGAAGATGAATACTGAGGGTGCTCGTAGATGGGCTCAGATGACT
AAGGCTAACGTAGGTAAGGCTATTGCCATTGTTTTGGATGGTGTAGTTTATTCTGCTCCT
CGTGTAAATGGTGAAATTGACGGCGGTAGTTCTCAGATTACTGGTAACTTCACTATCGAA
GATACGAAGGATTTGGCTAACACCTTGAAGTCTGGTCGTATGCCAGCTCCTGCCCGTATC
GTTCAGGAGGAAGTTGTTGGTCCTACTCTCGGTGCACAGTCTATCCAGATGGGTATCATC
TCATTCGTTGTGGCTTTCGTACTCTTGATGGTTTACATGGTGATGATGTACAACATCATT
CCTGGTATGATGGCTAACCTTGCATTGCTTGTCAATGTATTCTTCACATTAGGTATCTTG
ACGTCATTCCAAGCAGCCTTGACGTTGCCGGGTCTTGCCGGTATGGTCTTGTCTTTGGGT
ACGGCCGTGGATGCTAACGTGCTTATTTATGAGCGTATCAAGGAAGAACTCCGTTCTGGC
AAGGGTATGAAGCAGGCTGTAGCTGCCGGTTATGGTAATGCTTTCTCTGCTATCTTCGAC
TCTAACTTGACATCTTTGATTACAGGTGTTATCCTGCTTGTTACTGGTACCGGTCCTGTT
CGTGGTTTCGCTACAACCTGGATTATCGGTATTGTTGTATCATTCTTTACTGCTGTATTC
TTGACTCGTTTGGTTTACGATTATAAGTTGAATCACGACAAGTGGATGCATTGCAAGTTT
GATACTCCAGTTTCTCACAACTTGATGCAGGGCAAGAAGTACAAGTTCATGTCTATGTAC
AAGACTACCTTTACTGTAGCAGTTGTAGCAGCTGTTGTATTTATTGGTAGCTTTGTAGTT
CGTGGCTTGAGCAAGAGTATTGACTTCACCGGTGGTCGCAACTATGTAGTTCAGTTTGAG
AAAGCCGTAGAACCAGAGCAGATTCGTACCGTTCTTGGTGATGCATTTGTCAATGCAGAT
GGAACCAAGGCTAACACAAGTGCTATTGCTATCGGTACAGATGGAAGAACCATCCGTGTA
TCTACCAACTATATGATTGAGAGCAACAGTCCTACAGTAGATGATGAGGCTGAAACAATC
CTCTATAACTCATTGAAGAAGGCTGGTTTGGTTTCTCAGCAGAATGTTGAGGCTTTCAAG
AATCCAGATGTACGTCAGGGCGGTTCTATCATCAGTAGTACAAAGGTAGGTCCTTCTGTA
GCTAAGGATATTACAATGGGTGCTATCTACAGTGTGCTTTTCGCATTGATAGCAATCTTC
CTCTACATTTTGCTCCGTTTCCGCAACGTAGCATTCTCTGTAGGTTCTACTATCGCTCTT
GCATTTGATGCTTTGACTGTTGTTGGTTTCTACTCACTCTTGTGGGGTCTTGTACCATTC
TCATTGGAGATTGACCAGACCTTCATCGGTGCTATCCTGACCGTGGTTGGTTACTCTATC
AATGATAAGGTGGTTGTGTTCGACCGTATCCGTGAGAACATGAAGCTTCATCCTAAGGGT
GATCGCCAGCAGCTTTTCAATGCTTCTATCAATGAGACATTGGCACGTACTATCAATACT
TCAACTTCTACCTTGATTGTGTTGCTCTGTATCTTCATCCTCGGTGGTGACAGTATCCGC
AGCTTCGCATTCGCTATGATTTTGGGTGTTGTATTCGGTACTTTGTCTTCTATCTTCATT
GCTTCTCCAATGGCTTACATCGTTCTTGGTCGTAAGATTAAGGAAGAGCCTGCTGAGGCA
GAGGTTGTTGCCGTTAAGTAATACTGGGCAGATCAATAACCATATAGAAGCGAATTAACA
TGAATAATTTCTCCGTCTGGTGAAAACCAGATGGAGAAAATGTTCCAAAGAGAATGTGAA
TGTTCTAAAGAGGATATTCTATGAAGTGAATATTTTGAATGAAGGACATTTCAATGATTT
GAGGAACTGAAAGATATAATAAAAGGTCGCATTCCAGAAAGGAAGCGACCTTTTATCGTT
TCAGCTTGAATGCTGACAACTATCTCCATGTGATTCCACCGAGAATCGAACTCGGATCAA
AGGTTTAGGAAACCTCCGTTCTATCCATTAAACTATGGAACCCTTTGTGGATAGTTTGGA
TTGCTTGTAAGATGGCATGAATAGCAATCTGTCTGCAAAGATAATGTAAAAATCTGACTT
GACAAAGAGAATAGGCAGAAAATCAATGCTATTTTGTTGAGAAACCTTCTAAAATTTGTA
ATTTTCATGTGTGGATACGACTTTAAAATCTCATAATTATGTTTTTATCTCTTCTTTTAT
CTTCTTTTTTCACGTTTGTAGAGTTGAATTGTGAAAACCTTTTCGATACCGTACATGATT
CTCTGAAGAATGATACGGAGTTTCTGCCAGAGAGTGATTATCACTGGACAAGAACCCGAT
ATTGGAAGAAAATCAATCATCTTTCCCAGGAAATTATTGCTTTAGGAGAGTTGGCTACAC
CTTATTATATATATAATGGCAGTCTAAGCCTGAGTAAGAAAAATCAGTTGCAAGGTAAGG
GACGCCAAAATCAATGGCATTTGCCGGATTTGGTGGCTCTCTGTGAAGTAGAAAATGATT
CTGCCATGATTGCTTTGACCAAGCGTTCTCTGTTGCGCAAGGCTGGTTATGAATATGTGA
TGACCTCCTCTCCTGATGAGCGTGGCATAGATGTAGCGTTGATGTATCAGCCTTTTTCAT
TCCGTCTGCTGCACCATCATGCTATACGTATCAAGCGTTTGCCTGAAACTCGTCCCACTC
GTGATATTCTTTATGCCAAGGGAATTTTGATGGGGAAAGATACGCTTCATGTTTTTGTAG
TTCATGCCCCAAGTCGCAGAGGAGGCGAGGCTGCTTCCCGTCCTTATCGTCTGCAGGTAG
CCAGTCAGTTATCGCAGGCTGTAGATTCTATCTATTCTTTTAATAGTGATGCTAAGATTA
TTGTGACGGGTGATTTCAATGATTATTCTGATTCTCCTGCATTGCAGTTCCTGGAGCATC
ATCAGTTGGTGAACATCAGTCAGGATGCGCATGGACGGAATGGAGCTAAGGGGACTTATC
GTTACCATGGAGAATGGCGCAGTCTTGATCAGATGTTGTGTAGTCAGTCTTTGGTAGGGC
AGAAAATCGCTTGTGAGGTGGGAGATTTGCCTTTCCTTTTGCAGGAAGACGATAAATATG
GTGGTAAGAAGCCATTTCGTACCTTTCTGGGTCCCAGGTATTTAGGAGGGTATAGTGACC
ATTTACCACTTGTTGCATGGTTTAAGTTATAGGTTATTGTGAAATAATCTTGATATTCTT
TGCTATATATATCCTATGTTTGCCAAGATTCGGTAAATATACGGAAAAGCCATTGTTCTC
ACATTTGGGTGTGAATGATGGGCTGCCTCATAATAGGTATTGGTTGTAGAAGATAACCGG
GAAATCAGGCATTATCTGAGTCAATCGCTTTCTGAAAATTATCAGGTCTATGAGGCTTCT
AATGGTAAGGAGGCTTTGGCGATATTGTCAGAGAATGAGGTGAATCTGATTCTTACCGAT
GTCATGATGCCTGAGATGGATGGTATTCAGTTCTGCAATGCAGTCAAGAGCCATCTGCAG
ACGAGCCTCTACACCAAGATGAAGGCTCTTACTGGAGAAAGCGTCAAGGAGTTTATCCGT
CGCATCCGACTCAATACTGCAGCGGAAATGATTCTGCGCAATGAGCATAGCATTGCGGAA
ATCAGCTTCCTGGTAGGTTTTGCCACTCCTTCCTATTTCACCACAAGTTTCAAGAAATAT
TTCGGATGTCTGCCTACTGAATACATCAAGAAACAGACTGAAGGGGAAACAGAGGAAGAA
GAGCGGAAAGAAAACTGAACTTTAGGTTGAAAAACtATTTTTCAGTTGGGGAAATCCGAT
TTTTGGATGAACATAAAGATAAAAAAATAGGTACGTCAGATGATGGTGTACCTATTTTTT
GTGTTAAATAAGAGAGAAATCTTGCTTTTTCCTATATAAAGTTGTATCTTTGCCTACGGA
TAAGTTATGTTCAGCGTCGTTGAATATAAGTTCAACGTTGCTGAATGTAAGTTCAACGTC
GTTGAACATAGGTTCGCCGTTGCTGAACATAACTATCTCGTAGGAGAAAGAACAACTGAA
TAGAGTTGTAAGGATTATCCTACTTAAGATTATAAACTTTAATAACAAAGAAAGGAATCT
ATGCCAAAGTACAAGTTAGTAGAGATGACAGACCTCCGTAATACGGGCAAGCGCAGGGTC
TATCCCAAGATGGTAGTCAATCGTACATTGTCTCAGTCAGAGTTCATCGACAAGATGAAA
ATGTATAGTCGTGCGTTGCCTTCCAGTATGATAGAAGCTGCGGTGGCGGATGTGCGCGAT
ATGCTCGTGCGTCTGCTTTCCATGGGTTACAATGTAACCTTCGATGAACTCGGTACCTTT
TCTCTCTCGCTCGACTTCGAGGATGATAAGCCAAGGGAGATACAGGACGATAGTGACAAG
ATGATTTATCGTAAGGTGGGCGTGAAGAGTGTCAACTTCAAGCCTTCGCCAGAGTTGGTG
AAGGATGCGAAACTGGCTACCGACTGTGATCTGGAGCGAGACATGAGCGGCGTGAAGGTG
ATTCGCAAGGAAATCTATACCCGGGAGCAGCGCATCGCCCGAGCCTTGAAGGTTATCGAT
GAGAATGGTTTCATCGGTCTCACCGACTATGCCTATATCAATAATCTGAGCCGTACTGCA
GCCTCGCTGGAACTTCGTGAAATCTGTGCTGCTGCTGATTCGCCTATCCGTTCCACAGGT
CAGCATAGCCATAAGGTTTGGGTGAGGAGGAAGGAATGAAGCCAATAAGTTTTTATAGAA
CAGACTAATTGACATAACAGAATATTGCCCAAATTGTAGTCCTTAGTTTGGGCACTTGTT
GCCCGCCTCGTGAGCAACGGTTGCTCGTCTCATGTTCACCGGTTCCCCATCACGTGGTCC
CCGTGGGACCGCTTGGAGAGCATAGCAGGAACTTCTGGAGGGGTAGAGAATAATGATGTA
GTTTCCTATATTTAGTTGACTACATTAGCTTTTGGTGAAGTCAATTTCATCAGAGAAGTG
TTCGAATTCAACATCATGATATCCGTAACTATCGAATAGTTGTTTGATGTATTCCTGTTG
TTCTGGCAGGAGTTTGAGTTTTCCCAATTTGTATCGGTAGTATTGTCCTTTGCTTCCGAG
ATATTCTCTCATTTTGGCTCGCAGTGCAGGAGCGTCTTTCACTTTTATTTCGGCAAAGAG
TTTGTCGAATCCCCATGCCATTTTCACGACACGCAGTGGTGCGAAGTACTTGCATTTTCC
GTCTTTCAGAGCATTTGGGGAAATGGCTTCTCCTCTATCCTTTTTGTCTTTATCGTAGAG
TGCAGATAGATAGTGTATGCATTTGTCTTTCATCGGACATGGTTCGGTGAAGCAATAGGT
GATGATACTAGGTACGTTTCCATACTCAAAAGCTTGTTTCAACAGTTCCTTTTCATCCAT
GTTTCTTTAAGTATTAAGAATAAAACTTTTTtGTTTTATTAAACGCAAAGATAGCCTATT
TATTGCCTGGGGATGGGATTATTATCAGTTCTTAATGCATTTTTTTTtCAAGAAAAAGAT
TTATACGTGCATATATTTCAATGATTCTTTATTGCTGACGTACTTCTTTCTAAACTTCAT
TCCTCTTGTTGGATGAATCATGTTCCCCAGATTCCCTTCCTTTTCATCATAATTCCCCCT
CGCACAACTTTTTTCGAAACTTTTTGCTAAAAGTTTTGTAGTTTCGTTTTTTTtCTATAA
TTTTGTAGGCAGGTAGCGATAGAAATGTGCAAAAACATGAAAATCGCAGCAAAAGTCTCG
AACCACGCCGAGCCTTTCATACAGGTATAATCTTTATGATAGAGGAGAGTAGGGTGGGAA
AGAGACACGACATATATAAGGCGCATACTTGGCGCTTTGTTCACGACTGATAGAAACTTC
GCAACTTTCAGATACTGTCATGGACTTAGCAACGGTAGGTGTTTACGGGTGTGATTATAT
CACAGCCAATGGAGTATTGTATACCTATAATAATAGGTAAGATACTCCATGTGGTGGCGT
ATATCATATCGGCGTGGGCTCTAACGTTGTCTGTTCAGCAGTATCGGGCAATGCGAAGGC
CTCTATCAGTGGGACAGACGACAGGCGGTTCCCACGCTTGAATCAGTATGTATTTTGTAA
GTATCTGTAAATCAAAAGAAACTTTACGGCATCAAGCGTAAATGATACCATAAAGTTCCC
ATCGTCTGCGAGAAATCAATCTTGTGTTGTTTATATCAGAAGATGAATTGTTTGCTGCAA
ATTAGCGATTAACATCCATTAACTCATCTTTTGCAATTTCAATGGCTGTAAGTTTCAATT
CGTCTTCACCCTCCAAAGCATCCAATACTTTGTCGGCAAGCCAAAGAGTGAGCATTTCCT
TTTCATCCACTTTGAAGTATGTTGCCATTTGAATTACTTGACTTCTCTTTGCTCGCCTAT
CCCCACGTTCAATCTTGCTGAACATTGGAGTATCTATTTCTAAGTATGTAGCTACTTGAC
GCTGCAATATTCCTTGTTCGTCTCTTAGAGACCTTATCTTGTTTCCTAATAACATATCCG
TTTTATTCTTTGTCTAATATTACGATTTCCCAATAGCCTCCAAATCTACCACCTGTTCGT
TTAATTTTGCCTAATTCACGAAGTTTACGTATTTGCTTCTCAACTCCTCGTGAAGACATA
TTCAATTGCATTGCGATTTCAGCGGCTGTTATATGTGGGTCTTGTTTTATAATATCTATA
ATCAAGTCCTTTGTTTCCGAACTTCTTTCCGAACTTTTCGTTTTTGTTTCCGAACTTCTT
TCCGAACCAAGTATGTCTGTTTCCGAACTGTTGCTATTCGTTTCCGAACTTTCACGACAT
CCTTCATGAACAGGAATAGTAACCAAGAACGTCAAGCGGTCATCTGTAGTTTCAAAGATG
GCACGTGGTGAACCATTCTCTGCTAACTTTGTTTGTATTGTTGGAACACCAGTTGAGCGA
CCCTCTGTAAGGTCAAGTTCTTTTAAGAAATCACCCAAACGACGGTTGCGATAGCGACGG
CTTTTTAGCATATCTCCCTTTTCTATATCCTCCTTGGAGATGCTTCTGTCAGGTCCAGGA
CAATTGAGTATAGAGATTCCGCTTGGTTCAATGGTAATCTCTATTGGTTCATGCAGCAAG
AAATCTCTGTGATATACAGAGTTTACAACTGCTTCCTCAATAGCATCGTATGGATAGTTC
CAAAAACGTTCTGCCTCCTGCCTACCGGAAATCTTATGCACATGCTCTTTGAGTACATTG
CTCTTGATGTAATCCATTGTCTGTTTTATCATCTGCGGAACACTGCCTTTGAATGTAACT
TCTGTGAAATTGTTTGGATCATTCATCTTTCCGTTAGGGAATGTCACTACATCAATCTGA
GTGTAAGGGAAGAACTTGCTTGGATTCTCGCAGAACATCATGGCTACCACATTGCGAAGC
AAACGGTTTTCTTTTGGTCCTGTGTACAGTTCCATTTGGTCAAGTATGGTAGAAAGCGGA
GTCGTTATCACATCATCAGCCAGTTTGCTACCCACTTTGACAAGATAATCACGAAGAAGC
ACCAGAGAAATATCTTCCAACTGGATGTCGCTATTGCCTCGTTCATCAAAAGGCACACGA
TTAGCCAACTCTCGCAATTCAACGAGAACTTCACCTCTTGCCTCAATGCTACTTGTGCCA
CTGCGAATGTAGAAATATTCTTTTGTCCCTTTCGCTGTTACGTTTACAGGCACAGAATAT
GGACGGTAACTGCCAGCAGGACACCATATAACTATCAACTGTTTGCCATCAACCTCCTCT
ACAGAAGTGCGAGGCAAGTAGTATGGAGTCATTTTGTTATTGTAGCCCACCATCTCTTGC
AAAATGTTATCTATATTTTCCATTGGCACGCCTTCTACAGGTCGTATTGCCATGCCTGTC
TTATCATCGGTATCTACACCTACAATGATATATCCACCACCAAGGTCATCAAAGTCATTG
GCGAAAGCACATATACTGTGATATATGCTTCCTGGGTTCCAACCTTTCTTGAACTCAATG
CGGTTAGATTCTATTTTCTGCTTGTTAAGCAGGTCGTTTATGTTTATTGCGAGTGCCATA
AAATGTTTTTTAATTGGGCATTATGTAGCCTTTGTCTTCAGCCTTGTTCACGATTTTAAC
CAAACGCTTACATTGTGAGGCAGAAGGTAAATTCTGCTTTGCAATGTAGTCTGCAATTCC
TTTTATAAAGCTACAATCACCATAAGAAAGAACGTTCTCTTTCATAAGGTCATTGTATAC
TTTCATCCAATAATTTGCTCCAAGATTGAAAATTTCCACAGATGCATCAATAGCTGCGTC
AAACTTATGTGCACGTTTTGCTGCACGTTCTGCATTTTTTGTTTCTTCGATAGACACTAA
TGTTGACAAGAATGTTTCACCAAGTGTATATTTGTAATCTTGGAAATTCTTCCATACAGC
TTGTGTACGTGATATGGTTCTAACGATACCTCCGTTTGCTTGATCCATCAAGAAGTTATG
AGTACAATACGCAAGTCTCAACAATTCTTCTGCCAATTCAGGATAAAGAGTTTGTTTCTG
CCATATATAACGCCAGTCTATATCTTTGCCTTTAGGGATGAGAGTCATGAGTTTGGCTAT
CGTATATGGTACTATCTGGGCTTTGTTACCACCTTTAGGATACCATGAAGCCTTACTAAT
CAATCCATCAAGAGTATCGAAAAGTATAACGGAGCTAAcGCATTTACGGAAGAAATCCTC
ATTTATACTATCTCTATTCTCATCGTAAATTTTTtCAATAACACCAGCAAATCTATTGAA
ATTGATTGCAGAACTTTGGCATACTTGATGTGGATTCATCAGTATTGTATTGTAACATTT
TGCAAGCTTTtCCTTTTtGATGACTTGATTCTTAGGATGCATCTCACAAAATTTCTTTTT
CTGTGCTGGTGTCAGTTTCATTTGTTCCTGTTCCCATTTGCCTCGCGAACGCTCATAAAA
CCATATCGTTTGATATGGATTTCCATTTACAGGAGGTGCCATTACCTTTTTAGACAATTT
TTCCATTAACACATGGAATGGGTGGTTAGAGAAAAAaTCAGCCTCAGAAACAGCATTTTG
GCTATTTGCACATTGTGAAATAGTCTTTGTTATGCTGTTATATTGCTCTACTTGTTCTTC
AGACAAATCATTTTCAACATTCAAGACTGTCAATTTCATCGGAACATACAAATTATCCAT
GCCATAGCGAGCTTCTTTTTTAATGATGGCATTAGCCAAAGAAGCCGTCGTTTGACCTCC
GTTGATAATTTGCAGATCCTTAAAATGTACTATTTGAGTTTTATCTGCAGAAAATGAAAC
AGAACGAGCAACAACAGCTATACCATTATTGAAAGTGAAGAAATTCTCAGGATGATTTAT
GATAGTATCTCTAATTCCTTTGTTGACTTTTCCTCTTACACTTAAAAATGCTCGCACATT
GCCTTGTAGTAGTTTGCTTCCATATTTTAGGTAAATGTCAGCAAGAAACTTACCTGGCAC
AATGCCAAGATAGGCATCATATTCACTGTCAACTCCAATGTCTGCTTTTAGACACTGGAT
ACCATCACAACCAAAGTCAGTAGTATCTATTTCTATTATCTCACTTGAATTAGAGGCAAA
TGTTTGATAGAATCGTTCTAATGTCCATACGTTAAGTTCGACAGGACGACCCAAAAATTC
AGGTTTAGACAAATTCTTCACTTGCTTGCTTAGTGTGGCATTAGACAATATAAAGAATTT
GAAACGAAGGATTTCTGTAGATAGCAATCCTTTACCTATCTTTTTACGAAACTCATTTGC
TATAATCAGTGTTGGATCGGAATCGTCACAATATTTGCTGATATTACCTTGTACACATTC
ATCAAGGAAATTCAACATATGTGTATATATATCCTCTATACGTGAATTTGTAAGTGTTGG
GGTACTATCACGTTCATTGGTAAAATCACTTGCAATCAAAATTAATGCCCCATCAGCTTC
ATCATATGCGTAAGCATCAAATGCAAGCAATCTATTTCGAGAACCGCGCATCTCTACAGA
CATTGGTATAGGATCGTTCAACTCTCCGATTTCTTCCAAGTCCGAAAGATATTTCTCTAT
GAATTGAGTTTCAGGATCAGTGCCTTCATGTTCGGCATTGAATCTCAATTCATCGATAAA
TTGTTTTCTATATTCCTCGATGTCCATAATTTAAAGATTTGTTCTTTACGAAATTTTAAA
CTTTTCTATATTTGAGAGTACAATATCATATTGTATTTTAGAAATTGCTTTAGGTAATTT
CTCTCTCATAACTCGTGGAAAATCGTTTCCTTCAACTTTATATATATTCATAGCCTTCAA
GTCGTATACATAATTGTCATTTTCGGGAGAAAAGTCAAAGCCGTATAGTCCAAGCTTAGC
AAGAAAGTAATCCTTTTGGATAGTGGAACTTATAGAGGCAATAATGTTAGTGACAAGTGC
ATTTAACCTTAACCCATTATATGATGTGCTCATCTTCTCTAAAGCATATACAACAAGGGA
ACCGCAGACTTTACTGTCCAATTGCTCTACTGACGAGATATGAACAGTCTCCTTGCCTAC
AGCTATTGTTTTAATTTCATACCATTCTTCATCAAGCGAAAAATCCTTATGAGTCTTTTC
TGGGCCAGTCCAACTTTCCAACGCCTTATCTAAACCTTTATCAGGAATCATCACACCTTT
AAGAAAAAGTAGCTCACCAATCAACCCCATGATTTCAATCTCTGAGAGATTTCCATGATT
AGGCTTAAACAATTGTTTCCAAGAAAAaTAGCGAGTTCTTAAAGTGTGATAAGCGGTTTC
ATCGTCATTGATAACTGCACATGAAGACATTAAATCTTCACAAAAAGTGCAGAAATACTC
AAGTAAAGAAGGTTTCTCCAATGAGAATCGTAAGAAAATGTCGTTGTTACAATTGATGTG
AGATACACTTATAATCTCAGAACTTTTTGTTTTGGAGATTTTAAAACTACCTCTAAAGTC
GAAAGAATAACGGCCATACTCGTCCCTTCCAACATAGATATTAATATTACGATTATTACC
TATGCGGATGAAATGACTTGCAGGGATATCTCCTGAAAGGATTGTGAAAATCTTAGTCTG
CATCGTCTACCTCCTCTTCTTCTATATCCTCAATATTGAGACGTTGAAAAATCTTGTTTA
TTTTGTAATGAACAGCATTTTCCATTCCTTGTACTCCTGGCAAACCTATTGCAAAAGCGA
TAATTTTGTCATTGCCAAGTTCTGTACGGAATTTGGTCATTCGCTCATTCTCGTCAGATG
TCGCTTCCTTGGGCGCTATGGGCATGATAATGAAAATTGGTTTCCTTTGCGGCAAGTATT
GAAAATATGCTTTCAGTTTAAATTCACGTCCTTCAGTAGGTtCTCCTTTtGAAATCCAAt
CCTCTGTACATCTTTTTtCAGCAAGCTGTATCTGCTCCTTTGATAAAGCGAATTTGCCTT
CTGAGCTACCACTTAATACTCTACGCCTTGAACTAATTTGTACTACATTTTTATTCCCAT
ATTCAATGGAACGTTTCATGCACCTTATAGCTTTTAACCCATCGAAAGAAACATGCTCTT
GGCTTTCACCACCTTCTATCACTATATCCCATAGTTCTATTCCTGTATTGTTTGGATCGG
ATAAGAACTCCAAAATGTTAGGAATGTGGAAATTACCATTTGCCATTGAACATTTTATGT
TTTTAAGAAATGAAATTACTAAATCCTTTGGTACATTCTCGAAGAATCTTGAAGTTCCAT
CGGATGCATCACACACGTCTTTATTTGACTTTTTAACCAAATCCGTGTATCTGAGAGTGT
ATCCTCCAGCAAACAATCTGGCTATCAAATCACCTGTTTGTTTAAGGTTATTTCTGTTAT
GCTCGATGTTAAAACTCACATAAGGTGTATCATAGATATTTCCATAGAATGAATAGCGAA
CATCTAAGCCAAGAGCATTACGCATCTTATTGGATGCTGTTATCTGTAACTCCACGGAAT
TGTCTCGAACCTTAATACCAAAATCTTTTGGTGTAAGGCGTTGGTCGTACATATCTTTAA
TATTGTCTTTCAATTCTTGAGAAGATCTCGCTACTTCTGCATACCATTCTGCACTATTCT
TGCTTGTCCAAATTTGGAATATATCATCATAACCAGCACGATAGCCAAACCAACGTCCCA
TCTGCATTAACACATCAAAAGTTGAAGTGTTACGATAAAAGTAACTTACAAGAAGTCCTT
CCAAAGTAAGCCCACGGGACAGGGCAAGTCCACCCACTGCAATGACACGTAAAAATTTAT
TGTTACGATAGTCAAGAGCACTGCTCTGTTTAGAGCCATTGACTACCATAATTTTAATTT
TATCTATAGCATTTAGTATGGCCTGTTTCTGTATGATGCGCTCAAAAGTTATGTCATGAA
CATGTACAAAATGCTTATTCCAAATAGTTTCAAACCTTTTGTATAAAGGCAAGGACTTAT
TGCTCTCCGAATCGTCACTAAAGTTGAATCGGATGTCATCTACTATTTTTTCGTGCAATG
TTTCAATATGTTCAGCAATATACTTTTGTACTTTTATAAAACGGCTCATATTAACTAACA
TACTGCGTGGAGAGGAATGGTTTCCTCGTAAATCACGTATTGTATTAGCTAAATAGAAAC
AATAGACAGCTTCATCCAATGATTTTGGTAGTTGCCCATTCCATTCTTTTTtATGACGGT
AATAAAATGTACCTGAATTTAATGTCTCGGCATCATTCTCTACCATATCATGATATTCTT
CTGATGTGTAATCAGGTTCTTCTATATCGGTTATGTAGCGAAGATTCCTGTAATAAGGAC
CATCCTCATAGAATATTTTTtGAGCACCCACATAATTAGATGGTGGCTCTAAAGCATAAA
TAAAATGTTCAGGAAACAGATCTGCATTTCTCATGCTGTCAACGGAGTCTGGATCTATGA
AAACATTTGCGAATGGCGTTGCTGTAAACCCTACATAAGTTGTATCTTTGAATAAGCAAC
ATACTTGGCGTATGAGCTTATTTGTTTTTGTGGGATCCGTTTCGTCTTTCTTGGTGTTTA
CGGATGCATTGTCTGCTTCATCGTCAATAAGTAACATTGGTATATCAATGTAACCCTTTA
CTGTATCAACATTTTGATCATATAACCATTTATAAAGTTTGTTTAATACAGATACATTCT
TCTTAACGACAAAAACTATAAGTGAGTTTTGTGAATTTAAAGACATGGCAATTTTATCAT
GGTTGCCAACAAAATCACTTACACATGATGTAAAAGACGTAGCTCTAAGTTGCTTGTTGT
CTTTTCCAACACCAATTTTGTTGCTAACCACTTGTTTGCCAACTTTTTTATACGTTATGC
CGACAATACTTTCGTCTATACGTTCTTGCGTTTGCTGTCGAAGGCTTTCTGTTATACCAG
CAAGGAGTATTACAACTTTATATCCAGCATCAGCAGCTTTGCAAATAAGACCTGAGTATG
TGGCTGTTTTACCGGATTGGACATCACCAATTACAAGTCCTTTTCTAAATCTCTTACCCC
CAAACAGCTCTTTTGGATTTCCAAGACAATTCATGATGTTAGGCAAAGTTTCTTCATCCA
AAAGATTTATACTCTTAATGTTAAAAGAGGGATTTGCCAAGAGAAGACTTTTGTATCTAT
TCCAAAAGTAAGGATCTTCTATTTTGTCATTGCTGTACCATTCGTTAGCATTGTCGTAAT
CGTCAAATATAACATGCCCTTTAGCGTGAGTTATCTGGAACTGGTATTCAATATCAGTAA
AAAGACGTTTTTTGGCTTTGTCATCACATGAGACTGGAAACAAAGATACAGCTCTATCTA
TATAAGAACTAATGTTCTCATATTTTACCTCTTTACCAGCGCTTTTGTCAGCGTTGATAA
ATCCATATGTAATTTGCTTTAATGATAAGTATAAATCGTCCGTCATATTTAACTCTTAAA
GTTTTCAATAAGTTTAACTCTTATTTTCGGATACTTACAAAAAGGCTCAGATTTCATCAA
GCCATTTATAATATCCTCATACGATTGATTACCTGTAGATTTTAATGTCGCGATCATAGT
TACTGCAATCTGAAAGACATCATCGAATCTACTATCTGTTTCTTCACCAGAAATTACTTC
ATTAGATTTGTCTATATACATTTGTTGTATTGGAATATTCCTTTCTATTTCAGTTAGTAA
TATTTCCAAATAACTATAATCGGAATCAGACATCTTTTCTCTGACAAATTTGTAAAGTTT
ACTTTCCCGATTTATCTGATAGAAAAAAGTATTATTACGTCCTTCTTTTCTATCCCAAAT
ATAATCGGTATCATCATCAATCTTTACAGTTCGTCCTCTATAAGTTTGCTGATTCACCGA
AATGTCCAACGCTTCAACAACAGTTCTCTTTAACTGATGAAGAATTCTCTTTGGTATGCT
GGCATTCTGTTTCTTTATGTCAATACCCCATATGTCATCAAGAGAATTTGGAATGTCTAC
ACGAATACGAGCATTCTTTGTTAGTTCTGCACGTGGTTTCATACCAAACCAAGTTCCCCA
TATAATCAAACGATTATTGCGATAAATATAAAAACCTTGTTTAGTTCTAAGGTTTTCTAT
TCCACCAATAAGTTTCTTATCGCTTTCACTCATGTCTGTAGCAAACGGCAAGACAAAAGG
CTTGATATAAATAAGACGCTCCTTGCCTTCACTATCATTTATGGCAATGGTACGCTCCTT
TTTATAGGTTGTCTTGGGATGATGCTCTAAAAAAGGATCAAGTGGTTTAACAGACTGTTT
GTTGATGTATATCTTTAATTTTGAAGTTGTGGTTTGGGACAAGAATCTATGATAGATCAA
TGCCAATGTCTTTTCAAGAGATTTTCGCAAATCAATAAGTGTTTCATATACTTGTCCATC
ACTTGATTTGGATATAACATCGAAATCCTGCCAAAGCACAAGTGTTCCTTTCTTATTTTC
TATCAATGAGTTTATATACGGAAGTTTACTTATTTCATTTTCTGTAAGTTCTTGTACAAT
CCAGTCCTGTTTCTTCTGAATATAAACATAATCCCATGTATAAGCATTGAAATTTGAATT
CGTGTCAAAACTAACGACAGTTAGATTTCGGCATTGGGAAAGAGAAGCTGCTTTCATTCC
CAAACCAAAGCGACCTAAATCATCCTGTTTACGTTCTATTTCTGAAGCCATGCAACCATA
ACGCATAGCTTCAAATAGTTCATTATCTGTCATACCGTCACCATTGTCCATAATGCCAAC
AGCTATTGAGTCGAGAGGATTAGTAGGAAATAATATTTTAATGATTGAAGCATGAGCACT
GATACTATTATCAATAACATCAGCAACCGCAGACTCAAAGGTGTAACCCATAGAACGCAA
AGAGCCCATTAGAGTTGATGCCTTCGGTACATTGATTTTATCTTTGCTCATATTTCTTGT
AATTTTTAGAAATTTTTACAATTTGAGAAAAAACAGCTTTTGCAAGCAATGGCGGAACTG
CATTTCCTATTTGTTGTTGTATGTGAGATATCGGGCCTTCAAAGATAAAGTTGTCTGGGA
AACTTTGTAAACGGGCTGCTTCTCTTACGGAAAGTCCTCTATCCTGATATGGGTGAATCA
ACATACTTTTACGATAGTTTGATATTACAACAGAAGGTTTGTTTGCAACAAGTCTTTTGT
AAATTCCACTATGACAACGCCCCTTGTCCGCATAATTTTTCATCAAATAATCAGGAATGT
TGCGCCAATTTCCACCTTGTGGAATATGCCGATACCTTTCTATAACAAGTTCATTGTTGC
GTGACACATAGTTCTGTGTAGCAACATCTGATTTCTTGCGCATTTGTTGTGCATAATCAC
TGGACTGCTCAAAAGGTATCATGTAAGGTGCTTCTGCAAGCATTTGTCCATTAGCAAGTA
TTGGTAAATCTGCTATAGCTTCTTCAACAGTGACTTCATAATCAAATGGTTTTGGAAATT
CGAATTCTATTCCATTCTTATTCCCAACCATAAAAAAaCGGTTCCTTTTTTGTGGTACTC
CATAGTCAGAAGCCCACAGGACTTCAGATTTCACTTTGTATCCTAATTCTTGAaaaCAAT
TTTCAATCATGGTCTTTGTTTGGCCTTCATTGATGTTGGTAAGCCCCCACACGTTTTCTA
AGACGAACCATGTAGGTTTAATTTCTTTAACCAATCTTACAAATTCTAAGAATAAAAAaT
TATTCTTATTCTCCATATTCCTTGTCCGTGTATTGGAAAGGGAAAAGCCTTGGCATGGAG
GCCCTCCCATAATTACAAACACAGGATGATTTTTGGAGATAAGATCAGATGATTTTATAT
CCTTAATATCACCTTGGTGTACTTCTGCCCCCTTGTGATTTCGCAAGAAGGTTTTAGCTG
CACTTGGATTAATTTCTACAGCATGACTGATTTTTATTCCAACCATTTCTGCACCAAGAC
TTAGACCTCCTGCACCAGAAAAAATATCTATTCCGTACAGCATTGTTTTTTATTACTCTT
TATTCATTTATTATAATTCAGAATTTGTTTTAACAACATTCTATTATGTTCATTTCAAGT
GACAGATTATCTTTTAAAAGAATTGTCAATTATTGACTACAAAAGTAAGAAATCTTATTC
AGACGAAAGAATAAATAATTGGAAATCTTTACTTCTAGCATCACATTTCTGTAATTTGAG
GCGATTTGTGGTAATTAACGCTACAAATCGCCTCTCATTTTCATTATCTGGATAAACCTT
GTGACTTCTTTTTTGGTGGTGCTCCTAATCCCAACTTCTGTGTTCCGTCCCAATTCGTAA
GTTGGTCAGCACAACCATTGGAGCCACCGAGTAAAACGTATGTATCTGCGCTGCACGACA
TGTAATCAATGAACGAAAGGAAGTTCTGAATGATGGGTTCGGTATAAACAACCTCATCGG
TAGCAAAGAGTTTTGTCCAGTGTGCGACACATTCTCTCCGATAGTTGCCACAACCATTCC
AATCCATACTCGCGAGAAATCTTTTATCGGCAAATATTGCTTCTTGTGGAGAGCGAAGCG
CAATGTTGGATTTTGTGGCAGTAGCCATAATACCATAATAGATTGCTTTGGCTTCTTTCT
CGTTGAAATCTATTCTGCTTGATTGTGAAAAGGCTTGGAGTTGTTCGTGACCTTCACTAA
TGAATCGGTCAAGTGCACCTTGGTATTTGTCTTGCCTGTACCTCACGTTTTGCTTCTGCT
TCTTGCGGTCTTCCACACGTTTAACAGCTTCAATTATTTCAGGTTGCTTTGTCAAGTCGT
TCCATTGAAGAACCAAAATTTTGTATTCCTCCCATAGAGTATTGTTGTAATGTCCTCGTT
TTTTGAGACTAATTGGGTATTGAGACTTTCAATAACGGCATCCTTTTGAGCGGTTACTCG
TCTGACTGACTTATACTATAAAAAGTTTCCAACCAAAAGGCGATATTTTAGTCTATGGCA
ATCCAAGCAGTTGAAGCATTCATATAGACAATGAAAACGGGCCTCAGTTATCACTAACTT
TATTTGATGGCCCTGGTTTTTATATTGACGTGATCAGTTTGTGTTTGTTTACGAACCGTC
CCGTTGACGGTATCATTTAATGTGGAATTTCCCAATTCCGAATATTCAAAACTTACATTT
TCTAAAGTCGTGTTTGTTACTTTCAGATAAGCTTTACCAGAGGCAGCCATTTGGGCTTCG
ATGATCCAGTTGCCGATACGGAACGTGTCTCCATGGCTGGAAATCTGTTTCAGAGCGGTC
TTGGAGTCAGCCACTTGCACGATGGCAAGCACTCTTGTTGCAGGGTCGAAATTGTTTTCT
ACTTTTGCCAATGCCTGTGTCTCATACATTTTGAGTTTAATGGCATTGAGCAACAAGTCG
CGATTCCAACCTTTAGAGCGTGTCTCCTTTGCGTAGAAAAGCATTGCTGCATCATCATCA
CCAACTCTCTGAAGAAGACGCAATATATGCCCCCAAGGCAAAAGTGCGACAGCTTGTCGC
ACTTTTATGTCCGAGTGACAAAAACGCTCGTAGAATTTCTTCATATCCCACAGATTTCGC
GGTGAAACGCCCATCTTAGGATAGCGTTCTTTCAGGTCTTCCGACAATCTTCTTACTACG
CTGTCGCCATACCCACTTTCAATCTTGCGCTCATGAAGCATTTGGCCAATCTCCCAATAG
GCAGTAGAGACATAGCCATTTTAGCAACTTGATGAAAAATACTCACCACAAGTTAAGTCT
ACATTTCACTCGTTGTACGCTACTTTTACAGAGCCTACCTTGCGTCCGAGTTTTCCACCT
TTCTCTATATACCGCTTCCGTCCTGACTGCAATCGGAATGAGATATTATCACGTTCCAAT
TGCGCACAGGTCGAAAGCGTGGCTTCATTATATTATTTTGGCTTGCAACCAATCGTCTTA
GAATCTTGGATAACGTCTTTGACAATGTTACGAAATGCCAGCATCGGGGCTTCCGGTATG
GGTATAGACATTAAAAAGGTAACACTTTTACCTTGAAAACCACTTTGTTTGGCTGGTAAA
GTATGATTTTAAGCCCTGATTTAACATTATTAAATATAAATGTGTCAAAGAATTCCACTT
TATCGTACTTTTTCCTGCTAAAAAGTTTGTATTATCAATGATTATTCGTATCTTTGCAGC
AACAGAATCCGCCACGCTTCCCATTTGAACAGCGAACCAGGGCGGGTCTTTTGCTTTTAT
GGGAACATTAAGATTATACACTAAACAGGCTCTTTCTATTTCCGAACAAATAGAACTACT
AAAAAGTAGAGACTTAAATATTGCTGATTCATCCAAGGCTGCAAAATTTCTTGGAGAGGT
CAGTTATTTTCGTTTTGTCCAATACCTTCGTCCTATGGAGGCAGACAAGACTACGCATCA
ATTTAAGCCTAATAGTAGATTTGAAGATGCCGTAGCTCTCTATAACTTTGATATAGAGCT
GAGAGATTTGATGTTCAAGGCTGTTCAACGATTAGAGATTGCTTTGCGCACAAAGATTAT
ACAAGAGTTCTCTTTGGCTTATGGACCGTTTTGGTTCTTTGATACAAGTCTTGCTGACGA
TGAACACAAGTTTATTGAGAATATGAACTCCATAGATAGAGAACTTCAACGTAGCAAGGA
GGACTTTATCAAAGAGCATAGGCGCAACTATGACAAGCCGATATTCCCTCCAGCATGGAA
AACGCTTGAACTTGCATCTTTCGGCACGCTTTCAAAACTCTATTACAATTTCAGTGATAA
GAAGTTGAAGAAGCGTGTAGCTCGTCAATTCAATCTTCCACAGCATGAGGTGTTGGAAAG
CTGGATGCGTAGTGTAACTGTCCTGAGAAACTGTTGCGCTCACCACTCACGACTTTGGAA
TCGTTATCTTTCCAATGCTCCACAAATGAACGCTTCTTTACGTGGTGCATGGGTGAACAT
TGATGGTGTTGATGCGAACAAAGTATATGCTATAGCCTGTTGTATAGCATATTGGCTTGA
TTCTATGGGATATGGATTGGACTTCAAGAATGAACTCAAATCATTACTCGTTTCTTATCC
ACAGGTAGATCCGACAGCAATGGGATTCCCTGAAAATTGGATTTCGGAGCCTCTATGGAG
ATAACTTTATAGATAAAATACAGACAAGCCTGTCGGTAGTGAAAATTCTTCATTACCGAC
AGGCTTTCTTCTTGATATATGAACTTTTTGATGTAAATGAAAGTTTAATACGTTAAAGAT
TATCCATTTCGTATCAAAATAGAACCTATATTGCCACTTTTCTACCGTTTAGAGCGTATA
ATACTGATAATCAACTAATAATATATTCTATCATTGTAGTTCCCTATCTAAGGTTGTCAT
CTCTGATAGTGTGACTAGGATTGGAAAAAGTGCATTTTTTtATTGTAGTTCTCTGTCTTA
CATTGCTATCCCTTATAGTGTGACTAGCGTAGAAAATATTGCGTTTGGAGGTTGTAATTT
CTCAAACGATTTTAAACAAGAATTAATCTCCCGGTTTGGAGATAATATATGTTAAATCAT
TGTGAATATATTTTAGTCATTATGATATGAAAAGTATATAAGAGGGTGTGTCATAAGTCC
ATGACGCACTCTCATAGAGCGGGGAGTTGAAAAATCAAGATAAAGCAGCAGATCAGCGGT
TGTTTCCGAACAGATAGCGGTGCCGATGATTTAGCCAAGTTACACTCCATCGCAGAAACT
GCAGTGAAGAACGGAAATTCAATGCGTTTAAATTTGCATGTTACAAATGCAATTCTTGTT
GCAGTACAGCCGTAAGACGATTACTTATGCTTATAGTGGTGCTTCAATGGGTGCTGAGTA
GTTATTACTCAAATTTTCTTTGTTACATCTTGTTAAAGATTAGCCTTGAATCAGATATTT
ATTAAAAGAAATCACTATATTTGCATTTTTAAAACTACGCTTGTATAGCAATTCACAGAA
AGCCATCGTTTGGAAAATGAGATTATGAAGTAGTTTGGGTGTATTAGTTTTAAGAGTAAT
GTGGGAAAGGAATAAAGGTATGAACAAACCGATAAGCATATTGGACAAAGAGTATTTGCA
ATGGGTCAAGGAACTCAGTAAGCGTTATCGCCAGAGCCAGATAAAGGCTGCGGTGAAAGT
CAATACAGAAATGCTCAAATTCTATTGGAGTTTGGGTAGAGACATTGTTGCCCTTAAAGC
AGAGGCTCGATGGGGTAGTAAGTTCTATAAAAATCTTAGCAAGGATTTAAAAGAAGCAAA
CCCTTTGGCAACTTGCTTCTCGCCGAAGAATCTTCTATACATGAAGAATTTTTATTGTAT
GTACCTACCATATACAGAAATTGGTCAGCAACTTGCAGACCAATTAGAGAAGAAAGATTT
TTCATCTCAACATAGGGCAAAAAATAGTAGCTTTGAAATTAATCAGCAACTTGCTGACCA
ATTAGAAAAAGATATATTCTCCATTCCATGGGGACATCACATGCTATTGATAGACAAGTT
CCTACAGATGCCTCAAAAGGCTCTTTTCTATGTCCGTCAAACAGTGGCAAATGGTTGGAG
TAGAAATGTCCTTCATAATTTCATAGACTCATCTCTGTATGAACGACAAGGGAAAGCATT
GAGTAATTTTAATCGAACATTACCTGATGCCGATAGTGATTTGGTACAAGAAATAACAAA
AGACCCATACAATTTTGCGTTTGCAGGCATTACCAAGCCATATAATGAGCGTATTCTCAA
AGATGCTTTGCTCAACAACATCACCAAGTTCCTAACTGAGCTGGGTACAGGTTTTGCATA
CGTAGGCAAGGAATACCGTTTGCAGATTGGAGAGAAAGAGAACTTTATCGATTTGCTCTT
CTACAATTTGAATTTGTCATGCTATATAGTTTTGGAAGTCAAGATAGGATCCTTCACCTT
TGCTGATGTTGGGCAACTTGGCGGCTATGTAGTAGCTTGTAACCATCTTCTTCGTAAGGA
GGGGCGAGACAATCCAACAATAGGCATACTTATCTGCAAGGAAAAaGACCGCATTCAAGC
CCAATATGCTTTGGAATCAAGTAGCCAGCCAATTGCAATCTCAGAATATGACTTGGAGAA
ATTCTATCCAGAAAAGTTAGAGGGAACGATGCCAACAATAGAGGAATGGGAAGCCAAGTT
GGGTGGAAGTATTGAACAATAGAATATCTGATTGACACTGCAAAGCTGAAAATGGCTATC
AGTGTCAATATGGGTACTCTCAAATGTGCGGGTCGTTTTATTTTTATACATTTCCCTTGC
TGAGATTCTCGTATTTTCAAACGATTCTTATTTCTTTTAGCTCAAATCATAGATTCCACC
TGGCGTCGTTGCAGAAGGGTAACTCTGGCGTATGAAGCACTCTTGCAACTCGTCGGCGTT
CACCACCAGACTTGGCGGATAGATACTTCATTACATACTTTCCTCCCTATAGTTAGGTGG
TACACTTTTAAGTTAGAATCTACATATCTATATCTTTTGGTTGAATATGTTTTTAATTGC
ATAAAGAGGAAATACCCGGATGTCGTCATAACACGAAAAGTTTTCGAGTGATGTACGAAT
TCCGTAGTCGATGCCTTTCTGTTGATGTCTTTCCTACTTGTCTTGCTCCACGTATAAGCA
AGGTTTTCTCTCTTGAGATTCAGCCCAAATCTCAAGTTCTTGGTCTATATGTCGTTTTAG
ATATTTCTTCATAATTCGTAACATATTGATAATCAATTGTAAAGATACTGCTTTTTCTAA
AATTAGGGGCATAGAATTGAGGAAATCTTCTAAAATTAGGGGCTAAGGTTAAACTAAATT
GTAGCAGCTGTAGCAAAACACCAAAGTACAGATTCCcAAAATGATTCAACAATACAGGTC
GATTTTTTTtGTGACTTAGAGCACGTTGGTAGGAACTATTTTGCATTTGTGGTCTTGATT
TCTCGAAAAATAAGGCTAATCTCGCACAATTCGAGGGAAATTATTCAAGTTTTTtATTTT
ACTGGTTTATAATTCGGAAATTTTATCTAAATTTGCAGAAATTATTAGTCTTATGGAAGA
TGAAGATTTCAATCGTATAAAGGTTGTTCTCGTTGAGCACAAGAGAACAGCCCGATGGCT
GTCAGAAGCATTAGGCAAAGATCCAGCAACTGGCAGCAAGTGGTGTACCAACACTACACA
ACCATCACTTGAAACCCTATTCAAGATTTCAGAACTATTGCAAGTACCTGTACTGGAACT
TATTAAGAAACAGAATATATAGAATATGACCGAACAAGAATTACAACAATATCTGCTTTC
CAAATATCCAAAGGAAAACGAGGAGTGTGAATGGAAAGAATTCAAGAACATGAAGAATGA
CTTCAACGGAAAAGAGAAGGATGATGTCATTTCTTATGTTTCCGCCTTGTCGAATATGGA
AGGCGGACATTTGGTTATCGGTGTTGTTGACAATACTTTGGAGATTGTCGGTACTAACAC
ATACAACTACGACAGGCAAAAAGCAAAGCTCAGAATGACAGATTTGTGCGCCAACTTACC
ATCTGAAGAATTGCTGGTTGAAGAATTTATCACGGACGACTCGCACAAGACGGTATGGGT
AATTCATATTCCAAAACACATGAAGCGTCGTCCTGTATATGCGCATAACAAGGCATGGCA
GAGGTTGGACGATTCGTTGGTGGAATTGACAGATTCTCGCCTTAATGTAATACTTGACGA
GCAAGATTCCGTATACGATTGGACAGCACAAGTCATCAAGGACGCTACGATAGACGACCT
TGACTCCGATGCCATCATTCTTGCTCGCGAAGGCTATAAGCAACGCTATCCAAAGTTTGC
AAAGGAGTGTGATTCCTGGAGTGATAAAGTGTTTCTTGACAAGGCGTGTTTGACCATCGA
CGGAAAGATTACGAAAGCCACACTATTACTTGTCGGTAAAGAAGAAAAAGCACATAAACT
CAATCACATTGCGCAGATTGTATGGAAATGTTTTCAAGACGGACAAACCTTTGGTGACAT
CTACACTATACCATTCATACGAACCACGAGTGAGTTGCTGAACAGAATACGGAATTATCG
CTTCAAGATTTACCCGAAGAACTCGCTTATTCCTGCTGAGGTGTGGAAGTATGATACGGA
GAGCATTCTTGAAGGCCTTCATAATTCAATAGCTCATCAAAGGTACGAAAGCGACGCACG
AATCATTGTCACGGAAGACAAGGACAAACTGACGTTCCAAAATGACGGCTACTTCTTTGA
AGGAAACTATAGCCAATATATAACTGGTGAGAAAATACCAAGGCACTATCGCAACCCAGC
ATTGGTAAAAGCTATGGTGAACATCAAGATGATTGACACCCAAGGTTATGGCATTCACAA
GATGTTTGTGAGCCAAAAGGAACGTTATTTGCCAATGCCTGATTATGACAAATCAACAGC
AACAGAAGTTGTCTTGACCTTGCCTGGTACAGTTATTGATGAGAATTATAGCCTCTTACT
ATTAGAAAACAAAAATATGTCTCTTACAGATGCAGTTCTATTAGACTCTGTACAGAAAGG
CAAGTGCATATCGCCAGAAGCTATTGCCATGCTCCGCAAGCGCAAACTGATAGAAGGTCG
TTTACCACATATCTTCATAGCAAAGGATATTGCCCAAGTAACAGACCAGAAGATAGAATA
TTCCAAGCACAAGGGATTGGACGACAAGAAATGTGAGGCATTATTGCTTGATTCGTTGAA
GGATCATGGTTCGTTGACGAAACCTGAAATAGTGCGTCTGCTTTGGGATGTGCTGCCAGA
TCAACTTGATGACAAGCAGAAAGACAACAAATTGGATTATTTGCTTAAACGATTAAGGAA
AGCAGGAAAAATATGGACTGAAAGAAATGAAGTTACTTCCATATGGCACCTCACGGAAAA
CTAATAAATTTCCGTGAGGTTACAAGCACTTTTTCCGTGAGGGATAAGCTAAGTCTACAT
ATGTATTTGTGTTGATAATCAGTCTATTACAGTCGCAGGTAATCTTGCGGAAAATTTTTA
TTTCAGAAAAATTCCGTGAGGTTTCCGTGTATAAACCATCAAAACAGACTTTCATTATGg
AAGACATTCAAGATAAATACAACCATCTTCTCCTGCAGAATGAGGCTCTTCGACAAGAAA
ACGAAGAGTTGAAATTGCTTCTACATGCGCACGGCATTGAATACAAGCCCAAGCACGCAG
AAGAGAAGGATGCTGTATATTCACCTTTCACCTTCCCATATGTCAAACTTTCCATAGAGG
AGCGTGTCGCCATTTTTCATTCCTTGTTCAAGGGCAGAGAAGATGTGTTTGCGCAAAGAT
GGTTCAGCAAAACAACAGGCAAGAGCGGTTACCAACCTGTCTGTATCAATGAATGGAGGC
GAGGCGTATGCGACAAAAAGAAATACAAATGTGCAGATTGTCCTAACAGACATTTTGCGC
CACTCACTTATCAAGACCTCTATCGTCATTTGGAGGGCAAGGACGAGAACTGTTGTGATG
TTGTCGGACTGTATGCCATAATGCCCGACAACAACTGTACCTTTCTTTGTACCGATTTCG
ATGACAAGAGCTGTAAGTATGGCTATAAAGACGATGTTCTTGCATTTGTTGGAGTATGCA
AAGAATGGAATATTCCTTATGCCATTGAACGCTCGCGCTCAGGTAACGGTGCCCATGTAT
GGATTTTCTTTGAGGAGCCAATTCCTGCTTTCAAGGCAAGACGATTAGGAAATGCTATCC
TTACAGAAGCTATGCGACATAATGGTCGTATGTCCTTCAACTCATACGACAGATTCTTCC
CAAACCAAGACAGAATGCCCGAAGGAGGCTTTGGCAACTTGGTCGCCTTGCCATTGCAGG
GACAGGCTCGTAAAAGACGGAATAGTGTTTTCGTAGATGACGATTTTCTAGCGTACAAAG
ATCAGTGGGCTTTCCTTTATAACATCAACAAGGTGAAGGATACAGAAGTTGATATGCTGC
TTAACATACATGTCTGTGAAGAACTTGGTGCACTCACAACTTCAAGTGAGAGCAAGCCTT
GGGTTACTCCTATACCACAAGATATTTCCAAGGGCGATTTTTATTCCGAAATAGAAATCA
CTAAGGCCGATAAGATTTACATTCCGCTAAAGGCTGTTTCGGCAAAAGTTCTGAATCACC
TTAAAAGAATAACATCATTCAAGAACCCAGAATTTTATAGCAAGCAGGCACTGCGACTTT
CCACATATTCCACACCTCGCATCATCTCATGTTTTGACATCACTGATGACTATCTCGCCA
TGCCTCGCGGTTGCGAAGATGCAATACTTTCTTTCTTCAATGAGAATAAAGTAAAGTATA
ATACTGTTGACGAGACCAACCACGGTACGCCTATATCTGTTTCTTTTCAAGGCAAAGAAC
GAGAAGAACAACTGGCAGCAATCAACGCATTGCTAATGCACAGCAATGGTGTGCTTCACG
CTACTACTGCATTTGGAAAAACAGTTACAGCGGCCGCAATCATTGCACGAAAAAAaGTGA
GTACACTTATTCTTGTTCATTCGAAGGCATTACTTGCCCAATGGCATGAACGCCTAACGG
AGTTCTTGAGTATTGACTATGTAGAATCTCCTGTGCCGAAGAAGCGTGGTCGTCGCAAGA
AATTCTCTGCGATAGGTTGTCTCGACTCTACAGGCAACTCACTTCATGGCATTGTTGATA
TAGCACTCATCCAGTCATGTCTTtATGGCGATAGCGTAAAGCCTTTTGTTGAAAACTACG
GAATGGTAATAGTAGACGAATGTCACCACGTGTCATCTGTGACATTTGAGAATGTGTTGA
AGAGTATAAAGGCACATACCGTTTATGGCCTGACGGCAACTCCTATCCGCAAGGATGGAC
ATCAACCTATCATATTCATGCAATGTGGCCCCATCCGTTTCTCTGCTGATGCTAAAAGTC
AGATAGCGAAACAATCATTTGAGAGGTGTCTTATTCCTCGATTCACATCATACCGTTCCA
TTACTGATGACAAACAGTCTATAACGACATTGTATCAGTTGCTTTCAGAAGACGAGATAC
GTAATTCGCTCATAGTAGAAGATGTGTGTAAGGCTGTTGAAGCAGGAAGAACGCCAATCA
TTCTGACCAACAGAACTACTCATGTAACCATGTTAGCCGAAATGTTGAGGGGCAAAGTGA
AGAATGTTGTAACATTGACTGGGACAGGAAATGCGAAAGAGAAGCTGGAGACGCTGCAAC
ACCTGCATGAGATATCCAGGGAAGAACCTTTGGTAATAGTCGCAACGGGAAAATATGTAG
GCGAAGGTTTTGACTATCCTCGCCTTGACACCCTTTTCCTTGCTCTGCCCATTTCATGGA
AAGGTCTTGTCGCCCAATATGCGGGCCGACTGCACCGCGAAAACGAAGGAAAGAAAGATG
TGCGCATCTATGATTACATTGACATTCATGAACCTGTCTGTGACAATATGTATAGGAAGC
GACTGAAGGGTTACGCTTCCATTGGATATAAAATCATTTCCCGACATTCACCCACATTGT
TTGACAATGTAAAAGATATAGGTATACCAGTTTGTAAGGATCAGATATTCAACGGTAGAA
CATTTTTCCGTCCTTACTTTTCAAGTATAGGAGATGCCAAGCGCTCCATCGTTGTTTCTT
CTCCCAAGTTATATAGGGTAGAGCGTAGTGTTTTGGTCAACCAGTTGAGCGAGTTGGCTC
ATATTGGAATCGAAGTTCTCGTTATCGCGACAGCAAGTAACCCTGAAACAGAATACCTTT
TGCAAAGAGGATTGTCTGTAAGAATATTGCCAGAAGTAAAACTGTGCACAACCATCATAG
ACAAAGACATCGTATGGTATGGCGCTGTAAATGCTCTTGGCTATGCAACAGAAGAGGACA
ATGTGATAAAAGTGGTAGACAACAAACTTGCCAATGAATTGTTAGAAGTTCTGCTCACTT
CCTAATTCCTGCGTAAACAAACTGTTTGAGTCATGGATATCCAATGGTATGCCACAAAAA
GACAAATAGAGATAACTCGTTGATAATCAATGAAAGTGCATAATAACGAAATATCACGGA
CTATCATTCTATTGGTCTCATAATCGAGCTAAAGGAAATAGATAGTTTGAGTATGGATAG
AGTGCTAGAGAAGTTAGGAAAGTACCCTTGTTTAGAATGGGCGATAGCATTGATTCCAGT
TGTATTAGGGTTCATGCAACAGTTCGATCTTTGCCCAGGTATCTTTGATATTTATGATTT
AGTGTGTTATATAATTCCGATAGTAATGTTTTTtAAAATAGTTTAATATGAAAAAaCAAG
AAGATTTTAGTGTTGGAGGGGCTTTTAGCAGATCCCCAAAATGACTTTTAGTCCGAGTTA
ATCGATTTTTAACTTTAGACGATTCGTACTGCAACTTTTGTCGCAATTGCGACAGTTTTT
ACAGTAGAACGCGGAAAATATGCATATAGAACACTTCTGTTATATAGATTTGTTTCTGTA
TCACAAAACGCAGAATCCTGCCGGCATCACTGCCAGCAGGATTCTATGCTTTTTCTTATA
TCCCGTCTGCAATATGTGTTCGATATTTCGCATCAACATCTTTAGCCCTTTTTTGATTTC
TATAATTGTTCCATCAAATCCGGCTTTAGCAAGAAATCCATTAACCCGACAATATAAAAT
CCATTGTTGTCATGATATGGTTTTATGTCATCGCGCATTATGATTATCTTCTTAAAGGAA
TCATCATCAGAAAGTTTGACTGCGGATTTTGTTTTTATAATTGTACTCATATCAATAACT
TTAGAATAAATCAGCCAATACTATGGAGATGATTCCTGATGCAACAGCACTTAAAATCCA
TAGGAAGACTTGTAATGCACGTCTTACAGTAAAATGTACACGAGCCCAGTGAACATCGGG
AGCTGTTGTATCCATGAGAAGTTCCAATTCGCTATATTTATTGTAGGCCTGCTGATAAAT
ATCTAACGCTTCGTTAGTATTGATACTTTCTAAAATCTTAGCTTTACGTACAGCTCTTAC
TGCATCAGAGCGTAGAGATTTATATTTTGGATAAAAAGTGCCGTTTTGTAGCACCGTCAA
ATCCACATGTCTTGTTTGTTTTTCAAATAATAAAACCGAATCGTGAATAGATAAGTTCAA
ACACTTCTCGCTTCTACTTCTGCAATAAGCGGTTTGATAATCGTATTGTAGTCGTCATAT
AAAGCTATAATTTGCTTGCTATTATCCATTTTAAATTCGTGCTAAACGTTTATCTATATC
ATTTTTTGAAACTAAACGTTTGAAAAATAAATAGACAGACCCTCTACTAACCATGTTTTT
GAGAGAGAATGCAGGGGTGAGTTTTTTGCCAATACGAGCCTCGACAAGTGCATCTAACTC
TTCCGCACTCATCTGCAATATCTCATCGTAAGTTTTTCCTAACTTCCGACTTAATGTTTC
TCGTGTCTGTTCATTCAGTATATGCATAAAACTCATTCTTACATTAATTAATGCAAAGGT
AATTATTTCTCTGTTATCTTCCAAGTATTTTTTACGAATTTAACACAAAAAaTATCAATG
GGTGATAATAACGCAGAATCCCGTCTGCAATATGTGTTCGATATTGCGCATCAACATCTT
TAGCCCTTTTTTACGTTATCTAATATAGTAATCAAAAAaTAGACATCAATGAAGAAAGCA
AATTTTAATTATTAGGGGTGGTACACTTGGAAAATTAAGATAACTTGCAATGGGTCAAGG
AACTCAGCAAGCGTTATCGCCAGAGCCAGATAAAGGCTGCGGTGAAAGTCAATACAGAAA
TGCTCAAATTCTATTGGAGTTTGGGTAGAGACATTGTTGCCCTTAAAGCAGAGGCTCGAT
GGGgTAgTAAGTTCTTTGTAAATTTAAGTCGTGATTTAAAAGAACTAAATCCAAAAGCAA
CTTGCTTTTCTCCAACAAATCTTTTGTATATGAAGAACTTCTTTCGACTCTATCAAGATT
ATAGTGAAATTACTCCCCAAGTTGGGGAGCAATTTGAAAAAGACATATTTTCATTGCCTT
GGGGACATCATAAACTATTGATAGACAAGTTCCTACAGATGCCTCAAAAGGCTCTTTTCT
ATGTCCATCAAACAGTGGCAAATGGTTGGAGTAGAAATGTCCTTCATAATTTCATAGACT
CATCTCTGTATGAACGACAAGGGAAAGCATTGAGTAACTTTAATCGAACATTACCTGATG
ACTTATACTATAAAAAGTTTCCAACCAAAAGGCGATATTTTAGTCTATGACAATCCAAGC
AGTTGAAGCATCCTAATATGCGAGCTATCAGTCCATCATTAGGTTCTTGTTTTATTTCTT
CTTTGTTCATGCAAAAACAGTTCCGCTACTTTTGGTTATCTTTCAACCCCTTTTCCAATT
CCTCGATAGTCGGCATAGATGATTTGAAGTCTTTCGGGAAGAGTTTGGAGAGCTGATATT
CCGATATACCCATTGGTTCCTTGTATGACTCCAAGGCATATGTACCGACAGTGCGGACTA
TCCACCATAAACCTCCTTCTCAGCCCCCAAGTATTAGGACTTCCGAGAGTTAACAGGGCT
GATAAAAGCAAGAGCCGACCTGGCTTGGTCGACCCTTATGCTTTGTATCAGAGTTTGCGT
TCTCCTATATGTATGTAGCGCCGTATACGAGACCCGTACGTACGGTGCAATGAGAGGTGC
TGGGGGTAACTCCCCACATCTACTCTATTATACGACTTTATCCGAACAGGTCGTCCATTG
TAATTTGTACTTGAGCCAAGGCTGCATACTGTGTAAGGCGCACGCCAAAAGTAGTAATCA
TCGTTGTGATAATACCACTTTTTATCCCTGTTTCTGCCACGAAATCAGCCATACGATTAC
GAATGCGCATATCCTCCTCCTTAGTGATCGTGTAAGGCATCTGCGAATACTTGATTTCGC
ATAGATTCACGAGATTATCGGCACGTTCTATCAGTAAGTCGATTTGCGCAGCTGGCTTTG
AAACCTTACTTCGCCAAGAATAATACTCGGTATGGATTTGGTCTATCCCCAAGAAATGCT
TGATTTGAGGAATATGCAACATACAAACTCGCTCAAAAGCCAAGCCATACCAAGTATTTT
GACGAGGTTTTCCCATCAAGTGAGTCCAATATCCCGTGTCCGTCGTACCAGGATGGCAAA
ACGTCATATAAAATAATGTATAGAGGTCGGTAAGCTGAAAGATTTGATCTTTCTGCTTTA
TCTTCTTATCCCTGGTATTATACCCTCTTACGAAATCGCAATTTATCAAGTCACTAAGAA
CCTTTGTCAAAGTTCCACCCGATTTCAGCTTCAATTTCTCCATGATTTCCTTTCGGGTCA
TACCTTGTCTGCATGAGGCAAGTACCTCTATGACACGCATATAGGCCTCAGAATTTTTAA
ACAAGGACGAATATAGTCTTCCATATTCTCGCTTCAGTTCAGCGTGGGATGAGAAAAACA
ATCTGTCGACATTCCCTTCCACACCTTGCTTTTTATCCAACAAACTGAGATAATAAGGCA
CCCCACCAAGGATGCTATATATCTGAAGGATAGAAATGCGAGTCCATGAGAATCCATAAG
CTTGCAGCATCAGTTCCGTCTCACGAAGAGTAAAAGGAGCAAGATACATCTCGTGCGTTA
TCCTATTATGAAGCCCACCATGACTATCTATCAGATTAGCTATCATCCACGATGTGGCAC
TGCCACAAACGATAAGCATGATTTCACTTTGGTAAGCTGCCCATCCGTTCCAAAAGTGCT
CAAAAGCCTGTTGAAAACCAGATTTCGGCGTATCCAAGCATGGTAGTTCATCGATAAAAA
CAACGAGTCGTTCTCCTTTCATTTTTGCCTTTAACAACTGTTTTAATGCCTCAAAAGCCT
CTGTCCAATTCGTAGGAATAGGCTGTTTGGAATCTCCATATTCCCTCAGCGCAAACCCGA
AATTAGAGAGTTGCGCCTCAGCTGGTGCCTCTATAGACCCAGACATATCAAAGGCAAACT
TATCACGGAAGAGATTTCTCACGAGATAAGTCTTGCCGATACGACGCCTGCCATATACAG
CCACAAACTCAGCTTTGCCAGAATGATAATATTCTGTCAACAGCTCGATTTCTTTCTTTC
GTCCGATAATTTGCTCCATACCTTTTTAATCTAACTTTAATGATGGTGCAAATATAAGAT
AATTATCCGAGAAAAACAAGGATACTTTAGCCAAATCGATGAATTTTAGCTCGATTTGGC
TATAGAATAGATTATACTTTAGCCAAATCGAGCAATTTTCCTTCGATTTGGCTAAAGAAC
GCCTTGTAGTTACCTTTCAAGATATATTCAGTTATGGAATCTGAATCAGATTATAAAGGT
TTATATTCTACAAATGCTTCCATCGCCTCATAGCAAGCAAGACCCAAGTTATCATACAAT
TGGGCTGTAGCGCGGTTTCTGTCTTCCGCACGCTGCCAGAAGAGACGGTCGTCATTACCG
AGGAAAGGAGCACTTTCCATCTGAGACTGGTGCTTCAGAATAGAATTACGCTTAGCGCGC
AATTCCTCTGGACTCAATGGAACACACATCTCGATGTTCTCAATCTCCCATTCTGCCCAT
GCTCCACGATACATCCAGATGCGGCAATCCTTCAGCCACTCTGCGCCTGCCTCCTTCTCG
AGGTCGATGGCAGCCAATACGGCGTCAGTACACTTGCGGTGTGTGCCGTGAGGGTCTGCC
AAGTCGCCAGCTACATAGATCTGATGAGGCTTCACCTCCTGCAGCAACTGTCTTACTACT
GCTACGTCCTTTTCGGTCATAGGGAGTTTTTCTATCTTACCGCTTTCATAGAATGGAAGG
TCGAGGAAGTGGACATGATCCAGtGGaATCTCATTATAGGTACAAGCAATACGTGCCTCG
CCACGACGGATAAGACCCTTGATAGTAAGAATaTCTCTTGTATCGAAGTCGCCCTCCTTC
TTGTTGGCAAAGAATtTCTTGATCTCCTTGTACTTGTTGGCGATGATGCTGTCCTTGGAT
TCTGCAAAGAGCTGGTTGAAACCATTGATGAAGTGCATGAAGCGTGTTACTTCCTCATCA
CCTACTGCGATGTTGCCgGATGTCTCGTAAGCCAGATGCACGTCGTGGTGCTGCTGAACC
AGACGGCGGATGGTTCCGCCCATAGAGATAACGTCATCGTCTGGGTGTGGAGAGAACACT
ACGACACGCTTTGGATATGGTTTGGCACGCTCTGGACGATAGGTaTCGTCTGCGTCAGGT
TTGCCACCAGGCCAACCGGTGATGGTATGCTGCAAGTCGTTGAAAATCTTGATATTAGCA
TTGTATGCAGAACCATAGAGAGCCAACAGTTCGCTCAGACCATTCTCATTGTAGTCCTTG
TTGGTCAACTTCAGGATTGGCTTGTTAATCTTCTGGCAGAGCCAAACCAGTGCAGAACGT
ACCAGCTTGTCTGTCCATTCGCATGATGAAACCAACCAAGGGTGCTCAATGCGGGTAAGA
TGGGCAGCTGCACTCAAATCCAATACCACCTGTGCGTTTGGGTGTGTCTGCAGGAAAGTA
GCAGGCAGGGTATCTGTGATGTTGCCCTCTATCACCTTCTGCATAATCTCAGACTTTTCG
TCGCCCCATGCTGTCAGGAaTACAGTCTTGGCTGTCAGGAGAGTGCCAACACCCATAGTG
AGTGAACATGGAGGAACCTGCTCCTTGGTCTTGAAGCTGTTTTCCATCTCCTCGCGTGAC
ATGTTGCCGATGAGGATGATACGGGTGAGCGACTGGATGCTTGAACCCGGTTCGTTGGCT
GCTATATTACCCATGCGGCCGATGCCGAGGATAGTAACGTTGAGACCGCCgAAGGTCTTG
ATGCGCTGCTCATAGAGGCGGCAGGTGTCTTGTACAGCCTCCTGTGCGATGTTGCCATCG
AGGGTGAAGATATTCTGTTCTGCAATATCCACGTGGTCGAGGAAATGCTCCTTGAGCTGG
TTGATGCTGCGGATAGAACTGTCCTTGCGGAGTGGGTAATATTCATAGGCATTGAATACT
ACAACATTGCGGAAACTCAGTTTCTTCTTCTCGTAGCGGCTTACCAATTCATCATATACA
GGATTGACAGAGAGGCCTGTGCCCAATGCCATCACATAATACTTGCCTTCGTGCTGGGCA
GCCTTAATGCCCTTCTCAATGCAGTCGGCAATATGACTACAGCCTTCGCTTACAGATGCG
AAGATATCGGTATGAATTTTCTCCATGCGGGATATTTCGGAGTATTCCACGGTCGTCTTA
GGCTTGTAGAATTCCACAGGTACCTTGTTGAGTACGATTTGTGAACTAAGATTTAATCTC
ATAACGTAATATATTTATGTAATGTAATATATTGATAATGTTGGAATTTTCTCTCGGTCT
GTTGGAATTATCTCGGTCGAGGGGTCTTTTAGATATTGTTCTTCTCGATATCCTTGAAGT
AGCGGTAGGTTCCCACTTTCAACTCGTCTGTAGCCATTTCATCACAGATGATGATGCCGT
GCTTGTGGAGCTGGAGTGCGCTGATGGTCCAAGCCTGTGTAACAGGGCCTTCGATGGCAG
CGTGGAGAgCCTGTGCCTTGTTGTGGCCATTGCAGAGAATCATCACCTCTTTTGCGTCCA
TCACGGTGCCTACACCTACGGTAAGAGCCAAAGCAGGAACAGCCTCAGGATCGTTGCCGA
AGAAGCGTGAGTTGGCGATGCGGGTGTCGGTGGTGAGAGTCTTCACACGAGTACGTGAAG
TGAGTGCAGAGTAAGGCTCATTGAAGGCGATGTGACCGTCAGGACCAATGCCGCCAATGA
AGAGGTCGATACCGCCTGCAGCCTTGATCTTCTGCTCGTAGCGCTCGCACTCAGCTTCGA
GGTCTTCTGCATTACCATTGAGAATGTTGATGTTCTCCTTAGGGCAATCAATGTGATCGA
ACAGATTCTTTGCCATGAATGAGTGGTAGCTCTCTGGATGAGACTCTGGTAAACCTACGT
ATTCATCCATGTTGAAAGTAATGACGTGCTTGAATGATACCTTGCCTTCCTTGACAGCCT
CTACGAGCGCTGCATACATACCCATTGGGGATGAACCAGTTGGCAAACCAAGTACGAATG
GACGCTCTGCTGTTGGAGCGAACTTGTTGATTGTCTCTACTACGTGATTGGCTGCCCAAC
GTGACAGCTCATCATAATTTTTTtCAATAATTACGCGCATAGTCGTTAGTATTAATGATT
TATTTTTtAACTATAAATAATGTATTTATTTAACTGATTTATTTTTGTTGAATCAATTCT
AATTTTGTCGCAGCAATGAAACCGATAGTCTTTCTGTCAGACCTTTTCAGCCTTTCTGAT
AGTTTCCCTTTCAGTTTTCCTGTAAGACTCTGTCAGCTGTTCCGGCAGTTCTGCGGACTG
CATCCGATGTGGGTCTTCACGAATTTGCAGAACGAGGCATAGTCGTCGAACCCGAACCTT
TCGGCTACTTCCTTGATGGGAATATCGGTGTATTTCAACTCAGCCCTGATCTTATCTGCT
GCATGTTCCAGGATGATGCCGATGGCAGGCTTTCCTGTGTACTGCTTGACAATCTTTGAG
AGATATTTCGGACTCACGCATTGCTTGTCAGCATAATAGGCCACGGTGCGATGACAACCG
TTGTCAACTGCCAGGGCATTGGAGAACTCCAGAAAAATCCTGTCGGCACTGTGCCTGTGC
TGCGTGGTAATCACGTTGTCGTAGGCAGGCACATGAATGTCGTTGATTACATAGAAGAAG
ATACTTGCCATCAGACTTTCCTTCAGCTCGTTGCAGTAGTGGTCGTGCCGATTGCTGCGG
AAACGCAGAATGTTGACGAACGTGCTGATGAAATTGTGGATAATCTTCTGGTTGTAAGAT
ATCAACGGTTTCTGGTTGAGAGCATTGAACATAATCCATGCATCTCGGTTGCTCGTCAGC
AGACGGCGTACTGCCGAGAGGGAATAGCCTACCATCGTGATGAGGCACCTCTCGCTCTTG
CGGATGCTATGAACGATGACATTGGGAGGAACAAGCAGCAGGTCGCCGGCAAAGAGCTCT
ATCTTGCGGTCGTCGAAATTCAGGCACAGATTGCCGTCCAGACAGAAGAGCATCATCAGG
AAATTGACCTTGATGCTTTCTTCTTCGTCGGGAAATAGCAGCAGGGGAGATGCTACTACA
TAATCCGGGTCGGAAAAAACCGAATTGCCGTCTTCTTCTGCAAAGTCTTGCAGCTGATAA
CTTGTTAGTCTGTTGTTCATCATTCTTTTATTGTCGGTGCAAAGTTAATAAAAAAaGAGG
GAATTCCATTACATATTTTTCCCCATTATTCTACCTTATACCGCAATATGGAGTAAAAAG
GCGTTTTTtAAATCTTTTTTAGGAGAAAAAAaGAAGAAAATGGGGAAAAATATGTAACTC
TAAAATGCTTATTTTCCTATTCAAATTTGTCACCTTATTATATATAGTGTATCATTACCT
TATTATATATAGTTTCATCGTCTCATTTTATTCAGATAAGGTTGTCTAATATATATAAAG
ATGTGATTTTATTTGATATAAGTTTGAAATTTGCATAAAATGTGAGCAAAATGTTAGTGT
TTTGCCAAAAAATTACTAACTTTGCACCCGCAAACTTATAAATACGATAAAAGAATGGCT
AATTTGAGATTTGAGGTTGTAGCCGAGGCCTTTAAGAAAAGACCTGTAGAGGTGGAAGCT
CCCAAGGTTCGCCCTTCGGAATACTTCGCCAAGTATGTATTCAACCGCCAGAAGATGTAC
AAGTATCTCCCATCTGATGTTTACGAGAAACTCATCGATGTGATTGATAATGGTAATCGT
CTGGATCGTTCCATCGCTGACGCTGTGGCTGCGGGCATGAAGCTTTGGGCAGAAGAAAAC
GGGGTAACTCATTATACGCACTGGTTTCAGCCTCTTACCGAGGGTACTGCAGAGAAGCAT
GATGCTTTTGTGGAGCACGACGGCAAGGGTGGTATGATAGAGGAATTTTCAGGCAAGTTG
CTTGTTCAGCAGGAGCCTGATGCCAGTTCGTTCCCTAATGGCGGAATTCGCAATACTTTC
GAGGCCAGAGGTTATTCTGCCTGGGACCCAACTTCGCCAGTCTTTATCATCGACGATACG
CTCTGTATCCCTACCATTTTTATATCTTATACAGGTGAGGCCCTCGATTACAAGGCCCCA
TTGCTCCGCTCGCTCCATACCTTGAGTGAGGCGGCTACCGAGGTGTGCCACTATTTTTAC
CCTCAGGTGAAGAAGGTGCAGACCAATCTCGGATGGGAGCAGGAGTACTTCCTCGTGGAT
GAAAGTCTCTATTCTGCCCGCCCTGACCTGATGCTTACCGGACGTACGCTGATGGGGCAC
GATTCTGCCAAGAATCAGCAGATGGACGACCACTATTTCGGAACTATTCCTGAGCGCGTG
CAGGCATTCATGAAAGATTTGGAAATCCAGGCACTCGAACTCGGCATCCCTTGCAAGACC
CGCCATAACGAGGTGGCACCAAACCAGTTTGAGCTGGCGCCTATCTATGAGGAGTGCAAT
CTTGCTGTTGACCATAACATGCTCCTGATGAGTTTGATGAAGCGTGTGGCACATAAGCAC
AGTTTCCGTGTTCTCTTGCACGAGAAGCCATTCGCTGGCGTCAACGGTTCGGGTAAGCAC
AACAACTGGAGCCTCTGCACTGATACTGGTGTTCTGCTTCATGCGGCAGGCAAAACTCCT
GAGGATAACCTCCGATTTGTAGTGTTCATCGTGGAAACCCTGATGGGTGTGTATAAGCAC
AACGGTCTGCTGAAGGCTTCTATCATGAGTGCAACCAATGCCCATCGACTGGGTGCCAAC
GAAGCTCCACCTGCCATCATCTCCTCTTTCTTGGGCAAGCAGCTCACTGATCTCTTAGAC
CATATAGAAAAGGCAGATAAGGAGGAACTCTTTGCATTGGCAGGCAAGAAGGGAATGGAA
CTGGATATTCCTGAGATTCCAGAGCTGATGATTGATAATACCGACCGCAACCGTACTTCA
CCTTTTGCTTTTACCGGCAATCGCTTTGAGTTCCGTGCTGTGGGTAGTGAGGCCAACTGT
GCATCATCTCTTATCGTGCTGAATGCAGCTGTGGCTGAGGCTCTCGAAGAATTCAAGACC
CGTGTGGATGCACTTATTGCCAAGGGTGAGGATCAGACTTCTGCTATTATAGATATTGTA
CGCGAGGATATCAAGACTTGCAAGCCTATCCGCTTCGATGGCAATGGCTATTCAGATGAG
TGGAAGGAAGAGGCCAAGAAGCGTGGCTTGGACTGCGAGGCTTCCTGTCCAGTAGTCTTC
GACCGCTATCTGGATAAGGAAAGCATCGAGATGTTTGCCAAGACCAACGTGATGAGCGAG
AGCGAGTTGAAGGCACGCAACGAGGTGAAGTGGGAGACCTATACCAAGAAGATTCAGATT
GAGGCTCGTGTGATGGGCGACCTGAGCATGAACCACATCATCCCTGTGGCTACCCACTAT
CAGAGCCGTCTGGCAAAGAATGTAGAGGGCATGATTCACATCTTCGGTGGCGAGGAAGGC
AAGAAGTTGACTGCCCGTAACGTGAAGATTATCCGTGAGATAGCCGAGCGTACCGAGGCA
ATTGAGCGTGGTGTAGAGGCATTGGTAGATGCCCGCAAGGTAGCTAACAAGATAGAGAGC
GAGCGCGAGAAGGCAGTAGCATATCACGACACGGTAGCTCCAAAGATGGAGGAAATCCGT
TATCAGATAGACAAGCTTGAACTCCTCGTAGCCGATGAACTTTGGACTTTGCCAAAGTAT
CGTGAGCTACTGTTCATCAGATAATATTTCCTGGATAAGGAATAAAGATAATAAAAAAaG
AGTGCATTGTTTGTTACGGTGCACTCTTTTTTtGTTCCGTGAATATGGTAAAGTAGGTTA
AAAGTAATATAAAGAACGTGAGGAAGTTTGTTTCGTTACTTGTTTTTTAGTACTTTTGCC
CCATAATTATGGATTCAAGTGTGGAAAATGTGTAGAATTACACAAAAAAGGTATCAAAAA
TGTGTAAAATTCCACATTTTCCCCACTTCAATAAAATATATGGTTCATCACGCATCTCTC
ACGATTTCGGCTTCATTCCTCACGATTTCGGCCATGGTATATTGCAAAAAAaCTTAGTTT
ACTATCGAAGCAGGCTTCATTGGTCATTGCAATAGGCTTCATCAGCCATTGCAATAGGCT
TCATTTGACGATGAAGTAAGCTTCATTTCAAATGTGTAGTGTGAAGTATAGAATGGCATC
TATATAAAATAAGCTCCCTCGGCTAGGAAATGCCAAGGGAGCTTTATCATTTTATGACTT
CATACAACTTCATATTACTTCACAACAACCTTGATGGTCTGGCCATTTGAAAGCTTCACG
AGGTTGATACCCTTTGTTGGAGCATTCAATTTCTGACCATCGATGGTGTAGCGACCCACC
TCTTTCACCTCGTTCCAGTTGATAACGTTAGAAATGCCGGTAAGGTCACTGTCGCCAACT
GCTACCATGTTGGTGTTATCTACCCACAAATCGTTCATGGCAGATGCAAGAGCAGTCTTG
CCATCCTTCTCTGTCTCTTTCATAGGACGGCTTACGAACGCAATGATATGCATGTTCTTG
CTCTTCCAAGCATCATCAAGCTCAACCTCATAGTCGTTTTCGTAACTGTTGCCGTTGGTC
TGAAGAGCATCACCGAGTGTGCCAGTCACAATCTTGCGCAATACATAGTTGTGGGTGAAC
CTTGGCTTTGCAATAGAACCACCTGTGTTCTGCTTGCCGATTATCTTATCCTCTGTGAGA
TAAACAGTGAGGCGGGCATCATCACCAATCAGCTGCTGGTATTGGTTGATGAGCTTACCC
ATTACCTTGATACTCAACTTGCCTGTTGCGTCATCCAGTTTAGAATCGATACCTACGGTA
GAGAATGATGGATAATATGCTGCAGACTCTTTGATGATTGTGTTGAGCATGCCAACAACA
TTATCTTGGTCGCTTGGATCCTGAGCAGCCATATTCACTGTCAAAGCCTTCTCGGCATTG
ATGACATCATTATCGTAGAAGTATCTGTTGAAGGCAGCGGAACCATCTGATGGAGTAGAG
TAGTAAGCCAACTTGTTAGCCTCAGGTACAGTGAATACATCTGTTAATGTTTCTACAGAT
CCATCTTCGTTTACCTGCTGTCCATCTCCATGGATAGAAACGATGGCAAGGTCGTCGTCT
TCACGAGCCTTGGCTGTCTTGGTGAGTACCGCGTCTGCAAAGAAGGTGTATTTTGACATC
TGGCATGTGTAGAACTCTACCAGGTTCTTGGTGCGGTCGAAGTTGTCCTTATATACCTTA
AACTTGGTGGTCAACTTGTCGTTGGTCAAGTCGCCCTCTGGTTCTTTTCCTTCTACCAGT
ACAGGATATACTGTTACCTCGTGTTCGCCAATAGCCCAATCCTTGTTGATAGGAAGTCCT
ACTGGAATATTGGAATAGTCGGCATTGGTGATTTCTCTGAAAGCATCGCCGGCAGTAGTC
TTGTCGTATGTGAAGGTACCCATTTTCTCGCCATCCACCTCAATGCCGAATTTTACGTTT
GTGATGTTGTCACGTCCGTCATTGTGGCAAGTGAAGGCTACGCCTGTCTTTGTGTTGTTT
TTCACAAATGGTGACATAGCTATCTTGTCCATTACCAAGTCGTGGAGGATGAAGTTGCCG
TCTTCCTTCTCGATAATGAGCTGGATCATGAGGTTTGAACCGTCAGTTCCGAGGTAGATA
GGCTGCCATGCCCAGCTACTTTGGTCGTGCTTGCCATCTACGTCACCATAAGCCAATGCG
CCGCAAGTTCCTGCATAGGTACCTGATGAGGCAATAGGGTAGCCTGCATCTGCACTCATG
TTGCTTGGTGTGAAATCGTAGTATGGCAACAAGCCGTCGAAGGTCTTTGTATCAATCTTG
TAAGGCTCATCAAACCAAACGTAGTTCCAGTGTGCTACAGTTGAAGGCACTTCCTTTGAT
GCCAGGATGTCGCCTACATAAGGAGTATTGTTCTCGATCTTCACGTGGCAGATACCCACC
TTGCTTGCGCCGATAGGAATGTTGACATAGAAGCGGGCACCTACAATCTTGCAACCCTCA
TATTTCTTGAAAGCGTCGCTGTAGAACAGTGTACCCAAAGAGATAGCTCCTTGTGTATCT
GCTGGGAATGTAGCTGGCCATACATAGCTCTCGTCATAGCTATAGTTGATATAGCGCTGG
TTGTCGGCGATGTCAGAACCTGCTCTTGTAGCTACTTTCTTGGTTGAATTCTCAACCTTT
TGTGGAGCAGAGGTCTCTGCCCAATTCTGGGAGGAAGCATTCATGTTGATGTGCTTCATG
CTCTGGGCATTGGCAGTCATTGCCATCATGGCAAGGGCTGCTGTCATCAAGTAAATATTT
CTCATTTTTCTTTTtGTCTTAAATTGTTATTCTTGATGGGTGCAGTGAGACACCGCACCC
ACTCAACTTATTTCTTAACGTAAACCTTCTTTGCAGTTCCATCTGTAAAGGTCACGATGT
TGAGACCTTCGAAAGGAACATTGCTCTTTTCGCCAAGGACATTGTAGTAAGCCTTTACTT
GCTTTTCGGAAAGAACGATATTGCTGATGCCCGATGTTGAGCCTTCAGCCACGCAAACCT
CATCGATGAAGAATGCGTCTGATGCAAAGGTAATCTTTACTCTGCCGTTGGCTGTAATCT
TTGCAGAACACTCGTTCCATTTGTTTGGCTCCAGCTTGAAAGTTGCTTTCTCTACAGTTC
CGTTGCTGATGCTTACGGTCATCTTATTGCTCGACAAGGAGTAAGGAGCTGCCTTGAATG
TAAGAGTTGCATCGCCGTTGATCTTGATCTCAGGAGAGGTGAAGGTGATGTTGGTGGCAC
CTCGCTTGCCTACACGAGCACACTGGAAACCTCCCTTTAAGGTCTGTACATTGGCTGTCC
AGCCGTTCTTGTCTGATGAGAATGCACTGTTGGCAAACTGGTTAGGGTTGCCAATGGTAT
AGAAGCCCTTACCGTCGTTACCACCTGTACCCAGGCACTTGTCGAATGTTTCCTGGAAGA
TATAATTCTCTTCTGATGCAGTCTTGTTCAGGTTCTGGAAAGTGAAAGATGCCGTACCGT
CTGCAGCGATAGCCATATCTGATAGGATGATGTTCATCAACTTGGTGCCGTCCGTGTTCA
GATTGTAAGTGTTGCAGGCAGGGGTGGTGTTGTTTGCCAGACGATTCTTGTTGCCGTAAG
GCCAAGGGTCGTTCTCTTCATTCTTGTCGCTCTTTATGTTGTCGGCAGGGATGAGGGTGA
TACGCTCATGGTCGTTGATACCAGACATCATGGAGTTTGGAATATTGTAATTCCAAGCCT
TCAGGTTGTAGTCGATGTGGTTGATGATTATGCCCGATCCTGCAAGTCCTGCGTCCCAAC
CTTTCTTCTGTCTGTTCTCTATCAAGTAATACTCGTCAGAATTGTTTGGATTCTTGAAGA
TGTAAGCGTCTCCGCCCTCTGCAAGGGGTTTCATGCCTGATACTGAAGTATTCTCCTTCA
GCTCGATAGGGGTAATCCAACCTGCGGCATACTTCTCGTAAGCAGTATATCCGGCAGGaG
TAAAGCCGTTGCCATTGTAGTTGCCCTGGCACATCAAATCCCAGGTTCCCATGCCGTAGA
GTCCCGTGTAGTTGGTATCGTAGGCATCAGGATAGCCGAAGCAATGGGAGAACtCGTGGC
AGATAGTTCCGATACCATCCACcTCGTTGGATACAGACAGCTCGTTGGAACATGCATAGT
TTGTCAACGTCTTGTTGCCGCACTTCACAGGGTTAGTCATTCTTCCCTTGTGTGGCCATA
TTGTGTTGACATCACCGCCGGTAGCCTCGCCACGTCCGGCATAGACCACGAATACCATCT
CCATCTCTCcGTCGCCATCCCAGTCGTATGGAGAGAAGTCGATGCCTTCTGAGGCAGCTT
TtCCCAGACATCCGGAGATCATCGCCTGTACGTTCACGTCCTGCTGGTCTCCTtCGTTCT
TGCCATAATAGGCTTGTTCGCCGAGGGTATAAGGACCCATTACGTCGAAGTTCATCTCAA
ACTTGCCATTGCTCTGTGCCTTGAAGTaGTCGGCCACGCTACCCTTGAAATTACCCTCGC
TGAACCCGGGCTCGTTGGCTACACGGTTGTAGAATGCCTTAGGGTCGTTCATGGTGAACT
TCTTGTCGGAGAACTGAGCCAGCAAGATGAGGCATCGCTTCTTGCCCATGTAAGAAGAGG
CTCTTGTGAGGCTTGTGCTTCCATTGGCACCAGTAAGCAGGCTTTTCTTGATGATGTTGT
CAGGGCAAGCCTGCTGGCGCATCACTTGGGCGCGAGTTCGTAGCTGAGCCATGTTGGCAG
GTTTCAGCCCATCGGATGTGTCGTAAGAATAGCGGTTGCCATCCTTGTCCTCCCAGAAGT
GGAGGAACTCGTCGCCACAAAGCTGAACCTGGACAGTCTGTCCAGTCTTCAGCGTAAATG
TCTTCCATATGCCACGCTTGGCAGGTACTGCGTGGATAGCAGTACCAACCATTAGCATGG
ACAAGATGAATAGCAGTTTCTTCTTCATAAAACGTAATTGTTAATTGTTGTTTTATCTTT
AACTTTATTTCGCTCTGGTCAACTTGATGTTCGTCACGCGGAAGAACTCGGCATACTGGC
CGCCGATCAAAGCATACGCAAACAGATATTTGCCTTCCTCGAAGGTAATCTCCTTACAGT
TGTCAGACCATGTACCCTTGATAGGTGTAGTGGTGAGCTTGCCGTTTTCGAGGTTACTCA
ACAGGATGTTGACCTTTCCGATTCCGTTGCCGGCATCGAAGTCCTCCATGAAGTTGTATT
TCATCAGGTTATCGAATGCCACATAGCCCTGCTTGGTAGCCGCATCGTAGTGGTAAGACA
GTCTTGCTGTTGAAGAACTCATACCCATGCCCGTCAGGTACAGGGTGTTGTTGTAGTCGC
CCTCGTCTTCATCGCTTGCACCAATGATCTTCACTACGGAAGTCATGGTCTCGCCGGTAT
AGCTTACGCCTGTGAGTACCCATTTGCCCTGCAACTTCTCGTAGATGTTGGCATCGTTGT
CCTTCAGGGAGACCATCGTGGTAGCGTTGCCTATCTTTGCACCTTTGGCAGAGACGATGG
TAATCTCGAAAGTACGATCTTCGTTGATTCCCTCGTCATCTACAGGCTCTACTTCTATGT
GTGCCGTGCTGTCGGAGATGTTGATGGTTTTGTCAGTAATATAATAATGTACGTCTTCCT
TAGCTGGGTTACTGCCCACCTCTTTCACCTCTACAGTGACATACACATTGCCATTGGTCT
TGCCAGTCACCTTGATAGGCACATTGGTCAGTCCCTGGCTCTCCTTGATTTTCATGGTGG
CATTCTCCATGCTTACGGTCACGTCGGAAGCCGTGTTCCATGAGTCATCGTCGCTGGAGC
AGGCACCGAAGAAAGCGACTACGGCCAGCAACATGAATAATTTGATGTATTTCATATCCG
AATGAATTCTTGTTTATTACTTCGTTTGATTAATAACCTGGGTTCTGCTGTCCCTTCAGA
ATTGGGTTGGCATCCAGCTCGGCCTTTGGAATAGGCCAGGTGAGGCGATAGTCGTTGGCT
TTATATTGTATCGCCTTACCCTGTTTCACGATGATTTTGTCCAGCGTCTCGTTCTCCTCG
TGGAGTGACACACGCTTGAAGCCCTTTCCATAGCGGCGGATGTCGCTCATACGCATGCCT
TCGCCGATGAACTCACGCTCACGCTCCTCTTCTACAACCTTGAGGAATATGGTTGGCTCA
GAATAGGTCTGAGGCTCATAGTCCATGATACGATTGTTGAGGAATGTGTTGAGATATTTA
TTGGCATCCTCCATGTGGTTCAGCCTTGCTTCTGCCTCTGCGGCGATGAGGTACATCTCA
GAGAGACGGAATGGTTTGCTCATATTCATGAGGTTGTTGTTGCTGCTGGTGCGAAGTTCT
GAGTTACCAGGGAACTTGTTGAACACGTATGCCTCATAGTTGCTACCTTCCACCTGAAGG
TTCTCGTAGAGTTTCAAGAACACCTCGGCACGAATGTCACCCTCGTTCATCCACAAGAGG
TCAAGTGTGCCATAGGTAGGAATGTAATCCGCCTTGGTCTCCGACTCGCTTACGAAAGGA
GTGGCGTTGCAGCCGCCAAGTTCTGTAGGAGTCATGTTGGGACGGAAGATGATTTCCGTA
CCTTCGTCGTTGGTCCATAGCTTGGCATAGTCCTTGATGGTGGTGAGTTTGTACTTGCCA
CTGTTGATGACAGCCTCGGCATACTTGGCTGCGTTTTCCCAGTCGCCCTTCACCAGGGCA
ACGCGAGCTTGAAGTGCTCTTACGGTCAGGGAATGGATGTAAGCCAAAGGCTGACTTTCC
TCTTTTTCTACTGTCACACCCGACTTCTCATAGGCCGCCAGTCCTTCATAAGCCTTCTGC
ATATCTTCCTCTATGAGGGCGAAGGTCTCATCCAGGGTAGAGCGGCTTGGATAGTCGGCG
AGGTTACCCGTAGGGTTGTATTTGGTTGACAAAGGAAGTCCGCTTGCAGCCTTGCTTGGG
TCGCACTGAGTATATGACTGGCAGAAATGGTCTGCCAACCAGAAGTATAGGTAGGCGCGC
ACGAAGTGGGCTTCTGCTGCATAATGGGCGAAAGCCACCTTGTCGTTTGCGCTGAAAGCA
TCGCTTGCCGTCATGCTGGCGGCGTGGTCCATAATGGCATTGGCGGTGGCTATGGTAGAG
TAACAGCCACTCCACTTGTTGGAAATGTCACCATCTGATATGGTGATGGTACCATTGGAG
AATGTACCAATGCGGTTACCATTGCTGATCAAGCCATGGAACTCGTCCATCTGGATGTCG
GACAAGTAAAGCCAGGTGCCCGATGTTACTCCTCTCATACTGGTATAGAGAGAATTGCGG
AACTGGCGAAGATCCTTCTCCTTTTCGATGGCAGTCTGGTCGTCCAGAGAACCGTATGGA
GCCTGGTCCATACTACAAGATGTGAACGCCATCGCACACAGAAGCATCAATGAAAAATAT
ATCTTCTTCATAATTCTTTTCTGATAATACTTTTATTTAGAATGTTAACTCTGCACCAAT
CACGAACTGGCGGGTGTTTGGATAGTTGAACTGAACGACAGTTTTGTCTGGCTCAGGGTC
ATATCCGTCGAATGGAGTGATGGTAAAGAGGTTGCGAGCTATACCAAATACTCTGATGTC
CTTGATGTAGTGTACAGACTGCATCCATTTCTTAGGGAACTGATACTGAAGGGTCAGCGT
CTTCATGCGCAGGAACGATGCGTTGCTTATGGCATGGCTGTCCAAGTAGATTTCGTAGCC
GTAGGCTGGAATGTCTGTCACCTGTCCAGGTGTGGTCCATACGTTCAGCATATCTACACA
CTGGTTGTAGGTGGTACCCTGGTTGGCGTTCTTGGTGAAGTAGTCGTCGTTTACCATCAT
GTACTTGCCCGATTGCCAAGCGAAGTCAGCGATGACGCTGAAGCCCTTCCATGTGAAGTT
GGTACCAAAACCACCAAGCCATGGGGCGTAATGGTTCTTGCCCAGGAATACGGAGTTGTT
GGTCTCGTCATACACCTTGGTGAGGTTGCCGTTTTTGTCGTACCACATAGGCTCTCCTGT
ACGAGAATCTACGCCTGCATAGCGTACCTTGTAGAACTCACCTAAGGCATGACCTACTTG
CAGTTTCAGACCAGAGCCGGAAAGTTCGTATTCGTTGCGACCAGCGAACAGTTCTGTGAT
TTCGTTCTTGTTGTAGCCGATGTTGGCTGATACTGTCCAGCTCATGTCCTTGGTCTTGAT
CAAGTCCACGTTGACGGTTGCCTCGAATCCCTTGTTGACCATTGAACCGATATTACCCAT
ACCGGATGTGAAACCTGTAGTCATAGAGTAAGGGATCTCCATCAGCATGTCGGTGGTCTT
GTTGCGATAGAAGTTGGCATCTACTGTGACACGGTTGAAGAGTCCGATGTTCAAACCGAT
GTTCAGTTTGCCCACCTTCTCCCAGGTCAGCTTATCGTTGCTTGCCTGCGTGATATCGAT
GGAACCCTCGCCATTGTAGTTGCTGCCCGAACCAAAGAGTCCGTAGAAGTCGTAAGAGCC
GGCGCCAGAATCGTTACCTGTAGTACCATAGTTGGCACTGATGGTGAGGTCGTCCAACCA
TTTCACTGAGCGCAGGAAGTTCTCTTTCTTGGCGTTCCATTTCAAGCCTACAGAGCCGAA
TGTACCCCAGCGATGCTTAGGTGCAAACTTGGAACTGCCATCGAAACGGAGAGATGTATA
TACGAAGTACTTCTCCTTGAAGTTGTATTCTGCTGTGCCGAAGAGAGAATTGGCAACCTC
CTTTGAACGGCTATCTATCTGGTCGGCAGGAGAGATGGTAGTCGCTGTGTTCAGCGTCAT
GCGGCGTGGGTCTGTCTGACCGGTTGTGAGGATGCCGAAGCTTCTGCCCTTCTGTATGCG
GGTTTCCTCGCCTAAGAGGATGTTCACATAGTGAGGACCGAAGTTGTGACGAAACTCTGC
TGTATGGGTCAAGGTGTAAGCGTAGTAGCGCTTGAGGCTTGCTGACACACCACCTGTTCT
GGCGTTAACCACCTGTCCCATTGGTGTGGTGAACTTATCGTATGGGAGGCTCGTTCTGTC
GGAAGTGAGGTCGTAGCCGAACATAGACTGCAAGGCTGTGAATGTCAATCCCTCAATTGG
AGTGAACTGTTCGTTCAAAGAAAGGTTGACGGTTATGTTCTTGTTAGCCTGTGTCGTGTT
CTTGGAATAGAACCAAGGCATTGTGAACTGCGAATAGAGAAGTCCTTCTGCACGATTGCC
CTTTACTATGTTGCCAGCTTCGTCGAAGCTATAATAATAAGGTGTATCATAAGGCAAAGC
CATCTTGGATGCTACCAGAGGGTTGGTTACGTAAATCTGGCTGTTGTCCGCCCACTGGCT
GTTCTGGCTGTAGTCCTGTACACCGAAGTTGGAGCTGAAACCTACCTTGAAGAATTTATT
CAAGCGAGAGTTGATGCGGGCTGCCAAGGCACTGCGgCGCATCTCGGAATCCTGTATCAA
GCCATCTTCCTGATGGTGGTTGAATGACACGTAATAGTTCATGGTCTGTCCACCGCCCTG
CAATGTGGCATTGATGTcGGATGTTGGAGCAGAATTGTCTATCATCTCATCGCGCCAGTT
GGTGCTGATACCATACTTGCTCACCAAGTTGCGGATGTTGTCGCTCACTGGCTGACCAAT
CATGTCGCGGAACTGGATGTACTGCTGAGAGTTCATCATCTCCTCACCCTTGCTGGTAGC
AGAAGAGATACCATACTGTGCCTTTACGGTGAGCTGAACCGACTCGTTGTACTTAGCCTG
CTTGGTAGTGATGACAATTACACCATTGGCAGCACGAGAACCATAGATAGAGGTTGACGC
AGCATCCTTCAATACGGTGATGTTGGCAATATCTGATGGGTTCAATGTGCTGAAGAAGCT
TGCGGTGATAGGAGAACCATCGAGAATGAACAAAGGCTGGTTGGAAGAACCGATAGAGTT
GACACCACGCAGACGAATCTGTGCAGATTGTGAAGGGTCACCGGCTGATGACAGGACAGA
CAAACCAGATACCTGACCGGCGAGCGCATCAGTAAAGTTAGGGGTTACGACCGTTTCCAA
CTTCTTTTCACCGATGTTGGAAATAGCACCAACTACAGATCCCAACTTCTTGGCAGCACC
ATAACCAGTAACGATTACCTGCTCCAGTACCTGCGTGTCAGGGTCCAAAACAACCTGCAT
CTTCTCTGATGCCTTTAATTTCTTTGTCACCATGCCGATGTAACTGAACTCAAGCTCTGC
TTTGTTGCTTTCAACATCCAGAGTGAAGTTACCATCGATGTCGGTAACAGTACCAGAAGT
AGTACCCACAATCTTGACAGATGCACCGATAATCGGTGAACCGTCTTCTGAAGAGGTTAC
TACACCAGAAACGTGAGTTTGTGCCAACGCCATTCCCAAATTAAGGAAGACGCAAGCAAT
AAACATCATGAGTCTTTTTTCCATAGATCTCTTTTTTtCTTTTtATTGTTATTTTTAAAA
GTGTATTCTACTAATTTTTTTCGTTATATTTGACCCTTTTTGAAGGGTCATCGCTTAAAA
CGGTGCAAAATTAAGCATTTTTTATtTTCCTTCCAAATGTTTTTGTGAAAATATAAAATA
AAAGCTATATTATTCTAATAACTTGACGTTTTATAAGGGAAAAATGGATGAAAAATCATA
TTTTTAGTGTTTATTGAACTTTTTTGTAAGGAAAAGTTAGTTTTATGTAGATTTTATGCA
AAAAACCTTGTGAATTTCGGGATAAATTATTACCTTTGCCGCCAAATGAGAGGAAAATTA
ACGCTAAAGATGCGTGATGAGTTACGAATAATAAATTTAAATATCATATTTTAAAAAGTC
GAGCGTATGAGAAAAGTTTTACTTTTTGCGACAGCATTGTGCCTTTCATCTGCAGCAATG
GCACAGACATCAATTGAATCAGCTCTCGATGCCCAGAAGGGTGAGAATACCTACAAGGTA
GAGAGCAGTGAGGCTAAGAACACTTATTGGAAGTTTACAGCAGACAAGAACTATCTTGCC
AAGGTATCTCCATTGTCTGGATCAAGCAATGTTCCTACTGTATTTACATCGGTAGAAGGA
ACAGACTCGCTCACCCTGGGTGGTGCGGGCTTGAAGTATCCTTCTAAAGCGTATGCCTTG
GAAAAGGGTAAAaCCTATTACTTCATTATGAACATGATGGGTGAGTCGGGCTTCAACCTT
GACTTGTCTGAGATGTCTTCTTATGGCAAGGGCCTCTCTCAGGACAATCCTGCCGAGTTG
AAGGTAGGTGAGGAGTTGTACCTGGGTAATCCGCTGGGTGCTCAGTATGAGAACACTACT
GCCTATGTTACCTATACAGCCGAGAAGACAGCGCAGCTTCAGCTCGCTTTCTCAAGCTAT
GTTTCAGGTGCCACTGTGAATGGTAATTATGCTTCTACAAACTATGACCAGGCTACAGGC
GGATATGTGCTGAAAGTAAGCGTAGAGAAGGGTAAGACTTATACCATCGCACTGAATCTT
CAGGGTAGTGTCGTTACAAACTCTAAGCTCGTAGAGGTGAAGGCTGGTTCTCTTGAGATG
CCATTCGCCTTGAACGAGGGTGAGAACAAGGTGCCTGCCGAGATGGGCGACTACTACTTT
ACTTATACTCCTACCAAGACGGGTTATCTGAACATCTCCAGCGATGCTGTGCTTGCTGGC
GGTCAGGTAAAGGTATATTCCAACTTGAACAATATCACCTATCAGGAGGTAGCGGCTTCT
TCTGAGCCTGGTACCTATAATGTTCGCGTTGAGATTCCTTATACAGGTTCTACCTATTAT
ATCGTAGTAAACAAGTTGCAGGATTCTGCTGCCGAGGATGTAATCAAGGCAGAAATGCAG
GAATACCAGCCAGGTGAGACTGTGAATACAGCCTTCGAATTAACTGAACTCCCTGTAGAG
AAGACTTTGCCTAGTGCCAAGGGTACCTATTATTATAAGCTCACGGTTCCTGCCAACACA
GAGAAGTTTGTTACGGTTGAGACTGATGCCAATCTCGATGCAGCTACATCTATCATCTTC
TACAACCAGCAGAATGGCGAGTATGGTGCTGCTACAGTAAAGGATGGCTTGCTGAAGACT
TACGTTGGTGGCCAGTCTTACGATATTACTTATATCCTGAAGGTTACAGCCAATGAGGAT
AATCCATTGGCATTCAAGGTTTCATATCTGGATGTAGAGAAGGGTTCTCTTGTAACAAAC
CCAGCTGAAGCAGTGGTGGGTGACAACGAGATCACCGTAGAGGGCACAGAATACTTCAAA
TATACAGCTACCAAGAATGGCAAGCTCAATGTGGAGGTTGAACCAGGTGTTACCGTCAGC
TTCCCTAAAGGTACAGGCCAGTGGGATGGTGAATACACAGCCATCAACAAGGGTACCGAC
TTCTTTATCGAGGCTACTGCCGGAACCACTTATCTGATTAAGGTATCTGGTGCAGCCAAG
GGTACAACCATGTATCTGGAAGAGAAGGAGTTCGCTGCCGGTGAGTCTCGCACCAACCCT
ATCGTCATGGAGGATGAAGAATATACATTCACCAAGGCAGGTGCTGCTGACCTCTGGTTG
CAGTATAACGTAACTGAGGATGGTGTTCTCGACTTCGCCTGCGACCAAGGTTATAATGGT
GGCAGCGACCGCATCGAAGTCTTCAAGAATGAGGAGCCATACGGAACTACCATGATGGGT
ACTGAGAACTTTGGTAGTGTTTCAGTCACCGTATATAAGGGTAAGGTTATCGTTAGCAAG
GGCGATAAGCTCTATATCCACTGCGTTATCGCAGGTAAGGTTACCGGTAGCAAGATCAAG
TTTACCAAGCATGAGGCTGAGCCAGGTGAAACTGTAACCAATCCATTGGTTATCACCAAG
GGTAAGACCGTAACAATTACAGGTGCTTCCCGCAGTACCCCTGTATGGATGAAGGCTTCA
CTCCCTGCTGGTACAACCACCTTCCGCCTGAACAGCTACTTGATGACTGCCCTCTATAAC
AGTCTGGAGGATGCCAAGAATGGCGCCAATGCCGAGGAGGTAAGAACCAATTACGTACAG
CTGCCTGATGGCTCTTACGTTTTTGAGTTTACCAAGGAGATGGCAGCAGCTGGTGATGTT
TACTTCCAGTTTATTGATTCATACGGTCCTACCGATTTCACATGGATGGATAACGATGCA
ACTGGCATCTGGAACATCGAGGCAGCTGGCGACAGCAAGGTATCTATCTTCAAGATGGAT
GGTACCCAGGTAGACCAGATTTCTGGCAATGGTGTATATATCATCAAGTCTAACGGTAAG
ACCAAGAAGGTTGTCATCAAGAAGTAATGGGTCTTCAAGTAATGGGGCTTAGCATGATGA
TGCATATATAATATAAAAAGGTGCAAGTGGGGTACAAAAACTCCGCCTGCGCCCTTTTTT
CGTCAAAATGTCACTTGCTTTAGGCCTGTTGTTACAACAGAAAAAGAGAAGAGAATTAAG
CATTTATTAATAATACACATTAAAAAACGAGAAAACTATGAGAGGTCTCAAAAGACTGCT
TTTGGCTTCCGTATTGTGTGCGGGATATACCCAAGCCACTTGGGCTATCAAGGCATATCC
CCATCCAATCATGATGCGGCAGCCTGACGGCACCACCTTGTTGGTAAGAATACAAGGTGA
TGAGAATTTCCACTTCGTTACCACCACGGATGGATTTCTCCTGAACAAAGACAAGAAGGG
TTATTTCTGTTACGTGGATTACGACAAGAAAACCCAGAAGAAAGTGATGACCAAGCAGAG
AGCACACAATGTGGATGTGCGCTCCGACAAGGAGAAGAAACTCCTGGAGTCACTGATCAG
TGCGAAAGATGCCACTGCCGACATCTTGAGCAGAACCCCTATCATGAAGAAGGCACCTAA
CAAGTTCCTGAGCCGCCGCATCGTTGCTCCACGCAAGTATGCTGTTGAAACACGAAGCGG
CGAAGCTGCTGTCAAGGAATCGCAGTATCTGGTGGTCCTGGTTAACTTCCAGGATAGCGT
ATTGCGCCACACCCAGCAGAACTTCGACCACTGGCTGAACCAGCCTGGCTACAGCGAGAA
CGGCGGTACGGGTAGTGTGAAGGATTACTACCGCGACAATTCCATGGGTCAGTTTATCCC
TAACTTCAAGGTAGTGGGTCCATACACCCTTTCCAAGCCAACAGCCTACTATGGCGGCAA
CAGCAGCAGTACCAGCGGTACTGATACCAACCCACGCGACATGGTGAAGGAGGCTGTGGA
ACTCGCCAAGAAGAACAATCCTGATATGGATTTCCGCCAGTTTGATAACGATGGCGATGG
CATCATGGACAACTGCTACGTAATCTATGCCGGTTACAGCGAGGCAAgTACAGCCAATGG
TGATGACATCTGGCCACACAGCTGGTATCTGGACGACAACACCACCATCGATGGCGTGCT
GATTCACGACTATTCCTGCTCTGCCGAGCTGGTAGGTATGCCAGGTGCTCCTGTAGTTCC
ATCTATGGACGGTATCGGAACCTTCACCCATGAGTTCGGTCATGTGCTGGGTCTCAAGGA
TATGTATGATACCGATGATACCAGCAATGGTAAGGgTATCGACCCGGGTGCCTACAGCCT
TTATGCTTCAGGCAGTTACAACAACGATAGCCGCACTCCTCCTTGCCTGATGGCATTCGA
GCGTATGCAGATGGGCTGGATGAAGGAAGGCGAGGACATCGTAGAGGTGAAGAACCCTGA
GGATGTTACCCTGACTTCTATCGCTGACAACAAGGCGCGCTTCATCAACTGCCTGCCAGA
CCGTACACCTGGTACAGGTATGGAGTGGTTCATCCTGGAAAACCGCCAGCAGACGGGTTG
GGACAAGTATATCCCGGGTCATGGTCTGCTCATCACTCATTACGACTATACCGATGAGAT
GAAGAAAGACTGGTGGGATATCAACGGACCAAACAACAGCGCCAAGCATCGCTGTATGTA
TATCGTGCCAGCCGACGGCATCGACAACGAAGTGACCCGTAGCGGCGATACCTATCCGGG
TAAATCAGCCAATACATCTTTCACAGATACCACCACCCCTAATTCCCTGAATTGGGAAAA
GGAACCGGTTAACGTGCCTATCACCAATATCATGGAGCAGGACGGCAACGTGATGTTCCA
GGTTAATGGCGGTACCAGCAAGTGGAACTTCATCAAGACACTTGTGCCAGAGAAGATTTA
TGATACACAGGCAACCTTCAAGGCAAACATCGAGAGCAACAAGGTAGATGTGGATGAGGT
AGGCTTCTGCTGGAAGGAAGGCGCTTCTGCCGACCCAACCCTCAGCGATGGCGTGAGCGC
AGCAGGAAAGGTGGAAGATATCAAGAATGCTTCTTTCACAGCCAAAGGCCTGCAGCCGGG
AACCACCTACAGCGTACGCTCCTACATGAAGATGAGCGATGGCAGCATGGTATATGGTTC
ACCGGTTCCATTCACTACCGAGTGGGCATACGCCAACGTAACCCTGGATACCCCATTCTA
CGGTAACTTCCTGAGCTGGACCGACGGCAACCCTGACGGATGGCAGATTATCGACCACAA
TGGCGATGGTACCACCTGGTATCAGGACGAGGGTGCCCAGGCCGTTCACTATTCTCTGAA
CTATTGGAACGATGCAGATGATTATCTCATCAGCCGTCGCCGCTTCCACGTGCCAGAGAA
GGGCGTGATGTTCTTTACCCGTGGTGTGACAGAGGAGAATGGTGTGGAAGACCTGGAGGT
ATTGGTTTCTACCAAGACCAACGATCTGAACGATTTCCACCTCGTAAAGCGTTTCTCTTT
TGCCGATTACTTCGGTGCTCAGCATGCTGAGGAGGTAGATTTGAGCCAGTTTGCAGGAAA
GGATATCTATATTGCCTTCCGTGTCTGCTCAGAGAGAATGCAGAACGACCTCTGGTTGTG
GAACGTGATGGTAACCCAGAAGCTCGATACGCCTAAGGACGTGAAGCTGGAGAGAACCAG
TGAGAGCGTGCTTACTGCATCATGGAGCCCTGTGGAAGGTGCTGATAATTACTATCTCTG
CCTGAGTAGAGAGACCAATAAGACCAACTCGCAGACCGTGTTCACCCCAATGGATTTCTA
TCAGAATGTAGAGGGTGATGTAGTTCTGGGCACAGGTTCTATCCAGTTCCGCAGCAATGG
TtCTGTTACCCTGAAGGATTGTCCTGACGGTATCAAGGACTGCAAGTTCATCGTCACCGC
ATCCGGTCCGCTCGGTTCTTCTGAGTTGAGCATCGAGGGTACTGAGGATGGCAAGACATG
GAATGCCGTGGGTTCCAAGATTACCCTGAAGGAATATGATTCAGAAGGTCAGGAAGAGGA
TTACTCTACCTATCTGGAGAACAAGAAGTACAGACAGCTGCGCTTCAAGTTCAAGAATGG
CGGTAGAAATGGCCGTATCAAGTATCTCACACTTACCTACAACGACGGTAAGGTTTATGA
GGACTTGGCAGCCGGTTCTGTAGGAAATGCCACAGCGATTCCTATTACCAACAAGGAAGA
CGGCGAGTATGATGAGGGCAAGTACCGTGTATGGGTAGCTTCAGGTAAGGGCAACCTTTA
CTACGATGAGTCTGCACCTGTTTACTACCAGGCAAATACCTCTACAGGCATCCACGATGT
CATCGAGGGTACCGGCATCGGCATCAGCGTGAATGGTGGCAATATCCAGGTAGATGGCAT
CAAGGCAGGCTACACCGTTACCTGTACATCTGCTGCCGGCATTCAGCTCTATACTGCTGA
GGCCCGCTCTGGCAGTCTGAACTTCCAGGTTCCTGCAGGCACTGGCATGGCTATCATCAG
CGTAAGCGGCGAGGGCAAGACCCATCGCAGCAAGATTATCATCAAGTAATAAACAATAGC
TAATAGCATCAAATAGAACATTTATGAAACATTATAAATATTCTGCCATCTTGTTGGTTG
CCATGACCTGCGGAGCTGTATGGGCTTCGGTGGATGCGCTGACTGATGGAAAGAAGGGTG
AAGGCGAAAAGGTGAAGCCATCGGAGAATTTCGTGGCTCAGTCTCGCAAGGCACCTGTCG
TTCGCTATACCAAAATGAAGGTGgAAGGCAATGCCGAAGGCGTGCCTTACGGACTCCAAC
TGATGGGTGTGAACGACAAGACGGTGAAGTTGAGCTGGATTTCACCAGAAAAGACCGATG
GCTACTTCGATGATTTCGAGAATCATCAGGACTTTGCCATCAATTCAGCTGGTAACGTGG
GCTGGTCGTATATCGACGCCGATAATAGCAATACCTATACCTGGCAGGCTTGTACCTTCC
CAACTCAGGGTCAGAAGATGGCTTTCGTGGTCGTGAACCCTTGGGAAACCTCTCCTGCGG
TGAACGAGAATCCAAATTTTCAGCCTTATTCTGGCAAGAAGATGCTGGTGGATTTCAGTT
CTATCGACGATAAGAACAACGACTACATCATTTCGCCAGAGTTGAACTTCGACCGAGACT
TCCAGTTTAGTTTCATGGCTCGCAGTTACAAGATCGAGGGCGACAACTTTGCCGCTGAGC
GTGTTCGCGTAGGTTATTCTACCACCGGCAAGCGTCCTTCCGACTTCAAGTATGTGAACG
AAGGCCCATACGTGGAACTGCCTGCGGCTTGGACACTCGTGAAGTATAACATTCCTAAGG
AGGCGAAGTATGTAACCATCAACTGCGTTTCTGAGAGTGGATTCATGATGATGCTCGACG
ACATCTTCGTGGGAACCAACAAGATTCGCCCTACCCGGAGCAAGAAACAGCTGGCTGCTG
CTAACCCAGTGGTGGGCTTCAATGTTTATCGTGATGGTCAGAAGGTGAACGAGACTCCTA
TGGATTCTGCACGTTTCACCGATAATGTGCCAGACTATGCCGACTATACCTATACGGTGA
CTGCCGTTTATCAGAATGGACAGGAGTCTGCCCAGAGTGAACCTCTGAAGGTGAACGTTC
CGGATATCCGCCTGTTGCCTTTCGAGGACGACTTCGACGACTGGACGCTCCATGCCGACA
AGTGGACTACCGTGAACCTCGACAACAACAAGGAGAGCAAGTGGTCTATCGACTACTACG
AGTATGGATTGGTTGATCCATCTGCCACCTACAGCTGGTCGGCTTTGACCAATTACAACC
AGGCACTGGAGAGCCGCGAGCTGAATACTCCAAACAAGGACAATACCTACCTGCGTTTCA
ACCTGCGTCTCCGCAACAGTCAGCAGACCAATGTTGACTACATGGAGGTGGAGTATAGCT
GCGATGGCGGAAAGACATGGGAAGGTCTCGATGTATTTGACAACTACTCTGGTGGTTTCG
AATGGACAACTTATACCTATCCTATCGGTGAATATCTGAGCAATAACCTGTTCAAGATCC
GTTTCCGTGCGCATGGCGACGATGCCAAGTGGATTAACTATTGGTACGTAGATGACGTGA
AGGTATGGAACCCGGTTTGGGCGAAGGGACAGCTGAGTGTCAAGACTCCTTCTGGCACCA
TCTCCAGATGTCCTGTTACCCTGATTGGCGATAACGGCGCTGTAATCAGCGAGACTACCG
ATAAGAATGGTGTGCTCAAGCTCGACCAGATAGAGGAGGGTACCTATACCGTAAGCATCA
TCCGTGAGGGCTACAACGAGTATAAGGGTACATGGACCGTCAAGGCCGATGGTACCAACA
ACTTCACAGCCAACCTGGAGGGTCCAAAGGTAGCGCTTTCTGCCAACGCCGTGAGTGCAG
ACCTGGAGGCTGAGGCTAACATCACCAAGAACTTCACCATCAAGAACGAGGGTAACGGTC
CTTTGATCTGGTATCTCAAGGAGAATACCAACAAGGGCACCGGCGACATCTCTCACCGTT
GGGAAACCATGCCATCATGGAACACCTCCGGCGACTTGCAGAGGTCTATCGCCTTCGATG
GTCAGTATTACTATACCACCTCTTCCGTAGAGTTGGGTAAGTTCTGGAAGTACGACAAGA
ACGGTAAGTTCATCGAGCAGTTCTCTATCCCAGAGATGTATTACAAGCTCTACGACCTTG
CCTTCGACGGCCGCTACTTCTACGGCAGCGACTGGTCTAACCGTATCTTCAAGCTCGATT
TCGACAACCGTCGCATCGTGGATATCATCACCGTGGGTGGTGTTTCCGACCTGAAGATTA
CCCACTGTACCTACGATCCAGCCTACGACGGCTTCTGGATTGGTACCTTTACAACCATCG
GATTGGTTGATCGCAAGGGTAAGTTCATCCGTAAGATGGCTGCCTTGACTACTGATGGCA
ACATCGCTGTCTATGGTTCTGCCTACGATGATGTAACTCCTGGAGGTCCATACCTCTGGT
TGTCTGATATGACTGCCGAGTCTTCAGATAAGTTTGATAAGCTGCAGCTCCGTCAGTATG
ACATCGCCAAAGGTACCCTGACCGATGTGAAGCACGTATTGACCGATGTTCCTGGTTATG
TACTGGGTGGTCAGGCCACCGGCCAGAACTATGTCTGCGGTCTGTTCTCTTCTATGGATG
TAGTTCCAGGCAAGTTGGTTCTGATGGGAATACTCAACCAGAGTCCTAACCTGGTATTCA
ACTATACCCTGGCAGAGACTAACAAGTGGCTCAACCTCTCTCCTAAGCATGGTACGCTGG
AGCCGGGTGCTGAGCAGGTAATCAaCGTAGGTCTCGATGcCTTGGAgGCAAAGAAGGGCG
ACAGCTATGCTACAACAGCTACTCTGTTCACtAACCCAGAGTTGGAAGCACAGACCATCA
GcTTCAACCTGAATGCCACATCTGAGTCTTCTGCTCCACGtCCGTTGAGCCTGAAGGCTG
CGCCTAAGGCTGCTTCTACCGTGCTCACATGGGCTAAGGGCAATGGTGCAGCTGTGGCAG
ATGGATATAATGTATATCGCAACCACGTGAAGGTGAATGCcGCTCCAGTAAAGGAGATGC
AGTTCACGGATACCAAGCTGGTTTACGGCAAGTATTCTTATCAGGTGACAGCGGTCTATA
ATGGCAAGGAGTCGGCAAAGAGCGATTCTGTAGTAGCCTTCGTCAACGAGGGTGCTCAGT
ATTATGCTCCTCTCAACCTCACTTCAAGCATCAAGAACAACAGGAATGTTCACCTGAACT
GGGATTCTCCATTGTTAGAGGCTGCCCATCGTGATACCATGAGCTGGGCTACCGGCAAGC
ACGAGGATGAGCTGGGTCTGGCTTCAGGCGGTTACTTCTTTGCAGGTGCCAAGTGGGATG
CTGAGGATTATATTCCTTACCGCAACAAGAAGGTTTCTTCTGTTTCCATCCAGTTGGTTA
ATACAGTTACCTATCTTGCACCTCGTATCTATGAGGATGGTAAGATTATCTACAGCAAGA
AATATAGAGGCGAAATCAAGTATGACGGTTCATTTACCGATATTCCATTGGATAAGGATA
TTATCCTGAAGCCAGGACATTCTTATATCTTCGCATTCCAGATCATGAACGATGCGGATG
TACATCCTCTGAGTCTCGACGACAGCAAGGCAGTGAATGGCAAGGGTAACCTGCTCTCTG
TGGATGGCAAGAACTGGTTTACTGCAGCTGAGTCTGCCATTAGCGGTAACTTGAACATCC
GTGTAAACGTGGCTCCTAACAGCAACGATACTGAGGAAACCCCTGTGGGTTATAACATCT
ATCGTGATGGCGTGAAGGTGAACAGCACTCCTGTGGCTGGTCTGTCATTCGATGACGTTC
TCTCTAACGCAGGTACCTACAGCTATCAGGTAACATCTGTATATGCTGATGGCGGTGAGT
CTGAGTTTGGCGGCAAGACTTCAGTTGAGGCTTATGCCATTGAGAACCTGACGGCTCCTC
ATCACCTGGATGCCACTGTAACCCGCAACCGCGACATCTCACTCCGTTGGGATGCTCCTA
CTGTTTCAGAGATGTCAATCCCTGCAGATTTAGCTAAGCGTCCGGTTACAACCGATGCAG
CTATGCCTGAGTTCGTAAGAGAATTCGACGGTGCGAAGTCTTCTATGGCTGTGGCTACCG
ACGGCAAGTACATCTATACCTCTATCTATAACGAGGATGGTAGAATCGATGTATTTTCTA
TGGATGGCAAGAAGGTGAAGAGCTGCGTGGTAAGCGATATCGACGGTATCCGTAACCTGG
CTTACGATGGTCAGTATCTCTATGCAGGCGACTACAGCACCAAGATGCATGTCATCAATC
CTGTTACCATGAAGTTGATGAAGAGCATCGATATCTCTGAGTACTCACGCCACTTGGCTT
ACATCCCAACACTGGATGGCGGCAAGGGCGGCTTCGAGGTTGGTGACTGGGAGTCCAGCA
TCTACATGGCTAAGGATGGCAGCAAGTTGGCTACAGGTCCTGTCCTGAAGGGTGCTTCCG
GCACAGCTTACTACGATGGCAAGCTCTATGCTTTCGAGCAGGGCAATGAGGCGAATGCCT
ATACCATCGGCATCTATGATATGGCAAGCGGTGAGCGTGTAGGCTCGCTCGATATGGGCA
AGTATCTTGAGATTGACAACATCTCTTCTTACAAGGCAGGTGGTATGTCTTCGTTCGTAT
CTCCTGAGGGCATCACTTACATGTTGCTCGCTCTGCAGCGCCAGGGTGCTGCTACCAAGT
TCGTCGTTCTGGATATGGGCGGCTTGAACACTGTGGCAGGTTACAATGTATATCGCAATG
GCGAAAAACTGAATGGCGAACCTCTTACTCGTCGTTTCTATCAGGAGACTATGAGCCAGG
AGGGCAATTACGACTACAGCGTAGAGACCGTTTATATTGATGGTACTACTTCGGCTAAGT
CGGCTGTTGCCACAGCTACTATCGTGGCTTCTGGTGAGGCTAAGGTTCCAGAGAATGTAC
AGGCAGTGCAGTCAACCTATGGTTACAACGTGCTCCTCTCGTTCAAGGATCCTGATATGT
ACAAGGCTGCAGCTTCCGTGAACTCATTCGAGTCTTCTGTAGATGGTACAGAGGTATTCG
GTGCTGAGGGCGAGAGCTACAAGTCAAACTGGATGGTAAGTTCCGACTACTCATTCGATG
GCAGCAAGTCGATTGTTGCCGGTCAGAAGGCTGAGGCTTTCGGTGTTGTGAAGGCAGAGA
ATATGAAGTATGTTCGTCTTGCAGCAAGAAATGCTGATGACCATAAGGGTAATGGTACAT
TCGATATCTATTATTCTGTAGGTGGTACTCACCGTGACAACTTCATCCGTCTGAAGACTG
TGACAACCACAGAGCAGTGGCAGGATGTGATGTGCGAGTTGCCTGAGGGTACAGAGTACA
TCGGCTTGGCTAAGGCTGCGGGTAATCCAGACCAGTATATCGACGGTATAAGCTTCTACA
AGGAGGCACCTCAGACCGACTGCTACGGATTCGACATTTATCGCAACGGCGAGAAGATTA
CAGCTTCTCCGGTACAGGGCATCTCTTACGTAGATCACAATCTTTTGATTGGTCATTATG
ATTATCAGGTGAAGTTGGTTACCAAGAACTCTGCCGAGAGTGAGTTGAGTGATGCAGTAA
GTCTCGATCTCTATTATGACAATGGTAGTCTGGCTCCAACCTCTCTGCGTGTAGAGAACA
ATGGTGGTACCAGAAACCTGACCTGGCAGACTCCTGCCCTGGGTGAGCCTATCTACTTGC
GTTGGCACAATGGCAACTGCTACGATGCAGCCGGTCAGCCTAACGGTGGTGCCTTCTTCG
CAGGAGTCAACTGGTTTGCTGAGGATTTGAAGGATTACGGTCATCTGGCATTGAGCGATG
TAGAGGTTTACATCAATCAGATTCCTGATGCTCTCTATGTATTGGTATATCAGAACAACA
CGTTGGTTCGCCAGCAGTTTGTTCCAAGCCTGAAGGAGTATGCCTTCAATACCATTCATC
TTGACGAGCCACTCCCAATCGACCCTACCAAGAGTCTCCGTGTGGCAGTATATGTAGAGC
ACAACCAGATTACAGTGCCTCTGGGTTACGATAAGGGCCCTGCTCGCAGTGGTCGTGGCG
ACCTTTATTCTTCTGATGGTATCTCATGGAGTACGATGGAGGATTCAGGTGCTGATATCG
ATGCCAACTGGAACATTTCCATCGGTTTGAGTCCATACTCTCCTGCTACTTCCATGAAGG
CAAGAAAGCTGGGTGCTGATGTTCTCTCATTCAAGCCAAAGGCGAATGTATCTGCTGCAC
CTTTGAAGGTGGCTCATGTGGCTCAGGGCGCAACTTCTCAGAAGAATGCCTTCTTGGGTT
ACAATGTTTACCTCAATGGTGATAAGTTGAACAACGACTTCATCTCTGGTAATTCATACA
CAGATAATTCTTCTGTTGTTGGCAATTATCTTGAGTATCAGGTAGCTGCCGCTTATTCTG
TTACTGGTGAGCAGTATTCTAACAAGGTGACTCTTGTTGTTACTGGCATCGATGGTGTAA
CAGCCGATAAGTTGAAGATTACTATTGCTGGCAGCACATTGCGTATCGTGGGTGCTCATG
CAGGCGACAAGGTAGCTGTTTATGCTACTGATGGTAAGTTGGTAGTAAATAGTGTTGTAA
CCGACGATTATGTTCAGAACATTTCATTGTCATTATTGCCAGCCGGCACATACATCGTGA
AGGTAGGTCATGATACCGTGAAGGTTCGTGTATCTCGTCGATAAGATTCGATTATAAACA
AAAAAaGAAGGGTGTGTCATAACTACATGACGCACCCTTTTTCTATTTCTATTTTTCTAC
AAGCAATGCTAAATCATAATATTTTTCGACTACACTCCCTATTCTCCAAAATACTCTTTT
AAATTTCCTTCTCTGCCCGGGTATATTTTTCTCCCTGCCCACGCAAGAATTTTTCCGTGG
GCAGGGAAAAATAAAAGTGGGTACAGGGGAATTGCTTTCACATCGGAGGGTGTATCATGG
AATTATGACACACCCTCTTCTTTGTTTTAACCAAAATCCTCGATGATGAAGCGAGCCACC
TCGTTTCGTGGGTAACGCTTGCTTGTTGAATTCGCGAATGGTCTTATAGTTCGAATTAAG
TTAAATATTTATAAAAGTTTTGATTGAAAACTCGTAACTTACACATAATCAAATAAAAAT
GTGTAATTTTGCAGTCCGATTATTTCGGGGATACACTTAGAGTCCCCTGGACTGGTGTGT
TAATAGCAATGTCCTGTGGCCGGGATTTGCGGTTAGAGAATCACCTGTCCGAAATAGTGA
GTAAAAAGATTAAAAACGTTTTTtAGTAGTAATTTAAATTTTAAAATGGACACATTAAGT
TTCAAGACTATCTCCGTAAACAAGGAGACAGCTAAGAAAGAGTGGGTTGTAATCGACGCA
ACAGACCAGGTAGTTGGTCGTCTTTGCTCAAAGGTAGCAAAGTTGCTCCGCGGTAAGTAC
AAGCCAACTTTCACTCCACACGTAGATTGTGGTGACAACGTAATCATTATCAATGCAGCA
AAGGCTGTATTCTCTGGTAAGAAAGAGACTGATAAGATTTACACACGTTACACTGGTTAT
CCTGGTGGTCAGCGCTTCAACACTCCAGCTGAGTTGCGCAAGCGTCCAGACGGTATGGAT
AAGATCCTTCGTCACGCTATCAAGGGTATGTTGCCAAAGGGTCCTCTCGGCCGTTCTTTG
ATGGACAACCTCTTCATTTACGATGGCACAGAGCACAAGCATGAGGCTCAGCAGCCAAAG
GCAATTGATATTAACCAGTATAAATAATTAAGGTAGAATGGAAGTAATTAATGCAATTGG
TCGCCGCAAGAGCGCTGTAGCTCGTGTTTACCTCACAGAGGGTACCGGTAAGATCACAAT
CAACAAGAAAGATATTGAGACATATTTCCCATCAGCAATCCTTCGCTATGTAGTAAAGCA
GCCATTGCAGTTGCTCGAGGCTGAGGGTAAGTATGATATTAAGGCAAACCTCGACGGTGG
TGGTTTCACCGGTCAGAGCCAGGCACTCCGCCTCGCTATCGCTCGCGCACTCGTTAAGAT
CGACGCAGAGGATAAGAAGGCTTTGAAGGATGCAGGCTTCATGACACGTGATTCACGTGC
TGTAGAGCGTAAGAAGCCAGGTCAGCCAAAGGCTCGTCGTCGCTTCCAGTTCAGCAAGCG
TTAATCAATACTATACATTATTATATATATTGGTTATATATAGCTGAACTAAGTTTAGTA
TCTAAATCGGTGAGATTCCATTAATCGGGGACTACTCATCGACTGATTCTAGATTAGAAT
TCAAAAAGAAAGTAAACAACAATTAAACAAGAAAAGACAATGTCAAGAACAAATTTTGAC
CAGTTACTTCAGGCAGGTTGCCACTTCGGACACCTCCGTCGCAAGTGGAATCCAGCAATG
GCTCCTTACATCTTCATGGAGCGTAACGGTATTCATATTATCGACCTCAACAAGACTGTA
GCTAAGATCGACGATGCTGCAGAGGCTCTCAAGGCTATTGCCAAGTCAGGCAAGAAGATT
TTGTTTGTCGCTACTAAAAAaCAAGCTAAGGATGTAGTAGCCGAGAAGGCTGCTTCAGTT
AACATGCCTTACGTTATTGAGCGTTGGCCAGGTGGTATGCTCACTAACTTCCcTACAATT
CGTAAGGCTGTGAAGAAAATGGCAAACATCGACAAGTTGATGAACGATGGTACATTCTCT
AACCTCTCAAAGCGTGAGTTGCTTCAGGTAAGCCGCCAGCGTGCTAAGTTGGAGAAGAAC
CTCGGTTCTATCGCTGACTTGACTCGCCTTCCAAGCGCACTCTTCGTTATCGACGTAATG
AAGGAGCACATCGCAGTGAAGGAGGCTAACCGTCTCGGTATTCCTGTATTCGGTATCGTA
GATACAAACTCTGATCCTAAGAaTATCGATTACATCATCCCAGCTAACGACGATGCTAAG
GATTCTGTAGAGGTAATCCTCTCTGCAGTTTGCGGTGCTATCGCTGAGGGTCTTGAGGAG
CGTAAGGCTGAGAAGGCTGACGATAAGGCTGCTGCTGAGCAGAAAGATCAGCCTAAGAAG
AAGGCTGCACGCAAGGAAGAGGCTGCTGCTGAGTAATTAGGTAGAAGAATATATACTGGA
GCCATTGATTCTGTTTATGATTCGATGGCTTTAGTAGCTTTTAAAGCAAGATTTTTATtA
ACTTTTTAATATAAAAAaaTATTATGGCTGTTTCAATTGAAGATATCAAGAAACTTCGCG
CTATGACTGGTGCTGGTCTTGCAGACGTTAAGAAGGCACTTACAGAGGCTGAAGGTGATT
TCGATAAGGCAAAGGAGTTGCTCCGTGAGCGTGGTCTCGCTATCGCTGCTAAGCGTTCTG
ACCGTGAGACTTCTAATGGTTGTGTTCTCGTTAAGAAGGTTAACGATTTCGCTGCTATCA
TCGCTCTCAAGTGTGAGACTGACTTCGTTGCTAATGGTGCTGACTTCATCAAGTTGACAT
CTGATATCCTCGACGCTGCTATCGCTGCTAAGTGCCACACTCTCGATGAGGTAAAGGCTT
TGGCTCTCGGCGCATCTGATGTTCAGGCTGCTGTTACTCAGCGCTCTGGTATCACTGGCG
AGAAGATGGAGCTCGATGGCTACAATGTACTCGAAGGTGAGAACATCGAGGTTTACGACC
ACATGAACAAGCACACTTTGTGTACTATGGTTCAGCTCAACGAGAACAACGAGGAGGCTG
GTCACAAGGTAGCTATGCAGGTAGCTGCTATGCGCCCTGTAGCTCTCGACGAGTCTTCTG
TTTCTGAGGAGACTAAGAAGACTGAGCTTGAGGTAGCTGTAGCTAAGACTAAGGAAGAGC
TCGTAGAGAAGGCTGTTAACGCAGCTTTGAAGAAGGCTGGCATCAACCCAGCTCACGTTG
ACTCTGAGGATCACATCGAGAGCAACACTAAGAAGGGTTGGTTGACACCTGAGCAGGCTG
AAGAGGCTCGCAACATCAAGAAGACTGTAGGTGAGGAGAAGGCTGCTTCTTTGAACCCAA
CTATGATCCAGAACATCGCTAATGGTCGTTTGGCTAAGTTCTTCAAGGAGAACTGCCTCG
TTGACCAGGAGTTCCAGTTCGGTGATGGCGACAAGCAGACTGTTGCTCAGTACCTCGCTT
CTCAGAGCAAGGATCTCAAGATCGTTGCTTACAAGCGTTTCACACTCGTAGCTGAGTAAT
CCACGCTTTTAGCTGGATGGATCATCACAAGATGACTCAACAACAACAACTATAATTTGA
CTTATAGTTAAATTAGAATATCCGGGAGTTATGGAGATAAAGCTCAGCTTTACTTCTAAC
TCCCTTTCTTTTtATCGGAAGTTTTGAGAGAATCTCATAGCTGAATTTCTCGGAATCTTA
TGGCAGGTTTTTCTCAGAATTTCATTCAAGGATTTTATCGGAATTTCCCCCAAATTTTAC
TTTTtGGGTTATTCTTTCTTAAAATATTGATATTATGAAGATATTTGCCATAGGCATGAA
CTATGCCGAACACAATAAATCGCTCCATGGTACGTTATCTAAACCAGAGCGTCCTGTCAT
TTTCACGAAGGCTGACTCTGCCTTACTCAATAATGGCAAGCCTTTCTTCATCCCAGACCA
TCTGGGACGTATCGAGTATGAAACCGAATTGGTGGTGCGCATCTGCAAGTTGGGAAAGAC
GATTCCGCAGCGTTTCGCTCACCGCTATTATGATGCTGTGACTGTGGGTATTGACTTCAC
AGCCAGGGAAATGCAGAaGAAACTGAGAGAGGCAGGACAGCCTTGGGAGTTAGCGAAAGG
ATTCGATGGTTCTGCCGTTATCGGTGAATGGGTAGATGTGCTGAAATTCAGAGACATACA
GGCTATTCATTTCCATCTCGACTTGAaCGGAAAAAATGTGCAGGAAGGTTGTTCCAGTGA
CATGCTCTACAAGGTGGACGAAATTATCTCGTACATCAGTCAGTATTTCACGCTGAAGAC
GGGTGACTTGCTCTATACGGGTTGCCCTACGGGTTGTGGACCTGTACAGATAGGCGACCA
TCTGGAGGGATATTTAGAGGACAGGAAGGTGCTCGACTTTATGTGTAAGTAATTGTGTAA
GAAGTGATTTGAAAAATATGGTTACAAAGGTTTGGAGATATTTTATTGCAACTCTATTGC
TGATGCTTGTCTTGCCTATGCAGGCGCAGCAGTTCTTTAACCTGACCGCTGATGAGGTCA
GGGTAGATTCCGTGTTGCCGAGATTTGTGTATTCCAAACCTTTATCCAATCATTACCAGG
ATTCTATTTATACAGCAACGGTCAAATATGCAGAGTATGTAGATATGACCGTTGCTGATA
TTGCCAACTACAATCGTCTCTCGGGTGCGGCACTTCCATCGCAGGTTCCTGTAGAGACTC
AGGTTTCGCTTTGTCGCAACGAGGCAACGCTCCTCGTCAATTTTTGTCCGTTGGTATTCC
GCAATAACAAATATCAGATATTGGTTAGTTTCATGCTCGACATCAAGGCCAAGCCTATCA
GTCGTTCAATGGCGAAGGCAAGAGCCTTGACCCGTGCTTCTGAAACAGAAAAGGATTATG
CGGCTCATTCTCTTTTGGCTACGGGCAGATGGGCGAAAATCAGAGTAGGCGAGAGTGGTA
TTTATCAGCTTACTGACCAAGTTATCCGACAGGCTGGTTTTTCTAATATTGATAAGGTGA
AAGTGTATGGTTATGGAGGTAATCTTCAGAACGAGGCACTCTATGCGTCAGAAATCTTAG
CCAATGACGATCTGAAGGAAGTGCCACAGTATGTGAGAGATGGCAAGCATTACTTCTATG
CCAAAGGTCCGGTGAGCTGGAGTAGCAATACTGCCACCCGTCGTACTCGTAATCCTTATT
CTGACTACGGATATTATTTTATCACACAGAACGACGAGGCTCCGCTGACGGTGGATTCTG
CCGCCTTTGTGAACTCATTTTATCCTTCCAGCGATTTCTATCATTCTCTCTATGAGGTAG
ATGGTTATGCTTGGTTTTCTGGTGGAAGAAATCTCTATGATTCCAAAGCGCTCAATCAGG
GAGCCAGCGAGCAGATCGTCTTTACCAATACTACAGGAAATACAGGCGGAAAATTGGCCG
TCAACATCTCTACGGGTACTTCTGCTACGGCTGATGTGGCTTTGAACGGCAGGACCTTAG
GCAAGGTTTATGCCCAAGTTTCCAGTTCGGAATACGATTTTGGAGCGGAAGGTTCGACTA
TTTTCACTCTTAAGAACCTGACTATCGGCGGCAATGATACGATTACGATTACGAACGTTT
CGGGCGGAACCATGCGCCTCGACTATGTGGCCATGGTGTGGAATGCGCCGAAGGCATTGC
CGGAATTCTCTGGAAAGATTCCAGCAGCGCAGTTTGTTTATAATATTACCAATCAGGATC
ATCATGCCGATGCACAGGCCGACATGGTGATCATCATCCCTACTTCCCAGAAACTGCTCA
AGCAGGCAAAGAGGCTCAAGACTTATCATGAAACCCATAACGGGCTGAGAGTCAACTTAG
TGCCTGCTGACGAACTGTATAATGAATTTTCCAGCGGAACACCTGATGCAGGAGCTTACC
GACGTTATCTGCGCATGCTCCAAGACAGAGCCGAAGGAAATGAGGCAGACATGCCGAAAT
ATCTCCTGCTTTTCGGAGATTGCGTATGGGACAACCGTATGCTGACTGCCGACTGCAAGA
GACTGAATCCGGATGATTATCTTCTCTGTTTTGAGAGCGAGAACTCCCTCAACAAAATTT
ATTGTTATGTGAGTGACAGCTGGATGGGCATTCTCTCTGAGGGAGCCGGTGGTTCTCCTA
CCACTCAACAGCAGGACGTAGCGGTAGGAAGATTCCCGGTATCAACACCTGAAGAAGCCA
AGATTATGGTGGATAAGACCATCAACTATATGGAAAATGCCAATGCGGGATCATGGCAGA
ACACATTGATGTTTATGGCAGATGATGGTAATGACAACCTCCACATGAAGGATGCCGACG
AAGTGGTCAACTACATTGCCGACAAATATCCTGATTTTCAAATCAAGAAGGTGATGTGGG
ATGCTTACCAGCGCACCACTTCTTCTGTGGGAAATTCCTATCCTGAAGTTACACGTATCA
TCAAGGAGCAGCAGGCTAATGGTGCCCTGATCATGGACTATGCCGGTCACGCCAGTGCAG
GTCAGTTGTCGCACGAGCAGGTGGTGAAACTGATGGATTTCAACAATTTCAAGAATACCA
ACCTCCCTCTCTGGGTGACTGCAGCCTGTGATGTCATGCCTTATGATGGAGTGGAAGACA
ATATTGGTGAAGCAGCTGTGCTCAATCCGAATGGAGGAGCTGTGGCTTTCTATGGAACAA
CCCGAACGGTTTATGCCAATCGTAATAAATATATGAACCGTGCCTTTCTCTACCGCGTGC
TGAGTACGAAGGACGGAAAACCGCTGACTATCGGTGAGGCGCATCGCCAGGCACAGAACG
ACCTGGTTAAGGGAAATGTAATCGGTTATGATGTGGAAGGTAAGCCAATCAAGGAGAGCG
ACCTGACTTCTAACCGCTTGCAGTATGCGCTCTTAGGTGACCCGGCAATGCCGCTGAATG
TGCCAACCCTGAAAGTGGTAGTAGATTCTGTGAATGGCATTTCTACTTCGGATGCTTCTG
CCAAGGCTATACTGAAAGCAGGAATGGTGGCAAGAATCGACGGACATATTGAGGGAAATG
AAGCTTTCAACGGTGTGGTGACGGCTACGGTAAGAGATTCCAAGGAACTGATAACCTGCC
GACAGAACGATGGCACAAGTGGTGCTTTCACTTTCTACGACCGCACCAAGACCCTCTATA
ATGGTTCAGACAGCGTGGTGGGAGGCAAGTTCTCTTTCCAGTTTGCCGTGCCTAAGGACA
TCAACTATACGGATGAATCTGGACTGGTCAATCTCTATGCCATCAACAATGACAGGACCA
TCCGTGCTCATGGTTCGAGCGACGCATTCAATGTGGGTGGAAGTGCGTTGGCAAAGAATG
ACTCcATCGGTCCGTCTATCTACTGTTATCTCAATTCGCCTTCCTTCGTGGATGGTGGAA
ACGTGAACCCTACGCCTTTCTTTGTGGCTGAgGTGAAAGATAAGGACGGAATCAATGCTG
CAGGAAGTGGtATCGGGCATGATTTGCAGCTCATCATCGACGGTGATGCGAACAAGACGT
ATAATCTGAATAACAATTTCACCTACGATTTCGGAACTTATACGAGCGGCTCTACCTATT
ACAGTATTCCTGAGTTGGCAGCCGGTCCGCATAAACTCCAATTCCGTGCTTGGGACATAC
TGAACAATAGTTCTACCGCTACGTTGACTTTTAATGTGGTGAGGAGTCTGAAACCATCGT
TTGATACAGGTGTGACCGAGAATCCAGCCCGGAATTCTACCACATTCATCATCACACATG
ATAGAATAGCGAGCAGTCTGGATATCGTCATCGAAGTGTTTGATACTTCCGGAAGAAAAC
TCTGGCAGCATACAGAGACGGGCGTTTCCAATTCGGGTCCTTATACTGTGAAGTGGGATT
TATCCACAGGTAGTGGAACCTTGCGTACAGGCATCTATCTCTATCGCATCAAAGTGGCTT
CAGATGGCAGTGGGTATGAGTCAAAAACCAAGAAACTGATTGTACTCAACCATTGATCAA
AATAGAAATAACATATTAACATATATATAATAAGGTATGAATATCAAGAACAGAACAGTT
AAGATATGGGCAACTTGCCTCTTGGCAGTCTTTTCTGTGCAGGCGAATGCACAGGAGAAC
GAGAAAGATCTCTTCAATCCAGTCAACTTCGCTGTGATCTCGCAGACCATCGCTCCGGAT
GCACGAGGTGGCGGTTTGGGTGATGTGGGTGCAGCTACAGACCCAGATGTCAATTCCCAG
TACTGGAACCCTGCCAAGTATCCTTTCAATATTTCGAGAGCAGGCGTGGCACTCAACTTC
ACACCATGGTTGCGCTCCTTAGTCAACGATATGAACTTAGCCTATCTGGCAGGTTATTAC
CGTATAGGTGACTACAGTGCCGTTTCCGGTTCCTTGCGCTATTTtAATTTGGGTGAGGTT
TATACGAGTACAAATGAAAATGCCACTACTATCAACCCTTATGAAATGTCGCTCGATGTG
GCTTACTCCCTGATGCTCAGTGAGAAGTTCTCTCTGGCAGCGGCAGTGAGATGGATTTAT
TCAGATATGCGCTTCGGTGAGACTGAGGAGAACTCCCCaGCTTCCGCTTTTGCCGCAGAT
ATTGCTGCCTATTATCAGAATTACGTCAATATCGGTCAGCGCGAATGTCAGTTGGGTATT
GGTTTGAATATTTCCAATATCGGTAGTAAAATCACATTCAGCGGAGAGGAGTATAGTCAG
TTCCTGCCAGCCAACCTGCGTTTGGGTGCTTCCCTGATGATTCCGCTTGACGAGTACAAC
CGACTGACGATTGCTGCAGATGCCAATAAATATCTTGTGCCAACCGTTCCGCAGCAGGAA
GAAGGTGAGGACAATGCCGACTATGAGGACCGCGTGCATAGAGAGTACAGCGACGTATCG
TCCATCAGCGGCATTTTCAAGAGTTTCAGCGACGCTCCAGGCGGATTCAAGGAGGAGTTG
GAGGAAATCAACTATGGTGTAGGTGCGGAATACGTATATAATGACAAGTTCTCAATCCGT
GCCGGTTATCATCACGAGAGTGCCAGCAAGGGTAACCGTAAGTATTTCACTGTAGGTGGC
GGTTTCAAGATGAATGTTTTCTCTCTGGATGCCGCCTACGTAGTGGCAACGGCAAAGAGC
AATCCGCTCGACCAGACCTTGCGCTTCACCTTGGGATTTGATATGGACGGAATCAAGGAT
TTGTTCAGAAGAAGATAAATTAGCAATATAAATAGACTATGAATATACGTGTAGGATTCG
GATATGATGTGCACAAGTTGGTAGAAAATCGTGACTTGTGGTTGGGTGGCATTAAGATAG
ATTACGAACTCGGATTATTGGGTCACAGTGATGCAGATGTGTTGATTCATGCTATTTGTG
ATGCCTTGTTGGGAGCAGCCAATATGCGCGATATCGGCTATCATTTCCCTGATACGGCAG
CAGAGACGCTGAATGTGGATTCCAAGATTCTGCTGAAGAAGACCATCGATCTGATAGCCA
CCAAGGGGTATGTGTTGGGCAATATCGATGCAACCATCTGTGCTGAGCGTCCTAAGCTCA
ATCCGCATGTGCCGGCGATGAAGGCCTGTCTTGCCCAGGTGATGAATACGGATGAGGAAA
ATATTTCCATCAAGGCAACGACCACAGAGAAATTGGGCTTTACCGGAAGAATGGAAGGCA
TTTCCGCCTATGCTACGGTTTTGATCGAGAAAGTTTAGTCCTTTCTTCTAATAGATACAT
TCCGTTTCTTCTCTTGACAGAAAGCAGTCTTTCTGTTTTTCTCTCCTTGAAATCAGACAG
TCAAAATAGAAAAAaGAAAGCAAAACGCTCATTAGGCTTTACAAGTTGAAAGCTTAATGA
GCGTTAATGGTTTCTTAAAATCTGTTGTGTTCGGTCACATTTTGTTGATGTAAATCAAAA
AAACGCAAAGGTACTGCATTTTCTTTCAAAAATATTTGGAGGAATCAGAAAATCGTCGTA
CCTTTGCACTCGTCAAAAGGTTAATAGATTGTTTAGGTTAGTAGTAATAGATTTAGGTTT
TTAGTTATTAGGTTTTAAGGTAGATTGTTTAACAGATAGCTAAGGAGATCGTGAGATTAC
CTTTGGTTAAGAATTTTTTTAAGTTAAACATATTGTATGCCGCAGCTCGAGGTGAGTTGC
GGCATATTTTATTTTTTCCATTCTCATTCTTTCCCTCTCACCCTTTTCATCTCTTTCTTT
CCTGACAATCTTTCTTTTATTTTTGAAAAAGTAGCTTTTTCTTTTTGTCCTTCAAGTAAT
TTGCATTATCTTTGCATTATCTTAATCTGCATTTGCAGCAAAACCCTTTGCAATAGGCGT
AATAATAAAAGATAATAGGCATGAGAGTACTCATAGTAAATACAAGCGAGAAAACGGGAG
GTGCTGCAGTTGCAGCCAACCGTTTGATGGAAGCCCTTAACAATAATGGTGTTAAGGCTA
AGATGTTGGTGCGTGATAAGGCAACAGAGAATATCACGATAGCCAGTTTGCCGCATTCTC
CTTTGCTGCAATGGCATTTTCTGTGGGAACGCTGGCGTGCTTTCTGGCATCTTCACTTCT
CTTCCGTCCATCTTTGGGAAATAGATTTGGCTTGTGCCGGCTCTGATATTACCAAGTTGC
GTGAATTTAAGGAGGCTGACGTCATTCATCTGTCCTGGATCAATCAGGGTATGCTTTCAC
TGAAAAGTATTCGCAAAATTATTAAAAGCGGCAAACCTATTGTCTGGACTATGCACGATA
TCTGGCCTGCTACGGGCATCTGTCATTATGCAAGAGGCTGCAATCGCTATGCTTCTGCGT
GTGGCAACTGTCCGCTCCTGCCTCATAAGGGTAGCAAGCATGACATTTCCAACAAGGTGT
TCAGACGCAAGAAGGAACTTTATCAGCATAGTAATATCTACTTCGTCACTTGCAGCAAGT
GGCTGGAGCGGCAGGCTAAGAAGAGTGCCCTCTTTACAGGACTTCATCTCACCAATATTC
CCAATCCGATAGATACGCGGGTCTTTTATCCTCATGACAAGGCTGAGGCTCGTCTGCGTG
CCGGACTCCCGGATGATAAGAAGATCATCCTCTTCGTTTCACAGAAAGTAACTGACGAGC
GTAAAGGCATGAGTTTCTTCGTAGAAGCCATAGACAAGTTGGTAGCCCAGCATCCTGAAA
TGAAGGAAAATACGGTAGTGGCTATCTTGGGCGGTCATTCGGAAGATGTAGCAGAGAAAC
TGTCCTTGCCAGCATTCCCTTTAGGCTATGTGAGTGACGAGAAGACCATCGTTCAGATTT
ACAGTTCGGCTGATGTATTTGTGCTCCCTTCCTTGGAGGATAATCTTCCGAATACGATTA
TGGAGGCGATGGCTTGTGGAGTGCCAAGTGTTGGATTCAAGGTGGGCGGCATTCCTGAGA
TGATTGACCATCAGAAAAATGGTTATGTGGCCAACTATCGGGATGCAGACGACCTGGCAC
ATGGCATGTATTGGGTTTTGGAGGAGGCTGATGCAGAGGTGCTCAAGAGTAACTGTCTGC
AGAAAGTGGCCCACAACTATTCGCAGCATGCCGTGGCAATGAATTATATTGAGGTGTATA
ATCAGGCAATGGCTTACAAAAATTACAGTTTGTAGGCAACAGCCGTTGATAAAAGTAGAG
ACGTTATGATCAAATTTTCGATAATTACCTGTACTTACAATGCAGAGTCTGTCTTGCAGC
GCACGTTGGATTCGGTGATGAAGCAGACCTGCTGCAATGTAGAACACCTGATCATAGATG
GTAAGTCGAAGGATAAAACCTTGGCAATGGTCAAGGCTTACAAACATAAGAATGATGTGG
GTGAAAGTGCCCATGAAATTCGGGTTTtCTCAGAACCGGACAAGGGACTTTACGATGCCA
TGAATAAGGGCATAGACCGTGCTACTGGCGACTATCTCGTGTTTCTGAATGCAGGAGATG
TTTTTCCTTCCGCCGATACGTTGGAATACGTGGAAGGTTGTGTAGGCGAGGGAGAAGTAC
TGCCGGGCGTTCTTTATGGAGATACGGACATTGTGAATATGGATGGTCGCTTTCTGCGCC
ATCGCCGTCTTTCTCCACCTAAGAAGTTGACTTGGCGTTCTTTCATTTGGGGAATGTTAG
TCTGCCATCAGTCTTTTTATGCCCGCACGGATATTGCCAAGAGTGAGCACTATGATTTGG
ATTACCGCTTTTCTGCCGATGTTGATTGGTGCATCCGCATGATGAAAGCATCCAAAGCCC
ATAAGTTGCCTTTGCGCAATGTAGGGGCAGTCATCACCAATTATCTGGATGGTGGAATGT
CGGTGCAGAACCATAAGGATTCCCTGAAAGAACGCTTTCAGGTGATGAAACACCATTATG
GTCTGCTGCCCACCTTGTTGGCTCATGCCTGGTTTCTCATCAGAGGCGTATTCAAGAAAT
AGCCCCTGATGATAGTTCTCCGAGGATATTTCGCAGTTCTTCGACGATGGTTGCGAGATA
TTCTCGGATTTTTTCTGTCTCTACCTCGTTGATATGTTCAGGAGCCAAAGCCTGCACCAG
TTCCAGGCTCTCCATCTGTATCATGGAAGCGATAGGCAGCAACTTATGAGCCGCCTTTCC
GATGTCTTCGCAAGGTAGAGTTTCTTGAGAAAGTGCATCCTGCATTTTTCTAAAATGTCC
TTCCAGTTCCTGCTTTACGGTGCTGATGATTTCAGCAGCAGCGTCTTCGTCATCTTCAGC
GAAAGCCAATAGTGGCTTGAAACGGACAGGGAACGTAGTTTTtCCTTTTtCTACTATCTG
TTCCTTTTGAGAATCAACTCTTTCTACTCCCAAGATTTCTTCCAGTTTCTCCATAGAGAA
AGGCTTGAAGAGACAATCGTCAAAACCTGCTTCATGCAATTTTGATTTGATACTTGTATC
ATGAGCCGTCATGGCAATCACCAGCATCTGACTGTGATTGATGTGCTTAATCATCTCCAT
ACCATTCATTTCTGGCATTTCGATGTCCATCATCATCACCGCAGGTTGCTCATTGTGAAG
TGCCGTAAGGGCTTCCGTCACATGATGGCAAGTGATTACCTTCCACGTATCACCTACCAG
ACGGCGCAACATCTCCTGCAGCAGTTGCAGCTGCAGAGCATCGTCGTCCAGAATGAGAAT
CTTGTGGTTGGCGAAATTCCGCTTCGTTTTCTGCTTGTCTTTtCCTTTAGATAATCTTGT
TTCTCCTTCAATTTCTCCTATTCTTTCTGTTCCACTTATTCCATCATCTTCTATTCCTCT
TTCAGTTCCTTCTTCTGCGTCAGCCTGTTGCTGCAATAGGATAGGGAAGGAAACGGTGAA
GGTAGAACCTTTGCCCACCGCAGATTCGAGCTGAATCTTTCCGCCGAGCAAGGCTACCAG
TTCGCGGGTGATAGACAGGCCCAGTCCTGTGCCCTCAATGCCCTGTGCGCCTTTGAGTCT
GGTGAATGCCTGGAAAACCTTCTGTTTTtCCTCCGAGGTCATTCCCTTTCCCGTATCTTT
CACCTGTAGAGTGAGTTCATAAGTATGCTCGTCGATGATAATGTTGTATTCATTTCTTGC
CTGTCGGATAGAAGCCATGATATGTACGCTTCCCTGGTCTGTATATTTGATGGCATTGCT
CACCAGGTTATCCAGCACCTGTCGGATGCGGAAGTCATCACCTCTGAATATTTTTCCCCA
GATATTGCCCTTATCTGCATTTTGGAACTCGCAGGAGATTGCTAACCCCTTCTTTTCTGC
CTGTAGTCTGAGCCCTTCCACACTTAGTTTCACCAAATGTTCTGGCGAGAAATTGACAGG
GTTCAGTTGCATGAGCCCGTTTTCCAACTGATGATAATCGAGAAGGGAAGCCACCAGTTG
GGAAAGATGGCTGGCTGAGTTTTTGATATTGCTAAGACATGAAGTTCCCTTAGGATCGCT
CACATACTCTTTCATCAGATCGATAAACCCGGAGATGGAGGCAGCAGGTGCCTTGATGTC
GTGGGTGATGGTAAGGAGGAGTCTTTCCCTCTGTCGCATAATGCGCTGGATTTCCTCGTT
GGCATTCTCCAGGTTTTCCCTATAGACACGCTCCTTCTTAGTGTCCTGGTAGATGTACCA
GAGCAGGATGATGGCAGCAATGATGGCGATGATGGCAAGGAAGGCAATCTGCCATATCAa
CTGCTGGCGTGCTTCCATCGCCTTGTTGATGGCATGTTGCATGGATGTGCGCTCTTTCTG
GTGTGCCTCATTCAACTTCTTGGCAGAACGCAGGGCAAGTTGCGCATTGACAAGCTGCAG
ATCCTCCATCTCCTTGTTCACGGCTTCACTATGGTGAGTAGAGACATTCTTCTCTTTTTt
CTCAATATCTTCCAGAATGTTGGCCACATTCTCTGCCACATTGATAGGCGTGGCTACAGA
ATCCACTACCGCCAGATTCGTATCTCTCTTTACGCTGATGGTTTCAGCATGTTCTTTCTT
GAAAGCGTCGGCAAGGCGTCGGAAGAATCCTCTTCGGGTTTTCAGCACTTCTACCGTAGT
GTGTTTAGCCTCGTGAGTCTGCGGGGCTTTCTTCTCTACCACAATGGAGTCTTTGCCCTT
GCTGAGACTGTCCACCTTGGCGCGCAGATAGCCTTTGCTTGACTTACCTGCCAATGCCTC
CGAGAGTTGCTTGAGATTATTCTGTTCTTCCTTGAGCAGTCGAGTCATCGTACTATCAGC
CACATCCTGCTTCTGAATATATTCGCGGGAAGCCTGGTTGATGTCGTAGATAGACTTGGT
ATTGCTATATACGAGCACCATTGCCATGATGAGGACAATGGCAGTAGCTGTATAGCCGAT
AGCAACTTTTAAAGGGACATtATTTTTTtGCATGATAAAAAATCTTTTCTTAGATGCAAA
GTTAGCTTAAAAAaTCTGATTTACCATCTAAAAGTGAAGGAAAAACAAGAAAATTGAGAA
ATAGAGGCCACATCGATACCCCCAAATACAAAAAAAaCAGGAGAACAAAGCCATGATAGC
CTTTTATCTCCTGCCCGATTGAAAGCGACGTGTAATTATTTACTGTTTTTTGAAGGTGAT
GTTATTCTGCAGTAGCTGCTGAGTCTGTAGATTCAGCTGGTGTAGCTGCTGTAGAATCCT
GAGCTGGAGTAACTTCATTCTCAGCTGGAGTTGCAGTTGTGTCGGCTGGAGCGACTGTGT
CAACTGGAGCTGCGCATGATACACTTGCCATCTTGTTAGAGGCGAACACGTTGCTAACTG
ATACCATTACCAATGCTGCGATAGCTGCAAATACTAATTTCTTCATAATTGTTATGTTTT
TAATTTGTGAATATATTATTTTATTTATTtATTTCTCTTTTGTGAAGCGCCTTATGTACT
TTTCGTCCCCTTTTTTGTGGAATTTTCCTTTCTCTTTGTGGAATTTCCTGTCTTTTAGAG
GAACATTCAGTTCGTTTGCGTCTTCGCTTAAATATATCACAATAGCCGTGCCAAAAACAT
GAAGAAAATTGTAAGTGATTGATAAATAGCGTGTTATCTGTTCTTGCGCCAAAAATAAGA
TGTGTGGAAGTGTGGGGAAAGTGTGGAAAAAGTGTGGAATATTTCCCCAAGAAGGTGTGG
AATAGCTAAAACCATTTCCCGAAACCACTATTCACGCTATAGAGAATTTGCCCCGTATTT
CTTGAGTTTGTTATAGAGAGTTTTCCTATCTATAGCAAGCAGCTGCGCAGCTTTGCTCTT
ATTGCCTCCTGCTGCTTTGATGGCTGCTTCTATACGTTGCAGTTCTGTCTGTTCATCATG
CAAGGTGATAGGGGCTTGTGGCTGAATCTGGCTCATGCATTGTTCGAGTTCATTCACGCT
GATATAGTCACCCTTGGCAAGCAGGGTGGCACGTTTCATCACGTTGTTGAGTTCTCGCAG
GTTACCAGGCCAGTTGTAGGATGCAATTCTTTCCTTGGCTTTCCCGTCCAGTCCCAATAT
CTGGCGTCCCAACTCTTTGTTGGCCTTTTTTATAAAGAGGTCTGCAAAGAGGAAGAGGTC
TGTTCCGCGGTCTTTCAACTCAGGCATATAGATTGTAAACTCATTGACGCGATGATACAG
GTCTTCTCGAAAATTGCCTTCAGCCACTCGTTGGGCAAGATTTTCATTGGTTGCACATAC
GAGTCGGATGTCGATGTCTATTTCCTTGGTGCTTCCCAAAGGACGGATCTTCCGTTCCTG
AAGAGCACGGAGCAACTGTACCTGCACCTCGTAGTTCAGGTTTCCCATTTCATCCAGGAA
GAGTGTACCGCCATTAGCCATTTCAAAAGCGCCCTTCTTGTCTTGATCAGCACCGGTAAA
GGCTCCCTTTGTGTATCCGAAAAATTCTGATGCAGCTACGTCTTTCGGAATGGCTCCACA
GTCGAGTGCAAAGAATGGCTTTCCTGCCCGTTGGCTCAGATCGTGGATGCGGTGAGCCAC
ATATTCCTTTCCTGTTCCGCTGGCTCCGAGGATGAGGACAGACATAGGAGTAGGGGCAAC
AAGTGAAACGAAGTCGTACAGTTTCTTGGAGGCTTCGCTTTCTCCTTCCAGATATTTCGG
AACATCCTGATTATTAGAGGTCTCTGAGGATATCCCAACTGAAGTACGGTTAGTCTGGCT
CTTTGTTCTTTGTGAAACAGAAGAAGCGCTTTCATCTTCAGCAGATGAAGAATCTTGGCG
TCTGATTCCTCGTTCTTCGCTCTTACCATCATTTTGTGCTTGTTTTCCAGCTTTCAATGC
CTCTTGAATtTTCTCTAACAAGATGTCTGGATGGAAAGGTTTGGCAACATAATCAGTAGC
GCCCGATTTCATGGCGAGAACAGCATTCTGAACTTCTGCATAACTGGTCATGACGATGAA
AGGAATGGTGTAATCGTGTTTTTTGAGCCATTGCAGGAGAGTGAGTCCATCATGATCCGG
GAGCCTGAGGTCGGACAAGACCAAGTCCCAGTGACTGTTGTCTTCAAAAAAATGCAATGC
CGATTTCACCGAAGTCGCTCTTTCAACCTCGAATCCCTTTTTTCTGAGCCATGTCTGTAT
CATGGTTCCGAAAGCTAAATCGTCTTCTACTATCAATATTTTAGCCATGCTGTTACAATC
TTTTTCTCTTCCGGAGTGCAGCTCCTTATGATGTTGGAGTGCTATTCCTTATTATATTGG
TACTGTTTTGAATTGCAAATATACAGAAATAAAATGTATCTGACTACCCTTTTAACTTTC
TTTTGCGTATTATGACGCAAGATTTACCAAACATTTGGTTTATAAGACAGATACGAGAAA
AATTAATGAAATAAAAGTAATATGAAAAAGTTTAAGAAATGGGCTCTTGTAGCAATAGGA
ATGATGACGCTTGCCGTCTCTTTGGGTTCCTGCTCGGACGATGATAATGATTACTATTTG
AGAACCGTTCCGAATGCTCTTGTTACGGTGAAGGTGACTGGAGATAGATGTTATTTTCAA
TTGGATGATCAGACAACATTGACTCCTGGCAATATCAGTAAGAAACCTTTTGGGGATAAA
GAGGTTCGTGCACTGGTCAACTATACGATGACCGACCGTAAAGATGATAAGTATGGAGCA
GTGGTCAACGTCAACTGGATAGACAGTATTCTGACGAAGAAACCTGTGCCTTGTCTGGCT
ACTCCAGAGGAGAATGATGCCAAGTATGGGCATGATGCAGTAGATATTGTGCGTGATTGG
GTGACGATTGTAGAGGATGGCTATCTGACGCTGCGTTTTCGCGCCCTTTGGGGGAATGTA
AAACCGCACTCTATCAATCTGATAGCTCATGTAAATCCTCAGAATCCATACGAGGTAGAA
CTTCGTCATCATACGAATGGTGACCCTCAGTTGCGCTGGGGAGATGCTTTTGTAGCTTTC
GATTTGAATGACGTTTTGCCGGACACTCAAGGTAAAAAGGTGAAACTTACTGTCAAGTGG
AAATCTACTGTGGGCGATAAGACTGTAGATTTTGATTATTGTTCCCGCAAGTCGATGACG
GCAGAAAACAATAACTGATGATATTTTATATATTGTGTATGAGGAAAGGAAGAGGGGCAC
GACCGTCATGATGATGGTTGTGCCCCTCGATTTTTTCTTTATCTAACTCTATTTGAGTAA
TTTCAGGGCTTCTGCTGTCAGATACGGCTTGATTTTATCTAAAGGAACTGTAAAGGAGAC
TAATCCCATAGCATAAGGTCCTATTTCATATTGCTGATAGATAAAATGTACTCCGTCTTT
TGCCAGATATGGGGAGGAAGAAGGCAAAGGAaTGATTCCGTTTtCTATAAaCAGATAGTC
GTTGAGCTGAGCATCTGTTATTTGTTCTTCATTTTCATTCTGTCCTTCGTTTCCTGTTTT
TtCTTCATTTGCTGTTTGACTTTCATTCCCACTCTGTTGGTTCAAGTAACTTAATACCCC
CTTGCGCAAAATCGGTTGTAAGTCCTTTACCCTGGCCGTATCTACCACCTGACTCAGTTT
CTTACCCGTAGCCTTTACGATATTGAATGAGCGTTCGAAAGTAGAGCCGTGAGCACCGGC
AAGATAGGCATACGAAAGGCAATGATAAGTAACATAACTGTCCGTTTCTGCTTCCTTATT
CAGCCTGATGTCGTAGCTCATATTTGCATTGGCACGTGGGTCGGCTTCCTTGAGGTCTTT
CATCTGACTTTTCAGATAGGCAAAATTATCCTTGCAGTATTTTTCAATCACCAAATTCCC
GTTGGCAAGATCGCCCTTGTAGCTTTCCTGCTTTTCTATCTCATCTCCATTCATGTTTCC
AAGATACAGATTGGCTAATTCCTCATTGAGGATAGCTCTGATATTCTTTGAAAGTTCATT
GGGCTCAGTTGGGTAATCAACGCTGATGGCGCATTGTACTATTTTGCCTTCTTGCAGGAT
GCAACTGTCTGTATTGACCACGAGCGTATCAGCAGCCCGTGCTTCCTTGATGTCGTTAGC
AGCCTGTGCCTTTGTCGAACTGGCTTTGCATCCCATCATGATGCTGGCTACTAAGGCAAG
TGTTATGAGTGATAAATGTTGCTTTTTCATCTGAATTCTGTTTTTAGTTGAAATATCGAG
GGTAAAGGTAAGCTATTTCTTTGATAATTGTATCTTCTGTTCACATTTTTtAGAAAATAA
AGTCTGAACTTGTCCATATTTTTGTATTTCTACCAAGAACTTGCTCCATTTTGTGCACTT
CTATCAAGAACTCTCCCCATTTTGTGCTTGTAAATGCATATTTTGCAGTTAATAATTTTG
CATTTTACAAGAATTATGTTACCTTTGCGCTTAAGTTTAGATTAGAAATGAATCCAATAA
CGCAAACCATCATCCTGTCGGCATCTGCGGTGAGAATGCTTCCGCACATTGCCTTGTATC
TGCTTCATAAGAAGGAGATAGATGCCGATTTGTGCCAAGTGCAGGACAAGAAGCCTTCTG
TCTTGAATTTTATCAAGGCATGTACACGTGAACGCTCTTTTCGCAATCTTTTTtACTACC
GCATGGGCGAATACCGCTCGGTATTTATCTCTTGGCTCTTGCCTCCAGAGCGAACTTTGA
ATATCTGGTGTCCTCGCATCGGAGAGGGTGCTCATCTGGAACATGCTTATGCAACGTATC
TCAATGCAGAGGCTATCGGCAAAAATTTCTATTGTCTGCAGATGGTGACGTTGGGCAATG
GGAAAGGCGGAAGACCTACCATTGGAGATGATGTGAAAATTTATACGGGGGCAACGGTTT
TTGGAGGCATTCGTATTGGTAATCAGGTGACTATTGGAGCTGGAGCCGTAGTTTTCCAGG
ATGTGCCTGATGGTTGTACGGTTGTGGGAAATCCAGCAAGAATAGTTGAAAAATAATATA
AAAATATAGAAGTTATGAATTATGCACTTATCATAGCAGGAGGTTCTGGTAACAGAATGG
GTCAGGACATTCCTAAGCAGTTTATGCATGTGGATAATTGTCCGATTATTATCCATACGC
TGATGGCTTTCCAAAAaCATCCTGATATTCAGGGTATTGCCGTGGTATGTCTGGCTGGTT
GGGAAACGGTTTTGCAGTCTTATGCCAACCAGTTTAATATTACCAAGCTGAAATGGATTT
TCCCTGGTGGTAATAATGGTCAGGAATCCATTCATAATGGTATTTATGGTCTGAAAGAGG
CTGGATGCAGTGATGATGACCTGATATTGGTACATGATGCGGTTCGTCCGCTACTTTCAC
AGGATATTATCTCTTCCAATATCGCTATTTGCCAGAAATATGGATATGCAATAACCGGCA
TCAAGTGTCGTGAGGCTATCTTGGAGAGTGAGGATGGATTTACATCGACTACAAGTATTC
CACGTGACAAGTTGATCCGTACTCAGACTCCTCAAACCTTCCGCTTGGGCAATCTGATTG
CTGCACATGAGGAGGCAATGGCGAAAGGCATTGCCAATTCTGTGGCTTCCTGTACCTTGA
TGGCAGAACTTGGTGGCAGACAAATGCATGTTGTTCCTGGTTCTGAGAAGAATATCAAGA
TTACAACCATAGAAGACCTCGAGATCTTGAAGGCTTTGATGAAGGTTCAGCCTGAATCTT
GGTTGAAGTAGATTTTATGGGATGTTGTAGATTCAATGGGTTGATACGGATTTAATGTCA
GTAGATTTAATAGATAAAAAAaTGTAAACAAATAGTTTATGGTAGAACATTCATCTTTTT
CAGGTCATTCTCCTAATTCAGATTATTCTCCTTATAATCATGATATAAGGAGACTCTTTT
CTGACGGATTGAATCTGGAGCGCCTTCGTGGTTCCCGTATTTTGGTTGTTGGAGCTACGG
GGTTGATAGGAAGTTGCATTGTGGATGTTCTGATGCAAAATCCGGATAAATGCTATCAGG
TAATTGCTTCAGGACGTAATCGCAATCGGGCAAAACAGAAGTTTGCTGCCTATTGGGAGG
ATGATTGTTTCTCCTTCATTGAGATGGATGTGACGCAGACGGTGCAGGAAAACCTGGAAG
GACAGACCAATGAAAAAGCTTGCAGTTACTTATTGGAAAGGGTGGATTATATCATTGATG
CTGCCAGTAATGCCAGCCCTAATTTCTTCAAACTGAAACCTGTGGAGGTCATGAAGGCCA
ATATCAATGGAGTTTCTCATCTGATGGAATATGGACTGGAACATGGTATGCGTAGGATGG
TGTATGTTTCTTCTGGCGAAATTTACGGTGAGGGTGATGGCTCTGAATTTACAGAGATGA
GCAGCGGATATGTGGATTGCGCCTCTGTTCGTGCCTGTTACCCTTCATCCAAACGTGCGG
CTGAAACTCTGTGCATGTCTTATGTCGAAGAATATCATGCAGATGTGGTTATTGCCCGTT
TGAGCCATACTTACGGTCCTGGATTTACCGAAAGTGACAACCGTGTATTTGCTCAATTCA
TCAGAAATGTATTGAGAGGAGAGGATATTGTTCTGAAAAGTAAGGGTGAGGCATTCCGCT
CCTGGCTCTATGTTGTGGATGCTGCTCATGCTATTTTGCGTCTTCTGATGGATGGAGAGA
AAGGAAATGCCTACAATGTGGCACACTCGGAGTCCAATATCTCCATTCGTCAATTGGCAG
AGTTGATTGCTGGAAAGGCGCATCGTAAGGTCGTATTTGATATTCCCGAGGATGCTTTGC
AGGGCAATACGACTCCTATTACCAAGGCTACGTTTAATACAGATAAACTGAAAGCTTTGG
GTTGGAAACCCTTGTTTGATGTAGAACAGGGCTTTGAGCATACTTTGGCGGAGTGTTCTG
CTGGCAGTCATCCTTCTTCTAAGTAGTGAGATGGTGTCATAAGTCCAAGCCCCCTTATTC
TTTTGAGGAAAGTTTCTTTTtGATTTCGTCCCAGCTTTCTCTCTTTTCCATATTGAGATA
ATAGCGCAGGTGTTTTTCCACCCGCTGTTCTACAGGAGGGAACTGCATGTAGTCTCCAAA
GAAATGGCGCAGGTATCTATCGGCTTCCTCTGGTAACAATACGGTGGTGTCCTCGAAAGG
AAACTCCTTACCCTTGCCAAGCCAGGCTTTCGGGAAGATTTCCTTATAATGATACGAACC
GGTGTTGACCAGTACATTTTTTGCCGTTTCGAAATCATAGCGATGACTCATCTCGTCCAT
TTGGCTGATCAGACGGTGACGCAATCGGCTTCTGAAGAAAAACGCTAAGGTCTTGATGGC
AAAACGTCCCCAGGTTTCCTTGTGAAGGAGCAGGGAAAGGTATTCTCCGAAAGTGTTGTG
GGTAGTGACTGCGTTCAGGCGGTTGATGGTTTTGGAGTACTTGCGATACAAGGCTTTTGC
TGTCTCCAGATCATCATCCGTAGCATCCAATGGGAAAATATCCACATAGAGTCCGATGAT
GCAAGGACGTTCTTTCTCCTCGATGAGAGTGGTTTCCCGATTGACAAGTTTGGAGAAGTA
GAGCGGGTAGGATTCATTATTATAAGGAGTCACAACCTCATATTTGCCAAAATCTTCTTT
CTTGGCAATCTCTAATAATCGGTCGTAATCCGGGCGCGGCATCAGTACATCAATGTCATC
GTCCCACGGAATCATTCCATGATGGCGTGCAGCTCCGATGGCAGTACCAGCGCAGCAATA
ATATCTGAGGTTGTGAGTCTTGCAGATTTCCATGAATGCCTTCAATATGTCGAGAATCGT
GGCATTCCATTCCTTTTTGATGCTTTTTATCTCCATGTTTTTTGTATTTATGGTTGCAAA
AGTAAGCAAAAAGTTTTGAACTTCAAACTATTTGTGCTACTTTTGCAATAAAAAGAAAAA
aTGGCAGAAACATTGAAGGAAAaGACAGCCAAGGGATtGTTTTGGGgAGCTATGAACAGT
GGTTCCACGCAGATACTGAATATTCTTTTCGGAATATTCCTGGCCCGATTGCTCACTCCT
GCTGATTATGGAATCATCGGCATTCTTACCATCTTTACtCTCATTGCAGGTAATTTGCAG
AGCAGTGGCTTTACGCAAGCCCTTGTCAATATCAAGCAACCTACCCACAATGACTACAAT
TCTGTATTCTGGTTTAATGTGCTCGTAAGTCTCACCATGTATgTGGTGTTGTTTTTCTGT
GCGCCATTGATTGCTGATTTCTTTCATCAGCCTTGTCTTACCTCCCTGTCCCGTTTTGTC
TTTTTAAGTTTCTTCATCTCCTCCTTCGGTATTGCCCAGAATGGCTATATGATGAAAAaC
ATGATGAACAAGGAAATTACCATTGTGAATTTCATGGCACTGATCTGTTCTAATATTGTA
GGTCTGGTGCTGGCTTTCAATCAAATGGCTTATTGGAGTCTTGCCTGGCAACAGGTAATT
TTTATCCTTGTGCTGAATATCGGAAGATATTATTATACGGGCTGGCGACCTAATTTCCAG
ATAGATTTCGGACCTGTCAGGAAGATGTTCGGATTCAGTGTCAAACTTCTGGTTACCAAT
ATCATCAATACGGTGAGTACCAATGTGCTTACTTTTGTCTTCGGCCGTTTTTATCCTATC
AATGATGTAGGCAACTATTCTCAGGCCTACAATTGGGATACGAAGGCCAACTCGTTTGTG
GCCAATACGGTGGGACAGATTGCACAACCTGTACTTTCTTCTATTCGTGATGATCAGAAC
AGAGAAATGATGGTGTTTCGCAAGATGCTACGTTTTACTGCATTCCTTTCTTtCCCGTTG
ATGTTTGGTCTTACTTTGGTTTCTCGGGAATTCATCCTCATCACGATTCATGAGAAATGG
ATAGCCAGTGTGCCTCTGCTGCAGATTCTCTGCATAAGCGGAGCTTTTATGCCAGTTTAT
ACGCTTTACCAGAATCTTGCCATCAGCCGTGGCAGGTCAGATGTCTATATGTGGTGCAAT
CTGGGGCAGGTCATCGGTTTGTTAGCTTTGGTGCTTTTCTGCCATCAGTATGGCATTCAG
ATGATGGTTGTTGCCTATACCTTATTTATTATAGGCTGGCTGGTAGTGTGGCAGGCAATG
ATTAAGCGCATTACGGGTTTGAGATTTCTGGATGTTGCCAAGGATATTTTGCCTTTTATG
CTTTGTGCGGCATTCACTATGGGAGTAACCTACCTGCTTACTCGTTGGCTGGAGAACATC
TATCTCCTGCTTCTGGTTCGTCTGGTAATTTCTGCTGCCATCTATTTCTGCATCATGAAG
TTGCTGAAAGTGCAGATTTTAGAAGAATGTCTGGCATTTGCGAAAGATAAATTCCGCAAG
AAATCGTAATTTGAATTTCCTGCGGAATCTATTTCCTGATTGTCTGGTATTTCTGTAAAT
CCTATTTCGTTCCCAACAATCTTCTGTATGAGAGATAGAGGAGATTGACGCAGTTTGCCG
GAATACCCCATTTGATGAGTTGGATGACGAGCCGGATAATGCGACTGTGTGGGATATAGT
TCAGAGATTTATCTACTTGAGCCAGACTGATCTTGGCATTTCTTGCCCAGCGGTAAGCAT
TTACTACACCGATGTCAATGGCTCTCCGGTAAGTGTTTGCCGTGTCATATTTCTCAAAGA
AATCTATCAGATGTCTGGTGGATTTGAAATACGAAAGAAGATTCTTCTCGGATATGTTGT
GATTGTAGGAATTGATATTATCTGTACGATAATAATAGACTACATCATTGATGCAGACCT
TGTGATTTCCATTTTTTTtGCTTCCAACTTTATGATTTCCAACTTCTCTTGTCTGTGGGC
TTGCGTTGTTTGCAGTCCTCTTGTCCTGAATGGAATGATAGAGAAATTGGGCATTCCAGA
AGAGATCTTCAGCATAGTTGATTCCTTCTTCAAAGAAGATTTCATGTTTCATGATCATCT
GTCGTCTGTAGAGTCTTCCCCATAACCGGTTTGTGATGATGTTCTGGCAGATGAGCATTT
TGAGGAACACCTCTCCATTTTCAGTAAAGGGTCTTTGAGGTTCTGAGGCCTTTCCGCTGT
TCCATTCACAGTAGCTTCCGTCTATCAGGTCAGCCTGTCCTTGCGTATTTTCCGTCAGAC
CTGTCTGTCCCTTTGTATTTTCTATCAGTTTTTCCACTGCATTTTCAGGCAGGAAGTCGT
CACTATCTACAAACATGATGTAGTCGCCGTGTGCAGCCATGAGTGCGTTTTGTCTTGCCG
CTCCCACGCCCCTATTTTTCTCATGATGGATGATGCGTATCTGCGAAGCCCTTTCTGGAT
ATTCTTGGATGAGAGATTCCAGAATGGAGATACTGCGGTCGGGCGTACAGTCGTCCACAA
ATATGTATTCGATTTGTGCATACGACTGCCCGAACAATGAGCGGGCACATTGTTCGATAT
ATTTTTCTACTCCATAGACAGGAGTCAGGATACTGACCGTTAGCATACGCTTTTCTTCTT
TTTGAATATTGATATTATCTTCTTTTTTCCTGATTCACTTCTACTTTCTATCTTGTAAGA
TAGTCGAAAATCAGTGTACTGTTGTAGAAGAATAGGAAGATGGCTAAGATTGCCAATACC
GGGCGCAAGAACTTGGTATATTTTtCCTTGCCTTGCTTGAGAATATATCCGATGGCAATA
GGGATGATGAAAGCCCAGTGGGCTGCCATGATGTAAACTTCATTCAGTCCGAATCCCATT
ACCAGATGGATGAAAGCATCGCAGAGCACCCAAGAACCAGTGAGCCACAGGAATGGGGAA
CGTCTGCCCAACCATAGACCCGTAATCAGTAGGGCTACGATTGCCAGTTCTATTATATAA
GGTATAGGAGTCTGGTATTTAACGAATATCGGTCTATGACTATGAATATCCTCCAGCAGA
TGTTCCTTGTGCAGCATCAGCGATTCGCCGAATACATTTTCTATCAGTGATTCAGAGCGG
GAAACCGACATGTCGGCCCATTTCAGCATGCCTTTCTGCTGAATGTTCTTGCCGGCAATT
TCCTTATCATGAGCCTCTTTCTGTGCCATTTTTGCTCTGAAAGTACTGTCCTTGGCAGCC
TTTTTCTGTACCAGGCGCAAACCTTCCTGACGGTTGGGAATAATGAAGGCGCGGTTCTGA
TAAATTCCTGCAGCTCCTATCAGCAGTGTAGGCAGGATAATTCCTAACGCCAGATATTTC
GGACGGAAGAGTTTCTTGCCGTTGGTGAAAAGGGCGGCAAGGAAGGTTTTGGCTCCATTG
CTGAGTGTGATTCCTGCCGTAAAGAAGAAAAGAAGGGCGCATTGCCACCAGGGCATTCCT
CGGTGCTGCTGTTGCTGGCGACCTGCCAGATAAAGCGTCATCGACAGGAAAAAGAGTGAC
ATTCCGAAGTGATCATCTACGAAAGTAACCAGCAGAACGTAGGCGAAGGAAAAGAGCAGG
AATGTGAGCAGATTACTGTCGGCAGCCTTCAGTTGCATGATCTCCCTGAAAATCCTTCGT
ATGAAAATCGTGGAATAGGTGCCCAGGAAAGTCATCATCACAGCCACGATGGTAGTGGCG
AAATTCCTGGAAGTCAGTTCCATCAGCCATTCATTGAGCATCGTCAAAGGATAGAGAAAG
AAGGGAAGCATTGGATGCCTGTATTCCGTATAATACACTTTCCATTTGGAGAGTGTGAGA
TAAGTATATGGGTCGAACCCCGATACCTGGAAATTTTTGGTAAAGATGGTCCAGTAACCT
ACATTTCCATTCTTGCTGAAATCTGCATAGTGGTAGGTTACCATCAGCACGTTGAAGGCA
ACAATGAGCAGGAAGGCTACGAGCGCAAAGAGCCTTTCTTCTTTCTTAATCTTGAATATA
TTGTTCATCCTTGAATATTATTGTTTATTCTTGAATATGTTTTTTGTTGAAACGATTTCT
TTATCTTGCAAAAGTAATTGTTTTTTTtGAATATTCAAAATGATAGGTTTTATTTTGTGT
GATTTTATGTAAAAAaCATGTTTTTGTTTTGAGTTCTCTCTGATTTAGTGTATCTTTGCG
ATTGTATTGGTATCAGGCGCACTGTCAAGACTGGTTGTTATGTCATCGCGGATAGTAGAA
CTTACTTTGCCGATGCAGTAGTATATGGGAACATTTTTCAACCGTACAGTTAGAATTTAT
TTCTGATTGATACCGTGTTTTTTtCTGAATAATATTGAATATATTTTTCAGGATGATATT
GAATATATTTTAATAATATAGAATATGATGAAACATGCTTTTTTGATAATGGCTCACAAT
AATCTGGAAATTCTGCAGACGTTAGTTTCCATGTTGGATGATGAGCGCAACGATATTTTC
CTGCATATTGATCTTAAGTCGAATATGCTCGCAAACCATCCTATGTCCACCTCCAAGGCT
CGCCTTTTTGTTTTGGAACATCGGGTGGATGTGCGTTGGGGTAATCTCAGTCAAATTCGA
ACTGAATATGCTTTGCTTGAAGAGGCTTTGAAGCATGGATCATACGAGTATTATCATATT
CTTAGCGGACAGGATTTGCCTATCAAGACGCAGGATGAAATCCACCAGTTCTTCCATGAG
CACAGAGGCAAGGAGTTTGTGGGCATCAATCGTGGTGAAGAATTTGAGTGGGATTGCCGC
CGCAAGATGATGAGATGCTGGTTTCTTACTCGCTATACACGCACCAGATGGGGCTGGTTC
AATGGAATTATCAGGCGCATCAATAAGTATCTTTCGCTCTGCCTGATGCCTTTTGTTCAC
CGCTCGAAAATGGATTTTGCCAAGGGAGCCAACTGGGTAAGTATCACACAGAAATGTGCT
GAGTATGTGGTCAGCCAGAAGGCGTTTGTACTCAGCCGATTCAATTTCACTTTCTGTCCC
GATGAGTTCTTCCTGCAGACCTTAGTATGGAATCATCCGGAATTCCGACAGGCATTGTAT
TCTGAAACAGATGAATATGAGGGGTGTATGCGACTGATAGACTGGAAACGGGGCAATCCT
TATGTCTGGACATCGGCAGATAAAGAAGAACTTCTGCATTCCAATCGCCTTTTCGCCCGC
AAGTTTGACTTGAAAGATCGGGAAATCATAAAATGGGTAAAGGAAACTTTCTGTTGAGAG
TTTCCTTTACCCATCTTTATTTTCTTTTTGGGGATTCCTCGTCCCTTTTTCCTTTTTCTT
AGGGCATTCTTGGAGCGATTCTTATTTGCCCCTTCATTTTTCGTTTCCCAGCCTTAACCT
ATCATATAATTAACCAGCAGATAGCCGTTGCTTATCCATAGATAGAGTGTGAGGGCGAGG
AGCAATCCTCGGAGTCCCCATGTTTGCCAATTCCCGGAACGCCTTTTTCCAGACAGGTTT
CCATCTTTTTCCACTTCTGCCTGATATCGGGTTCCTGCTTTTTCCACCAGAAAGCCGATA
GCGATAGGGAGAGCATACATATAATGGGCTGTCATGATGTAAACCTCATTGATGCCGAAT
CCCAAACCGATGTGTAGAGCAAAATCGAAGAGGAAGAATATCATCGTGAGCCACAGAAAA
CGTGACTTCCTGCCAGCAATGAGTCCGAGAATGAACAGAATAACGATGATTCCTTCCACG
ACGTAGTTGACTGGCGATTTGTATTTTACGATGACTGGTCGGTCACGGAGAACATCGCCC
AGCAGATGATCCTGATGCAGCATGATGGCTTCTCCGAAGAAGTTTTCCACCATGGTCTCA
CTCCTTGAAGTCGAGATGTCTGTCCAACTGCTGAATTCTCCCTTGGCAATCGGTTTTCCC
TTGTTCTTGTTCCATATCTGCTTATGGTCTCTTACATATTTGTCGCGTGCTTTCTGTTTT
ACGATTTTCTTCACGGCAATAGCCACGTCAGCTGAATCTTTTACCTGGGCAGTATCCTTG
TATTGCTGCATGAGCTTTTCTCGGGCTTCCTTGTCTTTCTTCATCTTGATTTCCTTGCGT
GCCATTTCCTTAGGCCATACGAAGGTGCGGTATTCCCAACGTGCAAATCCCCAGATGACA
GCCGAAGGCAGAATGACTCCTAAGAGgAAGtATTTGATGCGGAAGAAGTGCTTGCCATTG
GTAAAGAGGGCGGCGAGATATGTCTTCAGTCCGTTGTTGAGCGAAACTCCTGCCGTAAAG
AGGAAGAGGAGAACCGTTTGCCAAATGGTGAGCTTTCTtCCCTTTTTGATGCAGACACCC
GTGATGTAGAGCGTGGTGAGCAATATCATCATCGACATGATGAAATGGTCGGGCACCATC
GCCGACACCATGACGTATGCAAACGAGAAGTAGAATGCTGAAAGCAGATTGGCATCCCAG
CGCTCTGTACCGATCACTTCCCTGAATATTCTGTAGAGGAAGATGAAGGAGTAGAAAGCG
CAGAATACGAGAATAGCTCCCACGATGTATTGCACGCAGTTATAGCCCGTCAGCATCATC
AGTCCCTGGTTGATCTGGTTGGGAATGTACATGAAAAATGCCAGCAGTGGATGGCGATAG
ACATTATATTCCGTGTTCCACTGCGAAACTGCCGCATAGGTAAGTGGGTCAAAACCAGCT
ACATGGAAGGCCTTGACAAAGAGCTTGTGGTAGTTTTCCGAGAGTTGGGAAAACTGATTG
TTGTACTTGATGATGGTCAGCGCATTGAGGACGATGGAAACGAACAGCGCTATAATGGCC
GACCATTTTTCCTCTCCCTTGATGCGGAAAATATCGAATACTTTTTTCATGAATAGCTAT
TATTTCTTGAGAAAGAATCTTACCAGTAGGAAGTTTACCGGTATGCAGATGCAGAGCGTA
GGAATCATGGCCATCTGTTTGGCTAATCCCAAACCAACAAAGAGGTTGAGGAAGAGTGTC
TGCATACTGTAGTTCACGATATGTGAGAAAGTGAAACCAGCCCCTCGCTTGGCATTGGCT
TTCACTTTGAAGGTGTAGCGGGTGCTTGCAATGAAGTTGAAGATGAAACTGAGAATATAA
GCCAGTGTGTTGGCAACAGTAGCCAGTGTGTGGTCGCTGTTTCCCAATGTAGGGATAAGG
TTTGCCAGCAGCGGCATGGCTGCAAGATAAATGACGTATTGCAGGACGGTAGCAATACCA
CCCACGATTGCAAAACGGACGACCTCGCCAAGTTTCTGACGCTTGGCGAGGTCTATCTGG
TTATATTTTtCCTTGATATTCATATACTAATGTCTATCGTGCAGGATGAGTCTATGGTCT
GAAAGGTCTGGATTATCCGTAGATAACCTTACCGTTCGCGTCCTCATAAGGAGCCAGATC
CTTGGCATACTGGTTCATGGCACGGAGGCTCATACCCATTGATGAGAAACCACCATCGTG
GAAGAGGTTCTGCATGGTTACCTTGCGGGTGAAGTCAGAGAACATCATCACGCAGTAGTT
AGCGCAATCCTCAGCTACGGCGTTtCCGAGAGGAGACATCTTATCAGCGAAGTCCATCAT
GTTCTCGATGTCCTTGATTCCCTTACCAGCTGTAGTAGCAGTAGGGCTCTGAGAGATGGT
ATTGATACGTACGTGCTTCTCACGTCCGTAGATGTAACCGAAACTGCGGGCGATGCTTTC
GAGCATGCTCTTAGCGTCAGCCATATCGTTGTAACCGAAGAAGGTACGCTGAGAAGCCAC
GTAGGTAAGGGCTACTACAGAACCCCACTCGTTGATGGCGTCGAGCTTCTTGGCTACCTG
CAACATCTTGTGGAAAGAGATAGCAGAAATATCCAGAGTCTTATTCAGGAAATTGTAATC
GAGATCATCGTAAGTACGGTGCTTGCGTACGTTAGGGCTCATAGCAACAGAGTGGAGCAC
GAAGTCGATTTTGCCACCGAGTTTCTCCTGAGCCTCAATGAATACCTTTTCCAAATCTTC
AACGCTGGTCGCATCAGCTGCGATGATAGGGGCGTTGATTTGTTCAGCGAGCTTGTCGAG
AGTACCCATGCGAAGGGCCATAGCTGTGTTACTGAGTGCGATAGTTGCACCTTCCTCAGC
AGCCTTTTCGGCTACTTTCCAAGCGATAGATTCCTCATTGAGTGCACCGAAGATGATGCC
ACGCTTGCCTTTTAACAAATTGTGAGTCATTGTTATCTTAATACTTTTGTTTAATAATAA
CGGCTTTCCTTCTTATATATAATAAGGTATAAGACCGTCTGTCTTACCTTGCCGTTGAAA
TCGTGCGCAAAATTACGAAAAATGTGCAATATAAGCAAGCTTTTTCGATAAAAAGTGATG
TAAACGTTTTCTTTTtCTTCGATAACTTGCCAAAACCTTTAAAAAACTCAATTTTGGCAA
GTTATTGGATTGGATAACTTGCCAAAATCGATTATTTTTtGTAATTTTGGCAAGTTATTA
GATTCTTAGCTTATGGATAAACTGATAGGAAGAAAGCTTGAACAGGCTAAACTTCAGGCT
TGTATGGAGTCTGAACGCTCTGAATTTGTTGTCGTCTATGGTCGTAGGCGTATAGGAAAA
ACGTTTTTGGTAAGACGTTTTTTCAAGGACAACTATGCTTTCTCGTTTGTAGGAAAACAT
GAAATGAGACGTGAACAACAATTGGCCGAGTTTGCTAAAGAACTGATGTGCTATTCTCAT
TCAACTTTTGTTCCACAGCTGAAAAACTGGACAGAAGCGTTTGATGCTTTGCAAAGATTA
TTAGAAACTTACAACATTCCAGGAAAAAAAGTTGTTTTTTTtGACGAAATGCCTTGGATG
GACACCCCCAAATCAGATTTCGTATCGGCATTGGAAAACTTCTGGAATGGATGGGCCAAC
ATGCGTGATGATATTGTATTGGTGGCTTGCGGATCAGCCACATCATGGATGGTGGACAAA
CTCCTGCATAATCAGGGGGgACTTTTCAACCGCATTACCCAAAAAaTTTATCTTCGTCCT
TTTAAACTGAGTGAGATGGAGCAATATCTGGATGAAAAGCATTTTGGATGGAACCGTTAT
CAGATAGCCCAATGCTACATGATATTGGGCGGTATTCCCTTTTATCTGACATTGCTCAAT
CCCAAACTCTCCCTATTGAGCAATATTGACGAACTTTTCTTTGCTGATGCTCATGCCATG
CTGCGAACCGAATATAATGAATTGTATTCCACCTTGTTCAAACGTCCAGACAACTATCTT
GCAGTCATCAGGATGCTGACCGAACGGAAAGAGGGATTTACCAGAAAGGAAATCAACGAG
AAAACTAAATTGGGTGGAGCTGCACTTTCTAAGATTCTGTCTGATTTGGAACAGTGTGAT
TTCATCTTTTCTTATGCCCGTTACGGCAATGCCAAGAACAATGCAATCTATCGCATCAAG
GATTTTTATACCTTATTTTATTATAAATATGTGAATGGAATAGATACGAAAGACAGTCTT
CGTTGGACTCATCTTTCATCTACGCCTCAGGTGTCAAGTTGGCAAGGCTTCAGTTTTGAA
CTTCTCTGCCTACTGCATTTGGATGAAATCAAGAAGGCTTTAGGGATAGATAGAATTCTC
AATGATGCAAGTGCTTGGCGTAGCAGGCAACCCGAACAGAATACGCAAATCGACTTGGTG
ATAGAGCGTGCCGACCATAATATCAACCTTTGTGAAATGAAGTTTTCTTCAGGCATGTAT
GCTATTGATAAAGGTTATGAGCAGAAATTGAGAGAACGCATGTCTATTTTCCTGGCAGAA
ACCATGACCAGATGCAGCACCCGCATCACCATGGTTACCACCTATGGAGTATTGCAGAAC
AAACATTCAGGCATTGTAAATGATGAAGTTTTGCTGGATGATTTGTTCGAATGAGATTCA
TTTTCTCCTTATACAACTTTGGTATGTATAAGGAGAAAACGTAACAAATAGTAAGCAGAA
ATGCGCTATTCCTTACTAAAACCATATATTTTTGCCAAGTAATTGCATTTTTATAACAAA
ATATTTGCAAATATCCGAAATAAATTATAATTTTGCAGCCGATTATAGTTAATTTATAAA
TTTTATCAAAACGAGAGAGATTATGATGAAAAGAATCGCAATGTTGATGGGGGGGGCAAT
TCTCAGTTGTGGAGTAGCCTTTGCTCAAACATCCGTTACTGGTAAAGTTACCTCTTCAGA
TGATGGTGAGCCTGTAGTTGGCGCATCAGTCAGGATAATAGGTTCTAAGACTGGTACAGT
AACCGACATCGATGGAAACTTCTCTTTGAATGTTCCTGCTGATGCTAAGTTGGAGATTTC
ATACATCGGTATGAATCCACAAACTGTCAAAGCAAGTTCTAATATGAAGATTGTTTTGAC
TTCTGATAACAAATCACTTGATGAAGTCGTAGTTGTTGCTTATGGTACGACAACTAAGGC
ATCCTTTACTGGTTCTGCTGCAGTAATGAAGGACAAGGATATGTCTGCAGCAAAGTCTTC
ACTTGTTAAGTCACTCGAGGGTAAAATGGCTGGTGTCAATCTTGGTGCTTCTACAGGTGA
CCCAGGTTCAGACCAAAGTATTTTGATTCGTGGTATTGGTTCTATCCATGGCTCTACTCA
GCCTTTGTTTGTCATTGATGGTATTCCTGTATCAAATAGTGATATGGAAAATGCTGGTGG
TCATACCCGTTCTCAGTCTATCTTGTCTTCTATCAACCCAAATGATATTGAAAGCATGAC
CGTATTGAAGGATGCTGCCGCATCTTCACTCTATGGTTCTCGTGCAGCCAATGGTGTCAT
TATCATTACTACCAAGAAAGGTAAGGAAGGTAAGACACATGTCAACTATGATATGCAGAT
CGGTTGGAGTAATATTGCCAAAAAGAGTGCATTCGAGACCATGAATAGTGTTGAGTTGAA
GGAGTATTGGACTGATGCAGTCAAGAACTATTTTGAAATGTATCCAAATGCATTGAATGC
ATATTATCCTGGTATGGATGCTTCTGCTGCAGCTTTAGCTGAAATCCAATCTGGCTATTT
TAGTAATTATGACTCTAATGAGACAACAGACTGGTTTAAGGAAATTTACCGCACAGGTTT
CACCACAGACCATCAGATTTCTATTGATGGTGGTAATGACCGTACGAAATTCTTCACCAG
CTTTGGCTATAATAAGGTGAATGGTACTGTAAAGGGTAGTTCTTTTGACCGTTATAGTGG
TCGTTTGAATTTGGATCATAAAGTAACAGACTGGTTCAAGGTTTCTGCAAAGGAAATGCT
TTCATTTACCAATACTTCAGGTTTCCGTGATCAGGGTGACCAGGCACAGGGATTTGGTAC
AAGTTCACCAATGTCTGTTCTTTTCTCAATGGACCCTACTGCCAAGGTAAAGAATGAAGA
TGGTTCATATAATGCAAGCGCTTCTTTCTCATCTCAAATCTCAAATCCAAACTTGATGTA
TGGTGATGTAAAAGATCAGGGCGATCGTTCAGAGACATTGGATGCAGAATTGATGCGTAG
TTTGACAAATGTTGAAGGTGAATTAAAGTTGCCATACGATTTGACTTTACGTTCAGTCTT
TGGTTTCGACTATATGAGCAACAGTATCCGCGAGTTCTGGGCTCCAAAGAGTGTAAATGG
TAAGGCTCAGAATGGTATTGGTTCTCGTAGCGTTTATACAAGTAAGACTCTTACCTCTTC
TACAACATTGAATTATAATCATTCATTTGGTAAGCATAATCTTGCTGCAATGGCTGGTTT
TGAGACAGAGAAGCGCGACTTGTTGATATTGTATGCTTCTGCTCAGAATTATGCTGCTGC
ATTGCCAGAGTTGTCTAATGGCCAGTCTAATAGCAACTCCAGCATGAGCTATACTGCTGC
AATGATGTCATGGTTGGGTAGTTTAAACTACAACTATGATAATAAGTACTATTTCTCTGC
AAGTTATCGTCGTGATGGTTCTTCACGTTTGGCAGCAGACAACCGTTGGTCTGACTTCTT
CTCTGTATCTGGTGCTTGGCGTATCAGCAGTGAGGAATTCTTGAAGGACAATGATTTGTT
CAGCGATTTGAAACTTCGTCTTTCTTATGGTACTAATGGTAACCTGCCTACAGATTATTA
TGGTTATATGGGTACATATTCTACTTCTGGTGGTTATGGCTCACAACCTGCAATTTTCTG
GGGTCAGATGGCTAATGAAAAGTTGAGCTGGGAAAAATCTCACAACTTCAATATCGGTTT
GGATTGGACTTTGTATAATCGTGTGACATTGACTTTCGATTATTACAACAAGTTGACAAA
AGACCTTCTTTTCCAGATGCCAGTATCATACGCAACTGGTTTCAACAGTTATTGGAATAA
TATCGGTGAGTTGAAGAATCAGGGTCTTGAATTCTCTGTAAGCTCTCAGAATATTCGTAC
AAGTGATTTCTCTTGGACCACAGATTTCAATTTGACCAAGCAGAGCATCAAGGTCAACAA
GTTGCCTAATGGTGACGATGTTCAGTATGGTGATGGTAATATGTACTTGCTCCGTGAGGG
TGAGTCTATGCATACATTCTATTTGCCAAAAGCTAAGGGTGTAAACTCTGAGACTGGTTT
GATGGAATTCTGGATTGACCCAGAGGATGAGTCTAAGGGTGTAACACCTGTTTATTCAAA
GGCAGGCAAAACTATTGTCGGTAAGGGTGTTCCTGATTGGATTGGTGGTATGACCAATAC
TTTCCGTTACAAGGACTTTGATCTTTCATTCATGATTTCTTATCAGTTTGGTGGTGATTT
GTTCGATTATCCAGGTTACTTCTTGACTTATAGCGATGGTGTTCGTATGGGCACATTCAA
TATGTCTAAGCGTGTAGCAGGTAATTATTGgAAAAaGCCAGGTGATGTAGCAGAGTTCCC
TAAGCCAATTATGGGTAATCCTTATCGTTCAGATAAGTTCTCTTCACGTGAAATTATCTC
TACAGATAATATTCGTATGCGCGATATTACTATTGGTTGGACTGTGCCATATTTCAAGAA
GAGTATCAGCAATTTGCGCGTTTATTTCCGTGCAACCAATCCTTTCTTGATTTACAATGC
AGCCAAGGATTTGGATCCAGATGTAGATGTCAATGGTTATCGTCAGACTGATACTCCAAC
AACACGTCAGTTCCTGTTCGGTCTCAACTTCAGTTTTTAAACAATAATAGAAGATTATAA
ATATGAAAAAGATATATTTAGTATTGGGTATTGCTGCAAGCATGATGTTCTCTTCATGCA
GCGACTTCCTCGATAGAGAACCTTCTACAGAACTACCTACCAACTCTGCTATTAAGAGTA
CTTCTGATTTGCAGAATGCCGTCAATGGTATTGGCTATGTCCTCTCTGGTTCTTTGGTTG
GTTATGATAGAATGTCATACGCCTCTGAGTTTACTCTTTTTGGTGATTTGCGTACCAACG
ATTTCATGGCTCCTTCTTCACAGGGACAGACAGATGAAATCCGTCAATATGCTTATTCTC
CAAACGGAACATATCCTGATGCAGGTTATCAGATTTTCTATAAGGCATTGTCAAATGTAA
ACAGTGCTTTGGAAGCTGTTCCTAATGTGGAAGGTAAGCAGGCTACAATTGACAATCTCA
AAGGTCAGTTGATTGCTTGGCGTGGTTTGCTGCATTTCGACTTGGCTCGTATGTTCTGTT
ACATTCCAACAACAGTGGATAATCCTTCAAACTCTTTGGGCTTGGTTTTGGCAGACAAAA
CTTTCCCACAGGATTATAAGGGTACTCGTACAGATTTGAAAACAACTTACGACTACATTA
TTCAGCAGTTTACCGATGCACTTCCTTTGCTGAGCAAAACTTCTGATGTAGGTTACTTTA
ATTATTATGCAGCTTTGGCTCTTCGTGCTCGTGCTTACCTTTATGCTGGTGAATACACCA
AGGCTCTCGCTGATGCTAAGGAGGTCATAGATCATGCTGGTGAAGCAAGTTATGAACTTT
ATACTCGTAGCAATTATGTTTCTGCTTGGGCAAGTGCAGGAACCACAGAGTCTCTTTTTG
AGATGAAACTTTCTTCTGAGTATAATGCTCAACGTTATGGTCCTGGCTATTATACAGATG
CAACAGGTTATCCTGAGTGCGCTTTCAATACTAACGGCTATTTGTACAAGTATCTTTCTT
CTCATCCAAAGGATGTACGTTCTGGTCTGATTAAAAATCAGACAGATGCTAAAGAGTATG
AGGCTGCAGCAGGTTATTATCCTGCCAAGTATCCTGGTCAGAATGCTAATATCTACGTAA
ATAATCCAAAGATTATCCGTCTTTCTGAGGTTTATCTGATTGCTGCAGAGGCTCAGTGGC
ACATTGACAATCCTGGTTCATACACTTTGACAGGAACAAGTGCTGCAGCAGCTGAATACA
TCAATGCTATTCAGAAAAATCGTATTGAAGGATATGAGGATGTTACATCTGTAACTCTTC
AGGATATTCTTCATCAATATGAGATTGAGTTGTTCTGCGAGAACCAGATAACTTATGCAT
ATTGGCGTAATCACCAGAGTGTAACAAGTGGCGATGAGGAAGAAATCAAGTATAACGATT
ATCGTACTATCTTGCCTATTCCTCAGGCAGAGCGTGACTTCAATAAGGAACTGCAGCAGA
ATCCTGAGTATTAATATTGCAAAGGGATAAGCTAAGTTTCATAGATTTAGACAAATATTT
TTAATCAACGATATAGGAATGCCATGAGTGGCATTTTCTATAAATCTCTCTGGAGAGGCT
GGCTGTGAAGCTCGCCTCTCTTTTTCGATTTTAGATGTTCAAACTGTCTGGATTCATCAA
GAAATCATAAATGTTCATGGTAAGGATACCTTCCTCGTTCTGGTAAGTCGGAGTGGGCGT
TCCTACGATGACGATTTTCTTGAAACTGTCTTTTATGCGCAAAAGAGAGTTGAACTCTTG
TTTCATTTTGTCTTCTGTTGGCAAGGCATAGGCAGACTGTATGTAGTATCTCTTATAGCC
CAGATTGCAAACGAAATCGACTTCTAATGTACTGCGTTGCCGCTTACCATCCTCTCCAAT
CGTAAAAATTGGTATTTGTCCCACATCAACAGAATAGCCTCTAAGACGCAATTCATTGTA
TATTGCGTTTTCCAAGAGATGTGTAAATTCTGTCTGGCGAAAATTAAGTCTGGCATTACG
TAACCCTAAGTCTGTGAAGTAATATTTTGATGGTGTGTCAATGTATTTCTTGCCTTTGAT
GTCAAATCTGATGGATTTCTCGATGATAAAAGCATCTTGCATCAAGTCTATATAGTTCTT
GATGGTATCTTTTGAAAGACAGCTTTGTTTGACAGATTTGAAGCAATTTTCCAACTTTGT
TGGATTGGTTAGGCTGCCAATATTTGAGGCGACCAAGTTGATTAGCTCTTCCAAATCGTC
ATCTTTCTTTATTTCATATCGTTCCTTGATGTCACGGATATAGGTATGAGTAAAAAGGTT
CTTGAGGTACTCTACTTTTCGCTCAATTTCATCCATTGTGACCACTTGTGGAAGTCCACC
ATAGGTGAGATATTCATTCAATAAATCTTCACGATTACCTTCTTTTGCAGACATAAACTC
TTGAAAGCTTAAAGGCGTGATACGTATTTCGTCGCCTCGTCCTCTGAACTCTGTAATTAC
ATCTTTAGAAAGGAATTTTGCATTGCTACCTGTTACATAAACGTCTGCATTTGTGATTTT
GAGATAGCTATTGAGTACATCCTCAAACTCTGCTACCAACTGTACTTCATCAAGGAGGAT
GTAATATTGTTGAGAGTCTGTCATCCTTGAATCTATATAGTTCAACAAAGCATCAGGATT
TCTTAGAGCGGCATTACGGCGGTCTTCCATATCAACCTTGATAATATGCTGTTCATCTAC
TCCTTGTTCTAAGAGATAGTTATGAAATAAGGTGAAGAGAAGGTATGATTTGCCACATCG
ACGCATTCCTGTTATTACCTTTATCATGCCATTACCCTTGCGGGCAATGATTCTGTTTAA
GTGAATATTACGTTTTATCTCCATGTTATTCGATTTTTTTGTGATTTATCACACTTTTGT
CGAGTGCAAAGTTAGGAATATTATATGTAATCACCAAATATCATTCGATTTTTTTGTGAT
AAATCACACTTTTGACGAATACAGGGGCAAGAATGCTGGTTGTGAAGCTCGCCTCTCCTT
TTTCATATTATTGTAAAAGGTAAACACTATTAGTCTTTTAAGCAAGCCAATGGAATAACC
TTGACTCCATTAGGGCGAGTGTATGCCATACTGCCCCCAGTAAGTAAATCTTCTTCGGGC
ATGAAAGCTTAGTTTAGTGTCGCTGAATGTATGTTCAACGTCGTTGAACTTATGTTCAGC
AGCGTTGAATTTAAGTTCAACGACGTTGAACATAGACTTTATGCTGATTTAATGACTTTT
TCATGAGGCTTTATATACTTTTTCTTGCGAATTATTAGACTTATTCAAGCAATTCTTTGT
AATTTTGCATGTAAAAACATAAAGAGATGAAAATAGTAGAAAGAAATATGGTAGGCAAGA
AGAGCCAAGAGGCTTGTGAGGATGGTATCGTCGTGACTGATGATTTCATCGCTGTGATTG
ATGGAAGTACGAGCAAAACTCCTACGCATCTTTCTCCCGACATGAAGAACGGACGCTATG
CAATGGTGCTCATCTCGGAATTTATCAAAAaGGAATTAAAGGCTGAGGCTTCTGTTGATG
ACTTCTGTCAGGGTGTTTCTTCCTATATATATAATAAGGTGTATAAGACTTTAGGCATGG
AAGAGCGGATGAAACTGCATCCTGAAGAACGACTCACTGCTTCTGCTATCGTCTATTCCT
GCGCCAGGAGAGAAGTGTGGATGGTGGGTGACTGTCAGGCATTCATCGGCGGCAAACTTT
ATGAAAACAACAAGCCTTTCGAGGAAGAGATTGCTGCCAGACGTGCAAGTCTCATTCGAC
AGGGAATGCCACCGGCAGATGCACGCAAGGCTATTGAAACGCTGCTTATTCAGGCGATGC
TCGACGGACAGAACTCTCATTATGCGGTAATCGATGGATTTCCTATCTACCGTGAGGGTG
TAAAGGTCATTTCTCCAGCCATAGGAGAAATTGTTCTGGCAAGCGATGGATATCCGTTCC
TGAAACCAACTCTTGCTGAAAGCGAGGCTGCCCTACAGGCTCAACTCGCAGCCGATCCTC
AAAACATTTCCTCTTTCCTTGCCACTAAGGGACTGCTGGAGGGCTATCACAGTTTTGACG
ACCGGTCTTATATCCGGTTCAAATAAACATAAAAAAGTCCTATACAAGTAATATCCCGGT
ATAGGGCTTTTATTATAATCTCAGATCTTATCGATGATCTTATTTTTTCCTATTCGATGA
TCTTGTCTTTTTATCCTACCTGACTTCCTGGCTTTACTTTGCCAAGGAGAGAGGTCACGT
TGAGGCTGGCTGTTAAGCTCGCCTCTCTTTTTTtGTCTTTTTATTTGCGTATCTAATATT
TTATTCGTAACTTCGCATTGTCTAAAGAAATATAGCTATGGAAGAGATAAGAAAATACCC
AGTAGGAATGCAAACCTTCTCTGATATACGAGAGGGTAATTATGTGTACGTTGATAAGAC
AAGGTATATTGTCGATTTCTTGCGTAATGGTTCTAAATATGTGTTTCTGAGTCGTCCTAG
ACGATTCGGTAAGTCGCTTTTTGTCTCTACGCTCCAGGCATATTATGAGGGCAGGAAGGA
ACTGTTTGATGGTTTGGCACTTGGCGAATATGAGAAAGAATGGGTGAGGCATCCTGTTCT
TCACTTCGACATGAGTACTGCCAAAAATCAGACACCCGAGGGGTTAGAAGAGATGCTGGG
CTACATGCTTTCTGAATACGAGCAGGTCTATGGACGTGACGAATTGGCGGTGCAACCGAG
CCAGCGTTTGCAGTCTTTGGTTAAGCGTGCCTATAAGCAGACGGGGCAAAAGGTGGTCGT
TTTGATAGATGAATACGATGCTCCTCTCTTGGATGTCGTGCATGAAAAGGAAAGTTTGAT
GCCATTGCGCTTGGTTATGAGGAAGTTTTATAGCCCATTGAAATATTTAGACCCTTGGCT
GGAATTTATCTTTATTACGGGTATTACCAAGTTCTCTCAGTTGAGTATCTTTAGTGAGAT
CAACAATTTGGATAATATCAGCATGTTCGACCAGTATTCTGCTATCTGTGGTATCAGCAA
GACAGAACTTCTGACAGCGATGAAGCCTGATGTTGAGTTGTTAGCCAAGTCTTTGGGAAA
AACTTTTGATGAAACGGTTGCCGAGTTGAGTTCATATTATGATGGTTATCATTTCAGTAA
AAAaTCAGAAGATGTGTTCAATCCGTTTAGCCTGGTTAAAGCTTTGAGAAGTCAGGAAAT
AGCAGCTTATTGGTTTAGTTCAGGTACTCCATCTTACATTATCAACACTTTACGCAAACA
TCATGTGGGTGTGATGGATATTGAACAGAAATCTGTAGGAGTGGATGATTTCGATGTCTC
TCCTGAGCAGATGACTTCAGCTTTACCATTGCTTTATCAGAGTGGGTATCTCACCATCAA
GAAGTATAACCCTATCTTGCAGAGCTATCAGCTGGATTATCCAAACAAGGAAGTGTGTGT
GGGGATGATTCGCTCCTTGGCTCCTAACTATCTCTCTCCAATATCGTTGAACAATAATAG
TTTCATCTTCGATTTTTTGGAGCAACTATATGACAATAACATGGACGGTGCGTTGCAGAA
AATGCAGGCTTATCTTGCCAGTATCTCCAATCGACTTGCCAACAAGAACGAGAAGGATTT
CCAAACGGTCTTTTATCTCATCTTTAATTTGATGGGTGCTTACATCTTGGTGGAGGAGGA
TAGTGCAATAGGCAGAGCAGATGCCGTTCTTCACATGCCAGATACCATTTATGTGATGGA
ACTGAAGTTTGATAAGACGGCTGAGGAAGCTTTGCAACAGATAGATGATAAAGGCTATCT
CATTCCTTATTCTGCTGATGGCAAACGACTGGTAAAAGTAGGAATCAACTATGACAGCCA
GAAGAGAACCATTGGTGAATGGAAGATAGTAGAAGGGTAAATAATGATGGCGCTGACCTT
TACCGTAGGTTATCGCTTTACGTTATAAAAGAATAATTTGGATAGAAATAAGAAAAGCCT
CAAATCCGCAAAGGATTTGAGGCTTTTGCCTTATCTGATAATCAGATGATTCTATGATTC
TTTATCCTACCTGGCTTCCTGGCTTAACCTTGCCAAGGAGAGAGGTAACGTTGAGGCTTC
CGTCGAAGTTGACAGCACTCAGAATCATACCCTGGCTCTCGATACCCATCATCTTGCGAG
GAGCAAAGTTGGCTACGAACAATACGTCCTTGCCGATCAGCTGTTCTGGCTCGTAGTAGG
CTGCGATACCTGAGCAGATGGTGCGCTCTACGCCAGAACCATCGTCGATGGTGAACTTCA
AGAGTTTCTTCGATTTCTTCACCTTTTCGCAGTTCAGAATATGGCCCACGCGAATGTCGA
GCTTCTCGAAATCATCGAAGCTGACCTCTGGCTTGATAGGTGCAGCCTTGTATTCAGCCT
CCTCGTTAGCCTTCTTGGTGTCAGCGAGTTTCTGCAACTGTTTCTCGATGACCTCATCCT
CAATCTTCTCGAAGAGCAACTCTGGCTCACCGAGCTGAGTACCCGCCTTGAGCAAGTCTG
TGCTGCCCAACTGGGTCCATTCGAAAGTTGGCATGTTGATCATCTTGCGCAGTTTCTCAG
AAGAGAAAGGCAAGAATGGTTCGAAAGCGATGGCGAGGTTGGCAACCAACTGGAGGGAGA
TATTCAGGATAGTCTCCACACGCTTAGGATCGGTCTTCCAAACCTTCCAAGGCTCACATT
CTGTGATGTATTTATTACCGATGCGGGCGAGGTTCATAGCCTCTTTCTGAGCCTCACGGA
ATTTGAATACGTTGAGATACTGCTCTACCTTCTCCTTCACGTCTTTGAACTCAGCAATAG
CCTTCTCATCTACCTCCTGCAGTTCGCCGCAAGCAGGAACTACACCGCCCCAATATTTCT
TAGTGAGTTGGAGAGCACGGTTTACGAAGTTACCATAAACAGCAACCAATTCTGAGTTGT
TGCGCTCCTGGAAATCCTTCCATGTGAAGTTGTTGTCCTTGGTCTCAGGAGCATTGGCTG
TCAATACATAGCGCAAAACATCCTGCTTGCCAGGGAGATCTACGAGATACTCGTGCAACC
AGACTGCCCAGTTGCGAGAGGTAGAAATCTTATCATCCTCAAGATTCAGGAACTCGTTGG
CAGGCACGTTGTCTGGCAGGATATAGTCGCCGTGTGCCTTCAGCATAGTAGGGAAGATGA
TGCAGTGGAACACGATGTTGTCCTTACCGATGAAGTGAACGAGACGAGTCTCAGGATCCT
GCCACCATTTCTGCCATGTGCCCCATTTCTCAGGCTGTGCATCGCAGAGTTCCTTGGTAT
TTGAGATGTAACCGATAGGTGCATCAAACCATACGTAGAGCACCTTACCCTCAGCACCCT
CCACAGGAACAGGAATACCCCAATCCAGGTCGCGGGTCATCGCACGAGGCTGCAAATCCA
TGTCAAGCCAGCTTTTGCACTGACCATAAACATTAGTTCTCCACTCCTTGTGACCTTCCA
GAATCCATTGCTTCAGCCAGTCCTGATACTTTCCTAAAGGCAGATACCAGTTCTTGGTAG
GCTTCTTCACGAGACCGTGTCCAGGATTGTTCTTGTTGGTTGGGTTGATCAACTCCTCAG
GCGAAAGTGTAGCACCACATTTCTCGCACTGGTCACCATAGGCACCTTCAGCACCACAGC
GAGGGCAAGTACCCACGATGTTACGGTCTGTGAGGAATTCTCCTGTTACCTCATCGCAGA
ACTGCTCCTCTACCTTCTCTTCGAGCACGCCCTTATCATAGAGAGTGCGGAAGAAATCAG
AAGCAAACTTATTGTGAACTTTTGAGGTTGTACGGCTATAGATATCAAAGGAAATGCCGA
AGTCCTCAAAACTTTTCTTGATCAGATTGTGATAGCGGTCCACCACCTCCTGTACGGTGA
TGCCCTCTTTCTTGGCACGGATGGTTACAGGCACACCGTGCTCATCACTACCACCGATGA
AAACAACGTCTTGTTTTTtGAGTCGGAGATAGCGCACGTAGATATCGGCTGGCACATATA
CACCTGCCAGGTGTCCGATATGTACACCACCATTGGCGTATGGCAAAGCTGCCGTCACAG
TGGTGCGTTTGAAATTTTTCTGTTCCATATTAGCTAATATACATTTTTTtGTTATTTTGG
GTGCAAAATTACAAAAAATAGTTGGAAACTGGGAAGTTTTTCGATGCTTTTCTTAATATA
GTAAGGTGTGACTACGGAAAATAATGCGGAAAACCCTTCAGATGACTATTTTAGAAACAA
TAAGAAGAGAGTTTTGTATGCAAAAGAAGTGAAAAATAAaGGAAAATGATTGAAAATAGA
GGAAATTAGGGGAAATTAGAGGAAAATTTCCCCTAATTTCCTATTCAGATTTGAAGATTG
GTTCTTATATATGCCCTCTTTCTGCCCAATCTCCACGGTCGAGTGCACGATAGCCGATGG
CTTCTGCCAGATGATGCAGTTCCACATGCTCGCAACCTTCCAGGTCGGCGATGGTTCTTG
CTACTTTCAGAATACGGCTATAGGCACGGGCAGATAGAGAGAGTTTCTCCATTGCCATGC
GAAGCATATCTATGCCAGCTTCATTGGGTTCTGCGAACTGGTGAATCATCCTTTCTGTCA
TCTGGGCATTGCAGTGGATACCTTTGTAGTCCTTGTATCTTGCTGCTTGTATCTCCCTTG
CCTTGATGACTCGTTCCCGGATGTTGGCACTTGGCTCTCCCGGAGCTGCTTTTGAAATAT
CCTTGAAAGGTACGGGAGTGATTTCACACTGGATGTCGATGCGGTCGAGCAATGGACCCG
AAATCTTGTTCATGTATCGTTGGATCTGACCGGGGGTGCAGACGCAATGATGGGTAGGAT
CTCCGTAATAACCGCACGGACACGGATTCATGCTTGCTATAAACATGAATGAGCAGGGAT
AATCTGTAGAATATTTGGAGCGGCTGATAGTGATATGTCGGTCTTCCAATGGTTGGCGGA
GTACCTCCAGCGTGGTTTTGTTAAATTCCGGTAATTCGTCACAGAAAAGCACACCGTTAT
GAGCCAGAGAGATTTCTCCTGGTTGCGGATTGGTTCCTCCTCCTACCAGTGCTACCTGTG
AGATCGTATGGTGGGGAGCACGGAAAGGACGTTGGGAGATCAGAGATACGTTCTTGCCTA
ATTTCCCTGCGATGGAATGTATCTGAGTGGTCTCCAGACTTTCAGATAGGGTGAGGGGTG
GAAGGATAGAAGGCAAACGCTTGGCCATCATGGATTTTCCGGATCCCGGAGGACCTACCA
TGATGAGATTGTGCCCGCCTGCTGCTGCAATCTCCAGCGCACGCTTCACATTTTCCTGTC
CTCTAACGTCTGCATAGTCGAGGTCACAATGGGTTTGGTTTTTATAAAATTCCTTGCGTG
TATCTACGATGGTAGGAACGAAATTCTGCTTGTCGCTGATAAAACTGACCACTTCTGCCA
GCGTACTCATGCCATAGACTTCGAGCTTATTGACCACAGCCGCCTCCCTCGCATTCTGTT
TCGGTACAATCAATCCCTTGAAATGTTCAGCTCTGGCTCTGATGGCTATAGGGAGCGCAC
CCTTGATGGGCTGAAGAGATCCATCAAGGCTCAATTCGCCTACAAACATAAATTCCTTGA
AATGCGTTTCGGGTACATCGCCGTTTGCCCCCAAGATACCTACAGCAAGGGGCAGGTCGA
AACTGCTGCCTTCTTTTCTGAGATCGGCAGGAGCCAGATTGATGGTGATGTCGGCTACAG
GAAACTTGAAACCGCTATACTGCAAGGCTGCTGATATGCGGCTTCTACTCTCTTTTACGG
CCTCGTCTCCAAGTCCCGTAAGATGATATTGGACTCCTCGTGTGAGGCTGACCTCCACGG
TTACCGTAGTCACGTCCAATCCATTGACTGCGGCGCAATAAGTTTTGACTAACATATATT
TGAATCCATTATTTtGTTTTCTTGCAGATATCTGCTTTATGTAGAAATTCTGCCAGCTGA
TTATTTTAGCAGCTGGTCTAACTTTCGCTTCAGTTCTTCACGCTTCAGTCCCCGGGCTAC
AATCTTGCCGTTCTGCAAGACGATGACGTCTGGAACTGCGGTCATGCCCAACTTCTGCAG
CGTTTTGTCCTCCAGCATATCGCCAGTACAGATGTTTGGCCAGGAGATAGAGTCTCTTGT
AAGATTTCGCTTGCAGTCTGTGGCTGATGGGTCGATGCAAATACTCATCAATTTCAGGCG
ACCCTTGGAATCCTGCATGCGCTTCTTCAATTCTCTGAGCAGGTCCTGACTGTCGTAATT
GTAGGATGCCCAGGTGCTGATAACTGCTACTGGAGCACTGAGGAGGGTAGTACTGGAAAC
CATTTTGCCCTGGATGTCGTATGCCGTGAACTGAGGCAGGCGGCTGCCAGTATCTATTGT
CTTCAACTGCTTCAACTGTTGCAGCATCTTCTGTAAgCTACCATTCTGTGGCTGTGCCTC
TGCCACCTTTGTCGTCAATGTATAGGCCTTGGCATAATCAGGCTGGGAGGTATTGACGAA
ATACTTTCTGATGAGATAAGTGCTGACGATAGACTCTGGATGGTCTTTGATAAACtGTTC
CGCCTTtGCCTTTTCTTCAGGAGGAGAGAGCTTGAGGATGTTCTCGCGGAAcTGGTTCAT
CTGCTCATTTGCCTTGGTGCCCTTAACGGACAGTTCcTTCAGATGGGATGCGTCTGCtTT
GATATCGACAGAAGCGCCAGACTCTGCGAAGATAGGCTGCTCGGAAAAGTTaGGGAATAC
GACCATCAGCGTGAAAGGGTTCTTGCAGTCGCACTCATAGGTGAAACGGCCACCTACAAC
CTTGATTGTATCAAGACCATTGATACCACCATCCGGACTGTAAACATAAAATTCGCCTTG
ATTCATATTTAAAAATTTGCCTTCAAACTTAAAATGACCACTACTTACACCGCAAGAGGT
GAGAAAAAGCGTAGCGAATAAAAATATGATGTAAGCAAATTTTTtCATAGATGAAAAaTT
TAAAGGGGAGAGTGCCGCGAGCGGGACTCGAACCCGCACAGCCATTACTGGCCAAGGGAT
TTTAAGTCCCTCGTGTCTACCAATTCCACCATTGCGGCATGGTAAACGTTTGAGTTGAGC
GGAAAACGGGACTCGGACCCGCGACCCCAACCTTGGCAAGGTTGTGCTCTACCAACTGAG
CTATTTCCGCGTTATCGAATTGCGAGTGCAAAGGTAGTATTATTTCCTGAAACTGCCAAA
TAGATTTACATATTTTAAGAAAAAaGTAGCTTTTTATTTGCTATTTGCTGCTTTTAAGGG
ATGTCAGAGGTCAATTATAAACACTTATAACTTTGCCCGTTCCGTTCGTTGCAGTTCCAT
ACGAGAGGCTGTATTCCATCAGGCGGCTACCATCGGCTCCGTCGATAATGTTGCCATACT
CTAAGTCGTAGATGCGGTGGCACTTGGCGCAGATTACCTGTTGGCGGTTGGAAGAATTCC
AGTTTAGGGGAAAGTTGGTaCCGCCATACTGGTCGATGCAGTTTGGGCACTGGCGGTCGT
AGGCTCTGTATTTATTGAAATTACTGTTGCCGATGATAATGCCGTTGTTAGCGCCTAAAT
TGTAAACCTTGGCATATTGCAGTTCGGTAGCTGCGGTGATGCGGATGTCTTCTGTCTTGT
TCCTGCCATCGTTGGGGgTAGAGTAGATATGCCAGATGTTGTTTTTGTAGGAAGCGCTGA
CGAAGGTGTAGGTACCAAAGCCGTTGAGAGCTATTTCCAACGTATTGCCGGGATGGTTCT
GCGTATGAAaCGTAAAGCGGCAGTGAAAACGACGGCTGATGCTGTCTTCCGCTCCACAGG
AAGTAAGAGTGGAAATGCCCATCGATAGGGGCAGTAAAGGAAATAAGGTGGAGAACATGG
CTTTTGCGACCATGCTCTTCACCTTATTATATGTATAGGAATATTTTTGATTCATTCTTC
ACTCTTCATTCTTCACTTCAAAAGTTCCTTTTCTGCATTCTCCATACGCTCGAAATGGAA
TTCGGAGAGGGTGTGGTTCATCAGCTCCTCTATCTTGTCATTGCAGAGGTTGCCGATACT
GCCCTCGTGGGTATGATGGATGTCCTTGCAAGGTGTGAAGTTACCAGCCTCAATCTCCAG
GCCTACGGTCTTGTAGGCATCACGGAATGGCATTCCGTTGGCTGCCAGACGGTTCACTTC
CTCTACGGAGAACATGAGGTCGTAGCGAGGGTCGTCGAGAATATGCTCGTTCACTTCCAT
CTTGTTGATGATATAGGCTGCCATCTGCAGGCAGTCTTTCAGCTCACCGAAGGCTGGAAG
GAATACTtCCTTGATGATCTGAAGATCACGGAAATAGCCTACTGGCAGGTTGTTCATGAT
GAGCATCACCTGCTGTGGAAGGCTCTGGAGCTTATTGCTCTTGGCACGAATCAGTTCGAA
TACATCTGGATTCTTCTTGTGAGGCATGATGCTGGAACCCGTGGTGCACTCCTTAGGCAA
CTTGACGAAGCCGAAGTTCTGACAGTTGAACATGCAGGCGTCGAAAGCCATCTTGGCCAG
TGTTCCTGCCACGGTAGCCATGGCAAAAGCCACATTGCGCTCCATCTTGCCAcGACCCAT
CTGTGCATAGACCACATTATAGTCCATACTGTCGAAACCGAGCAACTGGGTAGTCATGGT
GCGGTTGAGCGGGAAACTGCTGCCATAGCCGGCTGCACTTCCGAGCGGATTGCGGTTGGT
CATGCGGTAGGCTGCCTGCAGGAAAAGCATGTCGTCGGCAAGTCCTTCTGCATAAGCACC
AAACCAGAGGCCGAAAGAGGAAGGCATGGCTACTTGGAGATGAGTGTAACCCGGCATCAG
TACATCCTTGTACTGGTTGCTCTTCTGGATAAGTTCATCGAAGAGAATCTTGACGGAATC
TACTATCTCCTTGAGTTCGTGGCGGGTAAAGAGCTTCAGATCCACAAGTACCTGATCGTT
GCGTGAACGGCCGGAATGGATCTTCTTGCCCATCTCGCCCAACTTCTGGGTGAGCATCAG
TTCAACCTGGGAATGTACGTCTTCCACACCGTCTTCTATCACAAATTCGCCCTTGTCGGC
GATGGCATAAATCTGTTTGAGCTCAGCTAAGAGCTGGTCCAGTTCAGATTTCTCCAGCAG
TCCGATACTCTCCAGCATGGTGATATGAGCCATACTGCCCAGTACGTCATACTTGGCGAG
GTAGAGGTCCAACTCGCGGTCGCGGCCTACGGTGAAACGTTCGATTTCCTTGTTTACTTC
AAAGTTCTTTTCCCAAAGTTTATGTGCCATTTtCTTTTGATTTTTTTGAATGAAAGGGGG
AGGCTTCGGATTAATCCTCGTATGGAATCATCGCCAAAGCATCAGCTATCTTCTCGATGC
CTTCAGTCAGCGGTTTCTTCACCATTCCCTTGATAAACATATTGAGTTCAGCCTTGATGG
TCAGCTTCATCTTGCAGGAATACTCGCCCGTAGGGAGCAACTGAATCCAGAAGTTGAATG
GTACAGGACTGTTTTCGGTCTCAAACTTGATGGTCTTAGGAAACTCACGGTCGATGATGC
GCATCTTGATTTCCCCCACCATAGGGGCGGTGATAGAGATGCTGTCAGTATCAAACTTGA
GGTCCTTGATTTTGTCCATCTGCTCACGCTTGTCGGCTGGAATCTGGTCTTTCACCTGTT
CAAACTTATCCTTCAGGCGCTGCAGGTTGTTGAGGTCGCTCAATGTATTGAAAACAGATT
CCTGCTTATGAGGAATCTGTTTGATATTACTTTCGAATGTACTTGTACTCATATTTCTTG
TAAATGCCTATGTAGAGACAGGTATTACTTCTTCCAGTTGGCTGGATCCTTGCGCCACTC
GTGGAGCAACTCAACGTCTTCCTGCTTGATGTAACCAGTCTCGAGAGCCTCTGCCACTAC
GTGCTCATAGTCGGTGAGTGTAACGAGCTTGACATTGGCATCAGCAAATGCCTTCTCTGC
TACAGGGAAACCATAGGTGTAGCTGGCTACCATGCCCACAATCTCATTACCGTTCTTGCG
GAGAGCCTCTACGGCCTTGAGAGAACTGCCACCAGTAGAAATCAGGTCTTCTACTACAAC
AACCTTAGCTGAAGGATCCAACTCACCCTCGATGAGGTTCTGCATACCATGATCCTTTGG
TTTAGAACGTACATATACGAAAGGCAGGTTCAGCTCATCAGCTACCAATGCACCCTGTGC
GATGGCTCCTGTGGCAACACCGGCTACGGCGTCAGCCTCTGGGAACTGCTCAAGGATGGC
GTGTACCAATTCGAGCTTCACATAGTTGCGCAACTCTGGGAAAGACAGAGTCTTACGGTT
GTCACAATAGAAAGGAGACTTCCAGCCAGAAGCCCATGTAAATGGATCGTTAGGCTGCAA
CTTGATAGCCTTTACTTTCAATAACTTTGATGCAAATTCTTTCTTCAGTTTGTCCATAAT
CTTAAAGGATTTAATATTATTATGCTGCAAAGGTACATTTCTTTTTGCTAAAGTGAGACC
TTGGTAAGGTTAAAAGTCTTTAATTTGTTGCATATATCGTAGAAATGGTGTATATTTGCC
ACGAATTAAATCAAACGAAACCtATTATAGATCAACGCTTACAATAACTTATGACAAAGC
AACCGATTCTAACTTTTTTAGGGGTGATGGCTCTCTCCGCATGGACGGgAAATGCTGATG
CCCAGAGTGAAAACCAACGTACGGCACATGCAGCTATGTATCTGCAACCGGTAACGGGAA
CTACGACGATTCCCTTCGACTGGAATGATGCGGGAAAGGAATTCCGCATCAGATGGGGCT
TGGATACAGCATGGGACGATGTGAGCAATGTGCGCCGTGGAACCAATTTCATAGGCAAGG
AAAACATGGCGACGGGACGTATCTCCTTCCAGCCAAGCGACCTGGTGGATGCCGACGGTA
ATCTTTCTGCCGCACAGAAGCAGGCCCTTGACTTGCGTATCGCTCATATCAAACGCTCAG
GAGTGACTACTGTGGCCATCAACTGTGACCATGAGAAGCTCAATGCATCTAACTACAAGG
GCAAACCTGAACAGTGGTACAAGGTAATCAAGGCTTCCGTAAAGTATGCCCAGTCCAAAG
GACTCACCGTGGAGAGCATTGCGCCCTTCAATGAGCCTGACTATACTGCCTGGAATGAAG
GTTCGAATACTGATTTCTTAAGTATCTGCAAGAAAATCAGAGCGGATAAGGAACTGGATG
GCATCCGTCTCTGTGGTGGTAATACGCTGAACTGCGACCAGGCGCTCTCCTGGTATAATT
ATCTCAAGACTTATCTCGACGAAGGAAATACGCATCAGTTGGCGGGTTCCTTCGACAATT
ATGCCGGCTTCTTCCAGAAAGTGAAGCAAGATGGAAAGGTGGCTACTGCCGATGAATTGC
ACAATGTGGGCGAGGCTATCGTAGGCATTGAATATGGTATGGAGAATGGTATCTGGTGGG
GCTTCGATGGTGTTGCCAGAGGTGAATTCTGCAAGGCAAATATGGAAGGTGGAGCCAGAT
TGGGTTATGCTGAAGACCGTGAAAGTTGGACTTCCGCAGCTGTTTATCGCCTGCCAGACG
GCAAGGTGAATGGTTTCTTGGGTTCTTCTGAGCGTCAGGCTACTACCCATACCTATGATT
TTGTTTCCAAGGGACGAGATGTCTATTACGATGGCTATGGTCCGATGAGATGTTTCTCTG
TGACGATGCCTGGCGGTACGGGTTATCAGCAGGGACAGACAAATGCCGAACGCATGGTGC
GTATTACTCAAGGTGAAGACGTGGCTCCTTATCCGATAACTAAAGGCGAGTATGTGATTG
TTAACAGATATTCGGGAAAGGCATTGCAGGCTTCTGGTAATCCTGTGCCAGCGGGTACAA
CGCTGACTCAGGGAACTGTGTATAAGAATGCGCCTTCTTTTCAGCGATGGCTGATAGACC
CTGTAAAAGAGACAGTCGGCGGTGATTTCAGCTATTTCACCCTGCGCTGCTCCAATAATC
CGGAAATGTATGCAGACCTGCTAAACTGGTCGCTCGAAGAAGGTGATGGTCTGGTTGCCT
ACAATGGTACGGTGGGTGCCAACAAGCAGTGGATATTGGAATATGCCGGCAATGGTGATT
ATTACATCCGTTCACGTCATTCTGGTCTGTATCTCCAGTCCAACAATACAACGGATGGTA
CGAAAATTACACAGGCGGCTCTGAATACGAAGGGCAACCAGCAGCGCTGGCGCATCCTGC
CGTCAGATGTGAAGTATGACGGAACGGCTCCGAAAGCTACGCAGGGACTGACGGCTACGG
CACAGACTGCTTCTGTTTTGCTGAACTGGGATGCTAATACGGAAACAGACTTGGATAGCT
ATCGTGTGCTCCGTGCATTGGCTGATGAGGCTGAACCACAATGGCTGGTTATCGGCAGAC
AGGTGAAGGAAACGGTCTTCGTGGATAATTCCTGCGAGATGGATGCCAAGTATATATATA
AGGTACAGGCGATGGACCATGCCTGCAATTTCTCCAAGGCTACCAAGACCGTGCCTGAAG
TGACGGCTACGGTAGAATTGCCAAAGAaGGACGTGTTAGTGGCTTGGTATGATATGGAAA
ATAGTCTGTATGATACTACTGAAAATCAGATGGATGCTGTGGTTAGTGGTACGGTAAGTT
ATGATGAGAGTGCAAAGAAATTGGGAAAGCAGAGCCTCGTGCTGAATGGTACAAATGCCT
TCCTGCAGGTGCCTGCTACAGTAGCTGGTATGGAGGAAATGACCATCGCTACTTGGGTCA
ACTGGAAGAATACGTCTTCTAATTGGACTCGTATCTTCGATTTCGGCAATGGTACGGATG
AATATATGTTCCTCACGCCAAGCAATGGCAGTCAGATGCGCTTTGTCATCAAGATGGACG
GGgCTGAACAGATACTTTCTGCATCGAAGTTGACTTCCGGTTGGCACCATGTGGCAGTCA
CATTGGGTGCAGATGGAGTGGTGCTCTATGTAGATGGCAGGGCAGTGGGCACAAGTCAGA
TGAGCGCCCGTCCTTcTATGATTTCTCCGAGCAGATGCTACATTGGCAGAAGCCAGTTTG
CAGCCGACCCACTTTTCAAGGGTAATATCGATGATTTCCGCATCTATAGCTTCGCCCTGT
CTGCAGAAGACATAGCCCTGGTGGCTGGCGGCAACCAGCCTAcGGGCATTGCTGCGCCTC
AGGCTCCAGTAGCAGAAGAAGTGAAAAAGACTGAAATCTATTCGCTGGATGGTGTGCAGT
TGCCAGCCTTGCAGGAGGGCATCAACATCGTGAAGGAAATTGGTGCAGACGGTACTGTAA
AAGTAAGAAAAGTACGGAAATAATGTTCCTTAGGGCAAGAAAGTTATTCCCCAGCTAATC
CGATAGATAAAACGCTGAATTTCATGTTGCCGGCTTTCAAAAGCGTCTGGCAACATGCAC
AGATAGTGGCTCCCGTAGTACAGACATCATCTACCATCAGAAAATGTCTGCCTGCGATGG
AGCCGCTTTTGTCTTTCCCTTTCTCTTGGTCGGGGCGGTAGGAAGGGTAGAGCTCAAAGG
CTTCTTTCACGTTCTCGTTTCTTCTCCAGCGGTCTTTTTGGGTCTGACTTTCCTTGAAGA
CGTTTCTTCTCACGATATTTGTGTAGATGGGGAGGTGGGTCACCTGTGCGATTCCCTTAG
CGATTTCCTCGCTCTGGTTGTAGCCTCTCTGCCGTTGGCGGTGGGGTGCAAGCGGAATGG
GAATGATGCCGTCGATGTCGTCGAAGAAGTGCACTTTCATTCCTTCCTGTGCCAGAAGTA
TTCCCAAGTCTGTGGCAACTTCCGGGCGGTGACTGTATTTCAGTTGATAGAGAATGTTGC
TGGTGAAGGCATGGCCCTTGTAATAGAAGAGGGCGCAGGCTTTCTCGATGGGAATACGAT
GCCAGAACATCTTTGCCATCTCATTATTATAAGGGTCTTTCCATGTATCGGTTCTGGGTA
GGAACAGATTGCATGAAACACAAATGCTTTCCTCCTCGCCATTGAGCCGGTTTCCGCAAA
CCGGACAGTAGCGGGGGGAAAGCATGTCTATGATTTTTGCTAAGATACTGAGTCGCATAT
ATGTAATCGTATTAAAATTCTACGTCTTCTACTCCCATTTTGTCAATGCATTTGCGGATA
ATATCCATGCTGAAGCCTCTGCCGAGAGCAAAACGGATGAGCTTCATGGAGCGCTCGTAG
TCGTTTTTCGCCTTGATGGTCTTATACTTGTTTCTCATCAGGGGCAGAAGTGTCTCCATA
TAGAGTTCGTCCTCAATTTCTGCAAAGATAGGGTCGGAGATTTCTCTGGAGATATGTTTC
AGCCAGAGAGCTTGTTCCACCTTGCGCCGTCCCCATTTATTATATTTGATTTTATCGTTG
ATGAAGAAGCGGGCGAAGCGCTCATCATCCACGAATTTCTTCTGGATGAGGAACTCCATG
TTGCGGGCGATAGCATCCTCGGGTAGTTCCCATTTCTTCATTTTGTCGAGCATTTCCTGC
GAACAGTGCTCCGACTGGGTGCAGAGGGTTGTAAGTTTCAGGAGTGCCTGTTGCTCAGTC
ATCGGCTTCTTCGCACGACGTGGTTTATAATTGTCATATTCCATATTGTTTCTtATTTTT
TAGCAGCTCGCATCATTCTCTTTTTCCCGAAAGAATCCTCCTTTGTCTCAATATCCTTGA
AACCGAAGCCTTCGAGCATTTCCCTTGTTTCCTTTTCGTAGATAGGGTTGATTTCGAAAT
AGAGGAATCCCCCACGGCGCAGTCTGATGGAAGCAATCTCGGCGATGGCCCGATAGAACT
TCAGAGGATCTTCGTCGGGAACGAAGAGGGCGATGCCTGGTTCATAATCCAAGACATTTT
TAGCCATATCTATCTTTTCTTTCTCGCAGATATAAGGAGGATTGCTCACGATCATATCCA
CTTCGGGAGAATCCTTTGTATCTTTCCTATACCTTTCAAGCAGTTTAAAGACATCCATCT
TCTCAAAGCATGCTTTAGAAGACAACAACTTGGCATTCTCTGTGGCAATTCTGCAGGCGC
AGTCGGAAATGTCTATTCCTAATACTTTCGAATTTGGAATCTCAAGGCTCAAGGTAATGG
CAATACAGCCAGAGCCTGTACAGAGGTCCATGATTCTTGGTTGAGGAGAGGCAGATTTCG
CCATCCATTCACAGAGTTCCGCCGTTTCGGGTCTCGGAATCAGCACACCTGGCTCCACAT
GGAAGGTTCTTCCAGCAAAGTCGGCTTTGCCCAGCACATACTGTACCGGTTCGCCATTTT
GCAGTCTTTCTACAATTTCTTCCAGATTTCTTTCTTCATCTGCAGATAATTCATTAACTT
TGCCGCAGATTATGTCGGTCAAAGTCATTCCGTATTTCACGTCGAGCACGGTGCGGACGA
TAGCTTGCGCTTCGCCAGTCTCATAGAGTGGAGTGAGGGATTGCCAAAGTTGTTGATAAG
TTTTCATACTACAAAGATACGCTTTTCTTGTTTTACTTTACCTTATTTCACTGTTAAATT
ATCGTAAGAAACTCCTTTTTTTATACACCGATTCTTTTATTTTATTATCTTTGTACGCAA
AAGTCCCTTGGAAAATAGTCATGAACTCAAGAAAAGTCCCTTGAAAAATAGTCATGAGTT
TGAAAAAAGTCCCTTGGAAAATAGTTTTGTATCTTTATAATACCCTGATAAAAAGGTGCT
TATGCTAAAAAGAAAGATTGAAGATGTTCTCTTGTCTTGGAAACAAGAAGAAAATCACAA
GCCCATTGTCATTAAAGGTTGTAGGCAATGTGGTAAAACCTTCAGCGTGATGAAATTTGC
GCAAGAAAATTATCAACATGTGGTTTATCTTAACTTCATGTTAAATCCGGATTATGCTTT
GGCTTTCGACGGTTCGAAAGTAGTTGATGATATGGTCATCAATATTTCAGCAATGATTCC
CGGAAGTGTATTTATTCCGCAACAAACCTGTTTGATATTGGATGAAATACAAGAATGTGC
AGCTGCTCGTACAGCCTTGAAATTTTTCAAAATGGATGGACGATATGATGTAATAGCTAC
AGGATCTCTGTTGGGGGTAAGAGGATATGGAACTCGGACAAGTAAAAaTACAGGTGAAAA
GTATAAAAACTCAATACCTGTAGGATATGAGAAGATTGTGGATATGTATCCTTTGGATTT
TGAAGAGTTCTTGTGGGCGAACGGAATCACGGCTCCTATTATTGATAAGGTGAAAAAATG
TTTTGAAGATGAGACGCCTGTTCCTGATGCCTTGCACTTGCGTTTTAGACAGCTGATTCT
GCAATATACTGTTGTTGGAGGAATGCCAGCGGCTGTAAATCTGTTTCTTCAATACCATGA
CTTGGGCAGGGTTCTGGAAGAGCAGCGCAATATTATTGCAGGATATGAGGAGGATATGGT
AAAATATGCAGATGAAGCTGACAAGTCTAGAATTAGAGAATGTTTTGAGTCGATTCCTCT
TCAACTAAGTAAGGAAAATAAAAaGTTTCAATATACAGTAGTACGTAAGAATAGTAAGGC
TTCTCAATACCAAGGCAGTCTTCAATGGATAGAAGATGCTGGAATTATAACTCGTTGTCG
CAACCTTAACATTACAGAATTGCCTTTGGATGGAAATGCTGTGCAGGATGCATTCAAAGT
TTATATGGTAGATACTGGTCTATTTGTGTCAATGTTGGAAGATGGTACACAGTTTGATAT
TTTGCAGGGTAATCTTTATGGTTATAAAGGGGCTATCTTCGAAAATCTGATGGCAGACAT
TTTTACGAAAATGAAGCGAAAGTTATATTATTTTCGCAAGGACACTGGACTTGAAGTGGA
TTTCGTGATACGTTATAAGGGGGAATGTGTATTGGTTGAGGTAAAAGCTAAGGATGGAAA
TACCAAAAGTACTAAGACGATTCTTGCCAATCCTGATAAATACCATGTGTATCATGCCAT
TAAGTTAGGTGACTATAATGTGGGTAGAAGTAAGCAACTTCTTACCATTCCTTTGTATAT
GGCTTTTTtATTAAGACAATCCTAATTATAGAAAAATATGAAACAAAATAAAGTCTCTTT
TCAGGATCCTTGGACGGGAGAGCCACTCTCTCAGCAGGAGATAGATGAAATGTTTATGCG
CCGCTGCCTGCAGTTGGCGAAGAACGGAAGGCAGAATGCAAAACCCAATCCGATGGTGGG
AGCCGTCATTGTGAGTGCCGACGGAAGAATTATCGGCGAGGGCTATCATGTGCGCTGCGG
CGAGGGACATGCTGAGGTGAATGCCTTTGCCTCTGTCAGACCGGAGGATGAGCCGCTGCT
GCATGAAGCCACTATTTACGTGAGTCTCGAACCCTGTTCGCATTACGGCAAGACGCCTCC
TTGTGCCGACCTTGTGGTAAAGAAAGGAGTGAAAAGATGCGTCTGCGGTTGTGTCGATCC
GTTTGCCAAGGTGCAGGGGCGCGGCATTCAGAAAATCCGCGAGGCTGGCATCGAAGTGAC
GGTGGGCGTGCTGGAGAAGGAATGTCTCGAACTCAACAAGCGCTTCATCACTTATAATAC
CCATAAGCGCCCTTACGTGATTTTGAAATGGGCGCAGACAGTCAACGGTTTTCTCGATGA
CGGAGGCAAGGGAATGGCTATTTCCTCTCCTTTCACCAAGATGCTTTCCCACAAACTGCG
TGCCGAGAACGATGCCATCCTGGTAGGTAGAATCACTGATGAGCGCGACCATAGTCAGTT
GAATGTGCGTGACTGGAGCGGTAAGGACCCTCTGCGACTGGTCATCGACAGAAATCACCC
TTGCTTCGAGGGCTTGGATTTCTCTCAGGGAAAGACCGGCGTGCTGGATCAGATGATGGA
CCACCTATATATTAATAAGGTGCAATCTCTGATAGTGGAGGGAGGTGCCATCACCCATCA
GGCTTTCCTTGATGCAGGACTTTGGGATGAAATCAGGGTGGAAACAGCAGTCGGGAAATC
TGTGGAGAAAGGCACTGAGGCTCCTCGCCTTCCTCACGATGTCCGTCTGCTCACCCATGA
GGAATATGATGGCAATGTCATCGATATCTATGAACGAAGTAAATATTAAACATTACACAT
TAAACATTAAAAATCGATGAGCAATAGATTTACATCGCGCCTGAGCGATAACGACGATTT
CAAGAGAGATGAACTGATTCGCAAGATAGAACATGCCGTAGAGCACATGACGCTTGCTGA
ACTGGAAGCTCTGTCCTACGATATGTTTACGAAAGGATATATCACGGATTATTAAGATAT
CGATTAAGATTACATCACGGATAATCACGGATTTCCGGAAAAGCAAATCCCAAGTCAGCA
GAAAAGCCGGCTTGGGATTTATGAGTATAAAAGTTTATGTATAAGAGTATTCTATATCTT
ACAGCTTGAATTTATAACCAATGGTCAGCTGGAGCACGTTGGTGTAGCCGTCGCCATGCT
TTGGAACCTTCGTAACACCGATGTTGTAGCGAGCATCCAGTACGAAGTTGTTGAACTCGT
AAGACATTCCCACAGGAATTGCAAAGTCGAAGGTGTTGACATCCTTAGCCTCGTCCTTGG
CAACCATGAATGCAGGCTGAATACCTGCCTTGAGTGCGAAGTTGCGGGCAACATAATAGT
TGAGTGTGATAGGAATGTTCAAATATCCTGGATTCCAAGAATATTCATCATGTTTCGTTC
CCTGGAAGGAATAGAGAAGTCCACCAGCGATGGCAGCCTTCGCATTAAACTGGTGCTGCA
ATTCTGCACCGAATACGCAACCTGCTTTCCAGTCTCCATCACCTACGGAAGAAACGTTCA
AACCGATCTTAGGCTGGATAGTTGTACTACCCACTCTGCTCTGAGCAAAAATACTTACAG
AAGACAGCATGATAACTGCCATTAAAAATAATTTCTTCATCATCTCTAATTTTAAGTTGT
TATTACTGGATTATCAATTCACTCTGATTTAAGTTAGTTTCCGAAAAAACTATTTGCAAA
TATAGTAAAAATCTCGATACGTGATTCCATTTTCCTTGATTTTAAGGCAATTTATATGTT
TTTTATGAGATGATAACAAAATTCCTGTTGCTGTATCCAGTCAAAGTCATTTTTGGTTTA
AAATTTTCCCCTGTCAAATCTCTTGCTATCATGCCATTTTTCAATTGTAACGCAATTTTC
TTATCAAAAACGATGGAGAATTCGTTTATTTGTATTATCTTTGCAATTGCATAATTCATG
TAATGCCCTCCAATATCATGCCGTGCATTACAAAAAAaCGTAGAAAACCTGTTTAAATGG
AAATCGAAAAAGAAGTAATATTACTCATGTCTCAGGGCGATGAAAAAGCTTACGGCATCA
TGTTCCGCAAGTTTTATCCTAAAGTTCATCGCTTCGTCTCCATGTTGCTGAAAAACATGG
ATGATGCCGACGACGTTTGTCAGATTATCTTTGAGAAAATCTGGAGGAAGCGCCAGAAAT
TCGCGGAAATCAAAGACTTCGATTCCTACCTTTTTATATTGGCGAAATATACCGTTATCA
ATTATATTTCCACCAAGCGAGTGATTCCGATAGACATCGATTCCTTGCCTGACCAATGTG
CCAACATCGCCTCGCCGCATGAGGAAATCGTGGCCAAGGACACCCAACTACTTATCGACA
TGATTGTGGAGAATATGCCCCCGCAGCGACAGACCATCTACCGCATGAGCCGGGAGCAAC
ATCTCAAGAACGAAGAGATAGCCCAACAGTTGGGGTTGCAGAAGAAAACCGTAGAGAATC
ATCTTAACCTGGCTCTTAAAGAAATCAAAAAAGCCTTATATTTGATGATTTTATTGCAAT
TGCATTGGGTGTAACATCTTTGAAAAATGTCTTAAAAAGAAATTACAGGTAAAAATATGG
CAACAAAGATTAAGGATATCATAAATTATTATTCAGAACATGTCGTATCAGACGAAATAA
AGGAAAGGGTCTTACAGAGATTATCGGATTCGAAAGATGAGAAGGAGGAAGATGAGGCCT
TGCGTACTTTGTGGGATAAGGCAGACTCTGCATATATGGACGAAGAGGAAATATCAACTG
CTTATAAACGGCTTTTCAGGAAAGACATTGATAGTAGTAAGGGTAAAACATTCCAAATCT
TCACTTGGCAAAGAGTGGCTGCTCTTGTCATTCCGCTGGTTATGCTTGTCGTCTTCGGCA
AGATCTATGTTCAGATGCGTAATGATCTGAAAGCATCACAGGCTATAGCGATGATGCAGG
AACATACGATAAAAGGTGAATCTAAAACATTGGCTTTGACTGATGGAACGAAGGTGAAAC
TCAGTCAGGGTTCTGTGCTCCTCTATCCTGCTTCTTTTGAAGGCAAGGAGCGAAAGGTGT
TCTTGGCTGGTGAGGCTTTCTTCGATATCAAGCATGATGACAAGCATCCGTTCCATGTCA
GCACTCCTCACTTTGAGATTACTGATTTGGGTACTTCTTTCTCGGTTTCTTCTTATACTA
CCGACGAGGAAGTTACTACTACGCTCAAAACGGGTAAGATAGAACTCAGAATTGTAGGTG
AGGACAAGGTATATAGTATGAATCCAGACGACCAGTTGGTTTATAATGTAAAGACCAAGT
CGGTAAATCTCCACCAGGTTTCCAAGGGGAATAATGGTCTGGGCTGGAGAAACAAGCAGA
TAGATCTCAATGACGTAACTCTCGCAGAAGCTGCTCAGATAATGGGCGATGCATACGGAG
TAAAATTCTCCTTCCGTTCGCAGCGTTATAAGAACACGAAGGTTACAGTTCATTTCAATC
GTGGTGAAACCCTTTCGGGTGCCATGAATGTCTTGAAAAACTTGGTTCCAGGTTTGGAAT
ATGAAGTGAGAAAAGATGAAGTTATACTGAAATAAGAAGGCGGTTCTTTACCCAAATCTC
TTTCGAAAACAGGGATTTGGGTAAGAAATCGCCCtTTTTTTATTCAAGATTGATTATGAT
AAAGAATTTGATTTTTGATTTCGGCAAAGTGCTCGTAGATTACGAATACTTTGAAACTCT
TGACCAGATATTCAAGACCCACGAACAGGCAGAAGAATTCTATCATCTTCTGATAGACGG
TAAGTGGAATGAGAATATGGATCGGGGAGACTCTTTTGAGGACACCTTCTGCAAAATGCA
GCAGATCATGCCACAATATAAGAACGAGATTGCGGTGGTAGCCCAGCGCTTCAATGAATT
TGTGCGTGGCGAAAAGGAGGGAATGCGAGACCTGCTGGCTCAATTGAAGTCAGAAGGTTA
CCACCTTTATGGTCTTTCCAACTGGTGTACCAAGTGTCACGAGACAATGGCGCAATATCC
GATTTTCCAACTATTGGAAGGACAGGTCATTTCGTCTGAGGAAAAGATCATCAAGCCCGA
CCAGGCGATTTACGAGCGCCTTTGCCAGAAGTATTCTCTTCTGCCAGAAGAATGCCTTTT
TGCAGACGACAGAATAGAAAATGTAGAAGCAGCCCGAAAATTCGGAATGCAGGCCATCTG
CTTTGAGGATGCAGTACAGTATGAGCAGGAATTGAGAAAACTATTGAAATTTTAAGT
>contig00002  length=95638   numreads=3519
TCCGGGGGCTTTTACATCGGATTTTTTCTTCATCGGATTTCACGGATGAATCGGAAGGCA
ATCTTGCTTATCGGATTACTCACGGATTTCCGCGGATATTTGGCCGCTGGCCAATGGCTC
GCGCCAGAAATGGGCTGCTATTTTTTtGTCACGCAGATTTCGCAGATGACGCAGATTTTT
TTtCATTGATTATTTTAGTCCCACAGATTTCGCAGATGACGCAGATTTTTTTtCATTGAT
TATTTTAGTCCCACAGATTTCACAGATTTACACAGATTTTTTCTCATTGATTATTTTAGT
CCCACAGATTTCACGGATTCACACAGATTTTTTtCATTGATTATTTTTCTCATGGATTTA
CACGGATTTTCTCTGGTTTTCTTTTTTtCTGTCATTTCTTCTTTTTtCTGTTATTTCTTT
ATTTCGTAGATTTTAGACCTGTCGGTCTGGGATAGATTACGCAGATTATTCTCGCAGATT
ATTTTTCTCCAAATTTTATGAAAAATTAGTTTAGTCTTCTTCTTTCACCTTTTTGTGTTT
TGTCTTTAAGATTACGTTGTTTCCTTGCTCTCTTTTCTTTTATCTTCTGTTTCTTGATAT
CCTTCTTTTATGTATGAATCTTTATTTTACTCCATAGTTTGTTTTATTCCTATATCTGCA
ACTGGGTTTAAAAAaCTTGCTAAATTAGTGATATTCGTCAATCTAATGTGTTTAAAAGTG
TTTCTTAATTATAAAATAGTGCTGATAATCAATAGATTACTTGCATATTTGAGTTTTTTT
TtGTACCTTTGCAAACGATAAGAATAAGGATAGTTTTTTCGATATTTTGAGATAACTGTC
CGTTAAGGTATCTAACGGAACTGAGACTGACAACCGTTCTTTTTCTCATAAGTTGTCATC
GCGAAATCACTGATGTTGTAGTTCAGCTTTTCAGGTTCCATAAAATAATTAATATGAAGA
GAATAACAATGGTATTAGTTAGCATTTTTATGCTGACATTAAAAGTAGTTTCAGCGTCGG
CTGAAACAAATTCAATTGAAAATGCATCCTCTAATGAATTTGATTGGAATCCAGTGATGG
AGGCGATAATTCAGGTAGAGAGTGGAGGTAACCGATACGCAAAAAGTGGTTCCTCTGTGG
GAGTTATGCAAATTACTCCTATCTGTGTTGCTGAATGCAATAATATTCTTAAAAAAaGGA
ATAGCAAGAAGCGCTATAAACTATCTGATAGATTTAGTATTTCAAAGTCTAAGGAAATGT
TTCTGCTTTTGCAGTCAGCTTACAATCCTCTTAATAGTATAGAACGTGCAATTCGCGCTT
GGAATGGTGgTAATCATTATAATGTGAAGAGAACGCAACGCTATTTTGAGAAAGTCATGA
AACTTTTGAAAAaGTAATTAGTTTTTtGATATGATCCGATTTGCTTCTGGCAGATCGGAT
TTTTTTtATGATCTTCTTTAATCTCAAGGTCATTCTATCATTTTAtCACTTGTTTTATAT
GAAATTTCTGATTTTATGCTAATATAATTAAGGAAAAGGTTAAAAACGGTTAAAATATTG
ATATTTTGATATTTTTATTTGGTTGGATCAAAAAAAaGTAGTACCTTTGCACTCGCAATT
CAGAAATGAATGTTATATCGCGGTGTGGAGCAGTTGGTAGCTCGCCAGGCTCATAACCTG
GAGGTCGCATGTTCGAGTCCTGCCGCCGCAACTAAATGATGGTAAGAAGTTTTCTTCTTA
CCATTTTTTGTTTTATATCTCTATAGTTTTTCTTCATTGCCTAATAATTTTACCCATGTG
CAAAGATTTAACACTTATTTTTTGTTTATGTCGAATAAAACTACTACTTTTGCACATTGA
TAAATTATTGTGCAACTAAAATCAATATGGAGGTATCTGATCATGTCAATATCCAAAACA
AGACAGAAATTGGTAGATGTCGCTAGACAACTATTCGCTAAGAATGGTATTGCTAATACT
ACCATGAATGATATTGCTGTGGCTTCTGGTAAAGGACGTCGCACTCTTTATACATATTTC
AGTAGAAAGGAAGATGTGTATTATGCTGTGATAGAGTCTGAATTGGAGCGCCTTTCTGAT
AAACTGGATGAGGTTGCTACAAGTAAAATCCGACCACAGGATAAGATTATTGAGTTGATT
TATACGCATTTAAGTATGATTAAGGAAACCGTAGTGCGTAATGGAAACTTGAGAGCTGAA
TTCTTCCGTAATATATGGATGGTGGAAAAGGCAAGAAAAAACTTTGATGAAGATGAAATA
GAACTTCTCAGACGTGTTTATGCCGAAGGCAAGGAAGAAGGAGAATTCGACATAGATAAT
GTTGACTTAGTGGCGGATATTACGCATTATTGTATTAAAGGATTGGAAGTTCCATTTATT
TATGGCAGATTGGGACATGGATTGAATGTTGAGTCTAGTAGGCCTTTGGTTGCCAAAGTC
GTATATGGTGCTTTAGGAAAATCCGGTCTGAAACTTTAATTATTTCGAGAATTTTTTATT
ATCTGATATTATCTGAATAGATAAAGAAGTACTAATTCAATTAAAATATTTACAAAATGG
GATTATTAACAGGTAAGACAGCCCTTATAACAGGTGCTGCACGCGGCATTGGTAAAGCTG
TCGCTATGAAATTTGCTTCTGAGGGTGCTAATATCGCCTTTACAGATCTTGTACTCAATG
ACGAAATGGCAGCTGGTTTGGAGGCTACCCGTAAAGAAATTGAAGCTCTTGGAGTAACTT
GCCGTGCTTATGCAGGTAATGCTGCTGATTTTGAGGAGACACAGAAGACCGTTAAGCAGA
TTCATGAAGACTTTGGTTCTATTGATGTCCTCGTAAATAACGCAGGTATTACAAAGGATG
GTTTGATGCTTCGTATGAGTGAGGCTCAGTGGGATGCAGTTTTGAATGTTAACTTGAAGT
CTGCTTTCAATTTCATTCATGCTTGTTCTCCTATTATGCTTCGCCAGCGTGGTGGTTCTA
TCATTAATATGGCTTCTGTTGTAGGTGTACATGGTAATGCTGGTCAGTGTAACTATGCTG
CTTCTAAAGCTGGTATGATTGCGCTTGCTAAGTCTATTGCTCAGGAGTTGGGTCCTAAGG
GCGTACGTGCTAATGCCGTTGCTCCTGGTTTCATTGAGACTGCTATGACTGCACAGTTGC
CAGAGGATATCCGTAAGGATTGGATGAAGAAGATTCCTTTGCGTCGCGGTGGTCAGACTG
AGGATATCGCTAACGTTTGCCTTTTCCTCGCTTCTGATATGTCAAGCTACGTAAGTGGTC
AGGTTATCCAGATCGATGGTGGTATGAATATGTAATCTATCCTTTATTAAAAAAaTAATG
CAGGTAGTTTACGAAGACAACCATATTATAATAGTCTCCAAGAGAAGTGGTGAAATCGTT
CAAGGTGATAAAACCGGTGATGAGCCTCTCTCGGAGACTGTGAAAAAaTATATTAAGGAC
AAGTACCACAAACCGGGAAATGTTTTCCTGGGTGTGGTACATCGCCTTGATCGCCCTGTT
GCTGGGCTTGTAGTTTTTGCCAAAACGTCTAAAGCTCTTTCGCGTTTGAATAATATGTTC
CGTGATGGAGATGTGCATAAGACTTATTGGGCAATAACAAAGAATACGCCTAAGGAGTCA
GAGGCGACTTTGACTCATTGGATTGTTAGAAATGAAAAGCAGAATAAAAGTTATGCTTAT
GATCATGAGGTGAAAAATTCCAAGAAAGCAATTCTAAAATACAAAGTAATTGGTCGTACA
GACAATTATACATTATTGGAAGTGAACCTTATGACTGGCCGTCATCATCAGATAAGATGT
CAACTTGCTAAAATGGGGTGTCCTATCAAGGGAGATTTGAAATATGGTTCCCCACGTAGC
AATCCTGATGGAAGTATTTGTCTTTTATCTCATCATGTTGAATTCCTACATCCTGTATCT
AAGGAGTTGATATCAATTGAAGCTCCGTTGCCGGATGATAATCTATGGCGAGCGATAGCA
CCAATTTAGAAGTGTTTTAGTCATCTAAACCTTTATGCCTATGAAGAAGTATATCAAATG
GAGTGTTTTCATTCTCTTTTCTCCGATACTCCTCATCATGATACTTGCTGTTATGCTTTA
TTTGCCACCCGTTCAGAATTGGGCAGTAAGGCAAGTGGCAGCGTATGCTTCTGAATCTAC
GGGCATGGATGTTACTGTGGATCACGTAAAGCTGGTATTTCCTTTACGGCTTGGCGTGGA
AGGTGTGCAGGTTCTGCAACCTATAGACTCTCTTAAAAATAGCACTAATCTTTCATTGCG
TGGAAAAAAAGATACTATTGCTGACATTAGAAAAATGATAGTTGATGTTCAACTGATGCC
TATTTTCCATAGTCAAGTGATGGTTGATCAGTTGGATTTCGATGGAATGAAAGTGAATAC
TGCCAATTTTATTCATGAGGCGCGTATCAAAGGAAATGTCGGAAAACTTAGTGTCCAGGC
ACATGGTATTGATTTAGCCAATGAGCATGTTTTAGTAGAGAAAGCATTGCTCGCTGATGC
TAAATTGGCTGTTGAACTAAGTGATACTGTACCTGCAGATACTGCCCCAAGTGAAAACTT
TTGGAAAATCAATCTACAAAAGCTGAAATTAAAAAACACTAATCTTACGTTGCATATGCC
TGGGGATACTCTTCAGGTAAGTGCTTATTTTGGAAATGCGTTAGCTCAAGAAACGTATCT
TGATCTTTTCAAAGGATTATATCAGGTTAAGAAGTTGGATTGGGAAAACGGATGGGTCTC
TTATGACAATAATTTCGAAAAGCCCGTTTCTGGTATAGACTTCAATCATCTGGCCTTATC
TGGGATGAATTTGAAGGCGGATTCGTTCTATTATTGTGATTCCAAAATTGATGTCAAAAT
TCGTGAGGCGCAATTTAAGGAAAAGAGCGGCTTGTCTATATCGCAAATGAATGGTAGATT
CGTGATGGATTCTACCAAATTAGCATTGCCGGATTTTTATCTCAAGACTCCTGAATCACA
CTTGAAGGCTACTGTGGATATGGATATGGATGCTTTCGCTGAGAGTAATCCTGGACATCT
CGCTGCATTGATTGATGGAAGTCTGGGTAAATCTGATTTGATGCTTTTTGCAGGCGATGC
AATGCCTGAAAAAATGAAAAAACTGTGGCCTTATTACCCTCTTAAGTTGAAAGGATCGGT
AAAAGGAAACTTGCAGCAATTGGCCTTTGATGGGTTGAAGGCTGTCTTACCTTCTGCCTT
TGAAATTTCCGCCCATGGAACATTGGGCAGTTTGACGGATATGAATAAGTTGAAGGCAAA
TGTCAACTTAAATGCTCGTACCTACAACTTAGGTTTCATTACAGCCATGTTGGAGCCTTC
TCTGATGAAAGAAATATGTGTTCCTAATGGTATTGGAATTAAGGGAAATATAAATGTTGA
TGGTCAACGATATGCTACCAAGTTGGCTTTAACTGAGGGTAGAGGTAGTTTGAATATAGA
TGCTTCTGTTATCGCAAAAACTAACTCTACTGGTGGAAAAGATTTGGGACGTCTGGCTTA
CGATGCCAAAATTCAGGCCAAGAATGTTCAGGCGAAGCATTTCCTTCCAAAACAGGATTT
GTATGCTTTTAGTGGTAATATAAAAGCCAAAGGAGTGGGTACTGATTTCTTGTCACCTTC
CACCCGTTTGGCTGCTAAGGCTCAAGTATCTTCAGTTCATTATGGGAAATATAAGATAAA
TAATGTACTGGCGATTGCTCATGTTGCTCACGGAAAGGTGCATGCTGATGTGGATAGTAA
AAATCAATTTCTTACAGGGTTGGTAAGTTTGGATGCACTGACTAATACGAAGAAGGTGCA
GGCTACAATAAAAGCAGATGTGCGACAGGCAGACCTTTATCTGTTGCAATTGGTAGAAAA
ACCGATGAAGGCAGCTTTGTGTGGCTACATGGATGTCAATACTGATTTGAAAGATTTTTA
TAATCTTCAAGCTTCTGTGGGTGATATTACTTTGCGTACAGCAAATAAAGTTTATCGACC
TGTAGATGTTCTCTTGGATGTGTTCACGCGTAGGGATACAACTCATGCTATTGTAGATTG
TGGTGATTTTCATCTTAATATGGATGCTCATGGAGGGTATAAAAAACTGCTTGGACATAT
AGATGGATTGCAACGAGAATTATTCAGTCAGATGAAGAATCGCAAGATAGACCAGATTCG
TCTTCGCCAGAATTTTCCTTTAGGTCATATTTATCTTTCTTCAGGAAAAAaTAaTTTTAT
TtCCCGTTTCATCGAATATTGTGGATATCAGTTTAAAACTATAGAGATGGATCTGAGTGC
CTCTCCTGTTATGGGATTAAATGGATTTTTtCATGTTGATTCTATGGTGGTCCAAGGTGT
TCAGTTGGATACGATTCGTGCTCTTGTGCATACTAAGGGTGACACCATCCGCTATTCTGC
AAGAATTGAAAATAATAAGAAAAATCCACAATATGTTTTCCGTGCTTTAATGGATGGTGA
ATTACAGGAAAAAGGTTCTAATATTAAGGCAAAGCTCTATGATGCCAATAATAAATTAGG
TcTTGATGTAGGATTAGCGGCTTTGATGCAGGATAATGGAATCAAAGTTTCACTTACGGA
TACGCATCCAATTCTTGGCTATAAGAAGTTTAAGGCTAATGCTGATAATTACTTGATGCT
CTCTGATGACCAGAGAGTATCGGCTAATCTGTTGTTGACTGCTTCTGGTGGTATGGGCGT
GCGAGTCTATTCTAATGATGAAAATGAGGACGCATTGCAGGATATTACAGTCAGTTTGAG
TAAATTCAACCTGGATAAGGTTCTGAGCGTCATTCCTTATATGCCTGATATTTCTGGCAT
CATGGATGGTGACTTCCACGTTATTCAGACAAAGGAAGAATTTTCTGTTTCTTCTAATCT
GAAGATTGATAATCTTGTCTATGAGAAATGTCCGATGGGCGATGTTGGGTCTGAATTTGT
CTATATGCCTAAGAGCGATGGTTCTCATTATGTAGATGGCATTCTGACTTATGAGGGTGA
GAATGTGGCAACAGTTAAGGGTACCTATCAGTCTGAAGGAGCCGGATATCTTAATGCTAC
TGTAGGGCTTGATAAGATTCcGCTTCACTTTATCAATGGATTTGTTCCAGACCAGTTGCT
TGGTTTGAAAGGATATGGGGAAGGTGAACTTGCTGTAAAGGGTGCTCTGAATAAACCGCA
TGTAGAAGGTGAGGTTTATCTGGATTCTGCATATCTGATAAGTGAACTGTATGGAATTTC
TATGCGTTTTGACGATGATCCTGTGCGTATCGTAGATAGCAAGTTACTCTTCGAAAACTT
CATGATGTATGCAAACAATGAGAGTCCGCTAAATCTGCAAGGAAATCTGGATTTCTCTAA
TGTGGACAGAATGACGCTCGACTTACGTATGAGAGCTCAGAACTTCCTTTTGATAGATGC
TAAGGAGAATTTGCGCTCTGAGGCATTTGGTAAAGCTTATGTCAATTtCTTTGCAATGAT
GAAGGGTCCTTTGACCAGCCTTCAGATGCGTGGAAAATTGGATGTGTTGGGAAATACAGA
TATGACTTATGTCTTACGTGAATCAGAACTGTCAACCGACTCTCAGTTGGATGAGTTGGT
GAAGTTCACTGATTTTAAGAGTGGTAAGGAAGAGACTATTGTGCGTCCAGCCATTGAAGG
ATTTGATATGATGCTCAGTATGTCTATTGATGAATCAGCTCATATTCTGTGTGCTCTGAA
TGAAGAAAAGACGAACTATATAGATTTGATGGGTGGCGGTGACTTGCAAATGAAATATAA
CCCTGTCGATAATATTCAGTTGACTGGTAAATATACATTAAATAATGGAGCGATGAAGTA
CTCATTGCCAATTATTCCATTGAAGACCTTTACCATACAAGATGGCAGTTACCTTGAGTT
TACGGGTGATCCTTTCAATCCTATTCTTAATATTACTGCGACAGAAAATATGAAATCTAC
TGTTAATGAGGGACAGGGAACAGGTCGCTCTGTGGATTTTGTGTGTGGTGTGAAGTTGAC
CCAGACATTGAGTAAACCAGGTATTCAGTTTATCATTTCTGCTCCTAATGATATGACAAT
GCAGGATGAATTGAATACAATGAGTATTGAGGAACGAGGTAAAATTGCAGTTACGATGCT
TGCATCTGGTATGTATCTTTCTGGTGGAAATACCAGCGATTTCTCTATGAACAGTGCCTT
GAGTAGTTTCTTGAACTCGGAAATCAATAATATTGCAGGTTCTGCCATGCGATCTTTGGG
ACTGGATCTTGGTATGAGCGTGGATAATTCTACGAACGCTTCCGGAGCTTTGCATACAGA
CTATAATTTCAAGTTTGCCAAACGTTTCTTCAATAATCGTTTGAGTTTCACCATAGGTGG
AAAAGTTTCTTCTGGAGCAGAAATGGAGAATGCTGGAAATAACGATTCGTTCTTCAATAA
TGTAGAGCTGCAATATAGACTTAATGAAGGTGCTTCGCAGTATATCCGTGCTTTTTATAA
CAACAATACTTACGATTGGTTGGAAGGCCTGGTCGGTGAATATGGCGTTGGTTTTATGTG
GCGCAGAAAGTTACAACACTTCAAGGATATTTTCCGTTTCAAGACGGAAAAACAAGATGT
TCCAGTTAAAAATGTCAGACAAGATACTATTGTGAGAAAAAAAaTGGAGGATAGTACTTC
TGTAAAGCCTCGATTCTTTGATCCGTTGAGAGAGAAGCAGTAATAAAATACCTCTTGGTT
ATCTTTGATTAATGAATGATTATGAGAAAGAGTAAATTATACATTATTATATATGTGTTG
ACATTAATAATGTCAATACCTTTTTTGCTGGCATGTTCTTCTACGAGTGCATTAAAAGAG
GGGCAGCAGCTTTTTACGGGATTGAAGCCTATTGAATATTCTAATTACGAAAAATCGGGC
TATGCAGATACTACAATGTTGGAAATGGAGAATGTGCTGGCTTCGGCTCCAAATGGTGCC
CTTTTTGGAAGTAGTTATTATCGTACTCCTTTCCCCGTAAGATTATGGATATGGAATGCC
TTTTCGCAGTCAGAAGGAGGTGTTGCTAAATGGATAACAAAGGCTTTTGGTTCTAAACCG
AAGCTGATGTCGAATGTAAATCCTCAACTTCGTGCGCAGGTTGCAGAAAATCAGTTGGAC
AAGTATGGTTATTTTAATGGTAAAGTTACTTACGATGTTGTTACTGACAACAATCCGAAA
AAAGCTAAAGTTGCTTATCATGTAGATATGGGACATCTTTGGACGCTTGATACTGTCAAG
TATCTTGGATTCCCGAATGAAGGTCAGCAACTGATAGATTCTACCCGAAACCTGGCTGTT
ATCCGAACAGGTTCACCATTTAATGTCTCTCGGCTCGAAGAGGAACGTCAGCGTATTACC
CGGTTGTTCCGTAATAATGGTTATTATTTTTATAAAAATGGATATGCATCTTATCTGGCA
GATACTTTAGGAACGCCGGGTAAGGCAGAAGTTCGTCTGATTATGGCCGACAGCATTGAT
ACTATGGCTTTGCGCAAGTGGTACATTGGTCATGTGAAATTCAATTTTAAAAGAAATTTT
ATGGAAGAATTGAAAGATTCTTTCGTAAGGGGCAAGCTGGAATTTTACTATAATGGACGA
AAGATGCCGATACGTGCAGGAGTTGTTTTGAAAGACTTAAAGCTTTTCCCAAATCGTCTC
TATAAGATAGAAAATGAGGAGGCTGCTAAAAATCATCTGCAGGCAATGGGATTGTTTAGC
TATACCAGTATTCAGTTTTCGCCACGTCTTTCTTCTAATGACAGGGTGTTGATAAATGAT
TCCTGTGTATCCCTGTGTGATACATTGGATGCGACTATCGACTTGGTATTTGACAAACCC
TATGATTTCTATATCGAGGCGAATGCAAAGGGAAAGACTACAGGACGAGTAGGGCCTGAA
CTTGTGATAGGTTTGACTAAGAGAAATGCCTTTAAAGGTGGAGAAAAACTGGATATCAAC
TTGCATGGTTCCTATGAATGGCAGACTATACAACAAGAAGGTGCTAAATCAACTCATATA
AATTCCTATGAGTATGGTTCGGATATTTCATTGTCTTTCCCACGAATCATAACTCCTTGG
AATATGTTTCGCACAATGGCTCAGAACGAGCGACGCTTCAGGGCGGGGCGTTTTCCACGA
AGTTTTTATGGAACTCCGACAACTACCGTCAAGACTTCTATGAATGTGCTAAATAGGGCA
AGTTATTTTCGTCGTCATGTTGTGTCTGGCGAATTGACATATAACTGGTCCACTTCTTCC
CAGCATCATCATTCATTCAGTCCTCTTGTCCTTTCTTACGAGTACATGAATGCTCGAACG
GCAGCTTTTGATAGCGTACTAGCAAAGCATCCGTATCTCCAGATATCTATGCGCGATCAG
TTTGTGCCAAAGATGAGCTATACCTATACCTATAATAGTCCGCTCAACTATCGTCATCCT
ATCACCTGGTCAACTACGGTGAGCGAAGCTGGTAATGTCTTGGCAACAGGTTATCTGATA
GCAGGCAAAAAATGGAATGATAAGGATAAGCAGATGTTTAAAAATCCTTTTGCACAATTT
CTTAAGTTGGAAACTGATTTCGTGAAATATTGGAAGTTGACAGAAAAATCCACGCTTGTC
GGGCATTTGAATGCAGGTGTAGTCTGGAGTTATGGAAATACTGAAAAAGCTCCTTATTAT
GAGCAATTCTATGTAGGAGGAGCCAATAGCATCCGAGCTTTCAATGTAAGAAGTATCGGA
CCGGGCAAATTTGCGCCTACTAATAGTAAGTTCTCATATATAGACCAGACGGGTGACATT
AAGTTTGTTGCCAATCTGGAATATAGACCAAGAATTTGGGGTGATTTGTATGGTGCAATA
TTTCTGGATATGGGTAATGTCTGGAATATCCATGAAGAGGAATATAGTGAAAATGGAAAA
TTTTATGCCAGAAACTTTTTTAAACAGATGGCTGTGGGTACGGGTGTAGGTGTCAGATAT
GACATGGGAATGTTTGTGATTCGTCTGGATTGGGGACTTGGATTGCATCTTCCTTATGAA
ACCGGAAAGAACGGATTCTATAATATTCAGCGGTTTAAGGATTCTCATAGTTTCCATTTT
GCCGTGGGCTATCCTTTCTAAGAATGCCGGAATTTTAGAAATACCAGAATAAGTTTCTGT
AGATATCGACAAAAGTTTCTATAGATGTCGAAAATTATTTTTGAACATCGCATTTGGAAT
GTTGTAGGCGTTTCTTGGAATAAAGTAAAATGTTTTtCTGAATATAGTAAATTGTTCATT
GAATGCTATAAAACGACAGAACTTTTACTTTTATTTGATTTAAATCAAAAAAAAaGAAGA
AAATATAGTGGCACTCGCAAAATTTTTAGTACTTTTGCAGTCGGTATTAAACTATCAACT
ATTAATAAAATAAATAATATGAAGCCAACACTATTGCTTTTAGCGGCAGGCATGGGTAGC
CGCTACGGTGGTTTGAAACAGCTTGATGGTCTAGGTCCTAACGGTGAGACTATCATGGAT
TATAGCATTTATGATGCAATCCAGGCTGGTTTCGGTAAAATTGTTTTTGTAATTCGCAAG
GATTTCGAGGATCAGTTCCGTGAGAAGATTCTTTCAAAATATGAAGGACATATTCCTGCA
GAACTCTGTTTTCAGTCTTTGGATGCACTTCCTGAAGGCTTTTCTGTACCAGAAGGCCGT
GAGAAGCCTTGGGGTACCAATCATGCCGTATTGATGGCTAAAGATGTTATCAACGAGCCT
TTCTGTGTTATCAACTGTGATGATTTCTATAATCGTGATTGCTTTATGGTAATCGGCAAG
TTCCTTTCTGAACTTCCAGAGGGTAGCAAGAATCGCTATGCAATGGTTGGTTTCCGTGTA
GGAAATACTTTGAGCGACAATGGTACTGTTGCACGTGGTATTTGCTCTAAGGATGCAGAT
GAGAATCTGACTACTTGTGTAGAGCGTACAGAGATTATGCGTATTGATGGTAAGGTATCT
TATAAGGACGAAGAAGGACAGTGGGTAGCCGTAGGTGACAATACTCCAGTTTCTATGAAC
GTATGGGGCTTTACTCCTGACTATTTCGAGCACAGTGAGGCTTATTTCAAAGAGTTCTTG
AGCGATCCTAAGAATATGGAGAACAAGAAAGCTGAGTTCTTTATCCCGTTGATGGTCAAC
AAACTGATTAATGAAGGTACTTCTACAGTCAAGGTTTTGGATACTACAAGTAAGTGGTTT
GGTGTAACATACTCAGCAGACCGCCAGAGCGTAGTTGAGAAGATTCAGAGTCTGATAGAT
GAGGGTGTTTATCCAAACAAACTTTTCTAATAAGTACTTTTGATAAGATAAATTCGTTTA
TCCTAATCTTTTTCAGTAAATATATTTCTTTCATGGAGATAAATATATTAAAAGAACAAG
AAGCCGCTACCCTTCGAGAGATGATAGCGGCTTCTCATCGTATAGTAATATGTTGTCATA
AGTCACCTGATGGTGATGCGATAGGTTCTTCCTTGGGCTGGTTTTATTATTTGCAGTCCT
TGGGCAAGAATTCCACAATCTGTGTACCAGATATGATACCAGATGCCATAAGTTGGCTTC
CTGGAACAGAAGAAATTATTCGCTATGATAAGCAACCGGAAGCAGTTAAAGCAGCCTTTA
CTCATGCAGATCTGGTTTTCTGTTTGGATTTTAATGGTACCAGCCGTCTTGATGAGATGG
AACCAGTTCTTACATCTTATCAGGGTAAGAAGGTGATGATAGACCATCATCTGGATCCTT
TTATGTCTGTAGATTTACTTATTTCTCATCCTCATATGAGTAGTACGAGTGAATTGATAT
TCAGAATCGTTTGGCAACTTGATGGTTTTACTCAGATGGATAGCCGATGGGCTACATGCA
TTTACTGTGGCATGATGACAGACACTGGAGGTTTTGTCTATAATTCTAATGAACCCGTTA
TCTATCTTATTATCAGTGAACTGCTAACCAAGAATATAGATAAGGACAAAATTTACCGCA
AGGTTTTCAATAATTATTCTACCAATTCTATCCGTTTCCGCGGGCATATCATGGATAAAA
AACTGCGTGTTTTTGAAAATTTACATGCCTCTTATTATTGTGTTACTCGCAAGGAGATGG
AGCAATATCATTTCATAAAAGGCGATTTGGAAGGATTGGTAAATGAACCGCTGCGTATTC
GTGGTCTTAAATTCTCGATATCTTTGCGCGAAGACACAGAGGTAAAGAACCGCGTGCTGG
TGAGTCTTCGTTCGGTAGATGATTTTCCTTGTAATGAGGTTGCAGCCAAGTTTTTCAATG
GCGGAGGTCACCTTAATGCCTCAGGCGGTAAGTTGATGACTACGATAGAAGAGGCAGAAC
AGATAGCATGCAAGGCAATAGAGGCTTATGCTCATTTGTTGCAATAATAGCGATAATTAT
GTTAAGTATTGGATAAAGACTATCGTTTGGATGGCAATAAGTGATAAATAATAATAAAAT
CGCCTATTATCTCTCGGTAGTCTGTTATCTTTTTTGTATCTTTGTCGCTAAAATGATATA
ATTTAGGTAATGAAGAAATTTTTATTTATAGTAATAGCCTTTGCTGCCCTCTTTTCGATG
GCGGCATGTAACGATTCTGAGACATACGCAGATCAGCGAAATAGAGAGCGTGATTCTATC
AATGCTTTCCTCCGTAATGAAAAAATTACGGTGATAAACGAGAAGCAATTCAAGGAGCGC
TGGGAAGCTAAGAAGACAAATCCTGCTATTGTTTTGACTGATACCTCTGCAGAAAAGAAC
GAATATGTACTCTTTGAGAGTAATGGTATCTATATGCAAGTAGTAGAGCAGGGTTGCGGT
GACTATATACAGCAAGGTAAATCAGAGGAAGTTTTGGTACGTTTTGATGAGTATAATGTC
AATACGCGTGCCAATATATCAAATGAGTCTCTTTGTCTGAGCAATAATCTTCCGGCGTAT
TCATACTATATTGATAAATTGAAGGTAACGAATACTTCCGGTACATTTACAGGCATGCTT
GTTGAGCCTAAGAAGAGCGTTTTTGGCTCGGCTTATAATTACAGTTCTTATACTGGTAGT
TATAGCAGTACCATTCCTTCCGGGTGGCTTATTCCATTCAGTTGGGTAAAGATAGGTCGT
GGAAATGCTGAGGGCGAGAAAATTGCTCATGTGCGTCTTCTGATTCCTCATACTTACGGT
TCTACTCAGGCATCAGCTAATGTGAATGCCTATTTTTATGATATGACATTGCAGAAGGGT
CGTTAAAGGCCTTTCTGCATCTTTATTTTCTATAGTAAACGATAAAAATATTAAATAAGG
TGTTTTATGACATTAATTAAGTCAATCTCTGGTATCCGTGGTACTATTGGCGGACCAGCA
GGCGATACGTTGAATCCCCTCGATATCGTGAAATTTACTTCTGCTTACGCTACTTTCATT
CGTCGTAGTGGTGCTTCTAAGAGTAATACAATCGTGGTAGGACGTGATGCGCGTATCTCA
GGAGAGATGGTAAAGAATGTAGTTTGTGGTACTTTGATGGGTATGGGCTACGATGTACTT
AACATCGGTCTGGCTACTACTCCTACTACCGAACTTGCTGTTACTATGAGTGGTGCAGCC
GGTGGTATCATCATCACCGCTTCTCATAATCCGCGTCAGTGGAATGCTCTTAAACTTCTT
AACGAGAAGGGTGAGTTCTTGACTGCTGCTAATGGTAATGAGGTGTTGAGTATTGCTGAG
AAGGAAGATTTTGAATATGCCGATGTAGATCATCTTGGAAAATATACTGAAGACAATTCT
TACAACAAGCGTCACATTGATTCTGTACTTGCTCTGAAACTTGTGGACGTAGAGGCTATT
AAGAATGCTCATTTCAAGGTTTGTGTAGATTCTATCAACTCAGTAGGTGGTATTATACTT
CCTGAATTGCTGGATGCTCTTGGTGTAGAATATACCTTTTTGAATGGGGTCGCGAATGGT
GACTTTGCTCACAATCCTGAACCATTAGAGAAGAACCTTGGTGGTATCATGGATGAATTG
AAGAAGGGTGGATACAATATGGGTATCGTTGTGGATCCTGATGTTGACCGACTGGCTTTC
ATCTGTGAGGATGGCAAGATGTTTGGCGAGGAATATACCTTGGTAAGCGTTGCAGATTAT
GTGATGAGCAAAACTCCTGGCAATACAGTTAGCAACCTTTCTTCTACTCGTGCGCTTCGC
GATGTAACGGAGAAGCATGGTGGCAAATATACAGCTGCTGCAGTAGGTGAGGTGAATGTT
ACTACCAAGATGAAGGATGTCAACGCTGTAATTGGTGGTGAAGGCAATGGAGGTGTTATC
TATCCAGAGAGTCACTATGGTCGTGATGCCCTTGTTGGTATTGCTCTTTTCCTGAGTAGT
CTGGCTCATAAGGGATGCAAGGTTAGTGAGCTTCGTGCTTCCTTCCCTAACTATTTTATC
GCAAAGAACCGTATCGACTTGACTCCTTCTACCGATGTGGATGCCATCTTGGTGAAGGTG
AAGGAACTGTATGGTCAGGAGAAGGATGTTACTGTAACTGATATTGATGGTGTAAAACTC
GACTTCCCAGACAAGTGGGTACATCTCCGCAAGAGCAACACTGAACCTATCATCCGTGTA
TATAGCGAGGCTTCCACCATGGAGGAGGCTGATGCGCTTGGCAAGAAACTTATGCAAGTA
GTTTACGATATGCAGTAAATTTGCTTTATAAAAAAaTGAACGGCTTGATTTCCCTATGGA
GGGAGTTTAAGCCGTTTATTCTTTCATTTGTATATTATAAGTCTTTCAGTAATCTCCGAA
TGTAAAGTCCAATGTTGGTCTCATGTTCATCAATGCCGAGTTTCTTACGTATTTCACTGC
TTATGTTATAATGGCGTTTCACTTGGATGTATTCTCCAACCTCTTTGCCTCGCAAACCAA
TAGCATACAAGCAAAGATAGTTGATTTCATCTGTCGTAATTCTATGTTGCTCCAAATACG
AGATAAACTTAGGATGAGAGGCAGTAAAGGCAAGCCTAGTTGAGTCCATAAATTTTTtCT
TGTCTTGATGGATAGACTCTATCCACTTAACGTAAGGCTTAGCGTAGGTATCATTGTTGG
TTATCTCTTTAGCTAGCAAACTATTCAGCATGTCAAGTCGGGCATTTATGACATCATAAA
TTGGCTTAGACAATTCAGATTGCTCTCTTTTGTACGCTATCAAGTTGTCACGCTCACTTT
CAAGTTGAGCAATTTCTAGTTTCAAATTGGCAGTCTCCAAAGTTTTCTTGTCACGCTCCA
GCTCAGCCTTTTCTTTCTCTTTGCATAAATTCTCTTTGGCAAGTCTTAAGTTTTGATTTT
CTTTTtCTGTCATCAGGCGCATAGTTTTGTTAATATGCTCTCGGTAATATAGCCATCCTA
CAAACAATAGCATTCCAAATAAACCACATAGGCTACCCCATATAATTCTATCTCGATTTT
GAATGTCTTTTAATCTTTTCATTTCAAGTTGATGCTTTTGGTCTGCAAAAAGCAAATCAC
GAGAAAGCAAATTAGACATATAATCTTCATGCATAGCAGTATAGTCTTCAAGTGCTCTCA
AAGCATTTTTGAAGTCACCTTTCTGCTTAAAAATATCTAGTTTTATCGTAATGTATTTGA
GTGAGTCTTGTACATCGGCTTCCAACTCAACATTCTGAAGACAATGTAAGGCTTGAGCGT
ATTCACCAAGTTTCGTGTAGCCTTTTGCAAAATCCATCAAGTCGTCAGAGGATAAATCAT
TGTGTTGATGCTTGCTTAAGAAGTCTCTAATTTCTTCTTTTGTTCCAAATCGTAGGGTAT
ATAAAAGTATAGAATTGAATAAAAACGACTCGCTATCTTTATTCTTTTTTACTAGAGGAA
AACAAATTTGCATTAAACTATCTGCTGTTTTTCTATCACTTTTCAAAGTGTAGGCATCCA
TCGCATTTGTGTAGCTTTTAACCTCATACAGAATGTTCCCAATGGTCTTATATAATTCGG
CTGCTCTCAAATGGCAACGTATAAAATCATCCAATTTGTATTGCTTATCATAGAGCATCG
CCTCAGAAACAAGTGTGTTAGCTAGGACTAGAGTGTCTGTAATAACCTCTCCTAGATCAC
TAGCTTTCATAAAACATGTCATAGCATCATCATCTGCACCTTGGTTTTGAAAAATGCGAC
CTTGATAATATAATGTGCGTAACTTTTCGTCAGCATTTCCATATTCTAGGTAATAATCTA
AAGCGGGCTGAATCACTTCGAAGGAAGTAGTGTCAATATAGTTTTTGTCCAATGCTATAG
ATTTTAAAAGAGCATAACGAGCCTTATATTTCTTACCTTTAATCTCGCTTGTCGGAATAC
TGCTTAATAAGGATAAAGCGGAGTCCGGTTTACTCTGCATAAGTTGCTCAGCCGCATCTA
ATTTAAATTCCAAATCAGAATGTCTGTCACAACCAACTAATGTTAGCAGAAAAAGTGCCA
ACATAAAATAATTCATAAAACGAACTAATTGAACTTTCATATGCATCTATTGTTATTTGC
TATTTTAAATGCAAAGGTACTCAAAACATTTGGTTTAAAGATATATTATGTGTTAAATTT
CATACATAAATCTACTAAGTCATATTTGCAATGAGCAATTACGAAGCCATGTTAAACTTT
TGAGACAAAAGTAAACTTTACACTCGTTTGCGGTCAATAAACTCTTATATATCAGATAGT
TAAAAaGTTtAaCGTtAAACTTTTtAtCTTGCATATATACTTTGTTTATTATAACTTTGC
AGCAAATTTAAAACTGATTTATAACTTAAAATACCTGCAAAATGAAAAaGTTTATTATTT
TAACAGCTATGTTTTTGCTGGGAGTATATAGCATGTCGGCAAGCCGACAAGCTATATACC
TATCCTGTCATAACAACAAAGTATCTGGAGAAAAGAAACATTCAAATCGTGCTCCAATGC
ATCTACCTATCCATGTAGTATATGATTCTGATACTAAAGTGATTGAAGTAAAAGGCTCGG
AATCATTGGGGGCAGAAATATACATCTATGATGAGGCAGGTATTGTGGAGGACTATTCTG
CATACCTCAATGCTACCTTCTATATATTGAAACCTGGTACACATGTTATCCTTATAAAAG
GAGATGGATGGGAAGCAGAAGGCATGATAGAATTGTAATAACAACATTAGAATCTCTTTA
CTAATATGAAACCAAAAATATATTTTCAAAATCGTTTTTTGCTATTAGTGATATTCTCGC
TAATAGCAATAGGTGTAAAGCCTGTTTGTTGCTATGCTGACGGCAAGAACGCCTCTTCTT
CAATGAATGAATTGCGTCAGGAACTAGACAATATGTTTGCCAAGCTAGATAGGAACGTAG
TTCCTACTGGGCTACTGCGAGATTACGCTATTGAATATGAGAATTTGGATAATTACGATG
TTTCAACCAATAGAAATAATGAGAAGGTCTGTGATGTCATATCTTATTCAAATGTGTTGA
GTACATTGCAGTCATCCTCTTTGCAAGCAGATCCGTTTAAGTCCTTTATTACTGACTACG
AGAAAAACAATACTGTACCACATCATCTTTCAACGGTAAGATTAAGTGTGGTACTATATG
AATATGCACAGATAAAATCCAATGCTTTGAAAGATAAGTTAATAGCTTACAAGCATGGGC
AAGTTTTCAATGCCTCGAAAAAAGCTTTTCAACTGCGCAAGGTTTGTGCTTCTTGCATTC
TTGATGACAACAAAGCAACAAATAACATTGTATTCTCTTTGCCTAATCAATTCATCCTAT
CAAATATTGGTATAACCAATGTAGAGGTAGATTACGGTAAGGGATACCAGAGCATTATGA
AGAGCAAAATTAATGCTTATTTATGCAATGGTATTCATACTGTCAAAATTAGATTGACGG
ACAGAAATAGAAATGTGTATTTCACAAACACAACTATCACGATAGCAGCAAAATCATCTT
CTCTTACACGCTCAGGCGTAAGTTCTTATTTATGTTCTGGCTCTTATAAGGGTATAACAA
CCTCTGCAGATGTTACTGTTGTCTATTCTAGCAAAAATAATAGTGGTAAACTTAAAAAGC
CCTTTGTTTTTGTTGAAGGATTTGATCCTAGAGATTTTAATCCTAATGGCAGAGGCAGTA
TGTATGACACACTTATCTACAACAAATGGTACAACTTCATAAATCACAATGATTATGACT
TTGTATATGTTGATTGGAGAGAACCTGGTGAATATATTCAAGCAAATGCATATACTCTCA
TTGAAGTACTGAAAAAAATAAAAGAAATGTCAGACGAGCGTGCACAACCCACACTACTTG
TTGGCCATAGTATGGGAGGGCTTGTTGCGCGATATGCTTTAAAAACAATGGAAAATCAAC
ATATAGTTCATGGCGTTGGTACGTATGTGAGCTACGACTCTCCACACCTTGGCGCCAATG
TTCCACAAAGTTTATTGTATGGTTTTTACGGACTAAGAAAATTTCTAAAGGATAAAGGTC
TTATAGCTTCTCTAGCTAAAAAATACGAGAAATTCAGCAACCTTCTTGCAGTAGGCGAGC
GCATGGCATATTCAACAGCAACTCAACAAATGCTAGTTGATTATGTGGATCCAACTGGTC
ACCCTAATAATGACGAGCATATCCGTTGGCTAAAAGAGTTAGCAGAACTCGGTTTTCCAC
GAGGAGACGCTGGTAAAGATTTTCAAATGTTGGGTGTTGCCAATAGTAATTATAGCGGAA
TAGAAATACCCAAAAGCTACATTAGCTGTGACTTTTCCGCTGGAACTTATATAGGAACTA
CTATTGCACCTATTCTTTCTCTTGCAATTGGCATAGGATTTCAAGACGTAATTGCAGGTC
TATTGTGTTGGTTGCCAGGAAGAGATTCCGTGAAAGGTGGCTTCTATTGTTTACCAGGGA
CAAGTATGGGACAAAAaGTAACTCACATCGAAATTGGTTATAAAAAaGATTTTTTATGGA
TGGTACCAATAAAGAAGACTCTATTTTCATATAGTGGCTACTATAGTAATTCTTGCTTGT
ATGATACATATCCATCCTCTTTGTACGATGGTTTGTCAGGAATGGTTAGACAAATGACGT
ATAACACCTATGATAGTTTTCCTTTAATTTATGATTATGGTCTCGATGTCACAGTAAATC
CCATCATTCCATTTATACCTACATCGAGTGCATTGGCTTGTTGTGGTGATGGAATCAATA
TCTCTTCATCTAtGTTTACGATCAAGCCAAGTGTGGAGGCTACTCCTTTTGGTCTAAATT
ACCACATAGAAGACAATGTATCGAATCATGGACATTCTTGCTTTGCTATCAAAACACAAG
AATGGATAGAAAATCATTTAGGCATTTCAATAGATGGTCCATCCTCAGGATACACAAGTG
CTAAATATTCTTTGGCTAATGCGAAAAGTTCGGTTACGTGGAGTAGTTCTGATGCATCAA
TCGCTACAATAAACCAACAAGGAATTTTAACTGTAAAAGAAAATGGAGTTGTTCAAATAT
TAGCTCAATCTGACGATATAAATTATAGTAAAACTATAATCGTTGGGTTTCCACGATATA
TTCTATCTTCAAAGCATGAACCTGGTGGATTTAAGATTGACGCTACATGTATAGATGGTG
AATTTCAAAATCAATTAGAGACCGTCAACAAGATTGTTCAATTTCAGTGGGGTGTAAAGT
TTCCAGATAAGTCTATCGAATGGAATACAACAAACAGTGCGTCTATATTTATTCCATTAG
AAAATAAAGATGCTGTTGTATTTTTCAAAGTGTGCGATAGTAATGGAAGAGAAAGCGTAG
TACAGTCAGTAAAAGCTTCCGGAAATGATGTATTCTTGCCAACCAACAATCACATAAAAG
TTGATGGCAATAAGAATATCTATAAAGAAAACGGATCTTCCTATTCTTATAAGAGAGGAA
AGTTATATTTGACTCGTGATATTAGTTTGCCAACTGAGTATCAACGAGCTAATTGGACAG
CCATGGAGGCTGATGTTTATAGCCCATTTTCTAATCAGTACAATATCATCGTTGATGGTG
GGGAGATTATGCTCAAAAACATCTTGCCTGAAGAGGAGTTGGATTATGTGGTAAGCAACT
TGGAAGTTGGACAAACATATACTTACACTATCGCATTAAAGAATCCTCAAAAGAAAGTAA
TACAATTGTTGCCTTTTACGGTGACTTTAAAATAGACTTATTATGAGAAAAATAATTTTT
GTATTTATCCTATTCCAAATGTTATTTGTAAGTTGTAAGAAAATCAACTGGGATTCGGAA
ATCTTTTTGTGCGGTGCTACGATTAACGGCGCTTCATGTAAAGATGTCACAACACTTTAC
AAAGACTTGTTTGAAGGCTTAATAATGCCATTCAACAATAAAAAACGGATCCAAATAGAG
CGTGATTCTATTGCATACTTACAGTTTAGGTTAGTAAGCTGTCAAGACCCAAAAGTCTGT
TTCTACATTTATGGAGGAATTGCTTTTGATAAGAATGAAGCCTTTCCTTTAGTGAACAAA
ATCTATAACATAAGTTATGATTCCAAGTTAGATCGAGAATGGATGTTTTATGGGGATGAA
TTAAGACCTTATATGGCAGAACATCGAAGTCAAGGGACTATGCAATCACCGTATGGTGTT
ATGATGCTTTTGGATTATAAAGAACCAGGAGAGGAAGGTTATGGCAACTATTCCTTATCT
GGAACCTTGGTGTTTACTTCTTATAATCCAAAGAATCAGAAATGCGTAGGGCATTTTAAA
TTGTCAAATGAACATATTGAGGGCATGTCTAAGGTTTATTCGGTAGAAGGACAGTTTAAT
GCAAACTTATTTAATTGGAATAAAAAAaTTATGTAATATGAGCAAGAACATGTTTATTTT
AACAGTGTGTGCTATTTCTTTTATTTGCTCGTGCACTGATACAATTTGTGGTGACGAAAC
AATGAAGAGTGAACCAACAGAAAGTCATTATGTAGTTTTGGACAGTTTGGCAATCTATAA
GATTCAAACCGACAAAAGTATGATGTTGAATAACCTTATACGTTACCAATCTGGTAAATA
TCTATTGGATTTATCATTAGATGACGCAAAAAAAaTAGGAATCAGTGAGATGATGTATAA
TCAAGTACTCGAACATGTTGAACAACTAAATAATAGTAATTTAAAATTAAAGTGATTATG
AAAAAGAAATTTAAATTTGTCTTGTTTGCAGTACTTGCTTCTTTAACTGCATTCTGTAGC
GTTTTAACCTCGTGTTCTGATGACGATTTGATGGCTTCTTCTGAGACTTCAAGTGCCAAT
GCTGTTGATTTCGTTGCAACTTTTACAGACAGACAACAGCAAATGTTGTCTGAAACTGGA
TATCCTTACGAGGAAATAGAACAGAAGAATTCATGGAACAATGTGATTAGTTCTACGATT
CCTGCAACATGGGGATTATTTGATGACCCAAGGACCAAAACAGAAACACGTGCTGTAGGA
ATCTACGGCTCTTATCCAGCACAGTATTGGTCAATGCTGAGGGTGAAGTTTTCTGAAATA
CCTAATGATATCAAGGAAGTAGCTGTTGATGCTATCGATGAAATTGAAAGTAAAACAAAT
GTTCGATTCTACAATTCTATAAAAGATTTAGAGTATTATGAACCTGGCCATATTAAACTG
CCTAATATCGCAGTAAGAATGGATGGTACTGCTGTAGAAGGTAGTGGCAGTTATGGTCTT
GTAGGAGGCGAACAGTTCATAAATGTACCACCTGCATTAAAACAGGCTAACTATGATGAA
ATCAAGCGTTTTTTtATGCATGCCTTTTGCAATGCGGCAGGTATGTTTAATGAGCAACAG
AGAAAAGACAGAGATGACTATGTTGTCGTTAATCTTAATAATGTCAAAGATAACTGTAAG
TCCGCATTTGCAAAGATCACGCAAAACTATACGATGCAAGGTGCGTTTGATATGAGTTCT
ATAACGCTTGCTGCTTCTAAGGATTATTCCAAGAATGGTGAAAATACGATTATGAAAAAa
GGCAATTATAGTATTGCTACTAATAGTACATTGTCTGCTGGTGATATTTATTTTTtGAAT
AGCTATTATTTGCCTTATAAGGCCAGAACGGACAATTATGTAGAATTAGATGATACTTAT
TATCCTAATGGTCAAAAGCTTACTGAAAGTGAAAGATTGGAATTACAGAGTCAGATCAAT
GCACAAAGGGGGCTTTATGGTATTCCTCCAATAGAAAACCGTAAAGTGTTAGTAGAATGG
TAATATAATTTACTTTATTGAAATATAGTATTTACTTTCTCAAGATATATTATATAGTTA
ATCACCCAACGGTTGATGTGCGCATGCACAATAGCTGTTGGGCGATTGTCTTTCAGCTGA
TGTGCACATGCATATCAGCTGTTGTGAAATAAGTTTTTtATTCAGAAGCCAGTTCTTTCA
TTGTATCGTTCAAAGTATTGAAGAGAACGTTGATGTTCTCCTCTTCATTCTTGCAGGCTT
CCTTGAAGAGTGCTACTGGGTCTTCCGTACTGCTTGTGAGCGGAGTTTCATTGAGCAGAA
TGTTCACATTGTTGAGAAGCATTCCATGCAGGGTAGGCATATGGAGTTGATGTTGTTCGC
CTTCCTTGCTACCGCATTTCAATCCTGCAGCATATGCCTTTACGATGATGCGTACCAACA
GATGGATGGCCATAGGTTCGTCAGCGAGGCTGATGAGGATGCCATGGGTGTAGTCGCGCA
CATGCTCTTCGAGAGTAGTGAATTTACCTTGTAAGAGCCAGGTAAAATTGCGCTTATATT
CACTTTCCATTGCTTTGTATAGTTGTGGACTCTTGCAGGCGATACGTAGGTAGTCGAGCA
TGCTTGGCTCAAAGGTGGGATCGGCTGCCTTCATTCCTTCGAAATTTTTCTTCATACGTT
CGTTAGCTTCCTCTGCTGTCTTATAGTTGAGACGAACAAGTGTAGAGAACATAACATCGA
AGAAATATTGATTAACCTCTCCATAGTGGTCGAGCATCAGCTGTTTGATTTCTTTCGGAT
CATTCTTTTtCTTGAAGTCATCTCCACCTACGGTTGCGTCGATGATACCGCGTGCATACG
CCTCGAAGAAAGCCCTCACAAAAGAAGCTACGGCCTTGTAACTATTTATTCTTTTCATTG
TTTCTTATTCAAAAGTCTTAAATTCATAGCCTTGTTCTCTTAGCCATTCGATGGATTGAG
GCAAGGCTGTTTTCAGTTTTTCTATACTTTTCAGTGAGTCGTGGAAGGTGATAATGCTGC
CGTTTCTGGCATATCTTTTCACGTTGTTTACCACATCTTCAGCTGTGAGCCATTTAGAAT
AGTCTCGCGTCACCAGATCCCACATGATTACCTTGTAGGTGCGGTGCAGCCACCAGTATT
CGCTTGGTCTCATCCATCCATGTGGAGGTCTGAACAAGTGGGCGTGAATCAATTCGTTTG
CTTTGTTGGTATTCAGCACATAGGAGATGACACGGTGTTTGAAAGCTCCGATGTGATTGA
ACGTGTGATTTCCCACCTGGTGTCCTTCTTCTACTATCTGGTTGTACAAATCGTGATGGC
GCAGTACGTTTTCTCCTACCATGAAAAAAGTTGCTTTCACATTGTATTTCCTCAAAATTT
CGAGAATGATGGGTGTGGATTCTGGTATCGGACCATCGTCAAAGGTCAGATAAACGGAAT
GTTCTTTTTTGTCCATTCTCCAGATTGCCTTCGGATAAAGCCATCGGAGCCATTTTGCTG
GTTGCTCTATGAACATTTGATTCCTATTTTTATGAATTGATAAAACTTATTGGCTCTATG
CTCTAAAGAAATCCTCTTGATAGGAGCCTTTTTGCTTATAGACTCTTTTCCCTTGAGAAG
CCTCTTAATTATAGAGTCTTTTAAAACTAATAGGCTCTATTACTTGTGAGTTTAGAGCCT
TTTAGTAAATTTATAGAGTTAAAATACTTGATTGATGCCTGCCGTTTTTGGAACAGGACC
TTTATAATTATCTGTATAACATGATAGGGCAGTTTTCAAGCCGCCCTATCCTGTTATTCT
ATATATAGAGATACATTTACTGGAAATTTTCTGGAATCTTGCCAAGAGAATTCTTTTAAT
AACTCTCTTTATGGGGAAACCTTGTTTAGGATTCCCATGAAAATCCCAGTTGAATTTTCC
TAATGGCTTTCTTTATTAGAAAGTTTCTCTTTGTAAAAGTTTCTCTTAATTTCCGGCATT
TGGCATCTGACCTCCTCTGCCGTGATACAAAGTATAGAGCTTGTTGAGTTGGTCTTCATA
CTTCTTGGCAGTCTTCTGATCTACCATGCTTGCTACCTCGCAGGTGCTCTGCATAATCAT
GATCTGACGGATGCAGTCGTTCTGTGCCTGCGCGAAACGGTTGGCATCGAGTGACAGATA
GTAGCTAAGATACTGGCTGGCAGTTTTCCAAACCTTGCCTACGTATTCAGCTGCTTTCTG
CTTCTGTCCAGCGAGAATCCATCCACGAGCCATATCAAGACCACCACTCATGTAATCGAT
TGGCACATTATAGTCTGGTATCTCAACATCAGCTTTCTTCAGAATGTCGATAGCCTTCTT
GTTCTTATGCTCTGAAAGCAACTGGAGGGCTGTCTGGGCGAGCAGGCGACGGTGTGTATA
GCACATACGCATgGTTGTCTCGTCGATGTAGAGTCCTTTCTGTTTCAGATTGCCGAACTT
GAAtCGGGTCATGATGTTATGATAAGCCTTCTCGGTATCGAAATTCTTTGCACCTGGTTT
GTTGGTGGTGAAAGGAGTAATACGGTTTACGAGaCCCTCCTGTACGAAGTTGTCaCCCAG
ATTCATGTAGTTgTCCTCACCTACAGTCAGTGCcACGTAGATAGGGCGTACCCAGTTGCA
TTGAGCTATCATTtCCAGCATCATCAGGTCGCCCTTGTAGAGTGCatTCTTTCCGGCGAG
TGAGATAACCATCTTGTCTGGTATTGTATCAGAAGCCATCATCATGCCACTCTTCTTTAC
AGCCtCTTTgTCGATAGTCACGTAGAGGGTATCTGTTGGAATAATGTGCAGGTCTGGATT
CTTGCTTCTTACCCAATATTTCAGCACATTCTTCAGTTCGAACGGTTCATCGCCAAACTG
TTTCTTGGCTGCTTCTGGATTCTGCTTATAGAATTCGAGAATCTGCTGCTTTGCTCCTGG
TTCTACAGTTACGTACTCATTGGTTCCAGAACAGAAATCAAGTCTTGGCCATGTGATTGG
CACTGAAGGAGAGTTGTAGGCAGGGCGCTTCATCTGGTCGATGTACCAGTCGGTCTGCAA
GTAGCTCAGGTTACAAACGCGAGCATCTGTACCTACGCCTTCTACTTCCTGATTGTACCA
GAGTGGGAAGGTATCGTTATCTCCGTTAGTGAAGATGATAGGATTTCCCTTCTCCTGGAG
TGACATCAGATAGTTCTGTCCGAAATCACGGCAAGTATAGCGGTTGCTGCGGTCGTGGTC
ATCCCATGTCTGGGAAGCCATTTGTATTGGTACGAGCAGAGTGATGACGGCAACGATGGC
AGAGATGGCGGTACCGCTCAACTTAGCTTTCTCTTTCAAGAGGTTGATGATGGCAAGTAC
ACCCAGACCACACCAGATGGCGTATGCATAGAATGATCCTGCGTATGCGTAGTCGCGCTC
ACGTGGCTGCATTGGGGTCTGGTTCAGGTAGATGACGATGGCAAGACCAGTCATGAAGAA
CAAGAAGAACACTACCCAGAACTGCTGGATACCGATAGGAAGGATTTCTTCTACTTCCTT
TCCGTTCTTGATTACCTTGCGCTTGCGTGTGTACCATGCTTGCCAGAAGAGACCGATGAG
ACCGAGTATCAGAGGCATGCAGTAGAATACGTTGTGCCCCTTGTTGTTCTTCAGGTCATC
TGGAAGTTTACTCTGATCACCGTAGAGCGAGTCGTCGATGAATGAGAAACCGGTTATCCA
GTTTCCGTGCTCAGGTTCTCCGTTGCCCTGAATGTCATTCTGGCGACCAGCGAAGTTCCA
CATGAAGTAACGCCAGTACATAAAGTTGCACTGGTAGGAGAGGAAGAAGCGGATGTTGTC
CACCTGTGAAGGTACCTTCACCATGATGTTTTCACCGCATCTGTCGTAAGGCACTTCTGT
GCCATCTACGCCACCCATCCAGTCCTCGTAAGCCTGTGCATGTGCTGCGTCATACATACG
AGGGAAGAACATATTCTGAGCGTACTGGTATTTATTCTTATGGCTTACGATGAAGTATGA
GTCCTTCTCGTCTGCAGTTGCTTTTTCCTTGCGCTGATATACcGGTGCACCTTCCTTCAT
CTCAGGTTTGCACATGTCGCCTTCCACCTGGAGTGCCACCTGCGATGTGTATGCtTGgCC
ATAGAACAGTGGACGGTCGCCATACTGGTCGCGGCTCAGATAGCTACCTAAGGTAAAGAT
ATCCTCAGGAGAGTTCTGATCCATAGGAGGGTTGGCAGAAGAACGGATTACGATGAGTGC
ATAGCTGGAATAGCCGATCATCAGCATCAGCATGCAGAGCAGAGCGGTGTTCTTGATGCG
CGCAGAAACGAGAGGCAATAGTTGTATTTTTTtCTTAGTGATGCCCGTTGTCTCGTCCAC
GCCTGTTGCTACTTCTTGCTTGCGCTTGTATCCCAGTATAAACCAGAGAATAGCCATTAC
TATCACACCGCAGATTACGGCGCTCCAGCCGTATCCGTAGAATGGAATGCCGAGCATGCC
GAAGCCCAGAATGAAGGCGATGTTCTGTCGCTTTACGTTCTTGTCTGTTGCATTGTATGT
TTCGTAGATGCCCCAGATAACGGCAGCCACGAGGCAGATGATATAAACGATTTCTCCTGT
ATTAAATGGGCAACCGAGTACGTTGACGAAGAACAACTCAAACCAGCCGCCTACAGTGAT
GATACCAGGTACTACGCCATATAGTACTGCTACAACTACTGCAAAAGAGAGAATCAGTGC
GAGCAGCGAACCCTTGAGATTGGCATGTGGCACCTTTTTATAATAATATACGAGTACGAT
GGCCGGGATACAGAGCAGGTTGAGCAGGTGCACACCGATACTCAGACCTGTCATATAGGC
GATGAGTACAAGCCAGCGGTCGTTGTGAGGTTCGTCGGCATGGTCTTCCCACTTCAGTAT
CAGCCAGAATACTACAGCTGTGAATGCAGATGAGAACGCATAGACCTCACCCTCTACTGC
AGAAAACCAGAAGGTATCGCTGAAGGTGTAGATGAGTGCGCCCACCATACCTGAGGCTTC
GATGGCAATCAGTTTGCTGGTGGTCATCTCTTTCCAGTCGCTGATGATGAGCTTACGTGC
CAGATGTGTGATAGTCCAGAAGAGGAACAGAATACAAACGGCACTCAGGAGTGCGCTCAT
CGTGTTCACCATCTTGGCTACCTGTGTGGCATCGCTGGCGAAATGTGTGAAGAAATTGCC
TAAAAGCATGAAGAATGGTGCCCCAGGAGGGTGACCGATTTCTTGCTTGTAAGCAGTAGT
GATAAACTCAGGACAGTCCCAAAAACTGGCTGTCGGTTCAATTGTGGAACAATATACGAA
GGCTGCAATGACAAATGCGACCCATCCAAAGATATTGTCCACTAATCTGTACTGTTTCAT
TATGGTTTATAAACTTTAATGTTTTATATTTCTATATAACTTTATTTTCTATGTATATAA
CTTTATTTCTATATAACTTTGCAAAGGTAATAAAAAGAAAAGATATAATTGTTGGCGAGT
TGCGTTTTTTAGATTATATTATACATTTTCTGTCCTTTACCAGCCTTCGCTCCTAAATTT
TGCTAACTCTCAATGCTACAATGTATGTAGCAAAGAGTAATGAGCATCATCAGTATTCTT
TCTAAACCTTCAGGAAATGTTCCTCCAGTTTTTCTTTTGGCATATCTGTCGTGTCATGAT
AGTGCAGGTTGTGGTTTACGCAGGCCACGTGTTTTACATTATTGAGAACCTCCGCTATGT
CGTGACTTACGATGATGATGGCACATTCCTTGTTGATCTGTTCCAGCATTTCGTACATCT
GCTTTTGAAATCTCCGGTCGATGTAGGTATTCGGCTCGTCGAGAATGACGACATCTGGCT
TGGAAACGATGGCACGTGCCAGAAGTACGCGCTGGAGTTGTCCGCCGCTCAAAGCTCCTA
TGTGCCTGTCTTTTAAGTCGGATATCTGCATTCTTTCTAAGGTTTCTGCCACTTGTTGGT
GGTGTTGCTTGGTATATCTGGCAAaGAGGCTCTTGCTCTTGCTCAGTCCTGAGAGAACTA
CCTCATATACAGAGATAGGAAATTGCTTGTCTAAGTCGTTATATTGTGGGAGATATCCCA
TTGATATTtCTTTTCCCTCGCTGCAGAAATGAATACTTCCCTCGGTTGGCTTCTTCAGTC
CCAAAATGAGGCGCATAAGTGTGGTCTTGCCACCGCCATTGGGACCGATGATGCCAAGAT
AATCGTCCTGATAGACGGTCAAATTGATATCCTTGAGCACCTGCTTTCCGTTGTATTCTG
CAGATACATGTTCGATTTGAATGATTGGTTTTGACATATTTTCCTTTTTACAATAGCACT
TATTTCTTTCCCGATTGGGCTATTTCTTTTGTAATCAGGAGCATCTGTCCCTCCCAGTCG
TAGCTTAGCGGATTGATTTCCACGGCTTTCGAATGGGTAGCATCGATGAATACCTGAATA
TTTCGGTTTGAGAATTCTTTTTGTACGAAGATGATATTGATGTCTTCGCTCTTTGCACGC
TGTATAAGTTCTTTCAACTGCGTAATGCTTGGTTCCCTTCCTTCTTCTTCTATCGCATAC
TGCTTCAGTCCGTTTTCCTTGGCGAAGTAGGTTAGGGTAGGATGGTAGATAACGAAACTT
TTCTGTTTCTCTCCCTTGATGGAGGACTGATACTTGTCTATCTCGTTCTGCAGTTTATCC
AATTTGTTCTTTCTGAAATCCCTCAATTTTTTCTTGTATTCCTCAGCCTTTTCAGGATAT
TTGTCCATCAGGGCTTCGGCGATGTTGGAAGTGATGATATCAGCACTTTTTATGCTCATC
CAGGTGTGTGGATCTATATTTCCGCTCTGCGTTTTGAGCATTCTGATACCTGCGGATGTG
TCTATCACTTTCATGTTGGGTGCATTCTGTTGCAGTTTCTTCATCCAAGTTTTTTCAAAT
CCTATCTGTCCTACTTTAAAATAGAATACGCTTTGCGAGAGGTCAACCATTTGTTGTGGG
GTAGGCTCGTAAGTCTCTGGACTGCTTCCGGCAGGCACCATCACGTTGACATTCACATCG
TTGCCAGCTATTTGTTCCACGAAATATCTGAATGGTTCTATAGTTACAGTTACGGTAGGC
TTGTTTGGATCTAAGCCATCCTTTCCATTGTTGTAGCTATTGCCATTCTTGCAGCTTGCC
AGCATGCAGATGCATCCTGTTATCATGCAGCTGCTTAATATAATAAGGTGTAGGAATCTT
TtCATTTtATCTTCTCTTATTGTTTAATTTTtAATGTTGTAAAGTTTTTtAGATAAGACT
TTCTGTCATTTCTATGGTTGGACTTTCGTTCCTTATACTCGATTaGACTTTCTGTTCTTC
TTTTATAATTCGCTTTTTGCTTTATTTCTCTTATAGAATCATTTGATTTCTACTCAGAAG
CGTTTTATtCAGAAGATAAAGCTCAGTCCATATACAAGCAGCACATATCTCAATACTTTA
CCGATTGTTATGCTGAAGATAGAGATGGGgAGgTTGGCTCTtGTGAGTCCGAGTACGATT
GTGATGGCGcTTCCCAGTAGCGGCAGAAAGGCGAAGAATCCCATCCATGCTCCGCGACCT
GCCATGAATCGCTCCGCTTTGTCGAGACTTTCTTTCTTCACGTGGAGATATTTTTCTATC
CATTCCATCTTTCCCATCCTTCCGAATCCATAGTTGAACATAGAGCCGAGTACGTTTCCG
ATGCTTCCGTAGATGATGAGTGGCACGGGCTCGAGTCCGGCTGCCTGTAGGCCTGCCATT
ACAGCCTCGCTGCTGAATGGAAAGAAACTGCCTGCCAGAAATGCTGCCAAGAGCATTCCC
CAATATCCCCATTCTACTAATAATCCTATAATCAAATGCACTTTATTTACTTTTtAAAAC
TGATATTTCTGATATTGACATCGCTCTTTTATCTTTTGCTCATCCTTTTCTGCTTTATTG
CAGCAATGCTACAGGCGGCACGAAGATGTTGAACAACGTTATAAATATCGTGATCAAGAT
AATGGCGATGAAAGCAATATTGGTAATTTTtCCTTTGGTAAAGGTGATGAAATGGGCGAT
GAGTGGAGCCGTGTTGGCTATCATGATGCCGCAAAGTTCGTTCTCGTGCTGGGGCTGAAG
TATCATGAATACCCAAGTCACAATGCTCAGCGTGATGAATGAATCGTAGATCATGCGTGT
ACGTATCTTATCGGCGTAGCTTGAATGGATGAAATGTATGGTTCCGAGAAGACCCAGAAT
GACAATAAAACCGTAATTGATGAGCTGATGAAGGGTGATCTGGGAGTAATTGAACAGTTC
CTGATAATCGATGATAGCCGTAAAGTGGTCGGAAAGTGCCTGAAGATTGTCTGTATAGGC
GAAATAGCCGGATACAAACCAGTAGGGAGCTATAACTCCTATCAGCGAAGCTAAGAATGT
GCGGGCACTGAAACAGTTGGAGAAGAATATCATGCAGAGCCAGAGTATCGGCAGATAGTA
GAAGACCTGTATGAACACCAGCGAAGCCAGACCGATGCAAAAATAGGCATAGAAAGCCCA
TCCCGCTGCATGACGGTCCTGATAACTGTTCCAGATGATCAGCGTGAAGGCGATGAAGCA
CATGGTCACGATGCTGGCTTTCATCGATGGATTGGGCAGGCTGTCCATGGTGATGAGCAC
CAGAAAACTGCAAGATACCATGCGGCTATAGGTGCGCATGAGTGAATTGCGATTATTCAA
CTCTACCATGAGCAGGGTAGAGATGATGGTAAAGGCGAACTGTGCCCAGATGTTATCCAT
TATAAAGCCTACTGCAACCCAAACCAGAGCGGCAAGGGTTGCAGTGACAGGTAATGAGAA
GCGGCTTGCCGCTATCTTGTTTTGTAATCTTTTCTTTCTTAACATCTATATCAATGTTAA
ATGTCAAATGCTAAGTGCTAAATTGTTAAAATGTCTAATTTTACATTAAAAACTAAAGGT
CCTGACCGATATCAGAGCGGAAGTACTTGTCGGTGAACTGAATCTTCTGAGCCTCTGCGA
AGCTCTTCTTCAATGCCTCCTCCTTGTCCTTGCCGTAGCTGCTTACGCAGATTACTCGAC
CGCCGTTGGTTACCACCTGGCCGTCTTTCATGGCTGTACCGGAATGGAATACTACAGAGC
CTTCTACCTGGTCGATGCCTTCGATAGGGTATCCCTTCTTGTATGCCTCAGGATAGCCGC
CGCTCACGAGCATCACGCAGACTGCTGCACGCTCGTCAAACTCGATGGCTCTCTGGTCGA
GGTTGCCTTCTGCTACTCCCTCAAAGAGGTCCACGATGTCGCTCTTCAGTCGGAGCATTA
CGCTCTCGGTCTCAGGGTCGCCCATACGGCAGTTGTACTCGATGACCATAGGTTCGCCCT
CTACATTGATCAGACCGAAGAAGATGAAACCCTTATAGTCGATATTCTCCTCTGCCAGAC
CCTCTACGGTAGGACGGATGATGCGGTCTTCCACCTTCTGCATCCACTCCTTGGTAGCGA
AAGGTACTGGGGTTACGCTGCCCATACCGCCTGTGTTCAGACCGGTATCGTGCTCGCCGA
TGCGCTTGTAGTCCTTAGCTTCTGGCAGAATCTTGTAGTTCTTGCCATCGGTAAGTACGA
ATACTGAGCACTCGATACCGCTCAGGAATTCCTCGATTACCACGCGGGCAGAAGCATTGC
CGAACATACCTCCGAGCATCTCCTTGAACTCCTTCTTGGCCTCTTCGAGAGTAGGGAGGA
TGAGTACGCCCTTGCCAGCGCACAGACCGTCGGCCTTCAGTACGTAAGGAGCCTTCAGGG
TCTCCAGGAACTTCAAACCTTCCTCTACGTGCTCGCCGTCGAAGGTTTCGTATTGGGCTG
TCGGGATGTTGTGGCGCTTCATAAACTGCTTGGCGAAGTCCTTGCTGCCTTCCAGTACGG
CACCTGCCTTGGATGGTCCGATCACTGGGATGTTGTGGGTGCGAGGATCGTTCTTGAAGT
CGTCGTAAACACCCTTTACCAATGGGTCTTCCGGACCAACGATTACCATATCGACTGCAT
TTTCAACGGCGAAGTTTTTGAGACCTTCGAAGTCGTCAGCCTTGATATCTACGTTCTCGC
CGACATTCTGTGTACCGGCATTACCTGGAGCGATAAAGAGTTTCTCCACTTTCTCGCTCT
GAGCGATTTTCCATGCTAAGGCGTGCTCACGGCCACCGCCTCCTAACAATAAAATTTTCA
TTTGCTGTAAGTTATTGTTTGTTATTGATGTAGGAGTAAACTCCTCTTTCTCGGGGAGCT
TACTCCTAAGTATTTACTTGAGATAATCAAAGAAATAGTTGCTGATGCGCTCATGCAGGT
GAGTGCTCTGGTGTCCGCGCATATTGTGAGGCTCACCTGGATAGACGAAGAAGTCTGGCT
GAGTGCCGGCTGCGATGCAGGCCTTCAGGAAGGTGAGACAATGCTGAGGCACCACTGTTA
CGTCGTTGAGGCCCTGGATGATCTGCAACTTGCCTTTCAGATTCTTGGCCTGATAGAGCA
GAGAGGTCTTCTTGTAGCCCTCAGGGTTGGTCTGAGGAGTGTCCATATAGCGCTCGCCAT
ACATTACCTCGTACCAGTGCCAGTCGATGACAGGGCCACCTGCTACGCCTACCTTGAATA
CCTCTGGATAGTGGGTCATCAGCGAGATGGTCATGAATCCGCCGAAGCTCCATCCGTGTA
CTCCGATTCTGTCGGCATCCACGTATGGCAGGGTCTTCAGATATTCCACGCCCTGCATCT
GGTCTTGCATCTCCACCTGTCCCAACTGACGGAATGTAGCCTGCTCGAAAGCCTTGCCAC
GGTTCTCGCTGCCTCTGTTGTCGAGGATGAAGAGCAGGTATCCCTTCTCTGCCATGTAGG
TTTCCCATCCGCGGCTGGAGTAGTTCCAGCGGGCATCCACATTGTGGGCGTGAGGACCGC
CATATACATATATTATAGTAGGATACTTTTTGTTAGGGTCGAAGTTCACTGGCTTCACCA
TGCGGTAGTAGAGGTCTGTCTCGCCGTCGTTGGCCTTGATGGAACCGCAACTGTACTCTG
GCACGTTGTATCCCTTCCAAGGGTTTTCGGCTGTGAAGTAAGCCGTGCGCTTGCCGTTTG
CTGTATTTACGATAGCTATCTTGCGAGGCAGGGTCGGTGTGGTGTAGTTGTCATAGATAT
ACTCTCCGTTCTGGCTCAGCGTAGCGTTGTGCCATCCCTTGCCGCAGTCGTCTATCATCT
TTCGCTTGCCGGTCTTGGTATCCACGCTGAAGATGTTGCGCTGGATAGGTGAGCACTCGT
TGCTGGCGATGATGATGCTCTTGGTCTTGGCATTGAAGCCGAGCACCTCCATCACTTCCC
ACTTGCCACTTGTCAACTGACGGATTTCGAGCGACTCTGTGTTGCTTGCCATGCGGCTGC
CGTGCTTGCCTAAGGTGCAGAGGTAGAGGTGGTTGTAGCCATCCTTGCGGCTCTGCATGA
TGAAACTGCTGCTGTCCCAAGAAAGGAACTGGATAGGGTGGCATGGCTCTACGTATTTCT
CGTCGGTCTCGCGGTACAGTTCGCCTGTCTTCTCACCCGTCTCTGCGCTGTAGGCAGTCA
GGCGGCAGTCGTTCTGGTCGCGGTTCAACTCAAACATATAGATGGTCTTGCCGTCCGGGC
TCCATGCGATATTGGTGAAGTAGCGGTCTGTAGGGTCGCCAGCTTTCAGATAGATGGTCT
TTCCGGTGAGGCAGTCGAATACGCCTACGGTCACCTTGTGTGAGGTTTCTCCTGCCATCG
GATATTTGTCTGGTGCCGGAGTGGCGATGCAGCTCTGAGTCTCCGGATGGTCGAATCCGA
TTTCCGGGATGTCCACCTGCGGATAGTCGGTCACCATGCTCTGATCCATGCGGTAGAATG
CTAACTTCTCTCCGTTCGGGCTCCAGAATGTGCCCTTTGAGATGCCGAATTCATCGCGGT
GAACGCTCTGTCCATATACGATTTCGCGGCTTCCGTCGGTAGAAATCTGGAAATCGTGCG
ATTTCTTGTCCTTGGTCATGGCATTGTAGTTGGCCACGTCGAAGGTGCGCACGTACAGGT
TGCTGCCCTTGAGATAGGCAAATGCATTCTGCTGGGCATTGGCTTCCAGCAGACTTTCGC
CTTCAGCATATTCCATTTCGCTGATGAGCTTATGCTTCTTGAAGTCGATGGTGAACAGCT
TGCTGCCGTTGCTCACCATTACGATGCTTTTGCCTGCGAATGGGAACTGTGCATTGTACA
GAGCTCTTACCTTGATATCCTTGGTAGGTGCTATCCACTGGTTGATCTGGTCGATGCTGA
AGAGCTTGGTCTCCTTGCCCGTCGCCTTGTTGACGAGATAGCAGGCGTCGATGTCCTGTC
TTACGAGTTCATCGCCCcACCAGGTGCACCAGCGGTTTTTCGCTACCATGTTGCGGTAGT
TGTTGCCTCCGAAGTTCAGGTCTTCCAGTGTGAAGGCCTTGTCTCCCTTCTGGGCAGCCA
CTACTGGGAATGTTTCTGTATGAGTCTTTGAAGCCTTGCTCTGTGCCGAAGCCTCGCTGG
CATTCATAGCCATCATTGAAATCATAGCGGCGAAAGTTAATTTATAAATTGAATTCTTTA
GAATCATACTTTTCTTAAAAAAaaTATTTCTGTTATTTCCTCATCATGCAGCGTTTTGCC
GCATCATGTTATTTATAGAGGTAGGACTCATTGAGTTGTTCTTTCTTAATCCTCATCGTA
GTTGGAGAAGTCACGCTTTCCTCCGCGCTTGAAATCTCTGCCCCCCTTACGGTCGCCTTT
GAATCCGCCGCGCTTTCCGCCGAAACTCTTTCCTCCGAAGTCCTTGCCTTCGAAATCTCT
GCCACCCTTACGGTCGCCTTTGAATCCGCCACGCTTTCCGCCGAAGTCCTTGCCGCCTTT
ACGGTCGCCTTTGAATCCACGGCCTCCGCGCTTGTCGTCGTCATCATCGCCTCTGCGACT
GTCGCTGATGCGAGGTCTGCCTCCACGGCGAATTTCCTCGCGGCGCTTCTCGAAGTCCTC
GAGTCGGTGGGTATGGAACTTGAATGAACGGATGTCGTCTTCCTCGTTCTCTGTTTCCTC
AGTGATGCGCTTCTTGAATTCGCGTTCCTTCTTGAATCTGTGCTTCTGAGCCATCTCTTT
CTTCTCGGCATCAGTCTTCACTACGCCGCCCTCAGAGCGGAAGTCCTTCATCTTGCCGTC
GAACATTACGTACTTTCTGAATTCGCATTCCAGACTGCCGTTGAATACCGGAATCTTGAT
AGAAGGCTTCAATCCTATCTGCTCGAAACATTCCTCGCGGTAGCTCAGCACCCAAGCCTC
GTTGCCGGCAAAAGCCTTCTTGAATCGCTCGCCTATCATCTTATAGGTGTTGAGGAGGTT
AGGGGTAGAGATGCGCTCTCCGTATGGAGGATTCATCACGATGATGCTCTTCTCGGCAGG
CTGCTGGAAGTCCTTGAAGTCCTGGTGCTGGATGGTGATATCCTTGGTGAGACCTGCAGC
ACGCACGTTGAGGTTGGCAGTGTTCACGGCCTTCATATCCACGTCGTAGCCGTAGATGTG
GTGCTCGAACTCGCGCTCCTGTGAGTCGTCGTTGTAGATGGCATCGAAGAGATCCTTGTC
GAAATCATTCCACTTCTCGAATGCGAATTCCTTGCGGAATACACCTGGAGAGATGTTGCG
GGCTATCAGGGCAGCCTCGATGGCGATGGTGCCTGAACCGCACATAGGGTCGATGAAATC
GCACTCGCCCTTCCAGCCGGTCATCAGGATCATGCCTGCTGCGAGCACCTCGTTGAGCGG
TGCTTCtACCTGCTCCTGGCGGTATCCGCGGCGGTGGAGGCTCTCGCCACTTGAGTCGAG
GCTCAGTGTGGCTTTGTCTTCAGCGATGTGGATATTGAGACGGATGTCTGGGTTGGAAAC
GCTGATGTTAGGACGTGTGCCCATCTTCTCACGGAACCAATCCACGATGGCATCCTTTAC
CTTATAGGTTACGAATCGGGAGTTGCGGAATTCCTCTGAATAGACTACAGAATCTACCGA
GAAAGTCTTCTTTACGTCGAGGATGTCGTCCCACTTGATTTTCTGCACCTCGTCGTAAAC
TTCCTCTGCGCTACGAGCCTTGAAGTGCTTGATAGGCTTGAGAATACGGATGGCAGTGTG
CAACTGGAAGTTGGCACGATACATCATTTCCTTGTCGCCTGTGAAAGATACCATGCGGCG
ACCTATTTGTACATTGTTGGCACCCAGCTGGGTGAGCTCCTCAGCCAAGACTGGTTCCAG
ACCCATAAAGGTCTTGGCAATGAGTTCAAATTCCTGTTCCATTATTGAATTCTATATCTA
ATAAACTTTGTTTTtCTTTCTTATACTTTTTtGTTTTCGGCTGCATATCCTTGGTCACCC
ATACGTTGGCTCCCACTACGCATCCCTTGCCGATAGTGATTCTGCCCAGGATGGTGGCGT
TGGCATAAACGATGACGTCGTCTTGCAGGATAGGGTGGCGAGGTATTCCCTTGATAGGGT
TGCCGTCCTTGTCAAGCGGGAAGCTCTTGGCTCCGAGGGTTACGCCCTGATAGAGTTTCA
CATTGTCTCCGATGATGCAGGTGGCTCCTATCACTACACCCGTACCGTGGTCGATGGTGA
AGTGCTTGCCGATGGTGGCTTCCGGGTGGATGTCGATGCCTGTTTCAGAGTGGGCGAGCT
CGGTCATCATTCTCGGTATCAGCGGTACGCCTAACTTGTAGAGCTCATGCGCCAGTCGGT
AGTTGGTGATGGCCTTGATGACGGGGTAGCAGGAGATGATTTCTCCCTGGCTCACAGCCG
CCGGATCGCCCTCGTAGGCAGCTTCTATGTCTGTGGCGAGTATCTTTCTGAGTCTCGGAA
ATTCCATGATGGCTTTGGCGGCGATGACTCCGGCTTTGGCCCTCTGGTGCTGCAGCTCAG
CAGGGGTTTCGTGCTCGCAGTCGTTGGCAAAACAGAGACCGGCAAGAATCTGTTCGCTTA
GCTTTTCGTAGAGTTTTTCAACTCTTACTCCGATGTGATACTTGATGGTGGAGATATTGA
CGGATGAGTTGCCGAAATATCCCGGGAAAAGGATGGAGCGAGACAGACTGATGATTTCTT
CGAGCGCCTTGCCCGAAGGGAGTGGATTTCCGTCTCGATGCTGATGAAACAGACCTTTCA
GTGACTCTGGGCATGAAAGTTCCTCTATGGTCTCAGTCAGCTGATGAGTTAATGTATCTT
TACTCATTGTTATTCAGTGTGTCAATAAATTCGTTGCAAAATTACAATAAAAGATTGAAA
TCTCCAAATCAAAAAGCCGAGATAAGCGATTTTTTttCAAAACTGACTTTAAAAATATGT
TAAAGGGTAGAATATTGGGGATATTTTGCTGGATTtGCTTGTTTTTCTGAGtGTTTTTTG
AGCATTAGGGATGTTTTTTTTGATTATTTGTGTAGTTTGTTCTTCACCAGTTTTTGAGTT
ATTTCACCGGAATCTCTCCTGTTTTCTTTAATCTGTTCATATCCCTGAAAGCACTCCAGG
CGATTGGAATGGCCATGGTAAAGCTGCATGCATCTGCCCAAGCCTGACACATTTCCACGC
CCAGCAGACCAAAGAAaTGAGGCAATATAAAGATGAGCGGAATGAAGAAAAGTCCGCTTC
TGGCTGCTGCCACAAGATTGGCACGGATAGGTTTGCGGATGGTCTGCATCAGCATATTGG
TGaGTACAATGGTTGATACAAGCGGGAAGCTGAGCACCTGCCATTGCAGAGCTGCAGCTC
CTACATGGaTCACGTCTGGATCGCTACGGAACAGGCCGATGATGGACTCGGAGAAAaCAA
AGCCTACCAGCGCACATACCGAGAGAAATACTGTACCGCATTTGATACAGAAATAGAAGG
CTTCCTTCACTCGCTGGTACAGATGGGCGCCATAGCAGAAACCGCAGAGCGGCTGGAAaC
CCTGTCCCAGTCCGATgACGATTGCATAAGTGAAgAAAGAGATGCGCGTAACGATGCTCA
TGCCCGCAATGGCAGCATCTCCGTAGGCTCCGGCTGCCACGTTGAGCAGGATGGTGGATA
CACTGCCCAATCCCTGTCGCGAAAGGGAAGGAGTTCCGCCAAAAATGATTTCCTTCGCAA
GTTGTTTATTAGGAGTAAAGTCTTTCAGCCGGATTCTGATATTCTGTCCCCTTCTACTCA
TCAGAAAGAGCATCAGACAACCGAAAATCTGGCTGATGAGGGTGGCAATGGCGGCTCCGG
TAATGCCCATACAGAAGTAGATGATGAGCAGCGGAGCGAGTACCAGATTGAGCAAAACTC
CCGACAGAATGCCCTTCATCGCCGACATTGTGTTGCCCTGAAAACGCATCTGATTGTTCA
GTGTGAGCGACATTGTCATGAAGGGAGCGCCGAGCATGACGATGCCTAAGTAGCGCTCTG
TATAGGGCAGGATGGTGGGTGTGGAACCCAGGAAGATGGCGAGCGGAGTGATGAAAATCT
GTCCCAGAATGGCGATGAGAAGCCCGGCAAAGAAGCTCAGTATAAAGCCCGTAGAGGCCA
TCTTCTCTGCTTTCCGGTGCTCCTTGGCTCCCAACTGGCGGGAAATATAATTGCCTGAGC
CGTGACCGAAGAAGAAGCCTACTGCCTGAATGATGGCCATCACCGAGAAGGAGATGCCCA
CAGCAGCTACGCTTTGCGTATTGATAGTGCCCACGAAATAGGTGTCGGCGAGGTTGTACA
TGCTCGTCGACAGCATACTGATGATTGTAGGGATTGCCATCGTGAAAATGACTCTATGAA
CGGGTGCATGAGTCAGGAAAGTGTAGTTGTCTCTCTCTCTCTTCATGCTGCAAAGGTAAG
AAGTTTTGTCGTAAGAGCCAAGAAAGTATGTTTAAATTATCTGAAATGAAAAaTAATTTA
GTTATTTAGGTTTTATTCTTGCGGACAAGTGTTTGTCGTATCAGAAATTTATTGTACCTT
TGCATCCGTTAAAAATATTAGTTTGTATCATAAAAGGGCTGTCTGCGTCTCTATGAATGT
TGTTTTGTATCCAAAGTATGTTCAAAATACAGAAGTACTGATACGTTCCTTTATATACAT
TCTGCTGAACTTTCGCATATCAGGAGGTTTAAGGAGCTAAGGAAGTTAAGGAGTTAAAaC
GTATGTCTTGTAGCTTAATAACTACGCCAAAAAGACTATTGTCTTAACTCCTCAGCGACC
GTAGGGAGCGATAACTCCTTTAACTTCATTAACTTCTGAACTTGCGAAACTTGAATAAAA
AATATATTAAACAACAATATAATATGAAATTTGCAATTATTGCTGCCGGTGAGGGCAGCC
GCCTTGCGCAGGAAGGCGTAGAGGAGCCAAAGCCCTTAGTTTCTGTATGTGACCAGCCGA
TGATAGAGCGCCTGATGCGTATCTTTGTGGATTGTGGAGCATCAGAAATCGTGGTCATCA
TCAACGAACAGAGTACCAGCGTGCACCGTTATCTGAAGAAGCTGGATCTGCCTGTGCCGC
TCAAAATCATTGTGAAAACTACCCCAAGTTCTATGCACAGCCTTCATGCCCTGTCGCCTT
ATCTCAGGGGTGAACGCTTCTGCCTGACTACTGTTGATACGATTTTCCGTGAAGAGGAAT
TCAAGAAATATATCCGCCATTTTGAGCGCGTCAAAGATATCGACGGCTGCATGGCGGTGA
CTCCTTACGTGGACGACGAGAAGCCTCTCTGGGTAGGCGTGAAGGAGCAGACCGGCGCAG
AGGGGGAGAGCCTCATAGACCAGCAGGGATACCGATGCAAGCCGCTCATCACCGGTTTTC
ACGACCAGTGCGAGGGCGACGATCATCTGATTTCTGGTGGCATCTACTGTCTGGGCGACA
AGGCCCTCGATGTGCTTGATCATTGTATGGAGCAGGGCATGAGCCGAATGCGCAACTTCC
AGCGCCAGCTTGTGGCTGAAGGTCTGCGCCTGGAGGCTTATCCTATCGATAAGATTCTCG
ATGTGGATCATAAGGAGGATATCGCCAAGGCAAGAAAATTCCTGTTGCCTTTAGAAGGTA
AGATTATCGATGGTATCATGCGCGATAGCAGTTTCTCACCCAACTGTGTAAATAGCGACG
CTGCCATCTTTAATGCTGTGAGTGAGCAACTGAAGGCTCTCGGGGCGACAGTTTATCCAT
GCCGTGAGTATTCTAATGATGAGCAAGTTAGTCACTTTACAAAGCCTGAAGAGTATTCTG
AGTTTATGAACACGGTTTGGTTTGTGAACGATGTGGCTGGCTATTTCAGTATGGCTCGCA
GCAACAATGCACTCAATATGTTGAAAGTAGCTATGGTCGATGGTCTTCCGGGACTGAACA
CTCCGGTGGGCGTGATGAACTGCGTGAGATCGGAGATGACCAGCTTGCTGATGGAGGATG
GTATCTCGATGCCGAAGAGCAAGATAGTGGAATCTTTTGACGGTCTGGGCGACTGGGATA
TCTATCCATGCTGGCTGAAGCGTGGTAATGCCTGTGCACAGCAGAAGGAGGATACCTGCT
ATGTGGAGACCCGCGAGGAAGCTGAGAAGGTATTGCAGAGTTTCGATAAGAGAAACATTT
CTCCGGTGGTTCTCAATGAACATCTGAAGGGCGACCTCGTGAAGTTTTATGGCGTGGAAG
GCACTGATTTCTTCTACTGGTTCTATCCGTCAAAGTGCGGTCATCGCAGCAAGTTCGGTC
TTGAAGTAATCAACGGCGATGCGCAGGGTATTCCATTCGTGGTGGAGGATTTGAAAAGGA
CTGCCGACAGGGCTGCCACGGTGCTCGAGACTCCTATCTACGGCGGCGACTGCATCATAG
CCGAGGATGGCAGTTTCAGAATTATCGACTTCAACGACTGGCCAAGCTTCGCTCCTTGCC
GTGATGCTGCTGCTTATTATATAGCCAAGCGTCTCTGCATGGAATTCGAAAAGCATCCGT
TTATTAAGGGTGTAACGGATTTCGAGAAAGCAGAATAAAAAAaGGAATCCCTGAGATAAT
CTCTTTCAGAAGTCCTTGAGATGATCTCTTTCAGAAGTCCCTGAGATTGTTTCTTGCGAG
GTCTCAGAGATTGTTTCTTGCGAAAGTCTCAGAGTTTATCTCTTTCGAGAATCCTTGAGA
TAATCTCTTTCGGGAATCCAGTAAATATAGAAAAAaGAAAATCCTTTATAATATATAATA
GGTATAaTGATAATATATAAATAGGTATAGTAAATCAAAAAGAAATGGCAAATCAGGAAT
ATCAAGCTTCTCTGAAGTCTGCAGACACCGAGGAGCATATTGACATTTATTTCTATCGCC
CGATAGGCTATCAGTGGGCGAGATTTTTCAGAATGCTACACGTTACGCCGAATGTAGTAA
CCATCCTCTCCATCTTCCTGGGTGTGGGAGCGGGTATCTGCTTCGGTTTCAATGATTTGA
AAATCAATATCgTGGGCATTCTGCTGCTCGTATGGGCAAATATGTACGACAGTTGTGATG
GACAGCTGGCGCGACTCACCAATCAGAAAAGTGCGCTGGGACGTATCCTCGACGGTGCTG
CCGGCGACCTGTGGTTCATCTCCATCTATGTCTGCATCTGCATCCGTCTGATGCCAGAGT
GGGGCTTCTGGATATGGGGACTGGCTGCCGTGAGCGGTCTGCTCTGCCACTCCCGCCAGT
GCCGTCTGGCCGACTACTATCGCCAGATACACCTCTTCTTCCTGAAGGGCAAGGAGGGgA
GCGAGATGGATGATGCCATCAAGCAGGTGGCTATCTACAAGCAGATGAAGTGGAAACGGG
AGCCGCTGCAGAAGTTCTTCCAGTTCTTCTACAAGAaCTATACGCTGGCACAGGAGAAGG
AGACGCCATGGTTTCAGAAACTCAAGAAAACCATTCGCCATAAGTATCCTAACCAGTTGC
CGGATGATCTGCGTGCCGATTTCCGCAAGGGCAGTCTGCCGCTGATGAAGTATGCCAACT
TCCTGACTTTCAACTGGCGCAGCTTTACGCTCTTTGCGAGCATCTTAGTGGGTATGCCAT
GGATATACTTCTGTGTGGAGATTGTGGTCTTCACAGCCGTATATTTCTATATGCATTATC
GCCACGAAAAGCTCTGTTGTGAGATTTTAGTTAAAATAGCTTCTTATGAATAATCGGTTC
AGAAATATCTTCATGGCCTTCGGTATCATCGCCATCGTCATCATGCTCTGTACGATGGAT
ATGGACTATACCGACATCTGGCGCTATCTGAAGCAGGCGGGCATCTACTTTCCGCTGATA
CTCGCCCTGTGGCTGGTGGTGTATATGGTGAACACGCTCTCTTGGTATCTCATCATCAAT
GACGAGGGCAAGGTGAAGGGCCTTTCCTTTTGGCGTGTGTACAAACTGACTGTGAGCGGT
TTCGCACTCAACTATACTACGCCCTGCGGACTGATGGGCGGCGAGCCTTACCGCATCATG
GAGCTGAAGCCTTATACGGGAGTGAGCAAGGCCACCTCGTCGGTTATCCTCTATGTGATG
ATGCACATCTTCTCGCATTTCTGGTTCTGGTTCTTGTCGATATTCCTCTTCGTGGCAATG
TATCCGGTAGGCGTTCCGATGGGCATCATGCTGGTGCTGATAGGCGCATTCTGTCTGCTG
GGCATCTACTTCTTCTCTCGCGGTTATCGCACGGGCATGGCTCAGAAGGGCATCCGAATC
CTTACGCATATCCCGATGGTGAAGAAATGGGCGAGAGGCTTTGCGGAATCTAAGAAGGAA
ACGTTGGAGCAGATAGACGACCAGATAGCGATGCTCCACGGTCAGCACAAGCGCACGTTC
TATCTCTCGTTGTTTTCCGAGGTGGCAGCGCGCGTGCTTCAGAGTGTGGAAATCTATCTC
ATCCTGAAGGCTTTCGCTGCGGATGTGAGCATTCTCGACAGTATTCTGATATTGGCATTC
TCTTCGCTCTTCAGCAATCTCATCTtCTTCTCTCCGATGCAgTTGGGAGCGCGTGAGGGT
GGTCTGGCTCTGGCGGTGGACGGACTGCATCTTACGGGGGCATTAGGCGTCTATACGGGT
CTCATTACCCGCCTGCGAGAGTTGTTCTGGATAGCTGTCGGCATCCTGCTTATCAAGATA
GGAAATAAGGATTTGAAACaGAAAAaTGATGAATAAGAAACTGGATGTAAAGGGAaTTAT
TTtCGACTATGGCGgTACGCTCGATACCAGGGGCGACCACTGGTCGGAGGTGTTGTGGAA
AGGCTACGAGCACTTCGGTATTGGCGTGAATGCTGATGAGGAGGTGGAGCCGGGTGTATC
CATCGGCAAGTCTTCTTTCCGTGATGCTTACGTGTATGGTGAACGTGTGCTGGCAGTTCA
TCCACTGGTGAAGGCTGAGGACCACTTCGAGGATATCCTCCGCATGAAGATACATTTCCA
GTTGTCTTTCCTCGCTGGTGCGCCTTTGTTGGAAACCGGTAAGGACGATGCCCAGAAGCA
GCAGGCTCTTGCTGAAAGGCTTGAGTTGAGTGAGTCGGAGATAGCAGAAATCTCTGCATC
GATGGCTGCCTATATCAATAGTGAGACCCAGCAGCTTTTGGCTGAAAACAAACAGGTGCT
GGAGCATCTGAAGCAGGCGGGTTATCCGATGGTTCTTGTGTCCAATTTCTATGGCAATAT
CAATCAGGTGTTGAAGGATGCGGGCATCGACGGTTATTTCAGTCGCGTCATAGAGTCGGC
GGTAGTGGGTGTTCGCAAGCCAAATCCTGCTATCTTCGCCCTGGGTGTCTGTGCTTTGGA
TTTGCCGGCTTCGCAGGTGCTGGTGGTGGGAGATACCTTCAGCAAGGATATTCTTCCGGC
CCGTCAGCTGGGTTGCCATACATTGTGGATCAAGGGATTGCAATGGGAAAAGAAGGAATA
CGACGAGAGTGTGCCTGATGGGATTCTGACGAAGCTCTCTGATATGGAGGCTTATCTGCT
GTAATACATTGCTTGAGGGAGGGCTTCTGACGGATTTCCCTCTCTTGAGTTCAGTAGGTT
CCTTCTCTCTCTTGGGGTCAGTTGCAGACTTATTTTTtAAGTTGAATTTTAGATTCAGCG
ATATCAATATCAGTAATATCAGTTTTAATTTtGATATAAATCTGAAAAAATAGGCGGCAA
AGCATTTAAATCTTATAAAAAACTTAAATTACTAAATAGTTTTCGCGGATTTTCAGAAGA
ATATTCTTAACTTTGCAGCCAGAATAGAAAGTTGACGAAAAAAGCAGTTAGTAGTCAAGA
GTTAAGTTAAGGGTGGGGCATCGCAGTTATGCCCTCCTATATATTAATAAGGTATGAAGG
TTTTTAGAAAaTTGTATTTTGTAGTTGTGCTGTTGCTGGTTTCTACACTCCAGCTGATGG
CCCAACAAAAGATAACAGGACGAGTCATAGATGAGGATGGATTTGCCGTTTCCTATGCCA
GCGTGCAATATCGCGGGCATAAGATAGCCGTGTCCAGCGACAGTCAGGGTAAGTTCTCCA
TCGAGAAACATCCAGGCTGGGTGCTCACAGTATCTGCCCTGAGCTACAAGTCGCAGACCA
TCAGCGTAAACGAGAAAATGGATTTCATAGAAGTAAAGCTGAAAGATGACAGCCATAAGC
TCAACGAGGTGGTGGTGAAGACCAAGCGTGGCAAATACAGTCGAAAGGACAACCCTGCCG
TGGAGCTGATGAGGCGAGTGATAGCTGCCAAGAAAAAGACAGATCTCAGCAATCATGATT
ACTATCAGTATGACAAGTATCAGAAGATAACGCTTGCTCTCAACGACCTGAAGAAAGAGC
AGCTGGAAGGCAAGTTCTTTAGCAAGCGACAGTATCTTCTGGACCAGGTGGAGACCTCTC
CCTATAACGGCAAGCTTACCCTTCCGGTGAGCATCGATGAGACGGTTTCGCAGCACATCT
ATCGCAAGGATCCGAAGACAGAGAAAGACATCATCAAGGGCCAGCAGAGCAATGGTATCG
GACAGGTAATCCAGACCGGCGAGATACTCAATACAGCCCTCAAGGATGCCTTCACCGATG
TGGATATCTACGACGACTAtGTGCGCCTGCTGCAGTATCCGTTCCCTTCGCCTATCGGCA
GAACGGGCATCTCCTTCTATCATTATTATATAGAAGACACGGTGTATGTAGAGCGAGACC
TCTGCTATCATCTCCAGTTTATACCTGCCAATTCGCAGGACTTCGGCTTCCGTGGAGAGC
TGTACGTACTCGCAGACAGTTCGCTGCACGTGAAGAAATGCAATCTCTACATGCCTCACA
ATACCGACGTGAACTATGTGAAGAATATGAAGATAGAGCAGGAATACACCAGGCTTGACA
ACGGCGAATGGGTGCTCTCGAAAGACGATATGATAGCCGAACTGCATGTGAACAGTATGC
TGCAAGACCTGCTCGTGGTAAGGAACACCCGACTTACCGACTATGCCTTCGATGAACTGC
CGAAGATACTCTTCAAGGGTAAGGCCAAGGTAAGGCACGATATGGATGCCATGAACCGCG
ACGAGGCCTACTGGAACAAATACAGGCAGGTGGACCTCACAAAGAGTGAATCGTCGATGG
ACAGCTTTATCCACCGCATGGAAAACTCGAAGGGATTCAAGTATATCATCTTCTTCGTGA
AGGCCCTGATGGAGAACTACGTGGAGATAGGTGGCGGTACGGACGGCAAGAAGAGCAAGT
TCGATCTCGGACCGGTGAACACCTATATCTCCAAGAACTTCGTGGATGGTATCCGACTGC
GACTGGCCGGTAGAACCATGGCTGCCCTCAATCCGCATTTCTTCTGGGACGGATATGCAG
CCTACGGTACCAAGAGCAACGACTGGTACACGGGCAATATCTTCACTTACTCGCTCAACA
AGAAGAAGAACAGTCCGTTTGAATTCCCGATGCGCAATCTCACTTTCGAGGTGGCCCGAG
ATGTGACTTCTCCTTCAGACGAGAACCTGCTGCACAATAAGGACAACTTCTTCATGACCT
TCCGTGCAGCCACTCAGGACGAGATGTTCCTCTACCACCGCCAGAAGTTGGCATTCACCT
ACGAGACCGACTGGGGCTTCCGATTCAATACGAGTCTCCGCTTCCAGAGCAACCGCACGG
TGGGCAATCTCCACTACTATCATCTGGATGGTACCGAGGTGAAGAAGATCCGCATGACCG
ACCTCAACGTGGGCATCAACTATAATCCGGGTGTTACCTATGTGAATACCAAGCAGCAGC
GACTGCCAATCAATCTCGACAGTCCGGAAATCGGGCTTTCGCACACGATGGGCTTCAAGG
GCTTCATGGGCGGTCAGTATCACAGTAATATCACCAAGTTGAGCATCTACAAACGCCAGT
GGCTCGGCAGTTGGGGTTATCTCGACTTCCATGCCATCGGACAGGCACAGTGGAACAAGG
TGCCGTTCCCGATGCTCATCCTGCCTCCTATCAACCTCTCTTACTTTGAGCAGGAGACAA
CAATCAGTTTGATGAAAGACTGGGAATTCCTCAACGACCGCCAGGTGTTCTGGGCACTCT
CTTGGGATATGAATGGCAAGCTGCTCAACCGCATTCCGCTCATCAAGAAACTCAAGTGGC
GCGAGTGGTTTGCCATCAAGGGCGTGTGGGGCCATCTTACCGACAAGAACAATCCATATC
TGGAGAAGAACCAGGGAGACGGAAGGCTGTTTAAGTTCCCTAAAAACTCTCATGTGATGA
ATGATACACCTTACTGGGAGTGCGTGGCAGGTGTGCACAACATCTTCAAGTTCTTCTCAG
TAGAGTATGTGAGACGACTCACCTATCTGAATAACAACAACATCGACAAGTGGGGCATCC
GTTTCGGCTTCATGATGTCGTTCTGATATACGAGAAAAaTAACCCATAGGCGACTCCTCA
AAGTTGCCTATGGGTCGTTTTGCATTATAGAGATATATCAGTGGTATAAAAACTGAATAA
ATATCAGTTGGATATCGAACCGGTATCACCATCCTCCAAATCAATCGGGGAGCGATGGCT
ACAGTGCGCAAACAGAATATATAAGGAGAATAACAACATAAAAAAATAGGAGAGAATATA
ACTATGAGAATTTTATTAGCAGACAGACAGGACATCACCCGTGCGGGCATGATATaCGTG
CTGCAGGGGATGGAAGGACTGGAATGGAAATATACGGATGACAAGGCCGAACTGATGCTG
GCGCTGAAGGAGAACGACGATACGGTAGTGGTCTTAGACTACACTTCATTCGATATCAAC
GATGCCGATGAACTGCTGATACTCCAGCAGCGATTCACTCACACACGCTGGCTGCTCTTC
AGCGAAGATCTGAGTGCCGAGCTGGTAAGGGTATTGATAGCCAGTAGCATGCAGTTCAGT
ATTCTGCTGAAGGAGTGTCCGCTTTCAGAAATCAAGGAAGCCATCAAGTTCTGCGTGCAT
GGCAACCGGTTCATCTGTCAGCGCATGATGGAAGTGCTTCTGGCTCCTAAGCATGAGGTA
GAGGAGAAGGTTAACCTGACGAAGACAGAGACGGAGATACTGAAAGACATCGCTCTCGGC
ATGACGACCAAGGAAATAGCAGACAAGCGATTCTCAAGTTTCCATACCGTGAACACCCAT
CGCAAGAATATCTTCCGCAAACTGAATGTGAACAATGTTCATGAGGCTACCAAGTATGCG
CTGAGGGCAGGACTCGTGGATACTGCAGAATACTATATCTGATTTTGGGAGAAAGTTTTT
CTGAAAATAGTAGATTATTCAGAAAAGGAGTTCGGAGAAAGAAACTAAAGAAAATTCTCA
AGGGGGAACCTCACGGGGCCTCCTCGAAAGTTTCTCACGGCTCTCTTTAGGGGATtCTCA
aGAGgACTTCTCAAGAGGCTCCTCGGAAGTTCTTTCCAAGAAATAAGAGGATAAGTTCTC
GAAAGAGGATCAAAAAAGATTCTTCAAGGAATTCAGAGTAAATCCAGAATAAGAGAGAAA
ACAGAAGAGAAAATTCAGAAAAAATAGGCTTAAACTTGTCCTCTCGACAAATTTAAGCCT
TACCTGTTTCTAACTAACTTATTATCAACTATTCATTACTTTCATTTGCAAAATTAGTAC
ATTTTTAGTGATAATCTTTCTAAATATGTGAAAAAACACACGTAAACGTTTGCGCCTTTA
AAGAAAAAATACTATCTTTGCAGAGGAAAAAGTGTACTCACTGGTTTGATAAAGTTTTTA
CTTAACAAAGATGCTTGTGAGGTGTAATTAAATGAACTCTTATTTGTCTACAAATCAGCA
ACTATATGAAACAACGTAGAACCTCTTTGAAGGATTTGGCAGCCCAGCTTGGTGTCAGTA
TTGCTACTGTTTCACGGGCTTTGCGCAATAGCCACGAAGTGGGTGAGGAAATGACCAAGA
AGGTCAAAGATCTGGCCAAGGAACTCAATTATAGACCTAACCCGTTTGCGCAGAGCCTCC
GCAAGGAAGCACCGCGCGTGATAGGTGTCATCGTCCCTAATCTGGTGACCCACTACTATG
CTGCCGTTCTCGATGGTATAGAAGATTATGCAACCAAACACGGTTATTCCGTTATCAGTG
CCAACAGTCATGAAGATTATGAGCGAGAGGTAATGGCACTCGACAACTTCCTCAATATGC
ACGTGGAAGGCATCATTGCCTGTCTGGCGCAGGATACCATAGACTATTCTCATTTCGAAC
AACTTCATAAGATGTCCATACCGCTTGTATTCTTCGCCCGCTGCTGTTTGGAAGACAAGT
TCTCTCAGGTGGTAGGAAATGGAGATGTGGCAGCGCAGGAAGCCACGCAGCACCTCATCG
AAACCGGTTCGAAACGTATCGCATTCATCGGCGGTCCTAACCATCTCGATATGGTGCGCC
GCCGCAAGCACGGCTATCTGGAGGCTCTCAGAGATAATCATATTCCGATAGACAGAAACC
TGGTTGTCTGTGACAAAATTGATTTCGATGTGGCCCGCAACGCAACTCTTAAACTCCTTG
AGGGCGACAATCGGCCGGATGCTATCTTAGCTTTCAACGATATCATCACCTATGCAGCCT
TTGACGCCATCAAGGCCAAAGGGCTTCGCATTCCGCAGGATGTTGCCATCATCGGCTTTA
CGGATGGAGACACGGCTGCCTTCGTTACTCCTCGTCTCACAGCCATCATGGACAAAGCCC
ACGAACAGGGAACCAAGGCATGTGAACTCCTGATGAGAAGTATCAATGGAGATGAGAAGA
TATATAAAGAGGTGGTGCCGATGATTCTGAAAATCAGAGAAAGTTCTGAAAAACAGGAAC
TGCTATAAAACGATTGATTTTCTTCTCATCTGATGCCCACATTCTTGGTGCAGATAATGG
ATGCCAAACCTCTTTAGAGCGTTTTACCGATCCGAAGCGTAAGGCTTTCTTTGGTAAATG
CATCGTAGTTCTGAAGGGAAAAGGTACACTTAAAGCACAGGCGCCTGACTTGAAAGAAGC
AATGTTGAAGTTCTGAAATAGAGGTTGTTACACGCTAACAAAACTGTTTTTTtATTTTtC
ACAATATCTTTAAAAAATAACCAAGACAAAATTCGTTTGTCTTGGTTATTTTGCTTATCT
TTGCAGGCATTATGAAGATAAAAATAGAAAATGCTACGCCTGACATGGCTTCTCATATTG
CATCGCTTATCATGGAGGCGATGAATGCTGAGTGTTGTCAAAACTTTGCTGGACCTAAGC
ATACATTGGTTGACTTTCATCGTATGATGACCCGTTTGGTCGAGATGGAAGATAGCCAAT
ATAGTTATCGTAATGTCTTGGCTGCCTATACCTCCAGTGGTATATTGGCTGGTATCTGTG
TCGCTTATGATGGTGCAAAACTGCATCAGCTCCGTCGTCGATTCTATGAAGCAGCATTGG
AAGCTTTTGGAATTGATTATACAGGCATGACAGATGAGACAGAAGATGGTGAGTTCTATA
TTGACAGTCTCGCCGTCTCCAGTAATTTCCGTGGAAAGGGCATTGCTTCTCAGTTGCTTC
AGGCTACTATTGAGCGTGGGGCAGAACTTGGAATACCAACAGTCGGTTTGCTTGTCGATA
AAGGTAATCCTAAAGCTGAGGCTCTCTATCAGCGTCTTGGTTTTGTTTATGTCAATGATT
CCACATGGGGTGGACATCCGATGAGACATTTACAGTATAAGCAAAACTGATATCTGATAT
TTTGTTGCATAATTTCTTTGGCGTGATATTCATCATGCTAACGCACTGTTGTGCAAAGAG
TTGTGCAAACGTTTGCTCAAGTAAAAATGCAAAAAACTAATATAAATGCATCCAACTTAT
TACTTTTTGTCGTACCTTTGCAATCAGAAAAAGGTTTTAGGTTTTTCATATAGGTAAAGT
ATAGGTTATAGCTGAATTACTGTAGGTATTCAGTTTCTCAGTAGAAAGTAAGTTTTTAGG
TTTAGGTTGAATAAAATTTTATTAGTTTTTGTTGATTTAGTAAAAAGAATTGTCCTGACT
GCGTGATGTAGTCAGGACAATTCCTTTTTATATGGATGCAAGATTTTATTTCTTTGGATT
GACTTCTTCCATCTGTGGTTGAATCTTTTCGATTTCTTCCAGTTCCTCTATCTCGTTTTC
TTCCATATCCCTATCAAGTCTGTCTCTCCAGAGATACTTTCTGGTTTCGTGTACGATAAT
TCCGCTGAGGCATAGCAGGGATACCAGGTTTGGAATGGCCATGAGTGCATTCATGCAGTC
TGCTATGTTCCACACGAGACCGAGGCTGATAACACTTCCTGCAAAGATACTTGCGATGTA
TAGCATTCGATAGCATAACATCCACTTTTTGCCCTTAAGATATTCCACGCAACGCTCTCC
GTAATAGCTCCATCCCAATGTCGTACTGAAAGCAAAAGTCGCCAGTCCGAAAGTTAAAAG
AGGGGCACCGATATAAGGGATTTTACTGAATGCGGCTTTGGTAAGTGCTGCACCATTATG
ATAGTCTATATCTGGATAGGCAATGATACTGGAGGTAATTACTAATCCTGTTAACGCACA
GATGATGACAGTGTCCCAGAAAGTACCAGTAGATGATACCAATGCCTGGCGTACAGGATT
GCGGGTTTGTGCAGCTGCAGCAACAATAGGGGCAGATCCCAAACCAGATTCATTAGAAAA
AaGGCCACGTGCGATACCATAACGTGCAGCCATCATCAATGTGCTACCCGCAAAGCCGCC
TCCTGCAGCTTTGGTAGTAAAGGCTGACTCCAGGATAACCTTGATGGCAGGCAACAGATA
GGCATGGTTGACAAAGAGAATGTATATGCATCCGATGACATAGAAGAGTGCCATGAAAGG
GACTAACATACCGCATACTTTTGAGATTGTCTTTACACCACCGAGAATTACGGCTGCACC
AAGAATAGTAACGATGGCTCCCGTAATGTATGGTGATATTCCATATTGGTTTTCTACCAG
AGAAGATATAGCATTAGCCTGTACGGTACTTCCTATTCCAAAAGAAGCCAATGCAGCAAA
GATTGCAAAAAGAATGGCCAGCCATTTCCAGCCCAATCCTTTCTCTAATGCATACATAGG
TCCACCCAGCATGCGTCCTCGTCTCGTTTTTACTCGATATTTTACTGCAAGTAATCCTTC
TGCATATTTTGTGGATATACCAAATACACCTGTAAGCCAGCACCATAGTACAGCACCCGG
ACCACCCAGCGCAATGGCCGTGGCAACACCGATGATATTACCTGTTCCGATAGTTGCAGC
AAGCGCTGTAGCCAGAGCACCAAACTGTGATACGTCTCCCGTTGCGTTCTTATCCTTCTT
GAGGGAAAGCTTGATAGCTTTCAATATCTTACGTTGCGGAAAACGTAATCGGACAGTCAG
GAATATATGGGTTCCTAACAGAAGGATAATCATAGGCCATCCCCAAAGGAATGAACTGAA
AGCTAAGAAAAAaTTGTTGATTGCATCCATAAGTCTCTCTTAATTTACCTTATTATTTTG
TGTTTATATTTATGTAATTGAAGTTTtGGAAAGTGAATATTTATCCTATCACTTATTTTT
tATGTTCTTCTTCAAATCTAACTTTTACATTTGTAAATCCCATAGCCTTGAGCATCTTGT
AGAATTGAATCCGAGCATTTTCTTCTGCTGTTGATATGTTTGTATTTGATAAGCATCGTA
TTCTCATTGCATTGTAAGCTCGCTCATAAAGTTTTTGCCTGTCTTTTCCTGTCCAGTCGC
CTGTTTCAAAAAAAGACTGGGTTTTTGCTTCGTCAATAAAATTATGATCCAGTAATTTGA
TAGGAGGTAGTGTACAGACAATCGTATCTTTCTCTGTTTCTATCCAACCTTCCTTTACTT
CTTTCATATCAATGCCAAGCCGAAGTGTTCCATAATAGATACGTACTAACTTGTCGTCAC
CGAAGAAGCCATGCCTTGTTGTATCAATGAGTTCTTCGTCACTGATTGATAGAAATTCCC
ATTGCCCGATGTTCTCTATAGTGCGGATTTGTGTGGGAGACAATTGTGTCTGCCCCACGT
TTTCTCCTTCTACATGAGTATCTCTTGCCAACCAATATAGACTTCCACCTATTATAATGA
CAAGTACTAATATAATGATGAATTCTATTCGCTTCATTGTATATTGCCTTTTTATTATCT
TTATTTCTTCAGGTTGATCTTTACCTAATTAATATCTTTGTTATATGGCTACCCTCAGGC
TTTTTTATCTGATTATTAGAACCTTCTCTTTAAATCAGATACTTTTATAACCTGTTCCTT
TAGTTCGTCTTCTTTTCAATAGTCGAATAGTCCAGGATGGTCTTGAGATCGTCCAAAGAA
AATTTCTTTCTAAAAGTTATCTTTATATTTTCTTCTTTGAATCCCATTTCTATGAGCATA
GGAATTAGAATGTTTGCAGCATTTTGTCTTGCTGTTTCAATGACTTCCATATTGGGAATG
TCCTTGATGATTCCTTCCCGGCCCTGCTGTTCATATAGACTGAGTTCAGCATCGCTAAAG
TTACGTCGGGTGAGAGAAACAAACTGCTTCACTCCTTCATGATCTATTTTGCTGCTTGTC
AGCATTATTTTtGGGTcAGGCAATGTAATCTCTATTTTTTCTTCCTTTCTGTTGATGTTC
TGTGCCCCAAAATCCTTGAAATCTATGTATGCTTTTAGTGTGGCATCCATCGGAATTGCA
ACTTTTCTGTTGGAACCTGGTACATTGATATTGAAATCTTTTTTGAATATAGAGCCTTTC
AATTTCAGTTGGTCGTCATGAGTTACTATTTTATGGACATGTATTTCTGTCGTGTAAAGT
CTGTTGCATTTTTGTATCTGCATTACCATCATAGGAATAGTATCAATGACAGTCTTCTTT
TCCTCTGTTTTCTTTTCTGAGCAAGAGGAAAAGGTGTATATGATAGCAACTAATAATAAA
AATAATAACTTTTTCATGCGAATTGTCTTGTTTTGGATGCAAAGTTACATCAAAATGTTT
GAAAAACAAAATTATTTCTTTTCTTTTGTTTCTTTTTAATAGTGATTCATTGATCATATG
TATTTTTCCTTCAGAAAGATAACTTCTTGGAAGATTGTTTTTGTGTTGAAATATGTTAAA
AACGAAGAAAATTCAATTTCGTATTAAACCTTTCTGCTTTCAAAGTGTCTATATAAACGA
TTAGAATTCATAAACTGAACTTTTATAATATCGTGTGAGAACAATAGGTTTTTAGTTAGT
AAAAAGGTTAAGAAGCACTCTCTTGTGAAAGAGGGTGCTTTTTTTATTCTGTTTTTTTTG
TTAATTGATAATTTTTTCTTAATTTTGCCACATAATCTATAAAAATGTAATGATGAATAG
AATATTTCCTTTACTTTTGGCTGCATGTCTTGTCACAGGCTTCACATCTTGCAGTGAAAA
GAAAAAGAGTGATGTTATCATCGCTCCAAAGCCTCAGGCTCCAAAGCCAAAGAAAACTCA
GCAGATGAGTGGATATGAACAGGCTCGTGAGGTTGAATGGCTGGGTTCAACCTATAAAGT
TATAGTTAAGCGTGAAGCAGACAATAGTTTGCCTTTAGCTGTCGGTGATGATAATACCAA
ATATTTTGATAATAAGATTACGGTTAGAATTCTGCGTAAGGATGGTACTGAATTTTTTAA
TCGTACTTTTCTGAAGACCGATTTTACGGGATATTTAGATAAGAATACCCAGCAAAATGG
GGCATTGCTTGGTTTGGTCTATGTACAGGCTGAGGGTAACAACCTGGTTTTTGCAGGAAG
TGTTGGATCTCCAGATGTAACAAGTGATGAGTATGTGCCTTTGGTCGTTAAAATCTCTCG
CATGGGTGCTGTTTCCGTTGGTAAAGATACCAAATTGGATACAGGTAGTGATGAAGAAGA
TGATGATAATACTAATGAGCAACAAAAAACCTCATCCGATGAGGATGAGGTCTAATGCTT
ATGTGAATTGATTATCAATCTTGCAGAATAAAGACTACTTGAAAAGTTTTCGGTAGTCTT
TTTCAAAACTTAGAGGGTGTCGGCCAAGGAAGAGTATATTGAGCAGACAATTGGCTGCTA
ATTCTTCATCATTGAGGCTAGCACCCTTTCCTTTTTTGATTTCTTTACCGAGGCAAGCAT
CCCAGGTTGTATTGAAACTGGTGTCATCTGCTCCCACAATCATATCCTTGCTATTTGGAT
CTTCCTTAAGTTCGTATCTGATGGTTTTCTTTGAAACTACAGGCTGGATGTTGCAAAGCA
TGTTGAATGCTTTTTCAAATATATCACGATGCAGGTATGCATTTGGATACATTTCATTCA
CTGCAGGGAATAACTCTTCAAATTCGAATGATTGTAATAACTGATATAGTTTCATATACC
TTATTATATATAGTTAGAATTTTGCCATTTTTATAGCATCAATAGCACATTCGTCACCCT
TGTTTCCAAGTTTACCACCGCAGCGGTCTTGAGCCTGCTGCAGGTCATTTGTTGTTAACA
GACCATAGATGACAGGGATTTCCTGTGTGGCATTTAAGCGAGCTATACCATAGGTAACTC
CTTGACAGATATAGTCGAAATGTGGAGTTTCACCGCGTATTACGCATCCAAGAATGATGA
CTGCATCGTAACCACCGTTGAGTACCATCTGGTGAGCACCATAGATGAGTTCAAAACTGC
CAGGAACAGTCTTTACATGAATGTTTTCAGAAAGAGCGCCATGCTTTTCCAAAGTCTTGA
CAGCTCCGTCAAGCAAGGCACCTGTTACCTCTGGGTTCCATTCTGCTACCACGATGCCAA
AGCACATATTGCTTGCGTCTGGCACCTTGGTAAAGTCGTAGTCTGATAAATTATGAAGTG
CTGTTGCCATAATTAGTTGGAAGCTCTTTCGATATATTTATCAATCTCTGAACTCTGAAC
GAGCATAGAGTTTACATATTTTTTCTTGATGTCCTGGTAGATGCTCAAAGCGTCTGCCTT
CTTTCCTTGACTTTCAAGGATTTCACCTGCTTTGATGAGGAAAGTAGGAGAGAGACTGTT
GTTAGCACCGTCTTGTGCTTTGTCATCAGCCATGCTTGCAGCCTTCTTAAATGCTTCTAC
TGCCTTGTCGAGCTGGTTAAGATGTGCATAAGCATCACCTAAAGCAGCCTGAGCTGCAGG
ACTAATCATCTGATCGCCTTTAGAAGAGAATGCATCAAGGCTTTTCTGTGCTTCAGCCCA
CTTGCCAAGGTTTGCATAGCAAAGACCAGCATAGAGATTGGCCAGGTTTGCAGCTTTTGT
ACCGCTGTAGTCATTTGCAATTTTTGCAAAACCTACATAGCCAGCACCATCGCCATTGAG
AGCCTGATCATACATCTCATTGTTGAAGTAAGTCTGACCTTTACCCAACATAGTGCTTGC
TTTGTCCTCACGTGGACCAGCAATCTGATTGTTGTAAACGAAAATACCTGCAATAATTAC
AATGATAGCAACTATTGCGCCGAGAATCAACTTCTTATTCTTCAAGAAGAAGGCCTCATG
AATGTTAAGGCTCTCGCTTTCTGGAGCCTGTACGTTGTTGTTTGCCATTTTTTATTTTGT
TTTTTTTtGTTATTCGAAGTCCGTTGGATAAGCGCATCATCCTTATAATCCTTTAGTAAA
AGGAAAGTAATCATTTATATAAATGAATGCTCATCAtCCTTTAGGTCTTTTTATGAATCG
ATTGCGCCTAATTTTTTGCAAAAATACGCAATTTTATTTATATATTGAAATTTCTAGCGT
ACTTTTTtCGTTTTTTGCGGTTTTTCTGCTATCTTTGCAGTCCAAAAGCTATAAAGAGCC
TATGATTTTAGAGAATATTTCCATCATAAACTATAAGAACATAAAGGGAGTGAACTTGGA
TTTGTCCCCAAAgATTAATTGTCTTATCGGCCATAACGGTGTAGGTAAGACTAATTTTTT
GGATGCTATATATTACCTCTCTTTTTGTCGCAGTGCCAATAATCCTATTGACTCTCAGAT
TATCATGCATGATGAGAATTTCTTTATGCTTGAAGGTAACTATCGCACAGAACAGGGTGA
TATAGAGAATATCTATTGTGGTATGAAGCGGGGTACGAAGAAACATTTCAAGCGCAATAA
GAAGGAGTATAAGCGATTGTCTCAGCATATCGGTTTGGTTCCCTTGATTTATGTTTCCCC
TTCTGATTCTTCCCTTATAGAAGGGGGAAGTGAGGAGCGCCGTCGCCTGATGGATGTTGT
CATTTCTCAATATGACCATTCTTATATAGAATTGTTGTCTAATTATAATAAGGCACTCCA
GCAGCGTAATGCTCTTTTGAAGATGGAGGAGGAGCCTGATTCGTCCTTGCTTGATATATG
GGAACAGGAGATGGCTCGTAATGGTGAGTTGCTCTTTCAGAAACGTCTTGCTTTTGTTGA
TGAATTGGTTCCTGTTTTTCAGCAGATTTATCAGCAAATTTCTGGCCAGCGGGAAATAGT
TAGCCTTCGCTATATCTCTCATTGTCAGCGTGGGCCGCTACTGGATGTTATCCAGCGTGA
TAGATTCAAGGATCGGGCTGTTGGTTATTCTCTTCATGGTGTACATCGTGATGATCTTGA
GATGCTTATTGGTGATTTCCAGATGAAACGGGAAGGTAGTCAAGGCCAGAATAAAACTTT
TGTGCTTGCATTGAAACTTGCTCAATTTGATTTCTTGCGCCGCACTTCTTCTACAACTAC
ACCTTTGTTGTTGTTAGACGATATCTTTGACAAATTGGATGCGCAGAGAGTAGAATCTAT
TGTTCAGCTTGTTTCTGGTGATAACTTCGGACAGATATTCATTACTGATACGAATCGTGA
TCATTTGGATAAAATCCTGTCTAAAAGCGATGGTGAATATAAAATATTTACTGTTGAAGG
TGGAGATATAGAGCTGATGAATAATAGTTGAGAAAGACTCTTTCTCTCTGGTGTTAAGTC
TATTTCGCTGTTGCAAAGTCCTTGCCTCTGTTGGCTTGGGACTATCACATTAATTATAAA
ATCAATTATATCATGTTTAGAAGAAAAGTACAATCCATACAGACCTTATTGCCAGATTTC
TTGCGTCGTCAGGGATTAGAATCTCCTCTACGTCAAAGGAGACTTTTAACTTCTTGGGAT
GAAGTGGTAGGGGAGCCTATTGCCCGATATACCAGTGAGCGTTTTATCAAGAACCAGACT
CTGTACGTAAAGGTTCATAATCCAGCCTTGCGTGCAGACCTGTCTATGGGGCGTAGTCTT
TTGGTGAAACGCCTAAACGAACGTGCCGGTGCACAGGTCATTGTTGATATTAAATTCTAT
TAGATATCAGTAATGATTTCATCCATGACTTTATCATGTTTTTCATAAGGAATTAAAGAT
TCTTTCTGAAAACTATAGCAGACTCCGATTTTATAGATGGATGGAACCCTTTCTAAGAAT
CGGTCGTAATATCCTTTTCCTCTGCCCAGTCGGTGTCCTTTTTCATCAAAACTCATACCA
GGAATGATTCCTACTTCGATCTCTCCGTATCTTTTTTCTGGAAATAGAGTTCCGCTTGGT
TCTAAGATATGAAAATTACCTTCCTTCAGATCCTTTTTtCCTGTATATTCTCTTAAAATC
ATATTTTCTCCGTCTGTAACTACAGGGAGCAGGACTTTCTTCCCTTCGGCTACGAGTTCA
TCTATCCATTCATGTGTATTTACTTCATCCGGTAAAGAATAGTACAGAAGAATGGTTTGT
GCTTTTCTTAGATGGGGATTTTtCTTTAGTTGCATAATAATAGAGAGCGACAGCTCTCCC
AGTTGTGCTTGGGTAAACTGTCGCTTCCTATTTCGTATCTCTGTTCTGAGTTTTTGCTTA
TTCATGCTAATAACGGTTCTTATGATAGCAATGTCTTATTTCTTTTTtCGATTATCTTTT
TTttGATAACTTTTTCTGTTTCCCAGCCACTGGCTTTTTAGGGAATGCCGCATGGTTTTC
GAATACTTCCAGTGTTTTCTTGATGACAGGGTCATCCTGATTGATGTATTGAGACCAGGC
CTGCTCGTTCAGCATATTGTAAATGATGCGTCCATTGAGCACACGCTCTAAAAGTTTGTG
CGACTTTCTTATCAGCAGATTGCGACGTTGTAGTCCATGCTTGTCAGCATAAGTAGCGAA
CTTGTCAACCATGTCTTGTTTAGAAAGATAATCTGAAAGTTCCATCATCTCCTTAAAGTT
ATTCAGCTTAGGACGATTATTGTCCGTATAGATGAATGCGTATTGAAGGATCAGTCCACT
CATGCTGGCTTCTTTGAAATATGAGGTCATGCCCAGCGTATCTTCTGGTACGAAGATGTC
TGGTGTGATACCACCACCGCCATATACCACTCTGCCCAATCCTGTATGGTAGGCAGGTCC
AGTGTGCTTGATGCTGTCTTTTGAGAAGAACTCACCATGCTGATAGCGATCCAGTAAGTC
TTGCTCATAATCTTTATCATCACCCATGCTATATGGCTTCTGTATGCAACGTCCTGAAGG
GGTGTAgTATCTTGCGATAGTCAGTCGGATGAGACTGTGGTCTGGGAATTCCAACTGTTG
CTGTACCAGACCTTTTCCAAAAGAGCGGCGACCGATGATTGTCGCGCGGTCGTTGTCCTG
CATGGCACCCGCAAAGATTTCTGCAGATGAAGCTGAACCTTCATTAATCAGTACCACCAA
CGGTATATTCTGATaGGAACCTTTACCATCGCTGCGATATTCCTGACGTGGTGACTTGCG
TCCCTGTGTATAGACGATCAGTTTCTTGTCAGACAGGAATTCATTAGCCATGTTTACAGC
TGCAGAAAGATAACCGCCGGAGTTGTCTCGTAAGTCAATGCAAAGATTTTTGAAGCCTTC
CTGTGACAACTTAGCTAAAGCGATCAGCATCTCAGGGTAGGTATTCTCACCGAAATTCTT
AATGCGAATATATCCAGTAGTGTTATCCAGCATATATGCAGCGGTGACGCTCTTGGTTGG
AATCTCACCACGGGTTACAGTATAAGTTTGTACCTTATTGCTGCCGTAACGCACAATACC
AATCTTGACTTTCGTGTCTTTTGGACCTTTCAGACGGTGCATCGCTTCCTGATTGGTGAC
TATTTTGCCCACAAAAGGTTTGCCATCTACTGCTACGATTTTATCACCAGCCAGCAGACC
GGCTTTTTCTGCAGGTCCGTTTTGGATGACATTCTGAATATGGATGGTGTCGTCTCTGAT
GACAAATTCTACACCTACTCCGGAGAATGAACCTTTGAGGTCGTCTGTTGCAGCAGCCGC
ATCTTTTGCGCTTATATAGACAGAGTGTGGGTCTAATTCTGCCAAGATTAATGGAATAGC
CTCATCTACCAACGAGTCGATATTGACAGCATCAACATATTGGTCATCTATAATATGCAG
CAGATTGTTGAGTCGGTTGCTTCCACTATTGATGATGTTGAGTCGGTTGCCAGAGAAGTG
GTTGGAGAAAAAAGAGCCAAGAAATATGCCCACCACGACACAAGCGGCCATGATGATTGG
CATAAATCGATTGTTCTTGTTTTTATTCATATTCATGTTTTATACTAACGTTATTTCTAC
TATTTGCTCTTGTCTGCATTCAGTACGAGAAGCTTATTCCTTTGCTTCTGCTTGAGCATT
TTGTTTGTCTATATCCAGAAATTCAACCTTTATTCCAGCTCTTTCCATGAGTTGGATTCC
ATCATTGAGTCTGTATTTTTCTGCATATACTACGCGCTTGATTCCTGCTTGAATGATGAG
CTTGGCACATTCTATGCAGGGAGAAGCGGTAACGTAGAGTGTACTGCCGTCGCTATTATT
GCTACTTCTTGCCAATTTGGTGATGGCATTAGCTTCTGCATGGAGAACATACGGCTTGGT
AATATCATTTTCTTCGCAGATATTCTCAAAGCCGCTTGGAGTACCATTGTATCCGTCACT
GATAATCATTTTGTCTTTGACTACCAGTGCACCCACTTGTCTGCGCTTGCAATAACTGTT
TTCCGCCCAAATGCGTGCCATTCTTAAATATCGCAAATCCAGTTTTGTTTGCTTGGATAG
TTCGTTCTCCATAATTTTTtAATTAACATTCTACATTTTtCTTTATTTCATTTCTCTCAA
GCAGGGCATCTATCGTTGGCTCTTGACCACGGAATCGTTTATACAGCGTCATTGGATGCT
CGGTTCCACCTTTAGACAAAATATTGTCTCTGAAACTTTTTGCTGTAGCTTGATCAAAGA
TGCCGTTTTtCTtGAAAACGCTGAATGCATCTGCGTCCAGTACTTCTGCCCATTTATAGC
TATAGTATCCTGCCGCATATCCACCAGCCATGATATGGGAGAAGGTAACAGTCATACAGG
TATCTGGTAACTGAGGTAGAATCATGGCCTTTTCCCATGCTTTCTTTTCGAATGGGATGA
TGTCGTCTGTGAAAGCATCTTTTTGGGTGTAATATGCCATATCAAGAAGTCCAAAACTTA
CCTGTCTCAAGCATGCATAAGCCGTCATGAAGTTGCGGCTTTTAACGATGCGCTCTATCA
GTTCGTCAGGTAAAGGTTCGCCTGTTTCATAATGGAAGGCAAAGGTGCGGAGGAAATCTT
TTTCTATGGCATAGTTCTCCATGAATTGGGATGGTAATTCTACGAAGTCCCACCAAACGT
TCGTACCTGAAAGGCTTTCAAAACGGGTGTTAGCAAACATACCATGTAAGCTATGACCAA
ATTCGTGTAGGAAGGTCTCTACTTCTCCTAATGTCAGAAGCGCAGGCTTTTCCTCTGTTG
GCTTGGTGAAATTAGTCACTACGCTGACATGAGGTCTTACATTCTTGCCTTTATGGTCTA
TCCATTGACCTTGGAATTCCGTCATCCATGCCCCTCCTTGTTTACCCTTTCGTGGGAAGA
AGTCTGCATAGAATACAGCGAGATAACTGCCGTCTTTATCGAATACCTCGTATGCTTTTA
CGTCTGGGTGATATACCTGTATTTCCTTGTTTTCTTTGAAGGAGATTCCATACAACTTGT
TTGCGAGACCGAATACTCCCTCTATCACTTTGTCCAACCGGAAATATGGTCGTAGCATTT
CTGCATCCAGATTGAATTTCTTCATCTGTAGTTTATGTGAATAGAAACTGAAGTCCCATG
GCTGCATATCGAAATCCTTACCTTCTATCTCCTTTGCAAGTTCTTCGATTTCCTTGACCT
CCTTGATAGCAGTTGGCTTATAGGCATCAATGAGGTCATTCAGAAGTTTATAGACATTTT
TTACATTGCTTGCCATGCGATGCTTGAGTACATAGTCTGCATAGGTGGTGAAACCTAACA
GCTGAGCCAGTTCGCGGCGAAGGTTGATGAGGCGCTTGCAGATTTCCAGATTATTGGAGT
CGTTGTCATGGGTACACTCTGTATTTCGTGCCATATACATTTCCTTTCGCAACTTTCGCT
GTGTAGAGTAAGTCATGAACGGAGAGTAGCTTGGATAGTCTAATGTAAATATCCATCCCT
CTTTTTCTTGCTCTTTGGCATTCTGGGCGGCAGCTGCTATTGCTGTATTTGGAAGACCGT
CCAACTGGGCCTCGTCTGTTATATGCAGTGTATATGCTTTGTTCTCCTTCAATACATTTT
GGGAAAACTGAAGAGTAAGCATACTGGCTTCTTCTGTCAGTTTGCGGAGCTTTTCCTTTC
CTTCTTCATCGAGCAAGGCACCACTCCTTACAAAACCGTCATAACTGGTATCGAGCAGCA
TCTGTTCTTCTGCAGTCAACTCTCGATTAGGATGATCATGTACAAACTTGATTCTTTCAA
ATAACTTCTTGTTCAGAGTGATGTCATTGGCATGCTTGGTGAGGATAGGACTTAACTTCT
GTGCCAAAGCTTCCATTTCGTCACAGGTTTCTGCACTCATCATGCAGGAAAAAaCGTTGG
AAACTCGACTCAGAAGGTCGTAATAATGTTCTCCCTTTTCTGTATCTACACGCGCAATGG
TATTCTCGAAGGTAGGCTCTGCGGGGTCGTTGATAAGCTTGTCTGTAGCTTCATCATCAC
GACGGATTCCCTCCATGAAAGCCTCTTCGTAATCTTCAAGTTTTATACGATGGAATGGCA
CCGTATTGTGCGGTGTGTTATAAGATTCAAAAAATGGATTTATTCTCTTTTCTATAATCT
TATCATCAAGCATACTAACTTTATTTTtGTTTTAGGTGCAAAGTTAGCAAAAAAAGATGT
GATTCTCTTATCTGTAATTGAGAATTTAACTAATATTACACTCTTATTTGGCAAATCATC
ATTTTTTtCTTATCTACTTAACAGTTTCTCAAGGGCTGGGATAAAAATCCTTTCTCTTTG
TAAGTGTAATAATCCTTCTGCTTCCAGATTGTTCAGAGCCTTAGAAATGTCAAGTCTGCT
GTCGTTGAGCTCCTTTGCCATTCGGGTCATCTTGATGTGGAATATTTTCTCTCCACCCGG
ACGGACACATCGGGCTTCAAAAAAGCGGATGATGAGTTCTTCTATGTTTTTGGGTGGCAC
ACGTAGGGCTCTTCTGCTGATCTTTTGAGTCTGCGCAGAAAATAAGTTCAGTAAGTTGAT
ACGGAAAATCTCAAACAATTCGGAAAGTTTCAGTATCTCCTGTTTTTCGAGTCGCATGAT
ACTGCAATCGGTTTTTGCAATATATGTATGGGTAAATCTTTGGTTGAGTCCGAAAATTCT
CTCGGGTTGGAATATTTCGGGAGCAGATATGTCTTCTTCGATATTGTAGCCATGGTCGTC
TGCGTCTGTGATGACTTTGATTTCTCCTGTGAGAAGAAAGAAGAGTGATAGGCATCGTTC
TCCGTCTTTTACGATAGTTTCTCCTTCTGATATTTTTAAAAAGTCAAAGCGGGTTTTCCC
CGCTGCCTCGTGCAAGTCGCTATGGCTCATGCCGAGGAAGAGGGGAAGGGAGAGTAATAT
GTCGAATAATCTATTTTCTGCCATACCGTTTTGTTAGTTTTATTTTAACTTTCTTTGATG
GAGATTTCAGGCTATTCTGCTAAAATCTTTTTCATGGATGGAGAATACCATACTCGGTTT
TTCCCTTGGGCATCTGAATAAATCAGGTATGCGAGTAGTTCGGGATGCTGTTCAAGAATT
TTCTtCGTTCCATCCATGCCCAGTACCATAAAGGAAGTGGCAAATGCATCTGCTGTTGCA
CAATTGTTGGCAATTACTGTGGCAGAGAGGATATTGTGTTGCACAGGATAACCCGTTTTT
GGGTCGATAGTATGTGCATATTTCTTGCCGTTTTTGTAATAGAAATTACGATAGTTTCCA
CTCGTTGCCATGGCTTTGTCTGTGACGTTGAGCACGGTCTGCAGTTCTGTATTCGTATTG
AGTGAATCATCCGTAGGCTTATTTACTCCAATGCGCCAAGGTACTCTTTTTTCACTATTG
CCGCAGGTTACTACTTCGCCTCCGATTTCAACCATAAAGTTTTCAATGCCTTTCTTCTTA
AGCAAGCGAGCTACAACATCACTTCCGTAACCTTTTGCGATAGCTGAACAGTCCAACATT
GTATTGGGATTCTGTTTCTTGATATAATCATTTACCAGACTCACTTTTTCGAATCCTACT
ATGGCTCTGAGGCTATCTATAGTCTCCTTACTTGGTGCCTTTCCCTGCTTGAATCCGAAT
CCCCAGGTGTTGACCATTGGTGCTACGGTAATGTCAAATGCCCCATTGGTCTCTTTGGAT
ATTTTTTCTGCAAGTAGGAATACTTCCTTAAACATTTCGTCAACCTTTATGTTCTCGTTG
CGATTGATTTTGGAAATGATAGACCCTTTGTTAAATGGTGAAAGCGATTGATCTACTTTC
TGTAGTTCTTCCTCAATTTCTTTCTGGTAGTTTTCGTCACTCTGATAAGTGATGTGGTAT
ATGGTTCCGAAGATGAAACCCTCGTCATGCTGATAAGGGGTAACGTGTTGCTGGCGTATG
ATGAAGATGGTACCGATGACCAGTATTGCCAGAAAAGGAAGTTGCCATATCAATTTCTTC
TTGTTCATATCTTATGAATTTGTTAGAGATTTTTtAAAACTCGTATGCTATGTTGAATGT
ACCTCCAAAACGAGAGTTTCCCTGTTTTCCAAATCCAGGAACGTACCATGCATTTCCCAG
TTCCCCATCGTTGTGGGCGATGCGGCGTTTGTATCTTACGCTCCAACCCATTCTGATAGG
TCCCCAAATCTTGGCATCTACACCAAAAAGAaTTTCCATCCAGTGATAGTTGCAGGATAT
ATCTTTGGCTTCGTATGGAGAGGTCGTGCCCCAGATGGGATCTGTAATCTCAGGACCTGT
CAGGTCGTATTTGTAGGAAGTGAAAGCGTATCTCAGACCACCATAGAGACGGTAGATGTC
ATGCTTGTTCTTCATCAGGTTCCAGTCCAGACCGATGCGACCATAGGGTGCACTTGTCTT
ATAGTGCAGATTGGTTCCTTCGTCCTTGGCATCTGCTTTTCCTAAACCTAATTCAACGAC
AGGGAAGTACTTGTCTTTCAGGTTGATGCGCAGGGCTGCTTCATACTGCCCATAATCTCC
AAGCAGCATCTGTCCTGCTCCAAAAACATCAACACTTATAGCCATGCCTCTTAATAAAGG
TATGGTATCAGCCTGAGCAATCACTTTCTTTACCTTTGATTGTGCAAAGGTTGGGGTACT
GGCGAAAAGTAATAGAATGCTAATCGCGAGTGCCGAAATATATGAGGAAATGAGATTTCG
TTGCATCAAAATTTACGTCTTTATGGTTGATGACTACAGAATCTATCAAGTGGTGAGTCG
TCGTAACTCCCGTAATCGTATGGAAGTAGGACGGACTGCAATCGATGGATTCGAAATGTG
GATGATTGTCTTTTGATACGATGAGGGTATCTTTGAACACGCGCTCTTGGGCATCTTGAA
TCTCGAAATAGAGCGTGTCTGCTGCATTCGTGTAACTCATTGGCAGCATGAAGCTATCAA
CATTCTCATCCTTATTGATGAGAATGCTGTCTTCACCATCTTGTTTGTTTGTCGAGATGG
TCATGTATGAACCTGTGAGTTGAGTTACGTTTCCGTCCAGTTTGTATTTGGTATATACCG
TGTTGTTAAGTGGACAGTCGAGCGTGGAACAACTCACCATCGTTGCGATGGCGAACAGGA
TGATAGGGATTATTTTCCGCATCTTATCTCTTTTTCTATTTGATAGTCATTACGATTTGG
ATTCTGGCGGCTGATAAGGTCGCCTAAAAAGCCAGCAAGGAACAGTTGGCTTCCTAACAA
CATGGCTGTCAGGGCAATGAAGAAATATGGGGAATCTGTGATGAGATGTCCATATACTCC
CTGGTGGAGTTCTATCATCTTATCAATTCCCAATCCTATGAGGGAAAGGAAAGCTATGAA
GAATACCACACTGCCCAAGAAACCGAATACGTGCATTGGCTTCTTGCCGAAGTTACTCAG
GAACCAAAGTGTCATCAGGTCCAGATAACCGTTGACAAAGCGGTTCCAGCCCATGAATTT
GGATGTACCAAATTTGCGTGCTTGGTGGTGTACAGGTTTTTCTCCGATTTTATCAAAACC
TGCGTTCTTTGCCAAATATGGGATGTATCTGTGCATTTCTCCGTAAACCTCTATGTTCTT
GATGACGTCTTTACGGTAAGCTTTCAGTCCGCAGTTGAAGTCATGCAGGTTGTGAATACC
ACTCACTTTGCGTGCTGTGGCATTGAAGAGTTTTGTAGGGATCGTCTTGGAGAGTGGATC
TCCCTGTTTGCGGTTCTGCTTGTATCCGGAAACCAGATCGTACCCcTCTTTTGTGATCAT
ATGATAAAGTGCAGGAATCTCATCTGGAGAATCCTGTAAGTCTGCATCCATAGTAATAAC
TACATCGCCTTGAGCTTCTTTGAATCCGCAGAATAGGGCAGGACTTTTTCCATAGTTACG
GCGGAATTTGATGCCCTTCACGTTCGCTGATTTTTCTGCAAGTTCTTCGATGACCTCCCA
GGAATGGTCGGTAGAACCATCGTTGACGAATATAACCTCAAAGCTAAAGTCGTTGGCTTT
CATTACGCGTTCTATCCACGCATAAAGTTCTGGCAAAGATTCTTCCTCATTGAATAGAGG
TACAACAACTGTTATGTCCATTTTTTATTCTTGGTTTATAATTTATTCTTTTTTTtGTTT
CCTACTCATGAATGCTGCAATCGCTGGACTCAGGATAATGGCAACAAATATATCTGTAAT
CATGAATGCTGCAGCCCAGGATATGGGTTTCATCATGCTGATGGCTTCTATGAGTGTCTT
TATCTCGTTGGCTGGAAAGTTGTATGTTTTCAGCATCAGGGTGTAATTGTCTATGATGTA
GCTCATGAAAACACCTGTGTCAAGGAATTTAAACCATAGAAATTGAACGATGGTCAGGAG
TAAGGTAGCATTGAAGAATGTTTGTGCACAATAAAATAAACCTCTTCTGAATGAAATGGA
TCCATCCAATGCATTGTCTCTGAATGCCTTCAGTCTTTTTGCTACCACAAATGGAGTGCT
GATAGCCAAGATGTTGGCCAATAAACTAAGCAAAGCATAGCCTGGCGTTACCGACCACAT
GGTGGATGCAAAACTGGCTATCCAAACAGCGCCCAAAATGGCTCCGTCCTGTCTGGCAAA
AGCTTTTGTTTGTGTAATCTTTACTACATCTATCATTTTGATTATTTTCCTTTAGCTATT
TTTATAATGATATGTTTATGAAATAATTCTTGCTGTATTTCTTATACTATCTTGCAAAAT
TACGTAAATTTCTGCACATACCGACAATATTTCCTTTATTTTTATATATATTTTGTATTG
TTTGTCAAAAAGTTGCCCGAAAATAGGAGAGAGGGGAGAAATCTGTCTGTATATGATAAA
GGTATCAGTTTGTTTATAAAAGTCTGTAAAACAAAAAaGGAACTTCCATGAAGAAAGTtC
CTTTTTGAGCCTCTTGTCGGATTCGAACCAACGACCCCGAGATTACAAATCACGTGCTCT
GGCCAACTGAGCTAAAGAGGCGGGTGGACAAGCGATTCATATCGCACCGCTACAACCAAG
TACCCTTGCTATGTTCCCATCCTGGGGGATTCCGAGGGAGCTGGTCGTATGAGACTTGTC
CGTCTCAATGTGCTTTAAAATGCTTATTGCTTTTAAGCGGGTGCAAAGGTACGGCTTTAT
TTTGTATTGACCAAAACTTTTCTCAGAAAAGTTTTGGTCTTTAACGTTTATTTAGAAAAG
CAGGCTCAAAATCGCTTTAGAAATCGACGACAGTAATGCCTGCTCCACCAAATTGCACAT
GTTCGTCAGCGTAATGTACCACATTTGGGATACTGCTCACATACTGTCTGATGAGTTGGC
GCAGAATACCATTtCCTTTTCCATGCAGGATTCTTACGCGAGGCATTCCCACCAATATGG
CGTCATCAATAAAGTGCTGAACCGCATTGAGTGCTTCGTCTCCACGCATACCTCTTACAT
CAAGGTCCTGGTGGAAATTACTCTTATGGGCATCAATTGTCTTGCGTGTCTCCTTGCTAA
TGCCATATGAAGCTAAATTCTCTTTTCTTTCTTCTGTCTTATCCTTTTCTGTAGAAGCAG
TGGCATGTTCCAGTCTGCTGAGGCGCATTTTtGTTTTCATACCTCCAAAGACTGCGGTGG
CCATGTCGCCAGAGATGCTTTCGATCTTGCCCACGGTAGTGAGTCCCTTGATGCGCACGG
TGTCACCTTCTTTCAACTCCTTGTTGCTTTCGGCCTGTGACTTGTTCTGTGCATTGCGAA
GGGCGGCAGCAGCTTTCTCCTGATTCTGTGCCTTTTCAGCCTTTCGTTTGGCGTGGCGTT
CTTTTCGTTGCTGTATCTGCGCTATCTTGCGGGCAATCTTGTCATCATTGTCCTTTGTGT
CAATCTCCTGCATTTCCTGTTTGAATGCATCCAGTTCTTGACGAATGCGCTTGGTTTCTT
CTTTCTCAGCCTGATTCTCGCGAATTTCCCGGATGGCATTCTCTATTTTCTTATTGCTTT
CCTTGAGAAGTTCTTCTGCCTGCTGCTTTGCCTTGGCGAGAATCTGCTTGCGACTTTTTt
CTATTTCCTCTATGTCGCTCTCGTATTTGGAGATCGTCTTCTCCATATCCTTTTCACGCT
GGTGTATGCTCTGTCGCTTGTTTTCCCAGTAGCGCTTGTCTCTTACGATATCCTGCAGGT
ATTTATCGCTCTGGATGTATTCAGAACCTACAATGTCACTGGCTTCTTTGATGACTTCCT
CTGGCAAACCGATTTTGCGGGCTATCTCAATGGCGAAGGAAGAACCGGGACGCCCGATGG
TCAACTGGAATAATGCTTTCATCTCATGGCGGTCGTAGAGCATGGCTCCATTGGCTACTC
CTTCATGACTGTCTGCAAAATGTTTCAGATTCTGGTAGTGGGTTGTTATGACACCATAGG
CTTGTTGCTTGCAGAATTTGTCGAGCACCGCTTCTGCTATGGCACCGCCAATGCCAGGTT
CTGTACCCGTACCGAACTCATCTATCAATATGATGGTACTGTTGTTGGCAGCCCTCATCA
TATTTTTCATGTTGAGGAGGTGGGAAGAGTAGGTACTGAGATCGTTTTCCAGACTCTGTT
CGTCACCGATATCAATCATGATATTCTGGAATACGCCCGTCTTAGAGCGTTCGCTTACTG
GGATGCTCAGACCGCACTGCAACATATATTGTAGCAGTCCTACGGTTTTCAGACAGACGG
ATTTACCACCGGCATTAGGACCGGATATGATCAGTATCCTTTTTtCTTGCGTTAATATAA
TGTCGAGTGGTACTACCTTTTCGCCTTTCTTCTCCAGAGAGATCTGGAGGAGTGGGTGAA
TGGCTCGTATCCAGTCAATATGTGGGTGGTCTTCAACTTCCGGTTCTATTGCCTTGAAGA
TTTCTGCTATTTTAGCCTTTGCCTGTATCAGGTCTATTTTAGCTAAAAATCGATAGCTGT
CCATCATCTCGCGTACGTATGGGCGTACCTTATTGGTAAAGTTTGTGAGGATGCGGATGA
TTTCCTTGCGCTCTTCGCCTTCCAGTTCGCGTACACGGTTGTTGGCTTCCACCACTTCAG
TTGGTTCAATGAATACGGTCTTACCGGTGGCACTCTCGTCATGTACGATACCTTTGATTT
TCTTTTTCAGCGTAGGTATCACCGGAATCACCAGTCTGCCGTCACGAAGCGTAGGAGTTA
CATCCTTTTCAACCACACCTTCGCTTTGTGCAGAACGTAATATGCTATATAAGGTACGCG
AAATGCTTCCTTCGGTCTTTGCAAGTTCTCTTCTGATCTGCAGCAATTCCGGTGTAGCAT
TGTCACGTATCTTTCCGTATTTATCCAATATCTGATCGATGCGCTGAATAATCTGAGGAA
AGGTTATCACGTCTTTTGCCAAGCGGTGCAAGGCTGGATATGTATATTTCTTCTCCCTGC
GCCAACCGTCGTTTtCTTCGGCATGACTGTCGTCTTCATCGCTGTGGTTGAGGATTTTCA
CGATGCTCTCAATGGTTGAAAGTGAACGGCGAAGATCGAAAAGTTCATTTTCCTCCAGAT
GGGTGTTTTCTATGCGGATACGTACGATGCTCTCTCTCACATCGTAGAAATATTGTAGCG
GAAAGTCCTCTATTTCAGAGATGAGTTGTCTGAACTCACGCACTTGCATGAGCCATTCGT
TTACCGTTTCTGCATGGTCGCTGAATCCCATTTTCTCCACCTGTTCCTTGCCGAGGGTGG
AAAGACAGCGTTCGCGCAACATGGTTCGGATTTCATTAAATCCTATCTTTTGTTCAAAAT
TATCTGGATAAATCATTTCTTGTTTCGAAAATTTTTGTGCAAAGTTACTGCAAAATTCTG
ATTTACCGAAGAAAATTAGCATTATTTTTCTCCTTGGTTGATTGGATATTTATTCCGCAA
TGTTTATTAAATCTTAAAAAATACCTACTTTTTAATAGAACTCACCAAATTGTTATATCT
TTGTGACCGCTAACTATGCATAATTGTAAATCGAACTTAAATAATAACTACTCAAACAAA
AATGAAAACAAAATTTTTGATGAAGGCATCTCTCATGGGTTTATGTCTTCTTGCTTCTAT
GGAAGCATCTGCCAAAGATTTTTATTTGGCACCAGGTGGAACTGGTAATGGTATGACAAT
TGACAAACCATTCGGTGATCCGATCAAGGCTTTTGCCGCCCTGAAGGCAGGTGATGTCCT
TTATGTAAGAGGAGGAACTTACCATCTCTCCCAAACGATCAAGGTAAATCAGACGGGTAC
GGCTGACAAGCGAATCTGTGTCTTCGCCTATCCTGGTGATACAGAACGCCCTGTTTTTGA
TTTCTCTGGTCAACCTCGCTCTACATCTACTGAAGCTGCTTCTTATCGTGGAGTGATGCA
TAATATCGGCGCAAACTACTGGCATTATCGTGGATTGGATTTTTGCCATGCTGCTGATAA
TGGTATGAAATTGGAGGGTTCTTACTGCGTGGTAGAACTCTGTCGCTTCTACGGCAATGA
AGATACGGGTCTGCAACAGGGATTTGGTAAAGACTCCAAGGGAAACAATACGCGTAATAC
CGAGTTCAAATATGGACGTTATAATATCATTGTGAATTGTGATGCTTACGATAATCATGA
TCCTTGGACCAATGGTGGAAATGCAGATGGATTTGCTATCAAATTGTATCCTGGTCCTGG
CAATGAGTTCCATGGTTGTCGTGCTTGGCATAATTCTGATGATGGATGGGATTTGTATTA
TACGGTTTTCCCTATTGTTGTAGATAACTGTTGGGTTCTTAACAATGGTTTTGACAAGGG
CAATGCCAACGGATTTAAGATGGGTGGTTGTAAACAAGGTGGAACCTCAACAGGTGCTCA
TGTGTTTAAGAACTGTATTGCGGCTTTCCATGCCAAGAAAGGATTCGATCAGAATCATCA
TCGTGAGGGTTCTTACCTGATCAATGACCTTTCTTTTGGCAATGGTATCAATTACGGTTA
TAATATGGAGGAACCTGATTATGGAAATTGGGTACTTCGCAACTGTGTGGGCTTCGCTTA
TGGTTCGCAGAAGATGGAGCGTAATTCGGCCTTTACCGTTGCTCCTGATATTGATTATTG
TACTTGGACTACTCTCGATCATACCAATCCGATGGGTGAGAAGGCAAGTAGTAACGGAAC
TTCTTATTCTAAGACGATTGGTAATTATGCTTCTGAATATGAGGATCTCAGTTATGAAAC
GGCTATAGGAGACCGTCAGGAGAATGGTGAACTTCCTTTGAAGTTTGGTAGATTGAAAGC
TGGCAGTAAACTGATAGATACAGCCACTCCTATTACGGATTTCAAGACTGTAGATGCTCA
CAAGACGGCTTATGAATATGCCGACAATGCTCCTCAAAACTGGTCTGTCACACTCAATAT
TCCATACGTGGGCAAGGCTCCTGATTATGGTCCTTATGAGTTTGGAGGTAATGACAATGC
CTATACGTTGCAGATGCCTGTGAACGATGGAACTGTTGAGGATGCCGAGGTTGATAATAC
TGATGATGGTAAATATTATCAGATTGCTACTGTGGTTAATAATTACCTTTTTCAGGATGA
TGTTTTGAATAGCAATGTGAAGAAATATATTACTGGTGGCAATGCGGCAGGTGTACTTCC
TAAATATTACGGAAAATCAAGCGATGGTAAGTCTTCCGTAACTTATGTGGATGAAAATAC
TGCACGGGGTAAGAAATATTCTGCAACTTATGGTGCTTATCGTTTGCCAAAAGGAACCTG
TGTGGAATTTACGCTCGAATCGCTTGCGCAGTTGCAGTCTAATGTTTATTGTACTGGAGG
TCGTACTTTGAATATTGCCTGGCATTATGTGGATAACTCCAATTCAGGCACCGCGTCTGT
TTCTTTAAGCGAAGGTGTTGCTTTCGTAGATGTGGCTGCTAAGATTGGTAAAAAGATAGA
GAAAAAGCCGATTGTTGTGACTTTAACTAACAATGGTGGAGGTGATATGTATCTTACTGA
TTTGACTCTTGGTGTTTATCAGGAAGTTGATGAGAATGGTAACGTGGTTAATGGCATTCA
GGATATCGTATCAGAAACCAAGACACAGAAGTCTTATCAGATGTATCAGACTACCAATGG
TCTGATTGTCTATGGTGAAATTGCTTCTCTTCAAGTATATGGAATGGGTGGTCAGAAGGT
TGCAGAAAGCTCTGATTCCCAGTTTGTGAATATGGCCAGTCTTTCTAAGGGTGTTTATGT
GGTTAGAATCCTTGGTAGGGATGGAAGTCTGGTTGCTCAGAAATTCCTGAGAAAATAAAC
TGATTTCATCGTATGGAAAAAAaaTAAAAaCGGTGTTTGTCCAGACAAGACAAACATCGT
TTTTTCTATATCGTATGCTTGGGTGTGTTTCTTTCCACATACTATTGTTTGACCAGTTGA
TTCCAGACATTTCCAAGCATGGCAGCCCCACCAAAGTGCCATGCTTCTAATTGTGGAATA
TTGGCTTCTGTTATTCCGCCAAGTGCAAAGACCCGTTCGTTGATGATTCCTTCTTTTGCT
GCTTCTGTCAGTTGCTCTGATGTGAAAGCATGACAGTACCCTTGCTTGGATATGCTGTCG
TAGATAGGACTGAGGAATACGTAATCATAATGGAGCGCTAAGGCTTCTCTGACTTCATCC
AGAGAATGGCATGAACGGGAGATGCTTCCTGTGAAGTTGGCTGGAATTTGATGGTTCCTG
CGATTGAGATGAATACCGTGTAGATGGTATTTCATGCAGAGCTCAAAATGATCGTGTATC
ACAATCCGTGAATACCATTTTTCTGGTATGGTCTTCAACAGCTTTTCGCAATCAGCTTGG
GATGACTCGGGTTTCCTGAAATGGAGCAAGTCAATACCCGATTCAAACAACTGGTTGaTA
TAGGTAGCCTCATCTTTAATGAAGTGGGGTAATGTGATTACTATTCTTTTCATTTCTCGG
TCTTGTCAGATATGATGGGTTCATCTGTTAGGATGTATAGCTTTTGAGGTGCATGGAAGT
GATTGACAGGTCCATGTCCTTCACCAATCTTTACGTCTTTTCCGGCTTCGATGGCATCCG
ATAGATAAGCCTTAGCAGAAGAGATGGCTTCTTCCATATTGTATCCGCGAGCAAGATAAG
AGGTGATGGCAGAAGAGAGCGTGCAACCTGTTCCGTGCGTATTGCATGTATTTACCGTTG
CACCTTTATAGATTGCAGTTTCTCTGATATCGCCTGTATGTTCCTGTTTGTTGGCTTCTT
GATGCTGTTTGttCTCGAAAAGATAATCCATCTTTtCtgttCCTTCAAAGTGACCGCCTT
TGATAAGAACGTTGTTGCAtcccAATTGGATAATGGATGCGGCTGCTTTCCTGATATCGT
CCACGTTCTGGATTTtCCTTCCTGCGAGGATTTCTGCTTCTGGAATATTCGGAGTGAGCA
GGGAGGCAAGTGGTAGGAGTTCTTCTATGAATATCTCCAGCGCATCTTTCTGCATGAGTT
GGCAACCGCTTGTGGAAACCATCACCGGGTCGATGATTAGCTGGAAGGAACGGGTAGGGG
CAGACGCTTGTAGCTTATCTGGCGCTGCAGTTAAGTATTTTTtGAGCGTTTCTGCTATCG
CATGTATGGTTTCGCCGTCGTTAACCATTCCTATCTTGATGGCTTGAGGGTGAATATCAT
CCATGACAGCTTCGATTTGTCCGCTTACAATTTCCGGTTCAACTTTTTGGATTCCAAACA
CGCCGGTGGTATTCTGCACTGTGATGGCAGAAATCGCAGAGGAAGCATATACGCCCAGGG
CAGACATCGTTTTTATGTCAGCCTGAATGCCTGCTCCACCACAACTGTCAGAGCCTGCTA
TAGTTAATGCTGTATAATATCTCTTCATATTCTTTTCGTCTTAAAAaTGATTTAAACGAT
CTATCGGGTAATAATGAAAAAAGCCTTCTGAAATTTCTTTCAGAAGGCTTTGCGGAGAGA
GAGGGATTCGAACCCCcGGTACCTCTCGGTACGACGGTTTTCAAGACCGTTGTAATCGAC
CACTCTACCATCTCTCCAAATTCAGTCTGGATGACTATAGCTTGGTTTTCTTAAGCGGTT
GCAAAGGTACTACTATTTTCTGGTTCCACCAAATTTTTTGAGAACTTTTTTTtCGAAAAT
CTCAAAAAAAaGTGCATATTTCTTGATTTTACCCTGTTTTTCTCCTGCTTTTTAGAGAAA
AAGACAACAAAAAAGGGCTACCGCTGTAGCCCCAACCTTGATAACCTTAAATCTAATACT
ATGAAAAACACATCGCAAAGATACTGAATTTTCCGTTATTTCATGTACGAAAAATGGAAA
ATCTTATCTTTTGCGCTGATTTTTACCTTTTTTAATCAATATAACCTCTTTCTTTGAACT
CTTCGTATAGAGGTTCAGCCAAAATCTTGGCATCAGGATGAGGTGCTCCTGTTGTGCCTA
ACGCACGAAGGTCGAAGAAATGCTTCCAGTCGCTTACGAATGCGGTGTGCACCAGTTCTG
TATTTGTATCCAATGGAAGAATGACGCGTGCTTCCTGTGGCTTGCATCCCATAGCAATCA
ATTTCATGTAGGCAAATTCTGCTGCTTGATTGGCAAAGAGCCAGGCATCTATTGGAGTCC
AGTCATTGGTCTCTTCATTTGCTACGTCTTCACAGAGTTCTACGAATTTCTCATCGTTGG
TTTCTAAATCACCCTTTACCCAAGTTGGAAGGTTGATACTGATTTCGCTACCAAACTTAT
TCTTCGTATAATTGCAGTAGCGTGTACTCTGTTCTGCCATGGAGTTGGCGCGATGACGAT
TGTATTCACGGGTAATGGCAATCTGGGTTGTAAAGTGTACGGTGATGCGGAGTTCATGCT
TGCCCTTTTCGAAATCTGCACGATACTTCAGATCTTCCAGCGTTTTGTTTTCTGCCATCA
CACGAAGATTGGTTGTGATGTAATCCTTGCCGTCTATTGTATTCACATGAGAGAACTTGT
TGCTTGCATAGAGTGGGAGTTCCCCGTGGTTGCAGGTCAAATATACGGTGCCGTGTTCCA
GCATGGCATAATGTTCATGCTCTATCATGCGGCCAACGAATGGCTTGGCTGAGTCTTCTG
TGGTGTTGTTTTCACTCTTGTAGCATACTCTACCTGCTCGCTCTATCTGCTGATAGATAC
CAAGCTCTCCTGGATTTTGCATCCAAATCTCATATTGAGGTTTCTGTATCTTCATTGTTT
TCTGTTTTTATTTCTGCTGCAAAGGTACATTATTTTGGGGTAATTACAAAATTATTCCCT
TATATTTTGCCATTAACTGTTTTTtCTTTCTTTACTTTTGCTTTTCTTGCAAAAAAGGTA
GTATCTTTGCAATCACGTATGGCCTCCTTTCTGCCCTATATATATAATAAGGTGTAATCT
GGTTATTGATAGGGGAATGGAAGTGGAAATGGGGGTTCGTTGATTTAATGAATTAGATAT
CATCATGGAAATAAAACCAATTGCACATTTTCGTTCGCCCTTTTCCTGTAAGTTCGGTAT
TCCCAAACAGGCTGGTCTGGTAGAAGAACTGGAGGGGCAGATTGTTTTTGAACCCGAATT
CCGTAATCCCGATGCACTCCGTGGGATAGAGGGGTTTGACTATCTTTGGTTGATTTGGGA
ATTTTCTGCCAATAAACATAAAGCAAATAGTCCCGTTGTAAGACCCCCTGTACTGGGTGG
AAATGAGAAGGTTGGGGTGTTTGCTACCCGGAGTCCTTTCAGACCCAATCATATCGGCTT
GTCTTCTGTGCGTATAGACCGGATAGAATGGGAAACAAATCGGGGACCGGTGATTCATGT
GAAAGGGGCTGACCTGATGGACGGAACACCGATATATGATATCAAACCCTACGTAGTCTA
TGCTGACTGTCATCCTGATGCCCGCAGCGGTTTTGTGGATGAAAGAAAATGGGATAGACT
CGAGGTGCTGGTCAGCGATGAGGTGAAGGACAAACTGAACAAGCAGGGATTGACAGATGC
CAAGATTTCTATTTTAAAAGAAGTGTTGGCGCAAGATCCTCGTCCGCATTATCAAAAAAA
TCCTGACAAGGTTTATGGAATGCCCTACGAGGGTTTGGATATTCACTTCCGGGTTTCCCA
TCAAACCTTAGAGGTACTTTGAAAATTCCCTGGGCAGGGAAAAATTCTTCCTTGCCCACG
CAAAAAATAATCCCTCGGCGGAACATAAAAAACTCTCCTGAGTCAGCACTACTGACATCA
GGAGAGTTTTTGGTTTtATCTTATGATATAATTTTAACTGCTTGTCTGGCAGATCAGACT
AACTGCAGATATCTGTTTTTTTTTTttaTTTTGCAAAAGTAGAGAAGTTCACATTCTCCA
AGGTAATCTTGCAAGCTGCATCTATATCCTTTGCATTCTTGTTGTAGAATATGTTACAGT
CCTTGATGGTGATATCGTGTATCATACCTTCTGCGCCATGAGCCACGATTCCATTCTTGC
AGCCACGTACATAGACATTACTGATATGAATATCCTGAAAATCTGGCAAGAATTCCTGTT
TTACAGGGGCAGCCTGCTGCTTGGCACCTACGTGGTTGTCAAAATAGGTAGTCTCGAAGG
TGATGGCATCACCTGTAATATCGGTCATGTAGATATGATCGATATAAATATTCTCGCTCT
TACCGCCTCTTTTCACAGCACTCTTAAATCGCAAACCGGCATCTGTGCCCTGGAAAGTAT
TGTTTCTTACAACAATGTTTTTCATACCGCCAGAGAATTCGCTACCGATTACAAAACCGC
CATGAGCATGGTATACGgTGTTGTCCTGGATGTTGATATTCTCGCATGGACCCGCTTTCA
CGCCAGCCGCACCAGCTCCGCCCTTCATGCAGATACCGTCATCACCAGCATCAACTACGT
TGTTGACAATCAGTACGTCTTTACAACTTGAAATATCGATGGCATCTCCGTTCTGTGCAT
TCCAAGGACATTTTACGGTAATTCCGTCAATGACCACATTCTTGCAGCGGGTAGGGATGA
GGTGGAAACGTGGTGAGTTCAGAAGTGTAACACCTTGAACGAGCACGTTCTCACAGTCGG
TGAAACGGATCATGTGGTTGCGCACCTTCTCCTGTTCATCGATATTATCTACTACATTCG
GAGTCTGCTTCAGGTTGAGTGGAAACCAGATGTCGCCCTTCTCGTTGAGTGTGCCGCCCA
TTTCCTGGAATCTTTTCCATTCCACGTCACTTACCTTGCTTCTCTTGACCGGTCTCCACC
ATTCGCCATTTCCGTCGATGGTTCCTTCACCAGTAATGGCAATGTTCTTGCGCTTGCTGG
CAGTAATGGCTGTTGAGGCTCTCTCTTCTTTCTTACCTGTTGCCTCGTCAGTTTTGATGA
GGTCGTTCTTGTCTTCAGAGAAAaCAATAATGGCATTCTTCTCGAGATGCAGATCGATAT
TGTCTTTCAGAGAAATCAATCCGGTGAGGTAAACACCTGCAGGAACATTCAGATGACCTC
CGCCCATCTTGTTTAGTTTACTGATGGCTTTGGTGAAAGCCTGGGTATTCATTGTCAGTG
CGTCTCCTTTACCACCGCATTCCAGGATGCTGACCTGATTATCCGGGATAGTAGGAAGGG
TAGGTTGTGACATTTGAACAGGCAAGTTGGTGTAATACTTGCTGTAATCAGCGGCAAACG
TATTCGCTATCGCGAACAGTGCCATTAAAGAAATAAGAATTTTCTTCATAAGTCTTTAAG
TTTGCTTTTTGTTATTTGTTTTAAATTATAATAGTTTATGATTGCAATTGTTTGTAACAG
TTTCGTAACAACTGTTTCCTTGGGGTATAAATACCGAAAAAGGCGGCTCCAACCGAAGTC
GGAAACCGCCCTAATGAAAGGAGGAGTGGTACCACCAGGAATCGAACCGGGGACACAAGG
ATTTTCAGTCCTTTGCTCTACCAACTGAGCTATGGCACCATTTTCTTTTGCGGTTGCAAA
GGTACAATAAGTTTTTGAATTGAGCAAGAGAAATTCTGATAATTTCTCTTGCTTAATGTT
TATTAACTAAAATCACCTTTCTGTAGTCCTCTGAAATTGTATCAAAAGGCTCTTCCTTGT
TGATTTTAGTCTTTGAGAGGGTTCCAACCCTGTGCTTTCAGTTCAAATTCCTGTCCGTCG
CGGGTAATCAGGAATTTTCCGAGATTCTCTTGCGTGATGTAGCCTATCTGCTTTACACCT
TCCATTTCCTCGATTTTGGCATGGTCGCCTATTGGTACGGTAAAGAGAAGTTCGTAATCC
TCGCCACCATTCATGGCACAGGTCGTGAGGTTCATATTGAATTCCTCTGCCATTACTGCC
GTCTGATAGTCTATTGGAATATTCTTCTCATATACACGACATCCGCAGTGACTCTGTTCG
CAGATGTGCATCAGTTCGCTACTGAGTCCGTCACTAATATCCATCATGGCTGTAGGACGA
ATACCTGCTTCACGCAATTTGGCTATGATGTCGCCGCGTGCTTCTGGCTGCAATTGGCGT
TGCAGTAGGTATTCCTTTCCTGCAAAGTCTGGTTGGAAGTTGCGCATGTTGGCCAATTCC
TCATTGAGTGCGGATACTTTCGCCGTATCACCATCACGCTTGGCTTCAGCTATTTTCTTG
CGGATATCTTCCACCTGACCATAGTAAACGGCTTTCTCACGCTCCAGAAGTTGCAGACCC
ATATAGGCACCACCGAGGTCACCCGTTACGCAGATGAGGTCAGTCTCCTTCGCTCCACTT
CTATATACGATGTCTTCCTTGTTAGCCTCACCGATACAGGTGATGCTGATGGCAAGTCCG
GTATAGGAAGATGTGGTGTCACCACCTACGATATCAACACCCCATTTGTCGCAAGCCATA
CGGAGTCCTTTGTAAAACTCATCAATGTCTTCTACCTTGAAACGCTTACTCAGTGCCAAA
CTTACAACCATTTGTTTTGGAGTTCCGTTCATGGCAAAGATATCGCTGATGTTCACCATT
GCACTTTTATATCCAAGGTGCTGTAAGTCTATGTACGTCAAGTCGAAATGCACACCTTCC
ATGAGCATATCGGTGGTTACCAATACCTCTTTGTCTGGATAGTGCATCACGGCACAATCA
TCACCTACACCATAAACGGTAGAGGCATTCTTGTTTTCGTGTCCTTTGGTGAGATGGTCG
ATAAGACCAAACTCACCCAATTTTGCTATGTCCAATTTCTGAAAATGTTAAGTGTTAAAA
ACCAAGTGAAGGGCCCCCTTCACTTTTCCCTCTAATTATTTCTTGTTCTTTAAGATCTGC
GGATCATCTCACGCATAATCTCTGTCATCTTAGGTTGAGCATTGTTGGCTGCAATCTGCA
CTTCCTCATGACTCACCTGTACAGGAACGTCAAATCCACCCAAGTCGGTAATGATGCTGA
TGCCGAAAACCTTGATGCCGCAGTGTCGGGCTACAATGACCTCAGGCACGGTACTCATGC
CTACTGCATCGCCTCCTAAGATGCGGTACATGCGGTATTCTGCTGGAGTTTCGAAGGTTG
GCCCCTGTACTCCTACATATACACCATGTTTCACCTCAATGCCTACTTCTTTAGCGATTC
CGTCGGCAAGGTCGCGCAATCCCTTGTCATAAGCTTCATGCATGTCAGGGAAGCGAGGTC
CGGTAGGGAAATTCTTACCCTGCAATGGATGTTCTGGGAAGAAATTGATGTGGTCATCAA
TAATCATCAGGTCGCCTACGTGGAACTCTGGATTCATACCGCCTGAAGCATTGCTGACGA
AGAGGGTCTCGATGCCCAGTTCATACATGACGCGCTCAGGGAATGTCACCTCTTTCATGC
TATAACCCTCATAGAAGTGGAAACGGCCTTCCATAGCCATGATGTCTTTGCCGCCCAATT
TTCCGAAGATGAGCTTTCCTGCATGTCCTTCTACGGTTGATACTGGGAAATTTGGAATTT
CACTATATGGGAATGAATAACTGTCAGTTATTTCTGAAGCTAATTGTCCGAGACCTGTTC
CCAGAATGATAGCCGTCTTTGGACTTGTTGTCATCCTTTCTCTTAGCCAGGATGCTGTTT
CTTGAATTCTTTCGTACATAGCTTATTATTTTTtCGTTAAAATTATCTTGTTGGTCAAGC
ATGAAGCTTACCTTGATAGGTAGTTCGTACATGTTTGACTTTACTTTTTCGTATAGTCCC
TCCGTTTCTCTCAGTCTTACTGCATCTTTTTCTGTAGTGATGATGATGCGTGGCTCTGGC
ATGGATTCGAAGGCGTCGTTGATGCGGTCGATATCCTTGCCTTTAAAACTGTGATGGTCG
CCGAATGATAAGTTTGTGATATCCTTTGTCATTGGCTTCAGGTCATGCTCCATCTGCTTG
GGTGAAGCGATTCCTGTGAGTAGCAAGACATGATAATCCTGTAGCTTGTCGAGCTCTATC
TGCTTTtCCTCGAATACTCCCTTCGGTGTGTCGTAGTCGATGCTGGTGAAGTAGAGTTTC
TGGAAAGGATAGAGGTCCATGGCTTTAGTCAGCACACGGAATTCCATCGGCTTCAGGTCT
TTTGGACACTTGGTGATGATGACGATGTCTGCTCTGTTCTTACCGCTCAATGGTTCACGC
AATCTACCTGCCGGCAACATCTTGTCGTAGATGATCAGACGGTGATAATCTACCAGGAGG
ATGTTGATGCCTGGTTTTACATACCGGTGCTGGAAAGCATCGTCAAGCAGGACAACATCT
ACGTCCTTGGTTGCCTCATCATTCTGTAAGTTCTCGATACCTCTTGCCCGTTTTGCATCT
ACAGCCACATAGATATCAGAGAATTTCTGGTGCATCTGGAAAGGTTCGTCACCTATTTCC
GGCATGGTAGTACTTTCCTCGGCAAGTACATAACCATGACTTTTTCTCTTATAGCCACGT
GATAGCACGGCAATCTTTGCTTTGTCGTGCAACAGGCGTATCAAGTATTCCACATGGGGG
GTCTTTCCGGAACCGCCCACTGTGATGTTGCCCACTGAGATAATGGGTATGGAGAATGAC
TTGCTCTTCTTGAGACCCATATCGAAGAGCCAGTTGCGAAATCTCACTATGCTGCCATAA
ATCCAACTGAATGGTAGCAGCCAATCGTTGATCTTGATAAGGTCGCCTTCTGTTCTCATT
GTTTCTTATACCTTATTATATTATATATATATAAATCCCTTTAGTTGATATTCAGGAAGA
ATGGTAGAGCTGCTTGCACTGGTTCTTTTtCCTTCATATTACGTATCATTACAAATGGCT
GGTAGAGGTTGCCGAGCGTCAGTTTCAACTGCTCGTCCAGATAGTTGCCACTATTGTCTG
ATACCTGAGAAAGGAGTTGCTCCATCCAGTCTGCCTGCATAGGGTGTTCTGTCGTCTGAT
AATCTGAAATCTTTGCCAACTGTGCCGCTTTGACAATGGCATCGTCCAGACTTCCGAATC
CGTCAATCAGTTTGATCTTCTTGGCATCCGTTCCGAGCCAGACTCTTCCCTGAGCGATTT
TTTCAACTTCCTCCACGTTCATCTTTCTTCCGTCAGCCACACGCTTGCGGAATAGGGCAT
AACCACGGTTGACATAAGCCTGTAGATGGGTGATTTCCTCCTGACTCCATGGGCGGGCTG
TTCCGGCACCCATATAGGCGCTGTTCTTGTTGGTTTTtACTTCATCATACTTGAATCCTA
ATTTCTTGGTCAGCAAGTCGCTGAAGTCTGGTAATGCTCCGAAGATACCGATGCTGCCTG
TCAGGGTAGTAGGCTGGGCCATTACATATCGTGCTCCCATACTCATGTAGTAAGCTCCAG
AAGCAGCCATGCCTCCCATGGAAACAACTACAGGCTTCTTCTTGTTCAACTCGCTTACTG
CATGCCAGATTTGTTCTGAGGCATAAGCGTCACCGCCACCGGAATTGATGCGGAGAACCA
CGGCTTTTACATTCTTGTCTTCTGCCAGTTCTTCCAGATCTCTGACGACATCAGAACTGA
CTATCTGCTGCTCGTCTCCATAAATACTTGGAGTAGCCATTCTCACGATGCTTCCTTGAC
AGTAATAGACAGCGATTTCGTCGCCCATCATATAGTTGTCATTGATAGCCGCATTGACAT
CTTTCATGGAAACCTGAGCAATCTTCTGGTCTGGTTTCAAACCGAGTTGTTTCTTTACGA
TATTCCTGATCTCATCATAATAGCAGAAACCATCTACGAATTTACGTGATTTCAGGAGTT
TGCTGTCGTCGAACACCATGAGCCCGTCTGCATAGTGATTGAGTGAATCCTTGCTGATTT
TTCTACTGTTGGAAACATCCGTCAGCAGCTGTTGCCAGAGTCCGTTGATATAGCGTGAAA
CCTGCTCACGGTTGGCATCACTCATCTTATCCTCTGTGTAGGTTTCCGTAAAACTTTTAT
ATTTACCCACTTTTACCACCGTGAAATGGACGCCAAACTTGGCAGCCACATCCTTGATAT
ATTGTGGTTGAGATGAGATTCCGTGCCAATCTATATTACCTTCTGGGTTTACATAAACCT
GGTTGGCAATGGAGGCTAAATAGTAGCTGCCTTGCGAGAAGGCATCGCCGTAAGCAATAA
TCCATTTGCCGCTTTTCTTGAAATCTGAGAGTGCATTGCGTATTTCCTGAATTGTGGCAT
AGTCAGCCTGTAAGGCACCTGTTTCCAGATAGATACCTTTTATCTTTTCTTCTGTCTTGG
CTTTCTTGATGGCAGAAAGTATTTCGTTCATACCGAGCGTGTTGAACTGGTTGCCGGTAA
TCTGCCCCAACCAATTGTCTTCTGCTCTGTCGATGATTTCCCCTTGTAGCGTGAGCACCA
TGACCGATTTGTCTTTGATGGTAGGAGTGCTACTGCTGGAAGCAACCATGCCGATGAGAC
TGATGAAGCCGAAAATGCCGAAGATGAGGCAAAAGGCAAAAAGACCAACAATGGTGGCTG
CTACATACTTGAAAAATTGTTTCATAATCACGACTTTTTACGTTATAGTTCAGAATTTTC
TGCAAATTTAGTAAAAAaGAAACAAACGACAAAGTTATTTGTACGAAAATAACCAAAAAa
TAATGAAAATAAAGCGTTGTGTTAGCCGAAAATTACGTAACTTTGCACACAAAAGATGAA
ATGTAAACCTAATCAATGATAAAGCAATGAAAAAGTTATTTGCGTTTTGTGTTATGATGC
TGGCGGTCATCAATCTGTCAGCTCAGTCAACAGCCCGTAAATTTGTACTGAAAAACAGTG
CAGATGGTAAAAGTGAACTCACCTGTTATCTTCCTCAGAATCCTATAGGTCGGGCAGTCG
TAGATTGTCCTGGTGGTGGTTATTCTCACTTAGCAATGGATCATGAGGGACATCAGTGGG
CTGAGTTCTTCAACAAACAGGGCATTGCCTTTTTTGTATTAAAATATCGCATGCCTAATG
GGAATAGAAATATTCCTTTGGGAGATGCTTATCAGGCTATCCGTACGGTAAGAGATAGCG
CATCTGTATGGCATATCAATCCCCAGGATGTAGGTATTATGGGATTCTCTGCTGGTGGTC
ATCTTGCTTCTTCTGTCAGTACGCATGCAGAATATGCTGCTCGTCCTGATTTTTCTATAC
TTTTCTATCCGGTTATCTCGATGGATGAGCGCATTACTCATAAAGGCTCCTGCGTCAATT
TCCTGGGTGATGAGCGCAAGTCTAATCCTAAGTTGATAGAAGAATGGTCTAATGACAAGG
CTGTTCGTGGTCATCTGACGCCCCGTGCGATTCTTCTGATGTCGAATGATGACAATGTGG
TTCCTCCTGTTACCAATGGCGTGGCTTATTATACCCGTATGCACCAGGCTGGAAACGATT
GTGAACTGCATGTCTATCCAACTGGCGGTCATGGTTGGGGATTCCGCAGCAATTTCAAGC
ATCACGACCAGATGCTTGCAGATCTGACGGCGTGGCTGCAGTGCTTTAAGGCTCCTAAAG
AAAATGCAGTCCGTGTGGCATGTATCGGCAATTCGATTACGGATGGATTTGGCATTATGA
ATGCGGAGGATAAAGGTTATCCAGCTCAGTTGCAGAAGAAGTTGGGAGCAGATTATGAGG
TAAAAAACTTTGGTGTGTCTGCCCGTACGATGATGAACAAGGGTGATATTCCATACATGA
AGGAGTTAGCTTGGAAGGATGCGCAGGCTTTCTTGCCTAATATCGTAGTGATCAAGTTGG
GCACCAATGACTCCAAGACTCATAATTGGGCGCATGGAGCAGAGGAATATAGTCAGAGTA
TGCAGGCGATGATAGACACTTTGAAGGCATTGCCAAGTCGTCCAGAGATTTATCTTTGTT
CTCCAATTCCTGCTTTCAAGGGCAGTTGGACCATCAATGATAGTGTAATCGTGAATGGTG
AGATTCCTGTGTTGCAGAAGTTGGCAAAGAAGAATAAGTGTCATTATCTCGACCTCCATT
CCCAATATACATTCAGTAATATGATGTTGAGTGATGGTATTCATCCGAATGCCAAGGGTG
CTGAGAAATTGGCTGGTATTGTATATGAGGCTTTGACAAGTTCTGAGAAGGGAACCAAAG
CGAAAGAGTCTCAAGCAAAAGCAAAGAAATCCAAAAAGGTTTCTAAGAAGAGATCATAAC
CCTTTTCTCTTAAAAATAGTCCCACAGATTTCACAGATTAACACAGATTTATTTTTTTtG
ATTCAAAAaGaTCTGTGTATATCCGTGAAATCTGTGGGACTTTTTCTTCATCGGATTTCA
CGGATGAATCGGAAGTCATTCTTGCTTATCGGATTACTCACGGATTTTCGCAGATATTTG
GCCTCTGTCCAATGGCATGCGCCCGATATGTGCTGCTATTAtCTTTTtGTCACGCAGATT
TCGCAGATAACGCAGATTTTtCTtCGTGGtGTTTTttGtCCCACAGATTTCACAGATTAA
CACAGATCTTTAtGAGaTAAAAAaTCTGCGTCATTTGCGAAATCTGCGTGAGAAAACtct
cACcTGAAAAaTCTGTGTACATCTGTGAAaTCTGTGGgACATATTCCACTTCCAGGGGgT
ATCTGCATCGACCGCACAGGTCGCCTCCGCGAAAATCCGTGAGTAATCGCCTCAGCAGGA
AACCTCCGACTAAATTCCGTGTGATCCGATGAATAAAAAAAaTCTGCGTCATCTGCGAAA
TCTGCGTGACAAAAAAACTCCGATGAAAAATCATAATCCGATGAAGAAAATACTGATATT
TGGTAATAATATACTTTTTGTGGCAATATTTTCCCTGATTCTCCGTTTATTAAATATTAT
TTAATAGATTCTCTGATATTTCGAGATCTATTGAATGATAGCAAAAATTAAGTAGCGTAA
AATAAAAAAGCATAAAGATGATAGAATATATCAAGGGAGAACTGACAGACTTGACTCCTA
CCATGGCTGTTCTGGAAACTGCTGGGGTAGGATATGGACTTAACATATCACTGAATACTT
ATACGGCTATTCAGGGAAAAGCAACGGTGAAACTCTATGTACATGAAGTACTGGTGGCAG
GCGGAAGAGATGATTCCTATACTCTTTTTGGCTTTGCCAGCAAACAGGAAAGGGAACTTT
ATCGCCTGCTCATCACTGTGTCTGGAGTGGGTGCTAATACCGCGAGGATGATTCTTTCCT
CCTTGTCTCCTTCTGAACTCTGCAATGTGATTTCCTCTGGAGATGAGAAAATACTGAAAA
GCGTGAAAGGCATCGGACTGAAAACGGCACAACGTATCATTATTGACCTCAGGGACAAAA
TTGTGTCTTTGGGTATTGCCAATGAATTACCTGCCAATGGAGGTAATGTGGATATGGTCA
ACAATGATGTGAAGGATGAGGCAGTGAGTGCGCTTACCATGCTTGGATTCTCTCCAGCTC
CTTCCGCTAAGGTGGTCATAGAAATCCTGAAAGCGAAACCTGATCTCAAGGTGGAGGAAG
TAaTcAAGTTGGCCTTGAAGCAGATTAAATAATTTTCACGACAGTTTTTtGATGTTTAGA
ATAAGAAATATAAAATACGCATATTTGTTGATGGCATTGCTCTTGACTTCAGTCATTGGC
AATGCCATCGGCTTGCCGTACCTTCAAAATGACAGAACTCGCAACAGAAACCAGCAGTCA
GACATCTCGCGGCAAAAAAAaCAGGGCTCTCAGAATCGACAAAATACACAAAAATCAAGG
AACGGAGCGGCTGCGAAGAATGGAATCACTGCACAGCCAATTCTTTCTGATGAGGATTCT
ATTCCTGATAGTCTGCTGCACCCCcGTTGGCCTGTGCAGCGCACCCAACCGATTACCCTC
AGCGACCTTTACCAAAGTCCGCTCGACCTGCAGCGCCCTGACAACATGAAGTATCAGGTG
GAGTATAATGATACGCTCGACCGATATGTGATTGGTAATCGGCTCGGGAATACTTGGATT
ACTGCGCCTATCATGCTTACCCCGAAGGAGTATCTCGTCTGGAGCGAGATGCAGGAACGT
AATGCCTATTACCGTAAGCAGAATGATGAAATCTTCAAGACTAAGGGTAAGGAGAAATTC
GACTTTACGGATATGCACTTTGATTTAGGACCGGCTGAGAAGATTTTCGGTCCGGGTGGT
ATTCGTGTGAAAACGCAGGGTACGGCCGAATTGAAGTTTGGTGTGAaGAAAAAaaTGTGG
ATAATCCTTCGCTTCCTATCCGAAACCGCAAGACGACGATGATGGATTTCGATGAGAAAA
TCAATCTCAATGTTAATGGTCGTGTCGGTGATAAGGTCAATATGAACTTGAACTACAACA
CGGATGCTACTTTCGATTATGATGCTCAGAATATGAAGCTCAAGTACGATGGCAAGGAAG
ATGAAATCATCAAACTCGTAGAGGCGGGTAATGTGTCTTTTCCTTCCAACTCGTCACTCA
TTCGTGGAGCCAGCAGTCTTTTCGGCTTCCGCACCGATTTGCAGTTTGGTAAACTCAAGT
TGCAAACCGTCATTTCCCAGAAGAAGTCTTCCTCCAAAAGCGTTTCCTCTAAGGGTGGCG
TACAGCTTACGCCTTTTGAAAAGAACGTGACCGACTATGAGGAGAACAAGCACTTCTTCC
TTTCACAATACTTCCGCAACCATTATGATGGATGGATGCAGAAATTGCCTAACCTTACTA
CCGGTATTACCATCAACCGCGTGGAGGTTTGGGTTACCAATAAGACGGGTTCGTCTGAGA
ATACGAGAAACATCGTGGCGCTTACCGACTTGGGTGAAAACGAGAAGGTTAGCAATCCGA
TGTGGGCTGTGGGAGGAACCGTGGTCCCAGCCAACAAGGCGAATACAGAGTATGATGCAA
TGGTCAACCAGTACAGTGCTGCCCGTGATGCGAATCAGACTTCTTCTACGCTGGAAGGTG
CTGGACTTGTCGGTGGTAATGATTTTGAAAAGTTGGAGAATGCGCGTCTTCTGAATTCAT
CGGAATATACGGTGAATACAGCGATGGGTTATATTTCCTTGCGAAACCAGTTGCAGACCG
ACCAGGTTCTGGCAGTGGCATACGAATATACGTATGGTGGTGTCACTTATCAGGTGGGTG
AGTTTGCCAGCGACGTTACTGACACCAAGCAGGGTCTCTTCGTGAAATCTCTCAAGAATA
CCAGCAACAATCCGCAGCAGGGCAACTGGAAACTGATGATGAAAAACGTCTATAACTTAG
CTTCCCAGATAGAGAAGGAAAAGTTCAGACTCGACGTGAAATTCCAGAGCGATACGACGG
GTGTTTATATCACCTATATTCCTGAAAAGCAAGTGAAGCAGACACCACTCATCAAGGTAT
TGGGAGCCGACCGTCTTGACAATAATAACAATGCTCATAGCAATGGTTACTACGACTACG
TAGAGGGTTATACGGTTTCCAACGGAAGCGTATTTATTCCTAAAGTAGAACCTTTTGGTA
GTTATATGTACGAATATCTGAAGAGTAAGGGCGTGGCTGCTGAACAGGCGGAGAAATATG
CCTTTACGGCTCTTTATGACAGTACGAAGACGGTAGCCAAACAGATAGCCGAGAAGAACA
AGTACCTGCTGGTGGGTCAGTTCAAGGGTTCTTCTTCCAATGTCATTTCCCTCGGAGCAT
ACAATGTTCCGCAGGGTTCGGTGATGGTGACTGCCGGTGGTGTTACGCTCACCGAAGGTT
CTGACTATTCTGTAGATTACAATGCCGGTGAAGTGACGATTCTCAATCAGAGCATCATCG
ATGCAGGAACACCCGTCAATGTTTCGCTTGAAAGCAATACCGACTATGGTATGATGCGCA
AGACGATGTTTGGACTCAACTGGGAATACGACTTCTCGAAGAATTTCCAACTGAGCGGTA
CGTTCCAGCATTTGAGTGAACAGCCGCTCCTCACCAAGGTGGCTATGGGAGAGGAACCGG
TGAAGAATACCCTCTGGGGTATCAACATCAACTGGAAGAAGGAAAGTCAGTGGCTGACGA
ATGTGCTCGACAAGATTCCGTTCCTGCATCTTACTCAACCATCGCAGATTTCCTTTACTG
GAGAGTTTGCCCAACTGATTGCCGGACAGGCGAGCGGAACACAGGACAATGCTTCTTATC
TGGATGATTTCGAGTCCACCAAGAGCAGTATTGATGTGATGACTCCTACCTCATGGTTCC
TCTCCAGCGTTCCTTCCATGTTCCCTGAAAATAAGGACAAGACGGGATTGACGAGTGGAT
TCAACAGAAGCCAGATGGCATGGTACACAATCGACCCACTTTTCAATAGAAAGGGTAGTA
CGCTGACTCCGGGACATATCAAGAGCGACCTCAACCAGTTGAGCAATCACTATGTGAGAG
CCATCTACATGAGAGAGTTGTTCCCACTTCGTCAACAACAGACTTATAGTACGGAGACGA
GTACAGTGAATGCGATGAACATTGCCTTCTATCCGAATGAGCGCGGTCCGTACAACTTCA
ATGTGGCTGATCTCCAGGCGGATGGTACTCTTGCCAATCCTCAGAAGCACTGGGGTGGTA
TGATGCGCAAGTTGGATACGAATGACTTCGAGCAGGCGAATGTGGAATATATCGAATTCT
GGATGCTGGACCCATTCATCTATAGCAATCAGCAGCCTGATGCCCGTCTCTATGGCGGTG
ATTTCTATATCAACTTAGGAGAAATCAGTGAGGATATTCTCCGTGATGGAAAGAAATTCT
ATGAGAGCGGAATGCCTGTGGATGGCAGCAACAGTTTTACCTACTCTCAGTGGGGTAAGA
TCCCTACGCAGAGTACGGTTACTTATGCCTTTGCCACAACCAGTGGAAGCCGTGCCTTGC
AGGATGTGGGTTTCAACGGACTCACTGATGCGGAGGAACAGGAATTCTATCGCAGCGCCT
ACCTCGACCAGATACAGGGCAAGGTCAATCAGGCGGTTTTCGACAGTATCTTTGCTGACC
CAGCCCGTGATGATTATCACTATTACCGTGGTTCTGACTGGGATCAGATGCAGGCGCCTA
TCTTGTACCGCTATAAATTCATCAACAATCCGCAGGGCAACTCTCCGGATAGCGATAGCC
GTACCGAGAGCTATGATACTTCCTATAAATCTACACCGGATGTGGAAGATATCAACCAGG
ACTACACCCTCAATGAATATGAGAAGTATTTCCAGTATCATGTAAGCATCCGTCCGGAAG
ACCTTGTGGTGGGTAAGAACTATATCGTTGACAAACGGGAATATACACCAAGTTTACCTA
ATGGAACGAAGAATGAGACGGTCACCTGGTACCAGTTCCGTATCCCGGTAGATCAGTATG
AATCGAGGGTGGGCAATATCAATGACTTCTCCAGCATTCGCTTTATGCGTATGTTCCTTA
CCAATTTTGAGAAACCTATCGTGATGCGTTTCGGAACTCTGGATCTGGTACGTGGCACCT
GGCGTACTTACGACCAGCCGCTCAGTGCTGCCAATGGTGGTACGCTGGAAGCAAGTGCGG
TGAGCATCGAGGAAAATGCCGAGAAAACTCCGGTCAACTATGTGCTTCCTCCTGGCATCC
GTCGTGGACAGGACCCTTCTCAACCTCAGTTGGTGGAGGAAAATGAACAGGCGCTGAGCC
TTGTGGTCAAGAATTTAAGTACCGGTGAGGCCAAGGCGGTTTACAAGAATACCACCCTCG
ACCTGCGTCAGTATAAGCGCATCCAGATGTTTACCCATGCCAATGCACTCGCTCAGAACA
CCACCGACCTGAGAGATAACCAACTCTCTGTGTTCATCCGTCTGGGTAATGACTATAAGA
ACAACTATTATGAATATGAGATTCCGCTGAAGTTGACTCCGGAAGGTAAGTACAGTCGCC
GTTCATTGGAAGACTGCAAGGCTGTATGGCCTGAGGAAAATATGCTCGATATCCAAATGA
GTGTGTTCACCGCCCTGAAGAAGGAACGCAACAAGGCCAAGGCAATGGGCATGGCTTCGT
TCTCGCAGCCTTTCGTGGCTTATGACAGCAATCACCCGAACAACAAGATGACCTTGGTGG
GAAATCCTACCTTGGGTGAGGTGAAAACCATGATGATTGGTGTTCGCAACAACTCTGGCG
ATGTGAAGAGCGGTGAAGTCTGGGTCAACGAACTCCGACTTCTGGAACATAACAACAAGG
GTGGATGGGCTGCGAATGCTAATCTGAATGTTCAGTTGTCTGACTGGGGTAGTGTCAATG
CTACTGGTCGTTATACCAGCGAGGGATTCGGTGGACTGGAAGACAAGGTGGCAAGTCGCA
GTACCGACAGTTATGGGGCGTACAGCGTGACTACGAGCTTGGAAATGGGTAAGTTCTTCC
CTGATAAGGCGAAGGTGAGCATACCTTTATATTATAGTGTGACCAAGGAGAAGACTTCTC
CGAAGTACAATCCGCTGGATACGGATATGGAACTCCAGGATGCACTGGATGCTACAGGCT
CTAAGGCGGAACGGGATTCTATCGAGAATATTGCTGTGACGAAGGTGGTGAATACCAACT
TCTCCATCTCCAATGCCCGTGTCGGAATTGCTACCAAGCGCCATCCGATGCCTTACGACC
CTGCCAACTTCTCGTTCTCCTACAGTCATTCCCACCAGCATACGCAGGGCGAGACGACGG
TCTATGAGAATGAAGACAACTGGCGCGGTTCGCTCGACTATTCCTGGACTCCGGTCTATA
AGGCATGGGAACCTTTCAAGAAGTTGAAGAACAAGAGCAAGTGGTTGGATATCCTGAAGC
GCTTCGGACTGAACTGGCTGCCGCAGAATGTGGCGTTCAATACGGAGATGACCCGCAACT
ATTATGAGTTGCAGGAACGCGATATGGAATCGACGGAGAATTCACAGTTGCCTCTGTCGT
TCAGCGAACAGTTCCTCTGGAACCGTGAGTTCTCTATGCGCTGGGACTTGACCAAGAATC
TGCACATGAACTTCCAGAGTGCCACCCATGCGCAGATAGAAGAACCTTATACCCCAATCA
ATAAGGACCTCTATGCTGACCAGTACCATGCCTGGAAAGATTCTGTTTGGACCAGCATCA
AGCACTGGGGAGCACCATTGGATTATAATCAGACCTTTACGGCTTCCTATCAGTTGCCGC
TCAATCTGATTCCAATCTTCGACTGGGTTAATGCCGATGCTTCCTACAATTCCACCTATT
CCTGGAACAAGGGTACGGAGGATGAGGACGGTGTTTCGTATGGAAATACCATTAACACCA
ATCGCAGTTTAAACCTCAATGGTACGTTCAATCTGGTGAAACTCTACAATCATGTACCGT
TCCTCAAGGCTGCCAACCAGAAGTTTGACAAGGAACCTTCCCGCTCGCAGATTCAGAAAA
AGAAGCAGGAGAAGGAAAAGGCTAAACAGGAGGCTCAGAAGCGCAAACAGGAATTGGCTA
AGGTTCGCCAGGAGGCAATCGATGCTGGTAAGGATCCTGAGGAGGCTGTGAAGGAGTGGA
CAAGTAAGAATAACAAGAAAGCTCAGGAGCAGAAGAAGCGATTGCCGCTCAACAAGAGAT
CCTTCGAACAGGAAATCACCCTCCTGCCTTTATTAGCTGATACTAAAGACTTGAAAAAAG
AGAAGGATGAGGCTGCCGGGGAAAAGACTGAGGCTTCTGGAGATGAGGCTGAAACAAAGA
ATGCTGAAAAGTCTAAGAAGTCTAAAAAGGATAAGTCCAAAAAGGATGATTCGAAGAAAA
AaTATGTGGACGTAAAGCACGGTAAGAATACGAAGCGTCTGATTGTCTCGGCTAAAACTG
AGGATGGAAAGGCCTTCCACTTGAAATATAAGGTGTTGGATAATAACACAATCCGCATTA
CCTCTAAGGTGGATTCTGCTACGAAGTTGAAGGTGAATGTGCTTCCGAAGGCTCCGCTGG
AGGAGAAGGCTTGGTACAAGACCATGCAGGCTATTTCACGTGTGGCAATGATGGCAAGAA
ATGTGAGCTTCAGTTATCGCAACAACTACCAGCTCACGTTGCCAGGCTTCCTGCCTACGA
TCGGTGATGCTTTCGGACAAACCAAaCAGGGCATCATGTCGCCGGGTCTGGATTTCGCCT
TCGGTTTtGTTGGCGATAGTTACATCGAGAAGGCAAGAGAGCACGACTGGTTGTTGCTCA
ACGATTCCATCGCTACTCCTGCCGCTACGAGCAAAACGGAaGATCTCCAGATTCGTATGA
CGCTGGAACCTGTGAAGAACTTGAAGATTGACCTGAATGCCATGCGTACCATGACCACGC
AGAAGAGCATACAGTATATGTATGAGGGAACTCCTACTACCCAGAGCGGAAGCTTCCAAA
TGACTACCATCTCTATTGGTTCTGCTTTCGAGGGAATGGGAGATGCTAACAGTGGTTACC
GCAGCAAGACCTTCGAAAAGTTCGTGGGCTCTCTGCAGGACTTCCGCAATCGGGTGGAAC
AGCAATACGCTGGAATGATTTATCCTGCTGGTTCCAGTCTCGCTGGCGGCAAGTTTGATG
CTTCCCGTACACCTGTCAACCAGTATAGTGCTGATGTGATGGTGCCTGCCTTCCTCAATG
CTTATACCAGCATGGGTGGCAAGTCGCTCTCCATCTTCCCGGCTTTGAGCCGATTGCTGC
CTAACTGGACTGTTAAGTATAGTGGATTAGGTAAGTTGCCTTGGTTCCGCGACCACTTCA
AGAGTGTGAACATCAATCATTCCTATAAGAGTGTGTTCGCCGTTGGAAGCTACAACAGTT
ACAGCACCTTCCAGGAGTATATGAATGGTTTGGGCTTCATCGAGGATGCCACTACCGGCA
ATCCTTCACCAAGCAGCATGTTCAATGTTTCGCAGGTGAGTATCAATGAGGCTTTCTCGC
CATTGTTGGGACTTGATCTGACGTTCAATAATAATATGACGCTGAAGGGTGAATATCGCC
AGACGCGCGTGATGAACCTCAGTATGACAAGTATTCAGCTCAATGAGGCTGTGAGCAAGG
ACTGGGTGATTGGAATGGGCTATCGCATGAACAAcTTCcATCTcTTCGGAatgggagt
>contig00003  length=92005   numreads=7398
CATACTATAAAAAAGGTGTGTCATAAGATTATGGCACACCTTTTTGGGTTTATCGTTCGT
CGAGCGGAGTGTATTCCAACTCACCCAAAATGTTCTTATAAGCAGGACGGATGATGCGAC
GGCCTTCAAAGTTGAGCTCCTCGATACGGTGGGCTGTCCAACCCACAATACGGGCCATGG
CGAATATTGGTGTATAGATCTCTTGTGGCAAACCTATCATCTCATAGATGAATCCACTGT
AGAAGTCGAGGTTGGCACAAGCAGGTTTGCTGCCTCCACGATGCTCCTGCAGGCACTTGA
TACCCTCCTGCTCTATGAGCTTCAGGAATTCATACTCGTCCTCTCTTCCCTTCTCCTTGG
CCAATTCGCCGGCCAAACGTTTCAGCTCTACGGCACGAGGATCGCTCAATGTGTAGACCG
CATGACCGATACCATAGATAAGACCAGTCTTGTCGTAAGCCTCCTTGTTGAGCATACGGG
TGAGATAAACATCCAGTTCCTTCACATTTTTCCAGTCTCTGATCTGCTCTTTCAGGTGAT
GGAACATATTGATTACCTTGATGTTGGCACCACCATGAAGCGGACCTTTCAAGCTGCCGA
TACCAGCGGCAATAGAGCTGTAAGTATCTGTGCGGGTGGAAGAAGTGACACGCACGGTAA
AGGTAGAGTTGTTACCACCACCATGCTCTGCCTGGATGATGAGCAGCAGGTCGAGCATTC
GTGCATCGAGCTCCGAATAGTTCTCGTGCTTCATCATATAGAGAAAGTTCTCTGCGATGG
AGAGGTTCTCGCGAGGATGACGGATATGCAGACTGCGGCCCTGTACCGAGTGGCGGTAGA
TGTTGTAGGCATAGGCGATAATGGTTGGGAACTTGGCTATCAACTCTATGCTCTGACGCA
TCAGGTTGTCGCGGCTGATGTCATCAGGATTGGGATCGAATGTGTACATCTCAAGCACGC
ATCGTGCCAGTATGTTCATGATGTTGCTGCCCTCCAATTCGATGATGTGCGTGATGGTGC
GGTGGTCGAGCGGCATGTTGTCGTTGAGCAGTTCCTTAAAAGCATCCAACTCCTCCTTGT
CAGGCAACTGACCTGAAAGCAACAGGAAAGCCACTTCCTCGAAACCGAAGCGCTTCTCCT
TCAGCAGAGGACTCACCAGGTCGTCGAGCTCATAGCCACGGTAATAGAGCTTACCCTCTG
TAGGTGTCAGCTTTCCGTCTGCATCTCGTTCGTAACCCACTACATTACCAATATTGGTCA
AACCGACGAGAACACCCGAGCCATCGTCATTTCGAAGACCACGCTTCACATTGAACTTAG
TGAAAGCCTCCCTGTCAATCTTGCATGAGTTTTTTACCTCATCGCTCAGTTTGTATATTA
AATATTCCTTGTTCATTTTTATTGATGTTTTAATGGGTAATGTTTAGTGTAATCGCAAAA
CACTATTTCTTTGCCGCAAAATTCAAAGCCGAACCTGCCTTGAACCAAGCTATCTGCGTA
TCGTTGTAGGTATGTTCTACCAGGAAACTGTCCTCGCTGCCATCCTGATGCTTCAGAGTT
ACCGTCAGCTTGCTGCCTGGGGCAAACTCCTTCAGACCGGTGAGCGAAATACGATCGTCT
TCCTGTACCTTATTATAATCATCCTTGTTGCAGAATGTAAGCGCCAGCATACCCTGCTTC
TTCAGGTTGGTTTCGTGAATGCGGGCGAAGCTCTTGGCGAGGATCACCTTCACATTGAGG
AAGCGAGGCTCCATGGCTGCATGCTCACGCGAAGAACCCTCGCCATAGTTGTCTTCTGCC
ACCACGATGCTGCTGATACCCTGTGCCTTATAAGCCTTGGCTGCGGTGGAAACCTCCACG
TACTTGCCGTCCAACTGGTTTTTCACCTTGTTGCTCTCACCGTTGAAGGCGTTGACGGCT
CCCATCAGGAGGTTGTCGGAGATGTTCTGCAGATGACCGCGGAACTTCAGCCAGGGACCA
GCCATAGAAATGTGGTCGGTGGTACACTTACCTTCAGTCTTGATGAGCAACGGCATATCG
GTCAGATCCTTTCCGTCCCAGGCTGCAAATGGAGCCAGCTTCTGCAAGCGGTTGCTGTCT
GGTGAGATCACTACCTCCACATTAGCGTTGTCTGCGCTTGGTGCGATGAATCCCTTGTCC
TCTACGGCAAATCCCTTAGGAGGGAATGTGTAGCCTGTTGGGGCATCCAGTTTCACACTG
TTGCCTTCCTTGTCCAACAAGGTGTCTGTGGCAGGATTGAAGTCCAGTCTGCCGGCAATG
GTCAGCGCCACAGTCAACTCTGGGCTGCCGATGAAGGCGTAAGTATTGGGGTTGCCGTCA
GCACGGCGGCGGAAGTTTCTGTTGAATGAAGTGACGATGGCATTCTTACGTGTATTGTCG
TCAGTATGACGCTTCCATTGTCCGATGCAAGGACCGCAGGCGTTGGTCATAATCAAGGCA
CCGATCTTCTTGAAGTCGTCGAGGATGCCGTCGCGCTCTGCCGTGTACCGAATCTGCTCC
GAACCTGGATTGATAATCAGCTGTCCCTTCACTTCGATGCCTTTCTCGTAAGCCTGGCGT
GCCACACTGGCTGCACGTGCAAGATCCTGATAGGATGAGTTGGTGCAACTGCCTACCAGT
CCAACCTCTACCACCATAGGATAATCGTTGGCAGGGCCCTTCGCCTTCATGTGCGAGATA
GGTGTGGCGGCATCGGGAGTAAACGGACCATTGAGGTGTGGCTCCACCTTGGAAAGGTCG
ATCTCTACTATCTGGTCGTAGAAAGCCGAAGGATTAGTCATCACCTCATCATCGGCGCGG
AGTTCTGCCGCATTCTGCTGGGCGAGAACTGCAATCTCCTCACGACCCGTCTTGCGCAGG
TATTCGTCGGCGTTCTCGTCGAATGGGAAGATGGAGCAAGTGGCTCCCAGTTCTGCTCCC
ATATTACAGATGGTGGCCTTGCCTGTGGTCGAGATGCTGTTGAGACCTTCGCCGAAGTAT
TCAAGGATAGCATTTGTGCCGCCCTTGACGGTCAGAATGCCGAGAATTTCGAGGATCACG
TCTTTAGGAGTTGCCCATCCAGAGAGTTTGCCCTTAAGATGAACACCAATAAGACGAGGC
ATCTTGAGTTCCCATGGCTGTCCGGTCAGCACGTCTACCGCATCTGCACCGCCCACACCT
ACTGCTACCATACCGAGACCTCCGGCATTGGGCGTATGCGAGTCGGTTCCTACCATCATA
CCACCAGGGAAGGCATAATTCTCGAGCACCACCTGATGGATGATTCCAGCTCCTGGACCC
CAGAATCCAATATGATATTTCTGTGAGACTGACTTCAGAAAGTCGTACACCTCCTTGTTG
GTCTTGCAAGCTTCAGGGAGGTCGGCAGTAGCGCCTACATCGGCACGAATCAAGTGGTCA
CAATGAACCGAAGCGGGTACGGCCACTTTGTCCTTACCGGCATTCATGAACTGCAAGAGA
GCCATCTGGGCTGTAGCGTCCTGCATCGCCACACGATTGGGACGGAAGTCTACATACTCT
ATACCTCTTTTATATGGTCGCAACTGAGTGGGATCATATAGGTGAGCAAAGAGCACCTTC
TCAGCATAAGTGAGAGGTCGTTTGACTGTAGCCTTGGCTTGTTTTACACTATCTGAATAC
GAAGCATAAAAGCTTCGCAGCATTTCAATGTCCAGTATCATCGTTATTCACTTTTAAATA
AAAAaTTCACTACTTTTAGAAATCTGTTTGCAAATATACTAATTAATTTGCAATTAGTCG
TACAAAATGCAGAAAAATTATCATTTTGATATTGTTTTTCTGCATTTATTATAATTTAGC
TGTATATTTATGCTGTTTTAGCGTCCTGTTACGCGACAAACTCTGATTCCTGTCTGTACC
GGATGCTTGCTCATATAAGTGCGGAGCAGCATGGGTTCGTCGATCACCCGATGATGTATG
CTGCTGGCATTGAGCAGATGCAGACCGTCTGCATGCCACGACGCCAGTCCGATGTGAGTG
GTGTCAAGTCCTTTCTTGTTGGTGATGATGACAATGATGTCGCCGTCGTGAATCGCCGAC
CTGATGAGTTGGTTGTTCGCAATCTTGTTTTTTGGGATGTATCTGTAGCTTTTACCTGTA
ATGCTTCGTTCCATGGCCTTGATGCCTGCCATCCATTCGGGATGGGCCGTGAGCATCTTG
TAGTTGGAGGAATGTGTGCTCATCCAGTTGACAGCCACTTTCTGAACAGCTGTGAAGGGA
GGATTGGGATGTATGTCGGTCACGATGCCCTCCTTCTCGTTGTCGTTGATCCACACCGTG
AAATAATGCTGACGTCTGGTGTACTCCACCTTTCCGCCAATATACCTCACGTGTTTTAGA
TGCTCGCAATATTGCGCAAAGGAGATTTGTCCCTTCTGGGCGCATAGGGTCAGTGCTGTC
ACCATCTCCACGTAGGTGGTGCAGTCGAGCTGGCGAGTATTGATAACCAACTGCTCTTCC
TTTGTGCGGTCGAGGGTTCCTGCCACATAAGGCACACCGATAAACTTCTTGCCAAACCAA
AGCATCCAGCTCTTGGGCTTCTGTTTGAGCGACTTCGCCTCCTGCAACAGGCTCACTATC
TTCATACTGTCCTGACGGTTGTAAGCCGAAACGTGACAAACCAACAGGCAAGCCAACAAA
AGAATCATCGTTTTTTtCATAATGCTATTCATTTTATGTATCAAAAGACGAACCTATCGT
TTTCTGCCAAAGTTGACTCCCACATAGAGGTTGAGCTCTCCAAAGGAGTTGTTGGTTGAG
AAACGGTCCTTCTTATAATTATAGGTATGCAGGATGGCGCTTGCACCGGCATACCAGTGG
GTGTTGTTCCATACCAAGGCAAAACGGCCAATGCCGTCGAGGTTGAAGTTGCGGAAACTG
AACTCACGGGTTTTCTTGTTCTCCTCGCGCTCCACATCTGCCATCGACTGGTTGTAGGCC
AAAGCCATGGAAAGGGAAGCATTGAAGAGAAAGTCCTTGGCGAAGACCCAGTTGTATGCA
TAGCCACAACTGCCCGATACGTCGGTATACTTCACCGTACCAAAACGCAGTTTGTTGTCG
ATGTCGCCACCGAACTTTTCACCCATCTTGTCGACTACCACATCTTCCAGTTTCTCCCAG
TCCACCTCCAGCGTATGGCGGGTGTAACCTATGCCTGTCAACCAGCTACCGGCGCTTCTT
CGCTGAACAGTACTCTGCGCATAAGCTGCTGGATAAGAGAATTTTCTGTGGTTAAATATG
TAGTAAAGATTAAAACCTTTTACACTCGATTTCACGCCGTCGAAGTCTACTCCTTTGACG
GGCGATGTGTCTATCCCGTCGCCTAAATAGAAGCTCTTAATGTGATAGTCGTTTCCTGTC
TGTCGCCAGAACAGGTCGATGCCCAGCAGACTGCTGTAAAGGCTCATTGAGAACCCCTTC
TTGGGTGAGTGGGAAGAACCAAAGCCGATATTCTTCAGATCGATGGCGTAGCCTAAGAAC
ACCCATCTCCAGCCAATATAAGGACCTAAGCGGTAGGTGATGTCGGGAGCAAACGAGATG
CTCTGCCCTTCCTTGCTCGAGAGTGTGTAGCGTTCGTAGGTGTTGGTGTTCTGCAGCATC
ACGGTATAGTTATAATGCTGCGACTCGATATAGTTCTCGTCGGTGGTGTTGAACTCGCGG
AACAGTTTGGTGAAGACATCGCCCACTCTGTGGAAAAAAGTCTTCTTGTGGCGGGCATAA
GTAAGACTGTCTGAGGAATTCGGCCGGAACATCGTAGCATTGAACAAGGTTCCCAGCAAA
GTGGAATCTGCCGTCTCCTCGGCACTCCAGGCAGGAGAGCCGAAGCCAAGGCAGAAAACG
ATGAGGGTGTAAACAAACTTGTTCTTCATTGCTTTATATTTTACAGGTCGTGCTGATGCA
GCAGTCTGCCGGAACTCTCAGTCGTGAGTTCTGGGCTGACTGCAGGCGACATGGTTTAGT
TCTTCCACAATATGCGGTCGAGCACCCAGTTGGTAGGAGTGGCTGCCACACAAGTGCTTT
CGCAGGTGCCGATTCCCTGCAGGTCTTCTATTACTGTCTTGATGATAGGCAACTGTACAT
ACGAAGGGTTGGGCACTACGATGCTTGTCTTGCCTGCACTCGTAACAAGCAGGATGGGAT
CGTAGTCGAAAACCGAGAACGACAGCGACCCCTTGTCGCCAACGATCTCTATGCGGTCTT
CCTTGGCACTCTCGTGTCCCACAAAGCACCAGCTTCCACTGCCGGGAATACCGCTCTCGA
AGTAGAAACAAGCCGAGATGGTGTCCTCTGCTTCATACAGATGGGCACGGTTGGCGGGAT
AGCCGTGGGCACGGGTGATGACTCCGAAGATATCCTGCAGGAGGTCTATTTGATGTGGAG
CCAGGTCGTAGAAATAACCACCTCCCGAAATGTCGGGCTGCAGTCGCCAAGGCATTTCCT
TGCCCGAAGTATAGTCGAGGTCGCGTGGCGGCACCGAGAATCTCACCTGTACGTTGAGCA
CATTGCCTATGCCTCCCTGCTCCACTATCTGTTTCACCTTGCGGAAGTATGGCAGATAGC
GACGATAGTAAGCCACAAAGCAGGGCACTCCCGTCTGTTCGCTCACTCGGTTGATGCGGA
TGCAGTCGTTATAGCTGGCAGCCAGAGGTTTCTCCACATACACCGGCTTGCCTGCCCTCA
TCGCCATGATGGCGAAGGTGGCGTGCGACGATGGTGGCGTGGCGATGTAAATGGCATTCA
CGTCGGGATCGTCTATCAACTCCTGGGCATCCGTGTACCATTTACGTATATGGTGGCGCT
CGGCATAACTGCGGGCTTTGTCCTCACTTCGGCTCATGACAGCCACTACCTTCGAGCCCT
CCACCTCATTGAAGGCTGGACCCGATTTCTTCTCGGTCACTTCTCCGCAACCGATAAATC
CCCAATTTATCTGTTTGATGCTACCCATAATATCTTTGACAACTCTGTCTTCTCGCAACT
TCATCGCTTACGAGAGTTCTATACCTTATTATATATTACTCATTTTTAGCTGGATTCGGA
AGTTTCTGAAGTAGAACTCTTTAGTTTTACAGACTTATTCAGCCTCCTCCAAACTCTTGT
TGATTTGGTCGATGTAGTCGAGCACGTCGTCGCGACCCAACTTCTTCTCGCTGCTGGTGA
TGAAGTAAGGAGGCAGTTCCACCCAACGGTCTTCCAGCGCGTGCATCCACTTCTCGGCAT
TCATGCGGGCCTTAACTGGGCCCAACTTGTCGGCCTTGGTGAAGACGATGCAGAAGGGTA
CGCCACTCTCGCCCAACCAGTCTACGAACTCACGGTCAATCTTCTGCTGGTCGTGGCGCA
CGTCGATAAGTACAAAGACGTTAGCCAACTGTGGACGCTGCAGAATATAGCTGGAAATCA
TCTGCTCCAACTGTTTCTGTACGGTCTTCGAACGCTTGGCGAAGCCATAGCCCGGCAGGT
CGACCAGATACCACTCGTTGTTGATGATGAAATGGTTGATAAGCAGGGTTTTTCCCGGTG
TGGCCGATGTCTTGGCGAGTCCCTTGTGGTTGCAGAGCATGTTGATGAGGCTCGACTTTC
CCACGTTACTTCTGCCGATGAAGGCATACTCCGTCTTGTTGTCCTTAGGACACATGCTCA
CTCGTGGAGCAGATATGGTGAATTCTGATTTCTTTATTTCCATATTGTTGTTATTTCAAT
TTTTTATTCCGTTCTTTCGTTCTGCACTTTCGCTTACTCTCCCACTACCCTTCTATCTCG
GCGAGTTCGAGCCAACGCATTTCCTTCTCGTCGATCTCGTCCTTGATTTCTGGCAGGCGC
TTGCTCTTCTCCGTCAGTTCCTCCACAGAGAGTTGTCCGCTGCAGAGAGCTTCCTCCAGG
GCTTGCTGCTCGTTTTCGAGCTGTTCCAGTTCCTTGGTCAGCTGCTCGTACTCGCGCTTC
TCCTTGTAGGTCATCTTTCTTTTGCCCTCTTTCTTCTGGGTTGCCGAAGGCTGTTCTTTG
GCTGTAGGCTTGGTGGCTTTTTtCTCGGCTCCCTCGCCCTCGGTCTTTGGTTGAAGTCGG
CACCATTCACGATACTGGGTATAGTTGCCAGGGAAATCCTGTATCTCGCCTTCGCCCTTG
AAGACCAGCAGATGATCCACCACCTTATCCATGAAATATCGGTCGTGGCTCACCACAATC
ACGCATCCGGCAAAGTCTTGCAGATATTCCTCCAGCACCTGCAGCGTCTGTATGTCGAGG
TCGTTGGTAGGCTCGTCGAGCACCAAGAAGTTGGGGTTGCGCATCAGCACGGTACAGAGG
TAGAGCTTGCGCTTCTCGCCTCCGCTCAACTTGTACACATAGTTGTGCTGTTCCTCTGGC
GTGAAGAGGAAGAACTGCAGAAACTGCGAGGCGGTCATGTGTCGGCCGCCGCCCAGGTCG
ATGTAGTCGGCTATCTCTGTGATGACGTCTATCACCTTCTGGTCTTCCTTGAACTTCAGA
CCTTCCTGCGAGAAGTAGCCGAAGCGCACCGTCTCGCCGATGTCAAACTGTCCGCTGTCA
GGTTTCACCTCGCCCAGCAGCATCTTGATGAAGGTGGACTTTCCTGTTCCGTTATTACCC
ACGATGCCCATCTTTTCGAAGCGTGCAAAGTTGTAATAGAAGTCGCGCAAAATGACTTTC
TTCTTGCCGCGGTCGTCGAAGGCCTTGCTGACATACTGGCATTCGAAAATCTTTGAGCCG
ATGTAAACGGTAGAAGCTTTCAACCTTACCTGTCGGTCCTCAATACGCTGTTTTGCCACT
TTCTCAAGCTCGTAAAAGGCATCCTCTCTGTATTTCGCCTTATGTCCACGGGCTTGTGGC
TGACGGCGCATCCATTCCAGCTCCCGGCGATAAAGGTTCTTCGAGTGCTGAATCTCAGCC
CGAAGGTTGTCCATGCGCTCCTGTCGTTTCTCCAAGTAGTAGGCGTAGTTGCCGCGATAG
GTATAGATGCCCTGATCGTCGAGCTCCAGTATCACGTTGCATACCTTGTCGAGGAAGAAT
CGGTCGTGGGTCACCATAAAGATGGTCTTGTTGCCCCTGTTCAGATAGCCTTCCAGCCAT
TCTATCATTTCCAGGTCGAGATGGTTGGTAGGCTCGTCGAGCATCAGGAAGTCGGGCTCG
GTAATCAGCACGTTGGCAAGCGCCACACGCTTCTGCTGTCCACCGCTCAACTGTCCCATG
GGCTGCTCCAGGTTGGTGATGTGCAGCTGTGTGAGTATCTGTCGCGCCTTGAGCACCTTC
TCGGGATCGTCCTTGTGGTTGAAACAGGCATCGAGTACACTCTCCTCGGGATCAAACTGG
GGCGACTGTTCCAGAAAGCCCAGTTTCAAGTCACGTCGGTAGATGATAGATCCTGACTCA
TAGCCTTCCTTGTCCATCAGTACCGACATAAGAGTTGACTTTCCCGTGCCGTTGCGTGCA
ACGAGTCCCACCTTCTGTCCTTCAGCGATGGAAAACGAAATATTCTCGAAAAGAACCTGA
GCACCAAATCGTTTGGTGAGGTTCTGAACATCCAAATAGGGTATCTGCGTAGCCATTTAT
TATTTTTTtGTGCAAAGATAAGGAAAAAATTTGGCAGAAACGAATTTTTTAATTATCTTT
GCACTCGATTTCAATTCTTATAGGCGTTTCCCCACTCTTCGAAACGCTTATCATCAATCA
AAACATCATATACTATTTTTATAATATAATGTATAGCATAGACGAATTAAATGCAAAAAA
TGTCGCTCAACTGAAAGACATTGCAAAAGAGATAGGTGCTAAAATCAAGTCTAATGACAA
CAAAAAGACGATTGTTTACGCCATTCTCGACACCCAGGCCGAGCAGCCCGTCCAGAATGC
TGCAGCTCCCAAGAGAAAGAGAGTGAGGATAGCAAAGACGGAAGACAAGGTGTACTCCGT
GAAGGGCAAGGACGGTGAAAACTACGATGTGATGAAGAACCAGGTGAAAGGACCTGTGTC
CACCGATACTCCTTTGTTCAAGGAACCCTTACAGCAGGATGAGCCTATAGCCGAAACCGA
AGCACCTCAGACCGCTGCCGGTCAGGATGCTCCCGAAGCCGAAGTGCCAGCCGTTACTTC
TGCCGAAACAGCGCAGAGCGATGTAGAGCCAGCCATGCTGAAACCTATAGCCAAGCACAG
AGGACGTAAGAGCAAGGCTGAGCTTGAGGCCATTGCAGCTGCCAAGGTGGCTGCCTTGAA
GGAAAGAAACAAGATGCAGAGTGAACAGGAAGCCAACAGCCCTTCTGAAGACACAACCTC
GGAGGATAATACGGAAAAaCAAAACTCGGTTGACGAAACCAACCTCATTCCCGAACAGGA
TTTTtCTAATGCTGCCGACAACGGCGAGAGTGACGCTGCAGCCCTGGCTGCACAGTTGCA
GGCCAAGTTGAATGCCCAAAACGAGAAGGCTGGCGAACAGACTGTTGCACAGGATGCCAC
AGGCATTTGGGAGGGCGACCCTGGCGACGGCACCGACTTTATCCCCGTAGTCGACCTTCC
TATCGAAGACCAGGCTGCCATGCCTACTTTCGACATCTTCGACCGTCCTACCACTCCTAC
AGCCACTGCAGCTCCTGTCCCTCAGCCAGTACAACAGAAAAAAGCAGAGTCAACATTCGA
CTTTACCAACATCATCACATCCAATGGTGTACTCGAGGTCATGCCCGACGGCTATGGTTT
CCTGCGCAGCAGCGACTACAACTACCTCTCTTCACCCGACGATGTGTATGTGCCCAATAA
TGTCATCAAGCGCTATGGTCTGAAGACCGGCGACGTGGTACAATGCCGTGTGCGTCCTCC
TCACGAGGGCGAGAAGTACTTCCCTATCACCGACATCGAGATGATCAACGGTAGAAAGCC
ATCCGAGGTGCGCGACCGCATACCTTTCGAGCATCTCACACCTCTCTTCCCCGACGAGAA
GTTCACACTCTGTGGCGACCGTGCCACCACTAACCTCAGCACTCGTGTTGTCGATCTCTT
CTCGCCTATCGGTAAGGGTCAGCGTGCACTCATCGTGGCTCAGCCAAAGACGGGTAAGAC
CATCCTGATGAAGGATATCGCCAACGCCATCGCTGCTAATCATCCCGAGGCCTACCTCAT
GATGTTGCTCATCGACGAGCGCCCTGAGGAGGTTACCGACATGGCTCGCACCGTCAACGC
CGAGGTCATCGCCTCTACCTTCGACGAGCCTGCCGAGCGTCATGTCAAGATAGCCGGAAT
CGTATTGGAGAAAGCCAAGCGCATGGTGGAGTGCGGTCACGACGTCGTCATCTTCCTCGA
CTCCATCACTCGTCTGGCTCGTGCCTACAACACCGTGGCGCCAGCCTCAGGCAAGGTTCT
TACTGGTGGTGTCGACGCCAATGCCCTGCAGAAACCTAAGCGTTTCTTCGGAGCTGCCCG
CAACATCGAGGGAGGCGGCTCGCTCACCATCATCGCCACTGCCCTCATCGATACAGGCAG
CAAGATGGACGAGGTGATCTTCGAGGAGTTCAAGGGAACGGGCAACATGGAGCTTCAGCT
CGACCGCTCTCTCAGCAACAAGCGCATCTTCCCTGCTGTCAACCTCGTGGCTTCTTCTAC
TCGTCGCGACGACCTGTTGCAGGACAAGACCACCCTCGACCGTATGTGGATTCTGCGTAA
GTATATTTCCGACATGAATCCTGTGGAGGCGATGAACACCATCCACAAGAGCATGGAGCA
TACCCGCAGCAACGACGAGTTCCTGCTCTCCATGAATTCGTAAGCAGAAAGACTTTTTGC
AAATAATAATTATAATAAAAGGAGTTGTCCCCATCAGGACGACTCCTTTTTTTGTTGAAG
ATCCTTTTTATGCTCAGGAGAATGGCCTATACGCCAACCATGAAGCATAAGACTTTTTTT
TtGACATTTCGGAAGTTGTGTTCAAAACTTAAAACTGCTTTAAAGATAATAATTGCGTTC
GATTTTCGTATAATTCAAATAATAATAGTAAATTTGCAGATGAAAATATAAATATCGAAG
ATAATGATTCTTGATTTAGATCTATTAAGCATACTGACTTTAGGCGAACCCGTAAGGAAA
ATAAAACTATATATCGATAAAGCAGCATTCTTATACATCTAAAAGTGTAACAAAAGAAAC
ATATATGTCAATATTCAATCGCTTCTTTGGAAAGAAGAACAATCCTACTGTAGACTCTGA
CATCAATAAGATAGATGTCAGAAGCAGAAATATTGCCTTCGTGGATACCGAAGTGGGACT
GAAAGACCATAAAATACACGATATCGGAGCTTTGAGCTATGACGGAGCTGTCTTTCACCA
AGCATCGCAGACGGCACTGAACAAGTTTCTACAGGAAAGAAAGGTTGACTATATCTGTGG
ACATAACCTCATTCATCACGATGCCCGCTATCTACAACTCAACGGCATACTGATAGATAC
CCTCTATCTCTCCCCGCTCCTCTTCCCCAAGCGACCTTACCATCATCTGGTAAAGGACGA
CAAACTGATGAGCGAGCAGATGAACAATCCTGTCAACGACTGCGAGAAAGCCAAGGAGCT
TTTGATGGATGAAATCGCTGCATGGAATCAATTATCAGAAAGGAAGAGGAAAATCTTCAC
CTTGCTGCTACAGCATGAAGAGGAATTCAAAGGATTCCTGATGTATGTGGGAGCCATTGA
AAAGGATGATGCAATCATAAACGTTTCAGAGCTCATTCTTTCTGAATACAAGAATCATAT
TTGCGCCCATGCCGACATTCCGGCTCTTGCTGCCCAGTCGCCTTGCGGCTTGGCATACGC
CTTGGCCCTCATAGGCACAGACGATTTCCAATCTGTAACCCCAGGTTGGGTACTCTGCCA
TTATCCCGAAGTAGAACATATCATCTATATGCTCTGCCATACCCAATGCACCGATGGCTG
CGAGTATTGCAACCGCATGCTCGACATTCATTACAACCTGAAACAACTCTTCGGCTATGA
TGCCTTCCGTACCTATGACGGCGAACCGCTACAGGAACAGGCATCGCAGGCAGCAGTGGA
CGGCAAGTCATTATTGGCGATATTTCCTACGGGTGGCGGCAAGTCGCTCACCTTCCAGTT
GCCAGCCCTGATGGATGGCAGAACCATACATGGACTCACTGTGGTTATCTCTCCTCTGCA
ATCATTGATGAAAGACCAGGTAGATAACCTCGCTGACCGCGGCTTCACCGATGCCGTAAC
CATCAATGGTCTCCTCGACCCTATCTCCCGTTCTCTTGCCATCGAACGAGTGCAGAGCGG
AGATGCCACCTTATTATATATAGCACCAGAAATGTTGCGCTCCAAAACCATCGAGCGCAT
CCTGATGGCACGGCATGTGGTGAGATTCGTCATTGATGAAGCTCACTGCTTCTCTGCATG
GGGACAAGACTTCCGGGTGGATTACCTATACATCGGCAAATTTATCAAGGAATATCAGGA
ACGCAAGTTTGGCAAGGATGCTATGGCCCGCAATCATGGTCAAACCCTGATACCCGTATC
TTGCTTCACCGCCACTGCAAAACAGAAGGTGGTGCAGGACATCTGCGACTATTTCAAGCA
TTGGCTGGGCACCGACCTCCAGCTTTTCGCCTCATCAGCCTCACGTACCAACCTGCACTA
TTCCGTTATCCACGTAGATAGTGACGGCAACAAATACAATCTCCTGCGCTCACTGGTAGA
GCAGGCAGATTGCCCTACCATCATCTACGTATCCCGCACCAAGCGAACCCGGGAACTCGC
CCAGAAGCTGACCCGTGACGGCATATCCGCCCTGCCCTACAATGGCAAGATGGATGCCGA
CGAGAAGATACACAACCAAGATGCCTTCATGAGCGATAAGGTTGGCGTCATCGTTGCCAC
CTCAGCCTTCGGTATGGGTGTCGATAAGAGCGACGTGGGTCTGGTTGTTCACTACGACAT
CTCCGACTCTCTGGAGAACTATGTACAAGAGGCTGGACGTGCCGGAAGAGATCCACACCT
CGATGCCAAATGCTATGTACTCTATAGCGATGAGGACTTGGACAAGCACTTTATCCTACT
CAACCAAACCAAACTGAGCATCAGCGAGATACAACAGGTATGGAAAGCCATTAAAGATTT
TACCAAGCAGCGTCCCTACGTAAGTTGTTCGGCACTGGAGATAGCCCGTCAAGCCGGTTG
GGATGACTCGGTATCCGATATAGAAACCCGTGTTCGCACCGCCCTATCCGCTCTCGAACA
GAGCGGATATATAGAGCGTGGTAACAACATTCCGCACGTCTATGCCACTGGTATCACTGT
CAAGAACATGGACGAGGCAAGACTGCGCCTTGCCGAATCACCCCTGTTCTCGGAAGATGA
GATGCAGAATGCCATACGCATCATCAAGTCACTCATCACCCAGAAGCATATAGCCAGGGC
GCAGGATAGCGAGGCAGAATCCCGTATCGATTACCTCGCCGACATACTCGGACTCAGCAA
GCGAGACGTCATCTCTTCCGTTGACCGAATGCGCCAGGAAGGCATCCTTGCCGATACCCG
TGATATCTCTGCCTATCTGCAAGACATCAGCGACAAGCAACGCAAACCTCAGCAAATGCT
GGAGAACTACGCCAAACTGGAAAGATACATTCTGGAACATATCCCGGATGAATCGCTGCA
TATCACATACAAACAACTCAATGACAATGCCGTACATGATGGTCTCAACACTTCTACAGA
AAAGAAAATCCGCACACTGCTATTCTTCTTAGCAGTGAAGGGATATGCGCACAAGAAGGA
TGAGGGTGGTCGCAATCTCATCGTAACAAGAGACAAGGATATAGAGACCATCATCAAGCG
ATTCGAAAGACGTATTGAGGTTTGCCGATTCATCATCGAAAGACTATATAGGCTGGCTGA
GGAAAACAGTAAAGCTGTAACAGAAGAGGGCAACAATAGCTCTTCTGTAGATTCAAGAGA
GAAGCCTCTTCAATTCTCGGTAGTTGAACTTCTGAACGATCTGAAATCCAGCAGCCAGTC
ACTCTTCTCCGACTTCTCTTCCCTGCAGTTGGAAGACGTGGAGGAAGCCTTGCTCTATCT
CTCCAGGATAGGAGCCATGAAGCTGGAAGGAGGATTTCTGGTGCTCTACAATGCGATGGC
AATTAAACGCATCAAGGAACCTCGCCTTCGCTATAAGCAGGAAGATTATCGCATGCTCAA
TGAATTCTACAAGCAGAAGATTCAGCAGATTCACATCGTGGGCGAATATGCCAACCTGAT
GGTAAGGGATTATGACGCCGCCTTGCAATATGTGCAGGATTACTTCCAGATGGACTACCA
TCGCTTCATCTCAAAATACTTTAAGGGCAACCGGGAGGCTGAGATAGAGCGCAACGTAAC
ACCTTCGAAGTATAAGAAACTCTTCGGAATGCTCTCCAAACGGCAGAAGGAAATCATCGA
CGACCACGAGTCCCGCTGCATCGTAGTTGCTGCCGGTCCTGGCAGCGGCAAGACACGTGT
GCTCGTACATAAGCTTGCCTCTCTCCTGCTGTTGGAAGATGTAAAGCACGAACAACTCCT
GATGCTTACTTTCTCTCGTGCAGCCGCTACCGAATTCAAGCAGCGATTGTTGCAACTCAT
CGGCAATGCCGCCCATTTCGTAGAAATCAAGACCTTCCATTCTTACTGCTTCGACCTGCT
GGGCAGGGTTGGCAATCTGGATGAGGCTGGTGATGTGGTTAAGCAAGCCGCCGAAATGAT
CAACAATGGAGAAGTGGAGCCCAATCGCATCAGCAAGACTGTGCTCGTTATCGACGAGGC
GCAAGACATGAGCAAGGATGATTATGCCCTTGTCTCTGCTCTGATGAAAGCCAACGAAGA
GATGAGGGTGATAGCCGTAGGCGATGATGACCAGAACATCTATGAGTTTAGGGGCTCCAA
CTCGCAGTATCTATATGAACTGACCCAGACTGAGCACAGCCGTTTCATCGAGATGACGGA
AAATTACCGCAGCCTTCGCCACATCGTGAATGCTGCCAACGGCTTCGCCCACAACATCCG
TCAGCGAATCAAATCTACCCCTATCATCTCCATGTGTCAAGAAGATGGAGAGGTAAGAAT
CGTGAAGCATCCATACGAGATTCTGGAGAAAAAGGTTTATATGTATCAGCCTATTCTTGA
AGATGTTACGCGATTACTTGAAAGTAACGCTTCAAAAGAAGCCGATGCATCTTCCCGCAA
GAAGAACGAAACCATCAGTATCCTCACGCAGACCAATGAAGAGGCAGTCATCATGCTGGC
TCTTCTTCACAGCCATGGCATCATGGCCAAGCTGGTACAATCAATGGATGGCTTGCGCTT
CTGGAATCTGGCAGAGGTAAGATACTTCTTGAAGAAGATAGACCAAGGCATCAAGGAGAC
GAAATCCCCTATCATCCCTGATGATATTTGGGAAGCAGCCAAGCAGCAGACATTCCAAAA
GTATGCTACCAGCCAGGCATTGCCATACTTGCGACGCAGCCTCCAGATATTTGAACAGAC
CAATCGTGCCAAGTACTACAGCGACCTGAGAGAGTTCGTGTTCGAATCATCAGTAGAAGA
CTTCTGTGACATCTCGAAATCAGACGTCGTGGTCAGCACCATCCACAAGGCAAAAGGCCA
TGAGTTCGACCATATACTGATGCTCATTACCCATCCCGAGCATCCCACCGATGACATACT
GCGCCGATACTATGTGGGCATGACCCGTGCCAAGCGTACACTAACCATCCACACCAACGG
CAATCTCTTCGACTGCCTGAAAAGTGCCCAGCATCTCTATGATGCCCAAGCCTACGATGA
GCCCAACGAAATAGTGCTTCAGCTCTCACACAAGGATGTAAACCTGGGTTTCTCCAAGCC
TCACAAGGACGCTATTCTTTCCTTGAGAAGCGGTATGCCGCTAACCTACCACGACCATTG
CCTCTGTCTCCCATCAACAGGCAGAGACATAGCCCAACTCTCTATCAAGATGAAGGAGAA
ACTATGCAAATGGGAGTTGAAAGGCTACAAGGTAACCGCTGCCCGAATCCGCTTCATCGT
GGCATGGAAGTCAAAGGATGCACCGAGGGATGAGAAGGAATCCGCCATCGTGCTCGCTGA
TTTGGTAATGAAAAGAATAAGGTAAATTCATAAAAAACTTACGAAACTTCAGTTTTTTtA
TTTTtGTAAGCGAAAAAAAaTAAATTAATTTTGCTTTATGTATGAATTATCGTATCTTTG
CAAAAGATAAGCTGCACTCGGCAAATATTCAAGCAAGCTTGATGTTCTGCAATTTCACAG
CATAAACCATAAACAGCAATAAGTATGATTACATTTCCATGCGCCAAGATTAATCTTGGA
CTTAATATCGTAAGTAAGCGTCCGGATGGTTATCATAATCTGGAAACCGTCTTTTATCCC
ATACCTCTTACCGATGCACTTGAAATCAAGTACATGGATGAGAAATTTCCAAGTGAGGCG
CCCTGTGATCTAAAAATCACAGGAAATGACATCGACTGTAATGAAGAAGACAATCTTGTG
ATAAAAGCTTATCAGCTCTTGGCTGCCGACTTCCAGTTGCCTCGTGTTCATGCACATCTC
GTAAAGCGCATTCCCACACAGGCTGGTTTGGGAGGCGGTTCTTCCGATGCAGCCTATATG
ATTCGCCTTTTGGATGAGCGTTTCCGACTGAATATTGGTATACCTGAGATGGAACGTTAT
GCCGCCAAGTTAGGTGCAGACTGTGCCTTTTTCATCACTGCCGAACCTTCTTATGCCGAA
GGAATTGGCAATGTACTGATGCCTGCAGATGTGCCTGGAGCTGGTCTTGGCGGTTACTAT
CTAACTGTGGTAAAACCCTCAGTAGCAGTAAGTACACGTGACGCGTATGCAGCCATCGTA
CCTAAGGCTCCTGCAAAGTGCTGCAGAGATATTGTCAGACAGCCTATCGAGACGTGGAAA
GATGAGCTGGTAAACGACTTTGAGGCTCCTATCTTTGCCATGCATCCTGAGTTGGCTGCC
ATTAAACAGCGTCTGTATGATGCTGGCGCAGTGTATGCTGCCATGAGCGGAAGCGGAAGT
GCCCTCTTTGGTATTTTCCGTGAGCAACCTACAGGCTTGGAGAAAGAATTCGAAGGTATG
TTCTGCCAGGTGATGAAGCTGTAATTCCAGTTTCCCTATGGTAGGAGAAAGCCCCCTACT
CTTTCAAACTTGCTAAATTTCTCTATTTAATAAAAACAAGAAATTATTTGTTAATCAGAT
AGTTATGAATGAACAGACACACCAGAAACTGATGGAGATAAAGCGATCTTTCAGGTTGCT
GATGAGTGGTCCCACCTCACAGTCGATGCGCGATAAAGGCATTGAATATAAGATCAACTG
GGGGGTTCCCTTTGTAGAACTCAAGAAGATGGCGACGGAATATGGCAAGGATTATGACCT
GGCTATAGAGTTGTGGAAGGAAAACATTCGTGAATGCAAGATATTGGCAACACTTATCAT
GCCTGCTGAACAGATGCTCCCAGAAATTGCTGATTTATGGATGGAACAGGTTGCTGGACA
GGAAATGGCGGAAATGCTGGCGTTCAATCTGTTGCAGTATGTCGACTATGCGCCTGTAAT
AGCCTATCAGTGGATAGCCTCAGACAAGCCTCTCTACGAGATTGCCGGTTACAATATTCT
TGCGCGCCTTTTTGCTGCCAAACGAGAGGCCAACGAACGTGGCATCAACGAGTTTCTTGA
CCAGGCAGCCATTGCGTTGCAAGGTGATCATATGGGGGTAAAACATGCAGCAGCCAACTG
TGTGATGCGCTTTGCCGACATGGATGAAAGCTATGACACCATCGCTCAGAAAGCTCTGAA
AGGTATCTTGTTCTGATTATTATAGATCTATATCTTTCGCTCAGAGATTTGTGGGAGCGA
AAACGGGAAAaTTATCTTTCGCTCCCATAAACATCATACTTACAGGAAGGAAACATCATG
CTTAGATGGTGAAAACTACTGACTTATAAATGTATGTATGGCGTGTATCACACTGTATCA
GAGTGTATCACACTGTATCAAAGTGTATCACTTTCGAATCGATACAAAATAACACATAAA
ACACTATATATCAGATAGTTAGAGTGTATCAAAACCGATACAGATGCTGTATTAGTATCT
CTCTATCCATACACTCCTGTATCGCACTAATACAGTCTAACTATCTATATATCAATTAGT
TAATATATATTTTGTATCAAAAAATTGAAATGATACACTTTGATACAGAGATATTGAATT
TAACTCCCTTATCTCCTTCATTTAATTGGATTGATTCTCTTTCTGATTCAAGAAGAAGCG
TTTGTATTCATTCTCAAAGTTGGGAGTAAAGATATTCTTTCCTATATTCTCGCTGATCTC
CTCTTTGCTCCAGAAGCGTCCGCCAGCCAACTCATCCTTGTCAGGACAAACCGGTCCGTC
GTAGACGCAGCGATGAACGTAAACCAGTTCTTTCTCCTTCAGGCTTTCGAATACATAATG
CCCCATGCTGACGGGCTCATAGTCGGTCATTCCCAACTCCTCTCTCACCTCTCTGCGAAG
CGCTATTTCTACGCTCTCGCCCAGGTCGACATGTCCTCCACAAGCCGTGTCCCATTTGTC
GGGCTGGATGTCCTTCCAGGCAGGACGATGCTGCAGGTAGAGTTCTCCCCTGCTGTTGAA
TACATGCAGATGCACCACCGGATGCAGGATTTTACATCCATCGTGGGCATGTCCGCGACT
GATGGCACCGAGGATGTTTCCCTGTTCGTCGACGATGGGAAACTGCTCTTCCTCGTTGTC
GTGATGCTGATTGATTACTTTAGATTCTGTCACAACTAAAAAGTTTATGAATGTTGTTAT
TGTTTCATTATAATGTTCCATACTCTTCAGAGTATCGCAGCATCTGCTCTGTGTAGCTCT
CAGTGTAGTCTAAAAGCACATCTACAGGATTGCCTTGGTCGTCATGAAGAATCGTCATCT
TCGGATTGATGAATCCCTTATAGGGCACCAGGTTAAGCAACTCGTATCGCTGTCTGATTT
CGTGATGCAGCTCTGGGTCGATGTTGACAGCATACTCTTCCACGAGACTGCGAGCAGCCT
CGAAGTCACCCTCGCTCTTGATGCGCTGAATTTCGGCAAGCAGTGTTCCGAAAGCATTCC
TCAGTGCGGCATAATCAGTGATCTGCACATAGGTCTTGCCCTCACGCTGAACGAGCGATA
CAGCTCCTTGTGAATGATGAAGAGTCCACCAGGCGATGAGTGCACGGTTGCGCATGTGAG
CCTCCTCTATCTTGTCGCCTTCCTTAATACGGATGGTTTGAGTGAGCAGACCGTTCATCA
GATATGTATAATACTGTGCCTTGTAGGCTTCTGCGTCGGGAAGGAGTCCCAGTTCCACCA
GCTTCTCATCGGCCATATAATACAAGCCGAAAAGGTCGGCACGTGCTTCCTCGATGGTAT
TGCCGTAAGCCTTGAGGGCATCAGGGTCGGTTCCTGGCAGCAGTTGACCGCTGCCGTGTC
CCAAGCATTCATGCAGGTCGGTATGCAAGTCGTCCGTCAGGTCGGAATATTTCTCTATCA
TGGCGAGAGTATCCTTGTCGATGACAAACTCCTCATCGAATCCGTTGCCATGAGCAGCCT
TTTTGTAGGCCTCGGTCAGATTTCCTATCGTGACACTTTTCGATCCATAGGTCTGTCTTA
TCCAGTTGGCATTGGGCAGGTTGATGCCTATTGCCGAGGCGGGATATTCATCACCTCCGA
GCATGGCTGCACAGATGACGTTGGCAGTGACGCCCTTTACCACAGGCTTGCGGAAGCGTG
GGTCAACAGGCGAATGGTCTTCAAACCACTGGGCATAGCTGCTGATGGTCTGGGTTCGCT
TTGTGGCCTCGAGGTCTTTGTATTCAACGATTCCCTCCCAGGTACCCTTCAGTGCCAGTG
GGTCGCCATACACCTCAATGAAGCCGTTGACGAAGTCGACCATACCCTCCTGCTGTTCTA
CCCAGGCTATGCTGTAGCGATCGAAAACAGCCAAGTCGCCCGTATGGTAGTATTTCAGCA
GCAGGTCGATGACATGACGTTGCTGTTCGTTCTCGGCATACTTCTGAGCCTTGCGGAGCC
ATGAAGATATTTCGCGGATGGCCTCACCATACATGCCGTTCTCAGCCCACACCAGCTCTA
TCATCTCTCCATTGCGCTTGGTGAGCTTGGAGTTCAGTCCGTACGAGGGAGCCTCTTCAT
TGCCCTTTTCCTTCATTTTGGCATAGAATCGCTCCACCTCAGCCTGCGTCACATTCTCAT
AGAAGTTGCAAGCCGATGTCTTCACCAAGTCTTCGCCGTCAGTCTGGTTGACACGTTTGG
GCAATACCGAGTCGTCAAAGATCACCGGTACGAGCTCGTCGAGCAGGTCTTCCTTAGTCT
CTCCTCTCTTCAGTGGCAGCAGTTTTTCGTCCATGCCGTCGATGAGTTGATAGAAGTACT
CCTCGCTGAAGTCGGGCTTCATCTTCTCGCAACCATAGTGGTGATAGATGCCGCTTGAGA
ACCATACTCTTTTGAGATAGACAACGATTTTCTGAAACTCGTCACTCTCAGCCTCCTCGC
GAACCTTATAATATAGGTATAAGGCCTCGAGGGTTTTGCGTATGCGCAGGTTGTACTTAC
CCTGCTGGTCGAAGGTGATGTCGCGTCCCATCAGAGTGGCTTTGGCCAGACAGAAGATGT
ATAGTTTCTGAGAGAGCGAAAGGCTCTCGAAACCATTCAGGCGATAGCGCAGCATTTGCA
GGTCGGCAAAGCGCTCGTCACTATACTTAAACTGATTGTCGTGCATGATGTGATGTTGAT
GTTCTTATTTTTtCTTCTTCTCTTTCTTCAGTTCTGGGTGTAGATGAAGGTATTCCATGC
GGAAGTCGCGTGGAGTGGTGCCATTCTGTTTATAGAAAGCTGAATAGAAACTCTGACGGT
TGGCAAAGCCCACCATGGAAGCAACATCCTCCATATTGAGTTTCAGGTAGCGGCGGTCGA
TGAGTATCGACATGGCCTCGTCGATTCGGTACTTGTTGATGAGTGTGGCATAGTTCATGT
GGAACTTCACATTGCATACAGCCGACACATATCGGCTGTTGGTGTTCAGGTCCTGTGCCA
GTTTCTTGGCCGAATAGTCCTTGTCCATAAACTTCCTCTGGATGAGCAGAATGTTCAGTA
TCTTGGTGTGCAATTCATCCAGTATATCGGGATTGATGCTTTCCTGATAGCTTGCCCCCG
ACTCTTTGTATTCTCTGATATTATATTTTGCCATATTTGTTTTGTATGTTTATTCATCAT
TAGTCTGTACGATAAAAACCATGGATTTCACCCGTAGTGACCCGTTGTTTTGTAACGTAC
GTACGAAAGTTTTACATTTAGGCTTGCAAAAATAATGAATTTATCCCATTTTATCAAATA
TCTTGCTTATTTTTtATAAAAAAaTCATTACCTTTGCCAGAAATTATCATAAAAATGCAA
ATAAGCGACCTATTGAGAAACTACTACGGATATGATTTCTTCCGACCCAACCAGGAAGCA
ATCATCCGTGAGGTGATGCAGGGCAACGACTGTCTTGTGCTGATGCCGACAGGTGGAGGC
AAGAGTATCTGCTATCAGATTCCTGCCCTTGCCTTGCCAGGTACGGCTGTCGTTGTCTCG
CCGCTTATCAGTTTGATGCACGACCAGGTGGAAACGCTCAAGGCCAACGGTATCGCTGCC
GCCGAGCTGAACAGCAACAACGACTCCACCGACGAGATGATCATACGCCGCAGATGTATG
TCGGGTGACCTGAAACTGATTTATGTCTCGCCCGAAAAACTGATCAGCGAGATACCTTTC
CTGTTCAGCAACATCAAGATTTCGCTATTTGCCATCGATGAGGCCCACTGCATCAGCCAG
TGGGGACACGATTTCAGACCCGAGTACTCGCAGTTGGGAACCATCAGAGAGCATTTCGCC
CATGTGCCCATCATTGCCCTTACAGCCACTGCCGACAAGATAACACGACAGGACATCGTG
AAGCAACTGCACCTGAATGGCAAGACATTCGTCAGCAGTTTCGACCGTCCCAACCTGAGT
CTTTCGGTGAGACGCGGCGGAACCAAACAGGAGAAACTGCATTATATCTATAGATTTATC
AACGGCCATCCTGGCGATGCAGGCATCATCTATTGTCTTTCGCGCAAGAATACTGAGATG
GTGGCGATGGAGCTAAAGAAGAAAGGTATCAATGCCGCGGCTTATCATGCAGGTCTGAGC
ACTGAGGAAAGGGCTTCGGTGCAGGAACGATTCAAGATGGACCAGGTGCAGGTGGTATGC
GCCACCATAGCCTTCGGCATGGGTATAGACAAGGGAAATGTGAGATGGGTCATCCACTAC
AACCTCCCCAAGAGCATTGAGAGTTTCTATCAGGAGATAGGCCGAGCCGGACGGGATGGG
GCTCCTGCCGACACGGTATTGTTCTACTCGATGGCAGACGTCATCCAACTGCGTTCCTTT
GCGGAGGAAAGCGGACAGAAAGAGGTGAACATGGAGAAACTGAAGCGTATGCAGGAATAT
GCCGAGTCGAGGGTATGCAGACGAAGAATCCTGCTCAACTACTTCGGCGAGGAAGCCACC
CACGACTGCGGACATTGCGATGTGTGTGCCCATCCGCCACAGACCTTCGACGGAACAGTG
CTGGTGCAGAAAGCACTCAGTGCTGTGGTGCGTGCCGGCGAGAAGATACATATCGGTACC
TGCATAGATATCTTGCGTGGAACACACTCGCCTGCTGTCGTGAAGAACCACTATGATGCC
CTGAAGACCTTCGGTGCAGGAAGAGACCATCTCGCACGCGACTGGCAGGACTATCTGTTG
CAAATGTTGCAGATGGGATTCTTCGAGGTGGCTTACAACGAGCATGGAGCGATGAAGGTT
ACTTCTCAGGGATGGCGTGTACTGAAGGGTGAGATGCCCGTGCAGTTGGTACTACTGCAG
AAAAAGACTGACGAGATACCAGTGGTCCATGCACGAAAGGTGTCGTCGAAGAAGCCGAAG
GCTGCAGAAGGGTCGCTCTTTGAAAGATTGCGTCAACTTCGCAAACGGCTTGCCGACGAA
CAGGGCTATCCTCCTTACATCGTGCTCTCCGACCAGTCGCTGCACGAACTTGCTTCCGTC
AAGCCGCGCACCATGGAACAATTTGGAATGATCCATGGTATCGGTGAGTACAAACGTAAG
AAATATGGCGAGATCTTCCTGAAGGAAATCAGAAAGGTAGACAGACAGGAAGGAGAAATG
TTCTGAACCCAAAGACAGTTGAAGAATTTTAAAACATAAAGATATACGATTATGAAGTTT
ATAGGAATCATTCCAGCCCGCTACGCTTCTACGCGTTTCCCGGGCAAACCATTGGCCCTG
CTGGGTGGCAAACCTGTCATTCAGCATGTTTACGAGAAGGTGGCTGCCGTGCTCGAGGCT
GCTTATGTCGCCACTGACGACGAGCGCATCTATGATGTTGTGAAATCGTTTGGCGGTCAG
GTGGTGATGACACGCACCGACCACAAGAGCGGTACCGACCGTATAGAGGAAGCTATCGAA
AAGATAGGAGGCGAATGGGACGTGGTGGTAAATGTTCAGGGCGATGAGCCCTTTGTGGCA
AAGAGCCAGCTCGACACCATCTGCCATTGTTTTGACGATCCTACCACACAGATAGCCACA
CTCGGAAAACCTTTCGAGAGTATGGAGGCTGTACAGAATCCCAACAGTCCGAAAATCGTA
GTCGACAATATGGGCTTCGCCATGTATTTCTCGCGCAGTGTCATCCCTTATGTACGAGGA
AAAGAAAAGTCTTCCTGGCTCACTCACTACCCTTTCCTGAAACATCTTGGCATTTATGCC
TATCGCAAGGACGTACTGCGTCAGGTTACCCAACTGCCACAAAGCTCGCTTGAGATAGCC
GAAAGTCTGGAACAGTTGCGATGGTTGCAGAATGGCTTCAAGATAAAGGTTGGAACCACT
GATGTTGAGACCGTTGGCATTGATACACCACAGGACCTTGAGCGTGCTGAGGAATTCTTG
AAAACACAGCTTCTCTAACTTCTGAACCCAGCGAAAGTTATTAGTAAATGAATATATCTC
GTTTCGAACAGAATGTAGAGCAGTTTATTGCCCGGCATCAGTTGCTGGACAAGGACAAAC
CATGCCTTATAGCCTTGTCGGGAGGTGCCGACAGCGTATCGCTGTTGTTGGCGCTTCTCC
ATCTGGGCTATAAGACAGAGGCCTGTCATTGCAACTTCCACCTTCGTGGCAGCGAGTCGG
TACGCGATGAGCAGTTCTGCGTCTCACTCTGCGAACGTCTTGGCGTGCCCCTACATCGCA
TACACTTCGATACAGAACAGTATGCCTCGCTCCATAAGGTAAGCATCGAGATGGCGGCTC
GCGAACTGCGTTATCGCTATTTCGAGCAGCTCATCCAGGACTTGGAGGCGCAGGGTGTCT
GTGTGGCTCATCATCGCGACGACAGCGTGGAGACACTCCTCATCAACCTAATAAGGGGCA
CGGGCATCAACGGACTGACAGGCATCGCTCCTCGAAACGGACACGTACTGCGTCCGCTGC
TCGATGTGAGCCGTGAGGATATTCTGGAGTATCTGTCTCTGCAGAAACAGGACTATGTGA
CAGACAGTACCAACCTGATCCCCGATGTGGTGCGCAACAAGATCAGACTGCAGGTTCTGC
CCCTGCTTCGCACCATCAATCCTTCGGTTTCCGACAGCATTGCCACTACGGCAACCCATC
TGGCTGAAGCCAACAAGATGCTCATTGCAGCCTTGTCGGACAGCCGTCTTACCCAGACCG
ACAGCAAGGGTATCACAACCATTAGCAAGGAGGAATTGCTGTCGAAGGCAAGTCCTGAGT
TTGTGCTCCACGCCCTGCTCTCTCCCTATCACTTCCAGGGGACCTCTATCCTGGAAATCC
TTAACAGTATAGATGCTGTAGGCAAAAGATGGCAATCATCTACACATCAGGTGGTTATCG
ATCGTAATGATATTCTCATCAAAGCCTTGGAGAAGGGCAAGCAGTCTTGTGCTCTCAAGA
TCCCGGAAACGGGTAAATACAGTTGTGCAGAAGGACAATATATCAAGGTGGAAAGCCATG
CCAGAACTCCTGACTTCTGTCCGAGCAGGAAACCGATGGTGGCAACCCTTGATGCCGGCA
AAGTAGAGTTTCCTCTCACCTTAAGAAGGACCATCCCTGGCGACCGTTTCCGCCCTTTCG
GTATGAAAGGAAGCAAACTGGTAAGCGACTTCTTAACAGACATCAAGTGCAATGCCTTCG
AGAAGGAAGAACAGTTGGTGGTAGAGGATGCCAGTCAGTGCATCGTATGGTTGATAGGCA
GAAGAACCGCTGATGACTTCCGCATTGATGACTCCACAAACCAGATACTACAAATAGAAT
ATATATCAACATGAATTTCATCAGTAATCACTTCGTCAGCATTAGCCTTTTGCTGTGCAT
TGTGGTGCTCTTGTTTCACATACGTGATCTTCGCCATAAGCTCAGACGTTTGTCTGCGAT
TGTGAGGCGACTCCACCTTCAGGAACGTACGCTCCTGTCGGAACTGGAAAACAAACCGCA
GGCCAAACTCAGCAAGGAGGAAAGTCTCTTTGTACGTATCTGTCAGTTGATGGATGAAGA
TAAGCCTTATGTCAGTCCCGACTTTAAGCCCGAAGACCTTGCTGCGAGCTTAGGTACCAA
CCGCACTTATCTGGCCAATGCCATCAAACGTTATGGAGGCGGACTCACCATTAGCCAGTT
TATCACGCGTTATCGACTGCGCTATGCCTCACAACTGCTCGAAAGAACCGACCTCGACCT
GAGTGTCAATGACGTATCACAGATGGCAGGCTTCTCGTCGCGCTCTACTTTCAACAGACA
GTTTGCCCTGTTCTTCAATGACACACCGTCAGACTATAAGGACATGCTGTCGCGCCAACG
GGCAGGCGAGACACCCTCCAAATGAGAGAAAACTTTAGAAAAATAAGAGAGAGAAGAGAA
TCCCGAGAGATAAGCCACGTTTTCGAGTTTGTCCTTGGGATTCTTCCGCATCAGCTCCTT
GGCCTTCGACACACGCAAGCCCGAAACCCATTCGCTGAAGTTCACGCCATGAGTCTCCTT
GAGAAAGCGTGAGAGATAGGTGTGGTTGGTTCCCACATAGGTGGAAAGAGAATCGAGGGT
AAGGTTGGGCTCGGTATATTTCTCCCGCGCAACCCAGACTTTCAGTTTGCTCTCCAACAG
GTGATACACCACTTTGCTGTGGGTTATTTCCGGCTGACAGACGGACTTCTCCTGTTCTTC
CCATTCCATATAGGCTTTTTCTATGTCGCCATAGGGCTGACAGTGATTCAGGAAACTGAT
GACAACGAAGAAATTGAAGACCAAAGCATAGCATTGGAAAAAGAAGTTGAACCATATTCC
CTGGAAAATAGAAATAAATGCCAGCAGGCCATATACCACCATAAGTAAGATGAGTCGGTT
GGTCCATGCCACAAATCTGCGTTTATCGTCAGCGAAATAGTTAGCCATCACCTTGTCGTT
GTGCAGGTAAAGTTTGCGGAACTTATAAAGGAAACTTACGATGTATTCGATAAGCAGGAA
CGAGATGAATGCTGCAATTCCCCATCTTATCTTCTCGAACAGTGGCAACATTGACAAGGC
GCTTATCGCTATGACTCCCACCCATCTGAAGGCATCCGTCAACAGCCGGCGACGGGTAAG
ATAGTGATGGTCCAGAAGATTGCAGAGCGCATAGTTGAATATAATATAGAGCAGATAAAT
GGCGATGATCTCGTTGTAAATATCCAACACATCGGGCTTGGTATACCTATCATCGAAAGT
GATGCCCCAAAACATAATGTTGAGGCTCATGACAAGATAGCCTGCCGCCAAAAGACTCTT
TGAACGTCGGTAAGGTTGGTAAATATTGTTGGCTGGTGCCTTAAAGAAGAGAAGAAACAG
TCCGAAAATCAGACTTGCCACTCCTATGCACAGCAAAAAATCTTGGTAAAACAAGTTGGG
TGACATCATATTGGTAGGTTTGGTTTATAACTTATCTTGCAGAGATCCTTTGATAATCTT
TTGCTAATCTTTTGCAAAGTTACGCAAATTATCCGAAAAGCTTTGTCATAATTCAAAAAA
GATGTTTCAAAAATGCAAAATTCTGATTATCAGTTACAACAAACTGTTATTTTGGGCTTT
TAACTATCATTTTTTGACGTGATGGCATGGATAAAAAGGTGTTTTTTTAAGATTTTACAA
ATCACAAAGAATTGTTTCTTTCATATTACAAGCCTTTTTTGTTAATGTTGATTATCTTTG
CATTACATTAAAAGTGCTCTAATAAGGACTTGACTCATACGATGGATGTCATAAAGTTTA
CAAGGTTTTTTAGTTAAGTAAGTATTATGTGATTCTTTAGGTGACAGATAATAGTATAAG
TATGTTTTCAAGGTATGCAGAACTCAATCGAGATGATTGGGTTCTGTTTTTTtATACTAT
TTTTTATGGTCAGTCCACGTCATCTGTTAATATTCTCATCGGGTATAAAAGTCATAGATA
AACTTTTTGAGGAAAAACTTGCAAAGATGTTATTTTTTTtATAATTTTGTATTTACCTTT
ATGATATGAGAAGCTACACCTTATTTATATAAGAGGTGTACAATTAAATATGAGGAGAGA
AAGTAATGTTTCATTTAAGTAAGAAAAACAAGGCTGTCATCGCAATCCTGTCGCTTCTGT
TGGTTGTCATGAGCTGCGGCTGGTATGTATGGTCTTGCTACCACATGACTCAGGAAAGAT
GGATGCGTGCCAAGGCTACTGTTGATGTTTGCTGTCATTATGAGCTTAGAGCAGGCAATA
AGATACTGCTCGACTTAGGTAATGACACCACAAAACTGGATGCCTTCTTCGTCAATCAAT
ACGACTTGCTACCTTCCTGCAAGGGACTTTTACTTGCCGAGGACAATGCGGCTATAAGAT
ATAAACGTTATCAGGGAATGACACCTCAGCAGGTATATCATGCACAAATAGACTCGTTGC
AAACCATTTACAAGAATGCCAAATGGACACTTCATGAAATAGATTATTACACACATTCGC
ACAATGTACGCGACGAAGGCTATGGCATGATTGCAGATTACGCAGAACAGCAGAAAGTTC
GGTTCGAAAAGGCTAAAAAACTACTGGATTCTCTGCATCATACTGTCGACACTACCTCGC
TTCGAATCGTAAGACAGTTGTCTTACAAAGTTTTATACATCAGTCAGTTGTCAACTCGTC
AGTTGTCAAGTCAGTCATGCCAATTGGAGAAGCACGATATGCAGAAAGGCATGAACTACT
TTCGTCTGTCATCGCAAGCCCTGCCCGACTCTGCCTGTGCCATTAATCAGCGAAGTGCCT
TCTATGGAATAAAGATGGACGTCGTGCCTTTCTGCCAGTCCTTTGTGAAGGTAATGCAGG
CAGACTCTGCAGGTATCTATACAGGCGAGCGAGACTCTCTGTTCCATCCTCATGGTCATG
GTACGTGGATGGGAAATGACGGGTCGCACTATGAAGGACAATGGAAACATGGACATCGTG
ATGGATTCGGATTTGGCATTGAGTCCGGCAAACAACTCTGCGTGGGAGAATGGAAAAACG
ACCGTTATCGTGGAGAGCGTCTTGTCTATACCTTTGATAGAATATACGGCATAGATATAT
CTAAATATCAGCATATTATAGGTAAGAAGAAATACCCCATCCGATGGAGTAAGTTGCGTA
TTACCCACTTGGGCAACATCAGTCGCAAAACAGTCAGTGGAAGTGTAAGCTATCCCATCA
GCTTCATCTATATCAAGTGTACGGAAGGAGCCTCCCTGTTCAATCCCTATTACCGTAAAG
ACTATCGGGCAGCAAAGGCGCATGGTTTCAGGGTGGGAAGCTATCATTTCTTCTCGCCTC
GTAAGCCCGGGCTGGCACAGGCCCGCAAGTTTATGAAGCATGCTCTGGTAAGAAGGGGTG
ATTTTCCACCCGTACTCGACCTGGAACCGACACCACAGCAGATTAAGCAGATGGGCGGAC
CAGACGCTATGTTTGCACAAGTAAGGGCATGGCTGAGATATGTGGAACGCCAAACAGGCA
CAAGGCCGATACTTTATATCAGTCAGATGTTTGTGAACCGTTACTTGAAATATGCGCCCG
ATCTGAAGCGGAACTATCGCGTATGGATAGCCCGTTATGGCGAGTATAAGCCAGATATCA
GGCTGGTCTTGTGGCAGTTATGTCCAGACGGAAGAGTAAGAGGAATCCGTGGACATGTAG
ATATCAATGTTTTTAATGGCTATCGTGACGCTTATCAGAAATTTCTTCAGAATGAGGTTG
TTAAATAATTGTGTTAAAGTTAGTTATTAAAAATAACAACGAATGCATTTTTTTACTATA
TTTGCGCAAATTAGGCGAAAGTATAGAGAATGAGACAACTTAAGATACAGAAAAGCATCA
CCAACCGCAACAGCGAGGCTCTCGACAAGTACCTCGTTGAGATTGGTCGTGCACCTATGG
TTTCCATTGAGGAAGAGATTGAACTTGCTCAGGCCATCAAGAAAGGTGGTCGTGCCGGTG
AGCGTGCCAAGAATAAGTTGGTAGAAGCCAACTTGCGCTTTGTGGTATCTGTCGCCAAGC
AGTATCAGCATCAAGGACTCACGCTTACCGACCTCATCGACGAGGGCAACATCGGTCTTA
TTAAGGCTGCAGAGCGTTTTGATGAGACTCGTGGCTTTAAGTTTATCTCTTATGCCGTAT
GGTGGATTCGACAGAGTATCCTTCAGGCCATTGCTGAGCAGAGCCGTATCGTCAGACTCC
CCCTCAACCAGGTAGGTTCACTCAATAAGGTGAACCACGAAATCAACAAGTTTGAGCAGG
AGAATCTCCGTCGTCCCAGTGTGGAGGAAATAGCTGACCGCACAGGTGTGGATGAGGAGA
AGATATCACAGAGTATGGCTGCAAGTGGACATCACGTGAGTATCGATGCTCCATTTGGAG
ACGACGATGATAATGCCATGGTCGATGTGATGTCGAGTGGCGATGACAGTCGTACAGACA
AGCAGGTAGATCACGAGAGTATGGCAATGGAACTGAAACAGGTTCTCGGTCAGGTACTCA
AGGAGCGTGAGCGACAGATAGTATGTGCTTGTTTCGGTATTGGAGAGCCAGAGAAAGGTC
TTGAGGAAATCGGCGACAAGATGGGGCTTACCCGTGAGCGTGTGCGCCAGATTCGCGAAA
AGAGTATCTCGAAACTCAGAGAGTCTGGATATGTTAAAATCTTGATGAAATACCTTGGCT
AACAGGGTGTCGTTTTATAAATATTTGCTCATAGCCTTCCTTTTGGCATCGCCTTTGGGG
TGTAAGGCTAAAGTGAAAGCACCGAATGTTGCGTTTCGTGATTCGGTGCTTAACTTGGTG
TTTACCTATGCCAAACGTACCGACACCACAGGATTGCATGGTTCACAATCGTATTCTTAC
ACCAAGATGCAGATGCACACTAACAAGCGCAACGCCACCTTGATGCTCGTACCTTCGATG
TATGCCATCGCCCATGGCACTGGACGCCACTTTATTAGCGAATACTATACCAAGATAACG
ATGCAGAACGACAAGTTCACCGACCAGCGTCTGCTCCATGTCAGCACTGTTCCACATCGC
CGTAACATCATGTCATATATTCTTCCTTATGTAACTCCTAATGTCTTTGGCGAGAACCTT
TTTCACAACAATATCCTCTCCCCTTTCCATCGAGCCAACCGCAGGTTCTACACCTATCGG
GTCACCGCTTTGCCGTTCGACAAGGCCCAGGTATACGCCTACCCCAAAATTAAGAACACG
CAGATGGTGGAAACCAAGGCTGTGGTAAACAGCAAGACAGGAAAAATATATCTGGTCGAC
TTTGAGGGCGAATACGATATGACCCGCTTCTTTATATCCATCGTCATGGGCAACGAGGGT
TACCGTTCTCTCCTGCCCGACAGATGCAACCTGAAAGCCAATTTCAGGTTTATGGGCAAC
AACATCACTGGTATGCTCAGTTCTTACTACAACCTGCCCAAGGTACTATCCGACACACTC
AACAATGCTGCCGACACCACTCTTATGTCCCAAGTGCGCCCTGTTCTCCTCAACGAGCAG
GAGCAACTCATCTATGAGCAATATTTCAAGGAGAAGAATCGTCGCGACTCGCTCAGCCTG
GCCGACAGTACCAAGAAAAAGCGCAACTTTGCCAAGGATGTGCTATGGGACATCGTAGGC
GACAACATGGTGAACAGGATACAGCAGGACTTTGGCAAGGAGAACCAGGGATATGTGCGC
CTGAGTCCTATCCTCAACCCTCTATACATGGGCTATACCAAGCGCAAGGGACTCATCTAC
AAGTTTGACATCAGAAGTTCTTATTCCTTCAACGACAACATACAGCTGGGTGTGCGGTTC
AGGGCAGGATACAGTTTCAAACTCCATCAGTTGTACTTCAACATTCCGGCTACCTTCAAC
TACAATGCCAAGCACGACGGCTATCTTGAGATGGTTTACGGACAGGGAAATCGCATCAAC
ACCAACGTGATCGCACGCAACATTCTGGACATCAAGAAGGATGACGACGAGGAGATAACG
GTAGACAAGGATAATTATACCGAGTTTACCGACAGCTATTTCCGTATCACCAACCACTGG
ATGTTTAGCCCCAAGTGGGGATTTGAGGCAGGAATAGTGGCCCACCATCGCAGGGCGATC
CATCCTGAATTCTACGAATCGTATGGTTATCCGTCCAGATATCGCTCCGTGGCACCAGCC
CTGGGATTGATATGGCGGCCATGGGGACCCAAAGGTGTGTCTATTACGGCCGATTATGAG
CGCAGCATCAAGGGCTTCATGGGCTCAAACATACCTTACGAGCGAATCGAGGCCGATGCC
AAGGGAATCTTCTATGCCAGCCGTCGACAGTTGTACTCAGCGCGACTTGGAGCAGGATTC
TATACCATGCGAGGTTCTCACTGGTACTTCATCGACTACTCCAATTTCAATGACAACTAT
ATTCCAGGAGGATGGAATGACGACTGGAGCGGTTCGTTCGAACTGTTGCCCTCAGAGTGG
TACAACTCTTCTGAATACTACGTACGCAGCAACTTCACCTACGAAAATCCGATGATCTTT
GCCGCCTGGATGCCCGTGGTGGGCAGATTTGTAGAGGCTGAGCGCTTCTATGTCAATGCC
TTATTGGTAGAAAATCTGCATCCCTACACCGAATGGGGCTATGGATTCAGCACCCGCCTC
TTTTCACTCGGTGTCTTTGCCGGTTTCAAGAATGCCAAGTTCTATGGCGTAGGCTGCAAG
TTCGACTTTGAGCTTTTCCGCAACTGGTAGAAGAATCGAATACTTACAGATAGACATTCT
TTAAAACAAAACATTCTTACATTATAATATATATGAATTCACAACTCACCGTTTACAAGG
CAAGTGCCGGCTCTGGCAAAACCTTCACGCTGGCCAGGGAATATATGACCTTAGTCATTG
CCAACCCACATGCGTATCGCACCATCCTGGCAGTGACTTTCACCAATAAAGCCACTGAGG
AAATGAAAACCCGAATCCTCAGCCAGCTATATGGTATTGCCCATGGACTCGAGGAATCTC
ATGGTTATCTGGAACAGATAAAGAAAGCTTTGCCCCATCTCACGCAGGAGCAGATAGAGA
AGAATGCCGGTACTGCACTCAGTCTGCTCATTCACAACTACAACTACTTTCGCGTTGAAA
CAATAGATACTTTCTTCCAGAGTGTGCTTCGTAACCTGGCACGTGAGCTCGACCTTACCG
CCAACCTTCGCATAGGACTCAACGACTACCAGGTGGAGCAACAGGCTGTAGACCAACTGA
TTGAGGATCTGGGGCAGACCGACAGGCTTCTGCACTGGATCATGGACTATATCAAGTCGA
ATATGGCTGATGACAAAAGTTGGAACGTGATCGGTGAAATCAAAAGTTTTGGTGAAAATA
TCTTCCGCGATTATTACAAGAGTGCCGCCAAGTCGCTCAATGAAGTGATGGAAAAGGAAG
ACTTTTTCAAAAACTTCACTGCCGAGCTCAGGAAAATGAAACAGGATGCCAAGGAACACT
TTGCGCAGATAGCAGCCACCTTCTTTGACACACTCGACGAGAATGGACTTACGGTTTCGG
ATTTCTCGTATGGCAAAACAGGTGTCTGCAGCTATTTCATCAAATTGAGAGACGGACTTT
TCGACGATGAAAAACTCGTTGGCAAACGTGTTGTGTCAGCCATGGAGGACGAGCATAACT
GGATGAGTGCGGCAGATGCACAGCCAGGTTCACCTAAGTATGATCTGGTATGCAATACCC
TTGCACCATTATTGCGCTATTCTGAAGAGAAGCGCCCAAAGTTGTTGCGTCTTTACAAGA
GTGCAGACCTCACCCTGCGCAACCTCAACCAGTTGCGCCTTTTAGGAAGTATAGAGAAGA
AAGTCCGTGCACTCAACGAGGAAGCAAACCGTTTTTTGCTCAGTGACACGCAGACGCTGC
TCCATTCGCTTATGCAGGACAGTGACTCACCTTTTATCTTTGAGAAGATAGGTACGCAAT
TGGAGCATGTCATGATAGACGAGTTTCAGGACACCAGCACCATACAATGGCAGAACTTCA
AAGTATTGCTCGATGAAACCATGAGTCATCAGGATGCAGGCAACCTCATTGTGGGTGATG
TGAAGCAGAGCATTTACCGCTGGCGCTCTGGTGACTGGCGACTGCTTAACAATATACAAG
AGCAGTTTGGAGACAAGCGACTTGATATCAAGACCTTGGATACAAACTATCGTTCGGCAA
AAAACATCATCGATTTCAATAATGCATTCTTCAAAGCTGCTGCCGAAACTGAATATCAGT
CTCTCAAAGAGAATACCCCCGAGGAGGCAGAACAACTGAAGATTGCATACTCTGACGTAG
CCCAGAGGGTGCCTTCGGGCAAGCCTGCCAATGGCTTTGTGCAGATTAAACTCCTGAACA
AGGAAGAATGGAAAGAACGCACACTGAAGGAAACTATGGCAACTATCATGCAACTGACAG
AGCAGGGTGTAAAGCCCAGTCAGATTGCCATCCTCGTAAGAACCAACCGCACCATTAAGG
ATTTGGCAGAATTTCTGATGAACAACGGTTGCCCTTACCCTCTTGTTTCCGACGAGGCTT
TCCGTCTGGATGCATCCCAGGCGGTCAATTCGCTTGTTACGGCGTTACGTGTGCTAATTC
ATCCCGATGATCCTATTTCCAGGGCTACCCTTCAGAAATTCGCACTCACCTTCCTTGGTA
GCGATGAAATCGTGAAAAAGATTGAGGAGCAGCGTGATATCCTGTTACAGAAACCTATTT
TCGATTTAGTGGAAAACCTCTTTGTCGAACTACAGTTAGATACCATAGAGGAGATGAAGA
GTCAGAGTGCTTATATCTGCGCCTTCTACGATCAGATGGCTGCTTACCTGCAGGACAACT
GTTGCGATATAGACTCTTTTATCAAGGAATGGGACAATACGCTGCACGAGAAAAGCATAC
ATAGCGATGCGCTCAATGGCATACGCCTCGTCACGATACACAAGAGTAAGGGTCTGGAGT
TTGATTATGTTATCATTCCTTTCTGCGACTGGATGTTGGAGACATCCAAAGGTACCCTGT
GGTGTACGCCAGCCGAGGCTCCTTTCAACAAAATACCATTGGTTCCTGTCGATTTCATCG
CCAAACAGATGAAGGGAAGCATCTACGAGGACGATTACCACCACGAGCATCTGCAGAACA
TGGTAGACAACATGAACCTGCTATATGTGGCTTTCACACGTGCCAGCCGTGGACTCTTCG
TTATTGCTCATCGTGACAAGGAAACATTCCGTAGTTATCTGATAGAAAGTGTGCTATCAG
ATGTAGAGAAGACACTCAGCAGCGGCAATGTATCTGTAACGCTTTCCAATTCGCAAGACG
AGGATATTCTTTTTGAATATGGAACCCTTAAGGTTGAGGAGGCTGATGCTACAGACAAGA
AAAAGGAGAAATCGGAGAATGTCTTTTGCCAGCAAGCCACCAATATCGCTGTGCAGCTGA
AGGTGAATCCTGCTATGCCTCAGTTCCGGCAGAGTAACAAGAGTCGTGATTTCATAAAGG
GCGACGAGGACGAGGAACAGCAGAAGTACTACATCAAGTTGGGTACCATTCTGCACAGTC
TCTTCTCTTCCATCCGTACCACCGACGACATAGAGCAGGCCCTTCGTCAACTCGAATTAG
ACGGAATGCTCTACGACGAGAATCTCTCACGCAAGCACTTGGATTCAATGATACGCAAGC
GTCTGCAGTCTCAGCAGGTGGCGCATTGGTTTTCTCCCCACTGGACACTCTTCAACGAGT
GCTCTATCCTGAGTGTGGAACATGGCAAGGTGGTGGAACATCGTCCTGACCGAGTGATGA
AGGATAGTGAAAAGACCATTGTGGTGGACTTCAAGTTCGGAAAACCCAAGGACGAGCATC
ACGTACAGGTAAGACAGTACATGCAGTTGCTGGAAGGCATGGAGGCCAACCAAAGTGCAA
ATCCCGACAGCGGAAACGACAGTCATCCACTGATAGAAGGCTATCTGTGGTATGTCTATC
CCAACAAGATAGTCAAGGTGGAATTCTGACACCCCAGACTAAGACGTAACTACTCTATTT
CATCAAGATTATAAAAACGACGAACATGAAATCATTCTTGACATACGTAGCCCAAGACAT
CATACAGAAATATGGCAACAATCTGAGCGATATAGCCATCGTATTCCCCAACAAGCGTGC
CTCGCTGTTTCTCAACGAGCAGTTGGCACGTCTGGTTTCCCATCCTTTGTGGAGCCCCAC
CTATATCACCATCAGCGACCTCTTTCGTCAGCACACTACGCTGAAGGTGGGTGACCCCAT
CAAGTTGGTATGCGATCTTCATAAGTCTTTCGTCGAGTGTACTGGCATCGAAGAGACACT
CGACCACTTTTACGGCTGGGGACAGCTGCTAATAGCAGACTTCGATGATGTGGACAAGAA
CATGGCTTCTGCCAGGCAGCTCTTTGCCAACCTCAGTGACATCCATGAACTCGATGACGT
GTCTTACCTCACCGAAGAGCAGAAGGAAATCATTAAGAAATTCTTCAGCAATTTCTCTGA
TGACCACAACACCGAACTCAAAAAGCGCTTCCTACAGTTGTGGAGTCATTTCTACGACAT
CTATACCAATTTCAATCAGCGTCTTGAGGCACAGAACCTTGCCTACGAGGGTGCCTTGTA
TCGGCGTGTGGTGGAAGACGAGTCGCTTGAGTTCCGGCACAAGAAATATCTCTTTGTGGG
CTTCAATATGATGCAGTGTGTGGAGCAGAAGCTGTGCTCACGATTGCAGAAAGAGGGCAA
GGCTGCCTTCTATTGGGACTTCGACAAATACTATATGAAGGATGGCAACGAGGCCGGATA
TTACATCCGGCAGCTGATGAGTGCTTTTGGTAACGAGTTGGATTATTTATCTGATACAGA
GCTGTATGACTCTTTTGATTCGACCAAAGATATTACCTATATTAGCGCTCCTACCGATAA
CATACAGGCTCGCTACATACATAGCTGGCTGATGCAAAAAGAGCGATATAAGCAAGGGCG
CAGCACTGCCATCGTGCTTGCAGACGAGAGTCTGTTGCCTACTGTCATCCACTCCTTACC
TGAGGAGGTGGAGAGTGTCAACATCACATTAGGCTATCCCTTGCAGCAGACTCCATTCTA
CAGTCTGATACAAACGCTAACCGATCTGCAGACCTTGGGCTATGACAAGGATAGAGATTG
CTATCGTCTCCGTTATGTCAACTATGTGCTTCGCCATCCTTATGCCCAGTACATCTCGTC
TGCTTATGCCGATCTCATGGGCGAACTTCATGACAAGAAGATATTCTTCCCTTCCCGCAA
ATGGCTTTGCCAAAAAGAGGACGAGGGACTTGAAATCCTGTTTCAGGAAATGTCATCGGG
CGAGAACTTCAACCTTTCGCTCGTACAGTATCTCTTGGACGTGCTGAAGAACATAGGTAC
ACAAGCACGTACGCTTGACGACCCACTCTTTCAGGAATCACTCTTTCGCACCTATACGCT
TGTCAACCGTCTCCACGAACTCATCCAGTCGGGTGACTTAATCGTAGATATCATTACCTT
ACAGCACCTCCTGCTGCAACTCATGCAGACCACCACTATTCCTTTTCATGGTGAGCCCGC
CGAAGGTATTCAGATTATGGGAGTTCTCGAAACACGCAATCTTGATTTCGATCATATCAT
CGTGCTTTCTGCCAGCGAAGGAAATCTTCCCAAGGGCGTCAACGACTCTTCGTTCATTCC
TTATTCGTTGCGCAAGGCTTACGGACTTACCACGGTAGACAACAAAGTGGCTATCTTCTC
CTACTATTTCCATCGCATGCTACAACGTTCTGCTGACATCACCCTTACATACAACAACTC
TACTGAGGATGGACATACTGGCGAAATGAGCCGCTTCATGCTACAGCTGTTGGTAGAAAG
CAATCACCAGGTGAAAACCGCTGCTCTGTCATCAGGTCAAGTACCACTTCCTCCCGACCA
AAAGAAAaTAGAAAAAACGGAGGAAACGATTAGTCAACTCATTGATGGAAAGATTATTTC
TCCAACATGCCTGAACACTTACTTGAGATGTCAGAAACGTTTCTACTACCGGTATGTGGC
TGGACTGAAAGAACCCGAAGAGTTGGATGATGAGATAGACAACCGTTACTTTGGTTTGAT
TTTCCATCGTGCTGCCGAACTGTTCTATCTTCAGTTTGCCCGTCCCGAAGATTTGCAAAC
CAATGATAATGGTGAGAAGCAGCTCATTCATCCCCTCATCATCAGCAAGGAGAAGATAGA
CTATGCGCTCAAACACGAAAACATCCTGTATAGTTTAGTAGATCAGGCTTTTGCAGAACA
GTTGTTCCGCTTGAAGCCCGGATCTAAAATGCCCGAATACAACGGTCTTCAGCTCATCAA
CCGCGAGGTTATCACAAGCTATCTTAAACAACTCCTCCGCATAGACCAAAAGCTGGCCCC
CTATACACTATTAGGACTTGAGAAACAAGTGAATCAAACCTTTGAGTTCAATACTCCTAT
AGGTAATAAAGCCATCACATTAGGCGGTTTCATCGACCGTCTTGATGCTGTGGCTGCCAA
TGGTAATCCTGGTTTTGACAATATAGCCGAGCGCATTCGCGTAATCGACTATAAGACAGG
ACGTATGCCCTCACGGTTCCCTGCTGATGTGGCTACCATATTCGATCCTTCCAAGCTCTC
GCTGCACACTGATTATTATCTGCAGGCATTGCTTTATTCTATCATTGTAGGCAATGACGG
CCGATATAACAAAACAAAAGACCCTGTTAGTCCGGGATTGCTTTTCATTCAGCAAGCGGG
AAGCAAGGATTATGACCCGACGCTAAAGTTTGGCCGTAATCCTATCTTTGACGTGGCCGA
ATATCAGGACGAGTTCATGCAGCACATAGAAGCTCTGATCAGCGAGATATGCGATCCCTC
TCTTCCACTTGTGGCAACAGAAGACAAGCAGCGTTGTGAGCATTGTCCCTTTACAGCCTT
GTGTAAGTAAAGCCTGTTGAGCTCAGCCATATAAATAATAAGGTGTAAAGAGAGAAGTAG
GTCATTTTTATTGATTTTAGAAAACTCTTACCATCTATATTTGGTCAAGTCTAAAAAAGA
ATGTACCTTTGCACAATATTATAATTAAGGTAAGCTGCATTTAGACAAAACTTTTAAAAG
TTATAATAATGGAAACAGTAAACAAAAaTATTCGTATTGCGGTAGCTGGTACAGGCTACG
TTGGTCTGAGCATAGCCACGCTGCTGAGCCAGCACCATCAGGTGACGGCTGTTGACGTAG
TGCCAGAAAAGGTGGACCTTATCAACAATCGTCAGTCACCCATACAAGACGATTACATTG
AGAAGTATTTGGCAGAGAAGGATTTGCATCTCAAGGCGACAACCAATGGAGAAGAAGCAT
ACAAGAATGCCGATTTCATCGTTATAGCCACCCCTACCAACTATGATCCTGTTAAAAACT
ACTTCGACACGACTCACGTTGAGGAAGTTATCGAGTTGGTGATGCGTGTCAATCCTGATG
CCATCATGGTCATCAAGAGCACCATTCCCGTAGGTTACACGGAGAATGTACGAAAGAAGT
ATCATTGCGACAACATTATCTTCGCTCCCGAGTTTTTACGTGAGAGCAAGGCGCTGTACG
ACAACCTTTACCCCAGCCGCATCATCGTAGGCCGTCCTGAGGGCGACGAGCGACTCGACC
AAGCAGCACATACCTTTGCCTCACTCCTGCAGGAAGGAGCTATCAAACAGGATATTGACA
CCCTGTTTATGGGACTTACCGAGGCCGAGGCTGTCAAGCTCTTTGCCAACACATATCTGG
CACTGCGTGTGAGTTTCTTCAACGAATTAGACACTTATGCCGAGATGAAGGGGCTTGACA
CGAAGTCGATCATCGATGGTGTGGGACTCGACCCTCGCATCGGTTCTTTCTATAACAACC
CGTCGTTTGGCTACGGAGGTTACTGTCTGCCTAAGGACACCAAACAGTTGCTGGCCAACT
ATGCCGATGTTCCTGAGAACCTTATTCAAGCCATTGTTGAGAGCAACCGCACCCGTAAGG
ACTTTATCGCCGACCGAGTGCTCAGTATGGCTGGATATTATTTCTATAAGGATAACAGCA
GCTATGATCCTCAGAAAGAACACCCTTGCACTATCGGAGTGTATCGACTCACGATGAAGA
GCAACAGTGACAATTTCCGCCAGAGCAGTATCCAGGGAGTCATGAAGCGCATCAAGGCTA
AAGGTGCACAGGTGATAGTCTATGAGCCAACCCTCGAGGATGGCAGTACCTTCTTCGGCA
GCCGTGTTGTCAACGACTTGCAGGAGTTCAAGAAACAGAGTCAGGCCATCATCGCCAACC
GTTACGACCCAGTCTTGAATGATGTGAATGAGAAAGTCTATACACGCGACATTTTCAGAA
GAGACTAATGAGGAAAGAAAAGAATTTCCTGGAGAATATTCAATATTTTCACTTCATAAT
AAAGAAAAAaCTATAAAAATAATATATTCAAAAGTATGGCAAAATTAATTATCAATTCTT
ACGAGGAATTTGCATCTCACTTAGGTGAGAGATTAGGTGAATCAGAGTGGTTGCAGGTAG
ACCAGGAACGTATCAACAAGTTTGCTGATGCTACACTCGACCCACAGTGGATACATGTAG
ACGTGGAGCGTGCAAAAGTAGAGAGTCCTTACCACAGCACTATCGCTCATGGCTACCTCA
CCCTTTCTTTGTTACCCTACATGTGGCAGCAGATTGTAGAAGTACACAACATCAAGATGT
TGGTCAACTATGGCATGGACGAGATGCGTTTCGGTCAACCTGTCATCACCGGCTCACGTG
TTCGCCTTGTGACAACCCTTCATGACATTCAGAACCTTCGTGGTATCTGCAAGGCAAGCA
TCAAGTTCGATATCGAGATAGAAGGTCAGCGCAAGCCTGCCCTTTCCGGTATTGCCACCT
TCTTGTATTACTTCAACTAATTAAGTTGCTAAGCATCACTTCCAAAAACTGAAACGACAA
TGGGAGCAGGAAAATGGATTGGCGGTGTACTCGGATTCATCACAGGTGGTCCGTTGGGAG
CCTTGGCAGGCTATGCCTTAGGCTCTCTCTTCGAACATGGACTTAACGAGGTAAACCGCC
AGGATACAGGACAGCAGGAAAGAAACAGCAGCGAGGGACAACGCAACTCGTTCATGTTCT
CGTTACTTGTTCTTGCCTCTTACATCATCAAGGCCGACGGCAAGGTGATGCATTCCGAGA
TGGAGCTCGTGCGTCGCTTCTTACGCCAGAACTTCGGTTTGGGAGCCATGACACAGGGCG
AGCAGATTCTTCTGAAACTTTTTGAGGAGCAGAAGCGTGTAGGTGTGTTGCAATATCGCA
GCGTGATTCAGGACAGCTGTCAGCAGATTCGCAATAGTATGATGTACGAACAGCGCCTTC
AGTTGCTCAATTTCCTGGTCATGATAGCCCAGGCCGACGGTCAGGTGCCAGCTGAGGAAC
TCACAGCGCTGAAAGAGGTTACCTATCACTTAGGACTTAGTGCTGACGAACTTGACCAGA
TGCTCAACCTCCGCAGCGGAGCTTCTTCGGCTTCAAGTCTCGACGATGCTTATCGTGTAC
TCGGCATATCGCCATCGGCTACCAATGATGAGGTGAAGAGTGCCTATCGCAAGATGGCTC
TCAAGCATCACCCCGACAAGGTGGCTGCCCTTGGCGAGGATGTCCGCAGGGCTGCCGAGA
AAAAGTTCCAAGAGATCAATGATGCCAAGGAACGTATCTTCAAGGCTCGTGGATTATAAA
GTTGAGTGTTTTTACTCAACTTATGCTGTGTTCAGTTTCTTTACTGCATCGCCCTCGGTT
ATCCTGACGAAGCACCAGCGGCCAAACCAAGACGTGACGACATGATTAAGTTCATGGAGT
AAGGACATATAGGCCTTTGGCCGATAAACCACAATACAATAGATCATTAACTCAACTTCC
ACATTTGTGAAAGTTGAGTTGTTTTTTtGTAGACATCGAACGAAATGAAGGAAGGAATAA
GAAAAAAaCGAAATAAGCCAGTTTCTCACGCGAAATGGTTGTAGAAAGTACGAAAAGAGA
ATGTAGTGAGAAAAAACACAGCTAAATATTTGCTTATTCAATAAAAATGCGCTAATTTTG
CAAATGAAGCGAAGATGACAATGAGTATGATTGGAGCATCACCTTTATTAACTATTTATT
ATTCAAACAATTCAAAAAAATCATGAGCAATCTTTTCGACATTAAAGATTATGTTGTGGT
CATCACAGGTGGAACAGGCGTTTTGGGAAAAACTATCGCCAAGTATTTGGCACTCGAGGG
AGCCAAAGTTGCCATCCTGGGACGTAAAGAAGAAGTAGGCAACGCTATTGTGGAAGACAT
CAAACAAGCAGGCGGGGAGGCTTCTTTCTTTAAGACCGATGTGATGAACAAGGAGATCGT
AGAGCAGAACTGCAAGGAAATCCTCGCTAAATATGGCAAGGTGGACACCCTGCTCAATGC
TGCCGGTGGAAACATGAAGGGCGCAACGATTGGCCCCGACCAGACTTTCTTTGACTTGGA
GACAGAGCAGTTTCAGACGGTACTGAATCTGAACCTCACAGGTACTGTTATACCTACACA
GGTATTCCTGAAGCCAATGGTAGAGGCAGGAAAGGGAAGCATCATCAACTTCTCTTCTAT
GGCAGCCTTCCGCCCAATGACCCGTGTCTGCGGTTATGCTGCAGCCAAGGCAGGCATCTC
TAACTTTACAGCATATATGGCTCACGAGACAGCCAAGAAGTTTGGTGAGGGTATCCGTGT
TAATGCCATTGCTCCAGGTTTCTTCATCACCGAGCAGAACCGTGCGCTTCTTACCAATCC
CGACGGAACCTACACAGAGCGCGGAAAGGATGTTATCCGCCAGACTCCGTTCGGACGTAT
GGGTAAACCAGAAGAACTCTGCGGCACTATCCAGTATCTGATGAGCGATGCTGCATCATT
CGTAACAGGTACTGTGGCTGTAGTGGATGGTGGTTTTAATATTTTCGCCATGTAACAACG
CAAACCTTTACGCAACATTTTTGCAACATAAATGTATAACGTAAAGGATATTTTTATACC
TTTGCAGCAGAAATAATTAGAAACAATATAAACAACAAAACAAATCATGAAAGAGCTTAA
ATCTTTGAACAAGCGTACTGCTCCAAAGAGCGTTATGCCAGAGAAAATTATCCAGTTTGG
TGAGGGCAACTTCCTTCGCGCATTTGTTGACTGGATTGTATGGAATATGAACAAGAAGAC
CGACTTCAACGGTTCTGTTGTTGTCGTTCAGCCTTTGGCTGGCGGTATGGTTGACTGGCT
GAATGGTCAGGACTGCCTCTACCATGTAAACCTTCAGGGTAAGGAGAATGGTCAAGCCAT
CAATACTCTTGAGCGTATCGACGTGATTAGCCGTGCACTCAATCCATATTCTCAGAACCA
GGCCTTTATGGCTTTGGCAGAGCAGCCAGAGATGCGTTTCATCATCTCTAACACAACTGA
GGCTGGTATCGCATTCGATGATTCTTGCAAGTTTACTGATGCTCCTGCTGCTTCTTATCC
AGGTAAGTTGGTACAGTTGCTGTTCCATCGCTACAAGTTCTTCGAGGGCGACCCAACTAA
GGGTATGATTCTGATGCCTTGTGAGTTGATCTTCCTCAACGGCCACCACCTGAAGGAGTG
CATCTATCAGTACATTGAGCTTTGGAAGGGTGACATGGGCGCTGACTACGAAGGCTTCAA
GGAGTGGTTCACCAACCACTGCTACGTATGCGCTACTCTCGTAGACCGTATCGTTCCTGG
TTTCCCACGTGATACCATCAAGGAAATTCAGCAGAAGGTTTGCTACAAGGACAACCTCGT
AGTTAAGGCTGAGAGCTTCCACCTCTGGGTAATCGAGAAGGCTGAGAATATGACTGTAGA
GCAGATGCAGGAAGAATTCCCTGCTCACAAGGCTGGTCTGCACGTTCTCATCACCGACAA
CGAGAAGCCATACCACGAGCGTAAGGTAACACTGCTCAACGGTCCTCACACTGTATTGAG
CCCTGTCACTTACCTGAGCGGTGTAAACATCGTACGCGATGCTTGCGAGCACCCTGTATT
GGGCAAGTACATCCACAAAGTGCAGTTCGATGAGTTGATGCAGACTCTTAACCTGCCAAT
GGACGAGTTGCAGAAGTTTGCTTCTGACGTATTGGAGCGCTTCGAGAACCCATTTGTTGA
CCACCAGGTAACAAGTATCATGCTCAACTCATTCCCTAAGTATGAGACTCGCGACCTCCC
AGGCGTGAAGATCTACTTGGAGCGTAAGGGTGAGTTGCCACAGGGCTTGGTATTCGGTTT
GGCTGCTATCATCACTTATTACAAGGGTGGCAAGCGTGCTGACGGTGCAGAGATCAAGCC
ACAGGACGACCAGAAGATTATTGACAAGCTGACAGAGCTCTGGGCTACAGGCGATACTCA
GAAGGTGGCTGAGGGTGTTCTTGCTTTCGACTACATCTGGAAGGAAGACCTCAACAAGAC
TGTTCCTGGCTTGACAGAGTTGGTTAAGAAGGATCTCGACCTCATCCAGGAGAAGGGTAT
GCTCGAGGCTGTTAAGACCATTCTGTAATCGGAAACTAAGACTGATGTAATTTTTTtGAA
CATAATGTAAAGAGGATTCCTCCTTCGGGAGAATCCTCTTTTTTGTTATTCAAACTTTAT
TCAAATATGAAGAAAAACTATCTGTATCTCATCAAGAGTTTCATGGCATGCGCCCTACTC
TGCTCTGCCGCTTATGCACAGGCACAGACGAAGACAAAGGATCTGAGCAAGCCACAAACA
CAGGTCAAGGGTTACTATACCCAGTATTATGGCAATCAACCCGAGCTCATCAAGAAGGCG
CAACAGTGGGCAGAGTCGGGCAAATGGCGCAATGGTTTCGTGCAGGCCAAGCCCCACAGC
AGCGTGAACCTCGTAGACTTCTATCTGCAATATCAAAAGAACCCTGCACAGTGGAAAGCC
CTCTTCGAGTATCTGAGTCATACCGACCTGCTCGCCATCAGCAAGGGCAAGCACAAAATA
CCCGGTACACAGTTGGTGGTAAGTGTAGAGGATTCGCAGAACGGTCCACTGGCAAAACGA
AGGAGCGAGAGTCACAACCATCACATCGATTTCCAGTATGTGGTAAAGGGAACGGAGCGT
TTTGGCATCATCGACCATTACACCAGTATGCCCAACAGCAAGTACCGACCAGACGTGATA
CACTATGATTACCAGGTAGAGAAAACAAGATTCTATGACAGTAATCCCGATGAATTCTTT
ATTTTCTTCCCTCGCGACTGGCATATAGCCAAAGTGGAAAACGACACTAACGACCAACAA
ATCAGAGTGATAGTCATCAAGGTGGATTATATGGATTAAAGATTTAGGGTGCAAAGTTTA
CGTTTTTTTtGCTATTATGAATATTTATTAGTAACTTTGCACCCAAATTTTTGAAAAATA
TAACACAATAATGAAGGCTTTCAACATTCAGACAAAGTTGTTTTCTTGTTTGAAGACTTA
CGACAAGAAAACATTCATGTCCGATCTCATGGCAGGTATCATTGTGGGCATCGTAGCCCT
TCCTTTGGCCATTGCGTTCGGTATTGCATCGGGAGTAACACCAGAAAAGGGTATCATCAC
AGCCATTGTGGCTGGTCTCGTCATCTCACTATTCGGAGGAAGCAAGGTGCAGATAGGCGG
ACCTACAGGTGCGTTTATCATCATCATCTACGGCATCATACAGAAGTATGGCTTCGAGGG
ACTCACCATCGCTACCCTGATGGCAGGCTTCTTCCTCGTACTTTTCGGACTGCTTCGATT
GGGTACCATCATCAAGTACATTCCCTATCCCATCGTGGTGGGATTCACCAGCGGTATCGC
TGTCACTATCTTCACCACCCAGATCAAAGACCTCTTCGGTCTGACACTTCCTTCCAACCC
TTCCGACTTTATTGAGAAATGGGGAGTCTATCTGCAGAACTTCAATACCATCGACCCTTG
GTGCGCTCTGATAGGTGTGGCGAGTGTGGTCGTTATTGCCGTCACTCCACGCTTCAGCAA
GAAGATTCCAGGCTCATTGATAGCTATTATCCTGATGACCATCGTTGCCCTGCTGCTGAA
AAACTTTGCCGGTGTCCTCTCTATCGAGACCATTGGCGACCGCTTCTCTATCAGCAATGA
GTTGCCAGCCGCTCAAGTGCCCGACATGAATTGGGAAACCATCAAAAGCTTGGTATCACC
AGCCATCACCATTGCCATCCTGGGAGCCATCGAGTCTTTGCTCTCAGCTACTGTAGCAGA
TGGTGTTATCGGCGACCACCACGATTCCAATACCGAGTTGGTGGCTCAGGGACTGGCGAA
CATTGCCTCTCCCCTCTTTGGCGGTATTCCTGCCACAGGAGCCATAGCCCGCACCATGAC
CAATATTAATAATGGCGGTAAGACCCCTGTTGCTGGCATCATCCATGCCGTGGTATTGTT
GCTTATCTTCCTGTTCCTCATGCCTTTGGCCAAGTACATTCCTATGGCTTGTCTGGCAGG
TGTGCTGGTGGTAGTTTCTTACGGTATGTGTGGATGGCGCTCGTTCCTCGAACTGATGAA
GAATCCTAAGAGCGACGTTACCGTCCTGCTCATCACTTTCTTCCTCACCATCATCTTCGA
CCTCACCATCGCAATCGAGGTGGGACTCATCATCGCCTGTCTGCTCTTCATGAAACGTAT
GTCGGAGACTACTGATGTCAAGGCCATCACCGAGGAGATCGACCTCAACCAGGACGCAGA
GTTCTCTACAGGAAACCTGGATCACCTCATCATTCCACAGGGTGTGGAGGTGTATGAGAT
CAATGGTCCTTACTTCTTTGGAGCCGGCAATAAGTTTGAGGAAATCATGGCCTCATTTGG
CGACCGTCCTAAAGTGCGCATCATCCGAATGCGTAAGGTGCCCTTCGTTGACTCTACAGG
TATCCACAACCTTACCAACCTTTGCGAGATGAGTAAGAAGGAAGGCATCCAGATTGTGCT
TTCGGGAGTAAGAGAGAAAGTGAACGGACAATTAGAGCATGCAGGATTCTATCACCTCAT
TGGCGAAGAGAACATCTGCAGCCATATCAACCTGGCTTTGAAGAGAGCCAACGAAATCAT
AGAAAAGTAAATCGTTATGGAGAATAACAACAAGAAACCTATAGAGCTGGTATTTAAGGA
AGACCTGCATCAGTATCTCCTCTCAGTGGGGCGAATAGATGAGCGTCTGCCTGAAGCTCC
CGACATTGAAACACTCTGGGCAAAGATAGGCGAGAGTTATCTGCCCGATGCCATGCGTGA
GTTTGGCAAGTATCCCACTGTAGCCTTGGGTTGGATTATGTTTGTTGGCATGGCCATCGC
CAAATACTGGGATGAGGACTGGGAGCTATACGGCAAGGTGGAGAATCTGTATATCTATCT
GCGCGATCGCATAGATTTCGACCACATGGATGACTACATCTGTGAAAAGGTTCTGCTGTT
GGACGAGAATGCCCACAAAGGCTTATCGAACATTGTGGCAGAGTGTGCCGCCCGTACCTA
TAACACACTTATCCATCAAGGTCTGGAGCCAGGTACTGAGGCTGCCTTCAGGGGTTTCAT
CACTGCCCTGCACCAGATGTACCTCATGGGCGCAGCCATCCAGCTGAACGCCATGGGTTA
TCACATGACAAGATTATAGAACTCAACTTTCACAAATGGGAAAGAAAAAaGAAGAAGGGA
ATGAGCATTAATACTCATTTCCTTCTTCTTTGATGACACTGGGACCGTCGATCAGTTCAG
GCGCAGGCTTGTTGCGGTTGACGTCACGGTAAGCCTTGCGCAAATCGCCCAGTCCTATGT
CGATGCTCTTGTTGACAGGACGGTCTTTATCCACCAGACTATGAGAGAAAAGCCACTCAT
AGGTTTTCTTGAGATAAAAGATACGGGCAGGTGCTCCATGATTGGCACCAGGTAGCCAGT
CGTACAGCAACCGGCTGTCGTTGCCACTCTTTTTAAGTTTCTCCACCACCACCTTCGACT
GCTTCACGGGCACGGCTCTGTCGGCAGTGCCATGAATAATCCAGAAAGGCAACTTACCCA
GTCCACTCACATCCTTGAGCGAGGTACCTCCGCAGAGTGCCATTCCTGCAGCAATGCGGT
CGGGATAGGTGCCGCAGACATCCATAGTGCCATAACCGCCGAGACTCATGCCCAGCACAT
ACACACGGGTAGAGTCGCAGGCGTAATGTTTCCTTACCCAGTCGAAGACATCCATCACCT
TCTTCGGGCTCCAGGCTCCACCGGGGTTCTGAGGCACAATGGTGAGGGCATCAATATCCC
TGCCTTTCACGATGGCATCGAGAGGACCATAACGGCGAACACGCGAGAGGTCTCTTCCGC
AAAGGCTTGCTCCATGCAGGAAGATGATGACAGGAGTCTGCTCTTGAGAATAAAAATAAT
CTACTGGTGTATAAATCCAGAAGTTGTAGCCTCCGGGGATAGAATCTTTAACGGCTCTGA
GGAAATCGTAAGCCGATACCTTCAGAGCCGTCAGAGACAGAACGATTGCAAAAAGTATTT
TCTTCATATTTTTGGATATTCGTTATCAGTAAACTTACGAATGCCAAAATTACAAATTAT
CTTTCTGAATCGCAAATTATTTCAATTACTTTGAAACACATTAATAGGTGTTCACATACT
TCTCACTCATTCTGTGATTCATTATTTCTTTCGCTTGAAGCTTATCTGCGCAGGAACTTC
TGTGCGACTGTGCTTCCATCCTTGCCCTTGATGAGCACGATGTACATGCCCTTGACAAGG
GCTGAGGTGTTGACAAACTGAGAGTCTGTTGAGCCTGCCACCTTCTTACCGTCAGCGCTG
AATACATTGAGTGAGGCAATGTCACCATAGACGATCAGACCATTGGTGGTCTGGTACATC
TGATAGGTCTTTGTGGCGCTCTCCTTCTCTACTTGCTCAATGCCCGTAACGATTGGGTTG
CCATCTTCGTCCACCTCCAGGTAAACGCCCAGTGTCAGGTCGGTAAGGTACATGTCGCCA
CCACCTTTATTGGTCAATGTCACAACAACAGGCTTCTTCTCTATCTTGCCCACCTTTGCT
TTCACGTCAACCAGAGCAACACCTTCTGACAAAGAAACAGATGCTGTTCCTGAGTTGGAG
TTATCTGCGTAATGCCAGTCGATAACGAGTGTACGACCACCCGTGCAATATACATTAGAC
TTCATCTCGGCAAGAGAAGGCAGCGTGAACTCTACGTTGGTTGCCTTTGGAATCCTGTAA
GCACCATAAGTAGCAGAGTACTTCTTGCCTCTCGTCGTAGACTCATCTACGTAGGTCACC
GAACTCTTGCCATCAGATGACTTACCATAGTATCTTGGATTCACGCCTTCTGCCGTTCCG
CCTGTGATATACTTCTTCACCTCATCGGCAATTACCTCATCCTGGAAGAGATAGTTGTTG
ACTACGGTTGTGGTTACCCAGTTCTTTCCATCGCTTGGCTCAGGTATGGCATCTTCCACC
GTACCGTCGTTCACAGGCATTTGGAGAGTATAGACATTGTCATCGCCGCCATATTCGTAT
GGACCATAGTCAGGCGCCTTGCCTACATAAGGGATGTTGAGGGTTACTGACCAGTTCTGT
GGCGCATTGTCCGCATATTCGTATGCAGCCTTATGAGCATCCACCGTCTTGAAATCTGTA
ATCGGAGTACCTGCATCAATCAGCTTGCTGCCAGCTTTCAGACGACCGAACTTCAAAGGC
AACTCTCCGTTATCCTGACGGGCACTGATGCCTGTCTCGTAGCTCAGATCCTCGTACTCG
GAAGAATAATTATTGATAGTTTTGGCATAGGAAGTACCATTGCTACTTGCCTTTTCACCC
AAAGGATTGGTGTTATCGAGTGTGGTCCAAGTACAGTATTCGATGTCTGGCGCCTTAGTG
AAAGCAGAGTTACGTTCCATCTTTTGTGAGCCATAGGCAAAGCCCACGCAGTTACGCAGC
ACCCAGTTGCCATAGTCAGGCTCTTCCATGTTGTAACCATAGTTGATGCCGTTGCCATAC
GAGAGGTCATTAATGAGATAAGAACCCTCGCGATGATGGTTCTGGTCGAAACCTTTTTTG
GCGTGGAAAGCGGCAATACAGTTTTTGAATACATGAGCACCTGTTGAGGTACCGCCCTGC
TTGCATCCTCCCATCTTGAATCCGTTGGCATTACCCTTGTCGAAACCATTATTCAAGCAC
CAGCAGTTGTCAACCACAATAGGGAAAACGGTGTAGTACAAATCCCAGCCGTCGTCAGAG
TTGTGCCAGGCACGGCAACCATGAAACTCATTACCAGGACCCGGATACAACTTAATGGCG
AAACCATCAGCGTTGCCTCCGTTTTTCCATGGGTCGTGGTTATCATAAGCATCGCAGTTG
ACGATAATATTGAATCTTCCGTATTTGAACTCGGTATTGCGGGTGTTGTTGCCTTTACTG
TCCTTTCCAAAACCTTGCTGAAGACCCGTGTCCTCATTACCATAGAAGCGGCAGAGTTCC
ACCACGCAGTAACTTCCCTCGAGTTTCATACCGTTGTCAGCAGAATGGCAGATATCGAGA
CCACGATAATGCCAGTAGTTAGCACCTATCTTGTGCATGATACCTCGGTTGTTAGCAGCC
TCTGTTTCAGTACTGCGTGGCTGTCCAGCGAAGTCGAATACAGGGCGCTCTGTGTCACCA
GGATAGGCAAACACACAGATACGCTTGTCTGCAGTACCTGTCTCAGTCACATTGATGGTT
TGTGAAAGATGGTAGGTTCCTCCTCTTACATAGAGAATGTCGCCAGCCTTCAGTGCAGCA
AAAGCCTTTACCGGGTCACCAAAAGGTTTGTCGATAGACATACCATTACCTGAACCATTA
GGTGCCAAGTAATAATCTTTAGCCATAGCTCCGTGCGAAGCTAAAAGGCACAACGCTACA
AGCGCTACCTTTGTCTTTGTTTTAGTTTTCATTTTCACAGTTTTGTTTTTAGTGTTTGTT
TTTTGTAGTTTATATTTGTTTTTTtAATTAGTTGTGTGTGAATCCATTTTTGGTTTGTTT
TTAGTGTCTTGAGTTTTTGATGCTACAAAAGTAATATTATCATCCGAAAAAGCCATGATT
TTCTTTGACAATTAAACATGTTTAACCTTAGGGACGGTAATACCCCCCCcAGTTTCACAT
GTGGTTCAAGTACGGGCTTTGTCTCAAGTCGCATTGTGGGGTAAGGGGATATTGTAGGCA
GAAGTGGGTATTTCGGCCTCAATTTATCTGATAATTCAGTAATGAGAGGACGTGTACACG
CAAGAAGGACGTTGAAGGGCTTAGTTGCGGATTTGAGGAGTTTTATTTGTAACTTAGCGT
TTTTAATTTGCTAAGTTACAAATAAAAAaTAGTATGCCAAAGTCTTTATATAAAATAATT
ATCCCCAAACCTCCTTGGTAATTGGGTATTATTGGGATAGGCGACTCTCAATTTATTAAT
CTTTATTCTTGAGCTTCATTTATTGTTCTTTGCTGATCGTTAATCCACTTGGTTATTGTC
TCCAGCACTTCAGGTGCAATGGTTTCTTCTATTTGCTGATATTCCACAATGCTGCCAGTT
GAGCAATGCTGGAACAGATGGTTTACACCATCAATCTTCTTTATAGTGTGCTCGCAGTTG
GAGAGTCCAGTTTCAAGTATAGTTGTATTGGCGGCGCAGTCCACTTGAGTGTCTTTTGTG
CCGTTGAGTGCCAACACTGGGCATTTAATCTTGGACAACTGCTTGCCAGCATCTATAGTT
ATGAAATGGCGTATGTATGACGAGTTGGCTTGCTCTAATGATCTCTTTAGGATAGGCTTT
AAGTTGTCTGGCACTCCATCGATGGTTATCTCACTTGTCTTCTTGCCATTGGCAATCTCG
TCGAGAATATTTGATATGTTATTGCAGTAGGAATCCACCATCTCCTTAGGCAGGCCTAAG
GATGACATTGCCTGGCGGTTCTGCATCACGAGAGTTTCTTTACCAGATATAGCCATGCCA
GCGAGCGACACGATGAAGTCGGCTTTGCCTTCAGCGGCAAGCATCATGGCTATTGTACCT
CCCTCGCTATGTCCTAATATTCCAACCTTATTGAAGCGCTTGCGCAATAATGGTAAGGCA
GATGCGGCATCTTGGAGGAAGTCGGCTGTTGTGAATTGACCGAAATCAATATTCTTATCA
TTCCAACCACGGTCGTCATAACGTAAGGAAGCAATGCCTTGACGGGCCAATGCATCTGCA
ATTACGGCAAGGGGTTTATGGTAAAACCATTCTTCGTCGCGGTTCTGCTGTCCGCTACCA
GTAACCATCAGCACTACGGGAGTCTGCTTAGAATAGTTTTGTGGTAGGGTGAGAGTACCG
TTGAAAGTATATCCTGCATTTGTGAAGCTTATGTTCTCTTCCTTATATGGAAATGGAGCA
ACCGGAGTTTGCGGACGTTTAACTACAAGTTTGCCGGGCTTTAGTGTAAGAGGGATGTGG
AAACCATTTTGGGTGTATGTACCTATAATTTCGTCATTCTCCATCTTTCCCTCAAATGTG
GCTCCAATCATGGCAATCGAAACTTTTATTGTACCATCGTTCTTAATGGTCTTCTCAGCT
GGTGTTCCTTTAGCACCTTGCAAAGGCGAATCCATGGTGCAGCCTTCGTTAGAGAAGTTG
AATACTAATGGGAGCTTTGTTCCCATGACGTTTAGTTCGCCGTTCCATGCCCCTTCCTGT
GCATTGGCTGCAAGTGAGGCAAGCGCAATAAACACTGTTGTGATGATTCTTGTAGCTTTC
ATAATTGTATTTATTAATTGTATGTTTTAATGGATTTtACTTTTTtAGTGCCCTCCCTGG
GCTAAGAACTTCTGCCCTTTCAGACCGTACTTGAACCACAAGCGAAACTTGAGTCATGTT
ATTCGAAAATTTCCGATTATTCCTCTTGCTTCTTCACCCAAACCTTGTGAGAGCCTCTTC
CTTTTGCAGTGATAGGAGAAGAAGGGTCATCTGTCAACGTTTTCAATTCCATGGAGGCGG
CAGTCCGGCTTAGATGATTGATGGCTGCATAATCGGTGAGGGTGATGAAACCGTTTTCAT
GGATCTCTTCCAAGGCACGACTGACACGCTCTTCTTTGGAGTACAGCTCGCGTTTGATAA
CTTTTACACCACTCATATCACGTTCCAGATCGGAGTTGACAAGTAGTCTTACTTCCTTTA
TCAACTCGGGCGAGGTCTTGAAATTGATATTCTTTACTCCCACTGTACGATACGCCATCT
TGTCATCGTCATGCTGCATCTCGGTAGGTTTTTCATCTTCGAACCCCAGGGACAACGAAA
AGGTTCCCAATCCATCCAGGTTGACATTGTACCCCATAGCCAACATACGGGCCAATATGT
TACACATATCCGTTAAAGCAGCCTCTATCGCGCTCGTTGGTAATGCGTTGTTATACCACT
TCATCTTCTTTATAAACTCTTCTGTAGACAGGGTCCGATAGGTCACCATTTTAGGATAAA
CCTTGCGTGTGCCGGTCTTATCCATGTCTGCCATTTCTACTAATTTGTACTTTGCCATAG
TTATATTAAGTTTTTTGTTATTAGGAAATGATTGTCTGTCACTTATGATTGTTTTGCCAA
ACACCTTTAAAATCTCCGTTCAAAGGCTTTGAACGGACATTCAAAGGCTCTGAACGGACA
TTCAAAGGCTCTGAACGGACATTCAAAGGCTCTGAACGGACATTCAAAGGCTTTGAACAG
AGATTTATCAAGTGCAAAGATACAATTTAAAAGGGCTTAATGCAAATTTTTAATGCTATT
TCAGCAAAAAATCTTTTAATTCAAGATTTTtATTtCCTATATGGCTAAAAAAaTAAGGGA
AGTTAGACTGGTAAGAGGTTCATTGCTTATTGTTTTGTTTtCAAACAATAAAGCATTTGA
CTCTTAACCCATCTAACTTCCCTTAACTTCTTTATTTTACTCTAAATTTCCGTGCGACCA
GAGGAAGCGATAGCTTCGCCTGATCGCTATTACTTACGTGTCTTAGAACTTATATCCCAA
GGTCATGAGCAACTGATGACGGTTGTTGGAAACCTTGGTTGCTGAAACCTCATTGCTGAT
GGCTGGAGTGAAACCCTCTTTAGTGCCAAAGTTCTTGCTGCTCATAAAGGGATAGAAGTC
ACCGTCCTGAGCGCTGTACTGGTAAGCCAGGTCGAGGAACATCTTCTTGTAGTTGAAGCC
AAGACCCAGAGTGAAGCGGTTGATCGCCTTCCAGTTGGTGTAATCGGTAGAAGTTGCCAT
GTTGACACCTGTATTACCATCAGCATCATAAGAGCACATCAAAGTCTGGTCGCGCACACC
GTCTTCCTTATACAAAGCCGACACATAGTTGTAGCCCACGCGTACAGCCAGCATCGGAAT
TGGCTTGTACTCCATACCCAACTTCAGGGTGCTCACACCATTCAGGGTTGCCTTGGTGTG
GTCGTTCATAGGCTTGTCGCTGCTGCTCGACTCGTAGTAGTCCCATCCGTCATAATAACC
ACCGTCTTTGATACGATTGTCCATGTGATTGTACCAGGCATATTCGTAGGTGGCACCGAG
AGCGAAGTAGTTGCCGATGGTGTGACCCAAGCTCAGACCTGCTTTCCAGGGAGTATTGAG
ACGATAGTCGTAACCCACGTATGACGAGTTATGTCCGGCAGCATACTGCCCCTGGTCGTT
GACAATATTATTGTCGATAAGATACAGATCGGCAGTACCCTTCATAGTCAGGTCATAGAA
TACAGGCGAGTTGACATAGACACCGATGCGGAAAGGAGAACTCTCCACAGGACGGAAGAT
GACACCCGCCTTTACATCAAATCCAGTTCCGTCAATCTTCAGACTCTCGCACGACTCGCC
ATAGGCTTCCTTTTCGGCTACAAAATTCTCAGTATAGTAAGAGTCGCTGTGGTAATTGAC
ATCATGCAATCCCAAGGTGACACCCCACCATACGCGGTTCTTGATGCTTCCACTGATGTT
GAAGTCGTAGACACCGATGTAGCCATGCTGATACTGTCCGAAAAGGAAGGAACGACCATC
ATAGAAATTCTGCAAGTTATTCTCGTCCTTGCCCATCAACTTATGATAATTCTCGTCCAC
ACCGTTCCAAATCAGGTCACCCGCATTGCGGATGTAGCCATCATATCGTGTGTCGATATA
GTTGCTGTAGTCAGTCTTGTTGGCTGCCAACTTAGACTGTGAGGCACCGTTGAGCATACT
GGTTGCCGTGAGAATCTGCATGAAGTCGGTACTCTTATGGAAGTTGAATGCCAGGTTGAC
GTAAGTCTGGTTGCGGTTGGCCATAGACCATACAAAACCAATCTGGTCGAAGCTCACCTT
CGAGTTCTTTCCATCGATGTAGGCATTGGTGCCATCAAAAGTGAAGTTCTTGTCGGCCGA
CGACTGCGCCAGCACACCGGCAGAAAGAGCTGCCTGACTCTTGCGGAACATACCTATACC
TGCAGGGTTGGTGCTGATAGTAGAAAGGTCAGCACCTAAAGCCTCCATGGCTCCACCCAT
GCCCACATAACGGGCAGTACCCGTGAGAGCAGTCTCAGCCAGTTTGGCATCCTGATAAGT
TTCCTGTGCCATAGCCGGAATTGTCATGAGTCCCAACAAAGCCGGCAAAATGATCTTTAC
ACGTTTCATATTCTTGAAATATTAAAAAGTTTCTATCTTCTTCCACTACCATAACTGCGC
GAACCGCCTCCGCCACCGCTGAAGCCTCCGCCACGGCTGCCTCCAAAGCTTCCGCCATGA
CTCTGGTTGCCGAAGTTGCTGTAGTTGAAGCTTCGGTTGTTGTTATAATTGTAGTTTCGG
TTGCTGTTGGTATTTGTGCTCTCGCGACGGCCAAAGCGATTGTATTGCCCAGGATAATTA
TTCCTGTAAGAGCTATTTACGTTAGAGCCTGATGCTGAATGGCTAAAGCTACGATAGCCG
TTGCTTGGGCGCACGTAAGCCACAGCCGGACCTCCCCAATACCAAGGATAATAACCACCC
CATCCATACCAGGGACCACCATACCATCCTGCATAGCCATAATACCAGGGGTCGAACCAG
GGATCAAACCAGGGATCGTACCATCCTGCATAATAGCCATAACGCCATGGATTGTGCCAG
CGCCAGTAAGAACTGCGCCAGTAGTATGGTCCGCAGCCGTAATAACTATAGAACCAAGGA
TCGTAAAATCCGTCCCAACGGCTCAGGTCTCGGGTGCAGTCGAAATCATCACCCATGCCA
CGCATGTACTTCTCGGCAAAAGCCTCGTCATCGTAGATGGAATCGGGAGCCACGCCCTTG
CCCACTCTGAACGATATGATGTCGTTGCCCAAAGAGTCGGCTCCGATGTTCTGATAATGG
CTCAACAGTTTACCGCCACGGTTGTATTCATCCACATTTCGGTCGCTTCCCGACCAATAG
AGGGCATATATGCTGTCTTGACGTGCACGCTGGGCAGCCAACAGCTTTGCCTTCTGCACA
CGTTCCTCGGCTGCCTTCTTGGCTTCTTGCTTCGGGTTGAAGTAGAGGTCATCATCTTGT
GCCATCATTGTCAATGGCAGGGCAGCCATAAAGACTGAAAGGACTAACCATTTTTTCATA
TTCTTTTTCTCCTATTTATTATTGTTCTTCTTATATCTGTTATCTATGTCTATAGATACA
ATGAATCAAGTGCAAAAATATTGCTTATTTACATGCAAAAATACAGAAAAACCCTAAATA
ATGGTAGGTTTTTCCCTATTTTTTATATTTTTGCAGTAAAATTTAAAACGAAATTCAATG
AAATACTTAGTAGCGACATTCAAAATCGAGGTAGAAGCCGACCTGATGCAGGTGTGCAGA
GACCTCTTGGCAGACAGCTCGGCTGAAGCGGGATTCGAGTCTTTCGAGGAAACGGAGCAA
GGACTTGAAGCCTATGTGCAGAAAGATTTCTTCGACAAGGAGGCCCTCGACAACAGTATT
GCCGATTTTCCCATAGAGAGTGCCCGCATCACTTATGAAGTGAAGGAGGCTGAGGACAAA
GACTGGAACCAGGAATGGGAGGAACAGGGGTTTGAACCCATTTGTATCGACGACCAGATT
CTCATCTACGACGCCAAACATCCCGACCTGCACCCTACTACCTCGCCCGACCATATAGAA
ATAGGTATAGAGGCGAAGCTTGCCTTTGGTACGGGCAATCATGAGACCACCCGTATGATC
GTCTCTACCCTTCTTGGTATGAACCTTGCGAAGAAACGCGTTCTCGACTGTGGTTGCGGT
ACGGGTATTCTCGGAATAGCCTGCGCCAAGATGGGTGCAAGCGAGATTGTGGGTTATGAT
ATTGATGAATGGAGTGTGAACAATGCGCAGCATAATGCCCAACTGAACGGCGTTGACAAT
ATGGAGGTACTCTTCGGCAATGCTTCGGTCATCAACCACATCAGCGGAATGTTCGATCTG
GTGATGGCAAACATCAACCGCAACATCTTGTTGGCTGACATGAAGTCGTTCAGAAGCGTG
CTCAACGAAGGCGGCTATCTGATACTAAGCGGATTCTACAACGAAGACATCCCCGTGCTG
ATAGAGAAAGCAGAGGAACTGGGACTGAGAGAGGTAAGCAGAAGAGACGACGAAGGCTGG
GCGTGCCTTATTCTGACCACTCCATAAACTTGCGCTCGTTGTTGTTGGCTCCGATGCACA
GCTGGCGCAAATCATAATAGCTGCCATTGTAGATATTGAAGTCGACATAACCCTTAATAC
CTGGCAACTTACCGGCATCGGTATGTTGCCAGAACTTCCATTTACCCTTGTATTGTACCT
TGTCTACATAGTAGTGGGCTATCCAATAAGGATAGTCGTCGAAAACAGGAGCACCAAGGT
ACTGCTCCTTAAATTTATAATAGGTGTAAATGATGGGCTTGACATGATAACGGTCTTCCA
CGATGTGAAGCCAAGTCAGCACATCGCGCTGGAATTCCTCCACACTCTTATCGGCAGGCT
TGTGTTCTATGTCGAGAACAGGAGGAAGGTCGCCTTCTGTAAGATGCACCTTATCGAGGA
AGAAATAAGCCTGTTCGCGTGCCGACGACTTGTTGCTCCAGAAGTGGTAAACGCCTCTAA
TAAAGCCATAATCGCGTGCCTGATTAAAGTTTTCTCTGAAATTCTCGTCAAGACGTGAGG
AACCCTCAGTACTCTTGATAATGATAAAGCGCAAGGGACAACCTTTGATCATTGCGTCCT
TGAGTTGTTCCCAGTCGATAGTGCCTTGATAATGCGAGATGTCGATGCCTCGTATTTCGT
ATCCGTCAGGATACTCGGCATCGCCATAAAGCGCACGCCAACGGAACCCCGTAGGTCCCA
CAAAGAAATAATAGAACGCACCCACGTAGAGAAGCACAACAGCAATACCTCCTATCCACC
ATGCCCAGCGAGGGTATCGGCCAAAGAAGCCATGGCGGGTACGAGAAGTGCGACGGCGCC
TGACGGGCTGTCGACTTGTTTTGCGTTTTTGTGGTTTACGTTGGGTTTGTACCATTTGGT
TTTATGTGCTTTTATGAAGAAAAGCAAAGAGTGAAAAGCAAAGAACCGCATGGATTTAAA
ATAAAAGCATTTGAATTCTTCACTCTTCACTCTCCTTATTTTATAGGGTAACTTTATTTA
CCTTCCTGTTCCAGCTTCAGAGTCTTTGTGGTCTGATCACAAACCTCAGCAGGACCCCAG
TACTGGATAGGACCAGGATAAATGTAAGAAGTTTCTCTTGCCCAAACATCACGCTTGGCA
GCGAAAGCCTTGAATGGAGCACCATCAAGCTCGACGAGAGCCTTGCGGATAACTGGCTTC
ATCTCACCATTACGCTTCTCCATGTTCATCATCATGGTGATTGGCACACCTCCTGCCTTC
CATTCGTCGGTATTGGCTGTTGTGTTCTTTACGATGGCCATGTAACCAGTCTTGCCGTTG
GCGATAAGCTGTGCAGCGCTGGTTCCAAGTGCGTAGCAGTAATCTGCGTCAAAGTTGGAT
GGAGCAGCACAACGACCTTCGTAACCGAAGAAGTGATGCTGAGCGGCAAACTTACCTACG
TACTTGCCTTCCTTCTTCCATTCGTCCAACTTGGCAGCAACCATCTCAGAGAGCAACTTC
TCTGTCTCGATAAGAGAAACCTGAACGTTTCCGTGTGGGTCGCGGTCGAGAGAGAGCTGA
CGGGCAACACCCTCAGGAAGAGTAGCGAATGTCTCGGCATTCTCCTTAGAGAGGTGAGCC
AGAATGTACTCACGCTGAGCATCCTTGTCCAAATCCTTATAGTCAGCACCATGAGCAGCC
AAGAGGTCATTCAGTTCCTCAATAAGACGACCGATAGCAGGGATAAATTCTATCAATCCT
TCAGGAATCAGCACAACACCGAAGTTGTTACCGTCAGCAGCACGGTCGGCTACTACCTGA
GCGATATTCTCTACAATCTGATTCAATGTCATATCCTTGGCCTCTACCTCCTCTGAAACA
AGGCAGATGTTAGGCTGTGTCTGAAGCGCGCACTCCAAAGCAATGTGAGAAGCCGAACGA
CCCATCAACTTGACGAAGTGCCAGTATTTACGTGCAGAATTGCAATCGCGCTCAATGTTA
CCAATCAACTCAGAATAAGTCTTGCAGGCTGTATCGAAACCAAAAGAAGTCTCAATCTGA
TCGTTCTTCAAGTCACCGTCGATAGTCTTAGGACAACCGATTACCTGTACACCACACTTC
TTGGCAGCATAGTACTCAGCCAATACGCAGGCATTGGTATTAGAGTCGTCACCGCCGATG
ATAACAACAGCCTGGATGTCCAACTCGCGGATAATCTCCAAACCCTTGTCAAACTGGTCG
GTCTTCTCCAACTTGGTACGGCCAGAACCAATCATATCGAAACCACCAGTATTGCGGTAG
TCGTTGATGAAGTCGGCTGTAATCTCCATATAGTTATGGTCAACCAAGCCACCAGGACCC
ATGAGGAAACCATAAAGGCGGTTGGCTGGGTTCAACTTCTTCAATGCATCAAAAAGACCA
CAAATGACATTGTGACCGCCAGGAGCCTGACCGCCACTGAGGATAACACCCACGTTCATC
TTGGTGTCGTGAGCCTCATCACCAGGTACGAACTCTACGAGAGGCATACCATAAGTGTTA
GGGAAGAGCTTCTTGATTTCTTCCTGATTGTCTACACTCTGAGTAGGAGCACCTTCTTTC
ACTTTTACGTTGCCCTGTAATCCTTTAGGGAGTTTCGGAAGGTAGGCTGCTCGTGCTAAT
TGCAATTCACTTTTTTCCATGTCTTTTAGAATTTATAATTTTTtATTTACTGAAACTTCA
AAACATCTGCAAAAGTAATTTATTTTTtCCACATAAAGAAACAAATAAAGCTAAAAATGA
GTTAAAGAGAACTTTTTTTTCATTCTTGTGCACGAATTACGAATAAAATTACTATCTTTG
AGCATTGAAATCATATTGTCATTCATTTAAAGATAAAAACTATGGCTAATAAAAGAGATT
TAAAACGTACAATCAATTACATCACCAGCGATATGTTCGCCGAGTGTGTAGCAGCTTCAT
TGTATAGCAGCAAACCAGCAGACGAAGATGTCGACGGCATTCTGACTGCTATTGTCATGA
TTCGCACAGACTTTATCTGCCGCGTGTCACATCCAGAGCCAGGCATGGAGCAGAAAAAGT
ACTATAAGAAGCTCATTGAAGACTTCAACAAGCAGGCCTGCGAGATTATTGACCAAATCA
ACAATCTGGATTAATTATTGGAAGGAATTCTGATTATTACATTATTATATATAATATCAG
TTTTCTAACCAAAACTTCGAAACACACTGTAATGATCAAACAATTATCCAAATGGATACT
CTATAAGTGCTTGGGATGGACCAAGGAGATTACCATAGCCCATCCCGAGAAGTATATTAT
CTGTCTTGCTCCACATACCAGCAACTGGGACCTCATCATCGGACAACTCTACGCTCATGC
CGAAGGAATCAAGAGCAACTTCCTGATGAAGAAGGAATGGTTCTTCTGGCCATTGGGACC
CATCTTCCGCAAGATGGGAGGAATACCGGTATGGCGAAGCAAGCACACCAGCATGACCGA
CAACCTGGCTGAGGAAGCCCGCAAGCGAGACCACTTCTGTCTCTGCATCACACCCGAGGG
AACCCGTTCGCTCAACCCCGACTGGAAGAAGGGATTCTACTTCATTGCCCTCAAGGCAGG
AATTCCTATCCTGCTCTATGGCGCAGACTATCAGAAACGGCTCATTACGTGCACCAAGCA
GATTATACCATCTGGCGACCTGGATGCCGACATGCGAGAAATCAAGTTGTACTTCAAAGA
CTTCAAGGGAAAGAAGCCCGAGAAGTTTACGATAGGCAACATATAAAAACTCTGATGAAA
GAAAAACTCTACATGATACGACTGTTGACTTGCAGTTTAGCTGCATGCTCATTCCTTTCC
TTGCCCGTCGCAGCTCAGTCTGTGACGGGCAAGGTATACCTTGACGGCAACACAAGAGCA
TGGGAAGATATCAACTACGAGGGAGACCCATGGGTCTTCAACATGTCTCGCCCCTACTTT
GTAACGCGTGGACTGCAGAACAGACACCTCTCGGTATGGGCATCGCACGGAAGATATTAT
GATGGAGACCAGAGAAGATGGAAATGGCAACGCCCcAACCTCTTCGGCACTACCGAGGAC
CTCTTCACGCAAACCATCGTGGTGCCCTACCTCATACCCATGCTGCAGAATGCCGGAGCC
ATTGTCTTCACTCCTCGTGAGCGTGACTGGCAGAAGCATGAAGTGATCGTCGACAACGAT
GATGCCTTCAAACGCCCGTATTATGTTGAGACCGTCAACGGTAAAAAaTGGAAAGACTGT
GATTCCATAGGTTTCGCTGCCAGAAGAAGATATTATGAAGACAATCAGAATCCCTTTACC
GACGGAACTGTAAGGAAGGCAAAAGCCACCAAGAAGAAGAACCATAGCGAGATAAGCTAT
CAGCCCGACCTGCCCGAAGCAGGCAAGTATGCTGTCTACGTAAGCTACCAAAGTCTGCCA
AAGAGTGTGACCGATGCGAAATACATCGTCTACCACAAGGGAGAGGCAACCGAGTTTTCC
GTCAACCAGCGCATGGGCGGAGGAACATGGGTCTACTTGGGCACATTCGACTTTGACAAG
GGCTGCAATACACTCAACCGTGTGGTTGTAACCAATCAAGCTTCCAAACGAGGAGTGGTG
ACCAGTGATGCCGTACGTTTTGGTGGCGGCATGGGCAACATCCTGAGGGGCAACAACTCG
AGCGGTATGCCCCGCTGCCTCGAAGGAGCACGATACTATGCACAGTGGGCAGGTGCTCCC
TATCATGTATACGGAGGAAGAAAAGGAGCCAATGACTACGCCGACGACATCAACACACGC
TCGCTGATGACCAACTGGTTGGGAGGCGGAAGTCCCTATATGCCAGCGCTTCAGGGTAAG
AAGGTTCCTATAGAACTCTCACTTGCCGTACACAGCGACGCGGGTTACAACAAGGACGGA
AAGACAACCTGGGGCTCCCTGGCCATCTGCACCACCAACTTCAACGACGGCATGCTGAAC
AGCGGCATCTCGCGCATGACATCCAAGGACTGGGCCAAGGCTTTGCTCAAGAATCTGGTC
AGCGACCTTAGACAGCAGTATGGCGAATTCTCAGAGCGTTATCTCTGGGACCGCAACTAC
TCCGAGACCCGTTTGCCCGAAGTTCCTGCCGCCATCATCGAGACCCTGTCGCACCAGAGT
TTCCCCGACATGAAGATTGGTCAGGACCCGATGGGCAAATTCACCATAGCACGCTCGCTC
TATAAGACCATCTTGAGATATGTATGCACCAACCACGGTCTGCCCTATGTAGTTCAACCC
CTTGCACCCAACAATTTCTCGGTAGAGATTGATGCCCAAGGAACAGCCCACCTGTCATGG
AGTCCACAGACCGACCGCAGCGAGCCTACTGCCCAGCCTACATCGTATATTCTGTATACA
GCTATGGGTAAAGGAGGCTTTGACAACGGACAGATCATTAAGGGAGCCTCTTGCAGCATG
AACTTGAAGCCGGGCGAACTCTATACTTTCAAGGTGGCGGCTCTCAACAGCGGCGGGGAG
AGTTTCCCAACCGAGAAACTTTGTGCGCGATACGAGCCAGCAGCCACCAAGACGGTTTTG
ATTGTCAACAACTTCCATCGACTGGCAGCGCCTCAGGTGATCGACAATGACTCCCTGCAA
GGATTCGACATGGAACAAGACCCTGGTGTAAGCTATGGATTGACGGCAGGATGGAGTGGT
AAGCAACTTGTCTTCGACCGACAGAGGATGGGCAACGAGAGCAGTTCCGGCTTGGGCTAT
TCTGGCAACGAACTGGCAGGAAACTTCATTGCCGGCAACGATTTCAGTTATGTGGAAGAA
CATGCTCGCAGTATAGCCGCCAGTCCAAAATACAATGTGGCAAGCTGTTCGAGTGAATGT
GTCGCAGCAGGAAAGGTGAAGATGAATGCCTACCCTGTAGTCGACCTCATCAATGGTTTG
GAACGCTACGACGGTTACACACCCACCTATTACAAATCGTTCACCCCTACCCTGCAGCAA
CGGCTCAAGGCCTATACGCAGGGAGGCGGAGCCTTGCTGGTAAGCGGTTCCTATATAGGC
AGCGACATGACCACACCCGATGAGAGGAACTTCCTGAGCGATGTGCTGAAAGTAAGTTAT
CCAACCAATGACAGCATCACACAGACTACCGACAGCGTATCGGGCTTAGGTCTACGTTTC
GCTTATTACAACACGCTCAATGACAGGCATTATGCTGCCACACATCCCGATGTACTCTTG
CCGACAACGACAGTTGTTACCGCTCCCTTCAGCGCCATGGTTTACACATCAGGCAGTAGC
GCTGCAGTAGCATACAGGGGAAATGACTATCGCTCATTCACCATGGGGTTCCCCCTCGAA
TGTATCAACGAGGAAAAGACTCGCACAAGCATCCTATTGGGAATACTCCGTTTTCTGACA
GAGTAGGAACAGAGGCGCTAAGTTTGCGCTTGTGTAAGCTAAAGATAAAAGTTCAATAAA
GATAAAGATAAAAaCAACAACATAAAAACAGAAAGACTATGTACAAAATTCAAGCAAACC
AGTCAGGCACACGCTCTATAGAAGTGAGCGACCTGCACCTTGAGACCATCGACAAATATC
AGTTGCTCCGCAACCTCGTAGACAGCAACGGCATCATCGACGAGGGAGTATTGGAGAAAC
TCAAGCTCAACGTACGTGCCCTGCTCGAAGCAGACAACTGCCAGGACAAGGCATTGCTCG
ACTTGTGTCTCGACGTCATCTACAACAGTAACATGAAGGCACTCGGCCTTCACAACCTCG
TCCTGCTCTATGTGGACTGGCTCGACAAACGTGCCGCCAACGAGGCAGAAGACACAAACG
CAATAACAGACTAAAACGTAAGAATGGAATACAGACTGACAGATTTTCTGCCTACCACAA
AGAAGGAATGCGAACTGCGAGGATGGGATCAGCTCGATGTCATTCTCTTCTCGGGCGATG
CCTACGTGGATCATCCATCCTTCGGACCTGCCGTCATAGCACGCACGCTCGAAGCTCATG
GATACAAAGTTGCCATCGTACCTCAACCCGACTGGCATGGTGACTTTAGAGATTTCAAGA
AACTGGGACGTCCCCGTCTCTTCTTTGGAGTCTCGCCAGGCGCAATGGACTCGATGGTAA
ACCGCTACACAGCCAATCGGCGTATGCGCAGCGAGGATGCTTTCAGTCCAGACTCACGTC
ACGACATGCGCCCCGACTATCCTTCTATCGTCTACACACAGATCCTCAAGAAACTCTATC
CCGATGTTCCTGTATCATTGGGCGGCATTGAAGCCAGCATGCGTCGCATCAGTCATTATG
ACTACTGGCAGGATAAGCTTAAGAAATGTATTCTTTGTGATTCGGGTGCCGACATCATCC
TCTATGGTATGGGTGAGAAGTCTATCATCGCCTTGGCCGAAGCACTCGACAGCGGTCGCA
CAATCAAGGAGATAAGAGACATTCCGCAGACAGTCTTTCTCTGTCGCGAGGACGAGATCC
CCGGCGGTATCAAGGAAGATGACATCATGCTGCACAGCCATGAGGAATGCCTGCAGAACA
AGAAAGGACAAGCAGAGAATGTACGTCATCTGGAAGAAGAATCGAACAAGGTTCATGCCC
AGCGCATGATTCAGCCCGTGGATGGCAAGGTGGTGGTGGTCAATCCTCCATTCCCTACCA
TGACAACGGAGGAACTCGACGCCTCATTCGACCTTCCCTATACCCGATTGCCTCACCCTA
AATACAAAGGTAAGACCATACCTGCCTACGAGATGATCAAGTTCTCGGTCAACCTTCACC
GTGGCTGTTTCGGTGGCTGTTCCTTCTGCACCATCTCTGCACATCAGGGCAAGTTTGTAG
TTTGCCGCAGCAAGGAAAGCATCCTCAAGGAGGTGAAAAAGATTATCCAGATGCCCGACT
TCAAGGGTTATCTGAGCGACCTCGGCGGACCATCAGCCAACATGTATGGAATGCATGGCA
ATAACCTCAAGGCATGTGAGAAGTGCAAACGACCTTCTTGTGTGAATCCACAGATTTGTC
CCAACCTCAACACCGACCACAGCAAACTGCTCGACATCTATCATGCCGTGGATGCTCTGC
CCGGCATCAAGAAGAGTTTTATCGGCAGTGGTGTGCGCTACGACCTGTTGTTGCACAAGA
GCAAGGACGAGAAGATCAATGCCGCAGCCCGTCAGTACACCCGCGAACTCATTACCAAGC
ATGTGAGTGGTCGACTCAAAGTGGCACCAGAGCACACCAGCCCAGAAGTACTGAAGTTCA
TGCGCAAGCCGTCATTCGACCTGTTCTATGAGTTCAAGCGCATCTTCGATCGCATCAATA
AGGAGGAAGGACTCAACCAGCAGATCATCCCTTACTTCATCAGTTCGCATCCCGGCTGTC
ATGAGGAGGATATGGCTGAGTTGGCTGTCATCACCAAAGGACTCGATTTCCATCTGGAGC
AGGTGCAGGACTTCACTCCTACACCCATGACCATCTCTACCGAGACTTGGTATACCGGCT
ATGATCCCTACACGCTCGAACCGGTGTTCAGCGCTAAGACTCCAAAGGAAAAaCTTGCCC
AGCGCATGTTCTTCTTCTGGTACAAGCCGGAGGAGCGTCGAGCTATTGAGTCAGAATTGA
AGCGCATTGGCCGTTCCGACCTGATAGCCAAGCTCTACGACAAACCATTGAGAGGTGGAA
AAGGCAGAATGCCTCAAGCTCATTACGACGACAAGGCCATTGGCTCTACTTACGACAATC
CAGGAGTAGGACGTGGAGCCAGAGGCAAGCGTGGCAGCAACCGACAGGAGAATCAGCGTG
GAGCCTACAGACAAGACTCACAACGAGGCGGCTATCGTCAGAATGTACAGAGAGGAAAAA
ACGAATATGCTCCAAAGGGTTATGGCAACGTGGGTTGTTACGACGAAGAGAAATATCTTA
ATGATGGCAAACCGCTGAACGGAAAGTCTGCCAACATCCGTGATGTTGTGGCAGCTGCCA
GGGCCGAATTGCACGAAGCCAAAGCCAAGGGTGCCGGCTTCTTCAAAAACAAAAAGAAGA
AAAGCTTCAATCCCAACTTCGACAGCAACAACCGAAACAAAAGAGGAAAGAAATAAAGGA
GTTAAGGAGTTAAAGGAGTTAAGACAAATGTCCCATTGCTTATGCTGTTGGACATTTGTA
CTTCAACTAAACAATAAACTAAGTAATAAAGCTATTGTCTTAACTCCTTTAACTCCCTTA
ACTCCTTATTAATTAATATACACCCGTGCGCAAGTATTCCAATAATTACAAATGATATTT
GTTGGAATACTTGCGCTTGGCTTTTACTGGTGCACCATGAAAACCTCCACCGATACTTCC
GCCACTAAAGCCTCGGCTGCCGCCAGCCACACCACAATAGTCAGCCCACCGCGCACGGAT
ACGGTCTACATAGTCGGCAGTTTCCGAACCACGCATATATCCATATTTCACAACTGGGTC
GCTGTAATAAGCAGGCTGAGACAATCGCAATACAAACTCGCGTACATCACCCCAGTTGTA
TGCATTCCTGCCATGTTTACGTGCCAAAGACATGGCATCACGCACATGATGGAATCCACC
ATTATAGGCAGCTAAGGCGAAAAGTATACGCTGCGATGGGTCTCCGACATCAGCGAAATG
CCCCTGCAGTTCAGCCATGTATCTTGCAGCAGCAGCCACATTAGCCTCAGGTTCATGCAC
CTGACTCATGGGCAAACCTAAGTGAGCGGCTGTAGATGGCATAATCTGCATCAGTCCGCA
GGCGCCAGCCCACGACTTTGCATTCGGGTCGAAGCAACTCTCCTGATAACACTGGGCAGC
CATCAGTCGCCAGTCCATACGGGCAGCTCCGGCATACATCTGGAATAATCTATCGTATTT
AGATATCACACCTTTAGAACGATTGAGGAAAGGAGAGTAAACATGACGGCTGATGCTGCG
TGAAGAAAGCAAGAAACTCTCCTCCTGTTTCACCTCTGCTATCATCTTAGGCTTGAACCA
ACTGTTGAGGGTATCGGCAAGACTCTTGTTGCCAGCAGCTACCGACCATTGTTCATCATC
CGTTTTCACACCACAGAAGAGCAATCCGCCCTTCGCCTTCACACGAGCCAAAGGTACGGC
TATCAGGTCGCCTTCGCCTTTCTTCAACTTACTCACCATTTCAGCCGTGTCCTTACATTC
CTCCACACGTAACGACACACCAATCTGTTGCGCGAACTTCTCGCATAACAGATATTGCAA
TCCCATTCCATGCCCATGATAATCATAATAGGTGGTAGGTCCATTCACGGTCAGCATGAT
GAGTTCACCACCCGACACGATATCATCGAGCGACAAGCCCTTGCCTTGAGACTGAGGAGC
AGGCTCATCAGAAACCTCTACATCCCCCACGGGCGTACCCCATGGAGTAAGCTCTTGTTG
TTCCTTTTTTGAGGAGCATCCCAAGAGCATAAAACCTGCAACAAATACAAATAAATATTC
TTTCTTCATGTTTAATGCTACAAAAGTACAAATATTCTTGCATATTCGGGCAAAAATCTG
TACTTTTGCATTGATTTTTAATAAAAATGAAGAAATATGTTACGAATAGCAGTGCAGTCA
AAGGGTCGTCTCTTCGATGACACCATGAATCTTCTCTCGGAAGCAGACATTAAAGTAAGT
GCCTCGAAGCGTACACTCTTGGTACAGTCAACCAATTTCCCTATCGAGGTGCTCTACCTT
CGCGATGATGATATCCCTCAGAGCGTGGCATCAGGAGTAGCCGATATCGGTATCGTTGGC
GAGAACGAATTTGTAGAACGTGGCGAGAACGCTCAGATTATCGATCGTCTGGGTTTCAGC
AAGTGTCGCCTGAGCCTTGCCATTCCTAAGAAGATCGACTATACCGGTCTGAAATGGTTC
GACGGCAAGAAGATAGCCACCTCCTACCCCAACATCCTTCGCAACTTCATGAAGAAGAAC
GGCATCAACGCCGACATTCATGTAATCACAGGTTCTGTAGAAATCAGCCCCGGTATCGGT
TTGGCAGATGGTATCTTCGATATTGTCAGCTCAGGCTCTACACTTATCAGCAACAATCTG
GCTGAGGTAGAGGTCGTGATGAAGAGCGAGGCTCTCCTCATCGGCAACTGGAACATGGAC
GAGCAGAAACATCAGATTCTCAACGAGATGCTGTTCCGCTTTGAGGCAGTACGTTCAGCC
CAGGACAAAAAATACGTGATGATGAATGCCCCTAAGGATAAAATTGATGCCATCACTGAG
GTGTTGCCAGGTATCAAGAGTCCTACCATCATCCCTCTTGCCGACGAGAATTGGTGCTCT
ATCCATACCGTTCTCGACGAGAAGCGTTTCTGGGAAATTATCGGTAAACTGAAGGAATTG
GGAGCACAGGGCATCCTGGTAACTCCTATCGAGAAAATGATTTTGTAACAACCACTTGCA
AATATCTTTGCATAAATAGTAAACTGAAGTTTCGCATGTGGTTCAAGTACGGGCTGAAGG
CCCAAAAGCTCCTAGCCCAAGGCATCGCCCTGGGTATAATGGCAATCAGCAATGCGCCCT
GTAAGGGCAACAGCTTTATATATTGCCTGGAGTTTTAAAGCTTTTGCCCTTACAGGGCGA
CAGGTTACCGCCCCAAACAACCCAGGGCGATGCCCTGGGCTAAGAGTTTCTGCCCTTTCA
GGGCGTGTGGGGCTTACTTGCGAAACTTGAATATATAAAACTTAAATTGGAATGAAGGTA
ATAAAGTATCCTGCAAAGGAAGAATGGAAGGAACTCGTTAAGCGTCCGCACCTCGATGTA
TCGCAGCTCAATGCGACAGTTGAGGGAGTTTTGGAAGACGTAAGAAATCATGGCGATGAA
GCCGTGAAGCGCTATGAAGAGAAATTCGACCATGCCCATCTCGACAGTTTGTCTGTATCC
GAGGCTGAGATGGACGAAGCAGAACACATGGTGTCGGCTGAACTTAAACATGCACTGGAG
CTCGCCCATCATAACATTGCCCGATTCCATGAAAGTCAGAAGTTTGAAGGAAGCAAGGTG
GAAACCTGCCCTGGTGTGGAGTGCTGGCAGAAAAGTGTCGCCATACAGAAGGTGGGCCTC
TATATACCTGGAGGTACAGCTCCTCTTTTCTCTACCGTACTGATGCTTGCCACACCAGCC
AAGATAGCCGGTTGCGAGGAGATAGTTCTCTGTACCCCTCCTAACGCAGAAGGTAAGGTA
AACCCAGCCATCCTCATGGCTGCCAAGATAGCTGGAGTCAGCAAGATTTTCAAGGCTGGA
GGTGTTCAGGCTATCGGTGCCATGGCTTATGGTACAGAGAGTGTGCCAAAGGTGTATAAA
ATCTTTGGTCCTGGCAACCAGTTTGTGATGGCAGCCAAGCAGCATGTCTCACTACACGAT
GTGGCGATAGACATGCCAGCAGGTCCATCTGAGGTTTGTGTCATTGCCGATGAAAGCAGC
AACCCAGTCTTTGTCGCTGCCGACCTGTTGTCGCAGGCGGAACATGGTTTCGACTCTCAG
GTGTTCTTCATTACCACCTCCGAAGAGATGATTTCTAAGGTGGTAAAAGAGGTTGAACAA
CAGTTGGAGCGTTTGCCACGTAAGGAGATGGCACACACATCGTTAGACAACTCGAAGTTC
ATCCTCGTCAAAGACAAGCAGGAGGCCATTGACCTGAGCAATGCCTATGCTCCCGAGCAT
CTCATCATAGCCACAAGCGACTTCGAGCAGTTGGCAGAGAAGGTGGTGAATGCAGGAAGT
GTATTCTTAGGCAACTATGCCTGTGAGAGTGCCGGCGATTATGCCAGCGGTACCAATCAC
ACCTTGCCGACTCATGGCTATGCCTTGGCATATAATGGTGTAAATCTCGACAGCTACAAT
CGCAAAATTACATTCCAGCATCTCAGCAAGGAAGGCATCCGAAGCATCGGAAAAGCCGTA
GTCACAATGGCAGAGAACGAACAGCTCGAAGCCCACGCCAATGCCATGCGGTTGAGAGTG
GAGAGCCTTGGTGAAAGGTAAAAAGGTAAAAAAGTAAAAaGTAAAAAGGTAAAGAAGCGT
TTCATATGCTTTTTTACCTTCAATTTTCTGATAAAATCATAATGAAAGAACTGAAACAAC
TTTGCCGAGAGAACATATGGAACTTGGCACCCTATAGTTGCGCCCGCAATGAGTTTAGTG
GTCGCACAGCCCGCGTCTTCCTCGACGCTAATGAGAATCCATACAACGACCCATACAATC
GCTATCCAGACCCCTTGCAGCTCGAATTGAAGAAACAGCTCAGTAAGGTGAAGGGCGTGG
CAGAAGATAAGATCTTCTTGGGCAATGGTTCAGATGAGGCCATCGATTTGGTTTACAGAG
TGTTCTGCCGTCCAGGCAAGGACAATGTAGTGGCCATAGCTCCCACTTATGGTATGTATG
AAGTATGTGCCGACATCAATGACGTGGAATACCGCCCAGTATTGCTCAACGAGCAGTTCC
AGACCACAGCCGACCATCTCTTAGCAGCCTGTGACGAGAACACCAAGGTTATCTGGTTCT
GCAGTCCCAACAATCCAACCGGCAATCTCATCTCACCCGACACCATTGATGGTGTATTGT
CACGTTTCGACGGCATCGTAGTAGTCGATGAAGCCTATGGCGACTTTGCCAAGACCCGCC
CCTACCGGCTGCAGTTGGCAAAATATCCCAACCTCATCGTGCTCAACACTATGAGTAAGG
CATGGGGATGTGCAGCCATCCGTCTGGGCATGGCATTTGCCAGCAAGCAGATAGTAGATA
TATTCAATAAGGTGAAATACCCTTACAACATCAACCTCCTCACCCAGCAGCAGGCACTCG
AGGTTCTGAAAGATCCCTATCAGGTAGACGACTGGGTGAAGACCATTCTGCAGGAACGTG
GAAAGGTGATGGCAGCCTTCACCGACCTGCCTATCTGCCAGAAGGTGTACCCCACAGAGG
CCAACTTCTTCCTCGCAAAGATGACAGATGCTACAGCCATCTATAACTATTTGGTCAATC
AGGGCATCATTGTGCGCAATCGCAACAATGTGCAACTTTGTGGCAACTGCCTGCGTATCA
CAGTCGGCAAAAAGAGCGAAAATATCGACCTTTTGGCTGCACTCCGCCAGTATTGAGAAA
AAAaGCCATGCTCCTTTACAACAAATTACACGATTTAGAGTTATTATATAATAAGAATAG
AATATTAATAGCATAATTATCAAAAAATAGCATACGATAAACAATGAAGAAATATATCAT
TTTTGCGCTCATGCTCTTGTCTGCAGGTTCAGTAATGGCCCAGTCAGGCATGACGGATGA
TCAAGTGATGAGTTTTGTAGCCAAGGAGCATAGTGCAGGCACCTCTAATTCGCAGATTGT
CACCAAGCTGATGCAGCGTGGTGTCGACATTTCTCAGATTCGCCGAGTTCGTGAGAAGTA
TGAGAAGATGCAGAAGCAAGGTTCTTTGGCCAGTGCTACCGACCGCACAGGAAATACAAG
TCGTCTGCGCAGCAATAATGGCAAGACACGTTCCGACTATGGAAAACAGTCCGACAAAGA
GGCTGCCAACTACTCCAACTATCGTGTGCAAGCCCAGCGCGACTATTCTTACAGACACAC
TTACGACAGCAATGACGAGGAATATGGCGACATGCAAAACGAGTTGAATGGCATTGTGCC
CGATTCCACTCAGATGCTCAAACAGTTGTTGGCTCAGCAGGCTAAAGATAAACATCGCGT
TTTCGGCCGTGACATCTTCAATAACAAGGAGTTAAGCTTCGAGCCTAACATGAACATCGC
TACCCCACAGAACTATCGTCTGGGGCCAGGCGATGCAGTTATCATTGATATTTACGGAGC
ATCTCAGCGCACCATTCAGAGCACAGTTTCTCCCGATGGTGAAGTAACCATCGAGGGTTA
TGGCCCTGTCAATGTCAGTGGACTGACTGTAGCACAAGCCAATGCCCGCTTACGCAACAC
ACTCGGAAGCCGTTATCGCAGCAGCCGTGTGAAACTGACAGTAGGCCAGACCAAGACCAT
CATGGTCAATGTGATGGGCGAAGTAAAGGCACCGGGAACCTATACCCTATCAGCCTTTGC
CACCGTGTTCCATGCCCTGTATATGGCAGGAGGCACCAACAACCTCGGAACCCTGCGTAA
CATCAAGGTTTATCGTCACAACCGACTTGTAACCGTAGTAGATATCTACGACTATATTCT
CAACGGCAAACTGACAGGCAATGTTCGTTTGGCCGATAATGATGTCATCGTGGTAGGCCC
ATACGACTGCCTTGTCAACATCAGCGGAAAGGTAAAGCGCCCTATGTTCTACGAGATGAA
GAAGAACGAGAGCCTTAACTCCGTACTCAAGTATGCCGGTGGTTTTACAGGAGATGCCTA
TACCAAGGCCGTTCGCGTGAATCGTAAGACAGGCAGAGAGTATTCAGTATTCAACGTAGA
AGAATTCGATTACGCCAACTTCCGTATAGCTGATGGCGACTCTGTTAGCGTAGACTCTAT
CCTGCCACGTTATGCCAATACCGTAGAAATCAAGGGAGCCGTATTCCGTCCCGGCATGTA
CAACTTGGGCGAACAGATCAACAGCGTTCGCACTCTCGTAGAACATGCAGAGGGACTCAC
CGAGGAAGCATTTACAGCCCGTGCCGTAATGCATCGCATGAAGACCGACCGCTCTTTGGA
GGTAATCAGCGTCGATATTGCAGGCATCATGAGTGGTAAGGTGGCCGACATCCCATTGAA
GGAGAATGACGTGCTCTTCATCCCTACCCGTCAGGACAAGATGATAGAACGCACCATCAC
CATCCGTGGCGAAGTAAACTATCCTGGCACATACAAGTATGCCGACAATGAGACCATCGA
GGACTTCGTTCTTCAGGCAGGCGGACTCACCGACAGGGCTTCTGTAGTGAAAGTCAACGT
AAGCCGTCGAGTCAACAATCCGAAGGCATTGCGTCCTGACAGCATCATTGCCAAGAGTTT
CGAACTCACCTTGAAGGACGGTTTCGTTATCGACGGCACACCAGGCTTTACCCTGATGCC
ATTCGATGAGGTTTATATCCGCAAAAATCCAAGTTATACGGAACAGCAAAATGTAAGTAT
CGAAGGAGAGGTCGTGTTCCAAGGTGCCTACACCATGACCAAGCGTCCTTCACGTCTGAG
CGACTTATATCACATGGCAGGCGGTGCTACCGACCATGCCTACATCAAGGGAGCCCGTCT
TCTTCGCCGCACCAATCAGGCTGAACGCGACCTGATGTACGCTATCTATAAAAAGGAACG
CGAAAACCAGCAGAAGAACCTCCTTCAGTTGGCAACCAGCAGCAATAACGGCTCCGCCAT
TCAGCAGTCAGCCGAAAGTGCCAAGAATGCAGAACTCGAGAAGTTCAATATTCCAGATGA
ATACCCAGTAGGAATCGACTTGGCAGAAGCACTCAAGAATCCTGGCTGTGACGAAGATAT
GGTTTTGCGTGAAGGCGACCGCCTCATCGTACCTCAATACGACGGAACCGTTAAGATCAA
TGGAGCTGTTATGTTCGCCAACACTGTGGCATACGTCAAGGGCAAGCGAGCAAGCTATTA
CATAGACGAGGCCGGTGGCTTCGCCTCAGATGCAGTCAAGAGCAAGGCATACGTCATCTA
CATGAATGGTAAGGTGGCAAAGGTAAGTCATGGAGCCCGCATCCTGCCTGGTTGCGAAAT
CGTTGTCCCATCCAAGTTGAAGCGCAAGATGAGTGTTGCTGAGACTATGAGCCTTGGTTC
CAGCATGTCGAGCATCGCCGCCATGATAGCAACCATCGCCAATATGACGAAGTAAGAGCA
TGACACCTCAAACGAAGGAGTCATTCTTATGAAATATCCTATGCGTTGGTTAATGGGATA
AGTTGTGATGAATAACTAAAGAAATTATGGAAGCAATCAAGAGATTACCAATAGGAATAT
CCGACTTCAAGACCCTACAGAGAAGTCAAAAGTATTTTGTTGACAAAACAATGTACTTGC
CATTATTAGAGAAGATTTCAAATTTTCTCTTCTTGATACGTCCACGTCGTTTTGGCAAGA
GTTTGTTTTTGTCAATGGTAGCCGATTACTTCGATTGCGCCAACAAAGATATCGAAAAAG
AATATCAAGGCACATGGATAGAAACACATCCTTTAGAATCAAAAGGCAAATTTCAGATTT
TGCAATTCGACTTTTCCCAGGTTTTGGACAGAGTAGAGAATCTTGAGGCCGACTTCAACA
CATACTGTTGCAGTTGTCTGAATCAATTTGTTCAAAAATACCAGAACTATTATACAAAAG
ACACGGTAGAATGGGCTTTGGCAGCCACTACTTCCAAGGACAAAATCAACATTCTGTCCA
AAGAAGCCAAGGAACGAGGATATCATCTTTATCTCATCATTGACGAATACGACAACTTCA
CCAACACCGTTCTCAATGAGTTGGGCGAGGATACCTATCATAACATGACCCACAGCAGTG
GTTTTTACCGCAATGCCTTCAAGATATTCAAACCGAACTTCGAGCGTATTCTCTTTATGG
GTGTCAGCCCTATCACCCTCAACGATTTGACCAGTGGCTTCAACATCGCTACCAACATAA
GCCTTCATCCATGGTTCAACATGATGTTAGGCTTCAGCGAAGAAGAAGTACGCCAGATGA
TATCCTACTACATATCTGTAGGACTTATCATAACGGGTGATTCTATTGACAGAGCTGTTA
GTGAAGAAGAAAAGATCAATGCGATTATAGCAGAGATGAAACCATGGTACGACAACTACT
GCTTTTCAGAAGATAGATACAATATCGATCCGAGCATGTACAACAGCAACATGGTACTCT
ACTATCTCAACAACCTCATCACAACAGGAAAAGCTCCCAAGGAGATGGCAGATCCAAGTT
GTCGTACAGATTATGCCAAGTTGAAGAACCTCGTAAGGCTCGACCATCTGGATGGCGACC
GTAAAGGAGTCTTGATGAAGATTGCCGAGAAAGGCTTTATTGATGCCTCTATTGCTGATT
CTTTTGCAGCAGAGGAAGTAATGAATCCTGACCGTTTCGTCAGCCTATTGTACTACTATG
GAATGTTGACTATTGGAGGAACCGACCTTGATGCACTTCATCTTGTCATTCCCAACAACA
CCATCCGCAAGATGTATTACGACTTTCTGGTAGAACAGTTTCAGGCATTGCATAGCTTGG
ATCTCAATGACTTATCAGCAATGTACCGTAAGGCAGCACAAGAAGGAGAATGGCAACCTC
TATTTGAATATCTTTCCAGTTCATACTGGAAAGACAGCAGCATCAGAGACGGCATTCAGG
GAGAACGCAACATACAAGGTTATTTCAATGCCTACCTTCATCTTTCAAAGCTCTTCATTG
CGCATCCAGAGATAGAGGCAAATCATGGCTATTGCGACTTCTTCCTGTTGGCAGACACAA
AGAAATTCTCCACCCTCCGTCACAGCTATATCATAGAGTTGAAGTATCTTCCATCCAAGG
CAACGGATAGAGAAGCAAAGACAGCAAAGGAACAGGCTGTAGAACAATTAAACAAATACA
TAGCAGATACAAATATACAAAGTCTGACTGCAGGAACACAACTTCACGGAATATACCTCA
TATTCCAGCAAGGTAATGCAACAGAGATAGGAGAAATATAAAATATCTGAATCAAAACAA
AaTAAAGACAAGATTATGGATTTACATACATTAATGCAAGCACAGATGGAGCTGATGGGA
AACGACCAACCAGTTGCTTCTTGCGGTCTTCACGGTGCTACAAGAAGAGACGTAATAGAA
CAAGCAATTGAATATCTCCAAAAATCATTAGCCAACACCGAACGCGACGAGCCTTCCGGA
TATGGCTATCGCATAAATGTAGAGATCTTCAAAAAAGGGAAGCCAAGATTCTAATCACAG
CAAATCCCAACAACACAATCCGCAAGATGTATTACGACTTCTTGATAGAACAGTTTCAGA
CATTGCATAGCTTGGATTTCAACGACTTATTAGCAATGTACCGTAAAAAAGGAAAGAAAC
TGTAAATGAGACTGTAAATGAGACTGTAAATGAGACTGTAAATTATATAATATAACAGCT
TACGTCTATGGTTGGAAAATAGGATAAGTTAATAATAAAAAaCATTATATTAATAGACAT
TATAATATTGTTTTGACACAaAAAAAACATAAGATGAAaAAAAAaGAAATGGAAATAATT
GACCTCAGGGTCATTTTTAGCAAAATATGGGCAAAAAGGAAAATTTACTATATCGTTTTA
CCTATAGTGTTTATATTATCATGTGCTTATATCCTTTGCATACCACGTACATACTCATCC
AACCTTAGCCTTGCACCAGAGTTAAGTAATAACTCAAGCCTTGGTGGTACTATAGGCTCT
TTGGCCTCTTCATTTGGTATAGACATAGGGAATATGGAGACTTCTGATGCTATCAATCCT
ATGCTATACCCTAACCTGATGGAAGATAATGGCTTTGTTGTTGGCTTATTCAATATTAAG
GTAGCAACAGAAGACGGAAGTGTAAAATGCAGCTATTACGATTATCTCACTAAGCACCAA
GATTATCCGTTTTGGGCAAAATGTATTGGAGGAATCAAAAAACTATTTGAAGAGAAAGAA
ACAAAAACAAAAGGGAAAGCACAGATGAACCCTTACATGCTTTCTAAAAAACAAGACGAT
GTAGCATCTGCTATCAGAAAAAACATTTCTATCAGTATCGATAAGAAAACTGCAGTCATC
ACAATCTCTACAGAAGCACAAGATCCGCTGATTTGTAAGACTCTCGCCGATTCTGTAAAA
GAGCGCCTTCAGGTATTCATTACCAACTATCGAACAAGCAAAGCACGTGTAGATGAACAA
TACTACAATAAACTTACAACCGAAGCAAAGCAAGATTACGAAAAGGCCCGCCAATTGTAT
GGTGCCTATAGTGATGCCAACACCGATGTTATACTTGCAAGTATGAAATCTAAGCAAGAA
GACTTAGAAAATGACATGCAATTGAAATTTAATGCTTATAACGCAATGATGACACgtTAT
CAAGCTGCTAAAGCAAAAGTTCAGGAACGTACACCAGCTTTTACGGTGGTTCAAGGTGCA
GCAGTACCAATAAAGCCATCTGGTCCTAAGCGAATGCTATTTGTAGCATGCATGATATCC
TTAGCTTTCTTTATTTTAAGTATTTACTCTATTAAAGATTTATTACTAAAAGATTGATGC
AATAAAAGAAGAAAAGTGGCCGATGAAAGAAGAAACAAATTATATTGAAAATGAGAAGAA
GAAGCGTGTATATAAAAATTCGCTTCTTCTTTTTGTGCGCATATTCATCATCACAATCAT
CAACTTGTACTCTGTTAGATTAGTTGTGAATGGACTTGGAGTGATCGATTATGGTATTTT
CAATGCTGTAGTAGGTGTTGTCATGACATTATCATGTGTGTTTCCTGTGATTGCCGTTTC
TGTTCAACGTTTTTTTtCTTCAGAAATGGGGAAGAATAATTACTCTATGCTTCCAATAAT
ATTTTCTGCAAGTATAAACATCATTTTGGTATTACTATTAATCATCATTATCTTGTTGGA
AACTATAGGAATTTACATCATCAACTCAAAAATGCAGATACCTGTTGAAAGCATAGGTAC
TGTTCACTATATATTTCATCTTTCTATCTTCACCTTTATCTTCAGTTTTATACAAATACC
ATTTATTGCTTCAATATTTGCTCATGAAGACATGAATATTTTTGCATTTATTTCATGTAT
TGATTGCGCATTAAAATTAATAGCATCATTATTTATTAACTATGTATTAGAAAATCGTCT
TTTACTGTATGCTGGAAGTTTAACGATAGTATCATTCTGTACATTTCTATTCTATATGAT
TACATGTAAATCTCGTTATAAAGAATGTTGTTATACAAAAGTCAAAGAAATCAAAATCTA
CAAAGAGATGCTCTCTTTTTCCGGATGGACTATGTATGGTGCATTTGCTGGTATCTGCAT
GATACAGGGCAATACTATCTTACTCAATATTTATTTTGGCCCTCTTGCAAATACAGCATT
TGGTATAGCCAACAATATCTATAATGCATTCAATTCGCTTGCTAATAGCATAGTATTAGC
ATTTCGACCAAGAATGATAAAGACATATGCAGCAAAAAATTATTCAGATTTATCCAAACT
TTTTACAACAAACAACAAATTTATCTTCACCTTGCTAATTATAGTTGCTATACCTATTTT
TACAGAAATAGATACAATCATTCAACTTTGGCTTGGAAAAATGTCTGAAAATATGGTATT
ATATTCAAGGCTTTTTATTCTATATACAATAATTTTGGCCTTACACAACCCTATTACAAC
CATTATACAAGCATCAGGTAAAATAAAGATTTATCACTTATGTGTAGAATCTATTACAAT
AATGAGTTTGCCAACATCTTGGTTTCTTTTTAAGTTAGGGATGCCGTCATATTCAATCTT
TGGCGCAATGATTATATTAGCATTATTTGCTCATGTAGTACGTTTGGTTATCCTACGCAG
GAATTATTCACGCTTTTCGTGTTACAAATATGCAATGAAATTTATATTGCCATCACTGGT
AGTTGCAAGTCTAAGTTCTATAGGAGCCATATTCATACACACATACATTGAAGATAAACT
GCTTCGGTTAGTATCCATGATGACTATATGTCCTATATGGACATTGGTACTTACATATAT
TTTTAACACTTCAAAGGAAGAGAAATTTTATATCCATAAAAAAGGTTTTAAAATAATTAA
GAATATAATAGAAAGAAAATAAAAGAATTTACAAAATATCTAAAATAAATGGGCTACATT
ATAACAATCATATTCATTATAGTTTCACTTTTATGCTTTTTAGAGCATCGGGTCTCAAAC
GAGCATAAAAGTATATTATATTGGGGACTCGCATTTATTCTTATTTTGATTGCTGGATTT
AGAGAAGTTGGTATAGATCCGGATTCTTACAATTATGAATATGCTTATTTGCATTACGAC
AATCCTCGATTAGAGGATGCAATGGAACCATCATATTTTGCAATTGCTGCGTTTTTTAAT
ATGTTTACAAAAAATGTACATGCCATTTTTTTATTTTATGCAGCGATAGGTTTAATATTA
AAATTTATAGCTTTTAAAAAGTTCTCTGAATTGTGGTTCCCTCCAATTGTTATGTACCTC
AGTTTCATTTATGAACTTCATGAATGTGTACAGATTAGGACTGCAATCATGTCGGGACTA
TTCATGATAGCTATTCTATACATTGCAGAAAGTCAACGCGTAAAAGCAACAATTCTTATC
CTGATAGGAACTGTATTTCATATGTCTGCACTCATACTTTTACCCTTGGTTTTTCTAAGT
AATAAAAAAaTGAGCAAAAAAGAACTTTGTATATGGATATCATTAATACCTATAGGATAT
GTACTTTACGCATTAGGCAGCAACTTACTGGTCAATATTCCAATACCATACATTGAAAAT
AAATTGGCAAATTATCAAGAGAATGCTGATGTAATAGATGTTGGTGTTAACGTGTTTAGC
CCATTGCAATTATTCACAACACTTTTGTTTTTGTATCTATTGTATTTCCAAGATACAATA
TGTACATACAATAAATATTATCCTCTTATGATGAAAATATTTGCTTTAAGCTTGTTCTCT
TATGTAGCATTTGCTTTTTTGCCAGTATTCAGTCAAAGAGTAAGTTACTTATTGAGAATT
GTAACAATTATTTTATTCTGTAACATCTACTATACGATAAGACCCAAATGGGTAGGTATG
ACTGTCGTTATACTGATAGCATTTATTTATCTCAACTATAATTTGCCATATATCGGCTAT
CATCTCTTATGGGGAGGATAAAATATTTTTCAAACAAACATAACATATAAATAAAAAaCA
AGTTAAACTAAAAAGATATATAAATTATGACACCAAGAATTATAGCATTATACCTTCCCC
AATTCCACCCAATCCCAGAAAATAACAAATGGTGGGGACCAGGTTTTACAGAATGGACAA
ATGTAGCAAAAGCCAAACCTTTGTTTAAAGGTCATCTGCAGCCAAGAATCCCTGCAGATT
TGGGCTTCTATGATTTACGCTTGCCAGAAACGCGCATACAACAGGCAGAATTGGCAAAGG
CTGCTGGCATAGAAGGGTTCTGCTATTATCATTATTGGTTTGGACATGGGAAACAACTCC
TTGAACGTCCATTCAACGAGGTTGTAGAATCTGGTAAACCAGATTTTCCTTTCTGTATAT
GCTGGGCTAATCATACATGGAGCAATAAAACATGGGAAAGCAAATCTGCCATGCAAAAGA
ACTCCATACTTATCAAACAAGAATATCCAGGAAAAGAAGATGACATAGAGCATTTTATGT
CATTGTTACCGGCATTCAAAGATCACCGGTATATGAAAGTGGATGGCAAACTACTCTTTG
TAATTTATAGTGTATTTGACTTTCCCCATGTTGAAAGATTTCTGAAAACATGGCGTTCAC
TTGCAAAAGAACATGGATTACCTGGTTTTCATTTTGTTGGCATGACACCGTCCACGCTAA
CTTTCAAAATAGACAAAGAAGGTAATCACGTTAGAACTCTACCAAATATATCAAGCAGTA
AAGAAATCTATGAAGCTGTTTTGAATATGGGGTTTGATGCTGTCAACTCTTTTGGAAAGC
GAAGGGGCGAGATGCTTTATGAAGGCAAATGGAAAAATTTAGTAAAGACAGGTTTACGCC
ATATAGGACTGCCAACTGGAAGCATGAAATATGACTATGCTAAAACAGTAAAAAACTATT
TTGCACCCGAAGATGTCTGGGAGAATGTTTATCCTACTATTTTACCCCAGTGGGACAGAA
CACCTCGCGTAGCAAATCAAGATGGCATATATGTGCACGCAACACCAGAAAAGTTCAAAC
AACATATTCTTCAAGCAAGAGAAATAATCGAAGAGAAAAGCGAAGAGCATCAGATACTTT
TCCTTAAATCATGGAACGAATGGGGAGAAGGTAATTATGTAGAACCAGATATGCAATGGG
GGCATGGATTTCTTGATGCGATATCAGAAACTATAAACAAGTAACATATATGAGTAATAA
AATTTTTTATATAGACCCACAATCTATGCATAATCTAGCAGAATATGATTATTCTGTTAC
AAAAAATATGGATTGCGAGATAATATATATATGTAGTAAATATTATGATTATGACATTAA
TCCTAAACTAACATATATTTATGCATTCAAATATAATCACATAAAAAATAGAATTAAGAA
AGCTGTCAGTTATCTTTTTTCCCTCATTTACATAGCTGTACTAATAAACGAATATAAACC
AACTTTGGTTCATATACAGTGGTTTAAGATTCCAAAATTAGACTATTTCTTCTGGAGTAT
CATTAAAAAGATTTTCCATGTGCATATTATACATACAGCACACAATGTATTACCACATAA
CACAGGAACAAAACACCAAGCTATCTATAAAAAAaTATACACAAACTTATCAGATAAAAT
AATCGTTCATAGTGCAAATACAAAAAAaGAAATCTGTAATATATTTAATATTGATCAAGA
TAAAATAGCAATCATCCGACATGGATTGTTGACTATGAAATATAATGAAGAAAAATATAA
AAAACAATTTAAAAATTCTGCATTACTTGAAAAGTTAGAAAATAAAATTGTATTTACATC
TTTAGGTGAACAAAGTTACTACAAAGGAAGCGACCTAATTATTGAAGCATGGCTTAGGTC
TTCTACATTAAACCAGTCTGACAAATGTGTTCTTGTCATGGCGGGGAAATTTAAAAATAT
TGATTACAAGGAAGTTGAAAAATATAAAAATGTTTTCATAAAAAACATACGCGTCTCTAA
CGAAGAGTATATGTTTTGGCTAAGCCATACTGATGCCTATCTTCTTCCTTACAGAAATAT
TTCACAAAGCGGTGCTTTGCTCACTGCTCTTTCTGAACATATACCTGTAGTCACTACAAA
TGCTGGAGGCATTAGTGAACCTATGAGTATAGCCAAAGTAGGCTGGAATATAGGAGAGGC
TAATGTTGAAAATATACAAACAACACTCCTTCATATTCTTAAGAACTCAGATGAAACAAA
AAAAaTTAAGCAAAACCAAATGGGATGGAAAGCTATAGAAGATTTCTATAATTGGGATGA
AATTAGTTATAAAACAGAAATGTTGTATCAGTTAACAACAAAAGAAAAaTTAAAACAACA
TTCACAAACATGATTAAACTTACATAGGTTCAGGAGTTAATGGAAGAAATAATATGGAGA
TTCAGAAAATGTAGACTACAAAAAGGGATATTTGCAAAAATCCTATAAAAAATACAATAT
ATTAAGGTTTTTATGGTTCTTATATAAAATATCAAACTTTCGCAAATGAGGAAATTAAGG
AAGTTAATAAAGTTATTGAAGTCAAAGTCATATTAGTTTATAAAGAGTATTAAACAAAAA
ACTATAAGTTATAACTTTTGGCACCAATGACTTTTATTCTACTATAGTTTCTGAACTTGC
TAAAGCTAAATAAAATAGAAGTGTAAACAATGAAAAAGATAATGTTAGTATTTGGAACCC
GACCAGAAGCCATCAAAATGGCACCATTGGTTAAGGCTTTCCAAGCAAAAAATAACGAGT
TTGAAACTATAGTCTGCGTAACAGGCCAGCATAGAGAAATGCTTGACCAAGTTTTGCATT
TGTTTGACATCAAGCCAGATTTTGATCTTAATATTATGAAACAAGGTCAGGATTTATATG
ATATAACATCAAGAGTCTTACTTGGCATGAGGGATGTTTTCAAAGTTTGCAAACCTGACA
TTCTGTTTGTACATGGTGACACGACAACAAGCACAGCGGCTGCTTTAGCAGGCTTTTATC
AACAGATTCCTGTTGCTCATGTTGAAGCTGGACTTCGTACTAATGACATATACAGTCCTT
GGCCAGAAGAAATGAACAGACAGATCACAGGGCGTATTGCAACTTATAATCTCTCTCCTA
CTCAGCTCAGTCGCCAAAACTTACTTAAGGAAAACGTAGATGAGAACAAGATAACGGTTA
CCGGAAATACCGTTATTGATGCCCTACATTGGGTAACTGCAAAAATTAAGAGTGACAAAA
AGCTTGATGATAATTTATCATTAGATTTGAAAAGCAAAGGATATGACACAAAACGCCTTG
TAGGAAACAGACGTCTTATACTTATCACTGGGCATAGACGAGAGAACTTTGGTGATGGAT
TTCTACATATATGTCATGCAATACAAGATTTGGCAAAGAAATTCCCCGAAGTCGATTTCG
TTTATCCTATGCACCTCAATCCTAATGTTCGAAAGCCCATTCACCAAGTCTTTGGAGAAG
ACTTAAATAATCTCGGCAATATTTTCTTCATTGAGCCGTTAGAATATTTGCCCTTCGTGT
TTTTGATGGAGAAATCAGACATTGTTCTAACTGATAGCGGAGGTATTCAAGAAGAAGCGC
CAGGTCTCGGAAAGCCAGTATTGGTTATGCGCAATACTACAGAGAGACCAGAAGCCGTAG
ATGCAGGTACAGTAAAACTTGTCGGTACAGATTATGATGCTATTGTAGATAATGTATCCA
AGCTACTGACTGACAGGAATTTATACAATAAAATGAGCAAGGCAACCAATCCTTATGGAG
ACGGAAAAGCCTGTGAGAGAATAATAAGATATATAGAAATTACAAAATAATAATTGAAAA
GAAATATTTAACTACTAAATATTATTTTCAATTATGCATAAAATAAAAaCAATTATATGA
AAGCATGTTTTATGGGCTTAGGATATATAGGCCTTCCTACTGCTATTATTGCAGCAAAAC
ACGGAATCAACATTACTGGTGTTGATATCAATCAAAATGTAGTAGAACAAACTAACAAAG
GACACTTGCATATCGTAGAACCAGGTATTGAAGATATGCTTAAAGAAGTTGTTGCAAATG
GCAACTTACATGCCCAAACAAAGCCAGAAGAGAGCGATGCTTTTTTCATAGTTGTTCCTA
CTCCATTCAGAGGTGGTAATCACGAGCCCGACATTTCATACGTAGAATCTGCCACAAGAA
TGGTTCTACCTTATCTCAGAGAAGGTAACTTGTTTGTGATTGAATCAACTTCACCTGTTG
GAACAACAGACAAAATGAAGAAAATCATTTTTGAAGAGCGTCCAGAGTTAGCTGGAAAAA
TATATATAGCTTATTGTCCTGAACGTGTTTTACCAGGTAATATTATTTATGAATTGATTC
ATAATGACCGAGTTATTGGAGGCATAAACCCTGAATCAACAGAGAAGGCCAAAGAATTCT
ATTCTAAGTTTGTCAAAGGAACTCTTCATGCTACTAATTCTAAAACAGCAGAATTGTGCA
AACTTACAGAAAACTCAAGCAGAGACTCTCAGATAGCTTTTGCCAATGAATTGTCTATTA
TCTGCGATAAGGCAGGCATTAACGTATGGGAACTCATCAATTTGGCAAATAAACATCCAC
GAGTTAATATACTTCAGCCTGGCTGTGGCGTGGGAGGTCATTGCATTGCAGTAGATCCCT
ATTTTATCTCAGCAGAATTCCCTGCTGAAAGCAAGATGATACAATCAGCTCGCGAAGTAA
ACAACTATAAAGCCTTCTGGTGTGCAGAAAAGGTAAAGAATGCCATTCTAAAATTTGAAC
TTCAAAACAACCGCAAACCAGTGGTCGCTATGATGGGATTGGCATTCAAACCCAATATTG
ATGATTTGCGTGAAAGTCCAGCAAAATATATTGTTACACGAGTAATGCAAGAAAGCAGTA
ATGCAGACATCCTTATTGTGGAGCCAAACATTCAAGAACACAAAGTATATAAACTGACTG
ATTACAATGAAGCTTATAACAAAGCAGATATTGTTGCATTTTTAACTGCCCACAATGAGT
TCAAAACACTCCCATGGACTGACAGTAAGGTTATTTTAGACTTCTGTGGTATTTTCAAAA
AATGAAAAAAaTATTATTTTTAACTGATAATTTTCCACCTGAAGTGAATGCACCAGCTTC
CCGTACTTATGATCATTGTAAAGAATGGGTCAAGTCTGGTGCTGATGTAACGGTCATAAC
ATGTTTCCCTAATTTTCCTCAGGGGCATGTTTATGATGGTTACAAAAATAAACTTTGGCA
AAAGGAAATCATAGATGGCATAAAGGTCATAAGGGTTTGGAGCTATATTGTTCCTAACAA
AGGTTTTATTAAGAGAACCCTTGACTATATAAGCTATTCATGCACTTCTTTTCTGGCTGG
ATTATTTATTAAAGCAGACATTATAATTGCAACTTCACCTCAGTTCTTCACTGCTTTGTC
AGGCCGAGCTCTCAGCAAATGGAAGAGATGTCCATGGATAATGGAAGTTAGAGATTTGTG
GCCAGAAAGCATAAAAACTGTGGGGGCGATGAAAGATAACATGTTTATTCGTTATTTTGA
ATGGCAAGAAAAAaGATGTTATAAGTCTGCCGCAAAAATAGTTGTTGTAACAGACTCTTT
TAAAAAGAATCTAATCAATAGAGGTATTTCAAGCGACAAAATCGATGTTGTAAAAAATGG
GGTAAACAGAGCGATGTTTGCGCCACGCCCTAAAAATACCGATTTGTTAGAAAAACTGAA
TTTGAAAGGTAAAACGATCATTGGGTATATTGGAACCCATGGTATGGCGCACAAATTAGA
TTTTATACTGTTTTGCGCTAAGAAATTAGAAAATCACCCCAATATTCATTTTCTACTTAT
CGGAAACGGTGCAATGAAAAAGGATTTGTTAAAGATAAAAGAACAATTGGATTGTAAGAA
TGTAACCATGCTTGATTCTGTTCCTAAAGAAGAAGTGGCAAATTACATATCTATTCTCGA
CGTTTGTTTGATTAATCTTAAGAAATCTCCTTTATTCAAAACTGTTATTCCTTCAAAAAT
ATTCGAGAACGCTGCTATGCAAATACCTATACTCATGGGTGTTGAGGGAGAGGCAAAAGA
AATAATTACAAAGTATGGCGCAGGAGAATGCTTTGAGCCAGAAAATGAGGAAGACTTCAA
CCTTAAGCTACATAAAATTCTTGATAGAGAAAAATACGAAGGATATAAAGAAGGCTGTAA
AAAATTAGCTTTGGATTTTGACAGGAAAAAACTTGCTGCAAAAATGTTGAATATAATCAA
TCAAATTTAAATCTGATAATATTCAAATTAAATACTTAACTTTGCTGTTACTATTTTTTT
tATAGTAACAGCATTTTTTAGTGATTTTTTATGAGTTTATCGGCATTCCGAGCGAAAAGA
TGAAGGGTGAAGGGTATTTGCGTAATCAATTTTTTAAATAGTACTGAATCTATCGACAAC
CAAGCTAATCTATAATTCTTTACATACAACCATTTCGACTCCACGATATACTATCACAAT
ACGATGGAGATGAGTGCTCCTCGCACCCAACCTTACCATTTCGGTTTCTGCATACTTACA
TACTTGTTTCTCCGCATCATGAGTTTTTACTTCTATCTCTGCTCCTGAAGCATTTGACTT
CACGTATTTCAATTCTACCACGTAGGAATGCTGGATATCTTTATAAATGTCAAGCAATGG
CAAGAGGAAAATATCAGCATACCCTTCCTGATTAGGGTATTCTGATACTGGTCTATAGAA
CTGATTTTGGCAAGTCATTGCCAAGGTAAAACCATGTACAAACGACTCGCCTTTCTGTTT
GTCACGTTGTGAGGAAAAAAGATAAATGGTGTCTGATATGTTCTGAAAATAGGGTTCCCA
ATTACCATCATAAGCCAATCCTTCTTCTAATCCGTCGTGCTTACGGACATCTACGGACAA
TCCGTTCTCATTATAAGTATCCAACAGGTACTTGAAAACCTGCTCACGCACTACTTCATT
AGGTATCACAAACCTGGTCTTTCCACGATAAGTTCCTGCTATTGTAACAAGACCGAAATA
GTACAAAAGACTAATAAAATTGTCGGGCTCACAGATTCTCTCTGCAGGAAAACCTGCCTT
CAACTCACCTACGACAAAGCCACAAGTTACCAAGTCTTGAATGACAGATGCATCATGGGT
AAAATTTTTGTCTTTACGAATAAGCATACGAAGCTTATTGTAATCAATACGGATGTTCTC
CTCTAACATGTCCTCAGGAATCACACAACCATTATTGAGATATTTATCCATAAAGTACAA
AACCATATTGGAATTATACATTGTAGTTTTTCCGTAAGACTCTTTGGCGAAGCAATAGTT
GTCGTACCAAGGCTTCATTATCTGAATCAATTCATCAATAGAATGATTGTAATCATAATA
TTCTGAGTACTCTTGCAGCATGGCACGTACTTCTACCTCTGTAAATCCTGTCATCTCGTT
AAAACGAGAATCGAGTGAATAATTGGTTCCTATATTAAAACCGCTTGTAAGATCATCCAT
CGTCACAGGACTCACTCCTGTCAGGAATACTCGCTTGATGCTTGAATCTGTACCTGACTT
AACTGCGTTGTAGAAGGAGCGAAGATATCCTGTACCATGTGTCTCCGAAGCATAGTCATC
TTGACGCGCAACCTCTGAAAGTATTGTATTAGTGAAATGATCATACTCATCGATGAAGAG
ATAGAGACTTTGACCTGCTTTGTCACAAAGGTCGCACACACAATAAAGTTGTTCTACTGC
TCCCTTTTTCTCCTTCAGTTTTATCAAGGCATCTTCCGGCAAAAGCCGTGAATACTTCTC
ACAAAAAGAAGTAAAGACCGTATTGCAATACGAATCCATAGACTCTCTATAGGAACTAAT
TTCTCCATTGACAACAGAGAAATTAAAATACAGTACTAAATAGCTGTTATGCAAAGGTGT
AGGATGCTCACCTATATACAATCCTTTGAACCATGTTTCAAATTTATCAGCCTCATTCAC
ATCATAATAATGACGCAACATTGAAAGGGTAAGACTCTTCCCAAAACGACGAGGACGTAT
GTAGAAGAAATACATGTTGGCATGCTCTATTTCTTCAACAAACCTCGTCTTGTCCACATA
ATAACAGTTTTCTTCTCTCAACGCCACAAAATTCATCATGCCGTATGGGATGCGCTTTGG
ATTGTTCATATTGCTAATATTTTAGCACAAAAATACACATTTTTTCAATACCATCCAAAT
ATTTTTAATGAAAACATCAGAAATTAATCGTTCGCATATGCGCATCTTTTCGCACCATGG
CAGAACTAAAGTATGATGAACCATGCTCATTGGACCAACAAAGTGGAAACATTTTATACA
TACTTACAACAAAAAAaTCATTTTTTTGATTACTATGCAATAATTGTTAAAGTTAGGGGT
TATATATATAAAGAAAAaTAAATACACACAATCCAAAACGGAATAACAAAGAAATAGAAC
AACAATGATACACTATATCCTCCCTGTCATAGGCGCCTTTGCGATGAGCACAATCTGTGG
ATTTATTTTTATCCCAGTACTGCTCAATTTCTGCAAAGAAAAGAAACTATACGATATACC
CAACCAAAGAAAGGTACATAAATGTTTGATTCCACGTTTGGGTGGTATTGCCTTTACTCC
CAGCATGTTACTGTCTTTCCTCATTGTCACTCTGATCATGAGTTCGGAAGCACAAGGACA
AAAACTGCAGGTGAGCACATGGACTTTAGGCTTACTCATCAGCCTTCTGCTTATCTACTC
GGTAGGTATAGTAGATGATCTCATTGGTCTGAATGCTAAAATCAAATTTGCTGTTCAGAT
TATTGCTGCAAGTATTCTGCCAGCATGTGGTCTATATATCAACAACTTATATGGATTATT
CGGTATCTATGAGATACCTTTTTATATAGGCGCTGTACTCACAGTTTTGCTGTTGGTGTT
TGTGGATAATGCCATGAACCTCATCGACGGAATAGACGGACTCTCTGCGGGACTATCTAT
CATCGGACTGACAGGATTCTTATACATATTTTTCTCAACCGACCTGACTGCCTACTGCAT
ATTGATTGCAGGCCTCGTAGGTGTGCTTATCGCTTATCTGCGTTTCAATTTGTTTGGAAA
TCCCGAGAAGAACCGTAAGATATTTATGGGTGATGCAGGAAGCCTGACTTTAGGATTTAT
CATGGGATTCCTTTTCGTTAAATCTATGATGCATAATCCCCATATCATGCCATTGTCTTC
AGAAAGAATCGTACTGGCATACAGTCTGTTGATTGTTCCCACATTTGATGTGATAAGGGT
TATCATTCATCGAATACACTATAAGAAGCCTATCTTCGATGCTGATAAAAGTCATATACA
CCATAAGTTCATGTCATTAGGAATGAACCAGCATCAGGCTCTCATTGCCATTCTGATACT
CCAACTGGGATATATCATCTTCAACCTTTTACTGTTCCACATCGGATGCAACTTCACTTG
GATTCTATGTATTGACATCATTACATACACCCTACTCCATATATTCACAACTCATCGCAT
ACAAAAAGCAAAGAAATGAAAAGAACGACAGACTTTATCATAGCGGGTATTTGCCTCGTC
GTGTTTTCTCCGCTCATGCTTATTTGTGCGCTTTGCATCAGATGGGAAGATGGTCTTCCT
GTCATCTACAAGCAGGAAAGGATAGGTCTGCATGGCAAGCCTTTCTACATCTATAAGTTC
CGTTCCATGAAGATTGATGCAGAGAAGGACGGGCCCGACTTATTGGAAATAAAGGGCGAC
CCGAGACTTACGAAAGTGGGACGTTTCCTAAGGGCTCATCACCTTGATGAATTGCCTCAG
CTGTGGAATGTGTTCAAAGGGGATATGTCGTTCATCGGTCCGAGACCGGAGAGGAAGTTC
TATATCGACCAGATCATGGAGCACGATTCACGATACCAGTTCCTGTATCAGATTCGTCCA
GGCGTCACTTCCTATGCCACACTGTATAATGGCTATACGGATACGATGGAGAAGATGCTG
CGACGTCTGGAACTCGACCTTTACTATCTGGAGCATCGGTCGTGGTGGTTTGACGCCAAG
ATATTGCTGAAAACTTTCTGCAATATCGCTTTCGGAAAGAAGTTCTAAGGAAAGAAAATC
AAAGGAAATAAGTTGTAACTAAAGTTTCGCAAAGTGGTTCAAGTACGGGCTGAAGGCCCA
AAAGCTCTTAGCCCAGGGCATCGCCCTGGTCATTATGACAATCAACAAGAGCGTGTGGGG
CAAAACTTGCGAAAGTTGAGTTATGAGCCCACTTTAAAAGTCGAAAATGACTTTGACAAA
AATGACTAATGACTAAATCTTGCGAAGATCATCAAAAATCGAAAATGACAAAAATGACTT
TGACAAAAATGACTAATGACTAAAA
>contig00004  length=81863   numreads=6653
ttaTaTTGAACTCATGAAAACTCAGAGACTAATTCATTCCCGAGAACTGTTTGATGCGCT
GTTCTTCCGACATCTTGCAGATAAGAAGCGTTCCGTCTTCCTCGGCTACAATATAGCCTT
CGAGCCCCTGAATGACAACCTTCTTCTCGTTTAAAGTATGAACAATGTTATTTTTTGACT
CTATCATCTGGATATTTTTGCCTATAGTGGCATTACCATACAGGTCGCGACGTGACTGTG
CCAGCAAACTGCCCCATGTACCCAAGTCGCTCCATCCGAAACTGGCAGGGAAGACAAAAA
TCCCCTCTGCCTTTTCCATAATGGCATAGTCGATAGAGATATTCTCGCACTCAGGATATC
TCAGGTCTATCTGCTCCTGCTCCTGTGGTGTGCCATAAATAGGACGCAGGCTCTCGAATA
TCTTAGCTATGGCTGGCTGATATACACGGAAAGCATTCACTATGGTGGCTGCACTCATGA
TGAAGATTCCTGCATTCCAGAAGAAGTTCTTGTCGCTAAGATACTTCTTGGCGGTTTCCA
GGTCTGGTTTCTCATGAAACTGATCTACACGATATACCTCCTTGTTACGGGCAGAAGGTG
TACGAAGATCACCCTGTATATAGCCATATCCCGTCTCAGGACGAGTTGGCTTCATGCCAA
GGGTTACAATACTGTCGGTCTCGCCAGTAAACTTGAGTGCAGAAATAATAACTCGTCTGA
ACTCATTACTGTTGGCAACAATATGATCGGAAGGTGAAACGACAATATTGGCATTGGGAT
CCTTCTCCTTGATTCGCCAACTGATGTAGGCAACACATGGAGCCGTATTGCGGCGACATG
GTTCCTGCACGATGTTGCCCGCAGGAATCTCGGGCAATTGCTCCTGTACAAGGGCTGCAT
ACTTTTTGTTTGTAACCACCCACACATTCTCTGGGTCGCAAATACCTTCGAATCTGTCGA
ATGTCAGTTGTAACAAAGTACGACCTGTACCAAGTACATCTATAAACTGCTTGGGTTTCT
CCTCGGTGCTCATAGGCCAGAATCTACTGCCTACTCCACCTGCCATGATTACCAAATGAT
TATTTTTGTGAGCCATAATCCTTATATATAAATGTTATAGATTGCAAAGATACTAAAAAT
AAACTATTAAACAAAAAAaGGATGAGATAATTTCTCATCCTTTTtATTTTTATTGATTTA
TTTCAATAAGGCAGGGCTCCTCTAACCAATACAGAGTTGATTTTGCACACCTGCTCATGA
ACTGTACATTAGCGTTTACAACTTGTTCAGTTCCTGTTTCCAGGTCTCATAAGCCTCCTT
GTAAGCATCGCGATGGGCTACATCAGGCTCTACAACAGCCAACTTCTTGAGCGAAGCGAA
AGCTTCATTATGATCCTTATAGATTCCTGCACCAATACCAGCACCCTTAGCAGCACCAGC
ACTACCGTCAGTCTCATACAATTCGATGGTGGCTCCACTCACGCTGGCAAGCGTATCGCG
GAACAAAGGACTCAGGAACATATTAGCCTTTCCGGCATGAATCTTGTTGAGTTCCATACC
CATCTGCTGCATAATTTCCATTCCGTAGCAGAAACTGAAGACAATGCCTTCCTGTGCAGC
ACGCACAATATGTGCTCGATTGTGCTTATTGAAGTTCAAGCCACGGATAGAGCAGCCCAC
TTCCTTGTTCTCAAGCACACGCTCTGCTCCATTGCCGAATGGTATGATACGCACTCCTTC
ACTTCCGATAGGCACGCCTGCAGCCAAATCGTTCATATCGGCATAGCTGACATCAGGTGT
GATGTTTCGATGTACCCATGCATTGAGAATACCCGTACCATTGATGCAAAGAAGCACACC
CAGACGGTCGAGTTCCTTGGTATAGTTGGCATGCGCAAAGGTATTGACACGGCTGTGAGG
ATCATAGTTCACATCTCCGAGCACACCATATACTACGCCTGAAGTACCGGCAGTACTTGC
TATCTCGCCAGGATTGAACACATTCAGACTGACTGCATTGTTTGGCTGGTCGCCTGCACG
GTATGAGATAGGTGTGCCTTCCTTGAGTCCCAACTCTTGAGCTGCCTCCTTGGAAACTAC
ACTCTGTACTGAGAAAGTAGGAACGATGTCGGCCAGCACACTCTCGTCAAATCCGTAGTA
ATCAAGCAGGAACTTGGCTGGTTTCTTCTCCTTGAAATCCCACATCATACCTTCAGAAAG
TCCGCTGATGGTTGTCTTTACCTCGCCCGACAATTTCATAGCCAGATAGTCACCGGGCAA
CATGATTTTGTCAATCTTGTCAAACAACTCTGGCTCATTTTCCTTGACCCAAGCCAATTT
GGAAGCAGTAAAGTTGCCTGGTGAATTGAGCAAGCTCTGCAGACAACGCTCTTCGCCTAT
ATCACGGAAAGCCTTATCACCATAAGGCACGGCACGAGAATCGCACCAAATAATACTTGG
ACGCAACACGTTCTGCTGCTTGTCCACGCACACCAAGCCATGCATCTGATATGAAATACC
TATAGCGAGGATATCTTCTCCCTTGGCACCAGTCTCTGCCATAATTTTCTGAAGCGACAG
CTTGGCATTGTCCCACCACATCTGTGGGTCTTGCTCTGCCCATCCTGCCTTTACAGCCAT
GATAGGAGCCTCATGGTCAGGATAAAAAGCTGATGCTGCAATTTCGCCACTGTCTACATC
TGTAAGAGATGCTTTCACAGAGCTGGAGCCTACGTCAAAGCCCAATAAATATCTTCTTGC
CATAAATCTTAGAATAAATTAGATTATTGAAAATTAAGTTTTTGTACTATTGCTCGTTCT
TTACTCGGAGTCTTCATACTTCACCCTGAGCTCTTCACGCAAAAATCTTATCTCCGAGCT
CTTCACTCGAAGACTTTACGAGTCTTCTTTCAGCAAATCATCAAAGAAGCTGTCAAGGTC
GCTGTCGAGTCCTTCCATCAAGTCGCCACCTACAATAACTGTATCATCGTCTGCAAGATA
GAGCTCACCGAGGTTTTCCTTATCATCGTCCTCAAGAACAAAGCTATAGGGTTTCAAAAT
ACCCAACGAGTCTATCAGGTCGGCATTCCTTCTCATTAGTTCGCGCAGAATCTTGGCAAC
TTCATCATAGAAATTCTCATCTTTGTTGTCTATCCATTGCTCCACCACACAACGTGTTAT
TTCCTGGTCGTCGTCATCAAAAGCCAGCAGTTCACCGCTGTCTTGAGATACACGCACATG
AATGTCTGTCAACACGGAAGTTTCCTCTGATTCAGGAAACTTCTGAGCCACTTTTCTTAA
AAAGCGCTCCACCTGTAAGATTGTTTGTTCCGTTATGTCCATAGATTAATGTTTTTGATT
ATGCAAAGATACAAAAAaTAAAGTGATGAGCAAGAAAAAAGAATGAAAAGTTTCGTTTAC
GAACATCTTTTCTCGTCATTTTCTTTGCTCATCACATTTTTTAAAACGAAACGGCTTTAT
TCTTGCCCTTACTCTCATTGCCCACACGGTCAAGAGCTGTTACCACATAGGTGTATCGTT
TGTCCTTCACATATGGCAACTTAAAAGATTCGTCATAAGTCACCTTGAGAATATTTAAAG
CTTTCGAGAGGTCTACCTTCTCGCCCTTTTCAAATCGATAGATCACATAGCGATTTGCCA
CGTCGCCCCACTTCTTTCCTTTTGGAGCCTTCCATGTAAGTTGCGGTCCGTTTTCGGTCC
ATACGAGTTTAAGACCTTTCACTTTCTTTGGTGCTTTGTCATCCAGGAATGGCATCAAAG
GAGGAAGGGCTGGCGTACGCCAATAATAGTCGCGAAGCGTATGACCGATGTTGCCCACAT
TGTCGGCAGCAGTCTTGGCATACCACAGCGCGGTTCCCTTCACATTGGGCATCTGCTGGT
GAAGACGATGTTTGGCTGGCAACTGATGACTCTTTGGATTATCCGGGTCGGCATACTTAG
CAGTACGCTCTATGTCTTCACCTATATATAATGGGCGTGCCGATGCATGCTTGTTCCACC
AAGTGATAAGCGTCTTGTAGTCGGCAGCACGATTGCCTATCTCCCAATAGAGTTGCGGCA
CATTATAGTCGACCCATCCATTGTTGACCCACAACAGTACGTCGGCATACAGGTCGTCAT
AGTTTTGCAGACCATTGGTCAGGCTTCCGTTAGGGTCGTTGCGCTTGTTGCGATAAATAC
CGAAAGGTGAAACACCGAACTTCACCCAGGGCTTTACAGCATGGATGGTCTCTCCCAATT
GCTTCACAAAACGGCTTACATTGTCGCGTCGCCAATCCTGAATATTGGAAAAGCCATGAT
TCATGCGCTGATAGAGCTGCTGGTCTGGAATCTGCTTGCCTGCTACAGGATAAGGATAGA
AATAATCGTCGATGTGAAATCCGTCGATATCGTATCGGCTCACGATATCGGCTGCCACAC
GACAAGTATAGTCGGCTGCCTCCTGCAGACCGGGGTTGAGCAGCACCAGATTATCATACG
AGAAACAGAGCTCAGGATGTTGCACCACCACACTACTGGAAGCCAGCTGTTCCATAGGAG
TTCCTCCGTGCTTGGCGCGATAAGGATTGATCCAGGCATGCAGTTCCATGCCTCTACGAT
GACACTGCTCCACCATCCATTGCAAAGGGTCCCAATAAGGAGACGGAGCTTTTCCTTGCT
TTCCTGTCAAATATCGGCTCCAAGGTTCCAACTTGCTTTCATAGAGAGCATCGCACTCTG
CCCTCACCTGAAAAATAACGGCATTGACACCATCCTTCTGCAGTTCATCGAGCTGGCTAC
TAAGCATGTTCTGTATCTGTTCTGTCGTCTTTCCCAGATACTGTCCGTTCACACATTGTA
TCCACACGCCACGAAACTCTCGCTTGTTCTGAGCCTTCATTGTACCAGCCTGCAGCAAGA
GAGCAACCATGACTGCTACTGTAAAGATTGTCTTTAGTTTTTtCATTGATTAATATATTT
CGCTTTTCCGTTTTTtCTATAATAATTTATTGAACATTCGCAGGATTCTGAAATTGATTT
TTTtATTCCCGTCTCGGTTCTCCCGGTTCCTCATCATGCAACTTGGGCAAGGATATGTGA
TACCTTACAGCGATGAGGCGGATGGCACACACCACCAAAAAGGCCACTGCCGTTGTGACG
TACAGACTAACACCCATCGAATCCAATGCCCAATAGGTCAGGCCACCCAGGATACACGCC
ATGGCATATATCTCCTTTCGGAAGATGACAGGTTCCTCGTTAAGCAGCACATCGCGAATA
ACTCCACCAGCCGCACCTGTGATACAGCCCATGATGATGGCCACCCAAAAGGGGAAACCA
CTGTCTATCGTCTTTTGTATGCCGGCTATATTGAACAGTGCCAATCCCAATGTATCAAAA
AGAAACCACGTATTATCGAGTCTTTTCAGATAATGGTGAAACACGATGACGACACCCTGC
GCCATAAGCGTACATATCAGATAGATGGGACTCAGCATCCAGAAAGGACGCACGCCGAGC
ATTACGTCACGGATAGTTCCTCCACCTATGGCCACAGCCACACCACACACGAAACCTCCC
AACCAGTCGTAATGCTTAGAGGCTGCAAGACGAATGCCCGACAAAGCAAAGGCAAATGTT
CCAACGAACTCGACAACCCTCTGAAGAGTCATCATGAATTCTGGGTCTTGTTGTATATTC
ATTTTCTTGGTTTTCTATATAGTTATAAGGTATTTTGAATTCTCACTCATCACTTAAATC
TTTCTCCCCAGCAAGTAGTCATCCACTGGTATAGCCGTTCTTCTGAAGGCGAATGCTGTG
CAAACCAGAAACGGCTGTCCTGAATAGCATCGGGCAGATACTGCTGCTCGACAAAATGTC
CAGGATAGTCGTGAGGATAACGATATCCATCATGATAACCCAGTTCGCTCATCAACTTAG
TAGGAGCATTGCGAATATGAAGGGGCACAGGCAGGTTGCCCGTCTGGCGCACCTTTGCCA
AAGCTGCATCTATAGCCAGATAGGCACTGTTGCTCTTCGGACTGGTGGCAAGATAGACCA
CAGCCTCTGCCAAGGCGATACGTCCCTCGGGCCATCCTATCTTCATCACGGTATCGAAAG
CCGCATTTGCCAACAACAAGGCATTGGGATTGGCCAGTCCCACATCCTCACAGGCACTTA
TTACGACTCGACGAGCGATAAACTGCGGGTCTTCTCCGCCTTCTATCATGCGTGCCATCC
AGTATAAGGCTGCATCAGGATCACTGCCTCGTATACTCTTGATAAACGCCGAAATGATAT
CGTAGTGCATGTCGCCCTGCTTGTCGTAGGCCAGGGGGTTCTGCTGCAGTTGTTCCTCCA
CCATCTTGTCGGTAATAACCACCTCGTCAGAACCAGCCGACTCTACCACCAACTCCAGGA
TGTTGAGCAACTTACGGGCATCACCACCGCTGAAACGCATCAAGGCACCCGTTTCCTGTA
ATTCTATATGTTTCTTCTTCAGTTCTATGTCCTGAGTCAAAGCCCGATGCAAGAGTTCCT
CCAAGTCTTTCTTGTCCAACGACTTGAGCACGTAGAGCTGGCAGCGTGACAACAACGGGC
GTATCACCTCGAAAGAAGGATTCTCCGTGGTGGCCCCAATAAGCGTCACAACTCCCTTCT
CCACCGCACCCAACAGGGAGTCCTGCTGACTCTTGGAGAAACGATGAATCTCATCAATAA
AAAGAATGGGTGAAGCCGAATTGAAGAACCTGCCGCTCTTGGCACGCTCTATGACTTCGC
GTACATCCTTCACGCCACTGGTCACAGCGCTCAACGTATAGAAAGGCACTTGCAGGGTCT
GAGCCACTATCTGGGCAAGCGTGGTCTTGCCTACACCAGGAGGTCCCCAGAGTATAAACG
ACGATATTCGGCCTGCATCAATCATCTTGCGCAGCACCGCTCCCTCACCCACCAAATGTT
TCTGACCTACATAGTCAGCCAATGTGCGGGGCCTCATTCTTTCTGCTAATGGTTCACTCA
TTATGTCTAAGATTATCTGTCATTTTTCTCATACAGTATTCGCCTTTTCTCATGTATTGC
CATACCAGGACAAATCCTGCTCTCATGCAAAGGTAAACAAAAAAAaTGAAACCCCAACAA
AAaGAGTACTTTTTtATGAAAAaCACACAGAAAAATTTGGATATTAAAAaTATAGTATTT
ACTTTTGCAAATGAAAAAaCATGTAACAACGATGAAGAAAGAAAAAGCATTGACACTCAA
GACTCTGACAAAGAGCAACGTATGGGACATTCAGGAGAACGACGTGTTCCGTCTTTGGGA
AGCAGCCGAGAAAGACTCCGACCTAAAAGACTGCCAGAACAAATACGTCGCTATTATCCG
TAGCGCCTTCGAGATAGAGGAAGTGAAGATAAACAAGCCTGAAGTCATAGAGAAATATAA
TCAGCGGGGCTTCAAAGTAGGCGTCTTCCATATCAACGACAACAAGGTGAAGTATGCCAT
CAAGAAGCGCCCTATCCTGCGTGTCACCGACCTGACATACGAGAACATCCGTCACATCAG
CGCTGCCAAACTCATGGAGGTGCTTGAACGTAACTTTGGTGGTGGATGGGACAGTCTGCC
ACAGAGCATCCAGGACATTATCCAGAGTGGCTTTGAAATCAGCACCACGACTCTGCCTAA
AGACCGTCTGCACAAGGCTGGCGGACTGTATGAGAAAAAGGTTAACGACGGATTCGAAGT
TCTCGAGATTCCTAAAGGATCATGGACCGAGGCTATCTTTGCCAAGGAGAAACCTATGGT
AGAGAAAGTACGCATGAGATTCGATGACGACGATGAGCTCGACCGCGAGGATGAGTTGGC
TGACCGCGAGGAGGATGAGGATGCACCAGAGATTGAAGACCACTACAACGATCCAGATGA
GGACGATGACGCCTTCGATGACGACAAGTTGACAGAAGAAAGCTATCGCACCACCTTCGA
AGATCCTGAGAACCTCGGTCTTGATGACGCAGAGGATGTTGCCGACGATGACGAATACTA
AAACATCGAAAGCCACACGAGACTTGTAACATTACACATTATTATATATATACATACAGA
AATGAACGCATTAATTGGATTGATCGTACTCTTCGCAGTAGCTATCATCGGATGGGCTAT
TGCCGAAATGAAGTACAAAACCTTCACCTTTACACGTTCCGAGAAGGATGTAGAGGAAGA
AGAACTATTGGAGAACGAGCATCGCGCACAGGAATTCAAGGAAATGAACATCCGCGACAT
CATGCGCAACAACTCCACCAATGGCTACAACGCAGTAGGATAATCACATCAAAAGAATGA
CTATCCAATACTTGATTATAGGTATCACATTGGCGGCATGCATCACGTATGCCGCCATTT
GTATCTATCGGGCTGTCAGTTCCGCCCGAAAATGCAAGGATTTTCACTGCGCAGGCTGTG
CTTTTTATGATAAATGTAAGAATAATCAGAAAAAAGCAAGAAAAAATTTGGTGGAATAAA
ATAAAAGCAGTACCTTTGCACTCGCTAATCAGAAATGATGTTGCAACGCTACAAGGTGTC
TTAACCGAGCGGTTAGGTAACGGTCTGCAAAACCGTGTAGAGCGGTTCGACTCCGCTAGA
CACCTCAACAAAGGAAGTTTGTCTACAAACTTCCTTTTTTGTTTATATAACCCCCGACTC
GAATCTTTTTTCATCGAAACCACTTGTTTCTTATCTTTTTTTAGTAACTTTGCCACCACA
ATAACAGAAGACAACATGGATATCATCAACAAATACTTTCCGAACCTCACGGACAGACAG
AAAGAGCAAATAGCACAGCTTGACGCTCTGTACAGAGAGTGGAACGCCAAGATCAATGTC
ATCAGCAGAAAGGACATAGACAATCTCTACGAACACCACGTGCTGCACTCCATGGCTATC
GCCAAAGCCATCAACTTCAAAGACAGAACCGAGATTCTCGATTTCGGATGCGGAGGAGGC
TTCCCTGGTATTCCTCTTGCCATCCTCTTCCCAGAGTGCCGATTCAAACTCATCGACGGT
ACGGGCAAGAAGATTAGAGTATGCAACGAGGTGGCTGAGGCCATCGGACTGAAAAACCTC
AAGGCTGAACACCTGAGAGGAGAAGAAGAAAAGGGGAAATATGACTTTGTGGTAAGCCGT
GCAGTCATGCAACTGCCCGACTTGATGAAAATCATTAAGAAGAACTTCAAGAAGACACAA
CAGAATGCCCTGCCCAACGGACTGCTCTGTCTGAAGGGAGGCAACCTGAACGAAGAGCTC
AAGAGCTACAGCCGGGTGGCTGAGATTACACCACTGAGTACCTTCTTCGACGAAGAATGG
TTTGCACAAGACAAGCAACTCGTCTACGTGCCCTGCTAAGACGCACCGCAAGGAGGCAAA
GTAAACTAACATCAAACAACAACCCTCAAAAATAGGAGAAAACTAAAATGTTACATATCG
AACGATTCCAGTGCAACATGCTTTCAGAGAACTGCTACGTGGTGAACGACGAAACCAAGG
AGTGCGTCATCATTGACTGCGGAGCCTTCTATCCAGAAGAACGAAAAGCCATTACCGATT
ATATTACCGGGAATGGTCTCAACCCCATACACCTGCTGGTGACACATGGTCATCTTGACC
ACAACTTTGGCAACGACACCATCTATCAGGCTTTCGGACTCAAACCCGAGGTGGCACAGG
CAGACGAACATCTGATGAAAAACCTGCAGCATCAAGCTGAGTCATTCTATCAGATGAAGA
TAGACAACGTATTTCCACCCATCGGTCATTTCTTCGAGGACGGCGAGACCATACACTTCG
GCAACCATGAGCTGAGCATCATCCCTACCCCAGGTCACTCTAAAGGTTCGGTCACCTTCT
ATTGCGAGGCTGAGGGTATAGCCTTCACTGGCGACACACTCTTCCAGAATTCTATAGGAA
GAACAGATTTCCAGGGCGGATCGATGTTCCAGATTATCAACAGCCTGCGTCTCCTGGCAC
AGTTGCCCGACAAGACAAAAGTGCTGCCAGGACATGGCAACACCACCACCATAGGCGAGG
AACTCGCCCATAACCCCTATATGGACAGATAAGAATCAGATAGGTTATCAACAACAGAAG
ATGAGACAAGTTAACAAGGCAGAGAAAATCATCCTCGGCATAGACCCTGGCACCAATGTC
ATGGGCTATGGCGTGATAAAAGTCGTAGGCAACAAGGCGCAGCTGGTGGTGATGGGCATC
ATCGACATGCGCAAAGAAAACGACCCCTACCTGCGCTTAGGCAAGATTTTCGAACGGGTG
ACAGGTATTATCGATGAATATCTGCCCGACGAAATGGCGATTGAGGCACCCTTCTTTGGC
AAGAACGTGCAGTCTATGCTCAAGCTTGGACGGGCACAGGGAGTAGCCATCGCTGCCGCC
ATACATCACGACGTCCCAATACACGAGTATGCTCCGCTAAAAATAAAAaTGGCCATCACC
GGACAAGGTCAGGCTTCCAAGGAACAGGTGGCTGGCATGCTGCAGAGAATGCTGAAGATA
AGCGACGACGACATGCCTAAGTTCATGGACGCAACCGACGCACTCGGAGCAGCCTACTGC
CACTTTCTGCAGATGGGAAGACCCGAGACCGACGCGCCACACTACTCCAATTGGAAAGAC
TTTGCCATACGCAACAGAGGCAAGGCTTCGACAACCGACAACACACTAACAGGCCCTCAG
GCCAAACTCCTGGGAGCTCTCAGGAAACATTAATATTAGACAGAAATGCAAACAATTATC
AAGATTGAGAATGGCGTGACCCGTATGCCTGAATGGCGAATGGCAGAGCCTGTCAACTTT
ACAGCCTGCGAGGGCGAGCATATTGCCATCGTGGGAAGAAACGGTGGTGGAAAATCAATG
CTGGTAGATATTCTTGTGGGCAGACATCCGCTGCTCATGCACGATCCCATATACGATTTC
TCGCCCAGCAAGAAAACGCTTGTGAGCGACAACATCAAGTATATTACTTTCCGCGACACT
TACGGAGGAGACAACGACCGAACCTACTTTCTGCAGCAAAGATGGAACCAGCTTGAGATA
GACGAGAATACGCCCATAGTGAAGGACAAACTGGAGGAAGCCTATCAGATGGCTGGCGAG
GATACTCCCGAACGCAGAAAACTGCAGCAGCACATCTATGAACTCTTCCATATGGACAAA
TTGCTCGACAAGTACATCATCCTGCTGTCGAGCGGTGAGTTGAGAAAGTTCAAACTCGCC
ACCACCCTCTTCTCTGAGCCACGTGTGCTCATCATGGACAACCCATTTATCGGACTGGAT
GCCGATACCCGCGAACAACTCAAGCAGCTTCTTGCCACCCTCTCTGCCGAACGTGCCCTA
CAGGTTATTCTGGTGCTCAGCAAGAGCGACGACATTCCGCAGTTCATCACACACATCGTG
GAGGTTGACGGTATGAAGGTTGGCCGCAAAATGACCAAGCAGGAGTATCTCGACTTACGC
AAGCCTGTTCCTGATCATGTCCTTTCGCCAGCCCAGCAACAGGCTATTATCGACCTGCCC
TACAGCAATCGAGAATATCATAACCAGGAAGTGGTCAAGATGAACAAGGTAAGCATACGC
TACGGACGTCGCACCATACTGAAAGAACTCGACTGGACAGTCATGAATGGTGAGCGATGG
GCACTGAGCGGACAAAACGGAGCAGGCAAGTCTACCCTTCTCAGCCTTATCTGTGCTGAC
AATCCTCAAAGCTATGCCTGCGACATTGCTCTCTTCGGAAACGCACGAGGAAGCGGTGAA
AGCATCTGGGACATCAAGAAACACATCGGCTATGTGTCACCAGAATTGCACAGGTCTTAT
CAGCGCGACCTGCCTGTAATACGAATCGTGGCAAGTGGACTGAAAGACTCGGTAGGTCTT
TATGTGAAACCTAACGAAGAAGACTACGAGAAGTGCCGCTTTTGGATGGAAATGTTTGGA
CTCAAAGACATGGAGGAACGTGGATTTCTGAAACTGTCGAGCGGAGAACAACGACTGGCC
CTTCTGGCAAGAGCCTTCGTCAAAGACCCCGAACTGCTCATACTCGACGAGCCCTTGCAT
GGACTCGACAACTACAACCGCCGACTGGTAAAGGACATCATCGAGGCGTTCTGTAAACGA
CAGAACAAGACTATGATCATGGTTACCCACTACAAGGAAGAACTGCCAGCGTGCATAGAC
CACAGCATCTTCCTCGTCCGACACGATGAGTAAGCCTGTGACTCCATTATAATAGAAACA
AAAaTCATAGAAACAATGAAAAAGTTCATATTTCTTATAGCCGTATGCTGCCTCACTACG
ACAGCCACTAAGGCACAGGATGTGCTCAACGAGATAGTAAAGACTTCTCTCAGCATCACC
AACGACACCACACTAAGCCGCGAGGTACGAAAGGCTGCCGTGTTCAAGTATGATGCCATG
ACTTATCTGCGCTCCAAGGTGTTGCCCCCCAACGTTCTGTTGGAGCAGAAAATCAGTGCA
GACTCCCTCAATGCCTGTATCAAGATGCTCAACGAGCAGGCTTACGCCATGAATCAGTAT
GTGACTCTTTATCAAAAGCGACTCTCTGAAGCCAAGAAGCGCAACAAAGGCATGGTGAGA
AGCCTCTTCAAGCAAGCCACCATCGACCACAAACTGTTCAACGACAGCGATACAGAAATC
ACACTGGCTTACTTCAACCGTTCCGACTATCCCATCCAGTTCTGCCTCGACTGCGACTGG
ATCAAGACACTCGCCTTCATCCGCTCTATCGACTGGAGCAAGATTTAGAGAACTGCATAT
TCAACACGTATTATACCTCCAAATAATTGTGAGCAACCAGAATCATCAAACCACAATTGC
TGGGTAATACATTTCATATAAATACAACAGAGAGTAGTTTACAATAATCGGTAAACTACC
CTCTGTTTTTATTTATGCAGGACCTTCGTCCAAAGGCCCCAAACAAGCCACCGCACTTCA
TAACTTACAAATTCGCACAAGTAACAGAATATCTATGCGGCGTGTCTTGTTTTtCTTTTT
GCTTTATCTTTAATGCCAATTGCTTTAAAGTTTATTTCTTTTTCTTCAATGCCAATTTTG
GTATATGGATTTTCTGACCAGCTTTCACGTCGATAGCGCCGCCATTGACAGCCTCAAGAT
AACACTCCATACCTGGACCAAGATACAACTTGCTGATACTGCTCAAGGTCTGACCACTCT
TGGCAACTATCGTATGATCCACACCCAAGATGCGATAAGCACCTGTTCGTACACGCGGAT
CGGCATCATACTTGCTTGCAGCCTGCGCCTCCGCTTTCTGCTTAGCTTCTTTCAAAGTTT
TCTGCTTGCCTGCAGCTTCAGCGACTTTTTGCTTGGTAACTTCAGCCTGTTGCTTAGAGG
CTGTCTCCTTTGCTGCAGCAACTTTCCTGAGGCTGTCTGCCTGAGCAGCGGCATTATGCT
CATCAACTCCATTTAACACCTCAGCAGACTGAGCCAAACGAGCACTGTCTTGCAGAGCTT
TGGTGCGCAAGTCATCCGTCTGAGTTTGTGCCAGACTGTCTTTTGCCATACGTACCTTCT
GCATTTCCTCCAACTGCAAGGCAAGATGATTGCGCTGGGCTTGCATCTTACCATAGTTGA
AAGCGAACCAGCCGATACCTCCTATCAAGAGCAAAATCAGAATGACTGCTACAGATATGA
CATAACGTGGAAGCATGAAATAATGCTTTCTATCCGAAGAAGACGCTTCATCGTCCTCTT
CCTCTTCGACTGCATTCTCGGGATTACCGGCAGGGACAGTCTGCTTTGTTTGAGAAACAG
GAGCTTTTGTTTCGGGACGGCAGGCTGCTGTTTCCTCCAGAACAGAAGATGCATTAACAG
TCTGAACGGGAGCCTCCTTCACTACAGGCTGTTCAGACTCTTGAGCATCAGCAACAGGCT
GTTCTTTCTCTTCAATCTCCGATACGGGCTCCTCGGCTTCCTCGGAAACAACAGATAAAT
CCTCTAACTGAACTGTTACTCCAGATACGGCATCTTCCTTTAGCTCTGGTTCGTCAGATA
TCTCAGCTACAGCGGGAATGGTTTCCGACTTATCTACGGGCGAAGTCTCCGACTCTTCAG
TAATCTGTTGTTCATCAGAAGGTGCAGACACCTCCTCTTTGGCCTCGAAGGCAAACTTTC
TGTCAATCTCGCTAAAATCAACACCATCATTAACCACCACCGTCTCGAACTGGGCAAAAG
GTTTGTTGACAATCTCCTTCAGGATATTGTCAGGAGTGAAGGTAATCTTATCACGACCAC
CAATGACGATACGCTCACCTGTATTGACATCCACACTCTCACGGTCCTTGACAGACATCA
CCTTGAAAGTGCCAAGCCATCTTATTTTCAACTGCTTGTCGGCTTGCATCACACTATTAG
CCACTTCAAACATCTGCTTGATGAAAGTCTCTGCCTCCGAAATGGTCATATTGTTCTTCT
CGGCAAGAATCCTGGCAAGAATTGACATACTGGATCTATTCATCTCCGACTCCTCCATTC
TTTAGTTTTtCCTTGATGGCAGCTACAGGACGAAAGGCAAGTACCAACTTGGGCGGTACG
AGCTGACGCTTCTTGGTTGTGGGATTGACAACCATGCGCTCCATACGCTTCTTGACCTCA
AAGGTTCCAAAATTAGGGATAGCAACAGTTTCTCCCTCTTCGAACTGAGAGATCATTGCA
TCAATCACTTTTCTCACCAACTTCTGTGTATCCTCTTGCGAATAACCCGTCTGGCGAGCA
AGTTCTGCTATATATTCTTTATTGTTCATAATAATAAAAATCTATATGTGGATATTGGGA
AGAATCCCTAAAATGCAAAATTAGTAAAATAATGACTAAAAACCAAACAAAATGGAGAAA
AAGTGAAAGTTGCGAGGCTTTCACCCTGCAGTCAGCATGCGCCAAAAAGAGAAAAAGGAA
TACCAAGTTTTGACAAACTTGATATCCCCTTTGTTATGATTATGAAGCCACACACCGGAA
AAGTGCAGGACTACAAAGTTCTTTTTCACAAGATATTGAAATGGAAAGACGGAACTAATT
GTTCACGCTACCACCCACAATATCGAGCAATTCATTCGTAATGGCCTGTTGACGACTCTT
GTTATACTGCAGGTTGAGCTCTCGCAAGAGTTCATCGGCGTTATCTGTTGCAGTCTGCAT
AGCTACCATTCGGGCGGCATGCTCACTGGCCTGACTGTCCAGAAGGGCAGTGTAAATCAT
CAATCGCAACTGCTTAGGAATGAGCACACCCAAAACCGTCTCCAAGTCAGGCTCTACAAT
GAAGTCATCGTTCAGAGGCTTTACCTCTGACTTCTGACGTTCTTCATCCTCAACTTGTTT
TTTGCGCAAGTATTCCTGAGCCTTCGCCGTAACCATATTGGATGTGAGGTCGCGGTCGTT
GTCTCCTCCTATAGCCTCAGTAGAGAGGTCGATAGGCAGGAAAGTCTTCTGGGTCAGTAT
TTGTGAGCCGGCACTCTTGAAGTGATGATAAATCATCTCCACCTTGTCGAGTTCGCCAGC
AGCATACTGCTGTGCAAGCTTCTGGGCGATGTCGGCACAAGCCTGTGCATTGGGATGGTC
GGCAAGATCCATGAAATTGCCGCCAGTCTTCAGTCCTAACTTCTGTGCCTTCTCAGCCAC
CTTTCTGCCTATAGGATAAACCGTGATGTCGTCAATGCCTTGAGCCTTATACTCGTCCAC
CGCCTGCATCATCATCTTGATGACATTGGAGTTGAATCCACCACACAAACTGCTGTTGGA
ACTATAAACCACCAAAGCCACACGCTTGATTACCTTGTGCTCCACCTGCAACTCGTGATC
CACATTGGGAGTACTGACCAAGAAGCTCTTGAGGATATGCTCCAGCATATTCTCGTAAGG
CAGCATATTCTGAATAGCTACCTGAGCATGATGCAACTTGCTCGAAGCCACCATCTTCAT
GGCACTCGTAATCTTACGGGTACTGTTGACGCTGGCGATGCGAGTTTTAATCTCTTTTAA
CGACGGCATAGGCTATTACGCTTTATATTGTCCTGCAACATTAGCCATGGTCTCCTCGAT
AACCTTGATACAGTCATCGGTAAGTTTACCATCAGCCAAAGTATCGATAACATCGGCATG
CTGGCTGCGCATAGCATCAAGGAACTGGTCCTGACACTCACGAACCTTATCCATAGGCAC
GTCGTGCATCAATCCGTGTACACCACAATAGAGTATGGCTACCTGCTCACCTACTGGCAT
AGGACGATACTGAGGCTGAACAAGGAGTTGGTCGTTCTTACGACCGCGGTCCAAGGTCAT
AGCAGTCACAGCATCCATATCGCTTGAGAACTTAGAGAAAGCCTCCAACTCACGATACTG
AGCCATGTCAATCTTCAAGGTACCAGCCACCTTCTTCATACTCTTGATCTGAGCAGAACC
ACCCACACGAGATACAGAGATACCCACGTTGATGGCAGGACGGAAGCCCTGGTTGAAGAG
GTCGGTCTCCAGGAAGATCTGACCGTCGGTGATAGAAATCACATTGGTTGGAATATAGGC
TGAAACGTCACCAGCCTGTGTCTCGATAATAGGAAGAGCAGTCAAAGAACCACCACCTCT
TACCTTTCCCTTCATACACTCAGGCAGGTCGTTCATCTGCTCGGCAACTTCCTGCTGGTC
GTTGATACGGGCAGCACGCTCCAAGAGACGAGAATGGAGATAGAAGACATCACCAGGATA
AGCCTCACGTCCTGAAGGACGACGAAGAATCAGTGATACCTCACGATAAGCCACAGCCTG
CTTACTCAAGTCATCGTATACTACGAGAGCGGAATATCCACGATCGCGGAAATACTCACC
GATAGCAGCTCCCGCGAATGGAGCATAATACTGCATCGCAGCAGGGTCGGCAGCAGTTGC
ACTTACAATAATGGTATAAGGCAAAGCGCCATGCTCCTTGAGGTTCTGTACCAATGCAGC
AACGGTAGAGGCTTTCTGACCGATAGCTACATAAATACAATATACAGGCTTACCAGCCTC
ATAGAAACTCTTCTGATTGATAATGGTGTCTACTGCTATGGCAGTCTTACCCGTCTGACG
GTCACCGATGATAAGCTCACGCTGACCACGACCAATAGGAATCATGGAGTCGACAGCCTT
CAAACCTGTCTGCAGAGGTTCCTTTACTGGCTGTCGATAAATCACACCAGGAGCCTTGCG
GTCCAAAGGCATCTCGAAAGAGTCGGTAAGATCAATATCTCCCAGTCCGTCAATGGCCTC
ACCCAGAGGGTTAACGACACGTCCTAAGAAATTGTCGTTCACGCGGATAGAGGCAATACG
ATGTGTACGCTTTACGCTCTGTCCCTCCTTGATGCCAGCTGTTGGACCCAAGAGGACACA
ACCTACATTATCTTCCTCCAAGTTCATGACAATTGCCATGGTGCCGTTCTCAAACTCAAG
AAGCTCATTAGCCTCGGCATTACGAAGTCCATATATACGTGCCACGCCATCGCTGACAGT
AAGCACTGTACCCACCTCGTCAAACTGCTGAGAGCCATTCACCTCCTGTAGTTGTTGCTG
AAGAACTTCAGACACCTCACTTGGTTTAATTTTATCTGACATTGTTTGTTTACTTTAATT
GTTATACGAGGAGTTAAGGAGTTGAAAGAAGTTGAGACTATACATATTCTCGTCTTCAAA
TTCATCCAATTTTAAGAAGTACTCCTAATTTATATCAGGCAAAAGGTGTTGATAGAAAAC
TCCTTTAACTCCTTAAAAACTTAACTACTCAAGAAAATTACTTTTTGAGCTGTGTCAGAA
TGTTGTTGAGCTTAGTCTTCACGCTCGCATCCATTCTGTAAGTATCGTACTCAAGGATAA
AACCACCAATCAGTTCAGGGTTCACCTCAGTCTTGAACTCCACAGTACCTTGCGTTCTCT
GTTCCACCATCTTGCGCATCTTGTCCTCAGTAGAGGCATCGACAGCAGTGGCGGTTATCA
GCTTACCGCGGATGATGTTCTTCTGTTTCCTGTAAAGAGTGATATACGAAGCAGCCATGA
ATTGCAGGGTGCTCTCCCTATCCTCTTTCAAGACGAGAGCAATGAACTTCTTGCTCAACT
CAGATGGCTTCTTGCCAAGAGCTGTAATGAGAAGTGCTTGCTTCTTGTCTTTGGAAAGCA
TAGGGTTGTCTATCGTAAATCTCAGTTCAGGCACGTCGATGTAGCTCTTGTAGAGCGTCT
GCATCTCCTGATAAACCTGATCTTCGAGCTTCATGCCGAGTGCCGCCTTGATGAGGGCAC
GGGCATAACGCACCGATATTACACCTATATCCATAAGCTTTACTGTTTGTTGTCAGAAGA
AACCTCGTCCAGCAGTCGATTTATCATATCCATCTGTGCCTTGTCATCGGAaaGCTTGGC
TTTGAGAACCTTCTCTGCTATCTGAACAGAGAGTTCTGCCACCTGTCCACGTATTTCGCG
AATGGCGTTCTGCTTCTCGTTCTCTATCTGCGTCTTGGCATCAGAGAGAAGTCGAGCACC
TTCTTCGCGTGCCTTGTCCTGGGCTTTCTCTACGATGGCATCACGAGTTTCTGCAGCATC
CTTGAGGATGGCAGCCTGCTTCTCGCGAGCTTCCTGCAAGATGGATTCACCTTCTTTTtG
GATATTGGCAAGCTTCTCATTGGCTTCGTGAGCTTTACGCAAGCTCTCGTCGATGTAGTC
CTTACGATCATTCACCATCTTAATGATGGCAGGAAATCCTGCCTTCCAGAGGATGAGGAA
AACGATGAGGAAGACCAACGTCATCCAGAAAAGCAAACCACTATCAGGAATCAATAAATC
CATATATACTGGTTAAAGTTTAACTTAAACGTTTTATTATTAACTAACTCTGATTGCTTT
ACAGTCCCCGTCCCTGTTCTTATCCTGTAAGATGTAAACCTCTATAATATAAGGTATAGG
TCTTAATATTAAGGTATACGTCTCTCACATTAAAGACGAGGACCGCAACAGGCAATCATT
ACATAACGATTGCCAAGATGGCGATGATGACAGCGAAGAACGCAACACCCTCAACCAACG
CAGCTGCGATAATCATAGAAGAACGAAGGTCGCCCATCTTCTCTGGCTGACGAGCCATGG
CGTCCATAGCCTGGCCACCAATACGACCAATACCAATACCTGCGCCAATTGCGGCTAAAC
TTGCGCCAATTGCGGCACCTAACTTTGCGAGAGCATCTGCTGCTAATAAAAGTGATAACA
TAATCTTAAAATTTAAGTTGTTAATATTTTCTTGTTAATTGTCTTTGTTAATTAGTTCCG
TAATGTTAGTTTTCTAAACCGTATATTACTTCACTACCTCTGGCTCAGCCTCATGATGCT
GCACATGAGCCAGCGAGATGAATACTGCACTCAGCATGGTGAACACCAACGCCTGAATGT
AGCTTACCAATAATTCGAGGAGCATCATGAAGACACTCATCGCTACACTTACGATTGTCA
TACCCGTACCTGCCATATAGTTGACGATCATATCTTCACTGATGTTGAACATAATGAAAA
TAATAGCCGCAAACGCAAGAGCGATAGCGTGACCTGCCATCATATTGGCGAAGAGTCGGA
TAATTAAAGCCAACGGTTTCGTAAAGATTCCGAATAGCTCGATGAATGGCATCAATGGAA
CAGGCACCTTCAACCATGTTGGAACCTCAGGCCAGAAGATTTCCTTCCAGTACTCCTTGG
TACCAGTGAAGTTGGTAATCAGGAATGTCGTCACACCGAAGAATGCGGTACAGGCGATAT
TACCTGTCAGGTTACCACCTCCAGGAGGGAAAGGAACGATACCCATGAGGTTGGCCACAA
AGATGAAAAAGAAGCAAGTAAGCAACCAGGGTGCGTACTTGGGAGCCTCTTTACCGAGGG
TAGCCTTGATCACATCGTCGTAAACCGACATGATAAACATGTGCATCAATCCCACAAATC
CCTTAGGTGCAGGATCATCAACCTTGTGCTTCTTGCACCAGCGAGCTGGTATCAGTACAC
ACAGCAACAAGACGATTGCATCGATGAAGAGCACGCAGACGGTTTTCGTGATGGAGATAT
CGAAAGGACGAACCTCCTGACCTCCCACCTTCTCTACAATCTTGTTGGGATTCGTCTGTG
CGTCACCGTTTTTAATTACGAGATTAAATGGTCCGGGACGGTCGCCGTTAACGTCTCTCT
CTTCAGAGAACTCGCTACTGCAGAACACGTGCCAGCCCGTTGAACTCTTTACGATGACAG
GCAGATGAATCACTACGGGATGACCTCCCACCTCAGTGATATGCCATTCATAAGAATCCT
TGATATGACCCCACAATATCTCTTTCACGTCGATGTTCTCCTTAGCTGATACCTGCAGAG
GTGCCAACGTGAAGAGCAGCATCGCCATCAAGAGGAATTGCTTGAGATGTTTCATATTCT
TTAATTCTTACTTTGTTTATTAATCTTGTTAGTTTCCGAGCCGTTTAAGAGAGTCGGCTC
TTTTTCTCTACCCGTGCAAAGTAGATACAGTCGAACACGAGAAGTACGACATAGAAAAGG
GCGAAGATAGCGGTAAAGCCTAAGATGTCCTGCTTGTCGCAAGTAAGCACATAGACGAGA
AACACCAATGTGCCAACCACCATCTTGACGACCAAAGCTGCCAGATAGAACTTGGCGAGA
TTAGCAGGCGAAGACTTTGCAACAGCCTTCCAGGCCTCACCATAAGCTGTACTTGCAACG
AGCGAGAATATTGCACTCACTACCAAAGGTTTAACCACCTGAGCAAGGATATCATCGCAT
TGATCCGACACCCTGCAGGCAAAGAGGATGGCAAGTGCCAACGCAGCTGTAAGCCACAGA
GAAATCTGCTTGTACTTGATACCAGCCTGCCTGATGCTTTGCAAGCGCATCTTTTCTTCT
TTTTCCATTCCTAATCGAGAATTATTAATGCTTTATTGCTAATTCTTAATTTTAAATTAT
ACTTCCACACAAAGGCTTACTTCGTTTTTCTTGCATTCTACGAATCCGCCGTTGATGTTC
ATTGTCTGTTTTCCTTCCTTGGTGGTGTATTCCACCTTTCCCACTTCTAACGAAGAGATG
ATAGGCGCATGGTCATTAAGAATCTCGAATGAGCCGAGAGTTCCTGGAACCAATACGCTT
TCTACCTCACCTTGGAAAACTACCTTTTCGGGAGAAACTATCTTTAGCTGTAACATAATC
CTTATATTTTAAAATGTTAAGTGTAAGCGTTAAATGATTCGTTTCTGAATCTCTAACGAC
ATAGCATTTGGATACTTCACACTTCACTTCTCACCTTTTAGGATTATCCTTGTGCTGCTG
CGAGCAACTGCTTAGCTTTCTCCTTTGCATCCTCGATAGTACCTACATTGAGGAACGCCT
GCTCTGGCAGATCGTCCACCTCGCCGTCGAGGATGGCATTGAAGCCCTTGATAGTTTCTT
CGATTGGAACCATCACACCCTTCAGACCGGTGAACTGCTCGGCAACGGTAAATGGCTGAC
TCAAGAAGCGCTGTACTCGACGAGCACGGTTCACAGTCAGCTTATCCTCATCCGAGAGCT
CATCCATACCGAGGATGGCAATGATGTCCTGCAACTCATTGTAACGCTGCAACAACTGCT
TTACTCGCTGAGCACAATCATAATGTGCTTTGCCCACAATCAGCGGGTCGAGAATACGAG
AGGTAGAACCCAGTGGGTCTACAGCCGGATAGATACCCAGAGAAGCGATCTTACGAGAAA
GCTCAGTAGTGGCATCCAGATGAGTAAAGGTTGTAGCAGGAGCAGGGTCGGTCAAGTCAT
CGGCAGGCACATAAACAGCCTGTACTGAGGTGATAGAACCATTCTTGGTAGAAGTGATTC
GCTCCTGCATGGCACCCATCTCAGATGCCAAAGTTGGCTGATAACCTACGGCTGAAGGCA
TACGACCCAACAGCGCAGAAACCTCAGAACCAGCCTGAGTGAAACGGAAGATGTTATCGA
TGAAGAACATAATATCGGCAGCCTCACCGTTCTTTCCTCCATGATCACGGAACTCCTCGG
CTACGGTCAAACCAGAAAGCGCCACAGAAGCACGTGCCCCAGGAGGCTCATTCATCTGAC
CATACACCAAGGTGGCCTGACTCTTGGCAAGCTCTTCCTGGTCGACAAGAGAAAGATCCC
ACTTGCCTTCTTCCATGGCCTTGCGGAACTTCTCGCCATACTTGATAACGCCAGACTCGA
GCATATCTCGAATCAGGTCATTACCCTCACGGGTACGCTCACCTACTCCAGCGAACACAG
AGTAGCCGTTGTGTCCCTTGGCAATATTGTTAATCAACTCCATGATAAGCACAGTCTTTC
CAACACCGGCACCACCGAAAAGACCAATCTTACCACCCTTCATGTAAGGCTCGAGCAAGT
CGATCACCTTGATACCGGTGGCAAGCATCTCCTTGTGCGTAGAGAGCTCATCAAACTTCG
GAGCCGCACGGTGGATAGGATAAGCGCCTTTCATGTCCAATTCTTTCATACCATCAATAG
GCTGTCCGATGACATTCATCATACGGCCCTTGATTTGCTCTCCGGCAGGCATCAGAATTG
GGTTGCCTGTAGAGACAACTTCCAATCCACGCTGCAAGCCGTCGGTGTTGTCCATGGCTA
CGCAACGAACTGTGTCCTCACCGATATGCTGTTGCACCTCGATGACCAGGTCACGTCCGT
CTGGGCGTTTCACCTTCAGAGCTTCGTGAATCTTAGGAAGCACCTTCTCTGGATTCTCGC
CCTTGGTATCGAAATAAACGTCGATAACAGGACCAATAATCTGAGAGATACGTCCGTTAA
TTTGTGACATAAGCTATTTTtTTTAATGTTAGTATATTTATTTTTATTCTGACTTGCTGC
TATTAAGGTTCAGAACTCATACGAGAGTATGAAAGTTCAGCACAGACTCTTGGCATCAAG
TAGTTTGCATGCAAAAGTAACAAACATTCGCGGAAACGCCAAATTAAAGAGAAGTTTTAT
TCGCCTTTAAACCATTTTTAGTCCCCTTTAAACCATTTTATAAAACAGTTTTTGTCTTTA
TATTATACATTTTAAGTTGCACCGTATATGATGACCAGAGTTTGTCATATATTGTGACCA
AGGCTTGCCATATATTGTGACCAAGGCTTGCCATATATTGTGACCAAGGCTTGCCATATA
TTGTGACCAAGCTTGGTCATCTATGATAACCAGAGATTACACCTTATATATATAAGAGGA
ACATTCCTGCTTTATAAAATGATTATTCTTATATTTCCTCCACATGTAGTGTGTGATGAG
TTGGGATTAGATACTCAACTCGTCAAGCACCTTGATCAACTTGCGGTCGAAAGGTTTGTC
GGAACGGATGGCTTCTGACAGAGGAACATAAACCACCTCGTTGTTTCTTACACCTACCAT
CACGTTTCTCTGTCCCTGCATAATGGCCTCTATAGCTCCACAGCCAGTACGGCTGGCAAG
GATACGGTCGCGTGCAGAAGGACGACCGCCACGCTGCAAATGACCCAAGATGGACACACG
CACATCGAACTCAGGGAACTCCTTGCGTACACGGTCTGCATAATAAAGCGCGCCACACTT
AGGACTCTCCGATACGATAACGATACAACTCTTCTTGGATTTACGAATACCACGCTCCAT
AAACTGGGCCAGCTGGTCGACATCGGTAGAGTCTTCAGGAATAATAGCAGCCTCCGCACC
ACTTGCAATAGCACTGTTCTGTGCCAGGAAGCCAGCATCACGACCCATCACCTCTACAAA
GAAGATGCGCTCGTGGCTCTGAGCAGTATCACGTATACGGTCTACACATTCTACTATCGT
ATTCATGGTAGTATCGTAACCGATGGTATTGTCTGTACCATAAAGGTCATTGTCAATCGT
TCCTGGAAGACCAATACAGCAGATATCAAAGTCGCGCGCCAGATTCATAGCACCAGTAAG
CGATCCGTTTCCGCCGATAACAACAAGTGCATCGATTTCTTCTTTCTGTATGGTCTCAAA
AGCTTTCTGACGACCTTCGTCAGTCATGAACTCCTTAGAGCGGGCTGTCTTCAGAATAGT
TCCACCCGTACCAATAATACCACTTACATTTTCTGTTGTAAAAGTCTTGATCTCGTCATT
AATCAATCCGTCGTATCCACGAAAAATTCCTTTTACCGTATAGCCATTATAGATGGCCGA
GCGAGTAACGGCACGAATAGCCGCATTCATACCTGGTGCGTCTCCACCAGATGTCAGTAC
ACCAATCGTTTTAATCTTTGCCATAACCAAATACCTTTATTTGTAGTACGTTATTTTATG
ATAATATTTATTTTTtATTGATTTCGTTCAAAAAATGGACATGCTGTTCTTTCCTTATTA
TCTAATGTCCTTGTTACTGCATCAGCCATAGGAATCCGAGTCCTATGATGCCTCCCACCA
AGGCTTTCCAGCCTACATGACGGAAGAACCAGCCTACATGCATGCGCTCCATCTTCATCA
ATGCCAAACCACTCATTGTTCCAATACCCAAGATGTTTCCACCTGCCATTACGCAGAAGG
CTACGACCCTCCAATACAAACCATTGCAACTGTAGACGGTAGAGAGTTCGGATGCCAAGC
CTGTTTGTCCCATCTCGTCAGGAAGCGAGAAGAAATTGATGGCAGTCGCAAAATTGTCGA
GCACCGTACTCAACACGCCCGCAGCCACTCCATGAAGCCAAACGAAAGGCTGACTATCAT
TAACACCCAAGTATTCCATCAACTCATTGTATGCTCCAGTTTCCTTCACAACACCTACAG
CCAACATGATGCCCATCACAAAGAGAATCATCTGAATGACACCATATTGCAGCACACGAG
GCGTACGGCGGTCGACCATTGCATCCATGTTCATCAGCTTGCGATTgAAAATCTCGTTGA
CAATCCACAAGACAGACAACACACACAGAGCCCCCAAGAAAGGACTCAGTTTGGAGATAT
TATGGAAGGTCGGGATAAACCACAGTCCACCGATACCCACAAAGAGCATGAGCAGACGCT
GCCATACATTGAGTCGGGTATCATCGCCTCGATAAGGCATGACGATCCATTCGGTGACGA
CACGCTCGGGAAGACTTCTCGATATCAGATAAGTAGGAACCAACCAGGTTGCAAGACAGG
GCAGCAAAAGTGACATAGAGTAACTGGTGGCCGTTACTGCTCCACCGTTCCACAGCACCA
ATCCCTCAGGATTGCCGATAACAGTCAGCGCACCTCCACAATTGGCAGACAGCAAGATGG
CGCTGCCATAAAACATACGCTGTCTGCGACTGGGAATAATACCATGCATGATGGTAAGCA
TCATGACAGTAGTGGTCAGGTTGTCAAGATTAGCAGAAATAACAAATGTCACCACAGAAA
GTGTCCAAATCATACGCTTGCTATTACGGGTGCGAAGCAACTGGCGGATAAAATCGAAAC
AACCATTATTGTTGAGAATTTCAACGATTGTCATCGTCGCCAACAGGAACAAGACTATCT
CTGCAGCTCTTCCCACATATGGCAGGAAGACAAAACGGGAAATAAAGCTCTTGACTGTTG
CGCTGGATTCTGGGATGGCAGGAGTCTGACTGTGCAGATAACTCGAAAAATCATAAGCAT
GCTGACTGGTTACGAAATCCATACCAAAACAAATATACAAAACCCATCCCACCGTACCAG
CAAAAATGGCCACGGCAGCACGGTTCACCTTGGTAATATTCTCCGTTGCTATAAGGAGAC
ATCCCAACAATAATATGGACACAATGACTATCGTCATATAACTATGCTCTCTTTATTTAA
ACGCAAAATTAACAATTAATCTGAAATAACAAGCACTTAGCTGCAAAAAAAaTCAATTGT
TTCATGGAAAAGTAACATATTGCAACATTTTACCATCCATTTTGCTATGTTGAGATAGCA
AAAAACAACTTATTTGTATTTAAAAATCGAATGACAAATAATCGCAAACAACAAGAGAAA
GTTTACTTTTCCTTTCTCTTCAACAACCTGTCAAAAACCCGAGTCTGGGTCTTCAACAAA
TACAAGGTACCCATGACATTGGCAGCAACCCAAACAAAACAAAAAGCCCAATACAAAACT
GAAGGCTGCCACATAAATCCTCCCAACAAGCCTCCAGCAACAAACACCAACTCCACGGCA
ATAAAGATCACACCCTTACGTGAAAGGACATAACGATAGAGACATCGGCTGTACACAAGC
ACAAACAAAGTTTCTATCAGATAAGCTCCTACAATGCCGAAGCCAAGCCCCAACAGCCCC
TTATAGCGATAGCCTGCAATCTCCATCACGATGAGTAACATGACACATACAGCCTCCTGG
CACAAGAACTTACGCGACTGTCCTTTCGATAAAGGCAGATATTCTATCGGAATATAAACT
GCTCTGAAAAGCATGCTGACAGCTGCCAACTGTGCCATACCGAGCACATCCAAAAAaCGA
TGGTCGTAGAGAAGTGGAATCAAGACTGGCAAGGCCAAAATCACGCCCGTCAATATGGGC
CCCATCAGCAAAACATTGATTTCCAACTGCTTGTTGACACAGTCGTTCTGTTCCACACCC
ATCTCCTTTACAGATGACAGACGGGGAAAATAATCAGCCTCCATCGCCGAGAACACCAAG
CCCGCATAGACAACAGCCAAGGTCCAGCCGGCATTAAAAAGCCCGACATCAGACAACTCG
CCTATTCTATTAATGTACGCGCGTATCAAAAACTCAGCTCCCGAACTCATGAGCCCGGCA
ACAACAAACGCCAAACCTAACCTGACAACATGAATGCCACGCCCTAAGAACTTGGCAGAA
AAGGATACCCGATAAGGATAATGACGAGAGGAATAACGAAGAGAAAGCAACATCTGTGCA
AGCGACTGCAACACAAGCACACCCACAATTCCCTGATAACGCCACAGATAATAAATAGGA
ACAGAGACGACTAAAGAAGCAAAGACTACGCATAAAGAGGAGAAAGCCAAGGCTCGCAAC
TGCCGTGTGGCCTTCAGCACAGCCGTTTCGCCACCTGCTACTATCAGGAATGCTACAGCA
GGAGCCAAAAATATGAAATGACACACATGATCACCTCTGTCAACAAAGGTAATGCCATCA
AGCAAAGGACTGAAGAACAGACAAACAAACATTCCCAACAAGGCTGCAAACAGACACCAT
GAGCGTATGAGCAGAATGGTGGAGGAAAGTTGCTCGTTGGAAGCATCATACTGTTCTGAG
ATTTCACGCACACCACTGGTAGGAATACCAAAATTAGTAGCCGAAACCACCATGTTAATG
GTTGAATTGAAAAGCGCAACAAGTCCCATACCAGCAGTTCCCAAAAGCAAGGCCGCAAAC
TTATTGCGCACCAAACCAATGAGAATACTCAATCCCTGTACACCGCCGAAAATGCCGGTA
TACTTCAGTATATGAGAGTAACTGTCGTTCTTTTCCGTCTTTTCCATTTATTATAAAACG
CAATCTCCTTTCTTTTATTATCTATGACACATAGTTTTTACTCCATCCTACATCTAAAAT
AAGCAAAAGGAAAAAGTTGAATAGAAAAGCCTCGAAAAATGAAAGCGGCTTCGATAGTCA
ATGAAGCCTATTTCGTAGAGCAATGAAAGCGGCTTCGTAAGCAGTTGAAGCCTATTGCAT
TATTCTGATAGAAACTATTAAAAAATATAGTTGACCACTTTAAACTTTATTAACATTGCC
CTACCTGCAAGGGGCACATTTGTGCTCTTTAAGGAACATTTTACCGCAAAGGAAAATTAC
ACAGAATGGAAATAATATGGTCAACTGTTTAAGCACTAATCCTTATCCCAGAAATAGAAT
TTACACAGCAAGCTCCTGCGTAGAAAAAATGACAAAGAAAAAGGTCGCTCCCAAAGGGAA
CGACCTTTATTCTTTTCATCGAAGAAGATGAGTTGAAGCGAGAATTAAGCCTCTGCAGGA
GCCTCCTCAGCAGGAGCAGCCTCCTCAGTAGCTGCAGCCTCAGCCTCTGCCTTAGCAGCA
GCCTCAGCAGCCTTCTTGTCAGCTACCTTCTTAGCGATTGCTTCATTTACTTTCTTCTCA
GCCTCGAGCTCCTTAGCAGCAGCATCCTTCTTTGCCTTAGCCTCGTTCTCGCGAACAGCA
GAAGCCTTAGCATCCTTGCCATTCTTCCAAGCATCGAAACGCTTCTGAGCCTCAGCCTCA
TCGAAAGCGCCCTTCTTTACGCCACCACGGAGGTGCTTCATCAGGTAAACGCCCTCGCCC
TTGAGGATGTTACGTACTGTGTCTGTAGGCTGCGCACCTGTCTCTACCCAGTAGAGGGCA
CGATCGAAATTCAAATCTACAGTAGCAGGATTGGTGTTAGGGTTGAAAGTACCAATCTTC
TCAGTAAATTTACCATCACGTGGTGCTCTAACGTCAGCGATTACGATGCTATAGAAAGCA
TAGCTCTTACGACCGCCGCGCTGCAATCTGATTTTTGTTGCCATTTTTTTtAAATTTTAT
TTATTTGAGGTTTGAATTTTATGCTGTTATCACGTAACAGCCGTGCAAAGGTACGGCTTT
TTTCCATACCTCACAAGTTTTTtCTTTTATTTTtCTTGTTTTTTAACGTATTCTGTCGGC
TGCTCTGACCAGTTTCTCATCATCTGCCACTCCTTTTCGTGCCAATACAACCATAATGAT
GGCAATAAGTGGCAAACAGGCAGCAAACTTCACCTCTACATTTCCTTCCACCTCGGGCAC
TGTCACCATGCCGAAAAACAGCAAGGCATAATCTATGTACCACAATACAGAGAACAACAG
ATTAGTGGCACAAAGTGACAACTGCAGCTTGCGGTTTTTATACAGGAATATTGTCGCCAA
CGACAAGGCTGTAGAGACAGCAAGCAAAATAAAAAGAGGCAGACAGGTGCCCGACACGGT
AATCGTTCCGTTGTCATCTACGAAACCAAGGTTGTAGAGAGAAACAACTCCTCCCATTCC
CTTTGGCTGAATGACACCTATCGGCATAAAGAAGCACAGCAAACTGGCGATGACAGCAAC
GAGCAGAAACAATGTTTGTTTGCGTTGTATCATATTCTTTACTGTTTTTAGAAATCCAAA
GAGTCCTTTTTGCTTGCCATATTGTCCTTAGAAGGATCGCGCCAGTAGATGTTGCCTTCT
ACAAACTCCTGTGTAGCAAGCAATGTTGGCTTTGGCAGTTTCTCATAATAACGTGAAATC
TCAATCTGCTCACGGTTTTCGAAAACCTCCTCCAAAGAATCGTTATAAGAAGCAAACTCC
TGAAGTTTCTTGCTCAGGTCTTGCTTGATCTCAACAGATATCTGGTTGCTACGCTTTGCG
ATAATGGCCACACTCTCGTAGATATTGCCAGTATTGTCACAAAGGTCCATAATGTTGCGG
GTCACGGTATTTACCGGTGCTTTTGATTTCTTGTAATCCATAATCTTGCTTTTATTCTAT
TTTATTTTCTTTATTTCATTATTTATTCTCTAATTTGCTGTAGCTGTCCTCGGGATGTGC
TTTCTCAAATTCCTTGCATTTGGCAATAAACTTTTCGGCAGTAGCACGCTCCTTTGAGTC
AGGATACTCGTTGATGAATCCGTAGCACTCGTCCTCTGCATCCTGATATCGCTCCAACTG
CTTGCTCTCCACACTCATCTTGGCGAGTTCGTACTTGCCCTTCATAATCAGAATGGCAAA
TTCCTCGCGCTTGTTGCTGTAGGGATAGTCCTTCAAGGCGTTCTGTGCAGTCACGATACA
AGCCTCATAGTTGTTTCCGCCACTGGTACAGTTGCCAAAGTATGTACCCAGATCATAATA
GAGTTTAGCATTCTTGTACTCCTTCTCTACCAAGAGGTCCTGCAAAGCAAACAAGCGGTT
GGTTGCCTGTTTCTTCAGTTTCGCATCGGGATAAAGATCCAGATATTCCTGAAAAGCAGC
TATGGCCGACACGGTGAGCGACTGGTCAAGGCGAGGCTCGGGCGCATTCTTGTAAAGACT
CTCTCCTACATAATATTTGGCATTCTCTGCATAAATGCCTTTTGGATAAGTCTGATAATA
CTTCTTGAAATACTCCGAAGCTGTTTCATAGTCACGCAAGCCATACTCAGCCATTGCCAA
CATATAGAGACACTCTTCAGCCTCTGTACTACCCTTCTTCAGAGTTACCAGTTCCTGAAG
CAATGTTACTGCACGGGAATACTTTCCTGTGGCATAGCATTCCTTTGCATACTCATATTT
AAAGTTGTAATTGTCAGATTTATAAACCTGATTAAACTGGTTGGCGCAGCTCGTCATGAG
CAACGCAACACATGCTGTGATTAAAACAGTTTTCTTCATAGGTCACGTTTTGAGATGCAA
AGTTACAGATATTTTGCTTATCCGCAAAGGAAAAAaTACATTTTTTCGCAATTTATTAGT
CTTTATAACGATTAATGCTCTTTTTTTtGTACTTTTGCAATTTAAAAGACAGTGCATTCA
CAACTTATTCGTAAGAAAAATGCATGATATCTAAAAAAaCAGGAACAGAACATGAACTTT
AAGCTGACATCCAAGTACCAGCCTACAGGCGACCAGCCACAGGCCATCAGACAGCTCACC
GAAGGCATAGAGCAAGGTGAGCCGGCACAGGTTCTGCTCGGAGTAACAGGCTCGGGCAAG
ACTTTCACAGTGGCAAACGTCATTGCCAACGTAGGAAAGCCAACCCTCGTGCTGAGCCAC
AACAAGACTCTTGCTGCACAGTTGTACCAGGAAATGAAAAGTTTCTTTCCAGAAAATGCT
GTAGAGTACTATGTGTCTTACTACGATTACTATCAGCCAGAGGCTTACCTGCCGACAACG
GATACTTATATCGAGAAAGATCTTGCCATCAACGACGAGATAGACAAGTTGCGCCTGGGG
GCTGTATCGGCTCTGCTTTCCGGACGGAAAGATGTCATCGTGGTATCTTCTGTCTCGTGT
ATTTATGGTATGGGAGGTCCTACCGCCATGCAGGAGAACATCATCAAGATAAAGAAAGGG
CAGCAACTCGACAGGAACGAGTTTCTGCGACAGTTAGTGGATGCCCTGTATGTAAGAAAC
GATATCGAACTGCAACGTGGCAACTTCCGTGTCAAGGGCGAAACTGTAGATATCTTCATG
GCTTATAGCGACAATGTGCTGAGAGTTACCTGGTGGGACGACGAGATAGACTCTATCGAG
GAGGTGGACTCTCTCACCTATCACCGGTTGGTTTCGTTTGATGCCTATGAAATTTATCCT
GCCAACCTCTTTGTCACCACCAAGGAACAAACCGAGAAAGCCATACGCATGATACAGGAT
GATCTGGTTGTGCGCGAGCAGTTCTTCAAGGATTTGGGCGACAACATCAAGGCACAGCGC
ATCAAGGAACGAGTGGAATACGACATGGAGATGATCAAGGAATTGGGACATTGCTCGGGT
ATCGAGAACTATTCGCGGTACTTCGACGGTCGACATGAGGGCGAACGTCCCTACTGCCTG
CTCGACTTCTTCCCCAAAGACTTCCTGCTGGTAGTAGACGAGAGTCATGTCAGCATTCCG
CAAATAGGAGCTATGTATGGTGGCGACCGCGCCCGCAAGCAAAACCTGGTGGAATATGGT
TTCCGTCTGCCAGCAGCCTTCGACAACCGTCCGCTTACCTTCGATGAGTTTCACAGCATG
ATACATCAGGCCATCTATGTAAGCGCCACTCCCGCCGACTACGAGTTGAGAGAGTCGGAG
GGTGTTGTAGTAGAACAACTTATTCGTCCTACAGGTTTGCTTGACCCAGAGATAGAAGTA
CGCCCCAGCGAGAACCAGATAGACGACCTGCTCGACGAGATACTTACCCGTACCCATCGC
AATGAGCGAGTACTTATCACAACCCTGACCAAGCGAATGGCTGAGGAATTGACAGAGTTC
TTGCTGAACCACAGCGTGAAGGCAGCCTATATACATAGTGATGTGGCCACACTCGACCGA
GTAAAAATCATGAACGACCTTCGTGCTGGCGTTTATGACGTTTTGGTGGGAGTCAACCTG
CTGCGAGAAGGACTCGACTTGCCGGAAGTATCACTTGTTGCCATCCTCGACGCAGACAAG
GAGGGCTTCCTAAGAAGCCACCGCTCTCTTACCCAGACAGCAGGACGTGCCGCCCGAAAT
GTGAACGGAAAGGTAATCATGTATGCAGATAATATCACAGAGAGTATGCAACGCACCATT
GATGAGACTGCCCGTCGCCGTACTATCCAGTTGCAGTACAATGCCGACCACAACATCACT
CCTCGCCAAATAGTGAAGGCTATCACATCGGCCCTGCCTACTTCTAAAGAAACAGAACCT
ACAACCAGTATGCAAAAGACAGCAGCCCAGCGCGTATATATCGAACCAGAGGGAGCCTCC
TTCGCAGCCGATCCTATCGTGCGCAGCATGAGCAAAGAGGAACTGCAGAAGAGTATTGCC
AACACGACAGCTCTCATGAAACAAGCTGCCAAGGACCTCGACTTCATGCAGGCAGCGCAA
TATCGCGACGAGATTATCCGCCTGCAGAAAGAGCTGGAGGAAAAAGAAGCATAAACCACA
TACATGTCCAGACCTCTTCCCCAAAAAATAAGAGACACTCTGGCAAAGACACTGATTTGG
ACAAAACTATATAAAAAaTTTCATCAAATGGAATCTCTACAAAAAAaCTATTCAAACGAC
AGTTTTTTGAGTCTTCCTCTCAGTGTCTCTGCTTCCGATTTACGGATAGAGAGAGTGATA
GAACAGGTGTTGTCATATTCCTGACTCACAATACGGGGTTGCATTTCCTTGACAACCCGC
ATCACATCATTCATCATCACATAAGGGAAATCATACTTCACCAGTTCTTCCACCTGTCTT
GTCTCTTGTACGGAGTCTTCTATGGCCAAGGCTGCAGCAGCCTTGTATGCCACAATGAGT
CCACCTGTTCCCAGGTTGACACCACCATAATATCTCACCACAATAATCAAGATATCAGTA
AGCTCGTTGCTGTTAATCTGTCCCAAGATTGGTTTGCCTGCCGTACTGCTTGGCTCGCCA
TCATCACTGGCCCGAAACTCAGTCCTCTCAGCCCCAAGCATATAAGCATAGCATACATGT
CGGGCATCATAATACTTCTTGCGGTAAGAGGCAACAATCTCCTTCACCTCATCAAGTGTT
TCCACATGATGTGAAAAAGCAAGGAACTTACTCCGTTTTTCAGAGTAAGTCCCCTCGCCT
ATTTTATTTGTTATAGTCTTATATTCGTCAATCACCGTACAAATGCTGAAATTCGTATTC
TTTATTTAAGTTTGTGAATAATGAGTCCGCTGCGTAACTTAGGCTCGAACCATGTAGCCT
TAGGAGGCATAATCTTTCCACTGTCAGCAATATCCATAATCTGTTGCATAGTGACAGGAT
GCAAGGCAAGAGCCATACGCATCTCTCCACTGTCTACACGACGCTTCAACTCACCTAAAC
CACGAAGACCTCCAACGAAATCGATACGCTTGTCGGAACGCAAATCCTTAATGCCCAAGA
TCTCGTCAAGAATCAATCGGGAAGAAATATCCACATCCAGCACCCCGATAGGATCGCTGT
CATCATAGGTTCCAGGCTTGGCAAATAGTCCATACCATTTTCCGTCCAGATACAAGAGGA
AAGAGTGAAGGGCAGCAGGCTTGAGAACATCCAATCCAAATTTATCAATAGCCTCCTCAA
CAGACATCTTCTCATAACAAGGTATTCCATCTTCCTCGCCCGACACATTGACATTGACTG
CGTCAATCTCTATGACCTCGAAGTTCTCTGTCAACTTGTCAAGGAACTGATCGGAAGTAA
GACCATTCAGGTCTTTCACGACACGATTGTAGTCGAGAATGGTCAACTGACTGGCCTGGA
AACAAACTGCCATGAAGTAGTTGTACTCTTCCTTACCGGTATGATTGGGGTTCAGCTTTG
CCTTTTCTGCACCAACGAGTGCGGCAGCAGCAGAGCGATGATGCCCGTCGGCAATATAGA
GACTTGGCATCTTGGCAAACTCAGCCGTAATTGTAGCAATATCCTTATCATCGCCTACCA
CCCAAAACTGATGACGAAAACCGTCGATAGGAGCTATGAAATCATATTCGGGTGTAGTCG
CAGCATAGCGCATCAATATCTCGTTGAGAACAGCGTTATCGGGATAAGCAAAGAACACAG
GTTCGATATTGGCATCGCATACACGCACATGTTTCATGCGGTCTTCCTCCTTGTCGCGAC
GAGTAAGTTCATGCTTCTTGATAACACCTGTAAGATAATCATTCACGTAGGCACCAACGA
CCAGACCATATTGTGTCTTGCCGTTCATAGTCTGCGCATAGATATAATACTGTTCCTTGT
CGTCCTGCTTCAGCCAGCCGTTTTCCTGAAACTTCTTGAAATTTTCAGCCGCACTTTCAT
AGACGCGCGGATCATACTCTGAGGTACCAGGTTCGAAGTTGATTTCTGGTTTGATGATAT
GATAAAGACTCTTCTCATTATCACCAGCCTCTTCACGGGCTTCCTCAGAATTGAGGACAT
CGTATGGACGAGACTCCACCTGTTCTACAAGGTCCTTAGGAGGTCTCACTCCCTTGAAAG
GTTTAATAATTGCCATAATAGTTTTCTTTGAGGTTTTGAATATTGAAACCCAATCGGTCA
TCAGACCCAAGAGATGGGCTTACATCATAATTGTTTATATCCTATAAAACGCAAAAAACT
TTGAGACTTGACCAAGAACCATGATGACAACCTTACAAAAAaGTAATCATCCTGCTCTGT
GTTCAAATCTCAAAGTCCTATATCAGTTTACTTGTTTACCTGGAACTTTGTGCAGCCGTC
CTTGAAGAAGGCATTGATTTGCTTGGCAGCAGCAATACCTGCATTGATATTTGCCTCAGC
AGTCTGCGCTCCCATCTTCTTAGGTGTAGAGAAATAACGACCTTCAAACTGTGCAAAGTC
GGCATCAGCATCAGGCTTGATGTCTGTGATAAACTTCAAGTCCTCACGCTCTGTAAGAAG
CTTCAACAATTCAGGTTCATTGATTACTTCCTTGCGGGCTGTATTGATAAGAATACCACC
CTTTGGCAACTGATTTACAGTCTTATAATCGATACTCTTGATGGTTTCAGGAGTTGCAGG
AATATGAAGCGATACAATATCGCAAGTCTGGAACAACTCATCCTGGCTCTTAACAGCATG
AACACCTGCAGCCTCAATTACGTCGGCAGGACAGAAAGCATCATAAGCAGCCACTTCCAT
ACCAAAGCCCTTAGCAATGCGAGCTACGTTTCGACCTACATTACCAAAAGCAAGGATACC
TAATTTCTTACCCTTCAACTCAGAGCCGGCCTTTCCATTATAGAAGTTACGTACGGCAAA
AACGAGCAAGCCGAAAACAAGCTCTGCCACTGCATTAGAGTTCTGACCAGGAGTATTCTC
AGCCACTACATGATGGGCAGTAGCTGCAGCCAGGTCGATATTATCATAACCAGCACCAGC
ACGAACAATAATCTTCAGATTTTTGGCTGCCTCGAGAACCTCGGCATCAGCCTTGTCTGA
ACGAATGATCATTGCATCTACGTCTTTCACCGCATCGAGAAGTTGCGCTTTCTCTGTATA
TTTCTCAAGCAGAACCAACTCATTGCCTGCTCCTTCTATTTCTTTCTTGATACCCTCTAC
AGCAGCTGCTGCAAAAGGTTTTTCTGTTGCAACTAAAACTTTCATAATAATAATTGAATA
ATAAAATTCGAAAGTTAATATAAAGATGATATAAAAAaGGAGGTCGGATGCTGTAATCAG
ACAGTTTGCTCAACAGCAGCATCCGCCCATCTGTTTTCAACTTGGATTAATGTTGTGCCT
CAAAGTCCTGCATGGCCTTGACGAGTGCGTTGACACCCTCCATAGTCATGGCGTTGTAGC
AGCTTGCACGGAAACCACCCACAGAACGGTGACCCTTGATGCCCACCATACCACGTTCAG
TAGCAAACTCAAAGAAAGGCTTCTCCAACTCTGCATACTCATCGTTCATTACGAAACAGA
TGTTCATCAAAGAACGAGAAGCTTCTTCAACAGTACCCTTGAACAACTTGTTGCGGTCAA
TTTCAGCATACAAGACCTCAGCACGCTCATGAGCACGCTTGTCTGCAGCCTCCACACCAC
CATTCTTTTTCAACCAGCGAAGATTCTCCATCAAAGAATATATAGGAACTACAGGAGGTG
TATTGAACATACTTCCCTTGTCTACATGGGTACGATAATCAATCATAGTAGGCAACTCAC
GTGGAGCCTTACCCAACATATCGTCCTTGACAACTATCACAGTAACACCCGCCATAGAAA
GATTCTTCTGTGCACCTGCATAGATAGCAGTATACTTGGAAACGTCTACAGGACGGCTCA
TGATATCTGAACTCATATCCGCAATCAGTGGGACCGCAACATCAGGATCACGACGCAACT
CAGTACCATATATAGTATTGTTGGAAGTGATGTGCAAATAATCAGCATCAGCAGGAACGT
TGTTCTCAAACTGTGGATAATAGCTGAAGTTGGCCTCGGACGATGATGCGATCTCAACGA
CCTCACCAAAATGCTTAGCCTCTTTCATCGCTTTCTTGGCCCAAGTACCAGAATTAACGT
AGGCTGCCTTCTTGATGAGGAAGTTAGCAGGAATCTGCATAAACTGTAACGAGGCACCAC
CACCAAGGAAGATTACGGAATAGCCCTCAGGTATATCGAGAAGTTCCTTGAAAAGGGAGA
CTGCCTCGTCAACAACTGGCTGGAAATCTTTTGCACGATGGCTGATTTCCATCAATGAAA
GACCAGAACCATTAAAATCCAAAATCTGCTTAGCTGTGTTCTCAATCACTTCACGTGGAA
GCATTGATGGACCTGCATTAAAATTGTACTTCTTCATCTGTTGTTTATTTAAGTTTTAGT
GTAATGTTCTCCTTTATTGGAAAAATACATCGGCGAAATTACAATTAATATTTGAAACCA
CCAAATATTTCTGCACATTTTTGGTATTTTGAGCAAAAAACTAACAATTTATCACTCAGT
TTCTAAAAAAGCATGCATATTCATGCAGTTTACCTCACTTCTTCTACAACTGTCCTGATG
CCTTTAATCTTCTCGCCTGCTACTTGTCGGAGCACCTGTCTGAGGCGTGGACGTGCCACA
GCAACATAGGCATATCTTTCTTTTACGTCTATCTTTCCAATCTCTGTAGTCGTAAGACCT
CCTTTTTTACAGAGGAAACCTACAATATCGCCCTTGCTTATCTTGTCTTTCTTGCCCTTG
CCGATATAGAGCGTTGCCATTCGTGGAAGAGCAGGCGCAGGCAGTTCGGCCGGAATCTCA
TAATCTTCCACCTCAGCATCAACATACTCAGGAATGCTTTCTGTAGGTCCCAACAGGAAA
TAGGCTTTACCTTTCGACTCCCATCGTGCAGTTCTTCCCACACGGTGTATGTATCCGTCC
TCGCTCTCGGGAAGATGATAGTGAACGATATTGTCGATATTAGGAATATCAAGTCCACGC
GAAGCCAAATCGGTGCTTACAAAAATGTTGGCACTGCCATTGCTGAACTTGTAAAGCGCA
TCCTCACGCATCTTCTGTTCCATACCTCCATGGAAGCAGGAGGTAGAAAAGCCTTCCTGA
CGCAAAAACTGGTCTGTACGCTCCACACTGTCTCGATAGTTGAGGAACACGATACTGCTT
TCATCCCCAAAGCTGCGAAGTAACTTCGACAAAGCCTCAAGCTTGTCTTTCTGCTCACTC
CTTACCTTATATATATGTACACGCTCAGGAACCTGCTCGTCATCCAGCCGATAGTCAACC
TTCTCTACCCTTCCCATATGCACAAACTGCGGGATGGCTTCAGCCTCTGTAGCAGAAAGC
AGGATACGCCGTTCCAGATGTGGCAAGGATTGCAAGAGTCTGCTCATCTCGTCCTGAAAG
CCCATCTCTAAACATTTATCAAACTCATCGATAACGAGATACTTGACATGCTCGGCAGAA
AGGTTTCCTTTATCCAGATGATCGTTGAGACGTCCTGGTGTACCGAAAATGATCTGCGGT
CTTACCTGACGCATCACCCTATGTTCATCCATCGTCATTCTGCCTCCATAGCAAGCCATG
GCACGCAGACCACTTCCCATATCCTTGAGAACAGTAGCCGACTGCAGGGCAAGTTCTCTT
CCTGGTGTAACCACAATAGCCTGCGGCATATCATCGCCAGCATCCACCAGTTGGGTAAGG
GGCAAGAGATAGGCCAGGGTCTTTCCACTTCCCGTAGGCGAAAGCACCACCACGTCTTTG
TCACTTCGTAACAAGGCATGCATTGCATCTTGCTGCATGGCATTAGGGGTTATCCCCATT
TTATCTAATATTGATTTCATTTTAAATATTCTAATGTGTTGAATGAAAATAAATGATGAC
ATCATCCCTTCGATTTCATCAGTCGGTCGATTTCATCAAACTCCTTTCCCTTGTTCAGAT
TGAGGTAAATTGTATACAGGGGCAAAGCCCATTTCTCCTGAGCACCAGGCTCCATTTTAC
GAAATTTCTCTAAATAGGGCAAAGCTTTTTGGTAATAACCAGTTAGCTCCTGATGACGTT
TGCGCGACAGATGTGTATTTTTGTCGAGCTCCACCGCCATATTGAAGTAAGCCAATCCGG
CATTGTAATACACCTCGGCAATACTGTCATTGCGCTGTATCAGTTTGTTACTCAACTCAA
GGCTTTCTTTGTTTTTtCCCTGATTAAGCAAAATTGTGCTTTTAGTGAAAAGATATAGTC
CGCTCTCAGCATCAACCTGCAAAGCCTTGTCTACTACAGCCATTGCCGAATCAAGTTGGT
TCTGCTTCGTATAATACTCAATGAGTCGTGGGAAGAAGAACGGGAACTTAGGTGCATGCT
CGAATCCTTCCTCAAGAGTCTGCAGATAACGGACCGTATCTTTCTCCAGTTTATAGGTCT
CTGCCAAGAACTGGAGCATATAGTCGTAGTGAGCCGTATCTTTCAAGGCTTCATAAGAGT
GATGAAGTGTTGCCTTGGGATTCTTCATCTTGTATCCACAATACACAGCCCAGTAAGCCG
CTGAAGGCAGATATTTGTCATGTTGCTGATAATCGTAACCTTCGAAGAGAGGAATATGCG
CGCACGAGATATATTTGTCGAAGAACCTGTAAGCCTCGGCATAGTTCTGCTTACGCACAA
ACCAACTACCGCCATTGTATAGGTTGGGACGTATCTGGTTGAGATATTCGGCATGTCCCT
TCCTTGATTCTATCTCCACCTTTCCTTTACGGTTGGGTATGCTTTCTACCGAGTCGATTC
CCTCGGCTATGACAAAAAGCTGACGAGTCAGACTGAACAATTTCGCCGTATCATATTTCT
GTTTCAGATACAACTGCTCATTGCCCTGCTCATATTGTTTCCTCACGGCATCGTAGAGCA
CAGCCCATATCTTACGGTTGGCACGGTTGGCAGAATCGAGCAACAGTTTTTCCATATTCG
TCTGTGCTTGGTCGAGGTTTTTCCCGGCCTTGACCAAATCTTTAGCTGCAGCTATCTCCT
TCTTCTGTGCCTGCACAGGCTGCACATAGAGCCATGCCATACCTGTCAGCAGAAACAGCA
TACATACGAACTTCTTGAGTCTTGTCAATCTTCTATATATTGTCAATCTTCTCAATATTA
TCAATCTTCTCATCAAATATTTAGTTCTAATTACTTACCTATTGCCATACTGATAATAAT
ACCAATATGTATTTCCATATGTATCTCGCAGGGCAGCCTGCGTCTGCATAGCATCAGCAA
ACTTATGTTCCAAAGCCTGATAGTCCTGGAAGTCGGCCTCCATCACATCATCGTGCAGCA
CTACCATAGGATGAGTACGCCTGTGCACATAGAGCACAAGAGCCTCTTTATAGTGTTTTG
GCAAAGGAATACTGTCGGCAATATAGGTGCGTTTTATCTCTGCCACAAAGCGGTCGAGAT
TCTTGTCGAGCAACAATCCGCACAACAGATAGTCCTTAGGCATACGCAGTTTGTTTCCTG
CAGTCTTGTTTTGTCTCATCCAGCGTGGCGTTTGCCACATCATTGCCTTGACAGTAACAC
CATCAGGAATCATCGCCTTGCTTCCTCCCATGAGCGGATATTCGAACAGATGCTCTCCCA
TGCTTCCGCAGCGATGCAGACAAGCTATACGCAACATGGTCAGCGAAGAGTCGGTGTCCT
GCGACTTGTGTCCCACCTTCAAAGCCTGATCATACTTGCCTTCTTTCATGAACCGTTCCA
TCTTCATGCGCTCATGGAACACCCTGTCGTTGTTGGCCACGAGAATGGTGAGCAGCATCA
TAACCAAAAGCTGCAACAAGTTTTGCCAAGTGAGTTTTGTAAACCAACCTTCATTATGAG
GCAAAGGCTCGAAAGGTTCCACCTGTCTTGCCACCCACATGCCTGTCCCCCATAGCGCGA
GCAGCAAAGGGATTATCCACCACCAGGCTCCCAAACTATGATGCTCATCAAAGTCGACCG
GAATATCGGTCAATACTGTAAGCATCAGCATCGATGGGAAATAAGTCAAGGCATGGAATC
GACGCTTTACCTGTGTAAGGGTACACACACCCATCTGCAGTAGAAACAATGCCAACGTAA
GGAGAATGGGTGCCAGTACATAGCTGTAGGTCGTCATTCCTTTCGAAAGCACATATTGTG
CTACTGCCAACACATCATCCTGAAAACAATCCAGGTAAAGGTATGTAAACGATATAAAGA
CAATAGCCATGGTGAAGCGCATCTCCACCATGCTATTCTTTTtATTTCTCATTCTTTTCA
AATTTCTATCTTAATTTTTCTTCAACACCAAGGCCGAGCGTGCAGGCAGATAGAGCTTGA
GCCACTCCTTACGGTCGCCCACATAAAGAGGATCGTAGGTTGTGAGATGAGTCATGGAAT
CATCATTGAGCCCATTTCCTCCAAACTCCTTGTTGTCGGTATCAAGCACTATGCTGTAAG
CACCTGTTGGTACAAGAAAACCATAGTCTGTAAACGAGCGCGTTGGCGAGAAGTTGAACA
CAAAAAGAAGGTCACCTCTCATATATGCCAACACCTGGTCGCCGTCGTTGTGCCATATCT
CCTGCACCGGTGTCTTATTGAAGTTTTTCTCACTTTTGATGGTTTTGATCATTGCCTTAT
CAAAATCACCCAAGTAGCAGTAGCACAGTTTCTTATTGTCGACCAGGTTCCACTGCCTGC
GTGCATACTTGTAACTCCATCCGTTGCCCTCACGAGGGAAATCAATCCACTCAGGATGTC
CGAACTCGTTGCCCATGAAGTTGAGATAGCCTCCATTGATGGTAGAAGCTGTCACGAGTC
TTATCATCTTATGCAGGGCAATTCCTCGATGTGCCATGTCGTTTTCATCTCCCTTCTTGA
AATGCCAGTACATGTCGGCATCGATGAGTCTGAAGATAATGGTCTTGTCGCCCACCAAAG
CTTGGTCGTGGCTCTCGCAATAGGATATTGTCTTTTCGTCGGCACGGCGGTTCTTCACTT
CCCAAAAGATGCTGCTTGGTTTCCAAGCCTCATCGGGCAGTTCCTTGATGGTCTTTATCC
AGTAGTCTGGGATGTTCATCGCCATTCGGTAATCGAAGCCATAACCTCCATCTGTAAACT
TTGCTGCCAGTCCTGGCATTCCGCTCACCTCTTCGGCAATGGTAATGGCATGCTTGTTCA
CCTCGTGAATCAGCAGATTGGCGAGGGTAAGATAACAGATGGCGTTGTCATCCTCGTGTC
CGTTGAAATAGTCGCCATATCCCATAAAGGCCTCTCCAAGTCCGTGCGAATAATAGAGCA
TGGAAGTCACTCCGTCAAAACGGAATCCGTCGAAGTGGAATTCTGCGAGCCAGTACTTAC
AGTTGCTCAACAGGAAGTGTATTACCTCGTCCTTTCCATAGTCGAAGCACAGGCTGTCCC
ATGCCGGATGCTCATGCCGGTCGCCAGGATAGAAGTATTGGTTGGGGTCGCCAGCCAGAT
TGCCCAATCCCTCAACCTCATTCTTTACTGCATGCGAGTGCACGATATCCATGATGACAG
CAATTCCGTTCTGATGGGCAGTATCGATGAGTGACTTCAGCTCCTCGGGAGTTCCGAAAC
GACTGCTGGCAGCAAAGAAACTGCTCACATGATAGCCAAAGGAACCATAGTAAGGATGTT
CCTGAATGGCCATGATCTGTATACAGTTATAACCATCGGCAATGATGCGTGGCAGAACCT
TCTCCTTAAACTCAGTATAAGTTCCCACCTTTTCTGCATCCTGTCCCATACCGATGTGGC
ATTCGTAGATAAGCAGAGGCGATGTATTAGGTCTGAAAGACTTTTTCTTCCAGGTGTAAG
GCTCAGGATTCCAAACCTGAGCCGAGAATATCTTGGTCTGCTCGTCCTGTACCACACGCT
GCACCCATGCAGGAATTCGCTCACCTTCTCCACCCTGCCAGTGAACCTTCATCTTGTAAA
GGTCACCATGCTTGATGGCTTTCTCTGATAGTTTCAGTTCCCAGTTGCCTGTACCGCTGA
TACGCTTTGCCTTGTACTTGGGGCATTCCTTCCAATCGTTGAACTCGCCTATCAGATATA
TCTCAGTAGCATTGGGAGCCCACTCACGGAACACCCATCCACGGGCTGTTTTGTGCAGCC
CGAAATAGTCGTAGCCATTGGCGAAGTCGTTGAGTGTCTTCTTGCCATTCTGTGTCAGCT
GTCCCAACTTCCACAAAGCATGTTCGTGCCTGCCTCGTATGGCGCCCTCATAGGGTTCCA
GATAGGGGTCGTTCTTCACCAGTCCGATATGCTTGGGCTGTACAGTCTTTTTtGTTTTtG
CCTTTACTCCTTTGGCGGGAGTGGTAGTCTTCTTTGTTGCCATAATAGATTATTTAAAGT
TGAAAGTTGAAGGTTAAAAGAAAATTGTTGCGAGCAACTAAGCCTTCACCTTGAATATAG
CTTTGTGAATATCACCTTCACCGATGCATGGCTGATGACCGTCCTGTGGCCAGAAGATGG
CAAACTCGCCTGGCTTGCAGTTTACATAAGTCTCTGCCTTTGCTCCTGGATATTTTGTGA
CATCCTTCTCTGCGTTGTACTCTGCTTCTGGAAGATCGGCAAGAGGCAGATATCCATAAG
TCTCGTTATTGTCGAGTGGTATCTGTATGTCGAGCATATTCTTGTGTGTCTCAAAAACAG
CCTCGTCAGCAGTCTTTCCGTGAGCTGTAGTAATGTTTACAAACAAGTCTTTATCCTTGA
TGAAGTGCTTGCCTGCCTCCAACTTGTTCAGATCATTTTCCTTGATGAACTTCACTACTT
CCTCGAAAAGAGGATTCAGAGAAACATATTTCTCCAGATTGTCTAATGTATCTACTACCA
TATCGTTTAAAATATTGAAAGTTACTATTTTGTGTCTGATATTTGCTTGTTATTATTTTG
CTCAACTTCCGCTGGGTTCAAAAGTTATAGAAGTTAAAGAATCTATCTCTTCCTACGGTC
GTTAGAAGTTATAGCCTACAGCCTTGGAGGGCTACACCTTTTATATATTATATATAGATA
GGCATCTCTGCCTTAATATGATACTTGTTCGACTCATCTATGATGACAGCGTCGACTCAT
CTATTAAAGGCAATGGCTTTCTGATTTTATTCCTCAAATCGCTTTCCGTTCTCGTAATAG
CCTTTTGCAGTAACCTGCCCGTTGCGGTCTTTCTCTACAAACTTTCCATCACGCCTGTCG
GCACGATAAGTTCCCTCAAAGCGCTTTCCGTCTTTCGTCTCCTCGATACAGAAGCCTTCA
CGACGTCCTCCACGATACACTCCCTTGAAGCGATTTCCATTTGCATAGTGAATAATCACT
TCGCCGTCTACCAATCCTTTTTTGAAGTCCCCCTCGAAGACATCGCCATTCTTCTTTGTC
AGTTTGCCTCTTCCGTTCTGTACATCGTCCATCCATGAACCTACATACATGTCGCCATTC
TTCCATACAAAGGTTCCCTGACCCGAGCGCTGTCCGTCGTTGAACTGTCCTGTGTACTTT
GAGCCATTGGCTGCGCGGAAGATGCCTTCGCCCGTACGCTCGCCCTGTACATAATCGCCT
TCGTAGACATCACCATTATGGAACTTATATATTCCTTTTCCATCCTGTATGTCGTCTTTC
CAGTCGCCTATATATATGTCGCCATCAGCATATTTGAAGGTTCCCTTCCCAGAGCGTTGG
TTGTCCACCCAACTGCCTTCGTAGGTGGTTCCGTCTCCCCAGTTGAAGAAACCTGTACCA
TTCTTCATGTCGTTCATCCACTGTCCACGATAATATGCCCCTCCGGCATAGGTATAGGTT
CCTCTGCCCTGTCGCTTGTCCTTATACCAGTCGCCGTCATATTTGTCACCATTGTAATAG
TACATGATGCCATGTCCGTGCTGATAGTCACGGAACCAGAGTCCTACGTATTTATTATTG
TTTTGGAAATAGAAAGTACCCTTGCCGTGCTGCTGGTCCTGCATCCACTGGCCTTCATAC
TTCTCGCCGTCAGAGAAAGTATAAACGCCATAGCCCTCTCGCTTGCCTTTGAGGTAATTG
CCCTCATAGGTATCGCCATTTGGGAACACAGTAGTTCCCTTTCCCTGTGGCTTTCCACTG
ACCATTTCTCCTTTATACTGTCCTCCGTCCTTGGTGGTACAGGAGCCTAATGAAATCTTC
TGAGCTCCTGCCGACAGGGGTATAAAAAaCAGCATCCATGCTGCTATCCGTATCTTGTAA
TTCATATTTTTCTATTTGTTTGACCTCCAAAGTTATATATTTTCCGGCAAACAGCAAAAT
AGATTAAGCAAATTTAACTCAAGTAGCATGTTTGCTATTTCTCAAATTTCGCAAACGGGG
AAGTTGAATTTAAAAaCAAAAaGAGCGTACCACAAGCAGAACACTACTTATAATACACTC
TTTGTCGTATTATTATGCCTCTTTCATTTGGCGCAACAGCTCTTTCTGTCTGTCATTCAG
CGTGGTTGGCAACTTCACGTTGTATGTAATCATCAAATCGCCAAATGTTCCGTCACCACG
GTCGCATCCTTTTCCACGAACCCGAACCTTGGTTCCGTTCTGCGTTCCAGGCTTAATCTT
GAGTTTGATTTTCGAACCATTGCTCAATCTGATAATACCCTCGCCACCCAGCAAGGCCGT
ATACATATCGATGTTTACGTTCATCTGCATTTCTCCTGTGCTTTGACGCATATTCTGCGA
GCCATATTCCGTTCCGCCACCAAAGCCATCAAAGCCTGCACCTCCAGAACGGCGACGAGC
GCCACCGCCAAACAGGTTCTCGAAGAAACTGCTGAATCCACTACCGCCCGAACCAAAATT
GCTGAAGTCGAAGCCCTCGAAAGGATTTCCTCCTGCTGAGCCTCCAGCTCCGCCAAAACC
TCCGAAGCCTCCTGCCCCGCCAGCCTGCTCGTAGGCAGCAGCATTCTTCCACTGCTCACC
ATACTTATCGTATTTGGCTCGCTTGTCAGGATCGGAAATCACATCGTATGCCTCATTGAG
CGCCTGGAACTTAGCCTTTGCCTTAGGGTCATTAGGATGCAGGTCGGGATGAAACTGTTT
GGCACGCTTGCGATAAGCCGCGCGCACATCATTTTGTGGTATATTCTTGTCAACACCCAA
AATCTTGTAATAATCTACGAATGCCATATTCTTTTGTCCTCCATATTTATTTTAATAACT
TTTCTCTAACAAAAAGTATGCCTGTTTGACTTCTTTTTTGTAATTTTGCACTGTAAAACA
AAAAATGGCAGATTATGAAACAAATTCTGACAGCGCTGCTCCTGGCGCTCACATTCAATT
CTCAAGCTATGGCACAACAGAAAACCATTAAAATCAGAGTTGTAGAAACCAGCGACGTTC
ACGGCTGTTTCTTCCCATACGACTTTATCAACCGCAAGCCCAAGGCGGGTTCGCTGGCAA
GGGTGTCGTCGTATGTCGACTCGCTGAGACAAGAATACAACGACCGACTCATCTTGCTCG
ACAATGGCGACCTGCTGCAGGGACAACCCACCTGCTACTATTACAACTACATCAATACCA
AGGCTCGCAACGTGGCTTCCGACGTACTCAATTACATGAAATACGATGCCGAAACCTTCG
GCAACCATGATGTAGAGACAGGACACGCCGTCTACGACAAGTGGGTGAGCGAGCTGAAAT
GCCCTGTCTTAGGAGCCAATATCATCAATACCAAGACCGGCAAGCCTTACGTCAAACCCT
ATGTCATACTGGAACGTGAGGGAATAAGAATCGCCATCTTGGGCATGATCACTCCAGCCA
TCCCCAACTGGCTCACCGAGAACCTATGGAGCGGCATGCGTTTCGAGAATATGGTGACGA
GCGCACGCCAGTGGATGGAATACATACAGCAAAACGAACAGCCCTATGTAGTGATAGGAC
TCTTCCATAGCGGTAAGGAAGGAGGCATCCAGACACCCGAATACGACGAGGACGCCTCTA
TGAAGGTGGCACGCGAGGTTCCGGGATTCGACTTGGTCCTCTTTGGTCACGACCACACAC
GCCATGCCGAAACCATCACCAATGTAGCTGGCAAGCAGGTGGTTTGCCTCGATCCCGCCA
ACAATGCCATGAGTGTGGCAGATGCAGAGATTACGGTAACCATAGACGAACACCAGTTGC
ATGGCAAGAAACTTCACATCCTGCAGAACAAGAGTGTGGAGGGAAAAATAGCCGATGTGA
CAGATTGTCCTGTCGATGAGAAGATGCTGAAGATTTTCGAACCACAGATAGCCGAGGTAG
ACAAGTATGTAAGCAAGCAGATTGGCACATTCAAGAACACCATCTACAGCCGCGACTCCT
ACTTCGGAAGCAGCGCCTTCAACGACTTCATCCTCAAACTGGAGTTGCAGATTACCCATG
CCGACATTGCCTTCAATGCTCCTCTGCAGTTCAACTCCTCCATACAGGCAGGCCCTATCT
GCGTGAGCGATATGTTCAAGCTCTATAAATACGAGAACCAACTCTACGTAATGCGCCTCA
CAGGCAAGGAGATACGCCGCCACTTGGAGATGAGCTACGACCTGTGGGTCAACACGATGA
AGAGTCCCGATGACCATCTCCTGTTGCTCGACCAGCAGACGCAAGGCGACCAACAGCGCT
TAGGCTTCAAGAATTTCTCGTTCAACTTCGACAGCGCTGCAGGCATCGACTACGAAGTGG
ACGTCACCAAGCCCGATGGAGAAAAAGTACGCATCCTTGGCATGAGCAACGGCGAGCCTT
TCGATGAGAACAAATGGTACAAGGTGGCTGTAAACAGTTATCGGGGAAATGGCGGAGGAG
AGTTGCTCACACGTGGCGCAGGCATTCCAAAGGACAGTCTTGAATCACGTATCATCTGGC
GAAGCGAGCGCGACCAGCGCTACTATCTGATGCAGGAAATAGAGAAAATGTGCACCGTAG
ACGCCAAGCCCAACAACAACTGGCGATTCGTTCCCGAAGAATGGGTAAAGCCTGCTGCAG
AGCGCGACTTCGAACTGCTCTTCAATAAGAAATAAAGTCACTCGAGGAGTTAAGGAGTTA
AGGAGTTAAGACAAATGCTTTAGTGGACTTGAAATTAAACACTAAACATTCCCTCCAAAG
CTGTTGGCTTTAACTTCTGAACGACCGAAGGGAGTGATAACTTCTATAACTTCCCGAAAA
TTAACTTTCCCCAAAAACGAACAACTTCTGAACTTGCTAAAGTTCAAAGAAAGAATCTCA
ACATAAAGAATAAATAAAGAAATGACCTATTGGTTTATATTTTGCAAGACCGACCTCTTG
CTGCAGAAACAGGCAGACGGAAGCTACACCATTCCCTGCTCTGAAGAGAGTCCGATAGAA
CTCAAGCCCTGGACCCATGTTCTCAACATCAGTCCTATGGAAGACGGAACCGAGGTAAAG
GCTTTCACCATCGACACCCCCGTCACCGACAATCCCAACTATGAGATGTGCGGACTCCGT
CCCAGTTACTACAAACTGAGCAGAGACCTGTACCTCAAGGCAGGAAAATGCCATGAACTC
ATCTACTGGGACCAGAACACACAGTTCTGCGGAATATGCGGAGCACCCATGAAGATGTCG
ACCGATATCAGCAAGAAATGCACTCAATGCGGCAAGTCGGTATGGCCCTCGCTCGCCACT
GCCATCATCGTCCTCATACGCAGGGGAGAGGAAGTCCTTCTGGTACATGCCCGCAACTTC
AAGAGCGACTTCTATGGACTTGTGGCTGGCTTTGTCGAGACAGGCGAAACCCTTGAGCAA
GCCGTACACCGTGAAGTGATGGAAGAGACAGGACTCACCATCAACCACCTGAAGTATTTC
GGTTCTCAGCCCTGGCCATATCCCAGCGGGTTGATGGTAGGCTTCACCGCCGACTATGTA
GATGGAGAAATCCATCTGCAGAAAGAAGAACTCTCACGCGGCAAGTGGTTTACCAAGTAC
AATCTGCCCACCATTCCCGAAAAACTCTCCATTGCCCGACAGATTATCGATGCCTGGCTC
GAAGAACAAAAGTCTAATCTATAATAACAATGAATAGCAAAGAGAAACTCTGGAATGCCA
ATTACATCAAGGTGATGACAACAAACTTTCTGTTGTACTTCGCCTTCTATCTCCTCACCC
CGCTCCTGCCCCTCTATCTGAGCGAAACTTTTGGAGCCACCAAAGACACCATAGGCATCG
TACTGAGCGGCTACACCGTGGCAGCCCTTATCGTGCGCCCATTTTGCGGCTATGTAGTAG
ACAGTTTCTCGCGCAAGAAAGTGCTCATGCTGTGCCTTTCGGGCTTTGCCGTCTTCTTTG
CCGGATACATAGCAGCAGGCACAATCCTCATGTTTGCCATTTGCCGAACATTGCATGGCG
GACCCTTCGGAGCCGTCACCGTAGCCAACAGCACCTGCGCCATCGACGTGTTGCCTTCCA
GCCGGCGAAACGAAGGCATCGGACTTTATGGTCTCAGCAACAACTTCGCCATGGCGATAG
CTCCCTCCATCGGCATCTATCTGCACAACATGGTAGACAGCTACATGATACTCTTCTGGA
TAGCTTTCATCGTAGCGATAAGTGCAGTGCTCATCGCCTGGACTATCCGGTTGCCCGAAA
AAGACATCATTCGCAACAAAGAGAAATTGTCGCTCGACCGCTTCTTCCTCACCCGTGCAT
GGCTCCTCGCCATCAATATCGCCATGTTTGGCTTCTGCTGGGGCGTATTGAGCAACTATC
TCGCCATCTACAGCAAGGAAGTTTTGTCCATCACAGGAGGAACAGGCACTTATTTTGCCC
TTCTCTCTATGGGTCTTTTCAGTTCTCGTCTGCAGGGCCGTAAAGCCCTCAGCCAAGGCA
AGTTGACACAGAATGCAGCCGAGGGAATGCTCATCTCACTCGTTGGCTTCACCCTCTTTG
TGGCCATTCCCCATCCAGTAGCATATTACCTCTCTGCCATCCTTATCGGACTGGGCAACG
GGCATCTCTACCCTGCCTTCCTCAACATGTTTGTCCACGTGGCACGACACGACCAGCGAG
GCACTGCCAACAGCAGCATTCTTACGGGATGGGATCTTGGCTTCGGCATAGGATGTCTGT
TGGGCGGAATCGTTGCCGAACACTTTGGATACACTGCCACCTTCTGGATGGTGGCTGCCG
AGAATGCCGTTTCTGTAATCCTCTTCTTCCTTGCCTCACGCCAGTTCTTCGAAAGAAGGA
AGATCCTGAAAGACTGAGACTTCCGCTAACTTCTCTTAACTTTCCAGCCAGTAAAGTTCA
TACTGTTAAACTTTCATAATTGAAAGCAAAAAAGCGTACATAAACTTGCTTTTTTGGAAT
TATTACAATATCTTTGCAGACATAAGTTGTAAGATACGCTGCTAAGATTATTAGCAATAT
AACTCAAATTTATTAACATTAAAAaCAAAGACATCATGAAAGAACTGAAAGGAACCAAAA
CCGAGAAGAATTTGTGGGAAGCATTCGCAGGCGAATCGCAGGCCCGCAACAAGTACACCT
ACTTTGCCAGCAAGGCCAAGAAAGACGGTTATGTGCAAATAGCCAACATTTTTGAGGAGA
CAGCAGCCAACGAGAAGGAACACGCCAAACTGTGGTTCAAGTACCTCATAGGCGGCGAGA
TAAAGAGCACAGCCGAGAACCTCTTGGCAGCAGCCGAGGGTGAGAACAGCGAGTGGACCG
ATATGTACAAGCGCATGGCAGAAGAGGCTCATGCAGAAGGATTCGAAGAAATCGCTGCCA
AGTTTGAGATGGTGGCAGAGATAGAAAAGCACCATGAGGAGCGCTATCGCAAATTACTGA
AGAACGTAGAGGACAAAGTGGTGTTCTCGCGCGACGGCGACTGCATCTGGCAGTGCTCCA
ACTGCGGGCACATCGTAGTTGGCAAGCAGGCTCCTGAGGTTTGCCCTGTTTGCAACCATC
CACAGAGCTACTTCCAGATAGAAGCTCGCAATTATTAAATCAACTGAGTCCACTTGAAAA
AGTCATTTTTACGAAAATCAGCTATTGATTGTCAATATGTTACAAAGACTAAAAAATACG
ATTTTCGACTTTATCAAGTGGACTCATTACTTTTAGAATGGAAGATCGTCTGCACTGCCT
GTCTCAGCAGAAGCAGCAGGAGCAGCAGAAGCTGGAGGGAAAGGAGCAGTGGCTCCAGCT
GCAGGAGCAGCTGCTACAGGAGCACCTGCTGGTGGGAACGGAGCACCAGCTGGCTGCATT
CCGCCAGCCATGGCAGCAACAGTATTAGGATCTACGTGCTGAACATTCCATGCACGAATA
TTATTAAACCAGCGGCCATTATATTCGTGAGCATCGATATCAAAGGATACCAAGATCTCT
TCGCCGCTCTGAATATTAAACTGTGCCAAGCGTTCAGCTCCGAAGACATCGAAGACCAAC
TTCTTGGGATACTGCTCATGAGTCTCAATGACAAACGACTGTGATTTCCACTCACCTCTT
GCAGAGACACCGCTTCTTTCAGGCAAAACGGCAATAACCTTTCCTTGTAATTCCATATTA
TAATAATGTTTGAATAATGATACTTAAACTTTCCTCTCGAGAAACTATTCACACCCGCAA
CTCACAACAGAGGTGAAAGATGAAGAAAGTTTTCTCTTTAGACTGCGAAATTACTAAAAA
TAGTTCATAAACTGAAACTTTTTATCGATTTTTTTGTACGTCATCGATATTTTTTGTATT
TTTGTGGTCAGTAAGAAAAGAAATGTAGAACATAAACAAAATTATAAACACTCATGAGAT
TTGTTTTATCAAGCTCTGCCCTGAGCAGTAGGCTCAACATGCTTGCGAAAGTAATCAGCA
GCAAGAATTCCTTGCCCATCCTCGATTGCTTCCTTTTCCAGGTTGCTAACAATGTGATGA
CCATCACAGCAAGCGACAGTGACAACGTGATCAAAAGCGTCATCGACCTGACTGAATGTG
AGGGAGAAGGCGAATTCTGCATCCCCAACAAGGTGATTCTCGACGCACTGAAAGAGTTGC
CAGAGCAGCCTCTCACCCTGGACGTGACCCCCGACAGCTACGCCGTGAAAATCGTTTACC
AGAACGGTTTGTACAACTTCACAGCGCAGAGTGCTGAGGACTATCCTCGCACACAGAGCA
TGACCGATGCAGCCAATTCTATCATGATACCTGCCACTGTCCTGATCGACAACATCTCCA
GAAGCCTGTTTGCCACAGCCAACGACGAGTTGAGACCTATTATGAACGGTGTGTACTTCG
ATTTAACCCCCGACGCACTCGCCATTGTAGCAAGCGACGGCCATAAGTTGGTACGCAACA
AGAACTTCTCTATCACAAGCGAGACTCCTGCTTCGTTCAATCTTCCCAAGAAACCAGCCA
ACCTGCTGAAGAACATTCTTACCAAGGACGGCGGTGACGTGCTTATCAAGTTCGACGACA
GAAATGCCGAGATCAAATACAACGACGGAGTACTTAACTGCCGACTGATAGACGGAAGAT
ATCCTAACTACAACTCAGTGATTCCTACCGACAATCCAAGTCAGACCACAGTAGACCGCC
GTGCCCTTCTCAGCGCCTTGCGCCGTGTGCTCCCCTTCGCCAGCGAGAGCAGCCAGTTGG
TTCGTCTGCACATGGAGAATGGCCACTTCGAAGTATCTTCCGAGGATATCGACTTCGCCA
CATCAGCCAAGGAACAGCTCTCTTGCGAGTACACCGGCGCACCTATGAGTATCGGTTTCA
AGGGCAGCAGCCTCATGGAGGTTCTGAGCAATCTGAACAGCGACCAGGTTGTCATCATGT
TGGCAGACCCAAGTCGTGCCGGCATTATCGTTCCAGCCGAGCAGCCTGAGGACGAGGACG
TGCTGATGCTGATTATGCCAATGTTGCTCAACGACTAAAATAATAAAAACATATAATGAA
ATTAAATCTTAAAAAGCCCTTAGTAGTCTTCGACCTGGAGACTACGGGGCTTGATATGGT
TAAAGACCGTATCATCCAGATGTCGTATATCAAGGTCATGCCCGACGGTAGCGAGACTCG
TAAGAATCTCTACGTAAACCCCGGAATGCCTATACCCGAAGAAGTCGTCGCCCTTACCGG
CATCAGCGACGAGGATGTGAAAAACGCACCTACATTCAAGCAGCTGGCAGCCAACTTGCA
GAAGGAGTTTGAGGGATGCGACTTTGCAGGCTACAACTCCAACCGTTTCGACGTGCCTAT
GCTCGCCGAGGAATTTCTGCGTGCAGGCATCGACTTCGACTTCAGCAAGTGCCGCCTGAT
AGATGCGCAGACCATCTTTATGAAGATGGAACGCCGCAATCTTGCTGCCGCCTACAAGTT
CTACTGCGGCCGTAAGATGGAGGAAGACTTTGAGGCCCATCGTGCCGACCAGGACACCGA
AGCTACTTACCGAGTGCTCATGGGCGAGCTGGACAAGTATGCTCCCGGAGTACAGGAAGA
ACCAGAGCGTGTGCTCAACAACGACATGGACGAGTTGGCCAAGTTCTCCATGCAGAACGA
CAACGTCGACTTTGCCGGCCGCATCATCTGGCAGGAGCTGAAAGATGCTCAGGGCAACGT
GCTTACCGACGAACAGGGAAATCCACGCAAGCATGAGGTGTTCAACTTTGGCAAATACAA
AGGCTGGGACGTGGCAGAAATCCTGCACAAAGATCCAGGCTACTACACATGGGTATTGGG
CAGCGACTTTACCTACAACACCAAGCAGGTGCTTACCCGCATCCGTCTGAGGGAGTTCAA
CAAAAGATAAAGTCATATTCTCAACTTTCGCTGGACGAGTTGTTTTTCAAGGAATTAAGA
AAGATTCCTTCCAGCGAAGGTTCAACCATCAAATGTTCAAATCAGAAAAATGAGTCTTAA
AGGAAAGAAAATAGTACTGGGCATCACTGGCTCGATAGCAGCCTACAAATCTTGCCTCAT
CATAAGAGGCCTCATCAAGCGGGGAGCCGAAGTGCAGGTTGTCATCACGCCTGCCGGCAA
GGAGTTCATCACTCCCATCACGCTCTCTGCCCTTACCCACAAACCCGTTGTCAGCGAGTT
CTTCTCGCAGAGAGACGGTACATGGAACTCGCATGTCGACCTCGGCCTCTGGGCTGACGC
CATGCTCATTGCGCCCTGTACGGCTGCCACAATGGGAAAGATGGCAAACGGCATCGCCGA
CAACATGCTCATCACTACCTATCTGTCGATGAAGGCCCCTGTCTTCATCGCTCCAGCCAT
GGATCTCGACATGTACAGACATCCGTCCACCCAGCACAACATGCAGACACTCCTGAGCTA
CGGCAACAGAATCATCGAGCCAGCCTCCGGATTCCTGGCAAGCGGACTGGAGGGCAAGGG
ACGCATGGAGGAACCCGAGATCATCGTCGACAGCCTGGACCGTTACTTCGATGAACAACA
GCAGCAGGACCTCAGTGGCAAGAACATCATGATCACTGCCGGTCCTACCTACGAGAAGAT
AGACCCCGTAAGATTTATCGGCAACTACTCATCGGGCAAGATGGGATTCGCCCTTGCCGA
GGAATGCAGAAAGCGAGGCGCCCACGTCACGCTGATAGCAGGCCCCGTGGCGCTGCAATG
CGACAACGACATCAGACGCATCGATGTGGAGAGCTGCGAAGAGATGTACGAGGCTGCCAC
CCATGAGTTTACAGGCTGTGATGCAGCCATCCTCTGTGCGGCAGTAGCCGACTTCCGTCC
TGCCGTGGTTGCCGACAAGAAGATCAAGCGCGAGAAGGACGACCTGGTGCTCACCCTGGC
TCCCACCCACGACATCGCAGCAGCCCTTGGACAGATGAAGCAGAGCCGCCAGCGCATCGT
GGCTTTTGCCCTGGAGACCAACGACGAGGAAGCCAATGCCGAGAAGAAACGCAGGAAGAA
GAATGCCGACTTCATCGTGCTGAACTCCACACGCAACGCCGGCACCACCTTCCGCACCGA
CGACAACCAGATAACAATCATATCCGAGAAAGGCAAGAAAGAATATGAGAAAAAGCCGAA
GACTGAAGTGGCTCGCGATATCATTGACGAGCTGGCTGGCATGCTGTAGTTACGGCCTCC
AGGCACAGGAACTGCAAGCCAAAATCACCATCAACCATGCTCAGATACAGGGCACGGACA
ATGCCGTATTCGACAACCTGCAACAGACACTCGAGCAGTTTGTCAACGACCGGCAATGGA
CCCATCTGCAGTTTCAGAAAAACGAGCGCATCAACTGCAACTTCAACATCACGGTGACAA
AATACGCCAAAGACCAGAACCTCTTCACGTGCAAAGCGCTGATACAGGCCAACCGACCCG
TATACAATGCCGCCTACACCACTACTATATATAATAATGTGGACGAGAACTTCACGTTCA
ACTTTGCACAGTTCGACCAGCTGGACTTCAACGAGGAGAATCTCGACAACCAGCTCACAG
CTCTCTTTGCCTATTATGCCTACCTCATCATCGGACTCGACCTCGACACCTTTGCGCCCA
TGGGAGGCGAGGATGTGCTGCAAAGATGCATGAACCTCACCAACAATGCACAAAACCTGT
CGTACCCGGGCTGGAAAGCCTTCGACGACAACAGAAACAGATACGCCATCATAGCCGACT
ATCTCGACGGAGGAATGCAACCCTTCCGACAGATGCAGTACGACTACTACCGCAAGGGAC
TCGACGAGATGGCCAACAATGCCGAGCGAGGACGCACGGAGATTACGACCACGCTCGAAA
CCAATCTGAAGAAAGCAAAGGAGAACAAACCGCTCAGTCTGCTGCCACAGATATGGACCG
ACTACAAGAAAGATGAGTTGGCAAACATCTACAAGGGCAAGGGCACACAGAAGGAGAAAG
AGAGCATCTACGAACTGCTCTTCAACATCAATCCTTCGCAGAATGCCCAATGGGACAAAA
TAAAGCAATAAAGAAACCGACAACATGCTCAAACAGCTATACATCAAGAACTTTACACTC
ATCGACGAGCTCGACATCCAGCTGCATCCAGGCTTTTCCGTCATCACGGGCGAGACAGGT
GCAGGCAAGAGCATCATCCTGGGTGCCATCGGTCTGCTGCTCGGCAACAGAGCCGACACC
AAGGCCATCAAGGCAGGATGCGACAGATGCACCATCGAGGCACACTTCGACCTGTCGAGA
TACGACATGCAGAGCTTCTTCGCTGAGCACGATATCGACTATGACGCCGACGACACCATC
ATCCGCCGCGAGCTGACAGCCGCAGGCAAAAGCCGTGCCTTCATCAACGACACACCCGTT
TCGCTCAGCCTGATGAGAGAGCTGGGCGAAAGCCTGGTCGACATCCACTCACAGCATCAG
AACCTGCTGCTGCAGAAAGAGGATTTCCAGCTCAACGTGGTTGACATCATCGCTCAGGAC
AGCAAGTTGCTGGGCGACTACAGGGCCACATACAATCAGTATCACCAGGCCAGGCAGCGA
CTCGCCAAGTTGGAGGAAGAGATAGCGAAGAGCCGTGAGAACGAAGAGTTCCTCAGATTC
CAGTACAAAGAGCTCGACCACGCCCAGTTAGAGGAAGGCGAGCAGGAATCGCTGGAGCAG
GAAGCCGAGACGCTGACTCATGCCGAGGACATCAAGACTGCCCTCTACGAAGCCGACAAC
ACGCTGACCAATGAGGACGGAAGCATACTCGAAAGGCTGAAGTCCACCTGCCAGCAGCTC
GCATCCATCAAGGAAGTCTATCCCGCCATAACAGAGGCTGCCGAAAGGCTCGACAGCAGC
TACATCGAACTGAAGGACATCGCTCAGGAGATAGGCACCAACGTCGACCGCGTCGACTTC
GAACCGGCAAGACTCGACGAGATCAACAGCCGGCTCGACACCATCTACTCGCTGCAGCAG
AAGTTCCATGTACAGGACATCAATGCCCTGATAGAAATCAGAGAGCACCTCAAGCAGCAA
CTCGACCACATCGGCAACAGCGACGAGGAGCTGGCAGCCCTGCAGCAGGAGGCCGAGCAT
TGGCTTTCCAAGGCAGAACAGGCGGCCAGGAAGCTCACCGAGCTACGCACCAGGACAGCC
AGGAAGATAGAAACCGAGATGCAGCAAAGACTCGTGCCGCTGGGCATTCCCAACGTGCGT
TTCGAGATCAGCTTCACCGCCAAACCACTCTCACCCGACGGAGCCGACAAGGTCAACTTC
CTCTTCAGCGCCAACAAGAGCACACCTCTGCAACCCGTCAGTCAGGTGGCTTCGGGTGGC
GAGATAGCTCGTGTGATGCTCTCACTCAAGGCAATGATCAGCGGAGCCGTCAAGTTGCCA
ACCATCATCTTCGACGAGATCGACACAGGTGTAAGCGGAAAGATAGCCGAGAAGATGGCA
CAGATCATGGCAGAGATGGGCGAACTCGACCGCCAGGTCATCTCCATCACCCACCTGCCA
CAGATTGCCGCCATGGGCAGACATCACTACAAGGTGCTGAAGGAAGAAACCCCACAGGGC
ACACGTTCCCACATGACGGAACTCACCGAGGAGCAAAGAGTAAGCGAGATAGCGCAGATG
CTGAGTGGAAGCGACATCACCGAGGCCGCCCTCGCCAATGCGCAGGAACTGCTCAGAAGC
TATCGCAAATAAATGCAATTGTGGGCATGAAATTAAACATTAAAAATATATGAAAAGACT
GTACATCATCATTGCGGCCATGATCATAAGCATATCAGGCATCATGGCACAACCAGGGCC
AGTACAGAAGATGGCAAAGAGCGTCTTCACACTGACCACATTCAACAAAGACGGACAAAT
CATCGCCTCGACACAGGGCGTGTTTATCGACAATAAGGGAACAGCCATCAGTACCTTCAA
ACCATTCATCGGAGCCACCAAGGCCACTATCGTGGATGCCAGCGGACGCTCTACAGACGT
AGACGCCATCCTTGGCGCCGACGAGCTCTATGATGTCGCCAAGTTCAGAATCAAGGCATC
CACAGCCGCTGCCACCCTGGCGAGCAGCACCACACCTGCAGGAAGCAAAGTGTGGCTCGT
TCCCTACTCCATCAAGAAGCCAGCCTTCCAGCAGGAGGAGATCAGCAGCGTAGAGACATT
CAACAACACCTACAACTACTACATCTTCATCACCACGGTGCCCGAGAATGCCATCGGCTG
TCCCTTTGCCAACAAGGACGGACAGGTCATCGGACTGATGCACAGCAACGGATCGGTGAC
AGCCATCGATGCACAGTACGCCAAGCAGCTCAAGGTGACAGGACTCTCCACCCTCGATGC
CGCACTCCGCGAGACAGGCATCCGCACAGCCCTGCCCGACACCGAGCAGGAGGCTGTCAT
GATGATGACACTGAAGAAGGGACAGATAGCCTCCACCGACTTCGATAAGTATGTCGACGA
GTTTATCGGCAAATTCCCAGCATCCGCCTACGGATACAAGGAAAAaGCATCCCGGCTCTC
CAACGAGGCAAAATATGAGGAATCATCAAAGCTGATGGAGGAATGCATCAAGAAGGCAGC
CAAGAAGGACGAGGCTTACTCAGCCTATGCCGACATCATCTATCAGAAGGCAGTGTACAA
GGGCGACTCCATCTATTCAGCATGGAACATCGACAAGGCCATAGAGATGATACGCAAGGC
ATACAGTATCAACGCCCTTCCAGCCTACAAGCATCAGGAGGCGCAGTACAGCTACTTCAA
GGGCGACTATCAGCAGGCACTCAGCATGTTCCTCGACCTCACCAAGACCAATATCAACAG
TGGCGAACTGTATTACGAGGCAGCCCAGTCGAAAGCCCAGCTCAATGCACCCGCCGGCGA
GATAGAGGTGCTGCTCGACAGTGCCATCGCCGTAGGACAGAAGACAGGACTGGCAGCTCC
CTACTATCTGGCGCGTGCACAGTTCTTCGACCGCAAGGGCGAATATCGCAAGGCGCTGCC
CGACTACAACCAGTACGACTGCCTGACCCATACCGTAGACCCCACCTTCTTCTATGCCCG
CTACAAGTGCGAGACGAAGTTGCGTATGTGGCAACAGGCGCTGCTTGACATAGCCCGCAC
CTGCTACTTGGCGCCCAAGGAGCCCACCTACTTTGCCGAATGGGCAAGTCTCGACCTCCG
CGTCAAGCGCATCGACGAGGGCATCAGCGCCGCCAAGGCCTGCATCAACCTCGCTCCCGA
ATATGCCGACGGTTATCTGCTCTTGGGTCTGCTGCAGCGCGAGAAGGGACAGAAACAGGA
AAGCATCGAGAACCTCAAGAAGGCACAGGAGTTGGGTGACACCCGTGCCGAAGAATATCT
CAAGCAATAATTTTATCGGCTTCCATGCCCCTGTCAACGAGATAAAGTTGAGTGATAAAC
ACTTAGCGGACAGCAATAATAGCAAATAATCCCGAAAATATTTGGTAGATTGCAAAAAAA
GCAGTAATTTTGCATCCGCATTAAGAAACAGAGTATGGTTCCGTAGCTCAGTTGGATTAG
AGCAACAGCCTTCTAAGCTGTGGGTCTTGGGTTCGAACCCCAACGGAATCACTCTCATCG
TGATGCAAAGCAGGTGATATGATCATTAGATTGTATCACCTGTTTtGTTTtAGTACATCC
GAAATCGAAAATGACTAATGACTAATGACTAATGAGCGAGTCATAAAACGTTTTCATCAA
TCTAAGTATTTATCAGGAATGATTTTATTTTTGTCTTTGTCAAGAATTTGAGACTTTAAG
ATTTTTCTACAAATGCCTTTGCTTTTCTGTCGGCATTTTCTATTTCGCTACGCGCGATAA
ACGTTATTTCTCTGTTTCTCAAATTCTTGACTCAAAATACTCTTGACTAAAAATTATTCT
CCGTCACCAGTGCCGCCTTCGGTCTGAGAGCCGCCGCCCTGGGTGTTGTCGGTGCTGCCG
CCAGTCTGAGAACCGCCGCCTTCGGTAGTGCCGTCAGTAGAAGGAGAAGCAGGCTTGCTG
ATGTCGACGTTGTCCTTGCCCTGCTTGATGGCCTTGATGACGGCTGCCTGTGCGTCACGG
GATGCAACGAGGTTGAACTCTGCGTCGTCACGGAGAGACTTGAACTCTGCGCCTGGCTCC
CAGATCACCTTCACACCAGTGATGTTCTGAGCATTGAAGGCGTTGGGGTCCTCCACACCC
TTGCTGGAGAGAGAAACGGAGAAGTCACCGAGGTCACCGAGGCGGATCTTCTTGCCCTCA
AGCAACTGCTCTCGCATACAGTCGACGGTGAGGTAGAGGATGGCTGCGATGTCTGCCCTG
CTGTACACGCTGCCGTGGCTTGAGATGTGGCGGGAGAACTTGTCGATGTTCATCACTCCG
GTGTACTGTGCGACGGCGAAGGCGTTCTGCTTCTCGGTCTTCACGAGTGCGAGGTCGGCT
GGCTGCGGAGTCTTGCCCTCCTTCTTTGCCTGGTTGATGCGTGACTTTGCCTGGTTGATT
TCAATGAGGTTTGCGTTCACGCTGCGCTTTACGATGCTGTAATTAATCATAGTTCTGTAG
GTTTTTGAATGATAGTTTAATACTTTGCCAGCTGCCCGATAGTGCCACCTTTTGGGTCTT
AATAGATGACCGGCGCCTGTCGTCTATTGTTACCGCCCTTGGTCGTAATAGATGCCTCCT
GCGAGGCTCTTATAGCACTTTCATTGGTTGACGGTGCAAAGATAATACATTTTTCGGCTG
TTTGTTCATTTGTAGAATGACTTGTTAAGGGAAACAGGTCAAGAATGACAAGAAACAGTG
CTGTAAGTTGCTGTGTATGTGTGGAATACGCAAACTCCGATTTTTGGTGTATAACTTTCC
TTTTCATGAACTATCAAGACAGTACGAAAAAGAAAAAGTGTCATTTTGTGTCATTGTCAT
TTTGTGTCATTTTTGAAATTCAATGTCATTTCCGCCGCTATATAATAAATAAATATAAAT
ATTTATTTATTATATAGAGCACTTTTCTCTTTCAAAAAACGAAAATGACACAAAATGACA
ATGACACAAAATGACTTATTTTGCCAGGACAATTGTCAAAATGCAACACAAAGTCTCGGT
CAACTTCGGTCATGGTCATTTCGGTCATGGTCATTTCGGTCAAATTCGTTTTCTGATGAA
AAAAAAGTTCTAAAGATAGTATATATAAATAATATTAATTATTTATATATACTATCTTTA
GGCGAGAAAATATTTtCTTTTTTGATTTTGACCGAAATGACCATGACCGGATTTGACCGG
AATCACCCTAACCACAAAGTAAAGTAACATTACACATTTGCAATCTATCAGTAGTGCAGA
AACAGAAAAATAATCATATTCAAAACTCCAGCCTTTCCTTAAAATCTGTTCAGGAAAGGG
AAAGCAAAAGTCATTATATTAACAATATATAACATAAAAGAGAAAAGTTAGCTCGTATTT
AACTTTTACTATGTATACTTATTGCAGTTTTCAATGAGTGAATTTGTATAAATATACTAA
AACACATCGTCAAGGCAGAATGTATAAATATGCATTATTGAGAAAACAGGAATTTTCGGT
GCAAAGAACGCAGTAAACAGATTTTACAAAAACTGCATCTTCTTCTCGCTTTTCACAGTC
ATCAATATCACATAATGAAAGCCATGAGCGAAAGCAAACCATCTTGCCACATCGACATTT
ATTTCTTCCTTTCCGTCTCATCGACGCAGGAAACGGTGGATGGCAAACCAGAAGTAGAAT
GCCAAGAGGACATAACCCACATAATATAGTGTGCAGAGACTGAAGATGATGTAATCGACT
GCACAAACTCCGACAAGACCTCCCAGATACAGAATGGCATCGCCAAGACTGAGACGATGC
TTTACCTCGTCGAGACAGGCCAATGCCAATATCAATATCGCCCAAACAGACGCCAGGAAG
AATCCCAACACACGGGGTACGGCAAAGGGATTGAGAGTGGGATGGAAATAGAAATGACGC
CACATCTCGGGTGCAAACAACTGGATGGTGGCATAGAAAGCCGCTGAGAGCGACACCATC
AGCACCAATGCCGTAGGATATGGCGAGTCGATGTCGTTGAAATGAACGATGTGCGCATTG
CTGTGGGATATCTTGCGCAGAAGATAAGCCACAGAAATCAACACGATGACGATCATGAAG
ATGAGCAGGTGGGTGTTGCTGAAGATGAGGATGAACTGAGAGATGGGATCGTCGGGGACG
ACACGGGGCAACAGACGGGACTCGTGTGTCCAGCCAAACTCATTCTCCTCGGTGGCCAAC
TGTACCCATACGGAGTCTTCTGCGTCCTGGGGAATGATGCGTATGTCGGAAACGACCAGC
AGGCAGTGCTTCCTGACGGCAAAGGAGTCGATGCGCAGATGGTTGACATACTCCTCCGGC
TGCTGACGTATCAGCATGAGTGAGTCGGAACTGACTACAAAGTTGTATTTGTTGGTGTAA
TGATGCGTGGAGGAAAACGAGATGGAGTCGAGTTGCCGGTCGCTGTACTCTATCAGGGCG
GCATGCTGAACCTTGCCACCATGACGATGATAGCAACCGCTGAGCAGCAACAGCATGCCC
AACAGACAACAGGTAATCCATGTATTTCGTTTtACTTTGCTCATATATCATTCTTTTTtC
AACGCTCAGAATACACATTCATTTGGCATTCGTTGCAGGCAAACTGGAGGCGGAACTTCC
TGCCGTCGCCCAGACGAAGGAAGAGCGGTTCCTTCCACGTGGACATGCGCCCTCCCCGCT
TCACACAATAGCCCAACGAATAACGCAGACAGTGGCGGCACTGCATCAGCAGAACCTCCT
CCTGCCGCTCTGCCCCGTTGCGCAGCTCGAAGGCATAGCCTGGCTTCGCCATGCCGTGTG
CCTGATAGAAAGAGCGAGCACTCTGATTGGCGATATTGTAGAGATAGCTGTACTTGGCGT
ATTCCGGCTGCCATGCCTTTGCGGGCGATGTCTTGTCGGCGGAAGCCTCAGCATGAGATG
CCTCCGGGGCAGCGACGGCACCCGACAGGGCTGACACCAAAGAACGGCGCAGGTCGGTAA
GCACACTGCTGGGGATGAAATACTGGTCGGCAGCATTGCGAATCTCCACCTCACGGCACT
CATAGATGGTGCCGCCCAACTTGCTGAGTTGCTTGATGATATTCTCGCGCTGCGGCTTTT
TCGCCATGCTGTGCTCAAAGGCTACGGCTTCGGTAGCCATGTATTCCAAGGAGGCATGCT
GCTCGGCATCTCCGCTCACGAATGGGGTCTTTCCCTGCTCCTTGCAGTAATAGGCAGTGG
CTGAGAAGCCGCTCACAGCGTCCTCATCGTACAAGTCGAAGACGATCTTGACAGGAATCT
TCCGTTCTGCCGTTCTGCCTGCCAATATCCTGCTGAACGCGACGTCGTTGTTGCGATAGA
GCGCCACTCCGGGACGCAGATGGCGAGGCATCTCTAAGGGGAAGAGGCGGTTGCCCTCGG
CACGGTTGACACGGAAGCCTTCCAGCTCGCGCTCGTCATTGATGAAACACAAGCCGTCGC
CATTGGCAAAGCTCGCCACGGATGCTACATTGAAACTGTTGCCGCGCAGCTCCTTCACCT
TTCCCACATACTCGCCGATGGCCTTCGGGGTGTCGAAGGAGGTGATGTCCATCTGTCTGC
CACGAAGGAAATAATGGGTAAAACCACGGTTGAAAGTCTTCTTCAGGTTGGGCTCGAAAG
CATAGCGGGGTCTGCCCAGCGATGGACGCTCATACTCGCCGGGGCGCTGGCGGCAGATGT
CGTCGAGGCGCTGGCTGTAGGCTGCCACCACATTCTTCACGTAGTCGGCATCCTTCAACC
TGCCTTCAATCTTGAACGAGCAGGCTCCGGCGTCAGCCAAGGCCTCCAGGTTGTCTATCT
GGCACATATCCTTGAGGGACAGCAGATGGCGCTGATGCTCGATCTCCTGTCCGTCGGCAT
CGAGAAGGTCGAACTTCATGCGGCAGAACTGGGCGCACTCGCCCCTGTTGGCTGAGCGGC
CGAAACAATACTCTGACGCATAGCACACGCCGGAATAGCACACACAAAGCGCACCATGGA
CGAACACCTCGAGCTCCATATCGGGCACGGCGGCATGAATGGCCTCTATCTCACTGACCG
AGAGCTCGCGAGCCAATACTGCCCGATGAAAGCCCAACGACTGAAGCCACTTCACCTTGT
CGGCAGTCCTGGTGTCGCACTGGGTGCTGGAATGCAGTAACTCTGTCCACCCGCCCTCTG
TCGACAGAGGGCCCTCGCCCTGAAGGGCATAGAGCACACCCATGTCCTGCAACAGCAGGG
CATCGACACCGGCTGCCTGCAACTGCTGAATCATCTGCAGGGTGTCCCTGATCTCAGAAT
CGTAGACTATGGTGTTGACCGTGACATGCACCTTGGCATGAAACTGATGGGCGTAGTCGC
ACAGCTGACGGATATCCTCGATCGAGTTACCCGCAGCCGCACGGGCACCAAACTTGGGTG
CTCCGATATATACGGCATCTGCGCCATGGTCGATGGCTACGATGCCGCACTCTAAATTTT
TGGCAGGTGCCAGCAATTCCAAAGTTCTCATTCTTCGCTTTTTCGCTTCTTCGCTTTCGC
GCTTACTTGATGTCATCAATATTATAAGGTGTCTCCTGGTATACGTAATAGTTGATCCAA
TTGCTGTAGAACAGGTTGGCATGCGCCCTCCAGGTCACCAAGGGCTCCTCGGTGGGATCG
TCGTGATAATAATAGTTCTTGGGCAAGTCGACGTCATCACGCTTGCCCAGGTCGCGACGG
TATTCCTTGTCGAGTGTGTCGGGAGCGTACTCCAAATGGCCCGTGACAAAGAACTCCCTG
CCGCCACGTGCCATCACGATGCTCACACCGCTCTCGGGCGACTCGGCTATGATGTCAAGC
CCCGGCACCTTCTCGATGTCCTCGCGTCGCACCTCGGTATGGCGGCTCTGCGGCATGGCG
AACCAGTCGTCGAAGCCACGGAAGATAGGCAGCGAGGGGTCGAGGGATTTCTGCCGGAAG
ATGCCAAACATCTTCTTGCTGAGTGGATGCTTGGGTACGCCATAGAAATGGTAAAGTCCT
GCCTGCGCGCCCCAGCAGATGTAGAGTGTGGAGGTGACATGGGTACGAGCCCAGTCGAAG
ATCTGCTGAATCTCGGGCCAGTATTCCACGTCCTCGTACTGCATGGTTTCGATGGGTGCA
CCCGTCACGATCATGCCATCAAACTTCTGCTTTGACAGTTCGGCAAAGTCTTTGTAGAAC
ATCATCATGTGCTCGATGGGGGTGTTCTTGGGAGTATGGCTCTTCAGTTTCATGAAGTAC
ACCTCTATCTGCAGTGGTGTGTTGGAGAGCAGTCTGACGAGATCGGTCTCCGTTGTTATC
TTCAGCGGCATGAGGTTGAGCACTACGATACGCAGGGGGCGAATCTCCTGACTGTGCGCC
CTGCTCTCGTCCATGACGAAGATGTTCTCGTGCTTCAGCAGCTCTATGGCTGGCAATTTA
TCTGGCAATCTTAATGGCATGATTCTATTCCTTTCTCTAATTTTGTGCAAAAATACACTT
TTTCAATGAGATAATGAAAAAAGGATGCCAAAATTTCTTTCAGCATCCTTCTTTTTATCG
ATTATTACCAAAGTTCCAGTCGCTCATTCTTAGGAATGAACATCTTGTCGCCCGGCTTCA
CACCGAAGGCCTCATACCAGGCATCGATATGTGGCAGGGCTCCGTCGACACGCCATTTGC
CCAAAGCGTGTGGGTCGTTCTTGACGCGCTGACGTATCTCCTTCTCGGTGATGTTCTGTC
CCCATACGCCTGCGTAGGCCAGGAAGAAGCGCTGAGCTGGAGTGAAACCGTCCTTGTTCT
TGAGGGGCTTCTTGGCGGTGACATTCTTCAAAGCATTGAAGGCTACCATCAAACCGCCAT
GGTCGGCAAGATTCTCGCCCAGTGTGAAACGGCCGTTGCCATTCAGGTCGGGCAATACCT
TGATATTGCTGAAGAAGTCGGCATACATGTCGGCACGCTGATTGAAGCCCTTGGCATCGT
CGGCTGTCCACCAGTCCTGCAGATTGCCAGTAGCATCATACTGGCGACCCTGATCGTCGA
AACCGTGAGTCATCTCATGACCTATCACGACACCGATGGCGCCATAGTTGAACGCCTCGT
CGGCCTTGGGGTCGAAGAAAGGATACTGCAGGATTCCGGCAGGGAAACAGATCTCGTTGG
TGGTAGGATTGTAGTAGGCATTGACGGTCTGTGGAGTCATGTACCACTCGTCTCTGTCGA
CTGGCTTTCCGGCCTTCTCGGCGATCTCCTTGTCGTTGGCAAACTTGCGGCAAGCCAACA
CATTCTCGTAGTAACTCTTGGAAGGATCGATGTTGAGCAGGCTGTAGTCGGTCCACTTGT
TGGGATAACCTATCTTGACATAGAACTTGTCGAGCTTCTTATGGGCTGCAGCCTTGGTTA
CGTCGCTCATCCAGGTCTGTGCGTCGATGCGCTCGCCCAAGCTGATCTGCAGGTTCTTGA
CCAGGGTCTCCATCATCTTCTTGGAACTCTCGGGGAAGAACTTCTTGCAGTAGATGCGGC
CAAGCGCCTCACCCATCTGATTCTCTACCTGATTAGTGGCACGCTTCCAGAGAGGATAGT
CCTCCTTACGGCCACTCATGGTCTTGCCGAAGAAGTCGAAGTTGGCCTCGCGAATCTCAT
CGGTCAGGTAAGCGGAAGAGCTGCGGATGACACTCCAGAGCATCAGCGCCTTCAGGACAG
AGGCGTTCTCGGCTGCCGAAAGCTTGTCGTAGGCTGCAAAGAATGCTGGCTGACCTACAA
TGAGTTCCTGCATATACTCGCTCTTGATGCCCTCGCCATTGGCCAAGGCCTCGAGAGGTA
TGTTGGGATAGTTTTCACAGAACTGCTTGAGAGTCATCTTGTTGTAGTTGGCCTGTGGGT
CACGAAGCTCGGTGCGGCTCTTGGAAACAAAGGCAAGACTGGTTTCGTGCAGGAAGATGG
CCTGTGCATACTGGACAGCATCGGCTGCAGAGAAACCATAGAGCTGGAACATCTTGGCAA
GATATGCCTTGTAAGCCTCACGGATGGCCACAGTGGCGGCATCGTTGTTGAGGTAATAAT
CCTTGGCGCCAAGGGTGAGACCGCCCTGCGAGAGATTGTAGATGTTCTGAGTGACATTCT
TCTCGTCGGCAGCGAAACCAGCACCATAGCTTACTCCGAGTCCCATCCAGGCATACTTGA
TCTGCAATTTCTGCAGGTCGGCCTTGGTTTGGGCAGCAGCTATCTCGTCGAGCAGAGGCT
TTACGGGAGCTATGCCCTCCTTGTTGCGGCGGTCGACATCGATTGCCAACTTGTAGAAGT
CGGACAGTTTCTGCTCGATACTTCCCTTCTTGTAGCTCTTTTTTtGGAGCTCACCCAAGA
TGCTGTTGATACGCTTGTTGTTGTTTTCCTGCAACTGGTCGAAGCTTCCATAGCGGCTGT
AGGCTGCTGGCAAAGGATTGTTCTTCTGCCATCCGCCTGTGGCAAACTGATAGAAATCGT
CGGCAGGCTTTGTCGTCTTGTCAAGATTGCTCATGACAAGTCCCGACTTGTTTTGTGCGT
CTGCACCCATAGGCATGGCTGCTATCATCACCATCGGGATAATCATCTTCATGTTCATAA
TGTTATAATTATTTGGTTATTGTTGTTTTGTCTGGATTTTATTGCCCTGACACTTCTTCC
AGCTCCTCGGAGAGGACGAGCCAGTTGTCGTTCTCCTCATCGAGTTTCTGCATCAGCGAG
GTGTACTCTGTGACGAGTTCCATGTTGGTGGCATTCTCGGGCTTCATCAGCAAATCGTCA
ATCTCCTTCTTGCGTTTTTCCAAGGTGGCGATACGCTGCTCGCAGTCCTTCACCGCCTTC
TCGGCCTTGCGAATCTTCTTCTGCTGTTCCTTGTGCTCGGCGTAACTCTGCTTCTTCGAC
GACGCATTGTCTGTTGCGGCAGGCGATGCGTCCTGCTGCTGTGGCTTGGCTGAAGAAGCG
CCCATGGATGGCTCGCCCTTGGCAAGGGCTGCCTGGATGGTCTCGGCATTGTGGGCACGC
AGATAGTCGTAGATGCCGCCCAGATGCTCGCGTACCTTTCCGCCACCAAACTCATACACC
TTGTCTACCAGTCCGTCGAGGAACTCACGGTCGTGGCTCACGATGATGGCTGTTCCGTCG
AAGGCCTTGATGGCTTCCTTGAGAACATCCTTCGACTGCATGTCGAGATGGTTGGTTGGC
TCATCGAGAATCAGGAGGTTGACAGGCTCGAGCAGCAACTTGATCATTGCCAGTCGGCTG
CGCTCGCCGCCACTGAGCACCTTGACATACTTCTCGGAGGTCTCGCCGCCAAACATGAAT
GCTCCCAAGAGATCGTTCACCTTGAGGCGCATATCGCCCGTGGCCACATTGTCTATGGTC
TGGAAGATGGTAAGGCGCTCGTCTAAGAGCTGTGCCTGGTTTTGTGCGAAATAGCCTATC
[truncated: 23,951,045 more chars]
