# Supplementary material for: Expansion of intestinal Prevotella copri correlates with enhanced susceptibility to arthritis
Source: eLife. 2013 Nov 5;2:e01202. doi: 10.7554/eLife.01202 (PMC3816614; doi:10.7554/eLife.01202)
Supplement: Figure 2—source data 1. — DOI: http://dx.doi.org/10.7554/eLife.01202.010 [file elife01202s003.zip › Figure_2/Patient_Assemblies/Unfiltered_MetaGeneMark/Subject_028B_FE.fa]

>28B_gene_id_1
CTCGTTGAGGAGTGGGGTGGTAAGTATCAGTGCCAGGAAATCAGTGCCAAGAAGGGTATC
GGTGTTCACGATCTGCTCGACAAGGTGCTCCTTGAGGCTGATATGCTCGACCTGAAGGCT
AACCCTAACCGTCGTGCTACAGGTACCATCATCGAGTCTTCTCTCGACAAGGGTCGTGGA
TATGTTTCTACCGTATTGGTTGCCAACGGTACCTTGAAGGTAGGCGACATCGTTCTCGCC
GGTACTTCTTGGGGTCGTGTAAAGGCGATGTTCAATGAGCGTAATGCCAACATCAAGTCA
GCAGCTCCTGCAGAGCCAGCTATCATCCTCGGTTTGAATGGTGCGCCTACTGCAGGTGAC
CAGTTCCACGTAATCGAAACAGAGCAGGAGGCTCGCGAAATCGCCAACAAGCGTGAGCAG
CTGCAGCGTGAGCAGGGCTTGCGTACTCAGAAGCGCTTGACCCTGGGTGATATCTCTCAC
CGTATCGCACGTGGTGAGTTCCATGAGTTGAACGTCATCGTGAAGGGTGATACCGACGGT
TCTGTTGAGGCTTTGAGCGACTCATTCATCAAGCTTTCTACCGAGAAGGTTCAGGTGAAC
GTGGTGAACAAGGCTGTGGGTCAGATTTCAGAGAACGACGTGATGCTGGCATCTGCTTCA
GATGCAGTCATCGTTGGTTTCCAGGTTCGTCCATCTGCCGATGCTCGTAAGGCTGCCGAC
CGTGAGGGTGTTGAAATCAACACATACTCTATCATCTACGATGCTATCGACGATATCAAG
AGTGCGATGGTAGGTATGCTCGACAAGGTGAAGAAGGAAATCGTTACCGGTCAGGTTGAG
GTTAAGCAGACCTTCAAGATTTCTAAGGTGGGTACTATTGCCGGTGGTCTCGTTACCGAG
GGTAAGGTACACGCTAAGGATAAGGCTCGCGTCATCCGTGACGGTATCGTGATACGTACT
GCTGAAATCGGTGCCTTGAAACGTTACAAGGACGATGTTAAGGAGGTGGTTACCGGTATG
GAATGCGGTTTGAGCCTCGTCAACTACAACGATATCCAGGAGGGCGACGTTATCGAGACC
TTCACTGAGATCGAGGTAGAGCAGAAGCTTTAA
>28B_gene_id_2
ATGGCAGAAATAGAGAAAGAACAGAATCAGGTTGTCAAGGATGTGATAGACCAGAAATAC
GAGTATGGTTTTACCACCGATGTACATACTGAAATCATAGAAAAGGGTCTCAACGAGGAT
GTTGTGCGCCTGATCTCGCAGAAGAAGGGAGAGCCAGACTGGATGCTCGAATTTCGTCTG
AAAGCCTACAATTACTGGAAGACGCTCAAGGAGCCAAAGTGGGGACACGTTCACGTGCCA
CCTATTGACTACCAGGAGATTTCATACTATGCCGACCCTTTGGCAAAGAAGCCAAAAAAC
AAGGAGATTGATCCTGAGTTGGAGAAAACATTCGACAAACTCGGTATTCCTCTGGAGGAG
CGTCTGGCTTTGAGCGGTACCGCCGTAGATGCCATCATGGACTCTGTGTCGGTAAAGACT
ACTTTCAAGGAGAAACTCCGTGAGAAGGGCGTCATCTTCTGCAGTATTGGTGAGGCTGTG
AAGGAGCATCCTGATTTGGTAAGAGAGTATCTGGGAACCGTAGTTCCTTATCGTGATAAC
TTTTATGCAGCCTTGAACAGTTGCGTATTCAGTGATGGCTCATTCGTCTATATTCCTAAG
GGTGTCCGCTGTCCGATGGAGTTGAGCAGTTACTTCCGCATCAATGCCCGTAACACCGGT
CAGTTTGAGCGTACATTGATTATCGCCGATGATGATGCCTACGTTTCTTACCTGGAGGGA
TGTACAGCGCCAATGCGTGATGAGAACCAGCTCCATGCAGCTATCGTAGAGATTATCGTC
AAGGATAATGCAGAGGTGAAATACTCTACCGTTCAGAACTGGTATCCTGGTGATGAGCAT
GGTAAGGGTGGTGTGCTGAACCTGGTAACCAAGCGAGGCGACTTGCGTGGTGTGAACTCT
AAGTTGAGCTGGACTCAGGTAGAGACGGGTTCTGCGATTACCTGGAAGTATCCTTCCTGT
ATCTTGCGTGGCGACAACTCTGTAGCTGAGTTCTATAGTGTAGCTGTTACCAACAACTAT
CAGGAGGCCGATACAGGTACCAAGATGATTCACATGGGTAAGAACACCAAGAGTACCATC
ATCTCGAAGGGTATTTCGGCTGGTCATAGCCAGAACTCCTATCGTGGTCTGGTTCGTGCC
ACATCCAATGCCGACAATGCACGCAACTACAGTTCCTGCGACTCTTTGTTGCTGGGCAGC
GATTGTGGAGCGCATACCTTCCCATATATGGATGCCCATAACGACACAGCCGTGTTCGAG
CATGAGGCAACTACCTCGAAGATTTCAGAAGACCAGCTCTTCTATTGCAATCAGCGAGGC
ATTCCTACCGAGGAGGCTGTCGGCTTGATCGTAAACGGTTATGCCAAGGATGTGCTCAAC
AAGTTGCCTATGGAGTTTGCCGTTGAGGCACAGAAACTCCTGAGTGTTTCACTCGAAGGA
ACTGTAGGATAA
>28B_gene_id_3
ATGAAAAAGTGTATCTTGTTATTGCTGTTGGCAGTGCATTTGAATGCTTTTGGTCAGATC
CTTTCCAAGATAAGACCTGTAAATTTGACTGCTCAACAAGATTCGATTGTAAGAGGTTTT
GCTTCTCAGTATAGGCCGATATATACTGTTGATGGGCATTTTTATGGCTATTTTAAGTTG
GATGCTTCTGCTCCATCTTCAACGGCTTCTATCATGCTGCAAAATAACAGTGTTTCAGCT
TTCTCACATGATATTATACTCTCTGGTGAATGTAGCTTCGTGGTGTTAGACCCTCCTCCT
TTGTTTGAACAATGGGGGTGGACCAAGCCACCTACATTGTTAGAATCAGTATGTGATTTA
TTAATTGACACAATTTTATAA
>28B_gene_id_4
ATGTTAGAGGTAAAGAATCTGCATGCTACTATTGCAGGCAAAGAAATATTGAAAGGTATC
AACCTGACTATCAACGATGGTGAGATACATGCTATCATGGGACCTAACGGTTCCGGTAAG
TCAACCTTGAGCGCTGTGCTCACAGGTAACCCTCTCTATACCGTAACCGAGGGTGAGGCT
ATCTTCAACGGCAAGAACCTCCTGGATATGAAGCCAGAGGACCGTGCCCGTGAAGGCTTG
TTCCTCTCTTTCCAGTATCCGGTGGAGATTCCTGGCGTATCCATGACCAACTTTATGCGT
GCGGCTATCAATGCCAAGCGTGAGTATCAGGGTTTGGAACCATTGAATACAAGTGAATTC
ATGAAGCTGATGCGTGAGAAGCGTGAGTTGGTGGAACTGGACAGCAAGTTGGCTCGCCGT
TCAGTAAACGAAGGTTTCTCGGGTGGTGAGAAGAAGCGCAACGAGATTTTCCAGATGGCA
ATGTTGGAGCCAAAGCTCTCTATCCTCGATGAAACCGACTCTGGTCTCGACGTGGATGCG
ATGCGTATTGTGGCTGACGGTGTAAACAAGATGCATACCGACAAGACTTCTGCCATTGTC
ATTACTCATTATGAGCGTCTGCTCGATATGATTAAGCCAAGTGTGGTTCACGTACTCTAT
AAGGGTAGAATCGTGAAGACTGCCGGTCCTGAACTTGCCAAGGAGATTGAGGCTCGTGGC
TACGACTGGATCAAGGCAGAAGTAGATGAGAAATAA
>28B_gene_id_5
ATGGCTATGCATTCAGAAAAACAATATTTAGACTTGTATCAGTCTTCTTCGAGAATAATC
AAGAAGAACAGTGCTGAGGTGCTTAATGCGGTGCGCGATGCTGCGTTTGAGGACTTCCAT
CGTCTGGGCTTCCCTTCCCGAAAGGTAGAAAGATACAAGTACACAGATATGAGCGCCATC
TTCGAGCCAGATTATGGCTTGAACTTGAACCGTCTGGAAATTCCGGTAGATCCATACGAG
GCTTTCCGCTGCGATGTGCCTAATCTGAGCACTTCGCTCTACTTCGTGGTGAACGATGCT
TTTTATAACAAAGCTTTGCCTAAAGTAGAGCTTCCGGAGGGCGTAATCGTGGACTCTTTG
AACAAGATTGCTGCAGAAAACCCTGAATTCATCGGGAAATACTACGCTAAGATTGCCAAA
ACCGACGAAGATGGCATCACCGCATTGAATACATTCCTGGCACAGGATGGCTTGCTGATT
TATGTTCCAAAGAATGTAAAGGTAGAGCGAACTATTCAGGTCATCAATATTCTCCGTTCG
GATGTAGATTTGATGGTAAACCGCCGTGTACTCATCGTGATGGAACAGGGTGCTGAGGCT
AAGTTCCTCTTCTGCGACCATGCAGCCGATGACAAGAACTTCCTCGCAACCCAGGTTATC
GAGGCATTCGTAGGCGAGAATGCCAGTCTCGACCTCTATTGCCTGGAGGAGACTCATTAC
AAGAACCGCCGTGTCAGCAACGTTTATATCGAGCAGCAGGCTAACAGCCGTGTAAACCAT
AACGTCATCACGCTTCATAACGGTATTACCCGCAACCGCCTCGACCTCGTATTCAAAGGC
GAGGGGGCTGAGTGCTTCTGCAATGGTTGTGTGATTGCCGACAAGAATCAGGTGGTTGAT
AACAATACGCTCATCGATCATCAGGTGGGTCATTGTACCAGCAACGAGCTTTATAAGTAT
GTACTCGATGGTGAGGCACGTGGTGCTTTTGCCGGTAGAGTGTTGGTTCGTCATGGTGCC
CAGAAGACTACTTCTCAGGAAACCAACCAGAACCTCTGTGCTACGAAGACAGCCCGTATG
TTCACCCAGCCGATGCTGGAGATTTATGCCGATGATGTGAAGTGTGCGCATGGAAGTACT
GTAGGTCAGCTCAACGATGCCGCATTGTTCTATATGCAGCAGCGTGGTGTGAGCCGCGAG
GAGGCTAAGTTGCTCCTTCAGTTTGCATTTATCAACGAAGTCATCGACAAGATGGAACTG
GAGCCATTGCGTGATCGCCTACATCATCTCGTAGAGAAGCGATTCCGTGGTGAACTCAAT
AAGTGTGAGGGCTGCAAGCTTTGCAAGTAG
>28B_gene_id_6
ATGTATGATATCAATCAAGTAAGAGCAGATTTCCCGATTTTATCGAGAAAGGTCTATGAT
AAGCCATTGGTGTATCTGGATAATGCGGCAACCACGCAGAAGCCATTGTGCGTGCTCGAT
GCCATGCGCGACGAGTATCTCAATGTAAATGCCAATGTGCATCGTGGTGTTCACTATCTC
TCTCAGCAGGCCACCGACCTTCATGAGGCAGCCCGCGAAACCGTGCGCAAGTTTATCAAT
GCGCCTAAGGTTGAGGAAGTCATCTTTACCCGCGGTACTACAGAGAGTCTGAATCTCGTG
GTTTCATCGTTCTGCGATGCCTTTATGAGCGAGGGCGACGAGGTGATTATCTCTACCATG
GAACATCACTCCAATATCGTGCCTTGGCAGTTGCAGGCTGCCAAGAAGGGAATTGCCATC
CGTGTAATCCCTATCAACGATAAAGGTGAGATTAACCTCGATGAATTCGCCAATTTATTT
ACCGAACGCACCAAAATCGTGAGCATTGCCCAGGTGAGCAACGTGCTCGGTACGGTGAAT
CCGGTAAAAGAGATGATAAAGATAGCTCATGAGCACGATGTGCCTGTCATGGTGGATGGC
GCTCAGAGTACTCCTCATTTTGCTGTGGATGTACAGGATATGGATTGCGATTTCTTCGCT
TTCAGCGGACATAAGATTTATGGTCCTACCGGTATCGGTGTGCTTTACGGCAAGGAAGAA
TGGCTCGACAAGTTGCCTCCTTATCAGGGCGGTGGCGAAATGATTGAGAGCGTAAGTTTC
GAGAAGACTACTTTCGAGAAGTTGCCTTTCAAGTTCGAGGCTGGTACTCCTGATTATGTA
GCTACCCATGGTCTGGCAAAAGCCATCGATTATGTTTCTGCGCTCGGCATGGATAACATT
GCCAAGCACGAGCAGGAACTCACCCGCTACTGTATGGAGCAGATGCGAACCATCGATGGA
ATCAGGCTTTTTGGTGAGCAGGAGGGCAAAGATGCCGTTGTCAGCTTCTTGGTTGGTGAT
ATTCATCACATGGATATGGGCACCTTGCTCGACCGTCTGGGCATCGCTGTACGTACCGGT
CATCATTGCGCTCAGCCTTTGATGGACCGCTATGGTATTCTTGGCACCGTTCGTGCCAGC
TTTGCCCTATATAATACAAAGGAAGAAATAGATGCGCTTGTAGCGGGCGTAAAACGAGTG
GCTATGATGTTCTAA
>28B_gene_id_7
ATGTTAGAAAGTCATTATTATAAGGATATGGTAGAGGCTGGCTGCGATGAGGCTGGCAGA
GGATGTCTGGCAGGCAGCGTATATGCAGCAGCTGTTATCCTTCCGCCCGGTTATCAGAAT
GCCGAATTGAACGACAGTAAGAAGCTCACAGATAAGAAGCGCAAGGCGCTCCGCGAGCAG
ATAGAGCGTGATGCTGTAGCTTGGGCTGTGGGCATTGTTACTCCCGAAGAAATCGATAAA
ATCAATATCCTCAACGCCAGTTTTCTGGCTATGCACCGTGCCCTGGACCAGCTTAAGGTT
CGTCCGGAAGCAGTTATTGTGGATGGTAACCGCTTCAAACCCTACAAGGATTTGCCTTAT
ACAACCATCGTAAAGGGTGACGGCAAGTATCTGTCTATTGCAGCTGCCAGCATCCTTGCC
AAGACCTATCGTGATGATTACATGGATGCGCTGGCAGAAGAATATCCGCAGTACGACTGG
AAAAGCAACAAGGGTTATCCTACCAAGAAGCATCGTGCTGCCATCAGGGAATTTGGAGTC
ACTCCATATCATCGTATGAGTTACAATCTTTTGGGCTCCGGTGAACTGTCACTTGATTTT
AAAGACTAG
>28B_gene_id_8
ATGAAGAAATTTTTTAGCATGGTATGTGCTTGCTTGTTGGCGCTAAGTGCCCAGGCAACC
GATATCAAAAAGTATGATGCTCTATATGAGAATCTGCCATTCCAGATGGAAAAGGTAACC
CGTCCGCAATTCCCAGCCAATGAGGTAAACCTCAAAGACTTTGGTGCTATTGGAGATGGC
TCTTCTCTCTGTACCACAGCCTTTGCCAAGGCTATCGATGCGCTGACTCAGAAAGGCGGC
GGCAAACTCATCGTTCCACAGGGCGTATGGTTCACAGGTCCTATCGTTTTGAAGAGCAAT
ATCAACCTGCATCTCGAAAAAGGTGCAGTCATCCTTTTCTCACCAGATGATGCCCTCTAC
CCTTTTATAGAAACATCGTTTGAGGGTTTGGATACACGCCGCTGCCAGTCGCCTATCTCT
GGTCATCATCTTACCAACGTGGCAATTACCGGTCAGGGTTGCATCGACGGAAACGGAGAA
TACTGGCGCCCATTGAAGAAGCAGAAGGTTACCGCTGCACAGTGGAAGCAGATTACTTCA
CGTGGCGGTGCGTTCAAGAGAGCCGACTACTGGTTCCCATCAGAAGGTGCATTGAAGGCA
GACAACAGTGCCAACATGAATGTGCCTAAAACTCCAGCTTCAGAAGAAGAATGGAACGAG
ATCAAGCGTTTCCTCCGCCCTGTAATGATCAGTCTCGTAAGCTGCAAGAACGTTTGGCTC
AATGGTGTTATCTTCCAGAATTCACCTGCATGGAATATTCATCCGCTGATGTGCGAGAAC
GTTCTTATAGAAGATGTATTGGTCCGCAACCCTTCTTACGCTCAGAATGGTGATGGTCTT
GACCTGGAGAGCTGCAAGAATGCACTCATCGTCAACTCTACTTTCGATGTAGGCGATGAT
GGTATCTGCATCAAGAGTGGTAAGGATGTTGACGGAAGAAAGCGCGGCATTCCTTGCGAG
AATGTCATCGTAAACGGCTGTACCGTATTCAAGGGGCACGGTGGTTTCGTTGTTGGCAGC
GAGATGAGTGGTGGCGTAAAGAATATCAAGGTGAGCGACTGCCAGTTCCTCGGCACCGAT
GTAGGTCTTCGTTTCAAGAGTACCCGCGGTCGTGGTGGTGTAGTAGAGAATATCTATATC
GACAACATGTCAATGTTTGATATTCAGACAGATGTCATCACCTTCGATCTCTATTACGGT
GGCAAGTCTGCCGTTGAGGTTCTCAACGATGGCGATGAGGCTAAGAGCCAGAAGGTACAG
AAGTTCAAGGTAGACGAGACAACACCTTGCTTCCGCAATATCGACATCAACCATGTCATC
TGCCGCACAGCACGTCGTGCAGCTTACTTCAACGGTCTCCCAGAGATGCCGGTAAGCAAC
ATCCACATCAAGGATATGGAGGTAAACAATGCTGAGTATGGTATCGTCATCAACCGTACT
GACGGCGTGAAGCTCGAAAACATCAAGGTTAGTGCAAAGAATCACACCTTCGATGCTAAG
AACTCGAAGAATGTGACTGTCAACGACAAGACATACAAGAAGATTGACGAAAAGGGTATC
ACTCTCGACTTCTAA
>28B_gene_id_9
ATGAAGAGTAACGGAAATAATTATTGTGTGATATTGGCGGGAGGTAAGGGCCGCAGACTC
TGGCCTTGCAGCCGCAGCAACTATCCGAAGCAGTTTGTCGACTTCTTTGGAGTGGGGCGC
ACCCAGCTTCAGCAAACCTTTGACCGTATGGCAAAGATCGTGCCTGCCGACCATATATTT
ATCAACACAAATGAAGAATATGTTCAACTGGTAAAGGAACAGTTGCCTGAGGTTCCTGTA
GAACGGATATTGGCGGAACCTATTCATCGCAATACGGCTCCTAGCATGGCATGGGCCAAT
CATCGCATCTCGATGCTCAATCCTGATGCCTGCATTATCGCCACTCCTTCGGATCAGGCT
ATCTTCAATGAAGATGCTTTCCGGGAAAACGTATTGGAAGGTCTGGCTTTTGTGGCAGAA
CATGACCGTTTCCTGACGATGGGTGTGAAGCCAACCCGTCCTGAACCTGGATATGGATAT
ATTCAGATGGGTGAAGCTATCGGCAACGGATTGTACAAGGTGCAGTCGTTTACAGAGAAA
CCGGAAAGAGAGTTTGCCAAGATTTTTGTAGAGAGTGGAGAGTTCTATTGGAATACGGGT
TTGTTCCTTTCTAATGTGAAGTATCTGCGTGAGTGTTTCTGCAAGATTCTGCCGCCTGTA
CTCCGTGATTACGATAAACAGTATCCCGAATTCAGTGTGGAGACTGAGAATGCATACATG
AAAGAGAGCTTCTCTTCTTATCCTAATATATCAGTAGATTTCGGAGTGCTTGACAAACCT
AGCAATGTCTATATGATGAAGTGTGACTTCGGCTGGGCTGATCTGGGTACCTGGCACAGT
ATCTACGAGGCGATGCAGAAGAGCAGCGATGACAACGTGGTTGTTGACAGCGATGTGATG
ATGGAGAATTGTCACAACAATGTAATCAAGTTGCCTAAAGGAAAGCTGGCTGTATTGAAC
GGACTGGATGGTTTCATAGTAGCCGAGAATGACAATGTATTGTTGATATGCAAGAAAGAA
GATTCTTCTGCCCTGGTGCGTAAATATGTAAACGAGGTGCAGATGAAGAAAGGCGATGAG
TTCGTCTAA
>28B_gene_id_10
ATGGCAAGCATTTTTTCAAAGATTGCAGCAGGAGAGATTCCTAGCTACAAGTGTGCAGAA
AGCGACAAGTTCTATGCTTTCCTCGACATTAGCCCTATCGGCAAAGGTCATACTTTGGTG
ATTCCCCGCAAGGAGGTTGATTACATCTTCGATATGGAAGACGAAGACCTGGCTGAGTTT
GAGGTTTTCGCCAAGAAGGTAGCCAAGGCTATCAAGGCAGCCTTCCCATGCAAGAAAGTG
GCGCAGGTTGTTTTGGGTCTGGAGGTTCCTCATGCCCATATCCACCTCATCCCAATGAAC
AGCGAAGCTGATGTAAACTTCCGCAAGGAGCATCTCAAACTCACTGAGGAAGAGTTCAAG
GAAATTGCTGATAAGATTTATACAGAATTCAAGAAACTTTAA
>28B_gene_id_11
ATGGCTTACATGTCACAAGAAGGCTACGACAAACTCGTAGCTGAGCTGAAACAGCTCGTA
TCTGTAGAGCGCCCTAAGGCATCAGCCGCAATTGCTGAAGCCCGCGACAAGGGTGATTTA
AGTGAGAATTCTGAGTATGATGCCGCTAAAGAGGCACAGGCTCATCTGGAAGATAAGATC
AATCGCCTGAAGCTCACCATTGCCGAGGCCAAGATTATCGATACCAAGCAGCTCAGCACC
GACAGCGTGCAGATTATGTCGAAGGTAGAGATGACCAACATGGCTAACAAGGCAAAGATG
ACTTATACCATCGTGAGCGAGAGCGAGGCAAACTTGAAGGAAGGCAAGATTTCCATCAAG
ACTCCTATTGCACAGGGATTGCTCAACAAGAAGGTAGGTGAGATTGCAGAAATCAAGATT
CCTCGCGGCACCATCAACCTTCGCATCGACAAGATTTCATTTGAATAA
>28B_gene_id_12
ATGAATCAAAACAATATCAGCGCCGCTGAACTTTTCCAGCGGGTAAGGGAACTCCTGACG
CTCCCCAACCTGGAGCCGAAGACACGCAACAAGATGATGCACGATACGCTCATCCTCTGC
TGCCACGAAGGAGTGAAGGAAACGAAACAGGCTTTCGGTAACCTTTTCTCCCAGGTGGAT
TATCTCTGTAAGGCTCACGGCATCAAGGTGGCAGACAAGATTGCCATCCAGACCATGCGC
CGGCACAGTAATTCGCAGGAACCGCTCTCAAGCGAAGATTTGAAATATGATGCACGTGCC
CTAGCCATCTTCATCTCTGCCGTATTCGGAATGGATGTTCCCCACGAGCTGAACGTGCTC
ATTCCCCATACCAACCGCCCTTATCAAAAAGGACTGGAAATCAACAACCGCCGCATCCGC
TGCATCGTGAAGAACTGGGACAGCGATTTCATCCGCGTGGATATTGACCAGGATGCTGAC
GAAGAGGAATATCTCGTTCAGCTGAAAGATGAAGAGAACCATATCGACCATACCTACCTC
TGGGATATCCTGAAGGAAGGCATGCAGCTCAACCTGCTCGACTGTCAGGTGAAACAGCCC
ATCATCACCCCCCGACTCATCGTGATGGAACCCGATTATCTGGTAGATATCAGTAGCATT
GCCACCTGCTTTACGGCTTTCGGTCATCATCCTCTGCTCTATCTGTTGAACCAGATGAAG
CCCCGTGCCAACACCCAGGCTACCCTGCTCGGTAACTTTGCCGGTGCGGCGCTGGATGAC
ATCATCAATACAAACGGCAAATACCAGATGAACGAAACCATAAAGACGAATTTCAGAGAG
AAAGCACTGGAGTTCTGCACCTGTCCCTGGTTTGATGCCAAGAAATTCTATACCGATGCC
AACCAGCAGGCATTCAATCTGCAGCAGGTAGTGGATATTCTCTTTCCCCGCACCGCATCG
CAGGCACAGATGTCAGCCTTCCGTGGCGAAAGTCTTTACGACAGGAAGAAAGCCATCCTC
GAACCTTCGTTCGTCTGCGAAGCACTCGGCATACAGGGACGTGTGGACCTGATGACCACT
GACTGTAAACTGCTGGTGGAGCAGAAATCGGGACGCAACATGAATATCGAAACCCATCAG
GTAGATCTGGGGTATCACAGTTATCAGCTGGAGCCCCACTATGTACAGCTACTGCTCTAC
TATGGCGTATTGCAGCACAACTTCAAGCTGAGCAACGACCGCGTGAATATCCGTCTGCTC
TACTCCAAGTATCAGCCGCAAGACGGACTGATGGTAGTAGCGTATTACCACAAGCTCTTC
AAAGAGGCCATCGAATACCGCAACCAGCTGGTAGCCGCTTCTTTCGAAATAGCCAAGGAA
GGTTTTGAACATGCACTCAACGAGTTTACACCCGATGTACTCAATGTAGCAGGCACACAG
GACTTCTTCTACAACAAGTATCTGAAGCCGCAGATAGAAGCCATCACCAGTCCGCTCCAC
AACCTCACCCCATTAGAGGAGGCTTACTTCTGCCGCATGATGACCTTCGTGTTGCGGGAA
CAGATGATCAGCAAGGTGGGCGCACAGGAAGGCACCAACACATCAAGTTCCGACCTCTGG
ACCATGCCACTCGCCGAAAAGAAAGATGCCGGCAATATCTATACCGACCTGCACATCATC
CGAAAGGAACAGAGCAGCGCAGGAAGCGGATATGATACCATCACCCTGAGCGTGCCCGAC
CAGGGAAAGGACTTCCTGCCCAACTTCCGTATCGGCGACATGGTGTATCTCTATACCTAC
AAGCTGAAGGAAGAACCCGACGTAAGAAAGGCTATATTATATAAAGGTGTACTGCAGGAG
ATTCACAGCGATGAGATTGTGGTGCATCTCACCGACGGACAGCAGAATGCCGATATCTTC
GAGATGAATCTGCCTTACGCCATAGAACATGGAACGAGCGATGCATCGACAGGCGGAAGC
ATACGTAACCTGCACCAGTTTATCTGTGCACCCAAGGAGAAGCGCGACCTGCTGTTAGGA
CAGCGTGCTCCGCAAAGAGATGCCTCGCTTACATTGACCAGACATTACGATGATGTACTG
GACGACATCATTCTCCGTGCCAAGCAGGCACAGGATTACTTCCTGCTCGTGGGACCTCCG
GGAACAGGAAAGACCAGTCGTGCCCTGAAGTTTATGGTAGAAGAGGCATTGAACGATGGA
ACGGGAATGCCGACAGCAGAAAGCATCGCCTCGGGAGGCAAGACGGCTCAACAGCCTGCA
TCCTCCATCCTCCTGATGAGCTATACCAACCGAGCCGTAGATGAAATCTGCGAGATGCTG
GTAGATTCGGGCATTCCATTCCTTCGCCTCGGCAGCGAGTACTCCTGCGACGAGCGGTTC
CGCCCTTATCTGATAGAGAAAGCCATCAGCGACTGTCCGAAGCTCGAAGCCATCAAACAA
TATATAATAGGAACGCGTGTAATCGTGGGCACCACTTCGATGATGACCTCCAAGCCGTTC
ATCTTCTCGCTGAAGCACTTCAAGCTTGCCATCATCGACGAGTCGAGCCAGATACTGGAG
CCTAATCTCATCGGTCTCTTATCAGCAGTAGATAAGTTCATCCTCATTGGCGACTACAAG
CAGTTGCCAGCCGTGGTGCAGCAGAGCGAGCAGGATTCAGGCATTCCTACCATCAACGAC
AGTCAGAAAGGTGGCATCATCGACATGAGCATCCTGCAGGACATCTGTCTTACCAACTGC
CGCAACTCCCTTTTCGAACGTCTGATTCATTGGGAAGATCACGAAGAGCGCAGCGAATTC
ATCGGCATTCTGCGCCGCCAAGGCAGAATGCATCCCGAGATTGCAGAGTTTCCTAACCGG
ATGTTCTACCGTCGGGAGAAACTGGAACCCGTGCCATGTCCACACCAGTTGGAGACGGAA
CTGTCATACACCCTGCCATCAGAAGATGCGCTCGACGACCTGCTGAAGGAGCACCGCATG
ATATTCCTTCCATCCAAATTCTGCAAGGAACCGAATGTATCTGATAAGATCAATGCCAAC
GAGGCAGCAATCGTGGTAGACCTGCTTCGCCGCATCCACCGCTTCTATGGAGAGCGTTTC
GATGCCAAGAAGACGGTAGGCGTCATCGTTCCTTACCGCAACCAGATAGCCATGGTGCGC
AAAGGCATCGAAAAGCTCGGTATTCCGGAACTGGAGAAAATCAGTATCGATACCGTAGAG
CGGTACCAGGGCAGCCAGCGAGATGTCATCATCTACAGTTTCACCATCCAGAACATCTGG
CAGCTCGACTTCCTTGCCGGCAACAGTTTCGTAGAAGACGGCGCCATCATCGACCGCAAG
CTGAACGTAGCCATCACCCGTGCCCGAAAGCAGATGATTATGACAGGCAACCCGGAGATA
TTGCGCAATAATCAGATTTTTAGCGAATTAATGGAATATGTGAAAAGCAAGGGAGGATAT
TTGGAAAGAAAAGTGATGTAA
>28B_gene_id_13
ATGGATATACCCTTTATTTATGGAAGACTCGCTGAGAAAGAGAGTTTTATCGACAGAGTA
GAAGACAGAAGGGAACTGAAAAATTTCCTTCGCCACGGCATCAACGTCATCTTGGTATCT
CCAAGAAGATGGGGAAAATCTTCGCTTGTCAGAACCTCTATGGAAGAATTAATGCAGGAA
GAATCCAAGACAAAGGTTTGCTTCATGGATGCCTCCAAGATTCATACTGAGGAGGAATTC
TACAACAAATTTGCCTCCATCGTGATACAAGGAGTTTCTTCCACATTGGAACAGAAATTA
TCTGACTTGGTGAAATTTATCAATCGTTTTACCCCAAGCATCACGATAGCTTCCGACCCA
ATGAATAGTGTAGAGGTCAACCTAAAGGTGAATCCTGTAAAGGAAAGTCCTGAAAACATT
CTGCAACTCCCCGAAAGAATAGCCGAGGCTAAAGGCATCAAGATTATCGTCTGCATCGAT
GAGTTTCAGCAGCTCGCCAACCTGCCAAAATGGAAGAACCTTGAAGCTATGCTGAGGGCT
GAATGGCAGTTGCAGCACCATACCACCTATTGTCTCTACGGCAGCAAGATGCACATGATG
AAAGATATTTTCAACAAGGCGAACAGTCCTTTCTTTAAGTTCGGACAACTGATGAACCTG
AAGAGAATAGCCAAGGAATATTGGATTCCATACATCATAAGCAATTTTAAGAAGACAGGA
AAAACTATCTCTGAGAGCCAAGCAGAATGTCTATGCGAAAGAGTGAAGTATAACTCTTGG
TACGTACAGCAATATTGCTTCTTCCTATGGTCACACACAGACAAAGAGGTGACGCAAGAA
CTCCTCGACAACCAGCTCCAACTGGTTTTGGACACCAACGAAGACTTGTTCTTGACAGAG
ATGGACGAGCTCACTCCCACCCAAATCGGCATGTTGAAAGCCATCGCTTCTGGCGAAAAG
CACTTCAATGCCAAGGATGTCGTAGAGACGTATGGTCTGGGGCAGCCACAGAGCATCACA
CGTAACAAGAAAGTATTAGTAGAGAAAGATCTCGTTGAGAAACATCTTCAAGATTTCTCA
TTCGTCGATCCTGTCTTCGAGCTTTGGCTGAAGAGAGAATACAACATTTTACCATAA
>28B_gene_id_14
GTGCAAAAAAGTGTATCTTTGCAGCAAAAGTTCGTGCAAAAAAATGTGATTATGGAAAGA
AATGTCATTAAACAGCTCCTCGCGTGGAAGCAAAAGAAGAATCGTAAGCCTCTGATAGTC
AATGGCGCAAGGCAGGTAGGAAAGACCTATATCTTGCGGGATTTTGGTACCAAATACTAT
CAGAAGATGGCTTATGTCAATTGTGACAAGAACGAAATGGTGGAAAAGATCTTTGCGCAA
GACTATAATATTGAGCGAATCTTACTATCCTTGTCAGCTCTGCTCCATGTAAATATAGAA
CCGGAAAATACATTGATTATTTTCGATGAGATACAGGAAAATCCTGTTGTATTAAACTCT
CTGAAGTATTTCTGTGAAGATGCTCCAGCCTATCATGTGGCTGTAGCCGGTTCGCTTTTG
GGCATATCTCTTCACAGCGGCATGTCGTTTCCGGTGGGGAAGGTGGATATGATAAAGATG
TATCCAATGACCTTCGATGAGTTCCTGTTAGCTATGGGCGAGCAGCCATTGGTCAATGTG
CTTCATGCCAAGGACTTTTCTCTTATAGATTCTCTATCTTTGCGTTTGACAGATTATTTG
CGTCAGTATTACTATGTAGGAGGAATGCCTGCAGCAGTCTTGGAATTTGTGGAAAGCAAG
AACTTAGAGGAAGTGCGCAACATTCAAAAACAGATACTTTTTGACTATCAGCGTGATTTC
TCCAAACATGCTCCTTCACAGGAAGTGCCTCGTATAAATATGGTATGGGATTCTATTCCG
TCACAATTGGCAAAAGAAAATAAAAAGTTTATTTTTGGAGCGTTGAAGAAAGGAGCAAGA
GCTTCTGAATTTGAGTTAGCCATTCAGTGGTTGATAGATGCAGGATTAGTTTATCAGATT
AATCGTGTGTCGGCTCCGGAAATGCCATTGAAGTTTTATGCAGAAATGTCTGTGTTTAAA
CTTTTTGTCTTGGATATAGGTTTGATGGGTGCAATGGTAGATACTCCGGCAGAAAGTATC
TTGGTGGCTGATACTTTGCTGAAGGAATATAAAGGCTCTTTCACGGAGCTTTTTGTCTTA
ACCCAACTTATGGCGCTTCAGATTCCGATTTACTATTTCAGTAGTAATGATTCGCGTGTG
GAAATCGACTTGATTGTTCAGCATGGCACTGCCATAACGCCTATTGAAATCAAGGCAGAG
GAAAATGTGCGTGCCAAATCTCTTCGCACATTCATAGAAAAGCATCCGAATCTAAAAGGT
TTGCGACTTTCTATGAAGCCTTATCAAGATCAGGAGTGGATGGTCAACAAGCCACTCTAT
GGTGTGGGTGCCTGGTTGTAA
>28B_gene_id_15
ATGACAAAGGAAGAATTGATGCATAGAGCCATTGAGCTCTCAAAGAATAGCGTGAAGACG
GGGGGCGGACCTTTTGGTGCTGTGATTGCCAAGGACGGTATTATCATCGCTGAGGCTTCC
AACAGTGTAACCATCGACCTCGACCCTACGGCTCATGCCGAAGTGAACTGTATCCGACAG
GCTACCCGCAAACTGAAGACCTTCAATCTGGAGGGTTGCGAAATCTATACCTCCTGCGAG
CCTTGCCCGATGTGCCTGGGTGCCATCTATTGGGCACATCTCGACCGTATCTATTATGCC
AACGACCGGAAGGATGCGGCAAAGATAGGTTTCGATGATGAGTTTATCTACGAGGAGATA
GACCGCAAGATAGAAGACCGCCACAAGCCGATGATTGCCCTGATGCGCGATGAGGCGCTC
GGTGCTTTCCGCATGTGGGAGGAAAATGCGGAAAAGACGGAGTATTAA
>28B_gene_id_16
ATGGAGAAAAGGAACGATTTCTCAGATTTTCTTTGTAATTTTGCCGCCAAATTCAGAAAA
GACACTGAATTGATGGATAATGGAAATTCTCTAATTATTATAACGACAATGGAACAGTCA
ATAGAAAATCTCTACAAATTAGACGGCAGAGTGCCCGTTGGTAAAGCACTCCCATTTGGT
CTTCAGCATGTGCTGGCGATGTTCGTCAGCAATATTGCGCCAATCATGATTCTCGCTGGT
GCGATAGGTTTGGACAGTTCGATGAGCGCCGTGCTTATCCAGAACTGTATGGTCATCGCC
GGTATCGGTACCTTGGTGCAGCTTTATCCGGTATGGCGTATCGGTTCTCGCCTTCCTATC
GTGATGGGTATCTCCTTCACCTTCCTTTCACTTGCCATCGCCATTGCCGGTGCTCATGGT
ATGGGTACTTTGATAGGCGCTGTCATCATTGGTGGTCTGGTAGAAGGAACACTCGGACTT
TTTGCCAAGTATTGGATCAAGCTCATTCCGCCTGTAGTAGCCGCTACCGTGGTAACAGCC
ATCGGTTTCTCGCTCCTTTCTGTTGGTGCCAACTCTTTTGCGGGTGGTCAGGGTGCTGCC
GATTTCGGTAGCATGAACAACTGGATTGTGGGTACTGTCACTTTGCTGGCTTGTCTGCTT
TGTCAGATCTTCGCCAAGGGTTTCTTGCGTTCTCTCTCTGTATTGGTAGGACTGCTGGTA
GGTTACATCCTGGCGCTGTTTATGGGAATGATAGATTTCAGCGGACTTTCTGGTCTCTCT
ATCGTAGCTTTGCCAAAGCTTCTTCCATTTACACCTGAGTTTAATATTGGTGCTATTCTC
TCGGTGGTTGCTGTATATCTGGTTTCTGCCACAGAAACGATTGGTGATACTTCTGCGCTC
TGCAACAGTGCGTTGAAGCGTGATCCTAAGACCAAGGAGATGGGAGCAGCAGTCTGCTGC
GATGGTTTCGTCAGTTCGGTTTCCGGTCTTTTCGGTTGTACTCCTATCACTTCTTTCAGC
CAGAATGTGGGTTTGGCAGCGATGTCGGGAGTAGTGAACCGCTTTACCATTGCCATGGGT
GCCATCATCATGATTATCGGTGGTATCTTCCCAGCTATCGGTTATGTATTGACTACGATT
CCTCAGGCTGTATTGGGCGGCTGTACCATCATGATGTTCGGTAGCATCCTCTTTGCAGGT
TTCGGCATGATGGCGCGTACAGGCTTCTCTCAGCGCAACATGGTCATCGTGAGCCTCTCG
CTCAGCGTAGGTCTCGGATTCACATCTGCAACAGGTATGTTCAACATCTTCCCAGAGATT
GTACGCACCGTTTTTGCTGATAACTGTGTGGCAGTAGTCTTCCTGCTCGCCGTTATCCTG
AACCTCGTTTTGCCGAAGAATCTGGATAAGGCATAA
>28B_gene_id_17
ATGAATCCATATATCAAACAATTCCCCGACCTCATGGCGGGCAAGAAAATCATGTATGTT
CACGGTTTCCTCTCTTCTGCACAGAGCGGCACCGTAAAGATGTTGCAGGAACTGATGCCG
AATGCCACCCTCGTGGCTGAAGACATCCCGGTACATCCGGAAGAGGGCATAGAGATGCTG
CAGAAGATGGCGGAGACTGAGAAGCCCGACCTCATCATCGGTACCTCGATGGGAGGCATG
TATACCGAACTGCTGAAAGGTTACGACCGCATCCTCGTAAACCCTGCCTTCAAGATGGGC
GATACAATGAGCAGCATGACCGGCAAGCAGGAATTTCAGAACCCGAGAAAGGACGGAGTG
AACGAACTGATGGTTAACAAAGGTCTCATCAAGGAATACCGTGACTTTACCGAGCGTTGC
TTCCAGGACATTACTCCCGAGGAGCAGCAACGTGTTTACGGTCTCTTCGGCGATGCTGAT
CCGCTGGTCCATACCTTCGACCTCTTCCACGAGCACTATCCGCTCGCCATCCCATTCCAT
GGCGAGCACCGCCTTATCGACAAGGTAGCATTCCACTATCTCTGTCCGGTTATCCGCTGG
ATTGACGACAAGCAGAACGGCAAGGAGCGCCCTATCGTATACATCGACTTCGATGCCCTG
CACGACAGTTACATGAAGGCAACCAGCTCGATGCACAAGGCTTACGAGATGCTGATAGAG
CATTACAACGTATACATCGTAGCCCCAGCGCCAACCAACGACCATGAATACATGGCGAAG
GTACAGACTTGGGTGGAGGAATATCTCTCTACCCCAGCCTACAACCACATCATCTTCTGC
AACCAGAAGAACCTGCTCTACGGCGATTACTTCATCGACCCTAGCCCATGCGATGGTTTC
ATGGGTACGACGATAGAATACGGCAGCGATGAATTCAAGACCTTCGAAGAAATCATCACC
TTCTTCGAAAGACTGGGAGGACAGTGA
>28B_gene_id_18
TTGCAGACAAAACAAAATTATTGGGCGATAAACTTCCTTGTTTGCGAAAAAAGTAGTAAT
TTTGCACCCAATAACCATATTAAAGTTCAAGTCATAATGGATTTACTGAAAGAAAGAATT
ATGCAGGAGGGCAGATGCTTTCCTGGTGGAATCTTAAAAGTAGACAGCTTTGTAAACCAT
CAGATGGACCCTATTCTGATGATGGACTTAGCTAAGGAATTCGTGCGCCTTTTCAAGGAC
ATCAAGTACAACAAGATTATTACTATCGAGGCTTCGGGCATCGCGCCTGCCATCATGGTA
GGTTATCTGACCAATCTTCCTGTTGTATTTGTAAAGAAAAAGCAGCCTAAGACTATGGAG
GGTATGATTACCTCTGTGGTTCACTCTTTTACAAAGGACCGCGATTATACGGTTTGTGTG
AGCAACAGTTATCTTACTCCTGAGGACCATGTTATCTTTATCGATGACTTCCTTGCCAAT
GGTAATGCGTCTAAGGGCGTGATGGACCTTTGCGAGAAGGCAGGTGCCAAGATTGAGGCG
ATGGGTTTCATCATCGAGAAGGCTTTCCAGCATGGTGGTGACTTCCTGCGCAAGGAGGGA
ATCCGTTATGAGGCGCTCGCTACCGTAGAGAGCCTGGACGATTGCAAGATTGTCTTGAAG
TAA
>28B_gene_id_19
ATGGCGGCACAAACATGGATTGGAACTTGGGCTACGGCACCGCAGACTGTGGTGAAAGCG
TTTATGCCCTATAATAACAACATGACAAACCGTTCGGTTCGCCAGATAGTAAAGGTAAGC
GTGGGAGGCGACGTGATAAGACTGAAACTGAGCAATATCTACTCGATGCAACCCGTAGTG
ATACGCTCCATCTATATCGCCCACGCCAAAGACTCCTTCAAGATTGATGCCAAATCGGCT
CAATACTTCAAGTTCGGCAACAGCTACAAGGCTACCATCCCTGCCGGCAGAAAGATAGTG
AGCGATGCACTGAAGTTCAATCTCAAGAACCTGGAGCGCGTAGCCATCACCATCAACTAC
ACCTCGGCTCCCGATGTGCCTACCGTTCACATGGGCTCACGTACCACCTCTTATATCATG
AAGGGAGTAACCAATGCCCACTCCAACTTCGAAAAGGCTTTCCGCGAGAACCACTGGTAC
AACATCAGCGGCATCGATGTGTATACGATGAGCAACAACATGAGTGCCATCGCCATCATG
GGCAACTCCATCACCGACGGCAAATGTTCTACGGATAATGCCCAGAACCGGTGGCCCGAT
GTAATGTCGGAGATGCTGCAGCTGAAACATAAGATAACCAACCAGGGTGTACTGAACCTG
GGCATCGGCAGCAACCGCGTAACCGTGCCGGGCGGTTTCGGGGCACTCGCCAAGGAACGC
TTCGACCGAGACATTCTGATGCAGAGCGGCGTAAAGAAGGTAATTATCTTTGAAGGCATC
AACGACATAGGTGCTGCCAAGAGCGGCAACAGCGAGACGGTAGCCCGCCAGATTATAGAG
AGCATACAGGGAATGATGAAGAAGGCGAAGGCACGGAAGATGAAGGTTTATCTGGGCACC
ATCACCCCATTCAAGGGTGCCGGCTACTACAGCCACTTCCACGAAGCAGCCCGACTCTAT
GTAAACGACTGGATTCGAAGTCAGGCAAAGAAAGCAGATGGCATTCTAGACTTCGCCAAG
CTGCTTCAAGACCCGAATGATGACAGAAGGATGAAGCGGGAATATGCCAGCAACGACTGG
CTCCATCCGAACCCTGCCGGATACAAGGCGATGGGAATCTATGCCGCTGATATCGTCAAG
TAA
>28B_gene_id_20
ATGGAAGAGCTAAAAGATAAATACATTCGATTCGATTGGGCAATCTTGCACCAACTTCAC
CAGAAGGCGAACTTTTGTGTGCTCGAGGGCTTCCTGACCGTGTTTCTGAATGAACCTATC
AAGATTGTTGAAATCCTAGAAAACGAAGGAAACGTGCTGGCAGAAGATAAGTTCTATCGA
GTAGAAATCAAGGCAAAAAATAGTAACGGTGAAGACATTCTTGTCGAGATACAAAATATA
ACCAGATTGTGTTATCAGGAACGTATATTTTATGGCGTAGACAAAGCCATTACCGAGCAT
ATCAATCTCGGCAACACCTACAAAGAAGTAAAAAAGGTATATTCCATTAGTATACTTTAT
TTTGACCTTGGCAAAGGGTCGGACTATATTTATGTAGGACAAAACAATTTTATCGGCCTG
CATACGCAAGACCAACTCATCATCAGTACCAAGGAGAAAGATACAATCGTGAGAAAGTCG
CCTGCCGAAATATTCCCAACCTATATGCTAGTGCGCGTCAATGAATTCAACAAGGTTGCC
AAGTCTCCATTGGAGGAATGGGTTGATTACCTCAAAAACGGAGTCATCAATCCTGACACG
AAAGCACCAGGATTGCAAGAAGCTCGCGAAAAGCTGAAATACTACTCTATGTCGAATGCC
GAACGACACGCCTACGATGAACATGTCAATGCCATCATGATTCAAAATGACGTTCTTGGA
AACGCTAGATTAGAAGGGCATGCGGAAGGTAGAGCGGAAGGTAGAGCGGAAGGTAGAGCG
GAAGGTAGAGCAGAAGGTAGAGCGGAAGGTAAAACTGAAGGAAAAAATGCCATCGCCCTA
AAAATGCGTCAAGCTGGTCTGCCTATAGAGCAAATCATGCAATTCACAGGGCTATCGGAA
GAAAATATCAAATCATTATAA
>28B_gene_id_21
ATGAATGAAGAAGAGATTAAAATCGTGGCAGAAAATGCTATGATGATAGTTTGCGGATAT
GCATTTTCGAAAACCGAAGAAGGCCTTATACGTGTAGTGTATCTACATCCGCCATATCAT
GCTCTTGTAATGACAAGCGAGGGTGAAGTAACAGAAACCAATATGGATGATATAGAAATC
AGCATCGTTCAAAAGTATTGGAAACGAAACAAAAAATTAATGGAGCAAGCTTATGCCTAA
>28B_gene_id_22
ATGGAGCAATATAGAGTAAATCGCGTTTGGGTTGACGATGCCCATATTTGGGCAGAAACC
CAAAATGGTTGGAAGGCTAACTATCCTTTCAGCCGTTGGAGCCGTCTTGCTAACGCCACA
CCTGCCCAGCGTAAGGCTTTCGTATTGAGCAGATATGGTATCCATTGGCCTGAATTAGAC
GAAGATTTATGCTTTGAAGGACTGTTCGCAGATGCTGGTATATACAAACCGTCAAATGCA
GAAGATACTATTTATTATCAAGCATAA
>28B_gene_id_23
ATGGACAAAAAGAAAAATGAAAACTTCTTTCTGAAACTTATTAAGATTAAGAAAGAGATA
CGTGATTGTGTACAAAATGGAAGAGACCTGAAAGATGTAGAGAAAAACTATGGTATCAGA
TTCTCTAAACCCCTATGA
>28B_gene_id_24
ATGGATAAGTCTTTATATTCAAGGCGCTCCAACCTAGTAATAGGATTTCATGGCTGCGAC
AAGTCTGTTGTTGATGCCGTAGTTGCTGGTAAGACCGATCTTCTTTCCAGCACTAATGAC
TATGACTGGTTAGGAAACGGCATCTATTTTTTGGAAAATAATGAGGAACGAGCTTGGCAA
TGGGCTAAAGATTTAGCCAAAAGAAAGAACTCACAAATCAAAGAGCCTGCAGTTGTTGGT
GCAATAATAGACTTAGGTTATTGTTTTGACCTTACTGACAGTTCCTATCTTCGGGAATTG
AAAGATGCTTACGAGTCTATGGTTGAACTCTATAAAGAGTCAGGATTAGAATTACCACAA
AATACAACTATAGGTAAATCTACAGACTTACTGATTAGGAAATTGGATTGTGCTGTAGTT
CAAACTGCACTAACATACAATAAAAAGGCCAATGCCCATCCATACGATTCAGTAAAAGGA
GTATTTTGGGAAGGACAGGAACTATATCCTAATGCAGGATTCAGAGAAAAGAATCATATT
CAGATTTGTGTCTGCAATCCTAATTGCATCAAGGGTTATTTTCTTCCTAGAGGTATCAAT
CAAGATTATCCAAACCCATAA
>28B_gene_id_25
ATGGATTTATTTGATAGCAAAAGACAAGAAAGATTAGAGGCAGCAAGAAAGGCTTCGGTT
GCCAGCAAAGAAGCTGCAAGAAAATTCCTCATTGAGGCTGGAATATTATTGCCGAACGGA
GAAGTTGCACCACATTTGAGATAA
>28B_gene_id_26
ATGCAGAATTTTGAGGATATTATAGAAAGAGATTGTTACTATGTGGACAAGACTCCTTTC
ATCGAACAAATAGAAGAATCCAATATGTATTTCTTCTATATTCGCCCTCGCCGTTTCGGC
AAGAGCCTTACCCTCTCCATGCTTGAGAATTACTATGACATCAACAAGAAAGACAAGTTT
GATGAAATCTTTGGCAAGCTATACATCGGGCAGAATCCTACACCAGAGCATAATACATAT
CTCATCATCCACCTCAATTTTGCCGAGGTGGCAGCAGGATTGGATGATTATAAGGATGGA
TTGGACAACCATTGTCGCCTTGTATTCAATTTCTTCTGCGACATCTATGCACATATTCTT
CCTGCTGATACCAAGGCAGGATTACAACAGGAGCCTGATGCGGTATCCAAGTTGAGGTTT
CTTTGCCAGAAATGCCAGGAGGTAGGAAAGAAGATTTATCTCTTCATCGATGAGTACGAC
AACTTCACCAACATGATTCTCGCCCATGAGGAGCATCTCGTGAGGTATCGCAACCAGACC
CACGGAGAGGGATACTTGCGCCAGTTCTTCAACACCATCAAGGGTGCGGCTGGCAATACT
CTGGGCAGAGTGTTCGTCACAGGAGTAAGCCCTGTGACCATGGATGACCTGACCAGCGGA
TTCAACATCGGAACCAACTATTCGCTCTCACCCGACTTCAATGAGATGACGGGATTTACC
GAGGAAGAAGTGAGAAAGATGCTGGATTATTACGGCAGCGTCCTGCCATTCAATCACACT
ACCGATGAGCTGATCAAGGTGATGAAGCCTTGGTACGACAACTATTGCTTCGCAGAGGAT
AGATATGGTGAGACCACCATGTACAACTCGGTAATGGTGCTCAACTTCGTAGATAATTAC
ATCCGAAGCAATTACCAAATCCCTAAGAAGATGGTAGAGACCAACATCCGTATCGACTAT
GACAAGTTGCGAATGCTCATCCGCCACGACAAGGAGTTCGCCCACGATGCCAGCATCATC
CAGCAGTTGGTAACCCAGGGATTCGTGATAGGCACGCTCAACGAGAACTTCCCTGCCGAG
CGAATCAACGATCCAGACAACTTCCTCAGCCTGCTGTTCTATTTCGGCATGGTGACGATA
GACGGAACATACAAGGGTGAGACCAAGTTCATCATCCCGAATGAGGTGGTGCGTGACCAG
ATGTACACCTACCTGCTCGACACCTACAAGGAGAACGACTTGGTATATGATAGATATAGC
AAGGGTAAACTGGAGAGCAAACTGGCATACGATGGACAATTCAAGCCATACTTTGAGTAT
ATCGCCGACTGCCTGAAGAAGTACTCCTCCCAGCGAGACAAGCAGAAGGGAGAGGCTTTC
GTGCATGGCTTCACCTTGGCGATGACAAGCCAGAACAAGTTCTATCGCCCTATCTCTGAG
CTGGACAATGACGGCGGCTATGCCGACATCTTCCTCTCTCCGCTCTGTGACATCTACAAG
GACATGGTAGATTCATATATTATCGAGTTGAAATATTGCAAGAGCCAAACCACCGATGAG
CAAGTGAAAAAGCTCTTCGAGGAGGCTTCAACTCAAATCTCTCGCTATGCGGACAGTGAT
ATGGTCAGAGAGGCAGTAAAGACTACAAAGCTCCACAAGCTGGTGGTTATCTACCGCGGA
GCGGAAATGGTGGCTTGCGAGGAGATATAA
>28B_gene_id_27
ATGGATAAGTCTTTATATTCAAGGCGCTCCAACCTAGTAATAGGATTTCATGGCTGCGAC
AAGTCTGTTGTTGATGCCGTAGTTGCTGGTAAGACCGATCTTCTTTCCAGCACTAATGAC
TATGACTGGTTAGGAAACGGCATCTATTTTTGGGAAAATAATGAGGAACGAGCTTGGCAA
TGGGCTAAAGATTTAGCCAAAAGAAAGAACTCACAAATCAAAGAGCCTGCAGTTGTTGGT
GCAATTATAGACTTGGGGTATTGTTTTGACTTAACAGATAGCACATATCTTCAGGAATTA
AAGGCTGCTTATGAGTCTATGGTTACTGTTTATAAAGAATCTGGGATTGAATTACCGAAG
AATACATCTATCGGAAATTCTACAGATTTGTTGATTAGAAAATTGGATTGTGCTGTTGTA
CAAACAGCTTTAACATACAATCAGGATGCCAATGCCCATTCTTACGATTCTGTAAAAGGA
GTATTTTGGGAAGGACAGGAACTATATCCTAATGCAGGATTCAGAGAAAAGAATCATATT
CAGATTTGTGTCTGCAATCCAAATTGCATCAAGGGTTATTTTCTTCCTAGAGGTATCAAT
CAAGATTATCCTAACCCATAA
>28B_gene_id_28
ATGGATTTATTTGATAGCAAAAGACAAGAAAGATTAGAGGCAGCAAGAAAGGCTTCTACT
GCCAGTAAAGAAGCAGCACGCGCCTTTTTAATTAGGGCAGGAATTCTTTTACCTAATGGA
GAAGTTGCACCACATTTGAGATAA
>28B_gene_id_29
ATGGACAGAATCAACAAAGACGAGGCTCACCCAGGTGAAAGCGTTGTTTCTGCCAAGTTC
CAGCTCACAGATGCCATCGTTTCTAGTGTTTTCACTACCAACACGGGTAACTTCGCCTGG
TATGTTGCTTCTTATACAGAGCAAATCCTGGGTACAGGTAACAACCAGCTTAAGAATGCA
GAGCTCCGCAGCATCAATGAGATTGCTGCTGCTTCTACATTCGATAATGAGTGGAACGGT
ACTTATCTTAACCTCAACAACATTCAGCAGATGATTGCTAAGTGTGAAGAGGGTGGCAAT
AGCGCCGGACAGCTTGATATCAAGGCTATGGGTCAGATTCTGGCAGCTTACGATTGGGGA
ATCATGACCGACTTGTTTGGTAACATTCCTTGCTCTGAGGCTTTCAAGGTATCTGCTCCT
AAGCTCGATTCTCAGAAAGATATTTACAAGCACATTCTGGAATTGCTGGATGCAGCCAAG
GGTAATCTGGATCAGGCTATTGCCGGCAAGATGAAGAATGCGGGTGCCTACGATGTCTTG
TTCAATGGCAACTTGACTCAGTGGCGTGGACTTGCTCATGCCTTGAAGGCTCGCTATCTC
TTGCATGAGGCAGGTCGTGCTGCCGACAAGAATGCACAATATGCTCAGATTCTGGAAGAG
GCTAATGCTGCTGTAGCTGATGGCTTCGATGGTGCAAACCTGAATATCTTCGATGGCAAC
AACCAGATTGATGCATGGTCTGCTTACTGGTATAGCCGTGAGTATAGTGCTTCATCCAAG
ACTGTTGATGACTTGATGGTAGCTCGTCAGGACCCACGTGAGGCTATCTATAATTATAAT
GGTGCAGACTGGTATAAAGCTCCTAGCCGGTTGGGCTTGATGACTCCTGGTGACAAGGAA
GCAGCCGGTGCAACCAGTGCTACCAATTTCCCTCTCTGGTTCTTGAATGGTATCAGCGAG
GTTAAGATTCCTAGCCATTTGATGAGCAAGTCAGAGCTTTACTTCATCATCGCAGAGGTA
AAGGCTCGCTTGGGTCAGGATGCCAAGGCTGATTTCGAGACTGCAGTCAAGGCTTCTCTT
GCTGACTATGCTACTGTAGGTGCTACAGAGTTCAGCGACGATGCTGTTGCTGCTTATCTT
GCTGGCGAGACTGCTGCTAAGTTTGCAGCAAATCCATTGAACGAGATTTTGGTTCAGAAG
TATATCGCCCAGACTCGTGACGAGCAGTTGGAGACCTTCAACGATATGCGCCGTTGCAAC
TATCTTGATGGCAGCTATCCTGTAGCAATGACCAACCCTAACAATACTCAGGCAGGTCAG
AACCGTTTGCCACTTCGTTTGCCTTATGGTTCAAGCGATGTTCTTTCAAACCCTAACGTG
AAGGAAGCTTTCGGTTCAGGAAATGATGCAGGTAAGTATATCTTCACCGAAAATGTATGG
TGGGCTGGTGGTAACCGTTAA
>28B_gene_id_30
ATGATATCCTCTGAGCAAGATACAGTCATCATAGAAACTGCAGAGATAGCCAAGATGCCA
AATATATTCTTAAAATTCATCATTGTTTTATCCTTTATTAATATTGATACTTTAAATGAT
TCCGAGGTGGGTCAGCCGATTAGAATGTAA
>28B_gene_id_31
ATGGAAAAAAGACTCATGACGTTTATTGCCTGCCTCTTCCTTAGTTTAGGAATGGCGTTG
GCGCAAACTCAAGTTTCCGGTAAAGTAACCTCTGCAGAGGATGGTGAACCAATCATTGGT
GCATCTATCAAAGTAGCAGGTACCAATACCGGTACAGTTACCGATGTTGATGGTAACTTC
TCATTGAATGTTCCAGCTGGTGCAAAGTTGGAAGTAACATACCTCGGCATGTTGCCTCAG
ACTGTAAAGGCTGGACAGAAGATGAAGATTGTATTGGAAGCGGATAACAAGACTCTTGAC
GAGGTTGTGGTTACCGCAATGGGTATCTCCCGAGACAAGAAAGCCCTCGGTTATGCATCA
CAGAAATTAGGTTCTGAAGATTTGAACATTGCTGGTACTAGCTCTTTGGCTAGCGCTATG
CAGGGTAAGTTGACCGGTGTTGATATCCGTCAGTCTTCTGGTGCTCCTGGTGCATCTTCT
CAGATTGTCATCCGTGGTGCCCGTTCATTCTCTGGCGACAACACTCCTCTCTATGTCGTA
GATGGTATGCCTATCGCTTCTTCTGCAGACTATGATACAGGTGCCTCTGTTACTGGTGCA
GATAAAGCAAATCGTTCTATCGATATCAACCCTGATGACATCGAGAGCATCGACGTATTG
AAGGGTCAGGCTGCTTCTGCCCTTTATGGTATCCGTGCATCTAATGGTGTCATCATCATT
ACCACCAAGCGTGGTAAGGCAAATGGTGGCCGCCCTCAGATTACATTCTCTACCGACTTG
AGTGCTCAGACTGTCAGCAAGAAGTTTGATCGTCAGAATATTTATGCCCAGGGTAATGGC
ATAAATGCTTATGACCCAACATCTTCTATGAATTGGGGTCCTAAGATTGCTGATCTGGCT
AACGATGCTACTTATGGTGGTAATACCGACAATAAATATACTCAGGCTTATGGCAAGCAC
CAGGGAATGTACTACAACCCTAAGTATGCAGCAGCAGGTCTTGACGGTTGGGCTACTCCA
CAGATTTATGATAATGTAGGTGATTTCTTCGATACTGGTTTTACCCAGAACTCAAACTTG
AGTATTTCCCAGAAGAATGGCAACTTGGCTTATTCTTTCGGTATCGGTGACACTTATCAG
ACAGGTATCGTTCCTTCTACAGGTATGATGCGTACCACAGCTCGTGGTGCTGTTGACTTT
GAAATCAACAAGCAGTGGAAGACTGGTTTCTCTGCAAACTACAGCTCAACTAAGATTACA
TCTGCTCCAGGTGCCAACAGCGGTATTATGAACGTGGTTTATTCTGCTCCTTCTGAGTAC
AATCTGAAGGGCACTCCTACCCATGCACCAAACGACCCTACAAGTCAGATTTTGTTCCGT
TCTACCTCATTCAATAACCCATATTGGTGGAAGGACAACAATGAATTCAGCCAGCGCACC
AATCGTGTATTCGGTAATACTTATCTTGAGTATCGTCCTAACTTCGGCTGGGATACAGAG
CGTTACAACCTGATAATCCGTGAGCAGGCTGGTCTTGATGTTTATACCACTAACAATAGT
GATGTATACGAGAAGGGATCTGCACAGAATGCTGGTGGTGAGATTGAAAACTATGGTGTT
CAGCACAATATCTTCAACAACCTCTTCACAGCCAACTTCACTGCTAAGTGGGGTGCTGAC
AGTGCGTGGGATTTCGGTGCATTGCTCGGTTCTGAGTTCAATCATGACTATCAGCGTGTC
TGGGATTACGATGGAACCAACTTCCTGTTCTATGGTCAGCCTACTATGACCAATACCACT
GTTAAGCCATTGACAGAGGAATATAAGGCTCAGGAGCGTACCGTAGGTTTCTTCGGCCAG
TTGTCTTTGAGCTATGCTAATCAGGTTTATCTTACTGTGACAGGTCGTAACGATATCGTT
TCTACCATGCCACGCAACAACCGTAGCTTCTTCTATCCATCTGTATCACTCGGCTGGATT
TTCACAGAGCTTCCTGCCTTGAAGGATAATCACATCCTCTCTTATGGTAAGCTTCGTGCT
TCTTTCGCTCAGGTAGGTCAGGCAGGTCACTACTATGCTAACTATTACTATGTTCCAGGT
TATGGTAGCGGTATGTATAGTTTCAATCCTATCAGTTATGCTATCAACGGCGTAAGCTCT
TATGTGCCTTACTACGTGAAGTATGACCCTAACCTGAAGCCACAGAACACCGTGAACTGG
GAGTTCGGTGCAGACTTGAACTTCTTCGACAATCGTGTTCGCTTGGAATATACAGCCAGC
TATCAGGATATCAAGGATCAGATTTTCGATGTTCCTACAGCAGGTTCTACAGGTTATCAG
TACCTCCGTACCAATGCCGGCGAGATGACCACATGGTCTCATGAGTTTTCCATCAACGCA
AGCATCATCCAGACCAAGGATTGGGATTTGGATCTTGGCATAAACTTCACCAAGCTGACC
AACAAGGTTAAGTCTTTGGCTGATGGCGTAGAGAGTATCATGTTGGGTGGTTTCGTTGAA
CCACAGATACGTGCCCAGGCAGGTTATACCTATCCAAATATCTATGGTGTAGCATTCCAG
CGCGATGAGCAGGGCCGCCTCTTGCTTCAGGAGGGTCTTCCTATCGGTACTGCCGGTAGC
CAGAACCTGGGTGAGTGTACACCTGATTTCAATATGGGCTTCAACCTGAAGGCTCGCTGG
AAGCGCTTGTCTTTGAGTGCAACCATGGATTGGCAGAAGGGTGGCAAGATGTACAATGGT
ACAATCTTAACATTGAACTATTTCGGTGCAACCAAGGAGTCTATTCCATACCACGAGGGT
ACTATGGTAGCTGAGGGTATTGATATTGCAACAGGTGAACCAAACAAGGTTGAGGTAAGC
AAGCAGGATTACTGGATGGCTTACAATAACGTGACTGAGGCAGGTATCTACGATCGTAGC
TTTCTGAAGCTCCGCGATGTAACCTTGAGCTACCAGCTTCCTAAGTTTGCTGGCATCGAC
ATCTCTGTATATGGTTTCGCACGCAACGTGCTTCTCTGGTCTAAGATGAAGGATCTGGAT
CCTGAGTCTTCTCAGGGTAATGGTAATATGAGTGGTGCTTTCGAGCGTTTCTCTCTGCCA
AATACTTCAAGCTTCGGTGGTGGTTTCAAGATTACATTCTAA
>28B_gene_id_32
ATGGAAAGACTACTTATATCCCAATTGTTAAAATGGAAAGACAGTCACGGAAGGAAGCCA
CTCATACTGGAAGGTGCAAGACAAGTTGGCAAGACTTGGCTACTGAAAGAATTTGGGCGC
AAGTACTTCAAAGACGTATGTTACATCAACTTCGAACAGAGTGATGTACTCGAAGAGATA
TTTGCTGGCGACTTATCACCACAACGCATCATAGAACAGCTCTCTATATATAATGGTAAG
ATGATAATACCCGAGGAAACTCTTATTATCTTCGATGAAGTACAAGAAATGCCAAGAGCA
CTCACCTCTTTGAAGTATTTCTGCGAAGAGGCACCAGAGTATGCCATCTGCTGCGCAGGC
TCATTGCTAGGCATAGCCCTGCACGAAGGCACATCCTTCCCTGTAGGAAAGACAGATTTC
CTGCATCTATATCCCATGTCCTTTAAAGAGTTTCTGATAGCAAACGAAGAGAATATGCTG
GTAGACTATATCGATAAAGGAAACAGAAACCTAGGGGCATTCGAGGCTCGCCTTACAGAT
TATCTGAAAAAATACATGATAATAGGAGGTATGCCAGCTGTTGTTACAGAGTGGCTGGGC
AGCAAAGACTACAACAAGGTAAACCGCATCCAGCAGGAACTGACAGCAGCCTACCAGAAA
GACTTCTCCAAACATGCTCCAAAGAATATGGTCGAGAAAATCCGTTATGTATGGAACAGC
ATCCCTTCGCAACTGGCGAAGGAAAACAAGAAGTTTGTCTATGGACTGGTGAGAGAGGGA
GCCAGAGCACGGGAATATGAGGATGCCATCATGTGGCTTTCTGATGCAGGTGAAATCATC
AGAACCAACAATGTCAGCAAGCCCGACATCCCGATTTCAGCCTATGCTGATCTCAAATCG
TTTAAGGTATTCTTACTGGATGTAGGTCTGTTGAGGGCAATGAGCAAGATTTCGCCGAAA
GTAATATTAGAAGGAAGCAGAATCTTTGAAGAGTTTAAGGGAGCGTTGACAGAACAGTAT
GTCTGTCAGGAACTTCAGAACTTTACAGAAACTCTGGAAACCAATTATTATTGGTCTTCC
TCAGCCACTGCAGAGGTTGACTTCCTTATTTCCGACGGTTTGGATGTATATCCACTGGAA
GCAAAGGCAGGAGTAACCATGAATGCCAAGAGTTTGAAACTGTATCGGGAAAGATATTCA
CCCAAATGGTCGGTTCGCACCAGTCTCTTGCCATACGAGAGAAACAACAGTTCAAAAACC
ATCAACATCCCCCTCTATATGCTCTTTGTTCTAGACAAAGAATTAAAGACAGAAAGTTAG
>28B_gene_id_33
ATGAATAAGATTGTATTATCTTTTCTAGCTTTATTATGTTGCATCAATATACAAGCTGGA
GTGAAACTGCAGAAGCAAGGCTCTGCAACCCAGCTTGTTGTCAATGACAAGCCGATGCTT
CTCCTGGCTGGTGAGTTGAGCAACTCTGCCGCAACGAGTCCTGCCGACATCAGGAAAGCA
TTGAAACAGATGAAGAATAGCGGAGTCAACTCTGTCTTCGTTCCTGCATATTGGGAATTT
GTAGAACCTAATGAGGGCAAATATGATTTTGCACTCGTAGACAGCGTCATCACAACTGCC
CGTAAGCATGACTTGAAGATTGTCTTCCTATGGTTTGGTGCCTGGAAGAATTCCATGAGC
TGCTATGCTCCACTATGGGTAAAGGAAAACACCAAGCGTTTCCCTCGTTCACTCACAGAG
AACGGTAAGCCATTAGAGATATGCACAGCCTTCAGCGATAACCTGCTTCAAGCAGACAAG
CGAGCATTCTGCGAACTGATGAAGCACATTAAAGCAGTAGACAGTCAGGAGAATACCGTT
ATCATGATGCAGGTAGAAAACGAAATCGGCATGCTCGAATCTGCCCGCGACCACTCTCCT
CTTGCCGAAAAAGCTTACAGACAACCCGTTCCTGCTTCATTGCTCAAGGCACTCAAGCTC
AAGAAGAAAGGTACATGGGCAGAAGTTTTCGGAACAGACCGTTATGCTGACGAGAAATTC
CAAGCATATTATTATGCCAAGTATGTAGAGCAGCTAGCCTCAGCAGGCAAAGCCATCTAC
AATATTCCGATGTATGTAAATGCAGCAATGAACAGTCGTGGCAGAAAACCAGGCGAATAT
CCTTCTGCCGGACCACTTGCCCATCTGATTGATATCTGGAAATGCGGTGCACCAAGTATC
GATATTTTTGCACCAGATATCTATGATACCGGTTACAAGGGATGGGTAGAGAAATACAAG
CGTGCCGACAATCCTTTCTTCACTCCAGAAGTGAAATGCGATATCAATAGCGGCGTAAAG
GCATATTATACCTTCGGCGAAACAGATGCCATCAGTTTCAGCCCGTTTGCTCTCGATGAA
GCTAACTACAAGGTGAAGAACAGTCTCAGACGTTCATATAAGGTTATCAATCAGCTCTCT
CCTCTCCTGCTCCAGCATCAGGGAAAGGGTAAAAACTGGGGATTACTCTTCGACCAGGAA
GATAAAGAGCGCATCATTGAAGATGGAGATATCACCATGACTTGCCGCCACTTCTTCACG
CTACCATGGGATCCTCGCGCTACAGATGGAAGTAAATGGCCTGAAGGCGGTGGCTTGATT
GTGAGACTAGCCAAGAACGAATACATCATAGCAGGTAATGGAATCGTCGTAGTTTTCCAG
AGCAAGACAGAAAAAGCACAAGCTGAAGAAAAGAAACTTGGTGAGGACGGATTTGTAGAC
AACGGTGGAACCGAAACAAAGAAACAAGCCACAACCTTCAAAGGTAAGCGTATCGGTATC
GGATATGTAGACCAGGTTGAAATAGACAAAAACGGCAAATTACAGTTTATCCGTCGTGAT
AATGGCGATCAGGATCACCAGGGGCGCCATGCCCGCATCTCATGTGGAGACAACAAAATA
CTCCACATCAAGCTATACGAATACTAA
>28B_gene_id_34
ATGAAGAAATACCTCATTTTATTATTTACGGTACTTACATCACTCCATGTTTCTGCACAG
AGTGATGGTTCACAGTTATGGCTCGGAAAGCAGTATGCTAACTCATGCCAAGTCATCTCA
CAGTTGCCTGATGATGCAACAGCCAAGATTGCCAAGCAGGAGTTAGAAAACAACTGGCGT
GGCAAGAATGTTGAGCTCAAGATAGACAAGAGTCTCAACCTGGGCGAGGGCTATAACATC
TACGCCCGTCCTGCCCAGCAAGGCGACAACATTCAGTACGAAGCAACTATCACCGCCAGC
AATCCTATCGGTTTGCTCTATGGTGCCTACGAGTTGATTCGACTTCAGAACACCGATGCC
TACAACACAGGTAGCGGCAATCAGCAGAACTTCAGCAAAGCTATCGATGAGACCGAGAAA
CCACAAGTGGGTCTCCGCATTCTCAACCATTGGGATAATCTCGATGGCAGCATCGAACGT
GGCTATGCCGGAAAGAGTATCTTCAAATGGGAAGAAATCAAACTCGGCAAAAACGGTAAG
GGCGGCAGCATCAGCAAGAGTCTGCACGACCGCCTTATCAACTACGCCCGTGCCAACGCC
TCTTTGGGTATCAACGGAAGCGTGCTCAACAATGTGAATGCATCGCCAAAGATGATGACG
GCTGAATATATTAATAAGGTGAAAGTCATCGCCAACATCCTGCGTCCTTACGGCATCCGA
GTGTATCTCAGCATCAACTTCGCTTCGCCTATGGCTTTAGGCTACACCAAGACTGCCGAC
CCATTGGATAAAAAGGTACAACAGTGGTGGAAGAAGAAAGCAAAGGAGATATATGCTACC
ATCCCAGACTTTGGCGGTTTCCTGGTAAAAGCCAATTCTGAAGGACAGCCTGGTCCTGGC
GACTACCACCGCACACATGCCGATGGAGCCAACATGCTTGCCGATGCACTGAAACCATTC
GGGGGCATCGTGATGTGGCGAAGCTTTGTATATGGTGCCAACCATAAGGGTGAAGACCGT
GTAAAGCAGGCAGTCAGCGAATTCAAAGATATGGATGGCAAGTTCCGCGACAACGTCATC
CTGCAGTCTAAGAATGGTCCGCTCGACTTCCAGCCTCGTGAGCCATACGCTCCTATCTTC
GACAACATCAAACAGACTCCTCAGATAGCAGAACTTCAGATTACCCAGGAATATCTCGGT
CAGTCTAAGCATCTCACCTATCTCGCACCTATGTGGAAAGAGTTCTTTGAGTTTGTTAAC
CCTGACAGGTTGAAAGGTATTGCGGGCGTAGCCAATATCGGTGATGATGCCAACTGGTGC
GGTCATCCGTTCTCACAGGCTAACTGGTACGCTTTTGGCCGATTGGCATGGAATCCTTCG
CTTACAGCTGAAGAGATTGCTCACGAATGGCTCGTACAGACCTACGGAAACCAGGACGAG
AAATTTACCAAGCCGGTAGAGATGATGATGATGACTTCCCGCGAAGCTTGCGTCAACTAT
ATGATGCCTTTGGGTTTGCATCATATCTTCAAGTTCGACCACCACTACGGTCCTGAACCT
GATGGTTTCATCGCAAGTTATCCTTTGGAATGGTGCCCGGTCTACTATCATAAGGCTGAT
GCACAGGGCGTAGGTTTCGACCGTTCATCCAAGGGCACAGATGCTGTCGGTCAGTACCCA
GAACCATATCGCAGTCTGTACGATAACATCGCAACTTGCCCTGAAGAATATCTCCTCTGG
TTCCATCATGTGCCTTGGACTTACAAGATGAAATCAGGCAGCACCCTCTGGCAGGAACTC
TGCATGAAGTACAACATGGGCGTAGCGATGGTAGAAGTATACCGCGACTTCTGGCACACC
TCAGCCAAGCAGTATATGAAGGGACATGAGCAGGAATGGCAACATACAGACTCTCTGCTC
AATGTACAGTTGGAGAATGCAAAGGAATGGCGCAATACCTGTCTCAAGTATTTTCAGACA
TTCTCTAAAATGAAGATTTATGAATAA
>28B_gene_id_35
ATGAAGCATATCAGACATTGCCTCACGGCACTCTTCGCTATCACCATCTCGCTCATGGTA
TGGGCAGACAGTGGTGAACTTTTCACATCGGGCAAACTGTCAAGTTCGCTCATCAACTGC
ATGGTGCAGGATAAATACGGATATATCTGGGTGGGAACCGAATACGGACTCAGCAAGTTT
GACGGCTACCGCTTTACCAACTATCTGCACAACGAAGAAGACACAACCTCCATTACCGAC
AACATTATCTCCGATCTGCTGGTAGATAAGAAAGGTAATCTATGGATAGGTTGTGCCAAA
GGACTGATGCGCTATAATTATGAGACGAACGATTTCGCCCGTCTCCAGTTTCCTGATGGC
AGGAAGCCACGTATCTATTCAATGGTAGAAAGTCACAATGGCGATATCCTGCTGGGTACA
GCAGGATATGGTCTCTATTCTGTAAAAGACAGAAATACCCAGAAAGGAACAGACAACCTT
TTCACTATCAGACAGGAAAGGCAATACGCTGAGCGCGATTCTGATGTATTCTTTACCCAT
ATCTACGAAGATAAGCATCATTATCTCTGGCAGAGTAGCCACCTTTCTATCTTCACCCGT
TTCATCAAGAAACAAGGCAAGGTGCAGCGCAAAGACTTCAAATCGCCATGCGGAGCACCT
GTGGCTTTCATCCAGCATCGTCCGCAGACCATGCTCATCGTCTGCATGTATGGCATCGTC
TATTATGATTACCGCACAGGCCGCATCGCTGATGCCGGCTACGACTTTGGCGGTTATCAG
AATAATGTAACCATCAACAATGCTACCTTCGACCACGAAGGCAATCTCTATATCAGCACC
TCCGAGCATGGTGTTCTCATGATCAGAAAGGGAAGCAACAGGGTAGAACAGTTGGAGAAC
AGCAACAGCAGTTTCAATCTGGCTACCGCCTTCGTCAACGAAATCATCGAAGATAAGGAC
AACAATCTCTGGATAGGATGTTACAACAAAGGTCTGTACCTGATTAACCAGCGCCAGCAG
GCTTTCAACAGCTGGAGTTTCTCTGCACAGAACTACATCATCGGCAGCAGCGTTTCATCT
ATTGCACAAGGCGAAAATGGTGAAACATGGTGTACGGTACAGAACAGTGGTGTGTTCTGT
TTTGATGCTTCAGGCAAGATTATCGCCCACCCTCAGTCACCTGCAGGTACCGGCATCATC
TATAAAGACCGACGTGGCGATTACTGGATCAGCAATGGCAGCGCACTCTACAGCTACAAC
CCTCATACAGGTACATACCAGCAGAAACTCACCTTTACCAGCGCCGGCATCTACTGCATG
ACCGACGATGCACAGGGCAACCTTTACATTTCTGTATACAGCAAAGGCCTATATATATAT
AATGTGGAAAGCGGCAAGGTTACCGTTCTGAACATGCAGCAAAGAGGCGATAAAGGATTT
CTCTGCAACGACTGGGTACGAAGCATGGCGCTCGACCATACAGGCCATTTATGGATAGGA
ACCTCTAATGGAGTTTCCTGTCTCAATACCAAAACGCTCAGTTTCAAGGATTTCGGATGG
CTCAACATTCTGAAAGACAAACAGGCGAATGGTATCTGCGAAGGAAAGAACGGCGATATT
ATCATCGGTACCGAAGAAGGACTCTATCTGTTTGACAGAAAGAGCAACAAGACGAAGAAC
TTCCCTCATGCAGAAGCGTTGAAAGGCAAGCAGGTCTGCAGCATCATCAAAGACCAGAAG
GGTGACTTGTGGGTAAGTACAACCATGGGCATCTGGCAGTATGAACAGAAGAACAGACAG
TTTATCGGGCACATCAACGGCAACGGACTTACTACCCGTGAGTACGTGCTGGGCTCTTCC
ATGCATACCGCCAGCGATCTTATCGCCTTCGGAACCAGTGATGGTATCACAACCTTCTAT
CCTGACGTTGTCAGAGCCAAGAAGATGGAACTGGGAGATGTACATCTCACCAACTTCATC
ATCGACGGAAAGCCAATCAACTGTATGGTCAAAGACTTCAGCATTCCTTACTCCCAGAAT
TCATTCACTCTGGAGTTCTCGCTGTTCAACTACAGGAACACCGACAATATCAGTTTCCAA
TACCGCATCAACGACGGCAAATGGAACAGCACCAATGAGGGAGCCAATGCCGTAGCATTC
AACAAGTTGAAACCGGGCGACTATACGCTGGAGGTGAGAGCTACCAGCAATGGCAGATAT
TCCAAGAATCCTACCATCATCAACATCAAGGTATGCGACCCTTGGTATGCATCACCCGAG
GCATATCTCCTCTATCTCCTGATCATAGCAAGCGTCATCCTGTATGTTATCTATACATAC
GAGCGCCGCCGCAAGGCAGACCTGGAAGAGACCAAGATGCAGTTTCTCATCAATGCCACC
CACGATATCCGCTCGCCGCTGACATTGATCATGGGACCGCTCAACAAGCTGAGAACAAGA
TTAACAGATGCCGAAAGCAAACAGGAAATCGATACCATCGACCGCAATGCCCAGCGCCTC
CTGCTTCTGGTAAACCAGATACTTGATGAGCGAAAGATAGACAAGAACCAGATGCATCTC
CATTGCCAGGAGACTCCGCTCAAGGATTTCCTGCATGGCATCGTATCGCTCTACCGCTTC
AATGCACAGGAGCGCAACATCACCCTTTCGCTCAAAGAAGACGAAAGCCTCAGCAGCGAT
AAAGGCAAGCTGAAGGTTTGGATAGACCGCATCAACTTTGACAAGGTTATCTCCAACCTG
CTCTCCAATGCCATGAAGTATACCTTTGATGGCGGAAAGATTACTGTTATCATAGGTAAA
GACGAAAAGAATGCCACCATCAGGGTAGAAGATACAGGCATCGGACTGAAGGAAGAGAAG
ACCGACCGCCTCTTCGAACGTTTCTATCAGGGGAACAACAGCAGCGGTCTCCATATCGAA
GGAACCGGTATCGGGCTCAATCTCTGTAAGGCATTTGTAGAAATGCACGGAGGCAAGATC
AAGGCCTACAACCGTACCGACGGCATCAAGGGTTCCTGCTTCGAAGTAAGCATTCCGCTA
GGCAACAGCCATCTGCAGCCAGGCGAGATACTGGAAGAAGAAGACAAGAAGGAGCAGGAG
ATTACCAAAAAGAAAGTACAGGCCAACCGTAACTTCAATATCCTGATAGTTGACGATGAC
AGCGAGATTGCCCAATACATCAAGACCGAACTGAGCGACTGGTACCGCTTTGAGCGTGCC
TGCAACGGCAAGGAGGGTTTGAAGATGCTGCTCACCGGCAAGTACGACCTTGTGATAAGC
GATGTAATGATGCCGGAGATGGATGGAATCACCATGCTCAAGAACATCAAGAGCAACAGC
AACATCAGCGATATTCCTGTCATCCTGCTCACCTCAAAGAGCGAGGTGGAACACCGGTTG
GAGGGACTTCGCAGAGGAGCCGATGCTTTCCTGGCAAAGCCTTTCGACATGGAAGAGCTG
CATATCCTTATCGACAACCTGGTGGATAATGTGCGACGCATCCGCGGCAAATACAGCGGA
GCACAGGGCCAGAAGGCGAAGATTGAGCAGATTCAGGTAAAGGGCAATAACGATGCCCTG
ATGGAACGCGTGATGAAATATATCAACGCTCACCTTGCCGATCCCGACCTCAATGTAGAG
AAACTTACCGAGGAGGTAGGTATCAGCCGTGCACAGCTCCACCGTAAGCTGAAGGAGATT
GCTGGTGTTTCTGCCGGAGAATTTATCCGTAACCTCCGACTGGAACAGGCGGCACGACTC
ATCGAAGAGGGGCAGATTAATATCACGCAGGTAGCCTACTCTGTTGGTTTCAACAACCAG
ACCCACTTCTCTACCGTGTTCAAAAAACACTATGGCATGTCGCCTAGCGAGTATGCTGAA
ACAAAGAGAAATGAAAAATAA
>28B_gene_id_36
ATGAATAAACAAGCAATAAGAATCTTATCTTTGGCGCTCGTATTGGCTGCGTCAAGTCCT
GTAGTTTTTGCCCAGAAGGTATGGAAAGGATCTTGGGCTACAGCAGTGGAATGGACTGGT
AAAGGAGATATGCCTAAGGAAAGCTTAAGCAATCGCTCTTGCCGACAGATAGTTCATGTT
TCCTTTGGCGGAGAGGAACTCAGAGTGAAGCTCAGCAACGAGCAGAGTAAGGAGCCGGTA
GAAATCAAATCGGTGTATATTGCAGATACTGATGTTCCAAGCAATTGGGGAATCAATGCC
AAGACGGTGAAGTATCTTAAATTCAATGGCAAGAAGAATGTAACCATTGCTCCTGGCAAG
GCTATCTTTTCTGATGATTTGAAATATGCCTTGAAGAGTGGACAGCGTCTCACGATTACC
ATCGACTATGGCAAGCAGACTCCAGTGAATGCAACATCCCATCGTGGTTCACGTACCACA
TCTTATATAGTAAACGGTTTGCATCGTACTCCTAAACCGATGGATAAGAGTTTTGATGAT
GGCGAGGAGGTGGATCACTGGTACAATCTTTCTGCCATTGATGTGAAGACCGATAAGGCT
ACCCCAGTGGTGGCTATCCTCGGAAACTCTATTACCGATGGCCGTGGAAGTACTACCAAC
CATCAGAACCGTTGGACCGATTTCCTCTCGGATGCCCTGAATGCAGAGAAACCATACGGC
GTGTTGAATCTCGGAATCGGTGGCAACTGCGTAGTGGAAGGCGGATTGAGCGAACCAGCC
ATGAAGCGTTTCGACCGTGATATCCTGGGACAGGCAGGTGTGGATAAGCTCATCATCTTT
GAGGGAACCAACGATATCGGTTGCTGCGGAGGAAATTATGAACATGTAACAGATACCCTG
ATTGCCTGCTATAAGGTGCTGATAGCAAAAGCCAAGGCAAAGGGCATCAAGGTATATGGC
GGAACCATTACCCCAACCAAGGGCAACGGATGGTATTCTTTCTGGCATGAGGCGATGCGA
CAGACCGTGAACGAATGGATCAGAAAAAGTGGTGCCTTCGACGAGGTCATCGATTTCGAT
GAGCTGACCCGTGATCCGAAAGATCCTCAGCGTCTGAAAGCAGAATATTCTGACGACTGG
CTGCATCTCAACCCTAAGGGATATGAGGCAATGGGTAAGTTTGCCGCAGAGAAATTGAAG
TAA
>28B_gene_id_37
ATGGAACAGACAACTGTAACACAGGAATCTAAGGGATTCTACAAACTGAATTGGCTACAA
CGCATCGGATTCGGATCTGGAGACTTGGCGCAAAACCTCATCTACCAGACTATCTGCATG
TATCTGTTATTTTTCTACACCGACATCTACGGTCTCAATCCGGGTGTGGCTGCCACCATG
TTCTTGGTGGTTCGCCTGGTGGATGTACTCTGGGACCCATTGGTGGGAACTTATGTAGAT
AAGCATAATCCACGTTGGGGTAAGTATCGTTCTTATCTCGTTCTGGCGGGTTTGCCACTC
ACCGTACTTGCCATCCTCTGCTTCTGGAATGGTATGGAGGGACAGACAGAAACCATTAAG
CTCATCTATGCTTATGTAACATACGTAGGCTTGTCGATGCTCTATACATTGATCAATGTG
CCTTACGGAGCCTTGAACTCTTCGCTTACTCGCGATACAGACGAGATTACCATTCTCACC
TCTGTACGTATGTTCATGGCAAATGTGGGTGGACTCTGTGTATCGGCAGGTGTACCTATC
CTGGTAGCCATGCTTGCTGCAGCCAAGGATCTTCCTATCGAGATGGCGCTCTTCATGGGC
TTGGGTTCTCTGCCATCCTTCATTTTTATGCCGCTGGTGCCTGCCATCAAGAAAAAGGTG
GGCAAGAAGAATATGTTCTACATCTTCCTTACTGTGGCTATCGTGGGTATGGCGATGCTT
TATATCATCAGCAAGATGGGACCTGTAAAGGATCATATCACGCTGGTTTATATCGCTCAG
TTCATCAAATCAACAGGCGTAATCGTAGCTACAGGATATATGTGGGCTCTGATTCCAGAG
GTTATCTCTTTTGCAGAATTTACCAGCGGCAAGCGTATTGCCGGCATCGTCAATGCCCTG
ACCGGTATCTTCTATAAGGCAGGTATGGCTCTGGGTGGTGTTATTCCTGGTGCAGTTCTT
GCATGGACCGGTTATCAGGCAGCAGCTGCTCAGGAGGGCAACTCTCTTCCTACCGACAGT
AATGCTTGGTTTGTTGCCATGCTGATTTTTGCCCTGGTAGGTTTCGCCCTTCTGGTATTC
TGCTTTACCCAAACCAAGGAACGTGTGGTAATGGACGAGAAGGAAACCAAGAATGTTAAG
GTGAGCGACCTGTGGACAGAATTTTTCCACAACCGTCCTCTCCGTATCGTGGCACTCTTC
TTCATTACAGCCTTCGCCATGATGTCGGTAGGTAATGCTGCCGGTGCTTACTTCATGAAC
GATTTGGAGCAGCAGACTCCTCTGGCACAGGAGGGTATCCGTTGGCTGGTATGTGTGATT
CCTGCCATCTTGTTGGGCTTGGCGATGTTCATCATCTCTAAATATGAGTTGACCGATGAG
GTCATCGACGACATCAACAAGAAGATTGAGGCCCGACACAAGGAAGAAAACTAG
>28B_gene_id_38
ATGAAAAAGATCACAACTCTGGCACTGGGGCTGATGCTTGCTTCAACAGCTTTCGCTCAA
AAAGCGAACTCAGCAGCTCAAATCCCAACATTCCAGGAAACTATGGGTAAGTACTTCCTG
GTAGGTGCTGCCATTAATACCGATTTGCCTGATGGAAAAGACCCTGCAGGTGAGGAAGTA
GTGAAGAAACAGTTTAACCAGGTGGTTGCCGAGAACTGTATGAAGGGCGAGAAGAATCAT
CCGGAGGTGAATCGCTTTGATTTCACTGATGGCGATAAACTCGCTGACTGGGCAGAGAAG
AACGGCAAGACCTTGATAGGTCATTGTCTGGTTTGGCATTCTCAGCCACCTAAGTGGATG
TTTACCGATGATAAGGGTAATCTGGTAAGCCGTGAAGTGCTTATCGGCAGAATGTATAAC
CATATTATGAATGTGGTTACTCATTATAAAGGTAGAGTAAAGGGTTGGGACGTTGTGAAC
GAGGCTTTCGAGGATGATGGCTCTTACCGCAAGTCTTTATATTATAAGATTATCGGTCCG
GAGTTCATCGAACTGGCTTTCCGCTTTGCTCATGAGGCTGATCCAAACGTAGAACTCTAC
TACAATGATTATTCTACTTCGAAGCCAGCTAAGCGAGAGGCTATCTGCAAACTGGTTCGC
GATTTGAAGGCTAAGGGTCTCCGTATCGATGCAGTAGGTATGCAGAGCCACAATGGTTTT
GATTATCCTGACTATGCTGAGTATGAGAAGAGCATTGAGGCTTTTGCTGGTGAAGGCGTG
AAGGTGATGCTGACTGAGCTGGATATGAACATGCTTCCTAATCCGGAAGGATTCGGCGGA
GCGGAAATCAGCCAGAAGTTTGAACTTCAGAAAAAGTACAATCCATACGTGAAGGGACTT
GACAAGAAGGCGCAGAAACTCTTCAACCAGCGTTATCTCGATCTCTTCAAGATTGTAGAG
CGTCACAAGGATGTCATCAGCCGTGTAACCTTCTGGGGTGTCAATGATGGTCACTCTTGG
TTGAATGGCTGGCCTATCCCTGGCAGAACCAACTATCCACTGCTCATCGACCGCAACAAC
AATGTGAAGCCAGTGGTGAAGGAAATCGTCAATCTCTTTAAGTAA
>28B_gene_id_39
ATGAAAGCAAGATATTTGTTCCCAAAGGATTATATGGCAGACCCATCTGCCAATGTGTTT
AACGGTCGCCTGTATGTTTACCCATCTCATGACTGGGACAGCGGCGAAAGCTTCGACGAT
GATGGCGGTCACTTCCAGATGAAAGACTATCATGTTCTCTCTATGGACGATGTGATGGAA
GGTGAGGTAACCGATCATGGTGTGATTCTCGATGTGAAGGATGTGCCATGGGCTGAGAAG
CAGATGTGGGACAACGATGTAGTAGAGAAGGATGGCAAGTACTATCTCATCTTCTCTGCC
AAGGATTATAATGGCGTGTTCCATCTCGGTGTGGCTGTGGCTGATAAGCCTGAAGGTCCT
TTCGTTCCGAATGCCGACCCTATCCGCAAGTCATACAGCATCGACCCTTGCGTGTTCAAG
GATGATGATGGCAAGATTTACTGCTACTTCGGTGGTATCTGGGGCGGTCAGCTTCAGTGG
TACAAGGACAACAAGGCACTGAAGGATGAGCATCTTCCAGAGGGCAAGGAGAATCCATTG
CCATCTCGTGTAGCCATGATGACGGATGATGTGCAGCAGTTTGCAGAAATGCCAAAGCCT
GTTGTCATCGTTGACGAGGAGGGTAAGGTATTGCCAGCTGATGATCCACATCGCTTCTTC
GAGGCCAGCTGGATGCATAAGTATAAGGGCAAGTATTACTTCAGCTACTCTACCGGTGAT
ACTCATTATCTCTGCTATGCTGTAGGTGATAATCCTTATGGTCCGTTCACTTACAAGGGC
GTCATTCTGGAACCGGTAGTAGGTTGGACAACCCATCACAGTATCTGTGAGTACAAGGGA
CAGTGGTATCTGTTCCATCACGACTGTGTGCCATCAAATGATACAACCTGGCTTCGCAGC
GTAAAGGTGGCTCCTCTCTTCTATGATGAGGATGATAACATCTTGCCGGTTCAGCCTGAA
TAA
>28B_gene_id_40
ATGTTGAGATTACTTTTAAGGCTTTGGTGGTTGCAGCAGCGCCGTAACTTCCACAAGCGA
GATGCCTTCGTGGCGTGCTACATCATCTTCCTGTATGTGGTGATGGGCGTGAGCTTCTTT
CTCAGCTTCACCGAGAATGGGGGAGAACTTGGGGGCGAAGACATGCCTGCCCTGTTGGGA
GCCGGTATCGTTGTCGGTATGCTGATTCCAGACATTATCATGAAGATGGTGATGAAGCGG
GATATTACGGCGATGGATGATTACGTGAAGTCGCGCCCTGTGCCGGAGAAAATCTGGAAC
AAGTTCCTGCTCACCACCAATCTCGTGAGCTTCTGGAACTATGTGCTTCCGGTGCTTATG
CTTCCGGTATTTATCTATTTCCTGCCTGTAGGTCAGGTTATTGCCAGCTTCTTTCTGTTC
CTGGCATTTTCTTATATTGACGGCATCTACATCACCTGCTACCGCAAGGCAACAGAGTGG
ATTCTGAAATGGCCTTTGATACTGGGATGGATGGGAATGTTTGCCGTGCTGATAGGGTAT
ATGTTTGTGGCTTCCTTCTTCCCGGTATGGATGGGATGGATATGTATCTTCTTCCTTGCC
GGAGCGGTATTCGCCGGACTTACCATCTATCTCTATCACGAAAAGATTTATAACGAGCAG
AAGCAGAAGGTTTCCAGGTTCCGTGGTTTCAGCCATATCAACCTCTTCAGTCTGCAATAT
ATCGGCACATTGAGAGCAAAGCGTGTCCGTACGATGGTGATTATGATTACCGCCATCTTC
CTTTTCGATGCCTATCTCTTTGCCTTGCTCCCGGCAGAAGCGGGACAGGAAATGGGGGAC
AAGGTGGCTATGACTACCCTCTATGTGGCGGGTGCCATCCTGCTGCCATCGGTGGTGTTG
TCGCAGTGGACCTTTGGCATTGAGGCAAACTTCTTCCATGGTTTGATGACCAAGCCTGTC
AAGGTTAAACAGATGCTGCAGAATTGCTTCTATTATTATATGGTGGTGAGTGCTGTCGCT
TTGTTGCTCACCCTTCCGTTCCTTTTCTTGGAGGCAGGAATCGGAATCCAGGTGCTTATC
AGCGGTTTCTGTCTGGCAGTATTCATCAATCTCTTCAATCTGCCGACGGCACTCTTCTCT
TCCCGTCTGGAGATATTCCAGACTTCCATGTTCAGCATGCAGGGAGCGAATCTGAAGATT
AATCTTTATGCCATCGCCTTCCTCTTCCCGCTGGCTGGTGTCTGTGCCGTCTATCATTTC
TTTGGTGAGACTGCATGGTTTATCACCTGCGTAGCGCTGTCTGTCATCAGCATCGCCATC
CATAAATGGTTCATCGCCAAGATTGCTGCCATCTTCGAGAAGAACAAGTATAAGCGCATG
GAGAAGTTTATGGAAAGCTAA
>28B_gene_id_41
ATGGATATCAAGATTCAGAATCTCAAAAAGATATATAATGGCAATACCGTACTCGATATT
GATAATCTGGGTGTTGCAAAGGGCGAGTTGATAGGGCTCGTAGGTAATAATGGTGCGGGC
AAGACCACCTTGCTCCGTCTGATTCTCGACCTGATTCAGGCTGATGATGGTTTCGTGGAA
AGCAATGGACAGAAGGTGAACGAGAGTGAGACCTGGAAGGAATATACCGGCAGTTACATC
GACGGCAGATTCCTCATCGACTTCCTCACCCCTGAGGAATACTTCGATTTCATCGCTGAT
GTTTATCACATTGACGATGAAACCCTGCAGGAGCGATTGGCTCAGTTTGAGGGCTTTATG
CACGATGAAATCATGGGAACCAAAAAGTATCTCCGCGATTTTTCTCAGGGCAACCGCCAG
AAGATTGGTATCATCGGAGCGATGATCATCAATCCGAAGGTTCTTCTTCTGGATGAGCCA
TTCAACTATCTTGACCCATCTTCTCAGATGACTATCGCCCACATGATTCAGCGCATCTGC
AAGGAGCAGGGCACCACGGTCATCATCTCCAGCCATAACCTCAACTTCGTTGCCGACATC
TCCTCCCGCATCCTCCTGCTGGAGAAAGGCAAGCTGGTGAAGGATCTTCCTAATGCCGAT
GGTGCTGCCATCGCCGAACTCAACGAGTACTTCGGTATTCAGGCGGAATAA
>28B_gene_id_42
ATGAGCAAAGGAAAATTAGCAAAGTTTGCGGATATGGAGCGTTTCGAGAACGTGTTCCAG
TATCCATATAGTGTAGTAGATGACGTGCCTTTCGATATGAAGGGCAAGTGGCGTGAGATG
TATTTCCACAATGATAATCCTATCGTGCTGGAGTTGGGATGCGGCAAGGGTGAATATACC
GTGGAACTTGCCAAGCTCTATCCTGAAATGAACTTCATCGGTGTGGATATCAAGGGCGCA
CGTATGTGGACCGGTGCCAAGAAAGCGATAGAGGAAGGACAGAAGAACGTGGCTTTCCTT
CGTACCAACATCGAGATTATCGACCGCTTCTTTGCCGAGGATGAGGTGCAGGAAATCTGG
CTCACCTTCTCTGACCCGCAGATGAAGAATCCTCGTAAGCGTCTTACATCTACTTATTTC
ATGAACCGTTATCGCCATTTCCTCGTGGATGGCGGCATCATCCATCTGAAGACGGACTCC
AACTTCCTCTTCACCTATACTACTTATATGGTGGATGGCAACCATCTGCCTGTGCTCTTC
CGCACCGAGGACCTCTATCATCAGGAGGGCATCGATGAGGAAACCCGTAAGATTCTCTCT
ATCCAGACCTATTATGAGAGTATGTGGATAGAACGTGGCTTGAACATCAAGTATCAGAAG
TTTGCCTTGCCACGTGAGGGTGAACTGGTGGAACCTGATATTGAGATTCCGCTGGATGAT
TATCGCAGTTATCGCCGTGATAAGCGAAGCTCAAAGGATACAGCGAAGTAG
>28B_gene_id_43
ATGAAAGGTATGGAGCAGAGAAAATCTTCCATCGAAATCTATCGTTCTCCAGAGGGCAAC
ATAGAGCTGAATGTAAAATTAGAGAATGATACCGTTTGGCTTACACAAAGCCAAATGGCA
GAGTTGTTTGCTGTTGACAGAACATCTGTTACACGACACATTCGCAACATTTACAAGAGT
CAAGAACTAGACGAAAAGTCAACTTGTGCAAAAAATGCACAGGTTCGTTTTGAGGGTAAG
AGACAAATCATTCGTGATATTCCTTATTATAATCTTGACATGATTATTTCGGTAGGGTAC
AGAGTGAATAGCAAGAATGCGACCTCTTTCCGCCGTTGGGCAACCTCTATCTTGAAGCAA
TACATTATCAAGGGTTACGCCATCAACCAGAAACGCCTAGACAATTACAACGAACTGAAA
GAAGTGGTTCGTTTGATGTCACGTGCAATTACATTGCAAGACCAAGTATCCGAGGGCGAA
TATAACGGACTGTTCAATGTCATCAGCGACTATGTTTATGCCCTGGATACTCTCGACAAA
TATGATTATCAGACATTACTCATAGACAAGACGACTCAAGCCGAGCCGTTCCATGCCACC
TACGAAAATGCAATGGAAGCCATCAATGCTTTGAAAGAAAAGTTTGGAGGCAGTAAATGG
TTTGCCAATGAGAAGGATGATTCATTCAAGAGCAGCATAGGTCAGATTTACCAAACCTTC
GGCGGTGAAGAACTCTACGCTTCGGTAGAAGAAAAAGCAGCCATGCTGCTCTACCTTGTC
GTAAAAAACCATTCATTCAGCGATGGCAACAAGAGAATTGCGGCCATGCTTTTTCTTTGG
TTTATGGAGAAGAATGGCATTCTGTATGCAGAAAATGGACATAAGAGGATTGCCGACAAC
ACACTCGTAGCACTGACTCTGATGATTGCAGAAAGTAGAACTGAGGAAAAAGATGTAATG
GTAAAAGTAGTCGTCAACTTGATTAACAAAGACAATCAATAG
>28B_gene_id_44
ATGTTCTTCCTATACCTTTTGTTAAATCCGGGAATAATCTTGTTGAATTCAAGAAAAAAA
GGTGGAAATGCTTGGCGTTTCCACCTTATTTTATTATATTTGCAGCAAGTTTTTGAAGAA
ATGCAGTATTCTCAGGGACTGCATGGAACTGACGAAACGACTAAAAGAACAGAAAAGTAA
>28B_gene_id_45
ATGATGAACTACAAGAAATTGGCTCTTACCGTTGCGGCTGGAGCGATGGCAACTACAATG
ATGGCGCAATCAGCACCCAAACTGAATGCCAATAACATCGACGAAGTGATCAAGGCGATG
ACCTTGGAAGAAAAAGCCCAGATGCTTGTGGGCGGTGGTAACGATGGATTCGTGGGCAGT
GGCGCTATGCTCGGACATCAGAAGAAGTTCGTGCCGGGTGCTGCGGGTATTACTGTAGCC
ATCCCTCGTCTCGGCATTCCTGCTACCGTACAGTGTGATGGTCCTGCCGGAGTTCATATT
GATGCTCATCGCGAAGGTGACAGCCGTAGCTACTTTGCCACCGGTTTCCCTATCGGAACC
TGTTTGGCTTCTACCTGGAACACCGACCTGGTGCGCAAGGTGGGTGAGGCTATCGGTAAC
GAAACCCTGGAGTATGGATGTGATGTTGTGCTCGGACCGGGTATGAACCTGCATCGCAAT
CCGCTCTGTGGCCGTAACTTTGAGTATTATTCAGAAGACCCAATCGTAACGGGTCTTATC
GGAACCGCCTTTGTACAGGGTGTACAGAGTCAGGGCGTGGGTGTAAGTGCCAAGCACTTT
GCCGTGAACTCCCAGGAGACTGACCGTACCAAGGTGGATGAGCGATTGAGCCAGCGTGCT
CTCCGTGAGTTGTATCTGAAGGGTTTCGAGATGATGGTTCGCAAGAGCAATCCTTGGACT
ATCATGTCTGCCTATAATAAGATTAACGGTGTTTATGCTCAGGGCAACAAGGGCCTCCTT
ACTGATATTCTCCGCAACGACTGGGGATATAAGGGAATCGTGGAGACCGACTGGATTGGT
AAGCGTGCCGACCTTCCTCTGGAACAGGAAGTTGAGGCTGGCAACGACCTGATGATGCCG
GGTTATCCAGCTCAGGTGCAGGATATTGTTGATGCAGTAAAGAATGGCAAGCTGGATATC
AAGGATGTGGACCGCAATGTTCGCCGTATGCTCGAATATATCGTGAAGACTCCTCGATTC
AAGGGATATAAATATAGTGGTGAGCCAGACTTGAAGGCTCATGCTGCCATCACCTGTCAG
AGTTCTACCGAGGGTATGGTGCTCCTGAAGAATGATGCCGCTCTTCCTATCCAGGGCTTG
AAGACCGTGGCGCTCTTCGGTGTCAACTCTTACGACTTCATGTCGGGTGGTCTTGGTAGT
GGAGCCGTTAATGTAGGCTATTCTGTAGATATGGTTACCGGTTTGAAGAATATCGGTGTG
GCAACTACTCCTCAGCTTACGGAAATCTATCAGAATTATGTGAAGTATGCCAAGGCTAAG
TTGAAGGCAGACAAGAATCCGATGATGTGGTTCCTGGATCAGGGTCAGCCAAAGCTCGAT
GAAATCGAGATTACTGAGCGCTGTGTAGCTAGCGAGGAGCCAAAGGCAGATGCTGCCATC
ATCACCATCGGCCGTCAGGCAGGTGAGGGTATGGATCGTCAGATCAATGGTGAGTTCAAC
CTCAGTCAGATAGAGCAGGATATGATTTTCCGTGTATCTGATGCTTTCCATGCCAAGGGT
AAGAAGGTGATTGTCATCATCAACTCTGGTTCTGTGATGGAGACTGCCAGTTGGAGAGAC
CGTGTGGATGCTATTCTCGTAGCTTGGCAGCCAGGTATCGAGGGCGGCAACTCTGTTGCT
GATATCCTGACCGGTAAGGTGAATCCATCGGGTAAGTTGACCATGACCTGGCCTATCGCT
GCCACTGATCATCCTTCTACTGCCAACTTCGCCAAGGATTACGATATGTACACCTACAAG
AACCTGCAGGATAGCAGCAAGGGTAATATCAAGGGTTACGATTATAGCAACCACGAGGAG
GATATCTACGTAGGTTATCGCTACTTTGATACCTTCAAGAAGAATGTGGCTTATCCTTTC
GGTTATGGCTTGAGCTATACTACCTTCGAGTTTGGCAAGCCATCTGTCAAGGCTAAAGGC
AACAATATCGAGGTTAGCGTAACCATCAAGAATACCGGTAAGGTTGCCGGCAAGGAAGTT
GCTGAGGTTTATGTCACCGCTCCTAAGGGCGCTTACGAGAAGCCAGCCAAGGAGCTCAAG
ACCTTCGGCAAGACCAAGTTGCTGAATCCAGGTGAGAGCCAGACTTTGAAGATGACCCTC
GAAAAGCGCGATCTTGCCAGCTTCGATGAGGCTAACAGCCAGTGGAAGGTAGATGCAGGT
AACTATCTCTTTAAGGTAGGTAGTGATGTAGAGAACATCAAGGGTACTGCTACTTTGAAG
GTGGCAGAATATACCGAGAAAACAAGCAATGCCTGCGCTCCTAAGGTTCAGTTGAACTAT
CTGAAGCAGAAGTAG
>28B_gene_id_46
ATGATAGTAGTAGGTGTGAAAAACAAGATGCTGAAAAGCAAGTGCCGTGAAATCTATGAA
GAAGTGAAAAGTGCATTGGGTATTGTCCCTTCAAAAGCAGGAAAAATGTGA
>28B_gene_id_47
ATGAAAGCAGTTGGTATTTTATGCGTCCTATTTTTGACGATGTGTGCATCGCCTTCATTT
GCTCAAATCTCAAAGGAGCAAGCTAAAGAGCGCAAGGTTCTCATGAAATCGTCAAAATCA
GAGCTAACACAAAAAGCAACAAAGGTGGCAAGAAAAGAAGCCAAGAAATTGAGCAAAGAG
GGATGGACTACTACCCCAGGCTCACTCCCAATCGAGAAGCAGTTGGATAAGGCTTACATG
ATGTCCTACGAATACGACGACAACATGTTTCCTAAGTATATCATGGGAGAAGCTATGAGC
ATTGGTGAAAATTATGATGCCGCTAAGATGCAAGCCTTGGAACTCGCCAAGCAAAATCTT
GCCGGGCAAATCCAGACAGAGGTGACTGCATTGGTGGAAAACACCGTTGCCAACAAGCAA
CTCTCACAAGAGCAAGCAGCATCCGTCACTCAAAGCATTATGGTAAGCAAGAATCTCATT
TCTCAAAGTATTGGCAGAACCATTTCTGTAATGGAAGTTTATCGCACACTTTCCAACAAA
AACAAGGAAGTACTCGTCCGCATTGCTTACAATAGCAACATGGCAAAAGAAGCTGCCAAG
AAGATTGTACGTGAGGACTTAGAGAAGAAAGGCGACAAATTGCACAAGGACTTGGACAAA
TTGCTTGGTTGGTAA
>28B_gene_id_48
ATGAGATTGCGCTATGTTTTCATCCTACTGATGCTTCTGAACCTTCTCTCCATATCTGCT
CAAGAGATAGAGAAAGTTCATGGAGAATACACTTACCACGTACCAGATAACGTTTCGTTG
GAGGAAGGTAAGCGTACAGCCCTCGAACGTGCCAAGATTCAAGCCCTTGCCGATGCCTTT
GGTACTCTTGTCTCTCAAAACAACTCTACCATTATAAAGAATGAAAATGGAAAATCATCT
GTTGATTTCTTATCGATAGGCGGAAGTGATGTAAAAGGGGAATGGATAGAGACGATTGGT
GCTCCAAAGCTTGACATATTTTATGAGAGCAACATGCTAACCATCAAAGTAAGCATTGAC
GGAAAGGCTCGTGAAATCAAGAATGCAAGCATCGACATTGAGGCAAAACTTTTGCGCAAC
GGCACGGAAGAGAAATATGAAAGCGATGAGTTCAGAAATGGAGATGATCTATACTTGTAT
TTTAAGTCACCCATCAATGGTTATCTCGCCGTTTATCTGTTGGATGAAAATACGCAGCAA
GTCTTTTGCCTCTTGCCATACAAGAGTTCTGGAGAGCCTGCATACAAGATCATTCACGAC
AAGCCTTATGTGTTTTTCTCTTGCCAAAAAGCAGAAGAGAAACCAAGCGAAGTTGATGAA
TACACCATGACTTGTGAGCATCCGATAGAACAAAACACCATTTACATCGTGTTTTCGCCG
AATATGTTTGCAAAGGCATTTGCAGAGGATGAGAACATTGGACTTCCAAGACAACTGCCA
CTGAAGGAGTTTCAGAAATGGTTGGGGAAATGTAAGGCAAAAGCTTTAGAAACACAAGAA
AAGAAAATTACTATAACTATAAAACAATAA
>28B_gene_id_49
ATGGAAAAAAGCTATTTACCATATAAGAGTGAACTAACATCCCGTATTGCGCTTTACCCT
ATCTGCAAAAAGTCATTTGAAAAAGGTTTCAAACTCTTGGACGAAGGTAAAATCAAAGAA
GGACTAAAAGAAATTCATTATGCAACAGAACTTCTTTTAAAGATAGTTTTAAACAACAAT
AAGTCTTTAGAGCAGCAAATAGACAAAGACATAGAAAAAATTATAGAACTCAATGGGTGG
GGAAGTACTGTTAAGACTTTATTTCCTATGTTAAAGGATATACTCTTAAAGACTTTCGAA
GAAAAGGGTGAAAAGAATTTTAAAATCAATCTCTTTAAGGTGGAAATCAACAATTTCATT
GATTCCCTTCTGTCTAAAAAACAATTAATGGTAATACAATAA
>28B_gene_id_50
ATGGCAAAGAATAGAAACATAGAAGAGATTTACAATCATCTCTCGGATTTAGACAGAATG
CGTACTCTTGCTTCTAACAAACAAGAAAGAGAACGTATTGAGAACTATACTCGCACTTAT
GTTAATAGTTATATCGACGATGATATCTATGCTCAAATAAGTGAAGGAAGTGCAAGTGGT
CTTTTCGCTCATGGTCATTATGACTTCGACATGGAGCGTAGCTTGAGTATATTAGAAAAT
ATGTTGTAA
>28B_gene_id_51
ATGAGAAATTTTATTATAGCAATATTATTATTGGTGTCACCATGTCTGTATGCTCAAAAT
CAACCAACTTTTGAGCAAGCATGGCAAGCTGCACAAAATGGAGATGCAAATGCTTATTAC
TGGTTAGGGTGCTTTTACTATCAAGGAGAAGGAACAAAACAAAATTATACCGAAGCACTT
AAATATTTCCAAAAAGCTGCAAACAATGGTGATGCCTATTCATATGCTTGGATAGCTAAA
ATATACTATTACGGCAATGGTTGTGCACAAAATTACGAGGAGGCATTTAAATGGCTTCTA
AAAGCAGCCAACGCTGGTCAAACTGTTGTTTACGGGTGGCTTGGCTCAGTATATTACGAA
GGGAAAGGATGTAACAAAAATTATGGTGAAGCTATCAAATGGTTTAAAAAAGCAGCAGAA
AACGGAGATACACGAGCATATATTGGCCTCGGAGCAAGTTATAAACAATTAAAACAATAC
TCCGAAGCAATATCTTGGCTAAAGAAGGCTGTAGATTATGGCGAAAATCAAACATATATT
TGGTTGAGTGAATGCTATTATGCACAATTAGACTACGAAGAAGCAATTATCTGGGCTCAG
AAAGCTGCCAACAGCGGAGAAACACGAGCATATGTTGCTCTCGGTGCAAGTTACATGCAG
CTAAAACAATACTCAGAAGCATTACCATGGTTAAAGAAAGCTATTGATAATAACGAAAGT
CTAGCATTTTTTTGGTTAGGTATATACTATTCTTTTGTACAACAAAATTACCAAGAGAGC
TATAAATGGATGAAAAAAGCAGCCGAGTCTGACATTCATGACGCTTACGGTCATTTAGCA
AAGATGTACCTTACAGGAATGGGTACGTCTCAAAATCCTACCGCGGCCTTTAAGTGGGCC
AACAAAGCTGTAGAAAATGGAGAAATTGCTTCAAATACAGATTTAGGTCTCATGTATTTA
AAAGGATTGGGGACAGAACGCAATGAGAAAGAAGCATTAGACTGCTTTAAAAAGGCGGCT
TCTATCGGAGATTCTGTTGCTTATTCTTGGTTAGGAGAGATGTATTTTAAAGGGAAAGGA
ACATCTATTAATGAAGCTGAAGGATTCAAATGGACTAAAAAAGCCGCAGAAACAGGATTT
ACAGGTTCATACATAGCACTTGGGGATTGTTATGAAGAAGGAAAAGGAACAGAAAAAGAT
TTTAGTGAAGCCATAACTTGGTATAAAAGAGCCTATGACAAAGGGGAATCAAATGCCCCT
ATGTTTCTCTGCACTGCATACTACACCCAAAAAGACTATAAAGAAGCCAAGAAATGGGCA
GAACTAACAATCAACCAAAAAGAATTTGCCTTTGTTGGGTATCGAATACTAGCACTATTA
AATATATACGGATTAGGAGTACCCCAAAACAAAGATAAAGCATTTGAACTCATTGCCAAA
GCCCTAGATGGAGCTAAGCAAAAAGGATGTCCCATGCCTAATACTTTAGATGCAGAAGGA
GAAGTATATTTGGCAGACAACAACATCAATAAAGCAAGAGGAATCTATAATGCAATATTA
AAAGAAACACCAGACTTCTATGCCAAAAATGAAACAAAACTATCCAAGTTCATGAAAGAA
CACAAAGGGAGCGATGTTGACTTTGACATTCCGATGGCAAACAATATAAGTAACAACACC
TTTGCCGTCGTTATCTCCAATGAGAAATACCAAATGGAAAAGCCTGTACAATATGCAGAG
AATGACGGAAATACTTTTGCTGAATATTGTAAAAAAACATTAGGGCTTCCAGAAAAGAAC
GTACATTTCATTACAAATGCCACGCTCAACAACATCAAGCATGAAATAAAGTGGCTCGAA
GATGTCATTGCTGTCTATCATGGTGATGCTAAAGTCATCTTCTACTACGCAGGACATGGC
ATTCCAGACGAACAAAACAAGAGTGCTTACTTGTTACCTATAGACGGCTATGGTTCTGAT
GTAACAACAGGCTATGCCTTAGAAGACCTATATAAAGCATTGGGCAGTTTACCATCTAAA
TCGGTAACAGTATTCTTGGATGCTTGTTTCAGCGGGGCAAAACGTGATGGTGACATGTTA
GCTTCAGCGCGTGGTGTCGCAATAAAAGTAAAGCAAGCTACACCTGTAGGAAACATTGTT
GTCTTTTCAGCAGCACAGGGAGATGAAACTGCATACCCATACAAAGAAGAAGAACATGGA
TTGTTCACGTACTATTTACTTAAAAAACTTCAAGAAACGAAGGGGAACGTTACATTAGGA
GAACTTAGTGATTACATCAAGACGCAAGTTGAACGCCAATCCATAGTCATTAATGGAAAA
TTGCAATCACCTTCTTTTGTATCAACAGCAACTATTGCTAATAGTTGGAAAAAATGGACT
TTAAAGTAA
>28B_gene_id_52
ATGAATAGAATTAAAATTTTTCTTTTATGTTTAGGCTTAATTAGCTGTACATATTCTTTC
TCACAAGAAGAAACACTTGAAGTTTTGTTAGAAAAAGCAGAATCTGGCAATGCAGATTAT
CAGTACAAACTAGGTAGATACTATCTAAATATTAATGAAAGTTCCATAGGTTTTCCTTGG
TTTCAAAGAGCTGCTTTGCAAAATCACAAAGTAGGAATGTATTTTACGGGATGGTGTTAT
TACTATGGAGAAGGTGTAAAAAAAGATTTACGCAAAGCATATTATTGGTTCACAAAATGC
GCCCAAAAAGGAGATAGTCAATCTAAAAAAATGGTAAAATCCATAAAAAATCAAATTAAT
GTGGATGATATTATTTTTGCCGACCCATTCGATCCATCAAGACCACCAATTTTGGAAATT
GTCCCAAATTCCATTCTGTTTACAGATGCAAATAAAAATAACGCCATTGATGCTAACGAG
AATTGTTGTATAAAATTTAAAATCCATAATAATGGAAAAGGAAATGCCATAAATTGTTTT
GCAAAAATTATACCAAATGAAACAACTAAAGAAATAAAATATGCAGATATAAATATACCA
TTGATAAAACCTCAAGAAACAATTGATGTAAGTATGCCTTTAACTTCTACGACTAAAGTT
TCTGACGGAATTGCAAATCTCATACTTAAAGTAGAAGAGCCGCATGGATTTGGAACGGAA
ACAGCATCTATCAGTATAAATACTAAAAAATTTGATGCTCCACTACTACAAATAGTGGAT
TCTAAAGTCTCACCATCAGAAGGTAATACTCTTAAGAAAATGAGCCCTTTTTATTTGCAA
GTTTTATTACAAAACACAAAAAAAGGAAGTGCAGACAATGTAAAAGTAAAAATTGGGCTA
CCAACTAATGTGCTTTTAATGGAATCACAAAAAGAAGAAGAAGATTTCGCTTATATTAGT
GGTGGAGAAACAAAATCCATCAATTACCCGCTCATTATAAACAATAACTATGCTTCAAAT
GATGTCCCTATTACTCTATATGTCAAAGAAAAGTATGGTGAATATGCAGAGAACAAAACC
ATCAATTTACATATTAATCAGAGTATTACAAATAATAATATCATCATCAAAGAAAAGGAA
ATCAACACAAAAAATCAAGATATAAAAATTGCTTCTATCAGTTCAGACATTGACAAAAAT
ATTCCTGAAGCAATTAATTCCAATAGCAACACCTTTGCCATTGTCATAGCTAATGAAACA
TACAATAAAGAGGCAAATGTACCATATGCAGTCAATGATGGAAATATCTTTAAAGAGTAT
TGCAGGAATTGCCTCGGCATTCCAGAAAAGAATATACATTTAATAACAAATGCTACACTT
AATGACATCAGACATGAAGTAAAATGGATTCAAGATGTTGCAGAAGTTTACAAAGGCGAT
GCCAAAATTATCTTCTATTATGCAGGGCATGGTATCCCTGACGAAAAAAGCAAAAATGCT
TATCTACTACCAACAGACGGGTATGGTTCAGATGTAGCTACAGGTTATTCATTAGAAAAC
TTATATAAAACTTTTGGAAGTTTACCATCAAAGTCTATCACAGTTTTCTTGGATGCTTGT
TTCAGCGGAGCTAAACGTGACGGAAATATGCTAGCTTCAGCTCGTGGAGTAGCCATTAAA
GTAAAACAAACTATACCTGTAGGAAATATGGTTGTCTTTACCGCTGCACAAGGAGATGAA
ACTGCATATCCTTACAAAGAAGAAGAACATGGGTTGTTTACTTATTATCTTTTGAAGAAG
TTACAAGAGACGAAGGGAAATGCCACTTTAGGAGAACTTAGCGACTATATTAAGGAACAA
GTTGAACGCCAATCGATTGTTACCAATGGAAAGTTACAGTCACCTTCTATTATGGCGACT
TCTTTAATTGGTAATGAATGGAAAAACTGGACATTAAACAAATAA
>28B_gene_id_53
ATGAATATCCCACATTTCAAAATAGCTTTTATTGCCGGAGCAATATTTTTTATTGCTCCG
ACAACTTCTTCTGCTCAAACTAACGACTTCCAGTCTCAATATGAGAACTTTAAAAAGCAA
GCAAAGGCAGAGTATGAGGACTTTCGTGCTCAATGCAATGCAGAATATGTAGAGTTTGTA
AAAGAAGCTTGGAAGGAGTACAAGGCCCTTCCTGCTATTCCTCGTCCAAAAGACGAGATA
GTTTTTCCTGTTATCAGACCTAACAAAGATAAAGGGAAGAAGATGGAGGATAAGGCTATC
ACCATCAAGGATATAGTTTCACCAATAGAACAAGCTCCGCAACCCAAGCCTATCACCCCT
ATCTATGAAAAGGAACAACAAGCGGAAAACAAATGTCAATTTATATATTGTGGTACGGAC
TGTAGTGTTCGCTTCCCATCTGATATCTATATAGACTTGGACGTCTGTGATAATCAGTAT
ATTGCAGAAGCATGGAAGAAACTGTCAACCGACCAACTTGACAATACCATTCGAGACTTC
CTAGAGATAAGAATCAGAATGCAGCTATGCGATTGGGCGTATCTCAACTTAATAGATACT
TTTGCCAAAGACCACTTTGGCATAGGGAACTTGGCGACACTCACCACAGCTTATATCTAT
AGTCAAAGTGGATACCAGATGAGAGTAGGTCGTAATGGCAACAAACTGTATTTACTTTTT
GGTAGCAAGCATGGCATCTACGACAAAGGATACTTCCTCATAGATGGTATCCACTACTAT
TCTCTTAGCAATGATACTCAAAAAATGGAAGTATGCGACTTTGCTTTTCCAAAAGAACAA
TCCCTTTCGCTATATATGCCACAAAGTCAACTCTTTACTTACCAACCTACCCCGATAAGG
AATCTATCTTCCGATAGATATAAGGATATGACCTTGAATGTGCAAGTCAACAAGAACCTC
ATCGACTTCTATAACACTTATCCAACATCGGAAGTCAATGGTAATTTCATGACGAGATGG
GCAATGTATGCCAATACACCTATGGAGCAAGAAGTGCAAAAACAACTGTACCCTATTCTT
CAAGAAAAGATTGCAGGTCTGAATGAACACGATGCCGTCAATAAGCTTTTGAACTGGGTT
CAAACGGCATTCGTATATGACTATGATGATAAGGTTTGGGGGCACGACCGTGCTTTCTTT
GCAGAAGAAACGTTATTCTATCCCTATTGCGATTGTGAGGATAGAGCCATTCTATTCACT
CGTATAGTTCGTGACTTGCTCGGCTTAAAGAGTATACTGATATATTATCCCGGTCACCTC
GCCTCGGCCGTTTGCTTCAACCAGCAAGTGACAGGAGATTACATCTTGCTGAGTGGCAAT
AAGTTTGTGGTTTGTGACCCAACCTACATTGGAGCACCAGTCGGTTTGACCATGCCTAAT
ATGGATAATAAATCTGCAAATGTCATTATTTTGGAGTAA
>28B_gene_id_54
GTGTGGTCTATTCCTGTAGCAGAATTACGAGAATATGCTATTTGGGGAGGAGTGTCTCGT
TATTGGGAATTGCGTAGGGATTATCCTGATAAGGAAACGGCCATTCGTAAGGTATTGCTT
GATCCGCAGGGACCTTTGATAGAAGAACCTCAACGCCTACTTCGTGATGATATGAGGGAT
ATGGTGCAGGCATCTACTTTGTTGACAATTATAGGCAATGGTGACAACAAATTGTCTGAA
ATTGCAACTAGGGCAGGTAAAGACAGCAACACGATTTCTGAACCTTTAAGCAAGTTGCGA
GATCTCGGCTATGTTAGTCGAGAAGTTCCTTTTGGTGAGAGTCCTAAGAAAAGTAAGAAG
GGGATTTATCATATCAATGATTCTCTTTTACGTTTTCACTATCAGTTTATTGTGCCTTAT
CGTTCTATTTTGGAATTGGAAAGAATGGATATGGTGATGCAAGTGGTTACAGCTCAACTT
CCACAATTTATAGGTCAATGCTGGGAATTACTTTGTCGTGAATATGTTAGTGGAAATATT
ATAGATGGCATAGCCTACAATGTCGCATCTCGTTGGTGGGGTAAGATATTTTCACCAGAA
TATAAGGATGATAAGATGGTTGAGTTGGATGTTGTGGCAGAGTCTATTGATAAGAAGCAT
ATCTTGGTGGGAGAATGTAAATGGACGCACGATGAAGATGCCGACAGGCTCATGGATGTT
TTGGAGCAGAAAGCTAAGAACTTGCCTTTTATTAAGAAAGGGCAGGAAGTTCATCTTGTA
CTATTCTTAAAGGAGTCTCCAACTCATTGTGTAAAGGGTATGCGAGTATTCCTGCCATGT
GATGTGATGAAGATTTAA
>28B_gene_id_55
ATGAAACATATAGAATCTTTAGCCGTAAAATATCACCAGGAGAAAGTCGGCACACTGTCA
TTGAGTGCCGATGGAAAAGTATGCACATTCGAGTATGACAATCAGTGGTTGGCATCTGGC
TTTAGTATATCTCCGTTGGAATTGCCACTGAAGCCTGGTCTTTTCATTGCCAAAGCCACC
CCTTTCAACGGGAACTTTGGCATCTTCGAAGACAGCCTTCCCGATGGATATGGTAGATAC
CTATTGCATAAAACCTTGCTAAAAGAGGGTATCAACGACTTTGAGCTATCTGCTCTCGAC
CGACTGAGCATCGTGGGCAATGGAGGTATGGGCGCATTGACCTACGAACCTATAACTTCT
GTCCAGACAGGACACGAGATAGAGGACTTTGACCTTTTACAAGCCAAAGCCTTGGAAGTA
TTGAAGGAGCAACAGGATAATGACGCAGGATTGCTATTATATAATAGTGGTAATAGTGGC
GGTTGTCGCCCGAAAGCCATTTTTACAAATGAGGATGGTCATTGGTTGGTCAAATTTCGC
CATACCTATGACCCACAAGATATGGGAAAGCAAGAGTATCATTATAATGAGATAGCCAAG
CAATGTGGTATTCAAGTACCAGACTTCAAACTGATAAACGACAAGTATTTTGCCTGCCGT
CGCTTCGACATTTCTCCAACAGGCGAACGCATTCACGTAGCCACAGCTGGAGCCTTGCTC
AACGTTTCCCTTTCCAACCCCATTCTCGATTACCTTAACCTTTTGGCACTTACAGGTTAT
CTTACTCAGAGCCAAGAGGATGTAGAAGAGATGTTCCGCCGCATGGTTTTTAATTATATA
ATGGACAACAAGGACGACCACTGCAAGAACTTCTCTTTCTTGGTTCAGAAAGAGAGCGAT
GGCAAATGGCATTGGCATTTAGCCCCAGCCTACGACCTCACCCATTGCACCGAGGGATAT
AATGGTGAACACGCAACATCTGTAAATGGGACTGGGCATCCGACCGTAGAGGATATGATT
GCCGTTGGCGTAAAGAATAAAATGAAGGAAAAGCGATGCCGCGAAATCTACGAAGAGGTA
ACCGAACAATGCTAG
>28B_gene_id_56
ATGCAAGAAACGAATAATATATTAGCAATATTAGATAACTACCTCCACGACAATCCTGAT
GAGATTGCAAAGGAGATGGCAAACGACTTCAGAAAACGAAGAATAGAGAAGAATCTGACA
CGTGAGCAAGTGGCAGACAAGTCAGGCGTTGCCGTCAGCAACATCACCAGATTCGAGCAA
AAGGGCCTCATCTCCCTCAAAAATCTGATTGGTATCGCCATAGCTTTGGACTACACCTCA
GAAATCAAGAACGTCTTCTCGCAACCCAAGTACTCCACCATGGAGGAGTTGCAACAGATA
AAAAGAAACGCTAACAAGAAAAAGGCTTACAGACAATGA
>28B_gene_id_57
ATGAAGAAAATAATAGTTCTTTTCACTATTCTGTTCGTGGCGTGCCATGCGTTTGCCCAA
GAGAAGATTAGCGGTTATGTCGAAGATTCATTGACCCATAACCGTCTAGCCAACGTCTCC
ATCACGCTGCTCCGCAATGGAAAGCCCTTGAAGTTTACAAGAACAAAGGAGGACGGAACC
TTCGTGCTTTCTATCACCAAAAAGCAAGCCAACGACAAACTACAGGCCACGTTTATGGGG
TATAAAAAGACAAAAACATCGATTTCATCGGGAAAAGAAACCATCATCAGTATGGCTTCA
ACAGCTTTTGTCTTGAAGGAAGTACAAGTAAAAGGCTCTCGCATCACAGGTCGAGACACC
ATATCTTTCGACCTCACCCGCTTTGCCAACGAACGAGATAACTCACTGAAAGATGTACTG
AAAAAGCTGCCAGGCGTAGATATAGAGAAGAATGGTCGTATCAACTACAATGGTAAGCCC
ATCAACCGATTCACTGTGGAAGGTCTCGACCTGACCGGTGGCAAATATAACCAATTGGAA
GAAAACATCAAGGCAAAAGATGTGAAAAAGGCCGAAGTCATCGAGCATGACCAACCTATC
AAGGCGCTCCAGAACAAGACCTTTACGGATAATGTAGCGATGAACATCGCCCTGAAGGAT
AGTGCCCGCGACAAACTGATGCCTACTCTCAAGCCCTACTTACTCGTAGGGCATCCATCC
CACGTAGGCGGAAGCATCAATATCATGCAAATTGGCAAGAAGAAACAGATGATGTATGAT
GCAGAATACGACAGAACAGGTAAAAATCTCGGCTATGCACTTAACCAACTCGCATCTTAC
AGCAATCGTCTGGCTCCAGCCTCCCTTCCATCATGGATATCAGTACCATCGCTTGACGCT
CCTATCGACGAAGAACGCCTGCGCTTCAACACCTCACAAAAATACTCCATCAACCATATC
AAGAAGAATAAGGACGATGCAGAGACTCGCATAGAAGCCAACTATCTTCGTACGGTAACC
CGACAAGAGCGAGAGAACATGAGTATCTACGACCTCGGCGGCGAAGCTCCCACAGTTACC
ACTGAGCACAACCAAAAGACGATGATCAGCGATGCCTTCAATCTGCAATGGGAGAACAAG
GTAAACAAGGCTGAACATTATGGCAACGAGAGCATCAGCCTCAGCGCAGCACAAAGCGAC
GGTTTGTCAAACATCAACGACACGCTTACCCAACGTGTCCGCATCCCAAAGCTCGACCTC
TCGACAAGTATCTACCGCCTCTTCGTCTTCAAGAAAAGTCAACTCTCTTGGCGTAGCACT
GCCGACTATCACCATGGTGTGGCGGACCTCTACGTTAACGAAGAGCGGAATCGCATCCGC
ACCAACCTTTGGCATACAGCCCACGCCTTACAGTGGATGAGGAATCGCTTCCACTGGATA
CAGGAATATAGAATGAGTATCGACCTCTACAACATCTATGCAAAATATCAGAAAAGAAGC
GATGAAATCGGCAAAAACAGTCTTAACATCACAGGGAAGTTCACCCCTTACTGGCAATAC
AAGACCGAGACGTTCCGTATGTCGTTCTCTCCCGATTTCATGTGGGAACGCTTCACCTAT
CCACAGAAAACTCTACTTACCATATCACCCTACCTTTACTTATATAAGAAATTGGATTTC
CGTAGAGAGTTGACAATCTACACAGGATACAGTACTGGAACAGGCAATGCCACAAACTAC
GCCATGAAGCAATATCGTCAAAGTTATCGCTCTTGGTACGCTTCGAGCGACATCATTCCG
ATAACTCGCTCTCTTTATGGCAAGTTGAGTTACGACTACAAGCGCCCTATCAAGGAAATC
TTCTTCAGCGCATCGGTCAATGCCAGCAAAAACTGGATGAATACGGCATCCGACCTACGC
ATCGAGGATGGCAAATACTATACCTCATTATATAAGCAGGACAGCAAGAGCAACAACCTA
GGGGCATCACTCTACATATCGAAGGGCTTCTACGACCTTCATTTGAAGACCCGCCTGGAG
GGCAGTTACAACTACAGCAAGGGTGAGCAATACAGCAGCGGCAAAGCCATCAGCTACACC
GCCGACAACTATACAGTGAAGCCTAGCATCGACTTCTCGCCGGCCTGGTGTGCCTTTAGC
TATGAGGGAGAATTCTCTTTTTACAACTCGAAACGTCAAAAAATGGCGAAGTCATCGTTA
TTTAATTGGCGTCAAAGCGTATCTGCCACCGCTACCATCAGCCATGTGGACCTCTCCTTC
TCGCTCGTACATTATCGCAATGAACTGCAAGAGGGCAGCCACCTTAACACCCTCCTTGGC
GATGCCTCGGCAGTTTGGAGAATGAAAAAGCTCCGCCTTTCAGCAGAGCTTCGAAACCTA
TTCAATAAGAAGAATTATATGGAAACCATCTATAGCGGCATCAGTACATTGACCGACTGC
TATTATCTTCGCCCTCGCGAACTGATGATTTCCGCCCAGTATTCCTTTTAA
>28B_gene_id_58
ATGCTCCAAGCTCAAACAGTAAACCTGTTCGATGAATCAAGCATTGGCATGGGAGATTCC
ATTGATCAGGTAAAGTATCAGGTAGTATATGATGCCGAGTATATTTACGAAAAGAAATAT
ACCAAGACCGACACCCTCATTGGCCGCATAGAAGAGAAAATGCTCTTGCAGATTGGCAAC
AAGTATTCCGCATTCTACAGTTATCCGATATTCCAAAGAGACTCTACCATCTCCGCAAAT
ATGGCAAAAGGAATACCAGTCAATTTCTCCGGTAATGGCGGACAGATTAATTGGAAAGTA
TATAAGAACTATCCAGAACCGGGCAAGACTGCCTATCTCGATTTCTTTGCTGCTGACAGA
TATTTGTGCATTGAACCGATGGAACCGATAGACTGGCAACTCACAGACAGCATCGATTCC
ATCTGCGGTTACGAGTGCCACCAGGCTATTGCCAAGTTTAAGGGTAGAACATGGATTGCA
TGGTACACGGAAGACATCCCTATTGACAATGGTCCCTGGAAGCTGAGCGGACTGCCGGGA
TTGATTCTCAAAGCTCACGACTCCGAGAACGATTATGGATTTACAGCTGTAGGACTCACA
ACAGACAAAGGCTCCACACCTATCTATTATAAAGGTAAGACATTCGAGCCTATCGACCGC
AAATCATTGACCTCCATTTACAAGAAATACTATGCCGACCCTATCGGCTATCTGCTTCAA
GATGCCAAGTATGCTGCAATTGTAAAGATCAAGGATGAAAAAGGAAATATCCTGAAGCAT
TCCAAGCGTGCTGAGCCATACAATCCGATTGAAAGATAA
>28B_gene_id_59
ATGCAAGCATATAATGCAAGCCATGCTATTAATAATACCTTTTTCATAATCTTCGTCTAT
TTATTCTTTGTTTTATCTGCTTTATTCATTTTGACGATGCAAAGGTACTGTGATTATTCG
ATGAAATCGATGATTTCTGTTACTGAGTTATTACTTTTGCTTCTTTTCGCCTATTATTAT
TTTATTACTCATGCCTTTGTTTACGGATTTTTCAGTAACTTTGCCGTCAAATTCAAAAGA
TCAGGAATGTATGAACAGTAA
>28B_gene_id_60
ATGAACAGTAACAGCAAACTGAAAATAGTATGGATGGTATGTGGGGTAGCAATCGTATTG
TTGTTCTGCACGCAGGCTTATTGGCTCCATCTGCAATGCCAATATAGCTTAAACCAGCAG
GTAGAGCAATTCAAGAAGGATTGTGATGAGGTGTTGGCGCAAGATTTGAAGAATAGAAAA
AAGTTGCAGGAGAATTCATCTACAAAAGGTAGAAGAGATACGGTTATGCTCAAGGTAGAA
TCTCAATATGATATGAAGAAGGGATATAGTCGTACAACGCTTTCTTTTTGGAACAATCAT
CGCTTCCTTGTCCGTTTGAATGATCCTGATCTTACGGGTGATGATGCTTATCTCATCATC
AGCAGATATCTGGCTTATATAGGTAAGCATCCTTCCTTGGCTGCCTATCAAAGATTACTG
GATGATAAGGGATATGGGAAGATATCCTTTTTTCGCCATCTGGATTACAAGACCGTCTTC
CTGAATGCAAAATATGATGTCGAAGGCAGATGGTCACGTGTGGTGACGGTGAAGTATCAG
ACGAACCCAATGTTTCGCCAAGGTATTTCTTTTCAGGTGCCCATTCCTATTACTCGAACG
CTCAAAGCCATGATGTGGCAATTGATAGGAAGCATCTTTCTCTTTTTCATCTTGATAGGA
TGTCTGTATTATCTGGTTAAGACCATAGTCTTCCAGAAACGCATTGACGGCATTCGCCAT
GAGTTCCTGAAGAATATGATTTATGAGTTGAAGCAACCGAAAGAAGACGACAAAGGTGAA
GAATCTGCTGTTTTTATCGGTTCCATTGCTTTCTACTATGCGCAGAATGAACTGCTATGT
GGTAATTCCAGAGTAGTCATCACATCTCGTCAAGCTGAAATTCTGAAGCTTCTTGCCGAG
AACCAGAACCAGCTTGTAGAGCGGGATTTCATACTGAATGAAGTATGGGGTGATGACTCA
TACTCCAATTCCCTAGCCCTGAACGTGCAGATTACCTATCTTCGCCGGGCATTGAACCTG
GATGAAAAGGTAAGTATCGAAGCTGTCATCAAGAAGGGATATATCCTGCGAACCTGTTGA
>28B_gene_id_61
ATGGCAAAAAAAGCTCTTTTAATGATTCTCGACGGATGGGGAATCGGTAAGCATGATAAG
GGTGATGTTATCTTCAAGACTCCAACTCCTTATCTCGATTATTTGACAGCAGTTTCAGCA
CATTCTACTCTCCAGACTTGTGGCGAGGACGTAGGTCTTCCTAACGGTCAGATGGGTAAT
TCAGAGGTTGGTCACCTCAACATCGGTGCTGGTCGTGTGGTATATCAGGACCTCGTTAAG
ATCAACAAGGCTTGCGAGAGCGGTGACATCTTGAAAAATCAGGAGATCATCAACGCTTAC
AGCTATGCTCAGAAGACAGGTAAGAAGCTCCACTTGATGGGCTTGACTTCTACCGGTGGT
GTTCACTCTTCTTTGGATCACCTCTTCAAGTTGATTGAGATTGGTAAGGAATATGGTTTG
AAGGAGACATACGTTCACTGCTTCATGGATGGTCGTGATACAGACCCTAAGAGCGGTAAG
GGCTTCATCGAGGAGGTTCAGGCTTGCTGCGACAAGAACGGTGCACACATCGCAAGCATC
GTAGGTCGTTTCTATGCTATGGACCGTGACAAGCGCTGGAACCGTGTAAAGGAAGCATAC
GACTTGCTCGTTGAGGGTAAGGGTAAGCAGGCTGACGATATGGTGAAGGCAATGCAGGAG
AGCTATGATGAGGACGTAACAGACGAGTTCATCAAGCCAATCAATAACTCAAAGGTTGAC
GGTACTATCCAGGAGGGTGATGTTGTTATCTTCATCAACTACCGTAACGACCGTGCCAAG
GAGTTGACCCAGGTATTGACTCAGCAGGATATGCCAGAGGAAGGCATGCACACCATCAAG
GACTTGCAGTACTACTGCATGACTCCATACGATGCAAGCTTCCAGGGCGTTCACATCCTC
TTCCCTAAGGAGAACGTAATGAATACCCTCGGTGAGTACTTGAGCGCACAGGGCAAGAAG
CAGCTCCACACTGCAGAGACAGAGAAGTATGCTCACGTAACATTCTTCTTCAATGGTGGT
CGTGAGACTCCATACGAGGGCGAGGACCGTATCCTGGTTCCTTCTCCAAAGGTGGCTACT
TACGACTTGAAGCCAGAGATGAGCGCTTACGAGGTAAAGGATAAGTTGGTTGGTGCAATC
AACACTCAGGAGTACGACTTCATCGTTGTAAACTTCGCTAATGGTGATATGGTAGGTCAC
ACAGGTATCTACAACGCTATCGCTAAGGCTGTTCACGCTGTTGACAACTGCGTAAAGGAC
GTTATCGAGGCTGCTAAGGCTAACGATTATGAGGCTATCATCATCGCTGACCACGGTAAT
GCAGACCACGCTATCAACGAGGACGGTACCCCTAACACCGCTCACTCTTTGAACCCAGTT
CCATTCATCTACGTAACTGACAACAACTCAGCTACCGTTAAGGATGGCCGTTTGGCAGAC
GTTGCTCCTTCTATCCTCCACATCATGGGCTTGGAGCAGCCAGCTGATATGACAGGTGAG
AACTTGATTATTGACTAA
>28B_gene_id_62
ATGGACGTAAAGATAGAAGAAAGTTGGAGACAGCATATAGGAGAAGAATTCGACAAGCAG
TATTTTGTTGACCTCACAAACTTCGTAAAAGAGGAATACTTGCGTACACCCTGTTATCCT
CCGGGCCGTTTGATTTTCAATGCCTTCAATCTCTGTCCTTTTGATGATGTAAAGGTAGTG
ATTATCGGACAGGATCCATACCATGAGCCGGGTCAGGCGATGGGACTGAGTTTCTCTGTG
CCGGATGGAATCACTTTTCCACCATCATTGATTAATATATTCAAGGAGATTCAGATGGAT
CTCGGCACTCCGATGCCAGCCACGGGCGATTTGACCCGCTGGGCAAAACAGGGAGTACTG
CTTCTCAATGCCACGTTGACTGTTCGTGCCCATCAAGCGGCAAGTCATCAGCGCAAAGGC
TGGGAGGAGTTTACCGATGCTGCCATCAAGGCACTCAGCAAGGATAAGGAGCACCTGGTA
TTTATCCTTTGGGGCGGTTATGCCCGGAGCAAGGCGAAGCTCATTGATACAAGCAAGCAT
CTGATATTGGAAAGCGTTCATCCTTCGCCATTATCAGCCAACAGAGGCGGATGGTTTGGC
AATCATCATTTCTCCCGCTGCAATGCGTATCTGCAGCAGAACGGAATTGCGCCTATCCAA
TGGTAG
>28B_gene_id_63
ATGAAGAAAGACGAACTGCGTATTCTGCAGGTGGGTAACGTGTTGGTTTCACCTGATATT
ATCACCGAAAAATTCTGTTGCGACCTTGATGCCTGCAAGGGCGAGTGCTGCATCGAAGGC
GATGCGGGAGCTCCTGTTACCCTGGATGAGATTATGGAGATTGAGAATGCGCTGGATGTG
GTTTGGGATGATCTCTCGGCTTCTGCCCAGGCTATCATAGATAAGCAGGGCGTGGCTTAT
ACCGATATTGAAGGCGATTTGGTGACGAGCATCGTGAATGGTAAGGATTGTGTGTTTACC
TGCTATCAGGATTTGAAAGACCTGGGCGATGGACATACGATTCCTAACTGTTGTCTCTGT
GCCTTGGAGCGTGCTTATCGCGAAGGAAAGTCGAAGTTCAAGAAGCCTATCTCCTGTGCT
TTGTATCCAACCCGTGCCAAGGATTTCGGCAACGAGGTGTATGGCATCAACTATAACAAG
TGGCGCATCTGCAAGGATGCCATCAAGAAGGGTGAGGAGTTGAACCTTCCGGTTTATAAG
TTCCTGGAGGGTCCGCTGGTAGAGAAGTTCGGCAAGGAATGGTATGATGAGCTTTGCGAA
GTGGCAGAGCAAGTGCTTGCCGAATTGGAAGACTAA
>28B_gene_id_64
ATGAGATATTTTACAATTCTCATCTTTACAACTCTCTGGGTGCTGAATTCCTATGCACAG
GAATTCGGTACCCATTGGGTATCATATCCATTCCCCAATGATTCTTCTGAGATATTATAC
AGGAAAATCTATCATCTTGATCAAAAGCCTTTAAAGGCTGAGATAAACATGGCAAGTGGA
GGAAATACCCGCCTATACATCAACGAAAGAAATGCTACACCAAGCATTTTCAACGAAGGA
GCCAGAGACAGCATCCTTCTGATGCAAACCATAGATATCTCCAGATATCTGAAAAAGGGC
GAAAACATCATCGCGGTCTGGTATGCACCAGGAAGAATAAGAAATAAGAGCAAACAACTC
TCGCTGGAACTTCATGGCTGGTATACAGATTCTGTTCCTTTTTATCATAAAGCAGACGAA
ACATGGTGGTGCAAACCCCTGAAGGGCGGCAGTTACAACGAAAAAGAACACTTTGACAAT
AGAATATACACTACTGAGTGGAAATCAGCAGAATACCAATCTGCAGGATGGGTTCATCCG
ACAGGTGCTTTCAAAGATTCAACAAACTATATCTTTGTTGACCAGCTGCCATACTTCACC
CAGAACAAGCTTCAAATGGTATTAGAACCATACCAGGAGGAATTTAATCATCAAGGATGC
CGTATAGACTTCGGACGTCCGTTCCGTGGAACCATCCGGCTCACGATACGCAATGCCAGC
AAAGGAACAACACTTCATATTAACGGAAACCAATATGTATGCAGTGGCGAAATGGACGAG
CAAGCCTATTACCGCATCCATGCTGAGCATCAAAAAGATTTCGTGATAACATGGGATAAA
GGTTTTAGAAGAAGTAATATCACAAATATAGAAGGATTAGAGATTTCGGAATAA
>28B_gene_id_65
ATGAGCATCACCTTCCGAATTCGTTTCCGGGCATCGAATTTAAAAACCAACAATACCATC
TTTATGAAGCATATATATTTTACGATTGCGTTAGCTGCCTCTAGTACATGGAACTGCCAG
GCAACAACAGTAAGTAAAGAGTTGCAACCCAACAAGTTGTGGTACAACAAGCCTGCATAC
GCCTTCGAAGAGTCACTGCCATTAGGCAATGGCAAACTGGGTGCGCTGGTTTATGGTGGA
GCCAATAATGACTCTATCCAGCTCAACGACATCACCCTTTGGACGGGCGTGCCTGTGAAT
CCCAACGAAGGTGGTGAAGCCTACAAGTGGATTCCGAAAATCAGAGAGGCGCTGTTCAAG
GAGGATTACAAGACCGCCGATTCCCTGCAACACTATGTGCAAGGCCATAACTCGGAGTTC
TATCAGCCACTGGGCATGATCAATATCAAAGACTGCAACCAGGGCGAGTTTACGGATTAT
TACCGCGAACTGAGCCTCGACAACTCCCTGGCTACTGTTCATTACAGGCGCAACGGCATC
CAATACACCAAAGAGTATTTTGCTTCTCATCCCGACAAGATGATTGCCATCAAGCTGAGT
GCCTCCCAGAAGAGATCCATCAACAGCGACATCTCACTCACTTCCCTCATTCCCCATCAG
GTAAAAGCATCCAGAGGACAACTCACCATGACGGGACATGTTCTCGGCGATGAAGCCAAC
AGTACGCATTACTGTGCCATGCTTCAGGTGAAGAACACCGACGGAAAAGTGTGGGCAAGC
GATTCTGTACTCCATCTGAAGGATGTGAGCGAGGCTATCATCTATCTCGTAAACGAAACA
AGTTACAACGGATTCGACAAGCATCCTGTGAAGGAAGGAGCTCCATACATCGAGAACGTA
ACCGATGAAGCCTGGCACCTTGCCAACTTCACTTACGAAGAATTCAAACAGCGTCACATC
GCCGACTACAAGAAACTCTTTGATAGAGTAAGTTTGAACCTGAAAGGAGCCAAGTTTGAT
GCCACCCGCCCTACCGACAAACAGTTGCTCGCCTACAGCGACAACCACGAGAGCAACCCT
TATCTGGAACAGCTCTATTTCCAGTATGGCAGATACCTGCTCATCAGCAGCAGTAGAACC
AAGGGAGTGCCTGCCAACCTGCAGGGACTCTGGGCACCAGCCCTCCGTTCGCCATGGCGC
GGCAACTATACCATCAACATCAACCTGGAAGAAAATTACTGGCCGGCAGAAGTTGCGAAC
CTCTCAGAACTGGTAGCCCCAGTAGACGGATTGGTAGAGGGTATGGCTGTGACAGGTCGC
CACAATGCCCAGCACTTCTATGGTATCGATAAGGGATGGTGCGCTGGACACAACACTGAT
GCCTGGGCAATGACCAATCCTGTAGGAACCGGAAACGAAAGTCCGCAATGGAGCAACTGG
GCTATGGGTGGAGCCTGGCTTGTAGAAACCCTTTGGGATCACTATGACTATACCCGCGAT
ACCGAATATCTTCGCAATACAGCCTATCCGCTGATGAAGGGGGCTGCCGACTTCATGCTT
GCGTGGCTCATTCCGAATCCACACAATCCAAACGAGCTGATTACTGCTCCTTGCACATCG
CCAGAGGCAGATTACATCACCGATAAGGGCTACCGTGGCAGCAGTTTCTATGGCGGAACC
GCCGACCTCGCCATCATCCGCGAGCTCTTCAAGAATACCATCAAGGGAGCAAAAGCCCTG
GGCATCGACAACGATTACCAGCAGCAGTTGCAATCAGCCCTCAATCGCCTGCGCCCTTAC
CACATCGGTAAGCGAGGCAATCTAATGGAGTGGTACCACGATTGGGAAGACCAGGATTGG
CATCATCGCCACCAGTCACACCTGCTGGGGCTCTATCCATTCCATCAGATTTCGGTAAAC
AAGACTCCGGAACTTGCTGCTGCAGCAACCAAGACTCTGGAAATCAAGGGCGATAATTCC
ACCGGTTGGAGTACAGGCTGGAGAATCAACCTCTGGGCTCGTCTGCATCGTGCCGACAAA
GCTTATCAGATATACCGCAAGCTGCTCACCTACGTAAGCCCTGAAGTCTACAAGGACAGC
AAACACCGCAGCGGTGGCACCTACCCTAACCTCTTTGATGCCCATCCACCTTTCCAGATA
GATGGCAACTTCGGAGGCACAGCAGGCGTATGCGAGATGCTGATGCAATGCGATGGCGAG
ACTATGCATCTTCTTCCTGCTCTACCTAAAGAATGGCCTGCAGGCGAAATTAAGGGTATC
AAAGCACGTGGAAACTACGAGATTAATCTCGTATGGAACAATGGAAAGGTCAGCAAAGCT
TCCATCACCAGCAAGAATACCGGAAACCTGACCGTCAAGTATAATGGTAAGTTGAAAACA
TTTAGTTTCAAGGCTGGCGAAACAAAACTCATAAAATAG
>28B_gene_id_66
ATGGCAGAAAATCAAAACAACGCAAATAATTACTCTGCGAGTAACATTCAGGTTCTGGAA
GGCCTGGAAGCTGTTCGCAAACGTCCGGCGATGTATATTGGTGACATCTCCGAAAAGGGT
CTTCATCACTTGGTAAACGAAACTGTAGACAACTCTATTGACGAAGCAATGGCGGGCTAC
TGTACCGACATCGAAGTTACCATCAACGAAGACAACTCTATCACCGTAGAAGATAATGGT
CGTGGTATCCCTGTAGATATGCACGAGAAACTACATAAATCAGCCCTCGAAGTCGTTATG
ACCGTGCTTCACGCAGGTGGTAAGTTCGACAAGGGTTCTTACAAGGTATCTGGCGGTTTA
CATGGTGTGGGTGTAAGTTGTGTGAATGCACTTTCTACCCACATGTTGTCACAGGTGTTC
CGTGGCGGCAAAATCTACCAGCAGGAATATGAGAAGGGTAAGCCTCTCTATCCGGTTAAG
GTGGTAGGTGAAACCAACAAGCGCGGAACACGCCAGCAGTTCTGGCCAGATCCAACCATC
TTTACTCACACTGTCTATAAGTGGGACATCATTGCCAACCGTATGCGCGAGTTGGCATTC
CTCAATGCAGGTATCAAGATTACCTTGAAAGATTTGCGCCCTGACGAGGAAGGTAAGACC
AAGGAGCAGGTTTTCCACGCTAAGGATGGTTTGAAGGAATTCGTCCGTTACGTAGACCGC
CACCGCACTCATCTCTTCGATGATGTTATCTATCTGAAGACAGAAAAGCAGGGTATTCCT
ATCGAGATTGCTGTGATGTACAACACAGATTACTCTGAGAATATCCACTCATACGTCAAT
AACATCAACACCATTGAGGGTGGTACCCACCTGACTGGTTTCCGTATGGCGTTGACCCGC
ACCTTGAAGGCTTACGCAGAAGCTGACCCAACCATCTCTAAGCAGATTGAGAAGGCAAAG
GTAGAGATTGCACCAGAAGACTTCCGCGAGGGTCTTACTGCCGTTATCTCCATCAAGGTA
GCTGAACCTCAGTTTGAGGGACAGACCAAGACCAAGCTCGGTAACAGCGAGGTACAAGGT
GCCGTTCAGCAGGCTGTAAACGAGGCTTTGTCTGATTATCTGGAAGAACATCCAGACGAG
GCAAAGCGAATCTGCGAAAAGGTTGTCCTGGCTGCTACGGCCCGCATAGCTGCCCGCAAG
GCACGTGAGAGTGTACAGCGCAAGAACTTCATGACAGGTGGTGGTCTTCCTGGTAAACTT
GCCGATTGCTCAATGAAGGATCCTAAAGAATGCGAGATCTTCCTCGTCGAGGGTGATTCC
GCCGGTGGTTCTGCCAAGCAGGGTCGCGACCGTTTCCGTCAGGCTATTCTCCCATTGCGT
GGTAAGATTCTGAATGTAGAAAAGGTACAGTGGCACAAGGTATTTGAAGCTGAGTCTGTC
ATGAACATCATCCAAAGTATCGGTGTCCGCTTCGGTGTAGATGGCGAAGACAGCAAGGAG
GCTAATACCGACAAGTTGCGTTACGACAAGATTATCATCATGACCGATGCCGACGTCGAT
GGTTCTCACATCGACACATTGATTATGACACTCTTCTATCGTTTCATGCCAAAGGTTATT
GAAGAAGGCCATCTGTATATCGCTACCCCACCACTCTACAAGTGTACTTATCGCAGCAAG
GTAAGCGAGTATTGCTATACAGAGCAGCAGCGCCAGGCATTCATCGACAAGTATGGAGAT
GGAGTAGAAGACAAGAATATCCACACCCAGCGATACAAAGGTTTGGGTGAGATGAACCCA
GAGCAGCTTTGGGAAACTACTATGGACCCATCTACACGCTTGCTCAAGCAGGTTACTATC
GAGAACGCAGCCCAGGCTGATGAGATTTTCTCTATGTTGATGGGTGATGATGTAGAACCA
CGCCGCGAGTTCATCGAACAGAATGCTACTTACGCCAATATCGACGCTTAA
>28B_gene_id_67
ATGGCAAATCACAAATCATCAATCAAGAGAATCCGTCAGGACAAGAAGAAGGCTTTGCAC
AACAAGTATTATGCAAAGACTATGCGCAATGCTGTCCGCAAGTTGCGCAACATGTCTGAC
AAGGAAGAGGCTGCAAAGCTCTATCCTACTGTTCAGAAGCTTTTAGACAAGTTGGCTAAG
ATCAACGTTATCCACGACAACAAGGCTGCAAACTTGAAGTCTGGTCTTACAAAGCACATC
GCTAAGTTGGCCTAA
>28B_gene_id_68
ATGGAGATAAAAACTAGTGCTATCGTATTGCAAACCATCAAGTATGGGGACTCTCAACTT
ATCGTGGATTTCTTCACCGAAAAGTTGGGAAGACTCTCCTTTATGGTACGTGTGCCTAAG
TCATCTAAGGGGAAGATGAAACGGCAGCTTTTCCAACCGCTCATGGTCTTGAATTTAGAA
TTTGATTATCGTCCCAAGTCAAATCTGCAGCGCCTTAGGGATGTTTCGATTCAGATTCCA
TTCTCTGATATCCCTTTTTCTCCATACAAACTTGGCATTTCCATGTTCTTGGCAGAACTG
CTTTCATATGCTACCCGTCATGAGCAGGCTAATGGTGCGCTCTATCTTTTCATACAGGAC
AGTATCGAATGGTTAGACCATGCTAAAGGTGCTATTGCCAATTTCCATATAGTCTTTATG
ATTCAGCTCTCTTTTCATTTGGGTTTTATGCCCAATATAGAGAGCGGTATGTCTGGCGAT
TATTTTGATTTGGTAGATGGATGTTTTGCAGCTCATGTTCCTTCGCATGTACATTATTTA
AATAAGGAAGATTCTATGCGGCTTGTGTCTTTGTTCCGTTTAGACTATAAAACAATGCAC
CTCTACACAATGTCCCGTATCGAACGGAACAGGTGTGTAGAGGTGATATTGGAGTATTAT
AAACTTCATTTGCCAGGTTTCCCGGAAATGAAGAGCTTTGCTGTTCTTCAGGAACTTTTT
GCTTAG
>28B_gene_id_69
ATGCTAGATAATGGAAACGCTCCTCATATTCTTGACTTTGGGGAACCTGAAAAAGAAAAT
AGCATCATCAAGGTGATTGGTGTTGGTGGTGGCGGTGGAAATGCCGTCAACCACATGTAC
CGCGAAGGTATACACGATGTAACATTCGTACTCTGCAACACAGACAACCAGGCACTTAAC
GACTCACCTGTGCCTGTACACCTGCAGCTAGGCAAGGAAGGTCTGGGTGCAGGAAACAAA
CCTGCCAAGGCACGCCAGGCTGCCGAAGAGACTCTTGAAGATATCAAGAACATGCTCAAC
GATGGAACAAAAATGGCATTCATCACAGCGGGTATGGGTGGCGGTACCGGTACAGGTGCA
GCACCTGTCATCGCCAGAGTAAGTAAGGAGTTAGGTATTCTTACCGTTGGTATCGTAACC
ATCCCATTCCGTTTTGAAGGTCCTAAGAAGATTGACCAGGCATTGGATGGTGTAGAGGAG
ATGTCGAAACATGTAGATGCCTTACTTGTAATCAACAATGAACGTCTTCGCCAGATTTAT
CCAGACCTTGCCGTTCTCGATGCCTTCGGCAAAGCTGACGACACCTTGAGTGTAGCTGCC
AAGAGTATCGCTGAAATCATTACCGTACATGGTCTCATCAACCTCGACTTCAATGATGTG
AAGACCGTACTGAAAGATGGCGGTGTGGCTATCATGAGTACAGGTTACGGTGAGGGAGAA
GGAAGAGTAAAGAAAGCGATAGAAGATGCCTTGAACTCACCACTCCTTAACGATAATGAC
GTATTCAACTCTAAGAAGATTCTGCTCAGCATCGCATTTGCAAGCGAGAAGAAAGATAAT
CCTGGCTTGACCATGGACGAGATGAATGATGTCAACGACTTTATGGAGAAATTCGGTGAC
GACTTCGAATTGAAATGGGGTCTTGCCATTGACCCTGAATTGGGAAGCCGCGTAAAGGTA
ACCGTTCTCGCAACAGGTTTCGGACTCGAGGATGTAGAGGGAATGAACCGCCACCTCAAG
AAACATACTGAGGAAGAATCTCGCCGTCTCGCTGAAGAAGAGGAGAAACGTGCTGAAAGA
GAAGACCGCCGCAAGCGCTATTATGGCAGCGATGGCAATACGACACAGTATAAGCGTCAT
CCACACATATTCCTGTTCCGCCAGGAAGATTTGGATAACGAGGATGTCATCCTTCAGGTA
GAAAACACGCCTACCTATAAGCGTACCCGACAGACTCTGGAAGAAATCCGTAATATAGCT
TCCGGTAATACAGAACCGAAAGAAGACAATAACGATGATGCTTCTTCTGTACAGGGCGTC
ATCAGTTTTGCCTAA
>28B_gene_id_70
ATGCCAAAGGAATTTATTGTAGCTATCGAACTTGGCTCATCTAAGATGACAGGTATAGCA
GGTCAGAAGAATTTGGACGGCAGCATCACCGTACTTGCCACCGTAGAGGAAGATTCATCT
TCTTGCATCAGAAAGGGTGTAATCTATAACATTGACAAAACCTGCCAATGCTTGACCAAC
ATCATCAAGAAGTTGAAGAATATACTGAAACAGGATATTACCCAGGTCTATGTAGGCGTG
GGCGGTCGCTCTATACGCAGTATCAAGAACGTCATTGTCAAGGATCTCCCAGGTAACACC
ATCATCTCACAAGAGATGATCAATGAACTGATGGATATCAACCGCAACATGACCTATCCG
GACCAGGAAATCCTGGATGCTGCAACTCAGGAATACAAGATAGACAACCAATACCAGATA
GACCCTGTAGGAATACAGTGTAACCATCTGGAAGGCATTTTCCTGAATATACTTTGGCGC
AAGAACTTCTATAACAATATCAATACCTGTTTTGAAAATGCCAACATTCCTATTGCAGAA
ATGTACCTGGCTCCTTTAGCTATGGCTGACAGCGTTTTGACAGACTCAGAAAAGCGTGCA
GGCTGTATGCTTGTTGACTTGGGTGCCGATACGACAACCGTTTCTGTATATTATAAAGGT
ATACTTCGTCATCTCTCTGTCATCCCATTGGGCGGCGGCAACGTGACCAAAGACTTAACT
TGTCTTCAGATTGAAGAGCCTGATGCTGAAAAGATGAAACTCAAGTATGCCAAGGCTTAT
ACCGATATCAACAATATCGACCCAACCCTGAACTACCCAATCGACAAGGATAGAGTGGTT
GAAAGCAAGAAGTTCATCGAAATCGTAGAAGCACGCGTAGAGGAAATCGTAGAAAACGCA
TGGTTCCAGATTCCTGTGGAATTCTCAGATAAGCTGTTGGGTGGTATCATCCTTACAGGT
GGCGGCAGCAACATGCCTGAAATCGATAAGGTTTTCAAGACACATACCCACATCGACAAA
GTACGCATTGCCAAGTTTGTTTCTCAAACAGTCAACTCCAAGGATCCTAAGATTACCAAT
CACGATGGTACAATGAACACCGTATTGGGACTCTTGGCAAAGGGAGACATGAACTGTGCA
GGTGACGAAATCGGCACTGATCTCTTCAGCAATTCTGCAGAAAAGCCAGTAGCAGCCGAG
CAGCACAAGGCTCCTAGAAACCCTAACGAGACTGCCGGCAAGGGCGTTGTTCTTACTGCG
GCAGAAAAAGCGGCTGCTGACGAGGCTGCCCGCAAGCAAAAAGAACTGGAAGAAGCTGAG
GCAAGACTTCTGGCAGAAAAAGAAGCCGAAGAAGAAGAAAAGAGACGCAAAGAAAACAGT
CTCATCCATAAAATGATGAGAGGTTTCAAGAAGTTTGTGAAAGATACCATTTCTGAAGAA
GAATAA
>28B_gene_id_71
ATGCATATCAATTGGAAGAAAACCATCATCATCGCACTGGATTTAGTACTCGGTACTTAT
CTGGTATTCGCCTTCACCAGGTTTAACAAACCTGATGAAACGAAGTTGGTATGCACCAAG
GTGAACATCAACATTCAAGATGAGATGACGAATGGCTTTCTGAATGCGAAGGAAATCAAG
AAACGACTGGAAGCCAGGAAACTCTATCCGCTGGGGGAACCGCTCAAAGAGGTGAACGCC
CGCATGATAGAAGAAACCTTGAAGACCAGTCCTTTCGTCAAGACGGCAGAATGTTCAAAG
ACTCAGGATGGTCTTGTTGACATCTACCTCACCCAACGCATGCCAATCGTCAGAATCAAA
AGCATCAGCAACGAGGACTATTATATTGATGACCACAATCAGATCATGCCCAACACGAAC
TATACATGCGACATTATCATCGCAACGGGCTACATCAACAAGTGGTATGCTAAAAAATAC
ATCTCATTACTAAGCAAAGCGCTGATGACGAATGAACTCTGGCGAAACCAGATAGAACAG
ATCAATGTCCTGCCTGATAGAGGAATAGAACTGGTACCGCGAGTAGGCAACCACATTATA
TATATAGGTAACCTGCCAGAGACCAACCTCATCGACAAACGAGAGCAAGCCATCAACGAT
TTCGTCAACAAGAAGATGAATCGATTAGAGAAATTCTATAAGTATGGACTCTCACAAGCT
GGCTGGAACAAGTATTCGTATATCAATATCGAATTCGACAACCAGATCATATGTAAAAAG
CATCAAAATAGCTAA
>28B_gene_id_72
ATGGAAATAAAAGATATTAAAGCAGTTTATTTTGTAGGAGCGGGCGGCATCGGAATGAGC
GCCATCGCCAGATACTTCCTCAGCAAGAAGTTGGTTGTAGCCGGATATGACAAGACTCCA
TCCAATCTAACTCATGAGTTGGAGAAAGAGGGAATGCTTATCCACTATGAGGAGAATGTT
GACCTCATACCAGAAGCCTGCAAGGACGCCAAGACAACATTGGTAGTCTACACACCGGCA
ATTCCTGCTGAACACAAGGAACTGGTTTTCTTCCATGAGAATGGCTTCACCATCGAGAAG
CGAGCTCAGGTTCTGGGTACATTAACCCGTACACATAAGGGACTGTGCGTAGCGGGTACA
CACGGAAAGACATCAACATCTACCATGTGTGCTCATATCATGCACCAAAGCCATATTGAC
TGTAATGCCTTCCTGGGAGGTATCTCAAAGAACTATGGCACCAACTATATCCTCTCCGAC
AAGAGCGACTATGTTGTCATTGAAGCAGATGAGTTTGACCGCAGTTTCCACTGGTTGCGA
CCATGGATGAGCGTCATCACGGCTACAGACCCAGACCATCTCGACATCTACGGCACCAAG
GAGGCTTATCTGGAGAGTTTCCGTCACTATACAGAACTGATTCAACCGGGCGGTGCACTC
ATCATCCACAAAGGTCTGGAGATGAAGCAACACGTACAAGACGGTGTCAAGATATACGAA
TACAGCCAGGACGAGGGCGACTTCCACGCTGAGAACATCAAGATAGAGAATGGAGGTATC
ACCTTTGATTTCATCTCTCCTATCGAGAACGTAACGGGCGTAGAACTCGGACAGCCTGTG
CCTATCAACATCACAAATGGTGTGGCAGCAATGGCAATGGCACAGTTGAATGGTTGTACA
GCCGACGAACTCCGTAACGGCATGAAGACCTACGGAGGAGTTGACCGCCGTTTCGACTTT
AAGATCAAGAACAACAAACTGGTATTCCTGTCTGATTATGCTCATCATCCAAAGGAGATA
TATCAGAGTGCTAAGAGTATCAGAGAGTTATACAAGGACCGTAAGATAACAGCCATCTTC
CAGCCTCACTTGTATACTAGAACCCGCGATTTCTATAAAGATTTCGCCAACAGTTTGAGT
CTCTTGGACGAGGTTATCCTCTGCGACATCTATCCAGCTCGCGAGCAGCCTATTCCAGGA
GTAACCTCCAAACTTATCTATGACAATCTGAAACCAGGTGTAGAAAAGAGCATGATTCAC
AAAGAAGACGTTCTTGACCTGGTAAAGAATCGAGACTTCGATGTTCTAGTTATCTTAGGA
GCTGGCGATTTGGACAACTATGTTCCACAAATTACCAAAATACTTGAAGAGAAATAA
>28B_gene_id_73
ATGAATAATGAATTAAGAATTATCATAAGCGGAGGCGGCACAGGTGGTCATATCTTCCCT
GCCGTATCCATTGCAAACGCCATCAAGGCAAAGCGCCCTGATGCTAAGATTTTGTTTGTA
GGTGCACTCGGCAGAATGGAAATGCAGCGTGTACCTGCTGCGGGTTATGAGATCAAGGGC
TTGCCTATCTGCGGCTTTGACAGAAAGCATCTGCTCAAGAATATCGCCGTACTCTTCAAG
ATATGGAAGAGCCAGCACATGGCAAAGAGCATCATCAAAAACTTCAAGCCTATGGCGGCT
GTGGGTGTAGGTGGCTATGCTAGCGGTCCGACTCTCAATGTTTGTGCCAGCAAAGGAATA
CCTTGCCTCATCCAGGAGCAGAATTCATACGCTGGTGTAACCAATAAACTCTTGGCCAAG
AAGGCTGAAAAAATCTGTGTGGCTTACGAAGGAATGGAGCGTTTCTTCCCAGCAGACAAG
ATTATCATGACCGGTAATCCTGTTCGCCAGAATGTATTGGAAACTACCATCACCCAGGAA
GAAGCACGCAAGCAGTTCGGTCTCGACCCTGAAAAGAAGACCATCTTGCTCGTAGGTGGC
AGCCTTGGCGCAAGAACCATCAACGAGAGTGTACTCCAGCACCTCGACCTGGTGAAAGAA
AGCGGCGTACAGTTTATCTGGCAAACAGGTAAATACTATAATGCTGCCATCATGGAGCAA
CTGAAAGGTCAGGAGCTGCCAATGCTCAAGGTTACTGATTTCATCAGCGACATGGGTGCA
GCTTACAAGGCAGCCGACCTGGTTATCAGCCGCGCAGGTGCCAGCAGTATCAGCGAGTTC
TGCCTCATCGGCAAACCGGTTATCCTGGTTCCAAGCCCTAATGTGGCAGAAGACCACCAG
ACCAAGAACGCCATGGCATTAGTCAACAAAGATGCTGCCATCTACGTAAAGGATGCCGAT
GCACCAGAGGTATTGCTCAAGAAAGCAGTTGACACGGTAAAAGACGAGGCTAAGCTTGCT
TCGCTCTGTGAGAATATCAAGAAATTAGGATTAAAGAACTCTGCCGACGTCATCGCCGAC
GAAGTAATCAAATTAGCAACAAAGTAA
>28B_gene_id_74
ATGAATAACAAGAGCATTGGTAATATTTTCAAGGGAGACAAGGTGATCTGGATGGTCTTC
TTCTTTCTCTGTATGATAAGCATCGTGGAGGTGTATTCTGCCTCCAGCTCCTTGTCGTAC
AAGACAGGAAACTACATGGCACCTGTCATCCGCCACATCTTGCTCTTGGGAGGCGGTCTG
TTCACCATGATTTGCATGCTCAAGGTGAAATGCAAGTATTTCAAGATTGTTACCCCCGTC
GTGATGGGCATCTCATTACTGTTGCTCGTTCTGGTCTTGGCTACCGGTCAATCTACCAAC
GGAGCCTCCCGATGGTTCTCTCTGATGGGCATACAGTTCCAGCCTTCAGAGATAGCGAAG
GGAGCGGTAGTACTGGCTGTTGCTCAGATTCTTAGTGCTATGCAAACAACTCAGGGAGCC
AACAGGAAGGCATTCAAGTTTATACTTGTAGCAACCGCTCCATTTGTAATTCTCATCGGA
CTGGAAAACTTATCCACAGCCATGCTCCTCAGTATCACAATCTTAGCCATGATGCTCATC
GGACGAGTGCCGATGAACCAGATTGGCAAGCTGGTGGGACTGTGCATGATTGTCATCGTC
ACAGCCTTTGCAGGTATCATGATAGTAGGACAGGACAAGGGCGAAGAGGGCAATAAACCG
GAAAATACGCTGACCGAGAAGGTTGAGCAGGAACAGAACAAGCCTAACATGGCAGAAAAG
ATGTTCCATAGAGCCGACACCTGGAAAGCCCGTATTGACAAGTTTATGAACTCCAAACCT
GTAGCCCCACAGGATGTCGATCTCGACAAAGATGCCCAAGTGGCACATGCCAACATCGCC
ATCGCCTCTTCCAACATCGTAGGCAAAGGGCCTGGAAACTCAGTAGAAAGAGACTTCCTC
TCACAGGCGTTCTCAGACTTCATCTATGCCATCATCATCGAAGAGATGGGTATATGGGGA
GCCGCACTGGTTGCATTCCTCTACATCATCCTCCTGTTCAGAGCTGGCAGAATAGCCAAC
CGGTGTGAGAACAATTTCCCTGCCTTCCTCTGCATGGGACTCGCCATCATGCTGGTTACC
CAGGCACTCTTCAACATGGCAGTAGCAGTAGGTTTGGCTCCTGTTACAGGACAGCCACTA
CCACTCATCAGTAGAGGTGGTACATCTACCATCATCAACTGTCTGTACATGGGCATCATC
CTGAGTATCAGTAGAACAGCCAAGAAGAAAGAGATACCTCAAAATGAGCTCGACGACAGC
AAAATGGTGGCTGCCTGA
>28B_gene_id_75
ATGAGCAAAATTGTAATTTTAGGAGCTGGCGAAAGTGGCGCAGGTGCAGCCGTGCTGGCA
AAGAAAGAGGGATTCGAGGTCTTTGTTTCAGACATGTCAAAGATCAAGGATAACTACAAG
AAGTTGATGGATGACCACAACATCGAATGGGAAGAAGGTCACCATACAGAAGAAAAGATT
TTAGATGCAGATGAAGTCATCAAGAGTCCGGGTATTCCTAAGGAAGCACCTATGATACAG
AAACTGATGGCTAAGGGTACACCTATCATCAGCGAAATAGAATTTGCGGGCAGATATACT
GATGCCAAGATGATCTGTATCACGGGAAGTAACGGTAAGACAACCACTACCTCGCTGATT
TACCACATCATCAAGTCGGCTGGCTATGATGTAGGTCTGGCAGGCAACATCGGAAAGAGT
CTGGCCCTTCAGGTGGCTGAAACTCCTCATAAGTACTACGTCATCGAGCTGAGCAGTTTC
CAGCTCGACAATATGTATGAGTTCCGTGCCAATGTGGCCATCCTGCTCAACATCACTCCA
GACCATCTGGACCGTTATGAGTTTAAGATGCAGAACTATACCGATGCCAAGATGCGAATC
ACCCAGAACCAGACAGAAGAAGACAGTTTCATCTTCTGGAACGATGATCCTATCGTTACA
AAGGAGCTGGCTAAGTACAACCTCAAGTCACATCTCTGCCCATTCTCTGAGTTCAAGGAG
GAAGGTTGCGTTGGCTTTATCGAAGACGGCAAATACAAACTCAACTTCCCTTCAGACTTC
GAAATGCCACAGGCAGACATGAGTCTACGCGGCAAGCACAACATCTATAACAGTCTGGCC
GCAGGTCTGGCATGCAACATCGTAGGCATCGACCACGAGACCCTGCACAAAGGCTTGAGC
GACTTCCCTGGTGTAGAGCACCGTCTGGAGAAAGTGGGCAAGTTCCAGGGCGTTTACTAT
GTGAACGATTCAAAGGCTACCAACGTAGATGCCTGCTGGTATGCGCTGGAGAGTATGACC
ACCCCTACCATCCTCATCATCGGCGGTAAGGATAAGGGAAATGACTATAACCAGATCAAG
GACCTGGTAAAGGAGAAATGTGCTGGTATCGTATATCTCGGAGCCGACAACCAGAAGTTG
CACGACAACTTTGACGCACTCGGCATCCCTGTACGCGACACTCACAGCATGAAGGATTGC
GTGGCAGCCTGCCAGGAATTGGCAAAGCCGGGCGATACCGTACTCCTCAGCCCATGCTGC
GCAAGTTTCGATCTCTTCAAGAACATGGAAGATAGAGGCGAGCAGTTTAAGGCGCTGGCA
AGAGCTATCGGAGAATAA
>28B_gene_id_76
ATGTGGGGCTACATCTCATTCCGTGCCCTGCTTGCGCTGATTTTATCATTGGTAATCTCT
GCCTGGTTCGGCGAGAAATTCATCAAGTATCTCAAGAGCAAGCAAATTACAGAGACACAG
CGCGATGCCAGCATCGACCCGTTCGGTGTCAAGAAGATTGGCGTTCCTTCTATGGGTGGT
GTCATCATCATCCTGGCTATCCTCGTACCGGTACTGTTACTCGGACGTTTGCGCAACATC
TATCTGATCCTGATGATCATCACCACCGTATGGCTCGGCTTTCTCGGTGGAATGGACGAC
TTCATCAAGATATTCAAGCGCGACAAGGAGGGATTGAAGGGCAAATATAAGATTATAGGA
CAGATTGGTATCGGCCTGATCGTGGGACTGGTACTCTGGTCTTCACCTGATGTAAAGATG
AACGAGAACCTCGCCATCGAGCAACAGGGACAGGAAACGGTGGTAAAGCATCGTACGGAA
GCAAGAAAATCGCTGAAGACCACCATCCCATTCGTCAAGGGACACAACCTCGACTATTCC
AGCATCACCAGTTTCTGCGGTAAGTACAAGGTAGCAGCAGGCTGGATTCTCTTCGTCATC
ATGACCATCTTCGTTGTAACAGCCGTATCAAACGGTGCCAACCTCAACGATGGTATGGAC
GGAATGTGTGCCGGAAACTCCGCCATCATAGGTGTGGCGCTAGGCATACTTGCGTATGTG
TCGTCGCACATCGAGTTTGCCGCCTACCTCAATATCATGTATATTCCTGGATCTGAGGAA
CTGGTAGTGTTCTTCTGTGCCTTCATCGGAGCCCTCATCGGTTTCCTCTGGTACAACGCC
TACCCTGCCCAGGTATTCATGGGCGATACGGGTTCGCTGACCATCGGCGGTATCATCGCA
GTAGGTGCCATCATCATCCACAAGGAGCTGATGCTGCCTATCCTCTGCGGTATTTTCTTC
GTAGAAAGCCTCAGCGTGATGATGCAGGTTTACTATTACAAGATAGGAAAGCGGAGAGGT
GTGAAGCAGCGTATCTTCAAGCGCACACCTATCCACGACAACTTCCGCACACAGGACAGT
CAGCTGGATCCTGACTGCAAGTATCTGTGGAAGAAGCCTCGCAACTGCTTCCATGAATCA
AAGATTACCATCCGTTTCTGGATTGTAACCATCATTCTGGCAGCATTGACCATCATCACA
TTGAAGATCAGATAA
>28B_gene_id_77
ATGAAGTTACAAGAATTACTCAAAAACATCGAGCCGGTTCAGATAATCGGCGATGCTGAT
GTAGAGGTTACGGGAGTAAACATCGACTCTCGCAAGATTAAGGAAGGTCATCTCTTCGTT
GCCATGAAGGGAACGCAGGTTGACGGTCACAAGTTTATTCCAAAGGCATTGGAACTGGGC
GCAAAGTCGGTTTTGTGCGAAGACATGCCTGAAGAGAAAGTTGAGGGCGTAACTTACATT
CAGGTCGCTTCGACCGAGGATGCTGTCGGCAAGGTAGCAACCCTTTTCTACGGCGACCCT
TCAAGAAAGCTCAAACTGGTAGGCGTAACAGGTACCAATGGTAAGACCACCATTGCCACC
TTATTATATAATATGTTCCGCAAGTTCGGCCATAAGTGTGGCTTGCTCTCTACCGTCTGC
AACTACATTGAGGACGAGGCTATCCCTGCCGACCATACCACCCCAGACCCTATCGAACTG
AACATGCTCCTGGGCAAGATGGTAGAGGCTGGCTGCGAGTATGCCTTCATGGAGTGCTCT
TCTCACGCCATCGCACAGAAGCGTATCGGAGGCCTACAGTTTGCCGGAGGCTTGTTCACC
AACCTGACCCGCGACCATCTCGATTATCACAAGACATTCGAGAACTACCGTAACGCCAAG
AAGGCTTTCTTCGACGGACTGCCTAAGACAGCCTTTGCCATTACCAATGCCGATGACAAG
AACGGCATGATCATGGTACAGAACACCAAGGCTACCGTGAAAACCTACTCTACCCGCAGC
ATGGCAGACTTCAGAGCCAGGATCCTGGAGTGTCACTTCGGCGGCATGTATCTGGAGATT
GACGGCAAAGAAGTGGGCGTACAGTTCATCGGTAAGTTCAACGTGAGCAACCTGCTCGCC
GTATATGGTGCAGCCATTATGCTCGGCAAGAAGCCAGAGGATGTACTCGTAGTGATGAGT
ACCCTTCACAGCGTAAGCGGAAGACTGGAACCAATCCAGTCGCCAGAAGGTTATACCGCC
ATTGTTGACTATGCCCATACACCAGATGCACTGGAGAACGTATTGAACGCCATCCACGAA
GTGCTCGAAGGCAAGGGCGGAGAAGTCATCACCGTTTGCGGTGCCGGTGGCAACCGTGAC
AAGGGCAAGCGCCCATTGATGGCACAGGAGGCTGTAAAGCAGAGCGATAAGGTAATCATC
ACCAGCGACAACCCACGTTTCGAAGAGCCACAGGACATCATCAACGACATGCTTGCCGGA
CTCAATGCCCAGCAGATGAAGAAAGTAATCAGCATCGTAGACCGCAAGGAAGCCATCCGC
ACAGCCTGCATGCTGGCAAAGAAGGGCGACGTGATTCTCGTAGCCGGTAAGGGACACGAA
GATTACCAGGAGATCAAGGGCGTAAAGCACCACTTTGACGATAAGGAGGTGATTCGCGAC
ATCTTCGGAATTTCACAGAAGTAA
>28B_gene_id_78
ATGAGCAGCAAATTTGATCATAAGAAAGTAATGCCCCGCTACAGCGCCATCGCCATCATC
ATGACGATTTTCGCCATAGCCGTAGTGGGTAAAGCGCTCTACATCATGACCGCCAAGCAT
GATTACTGGATGAAGGTGGCAGAACGGCAGAAGAAGGATTCCGTGACCGTAAAGCCAAAC
CGAGGCAACATCTTGAGCTGCACAGGACAGCTGATGGCAAGTTCGCTGCCGGAGTTTAAG
GTTTTCATGGACTTCAAGGCGCTGAAAGATGCAGAAAACGACTCGCTGTGGGATGTCAAG
CAAGACTCCATCTGTCTTTGCCTGCACCAGATATTCCCGAACCTGAGCGAATCTGATTTC
AAGAAGCACCTCACCGAAGGTCGCGCCAAGATGAGCCGCCACTGGCCGGTTTATCCGAAG
CGTGTAGACTATAACACCTTCACCGAGATAAAGGACATCCCTGTATTCCGCCTGAAACCC
TACCAGAGCGGTTTCCACTGGGAAGAATATAATGCCCGAACCAGAACTTACGGTTCGCTG
GCAGGCCGTACCATCGGAGCCATGTATGGCGCCAAGGATACTGCCCGCTTCGGTCTGGAG
CTGAGTTACGACTCCATCCTGCGAGGCACCAACGGTATCGTGCATCGCCGCAAGGTGCGC
AACAAGTTCCTCGACATTACCGATACCCCTCCTATTGACGGAGCCGATATCATGACCACC
ATCGATGTGAGCATACAAGACCTTGCCGAACGCTCACTCATCGACGAGCTGAAGGAAATC
AACGCCAATGTGGGTGTAGCCATCGTGATGGATGTACCTACGGGCGACATCAAGGCCATC
GTAAACATGGAGAAATGTTTCGACGGCGAATACAGAGAAATCCACAACCATGCCGTGAGC
GACCTTCTGGAGCCAGGTTCGGTGTTCAAGCCAGCCTCTATCCTCGTAGCGCTGGACGAC
GGAGTGGTAGACACCACCTATCATGTAGAAACCGGTGGCGGTATATGGCCGATGTACGGC
AGAGAAATGAAAGACCACAACTGGCGAAAAGGCGGATACGGAATGCTGACCCTCGCACAG
ACCCTGTGGTATAGTTCGAACATCGGTGTGAGCCGCATCATAGACGACCATTACCGCAAC
AACCCGGAGAAATTCGTAAAGGGTATCTACCGTACCGGTCTGCACGACGACCTGAAGATT
CCGCTGGTGGGAGCAACGCCAGCCAGAATCCGCATGCCGCACAGAAACAAGAACGGACAA
TATGACAACTGGGCAAAGACCAGTTTGCCATGGATGAGTATCGGATATGAGACCCAGATA
CCGCCTATCTCTACCCTCACCTTCTACAACACCATCGCCAACAACGGCAAGATGATGCGA
CCAAGATTCGTGAGCAAGGTAATGAAGAACGGAGAAACCATCATGGAATTTCCTCCTGAA
GTGATGCGCCAGCAGATAGCCAAGGAGAAGAGCATCAAGGAACTGCAAACCATCCTGGAA
CAGGTGGTAAGCGTGGGACTGGGAAAGAAAGCCGGTTCGCCTAACTTCAAAGTGGCAGGA
AAGACCGGTACAGCCCAGATTTCAAAAGGTGCCGGCGGATATAAGAGTGGCGGAACCAGC
TATCTCATCAGTTTCGCAGGCTACTTCCCTGCCGATGCGCCACGCTACAGCTGTATCGTC
TGCATACAGAAATCCGGTTTGCCTGCTTCGGGCGGTACGATGTGCGGTAAGGTCTTCCAT
GAGATTTCAGAAGGCATCATGGCGCAGAGTCTGAAAGTTGACGTAAAGGACGCCCGCGAC
TCAGCATCCGTCTTCGTTCCTGACGTAAAGGCAGGCAATATCCTTGCTGCCAACTATGTG
CTCAGCCACCTCGGCATCAAGACCAATGCCAACTGGAGTGGCAGCTATGCCGACGGCAAC
CCTATCTGGGGCAAGGCAGAGCGCGTGGGTAACCACAGCATCAAGCTCATCAGGGAGAAA
CAATACGGCAAGACAATCGTACCCGACGTTACCGGAATGGGAGCCCGAGACGCTATCTAC
AATATGGAGAGCCGGGGCATCAAGACCCAGATTACAGGTAGAGGAAAGGTAGTAAAGCAG
AGTCTGGTGCCGGGAACGGTCATCAAGAAAGGTGCCGTATGCAGCATTGTGCTCGAATAA
>28B_gene_id_79
ATGATAAACGATAAAGACATAAACATCAGCGAGAAGCCTATCGCCGAAGAAAAGGCACAG
GCATCACAGAAACCGCCGAAGCAGGAAACCCCGAAGCAGGAGAACCTGCAGCAGGAAGAG
CCACAGCAGCAGGAAGCCCCACAGGCTTCGCTCAAGGAAGTGATAGCCAAGCAAGCCATC
GAGGAAGAGGCTTCAGGATCATCGAGCTTTACGCTGCGAAAGATTCTGGGTGGAGACATT
CTTACCGCACAGATCATACGCCGGCAGATATGGCTCGTTATCCTCATCGTGTTTTTTGTC
ATTATCTACATATCCAACCGATACAATATCCAGAACGATATCATCGAGTTGGACAAACTG
CAGAAAGAACTGCAAGACACAAAATATAAAGCGCTGTCTACAAGCAGCCAGATAACAGAG
AAGAGTCGTGAAAGTAATGTGCTCGACATGCTGAAAAACAACAAAGACAGCGTGCTGCAC
ATCGCTACCCAACCTCCATACATCATAAACGTACCCGAAGAATGA
>28B_gene_id_80
ATGATAAAGACAGCAGAAACATATCACGTACCGGTGCTCCTCAAGGAGAGCGTTGACGGG
TTGAACATACAGCCAGGAGGCATCTATGTAGACGTAACCTTCGGTGGCGGCGGACACTCC
AGAGAGATTCTGTCGCGCCTGACGGAGGGAGCGCACCTGTACAGCTTCGACCAGGATGCC
GATGCAGAACGCAACGTGGTGGCAAACGAAAACTTCACCTTCGTATGCTCCAACTTCAGA
TTCCTGAAAAACTGGATGCGCTACTACGGGGTAGACGGACTCGACGGACTGTTAGCCGAC
CTGGGCGTATCGAGCCACCACTTCGATGACGAGACCCGCGGTTTCTCCTTCCGTTTCGAC
TCCCCACTCGACATGCGCATGAACAAGCGTGCAGGCAAGACTGCTGCCGACATCGTAAAC
GAATATGACGAAGGTGCCCTTGCCGACATCTTCTACCTATATGGTGAGCTGAAGAACTCG
CGCCGCATCGCCTCGGCACTCGTCAAGGCAAGAGCCGAGAAGCCCATCCTCACCACCAAA
GACTTCATGGCAGCCGTAGAGCCTCTCTTCAAGCGGGAACGCGAGAAGAAAGACATGGCA
AAACTCTTTCAGGCGCTGCGCATAGAAGTGAACCACGAGATGGACGCCCTGAAAGAGATG
CTCCGCTCAGCCACGGAACTTCTGAAACCGGGAGGCCGACTCAGCGTCATCACCTATCAC
TCGCTGGAAGACAGAATCGTAAAGAACATGATGAAAGCGGGCAATGCAGAAGGCAAGATA
GAGCAGGACTTCTTCGGAAGAATAGAAACCCCTTTCAAACTCGTGAACAACAAGGTTATC
GTTCCCGATGCCGACGAGCAGGAAAGAAACCCTAGGAGCAGAAGCGCCAAACTAAGAATA
GCAGAAAAGAAATGA
>28B_gene_id_81
ATGAGTGAATCAATAGAGAAAACGATAGACATAGATAAGATTCTTAAGAGCAAGATGGGA
AGCAAGGTGAAATTCGTACCGCGCTTCCTGGTTTCCTGGCTCAAGAAGATTATTCACGAG
GACGAGGTGAACAGGTTCTTGTGGGAGAGCCGTGGCCTTTCGGGTACTGAATGGCTCACC
GAATGTGTGCGCTATCTGAAGATGGATGTTGAAATCGTAGGCTTGGAAAACCTGCCTGAC
AAGAACGACGGCAAGCTCTATACCTTTGTTTCCAATCATCCTCTGGGCGGACAGGACGGC
GTATGTCTCGGTTCCATCATCGGCAAGCACTATGATGGCAAGTTCCGCTATCTGGTGAAT
GATCTTCTGCTCAACTTGCCGGGTTTGAAACCTGTAAGTATCGGCATCAACAAGACGGGT
CGCCAGAGCCGCGATTTCCCACGTATGGTGGAGGCGGGCTTCAAGAGTGACAACCACATG
CTGATGTTTCCGGCTGGCTTGAACAGCCGCAAGCGCAAGGATGGAACTATCCACGACCTG
CCTTGGAAGAAGACGTTTATCTCTAAGAGTGTAGAATATCAGCGCGATGTGGTGCCTATC
CATTTCGGAGGGCGCAACTCTGAGCGTTTCTACCGCATCGCCCGATTTAGCGACAAGTAT
CTGCCGTTCAATCTCGCCATGCTGTTCCTGGTTGACGAGATGTACAGAAATGTGGGCAAG
CATTTCCGCATCTCCATCGGCAAACCGATTCCTTGGCAGACTTTTGATAAGAGCAAGTCG
GCTACAGAGTGGGCGCAGTATGTTGAAGACAGGGTTTATGAACTTTAA
>28B_gene_id_82
ATGGAAGAAGAAATCATCCAACCGATTGACCGTGAGCTCCTGAAGAGTGAGCTTACACCC
GACAAGCAACTGAGAATGACCAATAAGAGCCATAACGAGATTTACATCGTTACGGCAAAT
GATTCGCCTAATGTGCTGAAAGAGATTGGTCGACTTCGTGAAATCGCTTTCCGCGAAGCG
GGAGGCGGAACGGGCAAATCTATGGATCTTGATGAGTTCGACTTTGGTGACAACTGTTAC
AAGCAGCTGATAGTCTGGAACCCTGAAGCCGATGAGATTATCGGCGGTTACCGTTATCTC
CTGGGTAAGGACTGGGAGCTCGATGAGAAGGGACAGCCTAAGCTGGCAACCAGCCACATG
TTCCATTTCTCCGACAAGTTCCTCAAGGAGTATATGCCTTATACCGTAGAGTTGGGCCGT
TCCTTCGTTTCGCTCGAATATCAGAATGTACGTACCAACACCAAGAGCATCTTTGCTCTC
GACAATCTCTGGGATGGTTTGGGCGCCTTGACGGTTCTCTATCCGGAAGTAAAATATTTC
TTCGGCAAGATGACGATGTATCCGTCTTACATCCGTCGTGGCCGCGACATGATTCTCTAT
TTCCTCAAGAAGCATTTTGATGACAAGGAGAACCTCGTAATCCCGATGAAACCGCTGAAA
TTGGATACTCCGGAGAGTGATTTGGCTGCTATCTTTACAGAAGATGACTTCAAGGCAGAC
TATCGTATCCTGAACCGTGAGGTTCGCAAGTTGGGTTATAATATCCCTCCTCTTGTTAAT
GCCTACATGAGTCTGAGTCCTACGATGAAGCTTTTCGGTACCGCCATCAACTATGGCTTT
GGTGATGTAGAGGAGACCGGTATCCTTATCGCCATCGATGAGATTCTCGAAGAGAAGCGA
GTTCGCCACATCAACAGTTTTATTAAGGAACATCCTGAGGCTCTGAAGATTACGAGCGGA
GCCAATAATTTGATTTATAAGGAAAAAGGTATCTAG
>28B_gene_id_83
ATGGACAGAAAATTATCAATCAGATTTTATAAAGACCGGGAAGTAAGAGCGGTTTGGGAC
GGGGAATACAACAAGTGGTGGTTCTCTGTGCTGGATATTATCGGCGTATTGAACGAGCAG
GACGATTATAGCAAGAACCGTAATTACTGGAAGTATTTGAAAAATAAACTGAAGAAGGAA
AATAATGAACTGGTTAGTGCTACTAACCAGTTGAAATTACAAGCTCCTGACGGCAAACTG
CGTTTGACCGATGTCCTCGACAACGAAGGTATTATGTTGCTAGCCAGGAACTTTCCTAAC
AATAAAGCTGCCGACTTCCTGGATTGGTTTACCTATAGCGATAATACCATTGATGGCCAG
AGCCGCAAGAAAGCATACACTCTTTTTGAGAGTGAACTGATTAATTCCATTACTGAAGGT
TCTGTCAAAGGTTTGCAGCAGATTCATGCTTTCCTCTTTGGTGGTCTATACGATTTTGCG
GGACAGATCCGAACTATGAACATTGCAAAGGGCGGTTTCCAATTTGCCATGGCGCAGTAT
CTTCCACAAACACTTGCTGGAATCGAACAGATGCCGGAAAGTACGCTGGATGAAATCATC
GACAAATACGTAGAAATGAACATTGCTCATCCTTTCCGTGAGGGAAATGGCAGAGCTACG
CGCATTTGGCTTGACTTGATATTGAAGCGCAGGCTGAAAAAATGCGTGGATTGGAGCCTT
ATTGACAAGAACGATTATTTGGCTGCGATGACACAAAGTGTTGTTGATAGTAGTAGCATC
AAACAGCTTATTTCCAATGCTTTAACAGATCAAATTGAAGACCGTGAGGTCTTCATGAAG
GGCATAGACTATTCTTATTATTATGAGCAGGTGGATGAATAA
>28B_gene_id_84
ATGGAGTGGAAACAACTGATATCCAACAAGCGTTTCGGACAGGAGCATAAGCATGCCGAG
CGCCATGATGATCGCTCTGAATTCAAGCGCGATTACGACCGTCTTATCTTTTCATCGGCA
TTCCGCCGCCTGCAGAACAAGACGCAGGTTTTCCCTTTGCCGGGCAGCATCTTCGTTCAC
AACCGCCTCACCCACAGTCTGGAGGTGGCGAGTGTGGGCATGTCGATAGGTAACGACATT
TCCCGACACGTCATCCGGAAGCGGCCTGAACTGAAGGATACGCTCTTCGAGGAGATAGGT
ACCATCGTAAGTGCAGCCTGTCTGGCACATGATTTGGGCAATCCGCCTTTCGGTCATTCC
GGCGAGAAAGCCATCCAGACTTTCTTCTCTGAAGGACCGGGTCAGAAGATAAAATCAATG
GTTTCATCGGAGTTTTGGGATGATATTACGCATTTCGAAGGCAACGCAAATGCCTTCAGA
ATCCTGACCCACCGGTTCAAGGGGCGCCGTCAGGGTGGTTTCGTCATGACCTATTCCATG
CTTGCTTCCATCGTAAAATACCCGTTTGCAAGCAGTCTTGCCGGCAACCACGGCAAGTTC
GGTTTCTTTGCTTCAGAAGCGGAATCTTATAGGAAAATTGCCGATGAATTGGGCATTTTT
TGCAAATCTGCACCGGGTGAGCCTCTCAAATACGCCCGCCATCCACTTGTATATATGGTA
GAAGCTGCCGACGATATCTGCTACGAAATCATGGACATCGAAGACTCCCATAAGCTCAAG
ATTCTTTCCTTTGCCGAGACGGAGCACTTGCTGCTGAGTTTCTTCGATGAAGATATCCAG
CAGAAGATACGCCAGCGCATCATCGACGAAGAACTGACTGACGAAAACGAGAAAGTGGTT
TACATGAGAGCCAGCGTCATCGGCAAACTGGAGAACGAATGTGTGGCAGCCTTCCTGGCT
CACGAAGAGGAAATCCTTGCCGGAACTTTCGAGGGCAGTCTCATCGACCATATTTCCGAG
CGCCAGAAAAAGGCATACAAGGAATGTGAGAAGATTTCCTACTCCAAGATTTACCAAAGC
AAGCCGGTACTCGACATAGAACTGTCGGGTTATCAAATCATGGCAACTCTGATGGAGGTT
TTCATCGAGGCAGCCGTCAACCCATCGCGTTTCTACTCCAAGCAGCTCCTGCGCCGGGTA
AGCAGCCAGTATGATATAGAGAACGAGAATCTGGAGGAGCGCATCATGGCGGTAATTGAT
TACATCAGCGGCATGACCGACATCTATGCGCTCGACATCTATCAGAAGATCAACGGAATC
AGTCTGCCTATTGTATAA
>28B_gene_id_85
ATGATAAAAGTACAGATTATCAACAAGGGGCATCAGCCTCTACCTGCGTTTGCCACACCT
CAGAGTGCCGGCATGGATTTGCGTGCAAATATCGATGAGGCAATCGTGCTTCATCCTATG
GAGCGACGGTTGGTGCCAACCGGTCTTTATATGGCTTTGCCTGCAGGTTATGAAGCGCAG
ATCCGTCCTCGCAGCGGTCTGGCTTTGAAGCATGGCATTACCGTACTGAATACGCCGGGA
ACCATCGATGCCGATTATCGCGGTGAAATCATGGTTCTGCTCATCAATTTCTCTACAGAG
GATTTCGTTATCAACGATGGCGAGCGTATAGCCCAGATGGTGCTGGCTAAGCATGAACAA
TGCGATTTCATCGAGGTTAATGAACTCGATGAGACCGAGCGTGGTGCCGGCGGTTATGGT
CATACGGGAGTAAAATAA
>28B_gene_id_86
ATGAATCTTAGAAATATCAGTTGGGCAATGGGGCTGGTCTTGCTGGGTTCGGTAGCCATG
CCGTCGCTTGCCCGTAAAAAGAAGGTGCAGCCGGTTCAGAAGCCGGCGGTTCAGGAGGAC
CATCTCTCTCCGAACGACCGCCAGCGCTACAACTATTTCTTCCTGGAGGGAGCGCGCCAG
CAGGCTGCCGGCAATTATTCGGCGGCTTTCGACCTTTTTGAGCATGCCCGGAAGATTGAC
CCGAAGGCGGCTGAAACCTATTTCTATGAGTCGCTTTTCTATTCTCAGCTCAAGCAGGAT
TCCCTGGCACTTGCCTATATGCAGAAGGCAATAGAACTGAATCCGGAAAACCAGACCTAT
GCAGAGCAGTTGGGCAGATATTATATAGGTAGCCAGAAATACGATCTTGCCATCGATGCC
TATGAGGCTCTGTATGCCAAAAACCACGATAATACCGATGCCCTCCGCATCCTGGTTCAG
CTTTATTCCCAGAATAAGGATTATAAATCAGTACTCAAAACCATTTCGCGTCTTGAGGTG
GAAGAAGGTGAAAGCGAACAGTTCACCCTCTCTAAAATGAGAGTTTATGAACTGATGAAC
GACAAGAAGGCTGCCTATCAGGAACTGAAGTCGCTGGTAGACCAGCATCCGCTGGATATG
CAGTACAAGACGATGCTGGGCAACTGGCTCGTACAGCACGACCGCCAGAAGGAAGCTTAC
AAGTGCTTTACCGATGTGCTGAAGGAAGAGCCTGACAATTCCTATGCCCAGATGTCGCTT
TACGACTATTATAATGCCACCCATCAGGAGCAGCTTGCCGGGCAGATGCTCGATAAGATA
TTGATGAGTCCGAAATCGGATCTGGAGACCAAGGTGATGATGTACCGCTCTTTCATTCAG
AAGAACGAGAGCGAAGGTGGCGATTCTACCAAGGTGATTGCGCTGTTTGACAAGGCGCTC
AACGTGGCTCATCCGTCAGCCGATGTGGCAGAGATGAAAGCGGCTTATATGAGTTTAAAG
AAGATGCCTGCCGACTCTGTTTGCCGTGCCTTCGAAAAGGTGCTTACCATAGCGCCGGAT
AACGTGAATGCCAGAATGCAACTCGTACAGATGCTCTGGAACGAGAAGAAATATGACCTG
GTTTCCCAGCAATGTAAGGCGGCTCAGGAGTATAATCCCGAAGAAATGGTGTTCTATTAC
TTCGGTGGAATGGCGTATTATCAGAAAGATAAGGAAGACGAGGCGCTCCGTGAGTTCCGT
CTCGGATTGGCGCAGGTGAATGCACAGTCGCCTGCCGACCTGGTTTCCGACCTCTATGCC
GTAACCGGCGATATCCTTCATAAGAAAGGTGAAGAGCAGGAAGCCTTTGCGGCTTACGAC
TCCTGCCTGCAATGGAAAGATGACAACGTGATGGCGCTGAACAACTATGCCTACTATCTG
AGCGAGAAGGGCGTTGACCTGCATAAGGCTGAGTCGATGAGCTACAAGACCATCAAGGCA
GAGCCGAACAACGGTACTTATCTTGATACCTATGCTTGGATTCTCTTTATGGAAGAACGC
TATGCTGATGCCAAGACTTATATAGACCAGGCACTCAAAAACCGCGATTCCACCGCAGAT
AACAGTACGGTTATTGAGCATGCCGGAGATATCTATTATATGAATGGTATGGCCGATGAA
TCCGTAGATTTCTGGAAGAAAGCCTATACCGGCGAGAACCAGACTGAGGTGCTGGCATGG
AAGATTAAGAACAGACAATATATTACCGGAGAAGAACTGAAGAAGCGTAATGCGCCAAAG
CAGAAACCTGCCGCTACGAAGAAGTCAGTTAGAAAAGGTAAGAAGAAATAA
>28B_gene_id_87
ATGCGCCAAAGCAGAAACCTGCCGCTACGAAGAAGTCAGTTAGAAAAGGTAAGAAGAAAT
AAACGGAAAGTAGAAAAATCAGGAAAGATGAAATATACAATGAAGAAGAATAAGAAGATG
CTGCTTGCCGCAGCCTGCAGCATCCTGCTCCTCGGTTCTTGCGGAACCAGCAAGAATTTA
CAGGGCTCTGGCTCCACATCAGCCAGTCATCAGAAAGAGAATGCCACCAAGGGTTCTGGC
TCCCGTCAGAGTGAGACGCTCAGGAAGTTGGCTTTCGTACAGAAGGTTTCAGACAATCAG
GTGTATACCAGGAATATTGTAGGCAACATGTCGTTTACGCTCCAGGCTGGTGATAAGGAC
ATTACTGTGCCGGGCAAACTGAGCATGCGTAAGGATGAAATCATCCGCATCCAGCTCTTT
ATTCCTATCTTGGGTACAGAGGTGGGCCGTCTGGAGTTTACTCCCGACCATGTACTTATC
ATCGACCGTCTGCACAAGGAATATATCAAGGCAGATTATACCCAGGTAGACTTCCTCAAG
AAGCAGGGCATCTCCTTCTATTCTCTGCAGGCTCTCTTCTGGAACCAGCTGCTCCTGCCG
GGCGAAAGGACTGTGAAGGAATCAGACCTCAAGAAGTTTGATGCCAGACTGGATGTGGCA
GGAGATGCTGTGCCGGTTAGTTTCAGGAACGGCAATATGACCTATGCCTGGACAGCCAAC
CGAGGAACCGGCCGTATCACAGCAGCAGATGTTGTCTATAAGAGTGCGCAGAACGGCACC
TCCAATCTCCACGTCTCCTACGGCAACTTCAAGAGTGTAGGCGTCAAGATGTTCCCTGCC
TCCCTGAATCTGGCGATGACCACTACTGCTACCAGGAAAAAGCAGGAGGCTAAGATCAGT
CTGGAATTGAATCAGGTGAAGACCGACAGCAAATGGAGCACTCAGACCGAGATTTCGGGC
AAATACAAGCAGATTTCTCCAACAGATGTGCTCAGCAAGATATTGAGTATGTAA
>28B_gene_id_88
ATGAAGCGAATCTTATTATTCATCATGGCGATCACCTTCTCGCTCGCACCTTTTGCGCAG
AAGCATTCTGCCCAGAAGAAGCCGGTGAGAAAGACTGCCGTAACTGCGAAAAAGAAGGCT
ACTACTCCTGCCAGAAAGACCAACAGTAGAAGTCATGTGGTCAGAAAAACATCCAAATCA
GCTGCGCCAACCAGAGCAGAACGCAAGGCGGCAACCTATAGCAATGCCTCTATCCGGGGT
TTGCAGGGACAGCGCGCTTCTATCCGGAAGAAGATCAGAGAGCAGGAGCAGGCTTTGCAG
AGAAATAAGGCGGATGTGAAGAAACGTCTTGAAGACCTGATGGCGCTGAACGGAGAAATA
GACCAGCGTCAGAAGAAGATTGACGGTATCCAGAAGGATATCCATCATATTGACGGCAAT
ATCGGCATTCTGCAGGCACAGTTGAAAACGCTTCAGCAACAGTTGCAGGACCGCAAGAAC
AAGTATATCCGTTCCATGCGCTATATGAGCCGTCATCATACGGTTCAGGACAAGCTGATG
TTCATCTTCAGTGCCAAGAATCTGACACAGATGTATCGCCGCCTTTCCTTCATCCGCCAG
TATTCTTCCTATCAGAAGGTGCAGGGCGAGGCTGTAAAGGCTAAGCAGAAGCAGGTGAAC
GAGAAGCACCAGCAGTTGCAGCATGTAAAGGGACATAAGAACACCTTATTATATAAGGGT
AAGCAGGAGAAGACGGTATTGGAAGGTAAGCAGACCCAGCAGCAGGAAATGGTGCAGGGA
CTGCAGAAACAGCAGAAGACCATTCAGGCTGTCATCGCCGACCAGCGTAAGAAAGATGCG
GCAATCAACGCTCAGATTGACCGCTTGATTGCTCAGGAAGTAGCCAAGGCTCGTGCCCGT
GCTGCTGCCGAGGCTAAGAAGAAGGCCGCTGCCGCTGCTGCCGCCAAGAAACGTGCCGAG
GAACTGGCTCGCAAGAAAGCTGCTGCCGAGGCTGCTGCCAGGGAGAATGCCCGTCGTATA
GCCGAAGCCAAGGCGCGTGAGGCTGCTGCCGAAGCTGCCCGCAGAAAGGCTGCCGAAGAA
GCAAGACTGGCTGCCGAGGCTGCAAGAAAGGCTCAGGAGGAGGCTGCTGCCCAGGCTGCT
GCTCAGGCGAAGGCAAAAGCGCAGGCTAGGGCGCGTGCTGCTGCCGAGGCTGCCAAACGT
GCCGCCGCAGAACAGGCTGCCCGTGAGGCTGCTGCCGAACAGGCTGCAAGAAAGGCGGAG
GCTGAAAGACAGGCTGCCGAGTTGAAGGCGAAGATGGATGCGGAACGCAGTACCCGTGAG
ATTGCCGCTGCCAGGAAGGAGGCACAGGAGGCTTCTACCTTGAGTTCGGTAGACCGTATG
CTGAGCGGTGGATTCGAGGCTAACCGTGGTAGATTGCCGATGCCTATCAGCGGAAGTTAC
CGTGTGGTAAGCCATTTCGGCCAGTATAATGTAGAAGGTTTGAAGGGTGTAACGCTCGAC
AATAAGGGTATCAACATCCAGGGTAAGCCGGGTTGTGTGGCTCGCAGCATCTACGATGGT
GAGGTGAGTGCCGTCTTCGGTTATGGTGGCATGTGGAATGTGCTGGTGCGTCATGGTGCC
TACATCTCTGTTTACTGTAATCTGAAATCGGTCAGCGTTCATAAGGGTCAGAAGGTACGT
ACCCGTCAGGCTTTGGGTAGTGTTGGCTCTGAAAACATCCTCCAGTTCCAGCTTCGCAAG
GAGACAGCCAAACTCAATCCGGAGGCTTGGCTGAGCCGATAA
>28B_gene_id_89
TTGTTTACTTCTTGCATTTATGATGACTATTCCGGTTGTCCGCAAAAGGATGGCCGTAAA
ATGGTGCGGATTAATGTGGATTGGCATTTGTTTGATAAAGAGGTGCCTACTGGTATGACG
GTCATGGTGTTTCCCTGGTCAGGTGGTGCTCCGCAAACTGTCTTGACTAATGAGATAACT
CATGCCGACTTTTCCTTAGAACCTGGAAAATATCGTATCCTTGTATTCAACCAAAGTACG
ACAGAGTTTGGTACACTCGACTTTCTGGGAATGGACTCTTACGAGACAGCACGGGCTGTG
GTACAGCATGCAACATCGCGTTGGTACTCGCGTGGAGATGATGAACAGATAGGAGTTGAG
CCCGAGTGGCTTGCCTCTGATAAACTCGATGAATTCGAGGTTTCTGGAGACTTTTCTGAG
GTTACTTTAACTCCAAGGAATGTGCTTTCGCAAATCCATGTCAACGTGAAAGTTCCAAGT
ATAGGATACCTGCGTTATGCGAGAGGATCCTTAACTGGTATTTCAGAAGGCTATCTGCTG
GGGCAGGGGAAGCCGCTTAAAAGCAAGGTGACTTATCTTCTGGAATCCTGGACGAAATCG
ATTGATGAGAATGACGCGACGCTGGGAACGTTGAAGACATCGCTTAAATGTTTTGGTCTA
CCCGAAACCGACCATCCTTCTGCTGAAAACAATAAGCTATCCCTTTCTGCTTTGTTGATA
GACAACAAGACGCAGGTAGATTATCAGTTTGCGGTAGGAGATAAGTTTAAGAAAGATGAA
AATTCATCGGATTCAGGTTATATAGTTTCTCTCCATGTAGATGTTGATGTGCCACCTTTA
CCTGAGGTGAAGCCTTCTGAGGGAAGTTCTGGCGGTTTTGATGTCACCATCCAGGATTGG
GGTAAACCTGAGGATATTGATATGGAACTATAG
>28B_gene_id_90
ATGTATAAGAAATTTTTTATGGCTATTGCTGCCATGGCAGCGTTGACATTGGTAAGTTGT
TCAAGCGAAGACTTGAATAGCCTTTCAGACAATTCTTCTAAGGGGGGGCTATCAGCTTTG
ATGGCTATTTGGGAAGAAGTGCAGTTTCTGTAA
>28B_gene_id_91
GTGATAAATAAGGCTGAGCTTCAGACAAAAGGCTTTGGTGTGTTTGGTAACTATAAAGAA
GCTGATGGCCTGGAGTTTGGTTCTAATTGGTTCAAAAATGTGCAGGTAACTTATTCTAGT
AAAGATGCAAAGTGGACATATACTCCTCTTCAGTATTGGTTACCACAAGGCCATATTGAT
TTCTTGGCGTATGCTCCTTATGAAGATGGAAAAACGTTAACAAATAATTGTATTGATTTT
ACTGTTGCAGGTGAGGTTGCTAACCAGAAAGATTTGTTGTGGGCTAATGCTGCGAATCAG
ACAAAGGCAAACACCTTTGGTGCAGGTAAAAAAGTGAAATTCCAATTTGCTCATGCTTTG
TCTAGACTTGGTTATACTGTAAAGTTAAATAAGGTTTATACAGGTACAACCATTACGTTG
AACAATATTACATTGGCAGGATCTCCTGATGGAAAAACAGGAGCTTTCCATACAAAGGGT
ACCATAGATTTGTCTAAGCCTTCTTCTACAGGTCTTTGGACACCATCAACTTCTGATGCT
AAGCAGAATTTTGAATGGTTCACTGGAACTCAGAATTTAACTACAGATGCTTCTGATTCT
AAAAATCCTGATGCGAATTATTTGTTTGTAATTCCACAGGATTTCTCTGCTCAAGCAACT
GATAAACTTTATGTTATCGTAGAGTACACTATAAAAGGCTATAACGGTGTAGAGACACAA
ATGAAAAATACGGTTTGTAAGCAACTTTATAATAAATTCGAGCAGGGCAAGGCATATACC
ATCAACTTGAATATTGGTCTGACTCCAATCGAATTCGATGCTGAGGTTACTGATTGGAAA
ACTACAGATGATACTTCAATCGAAATCGATTCTTGGAATTAA
>28B_gene_id_92
ATGAAGTTTCTTCGTTTAGCCTTTTATGTTTTGATAGCACAGCTGGTATTATCTGGTTGT
GCCGGCGAAGGCGTGGAAGAAACTTCATCTTCTTCATCTTCTGAAATCAACTTTGATGCT
TATCTGGGTCGGAATGCTTCAACCCGTGCTGGAGAAACCAATATTACTTCTCTCCAAGGG
AAGTATCCTAACTCCGGATTTGGTGTCTTTGCAAGATACAACCACGATGGGACAATCTCA
TCTCTGATGGATAATGAACACGTAACCTGGAATGGGAATCGTTGGGGATATACAAATACC
CGATATTGGCCAAATCAAGGAACTGTGAATTTCTATGCCTTTGCGCCTTATCACAAAAGC
GTAAAACTGGTAAACAAACCTAAGAGTGACGATGCCTATCCAACTTATATAGAGTTTACT
TCTTCAGCGTCTGTAGATTTGGTATGGGGAGCACAAAAAAATAAAACCGCCCCAACATCT
CCGACTGACAGTAAAGTGAAATTTGAGTTTAAACATGCTTTGGCTCGTTTGGCATTTGAT
ATCACAGCCAAACCGGAATTAGAGGAAAATGGTGCTGTGATAAACGTTAAAGAGGTGAAA
CTGTATGGCAGAACAGAAAATGAAGGTGCCTTTGATGTCCATGGCTATCTGAATCTTGAA
GACGGTACATGGTCTGTTGATGGTCCTGTAATAAGTACTAGAGTGGTTTATACTTGGACA
CCAACTGGCGCAGATGGAACCAGCTTTAAGTTAACTGCACCTCAGTTAAACCATAAATGT
ACAAAAATAGAAAATGATTCCAATTCTTATCTCTGTATAATCCCTCAGACGAAGTACAAT
CAGTTTTATCTGCAGATAACTTATACGGTACAGCAGGGAAGTTTTGAGGAAGAGGTGACG
GTAAGTAAGAATCTGTTAGATGTTCATGATCCTTTTCCGTTTGAAAAAGGAAAGGCGTAT
GTCTTTCATTTGAAACTTTCACTTGATCCTATCAATTTCAACATAACGGCTGATGTCGAA
AAATTTGTTGAGGGGAAAAATGAATAA
>28B_gene_id_93
ATGAATAATGTGTTTATAAGGATAATCGGGAATATGAAGCGGAATATTTATAGTAAGTTA
TGGATGATTTTCTTTGTCTTGATGGGTGCAGCCTGTACCAATCAGGTGGAGGATGCTATT
CCTGTATCTGATCAGCCTATTGAGTTTTCCGTGCAATCAGATTGGAAGGAAATTCCCAAT
ACTCGCTCGAATGATGGTAAAACGAAATTTAACACTGGTGACGAGATTCAGATTTTCGGC
TTCCATAAGTCTTCTTCTGGTGAGGTTCAGAAGTTTATGTATCGTGAAGATGGCTGGATT
AGAGGTCAGAAAGTAAAATTTGATGGTACAAACTGGAATTATTCACCCAAGCGTTTCTGG
CCAAAAGAGGGAACGCTAGATTTTTATGCCGGCTATCCAGCGTACTCTGTTGGCTATGAC
GAAAAGCATAATAGGATGACTTATAAGCAGGAGACCCATCCTTTGGAGCTTGATCTGTTG
TGGGGCGTATCTACCGGTCATGATTGTACAACAACAGGTCGTAGAAGCAACGTAGAAATC
ACGATGAAGCATGCCTTGGCTAAGGTGATTATCCGTTTTGACTCCTCTTTGGGTGAAATC
AAGCAAGCTATAGTTTCGGCTTACAATGCTGGCGATTTCTCTCCAAACGAAACACAGGGA
ATCCCTCATTGGAATGTTGATACAACGTCTATCCAGAAAGTTACCATTATTCCTTATTAT
CAAGACCAGACGGCAATTGGTGATGCTACCGTATTTATCTTGCCAAATAAGATTACGGGA
CTCATACTGACAAAAAAGCTTGATGGGACAGTGATTGATGCTTCTAAAGAAATCAAGAAA
TATACGTTTGAAGCAGGAAAGTTATATGATCTCACGATAAAAGGAGTACAGAATAATACA
AATACCCGTTCTGTAGCAATGTCTGTCCGTTGTGTTTCGGAATAG
>28B_gene_id_94
ATGAATTATCCCCAACGTATGTACAGCAAGACCGAGCTGGGTCTGCTCTACTTTCCCGAC
ACAACCGACGGGGCGACAGCGCGCCGTCATATCATGGGATGGATTAAGCGTTGCGAGCCC
CTCTGGAACGAGCTGCAACGTTTAGGCTACCAGGAGCATAGCCAGTATTTCCCTCCCCGC
CAGGTATCCACCATCTTCGAATACCTGGGCGAGCCGGGGGCATAA
>28B_gene_id_95
ATGGAACAATTTAATCAACAGCAGCAGGGCGGGCAGCAGGCCTTCCCTCTGACAAATCAA
CAAGAGAAACAACTGATAGCCATCCTTGGCGTACAGGGATTGTCTTACCAGAACTATTCT
GTGCTAGAACTCAAAATCGTTCTGCAGATTATCAAGCATGCCCAGAAAGCCATCTTGGGC
TATGTCATCCCTTATCAGGTAACTTCACAGACTTTTAATGGCTTCACCGCAGAACAGAGA
GCTGCAGACCACACCGATGTCATCATGAAACTGTCGGAGTTTCCTTATGGTGCTCATCAT
TATCCGCAATTGCGCGATGCCATCAAGCGTATAGAATCCCAGCCCATCCTGCTGCCGTTT
AAGCTGGAAAAACAGACATTATACCGGAAATTTGCATGCCTGTTTAAGAGTGAGATATAC
CAAGACCGGCACAAGAACTGGATGGTAAAATTCCGCTTCGACAACAACGTGATACGGTTT
TTCTACAGTTTCGACAAGGGAGTCAGCCGTATCGACCTCAATGCCATCAACCAATGCCGC
AGCGCATCGAGCATCAAGTTATATATCATCATGAATTGCTGGGGTGCAAAGGGATTCACC
ATCTGCAAAACGGCGCATATCCAGCAACTGATGCATGGCAGGGAAGATTACTACAAGACC
TGGTCGGCACTGGACAACAAATGTCTGACTTTTGCCTGCAAAGACCTCAAGCGCCTTTAC
CAGAACCACATCATCGACCAGTATCTTACCTATAAGCCTTTCTTTCTGGAGGAGGGTAAA
AAAGAGAAGCATCACCTGCCCGAACACATCACCTTTACCCTGCACGACCGTCGCACTTCT
GGCGAAACTGCGGAGGGTGCAGAAGTGAGCAGCGAACTGAGAGGGCAGCGGAGCAAACTG
AAACTCCGGCTGCAATACAATTATGATGTGAGCGAGAAGAAGGCTGACCAGCTGAGCGGC
TATCTCAGGTTAGATATGATTGGCGACCTGGAGGACTTCTTCCAGCGAAAGGATTATTAC
ATAGCCAACTGCAGGCGTTCGAACAAGAAGATGAACATGGGTGGCTATATGACCACAGCG
ATGATAGGTTTCTTTAAGGATCATGGTGTAGAAGGATTGTAA
>28B_gene_id_96
ATGGTTATGAAGTACTTAGACCCTAAGGCAGACCTTACGTTCAAGAAGATATTCGGCAAT
CATCCTAAAAGACTGATCAGCCTTCTGAACGCCCTCCTGCCACTCAGCGAAGAAGAGCAG
ATACACGAGATAAAGTATCTGCCTACAGAACTTGTGCCTCAGCTCGAAGGGGGCAAGAAC
ACCATAGTGGATGTACTCTGCACAGATGTCAGAGGCAGGAAGTTCTGCGTGGAAATGCAG
ATGGAATGGTCTGACGCATTCCAGCAGCGAGTACTGTTCAATGCATCCAAGCTCTATGTG
AGTCAGGCAAAAAAGGGAGGCAAATACAGCGAACTGCAACCAGTGTATTCTCTCAACCTG
ATAAATGATATCTTTGCGCATGATACTCCGGATTTCATCCACAACTACCGCATCGTGCAC
GATAAGGACAGCAATAAGGTCATCGAGGGCTTGCATTTCACCTTCATTGAACTCCCTAAG
TTCACTCCTCATTCCATTGCTGACAAGCGCATGATGGTCTTGTGGCTCCGTTTCCTTACA
GAAATAAATTCCAATACGAAGGATATTCCTGCCGACCTGCTCAATGATCCAGAGATAGGA
AAAGCCGTAGAAGATCTTGAAGTTTCCGGCTTTACGGATGCCGAACTCCGTGCCTATGAT
AAATTCTGGGATTCGGTAAGTGTTGAAAGAACCCTTCTGGATGACAGATATCAGAAAGGA
ATGGAAGAAGGTATGGAAAAAGGCAGAACTGAAGGCATAGAAGAAGGCATGAACCAGCGA
AGCCTTGAAATTGCCAGGAAGATGCTGGCAAAGGGTATGGATGAAGCGTCTATCATGGAT
ATGACGGGGCTGACGGTAGAGGAGATAAAGCTACTGAAAGCGGAGATGTAG
>28B_gene_id_97
TTGTCAAGAACACAAAATAAAAGATATTTTTTCCACTTTATCTGCTCTTTTTTTCGTATC
TTTGCAGAAAAATCAAAAAATAGGGAGATTATGATGACACAAGAAGAATATGTAAGCGAT
GCCGTGGATTTGCTGAAAAAGCTCATCGCCACCCCATCTGTAAGCAGAAACGAGAAGGAG
GCTGCCGACATCATGGAGCAGACCATCCGCAGTTATGGCTTTGAACCTCATCGTGAGGCG
AACAACATCTGGATCATCGACCCTCATTATGATGAGAGCCGCCCAACCCTGTTGCTCAAT
GCTCACATCGATACCGTGAAGCCTGTGGCTTCATGGATACGCAACCCGTTTTCACCGGAT
GTAGAAGAGGGTGTACTTTACGGTTTGGGCAGCAACGACTGCGGCGGCGGACTCTGTTCG
CTCCTCCAGATATTCAGAATGCTGACCGCAAAGCCTCAGCAGTATAATCTTATCTATCTG
GCATCCGCCGAAGAAGAGGTGTCGGGAAAGGATGGCATTACCCGTGCCCTGCCTTTGCTT
CCGCATATCGACCTTGCCATCGTAGGTGAACCTACCGGCATGAACCCGGCTGTTGCCGAA
AAGGGACTGATGGTGCTGGATGTGATTGCTCACGGCAAGAGCGGACATGCTGCCCGCAAC
GAGGGAGTAAACGCTATCTACGAGGCATTAGATGATATGCGATGGATTCGTGACTATAAG
TTTGAGAAGGTGAGCGAGTTCCTGGGACCTACCAAGATGACGCTTACCGTAGTGAATGCC
GGAACCCAGCACAATGTGATTCCGGATAAGTGTACGATGCTTGTGGATATCCGCACCAAC
GAGTTTTACGACAACGAGGAGGTTTACGAGTTTATCTGCCAGCACCTGAAGAGCGAGGTA
AAGGCGCACAGTTTCCGCCTGAAGTCATCCCGCATCGACCCGGCGCATCCTCTTATCAGG
AAATGCATAGCCATGGGCATGAAGCCATTCGGCAGTCCAACGTTGAGCGACCAGGCTCTG
ATGCACTTCCCTTCCTTCAAGTTGGGACCAGGAGAGTCTTCCCGCTCCCATTCTGCCGAT
GAATTTATCAGAATAAGCGAGATTTCAGATGCTGTAGCTAAATACCGGGAACTCTTGGAT
GGAGCCAGCATCTGA
>28B_gene_id_98
ATGCAGATTAATAGTCATCTTTCGGTACTGGTACATGATCTCGCCAAGAAATGGGGAGAG
AAAACTGCTTTAACTTTCAGAAAGTTTGGCAGCGACCAGTGGCAATCGGTTTCATTCAAC
CTCTTTTCCTTAAGAGTGAAACAAGTGAGCAATGCCCTCCTGAATCTTGGGGCAAAACCT
CTTGACAAAATCGCTGTCTTCTCGCAGAACTGTGTGCATTATCTGTACACCGACTTCGGT
GCGTACGGTATCAGAGTAACCTCTGTGCCTTTCTATGCCAACAGCAGCGAGCAGCAGATT
CAATATATGATTAATGATGCGCAGATTCGCTTCCTCTTTGTTGGCGAACAGGAGCAGTAT
GACAAGGCTCACCGTATCTTTGCCCTCTGTCCTTCTCTGGAACGTATCATCATCTTCGAT
TCCAGTGTGCGCATCAGTACCCACGATCCTGCTGCCCTCTATTTCAAGGACTTCCTGAAG
TTGGGTGAGAATCTTCCTCGTCAGACAGAAGTAGAGGAACTCTACAAGCAGGCAAGTATG
GATGACTTGGTTAATATCCTTTATACCAGTGGAACAACTGGAGATAGCAAGGGCGTGATG
CTGACCTATAGCCAGTATTATGCTGCTTTGAAGGCAAACGACGAATGCGTGCCTGTTACC
GACAAGGACCGCGTCATCGACTTTCTTCCATTCACCCATATCTTTGAGCGTGCCTGGTCT
TATCTCTGCTTGAGCGAAGGCGCCGAACTCATCATCAATACTTATCCTCATGAAATTCAG
GAGAGTATGCGTGAGACGCATCCTACCTGTATGTGTAGTGTGCCACGTTTCTGGGAGAAG
GTGTATATCGCCGTAAAGGCTAAGATGGATGATGCCGGTCCTCTTCAGAAGAAACTCTTC
TATCATGCTTTGGCAGTAGGAAAGAAGCGGAATATAGAATATCTGGCAAACTGCAAGCGC
CCTCCTCTGACATTGGAGTTGGAATATCAGATTATCAACAAGACCGTTCTGAGCATGGTT
CGCAAGCAGTTGGGCTTGGAAAAACCGAATATCTTCCCTACAGCGGGTGCTTATGTAAGT
CCGGAAGTAGAGGAGTTTGTACATGCCATCGGTATCAATATGGTGGTGGGTTATGGTCTG
ACCGAGAGTCTTGCCACCGTATCTTGCGATCATTCTGACAAGAAACGCAGTCTGGGTTCG
GTGGGTCGCCCTATCTCCTGCATTCAGGTAAAGATAGGTGAGGATAATGAGGTGCTCCTC
AAAGGTCCTACCATCACTCCGGGCTATTATCATCGTGATACCACCAATGCCAAGGCATTC
GACAAGGACGGATTCTTCCATACCGGTGATGCCGGCTACTTGAAGGACGGCGAGCTTTAT
CTCACCGAGCGTATCAAGGACCTGTTCAAGACATCCAACGGTAAATATATCGCTCCGCAG
CAGGTAGAATCGTTGCTCCTGGTAGATAAGTTTATCGATCAGGTGGCTGTGATTGCCGAC
CAGCGCAAGTTCGTATCAGCCCTCGTCGTTCCAGAGTTCCGTCTCGTGGAGGACTGGGCA
CGTGAGCATCATATCGCCTTCACCTGCCGTGAAGATTTGTGTGCTAACGAGAAGGTGCAG
AAGATGCTGATGGACCGTATCCAGATTCTCCAGCAGCATCTGGCTTATTATGAGCAGATT
AAGCGCATTACCCTCCTGGCTCACCACTTCTCTATGGAGTCGGGTGAGTTGACCAATACC
TTGAAGATTCGCCGCCCTATCATCAACAAGAACTACAAGGCGGAGATTGACAAGATGTAT
GAGGAGTGA
>28B_gene_id_99
ATGATTACAGCTGACCAGTTGAAGGATGTGATGGACAGAGCTGACGCTCTGCATCACTAT
CTCAATATAGACCAGAAGAAAGTAGAATTTGAAGAGGAGCAGCTCCGCACCCAGGCTCCT
GACTTTTGGGAAGACCCGAAGTATGCACAGGAGCAGATGAAGAAGGTGAAGGGCATCCAG
AAATGGCTGGATGGCTATAAGACCGTGCGTCTTTATGCTGATGAACTGCAGCTTGCCTTC
GATTTCTATAAAGACGAAATGGTGACCGAGGAAGAGGTGGATGCCGATTATGCCAAGGCG
ATCAAAGCCATCGAAGACCTGGAGTTGAAGAACATGCTTCGCCAGAAGGAAGACCCGATG
GACTGCGTGCTCAAGATTAATTCCGGTGCCGGTGGTACAGAAAGCCAGGACTGGGCACAG
ATGCTGATGCGTATGTATATGCGCTGGGCTGAGGCTCATGGCTACAAGGTAACCATCACC
GATATGCAGGAAGGTGATGAGGCTGGTATCAAGAGCGTCACCATGACCATTGAGGGCGGC
GAGTACGCTTATGGCTATCTGAAGAGCGAGAACGGTGTGCACCGACTGGTGCGTGTTTCT
CCTTTCAATGCCCAGGGCAAGCGAATGACCAGTTTCGCCAGTGTCTTCGTAACTCCGCTG
GTAGATGATACCATCGAGGTATATGTCGACCCAGCCAAGCTTTCCTGGGATACCTTCCGT
TCGAGTGGTGCCGGTGGTCAGAATGTGAACAAGGTTGAATCCGGTGTCCGTCTGCGTTAT
TGGTATACCGATCCTGATACAGGTGAGGAAGAAGAAATCCTCATTGAGAACACCGAGACC
CGTGACCAGCCAAAGAACCGTGCCAAGGCATTGTTGCTCCTGAAAAGTCAACTCTACGAC
CGCGCCATGAAGAAGCGTCTGGAGGCTAAGGCTAAGATTGAGGCTGGTAAGAAGAAGATA
GAGTGGGGAAGCCAGATTAGAAGTTATGTCTTCGACGACCGTCGTGTGAAAGACCACCGT
ACCAACTATCAGACATCGGATGTAGATGGCGTGATGGACGGCAAGATAGATGATTTCATC
AAGGCATACCTGATGGAGTTCCCTACGAATGATGACGAACAACAATAA
>28B_gene_id_100
ATGAGTGGAAATAAAGACTTAAGAAGAGCCAAACATGAGGCTTATCAGAAGAAACAGGCT
GCAAAAGGCGAGAAAGTAATCAAGTGGATATTTATAGGATTGATAGTCCTTGGTATGCTA
TTCGCTTTCTATGCAACAAGATTAGTATAA
>28B_gene_id_101
ATGAGTGGATTAGAAATAGAAAGAAAATTCCTCGTTAAGAAGGGCGACGCTTACAAAAGT
GCCGCCTTTTCTTCTAGTCATATCCAGCAGGGATATATTCCTGCCGAGGGGGCTACGGTG
CGGGTTCGCACACGGGATGAGAAGGCTTACCTTACCATTAAGGGCAAGTCGGTAAATGGC
GGCATGACCCGCTATGAGTTTGAAAAGGAGATAACGATGGACGAGGCGCAGCATCTTCTG
CAACTTTGTCAGGGTGGCGTCATCGATAAGCGTCGCTATCTGGTGAAAAGTGGCAGTCAT
ACCTTCGAGGTAGATGAGTTCTATGGCGATAATGAAGGTCTGGTCATGGCAGAGTTGGAG
TTGGCTAGCGAGACCGAAGCCTATGAGAAACCAGATTTCATCGGTATGGAGGTAACAGGC
GACAAGCGGTTCTACAATTCGCATCTCTTGGGCAATCCTTTCTCGAAGTGGCGTGATACC
TTGCCGGCTGAATATCGTTAG
>28B_gene_id_102
ATGACTGATTCAAATAGAGGAAGTTTTGGTAGCAAGATTGGATTGATTCTTGCTACAGCA
GGTGGCGCCGTAGGTTTGGGTAACGTATGGCGCTTCCCTTATATGGCTGGTCAGGAAGGT
GGCGCAGCCTTTATTCTGGTATACATCGGAAGTGTGCTCCTGTTGGGCATTCCATGTATG
ATTTCTGAGTTTATCATCGGCCGTCATGGTGCCTCTAATACCGCACGTGCCTATACCAAA
CTCTCTAATGGTACGGCATGGAAGTGGGTAGGTTACCTGGAGGTGCTTACCGGTTTCCTG
ATTACGGGCTATTATGCGGTGGTTTCGGGCTGGTGTCTGCAGTATGTCTATGCCAGTATC
ATGGGCGAACTGCATGGTGACCCTACCTTTGTGGCGAATTACTTCAAGGAGTTTTCTTCT
GATCCTGTGCGTCCGGTTATGTGGACGGTAGCGATATTCCTGATTTGTCATTTCGTGATT
ATTCATGGTGTGCGCGGCGGTATAGAGAAGGCTTCTAAGGTGATGATGCCTCTCCTGTTC
ATCCTGCTTTTGATCATTGTGGTAGCAGCTTGTCTGTTGCCTGATGCAGGTAAGGGCGTG
GAGTTTCTGTTGAAGCCTGATTTCGGAAAGGTAGACAGAAACGTGTTCCTGAATGCCTTG
GGACAGTCGTTCTATTCAATGAGTATCGGTATGGGCTGTATCTGTACGTATGCTTCTTAC
TTCAGCCGTCAGACCAATCTCTTCAAGAGTGCTTTGCAGATTTCCATCATCGATTTGCTG
GTAGCAGTATTGGCTGGTCTGATGATTTTCCCTGCAGCCTTCTCTGTAGGAGTATCACCT
GATAGTGGTCCTTCGCTCATCTTTATCACTTTGCCAAATGTCTTTAATCAGGCATTTGCA
TCGTTCCCTGTATTGGGATGGATCATCTCGCTGCTCTTCTACGTGTTGCTGTCGGTAGCT
GCCTTGACCTCTCTGATGTCACTTCATGAGGTGAATACCTCTTTCTTCTACGAGGAGTTG
AAGATAGACCGCAAGAAGGGTGCTACCATCGTTACGGTTTCCTGTGCCATCATCGGAGCC
TTCTGTTCGCTCTCTTTGGGTGCAACAGATAAGCTTTCGTTCTTCGGAAAGGCGCTGTTC
GATTGGTTCGACTTTGTTACGGGTCAGATATTCCTTCCTCTGGGAGGATTCCTTACCTGT
CTGTTCCTGGGCTGGTATGTACCTAAGCAGATAGTACAGGATGAGTTTACCAACTGGGGA
ACCTTGAAGGGACGTCTCTTTGGTATTTATCTTTTCCTGATTAAGTTCGTTTGTCCTGTC
CTCATCTTCCTGGTATTCCTGAACCAGTTTGGTGTCTTCGGATAA
>28B_gene_id_103
ATGGAAACAAGAGGAAATTTTGGTAGTAAGTTGGGCGTTATTCTTGCCACAGCCGGCTCG
GCAGTCGGTTTGGGTAATGTGTGGCGTTTCCCTTATATGGCAGGTCAGAATGGTGGCGCC
GCCTTCATTCTCATCTATTTGGTATGTATCATTCTGCTCGGATTGCCTGGCATGATGAGT
GAATTCATCATCGGCCGTCATTCTGCATCCAATGCAGCCCGAGCTTATACCAATCTGGGC
AAGCACAAGGCTTGGGGTGCTTTGGGATTGATGGGTATCATCACCTCTATGATTATCCTG
GGTTTCTATGCCGTAGTGGCTGGCTGGTGCCTGCAGTATCTCTATGCCAGTATCATGGGC
GGTGTTCATGGCGACGCAGCGTATGTGAAGACCTATTTCCAGACCTTTGCAGCCGATCCT
ATCCGTCCTACCTTATGGGCAGTAGGTTTTATCCTGCTTACCCACATGGTGGTAGTACGC
GGTGTGCGCAATGGTATAGAGAAAGCATCCAAGATACTGATGCCTATGCTCTTCTTCCTG
TTGATTGTGATTGTGATAGCTTCCTGCTCTCTGCCGGGAGCGATGAAGGGAGTGGAGTTC
CTGTTGAAGCCGGATTTCTCTAAGGTAGATGAAAACGTGTTGCTCGAAGCGCTGGGACAG
GCGTTCTTCTCTTTGAGTATGGGTACGGCATGTCTGTGTACTTATGCCTCTTACTTCAAC
AGACAGACCAATCTCTTGAAGTCGGCTACTCAGATCGTGACCATTGATACGGTAATCGCC
GTATTGGCAGGTTTGATGATTTTCCCTGCAGCCTTCTCGGTAGGTGTGCAGCCAGACAGC
GGTCCTTCGCTCATCTTCATTACCTTGCCAAACGTATTCCAGCAGGCTTTCGGTAACATG
CCGGTTGTCGGTTATGTGATTTCGGTGTTGTTCTATGCTTTGCTTGTATTGGCAGCCCTG
ACTTCTACCATCTCGATGCACGAGATAGGTACCGCCTTTATTTATGAGGAGGGTAAGATA
AGCCGTGCCAAGGGAGCCTGGTTCGAGACCATCGTTTGCAGCATCATAGCTGTATTCTGT
TCGCTCTCTCAGGGTGCCGTACCTGATTTGGGTTTCTTCGGCAAGGATTTCCTGAGCAAT
TGTGACAACTTTACTGCCCAGCTGCTCATGCCGTTGAGTTCATTCATCACCTGTCTGTTC
CTGGGATGGTATGTGCCAAAGAAGATTGTGCGTGATGAGTTTACCAACTGGGGAACCCTG
AAGGGAACTCTCTTCCCAGTCTTCCTGTTCACCATCCGTTTCATCTGTCCAATCTGTATT
CTGCTTATCTTCCTGCACCAGTTTGGTGTCATTTAG
>28B_gene_id_104
ATGAAGTTTTTAAAGGATTTTTTTTATATCAATTACCATGAACGGCGAGCATTACTCGTA
ATCCTGACCCTGCTCGTTGTCAGTACCACAATGATTTTCATTGTAGGTTCTAAAGAAACC
ATGCCCTCAGAAAAGCAACGAGCCCATAACGACAGTATCATCAGACATGCCACGCGGCAA
CAGCCAGGCTATTATGACGAAGGACTTCAGTCGAGCGAAGTATTCGCCTTTGACCCCAAT
ACGGCAAGCCAATCTGATTTCCAACGGCTGGGACTGGCATCATGGCAAGCCAGAAACATC
ATCAAATATCGAAATAAAGGAGGTATCTTCAGGACACCTAGAGACTTTGCACGGGTTTAC
GGACTAACCAAGAAGCAATTCGAAAAACTGCTGCCCTTTATCAGAATTGGTAAAGACTAC
CAGCCGGCTGCCAACTTTTATCCAAGAGAAAGATACAACTACGGCTATCAAGAGACGGCT
ATAAGAACCAGAGAAGAAAGGAAGAAAAACACTACCCAATACAGTTATCCACGAAAACTG
AAAGAAGGTCAGTATATCAACATCAATTCTGCTGATACGACCGAACTGCAGAAAATTCCC
GGCATAGGCTCTTACTATGCCAGAAGCATCATCCGTTACAGAGAGCGGTTAGGCGGTTTT
GTTTCCATGAGCCAGATACAAGAAGTGGAAGGCGTGCCCGAGACAGCCCTCCACTATATG
AATATTGATGCAAAACATATCCGGAAAATGAATGTCAACCAGCTCAGTTTAGCCGAACTG
CGCAAACATCCTTACCTGGACTTTTACCAGGCAAAGGAAATCGTAAACTACCGCAGAACC
CATGGTCCGCTGAAAAGTGCTGAAGAGCTGCGTCTCCTCAAAGACTTTCCACCTGCCGAA
ATAGAAAGAATTAAGCCGTATCTTGCCTACTAG
>28B_gene_id_105
ATGAAAAAAGCTTATTTGTTATTGTTGGCTGGAATGTTGTCTACGGCAGTATTTGCCGGC
AGCAAACAGACGATAAAGATTGATGGTCAGGTCATAGAAAAGACTGTCTCAGAGATTACC
TTTGATGGCGACAATGTTGTTCTTCAGTATAACAAATGGTCACCAGCAGCCATTGCCTGC
TTTGGCAAGCATTCTTGA
>28B_gene_id_106
TTGGCAAGCATTCTTGACGCTTATACTTCTGGTGTTGTTAAGGTGTTCGGTGAGAGCAAT
GCTTCTGGCGAAGGTGGTTCTACCGGAGGTGGCGAGACTGGTGGTTCTACTGATGGTACA
GAAGGTGGCAGTACTAAACTTGTACCTGTTAAAGAGTAA
>28B_gene_id_107
ATGAACGCAATCCAGAATTTAGCAAAGAGAAGTTTGCTTCTCGTGGCATTGTTCGTCATC
GGATGTCTGCAACTCATGGCGCAGACAAGAACCATCAAAGGTGAGGTGACAGATGCGCAG
AATGGTGAGGCTCTGATTGGCGCCACTGTCATGGTGGAAGGCGAAAAGGGCGGTACAGTT
ACTGATTTTGACGGTAACTTCAGTCTTCAGGTATCTTCTTCAGCCAAGAAGATCAAGGTA
TCTTATATCGGTTATATTGATAAGGTACTTTCTATCTCAGACAATATGAAGGTGAAACTC
GAATCTGACAGCAAGGCGCTGGCTGATGTCGTGGTCATCGGATATGGTACGGCAAGAAAG
AGTGACCTGACTGGTTCCGTAGCTACCGTGAAATCGAAGGACTTTAATAAAGGTCTCGTT
TCTTCTCCAGAACAGTTGATCAACGGTAAGGTTTCGGGTGTACAGATTATGTCCAACAGT
GGTTCTGCCTCTGCCGGTAGTACCATCCGTGTGCGTGGTGGTGCATCTCTTAATGCCAGC
AACGACCCTCTTATCGTGCTTGATGGTGTGCCATTGGAGCAGGGTGGTATCTCGGGTAAC
AGCAGCAACTTCCTCAGCATGATCAACCCTTCTGATATCGAGAGCATGACTGTATTGAAG
GATGCTTCTTCTACAGCCATCTATGGTTCCCGTGCATCTAACGGTGTCATCATCATTACC
ACCAAGAAGGGACAGCAGGGTGCTGTAAAGGTGAACTTCAATACCACCAACAGTTTGCAG
ACCCGTGCGCAGATGGTAGATATGCTGAGTCGTGATGAATTCGTGAATGTCATCAACCAG
TTTGGTACAGATAACCAAAAGTCATTGCTCGGTACAGCCAATACCGATTGGAACGATGAG
GTTTACCGCACAGCTTTCGGTACAGATAATAACCTCAGCGTGAGCGGCAGCATCGACAAG
TGGTTGCCATTCCGTGTGTCTGTAGGCTATTATAACCAGAGCGGTCTGGTTCGCAAAGAC
AATGTAGAGCGCTGGACAGGTAACGTGGTATTGACTCCTAGCTTCTTCCAGGATCACCTG
AAGTTGACCATCAACGCCAAGGGAACGCTCAATAACAACTCATTCAATAATGGTGGTGCC
GTATGGGCAGCTGCCACATTCAACCCAACCATCCCGGTTTATTCCGGTAACGACAAGTAT
GGTGGCTATAATGAGGCACTCGATGCTGATGGCTATCCAGTGAATGCGGGTGTAAGAAAC
CCTCGCGGTCTGGTTGATCTGTATGATTCAAAGAGTAAGGTAAGCCGCTTCATCGGTTCG
ATGGATGTAGATTACAAGGTTCATTTCCTGCCAGACCTCAAGCTCCATGCTACCGTGGGT
GCTGACTATGCCAAGGGCGACGGAACCGTTTATGTTCCTGCCTACGCAGCACAGAGCTAC
AACAAGGATGAGTCTTTGGGCGGTAGCGATTACAAGTATGGTCCTCAGAAGAACGAGAAC
CGCTTGCTTACCCTTTATGCCAACTATGCAAAATATTTCGAAGATATCAAGAGTAATGTA
GATCTGACAGCCGGTTACGACTACCAGTACTGGAAGAGTACTACACCTCTTTATTATACC
AAAAGTGCGGCAGGCACAAACCTGTCAACCGTAAAGGCATCAGATTACCGTCATGTAATG
TTGTCATATTACGGACGTATCAACTATTCATTCGATGGAAAGTATCTCCTGACGGCTACC
GTTCGTCGAGACGCATCTTCCCGTTTCTCTAAGGATACCCGTTGGGGTACTTTCCCATCT
GTTGCTTTGGGCTGGACTTTGACAGAAGAGCCTTGGTTGAAGAACCAGAAGGTACTTTCT
AACTTGAAACTCCGTGCCAGCTATGGTGTTACCGGTCAGCAGGAAGGTATCGGCAACTAC
AACTATCTGCCGGTTTATACCTACAGCGTGGCAGGTACCGAAGCATTCATCAACGGACAG
TATATCAATACTTACCGTCCTGAGGCATACGTATCAGACTTGAAGTGGGAGACTACAACC
TCCTGGAACTTCGGTCTCGATTTCGGATTTCTGGATGGCCGTATCGGTGGTGCCATCGAT
TTCTATACCCGCAAGACCAAGGACCTGTTGGCATCAGTACCAACAGCAGCAGGTACCAAC
TTCTCAAAGACTATCCTTACCAACGTAGGTAATGTGGACAGCAAGGGTATTGAGGTTTCT
CTGAATGCAACCCCTATCCAGACCAAGGACTGGGAGTGGAATCTGAGCTACAACTTTACC
TGGCAGAACATGAAGGTGAAGAACCTTTCATTGATAAAGGGTGGAAGCCAGACCAACGTG
AAGGTAGGTCCATCTATCGATGCTTACCAGTTCCAGGTACTCTCTGAGGGATATGAGCCA
TACATGTTCTATGTATATCATCAGCTCTACGACTCTAAGACAGGCAAGCCAATCGAGGGC
GCTTATGCCGATCTCAACAACGATGGCGAAATCAATGAGTCAGATCTCTACCGCTATCAT
TCTCCAGCCCCTAAGTACATCATGGGCTTGAGCACATCTTTGAGATACAAGCAGCTGACA
CTCGGTATGAGTTTCCGTGCCAACATCGACAACTATGTATACAACGGAATGGGTATGAGT
ACAGGTGCTTTCGAGACAGTAAGTTACAACAACTCACAGCTCAACAACCTCAACACCAGT
TTCCTGAAGACTGGTTTCAAGACCCGTCAGTATCTCTCTGATTACTACGTAGAGAATGCT
TCGTTCCTGAAACTCGACAACCTGAGTTTGAGTTACAATGTAGGCAAGATCAACAAGTGG
GCTTCGCTCACCGTATCTGCAATGGTACAGAATGTATTCACCATCACCGGTTACTCAGGT
ACAGATCCTGAGGTGCCAAACGGAATGGACAACTCATTCTATCCACGTCCTCGCACTTAC
TCAGTAAGCCTCGGACTTCAGTTCTAA
>28B_gene_id_108
ATGATGATGGGAACAGCGGTGCTGACAGGCACAACCAGCTGTGTTTCCGATCTCGACCAA
TATCCTCATACAGAGACAACCTCTAAGGATGTTTATACCTCGCTTGCCAATTACGAGGCT
GTGCTGGGTAAGATTTATGCTGCCATGGTGACTAGTGGCCAGGGTAAGGGCGGCGATAAT
AAGGATATGGAATCCGTATTGAACGCCGGCAGTGGTTTCGATTACATGCGTATGTTTATC
AATATGCAGGAGTGTGGTACCGATGAATTTGCCTCTACCTGGCTGACAGGTGAGCAGACC
ACCGGCCTGACCTATCTTTCATGGGATGCCAACGATGCGTGGGTATCAGATATGTATTAT
CGTATCTACTACAACATCGCCCTTTGCAACGAGTTCCTGCGCAATGCCAATAATGCCAAT
TTCTCGGGTGCTGATGCAGAGAAGATGAAGGAGTATAAGGCAGAAGTCCGCTTCATGCGC
GCTCTGTTCTATTACCATGCCCTCGATTTCTATCGCAACATTCCGATGGTGACAGAGAAC
GACCCTGTGGGCAGCTACATTCCTCCTCGTTATACTCCTCAGCAGACATTCGATTATATC
GAGAGCGAGTTGAAGGATTGTGTAGGTGATATGCTTCCTGCATCCACCTGTCCTTACGGT
CAGGCTTCTCAGGGTGCTGCCTATACCTTGCTTGCCAAGCTTTATCTGAACAGCGAGGTT
TATACCGGCGTTGCCAAGTATGCCGAGTGCATGGAGGCTTGTAAGAAGGTGATGGATATG
GGCTACTCTTTGGAGTCTGATTACAGCAAGCTCTTCAATGCTGATAACGACAAGCGTACC
AACGAAATTATCTTCGCCTTGCCAGTAAGTGCAGAGCATACAGTAAGCTGGGGTTCTTCC
ACTTACTTGGTGTGTGGACAGTTGAGTATGTCGAATGCCAACCAGAATGTTGCCGATTTC
GGTGCTACCAGTGGCTGGAGCGAGTTCCGTCTCCGTCCTGAGTTCGTGGATAAGTTTACC
CAGACCGATATTGACGGCAGTGGCGACAAGCGCTGCAAGTTCTTCACCAATGGTCAGAGC
AAGGATGTAACCAGCATGACCGATGAAACCGCCGGCTATCTTTCTGAGAAATGGAGTAAC
CTGAAGGATGATGGAACCACTGCATCCAATACAGGAGATGCAGGTGTGGATACCGATTTC
CCTCTCTTCCGTTTGGCTGATGTCTATCTGATGTATGCCGAGTGCGTGGTTCGTCTGCAT
AATGACTGGGATAACTGGGCTGGTGGTAGTGATGCTGCAGATCCTGACGTGATTGCTTCC
CGCAAGCAGGGTGCTATCTATTGGATCAACCAGCTTCGTGAGCGCTCTCATGCTTCTGAT
GTATGGGCAAGCAACTTTGCTGATGACGATGCCTTCCTTCAGTTCATCCTCGATGAGCGT
GCCCGTGAGCTTTATCATGAAGGTTATCGCCGTACCGACCTGATTCGCTATGGTCAGTTC
ACAACCAACAAGTACATCTGGCAGTGGAAGGGTGGCACCCACGATGGACAGGCTGTTGAC
AGCAAGTACAACATCTATCCAATCCCTAACACCGAGCTTACCGCCAATCCAAATCTTCAT
AACGACAACTATTAA
>28B_gene_id_109
ATGAAAAAGATATTTAGAAACCTGATGATGCTTCTCTGCGCACTCACCGCCCTGGTGAGT
TGCGACGAGAGTGGCGACAAGATATATCTGGATGGCTTCAAGGCATCCGATCTGATGGCA
TCGGCATCCGATGTGAAGCTGTCTGTAGATAACAGTAAGGACGTTGTCCTCTCGTTGGCT
TGGCAGAATCCTACCTTGTTTTCGAGCGATGAAACCAAGCCTGCGGGCAGCGGAGTGTTG
AAGACTTATCTGCAGGCATCCGCCTCAGAAGATTTCGCATCAGTAAAGGAATACACCGTA
ACCGACCTTTCCAAGGCTTTCACCGGTGCTGATCTCAATGCTGCAGCCAAGGATCTCGGC
TTGTCTCCTGATGTGAGTTCACCTCTTTATTTCCGTATCAAGAGTCAGATGGGTGCCAAT
CTTGATGCCGCTTACAGCAATGTCTGCCAGGTAAAGGTTACTCCATACCTCATTGATATG
AGCTACATCAATATCCTGAATGAGAAAAAGGATCAAGTTCTGACCAAACTCTATTCTCCT
AATTCTGATGGAGTTTATTCTGGCTACATGAATGCCTCTTCTTGGTTCCATATCTGGGGT
AAGGAAAATGATGGTACCATTTGGGGTAATGTAGGACAGGATAACCATGTGTACGAAATG
GATAATACTGAGTCTGCATGGAACATCTGGTTCCCAGGTCAGACAGGTATTTATTATACA
GTTCTTGATACAAAAGCTAAGGAACTTAAGCCAACTTACATCAAGTCGATGCAGTTGAAT
GGTGAAGATATGACCTATGATGCTCCTAACTATGCTTGGACCAAGGTGATTACAACCGCA
GCCGATAATACTCCAATTAGCATCGTAGCAACAGGTGCAGAGTACAGCAAGGATACAGGT
ACAGAAGATGCTGCAGCTGTGGTGAAGACCATGAACTATACTTTGGCTGATGGCAAAATG
ACAGATGCTGCAACAGCTGGAAGTGTAAATATTGCCAAGGCTGGTACTTATACCGTAACC
GTGAAAGTTGGTGAGCACAGCCAGCTGGAATACACCATCGTTGAGGGCGACCAGACAACT
CCAGAGCCAGAGGTTAGCAATACCCTCTGTATGTTCTCTAAGGATGGTAACACCCTTCTT
GCTGTGATGAACAAGGTGAGTGATGGCGTTTATACCTGCAAGTACAAGCCAACAGCTTGG
GAGAATTTCCGGTTTATCTTCGTAGGTGAAAACAAGGACGACAAGCAGACTTGGTATGGT
TCTGATCCAAGCGATCTTTTTAAATTGTCAACAGCTAGTGACTGTTGGGACATTTGGTTC
AAGGATGATGTAACTGGTGGTGAAGTTACCGTTACCGCTGACCTCAACACCATGACATGG
AAATATGAATAA
>28B_gene_id_110
ATGAAGAATATATTTGGAAAAGCCATATTGCTGGCTACAGCACTCTTGTTTTCTATCACG
GGCACGAGTTGCAGCAATGATGATAATACCACTCCCGAAAAGGAGAAGACATACGATATG
AGCGGTTTCGCCAAGGGCGCCGATGTAAGTTGGCTCACAGAGATGGAGAAGGATGGTGTG
AAATTCTATAATCAGAATGGCAAGGCTACAGAATGCATGAAACTCCTTCGCGAAGAGGGA
ACCAATTCCATCCGTCTGCGTGTCTGGGTAAATCCGGAAGGTGGCTGGTGTGGCAAGGAT
GATGTCATCGCCAAGGCTTGGCGTGCTCAGCAGCTCGGCTTCCGTCTGATGATTGACTTC
CACTATTCTGATACCTGGGCTGACCCGGCTCACCAGACTGTTCCTGCTGCATGGCAGGGC
TATACAGCCGAACTGATGAAACAGGCTGTGGCTGATCATACCAAGGATGTGTTGAAAGCC
TTGAAGGATAGAGGTGTAACCAACGTAGAGTGGGTGCAGGTGGGCAATGAAACCCGCGAC
GGTATGCTCTGGAATAGCGATGAGGCTGTAACCGGTCAGGTATCTAAGAATGCAGCCAAT
TTTGCAGCTTATATCAACGCCGGATATGATGCTGTAAAGGAAGTTTATCCTAAGGCAAAA
GTCATCGTGCATGTAGATAAGGGTCAGGACCTCGGTGGTCTTACCTGGCTCTACGATAAC
TTGAAAGAAAATGACGGAAAGTGGGATGTCATCGGACTGTCTCTTTATCCGGAAGATGAT
AACTGGCAGAGTTATGCAGAGAGTTGTCTCTCTAACATCCAGACTCTTTCTTCCAAGTAT
GGCAAGGACGTCATCATCTCTGAAATCGGTATGTGGTGGGGCTCTGACCAGGCTGCGCCA
TTGATGAAGAAGATGGTGGATGGCTGCAAGGCAATCTCTACCTGCGAGGGTATCTTCTAT
TGGGAACCAGAAGTTTACAACAACTGGAAGCCAGCTAACTATACCACTCTGGGTTGGGAT
GCATATACCAAGGGAGCGTTCGACAACAGCGGCAAACCAACTGCCGTATTCGATTCATAT
AAATAA
>28B_gene_id_111
ATGATCAAAAGAAGCATTACTTTCATTACTCTTGCCCTGGCACTCACTACGCTGTGCCAG
GCGCAGAGCAGAAAGGTTATCAACCTGCCTTCATGGGACTTCTCCCGTGATGGCAAGGTG
TGGCAGCAGGTAGCTGTTCCGCACGATTGGGCTATCTCGGGACCTTTTGATAAGAAATGG
GACCTGCAGATGGTGGCCATCGAGCAGAATGGCGAAACCGAAAAGACCGAGAAGTCGGGA
CGTTCTGGTGCGCTGCCTTGGATAGGTGAGGGTATGTATAAGATGAACTGGACGGCTCCT
AAGGGCTATAAGCGTGCCGTACTCGTCTTCGACGGTGCCATGAGCCAGCCTGTTGTCAGC
GTCAATGGCAAGGAGGCAGGCAAGTGGGCTTACGGCTACAATGCCTTCCGCATCGACATC
ACACCTTTCATCCAGTTTGGTAAGAGTAATCTCATCGAGGTACATCTTAATAATGTAGAG
GAGAGCAGCCGATGGTATCCGGGAGGCGGCCTTTACCGTCCGGTTTCCGTAGAACTCTAT
GGCAACGAAAACTTCTCTACCTGGGATACCTTCGTCCGTACCCTGAAGGCTGATAAGCAG
GAAGCTGAAGTAGAAGTAAATGCGCTGCTGGAAGGAAAGACTGGTAAGTCGGGCAAGACC
GTCATAGCCCTGTTGGATGAGGCTGGCAAGAAGGTTGCCGAGCAGACTGTCACAGGTGCC
AATCCTGAAATCAAGACTACTCTGAAGGTGGCGAATCCTCAGCTCTGGTCTCCGGAATCT
CCTTACCTCTATCAGGTAAAACTTACCCGATATGAAGGAAAAAAGGTGGCTGATGTGCAG
ACCCTGAAGACCGGTATCCGCACCATTGCCGTATCCAAGGATTATGGTTTCCAGCTCAAT
GGCGTTACCCGAAAGCTGAAGGGCGTCTGTCTGCACCACGACCTCGGTCCATTGGGTGCA
GCAGAGAACAAGGCAGCTCTTATCCGTCAGATCAAGATGATGAAGCAGATGGGTTGCGAC
GCCATCCGTACTGCCCACAACATGCCTTCTACCATGCAGATGGAAATCTGCGATTCCCTC
GGTATGATGGTGATGGCAGAGAGTTTCGATATGTGGATTTATCCTAAATGCAAGAACGGC
TATGCCAAGTTCTTCAAGGAGTGGAGCGATAAGGATATCACCAATCTGGTAAAGCACCAC
CGCAACCATCCTAGCATCGTGATGTGGAGCATCGGTAACGAGATTCCTGAACAGTGGAGC
AAGGAGGGTGTGCAGATTGCTAAGCGTCTGCAGGATATCTGTCATCAGTACGACCCATCC
CGCCCTGTAACCCAGGGTATGGATAAGGCAGAAGATGCCTTGAAGAGCGGCTTTGCCCAG
ACCATGGATGTACCGGGCTTCAACTATCGCGTACATAAATATTATAAGAATATCGAGCAG
TTGCCTCAGGGATTCCTCCTCGGTTCTGAAACCGCCTCTACGGTCAGCTCCCGTGGCGTA
TACAAGTTCCCGGTAGTGGTAAGTGATAAGGCTACCTATCCTGATGGTCAGTGCTCAAGC
TATGATACCGAATACTGTTCCTGGAGCAATCTTCCGGATGATGACTGGAAGATGCAGGAT
GACTACAGTTGGGTAATCGGTGAGTTTGTATGGACCGGTTACGACTATCTGGGCGAGCCG
ACTCCTTACGATACCTACTGGCCAAGCCGTAGCAGCTACTTCGGTATCTGCGACCTTGCC
GGACTTCCAAAGGACCGCTACTATATGTATCGTGCCCGCTGGAACGAGCAGCAGCATACT
ACCCATCTTCTTCCTCACTGGAACTGGAAGGGCAGGGAAGGACAGGTTACCCCTGTATAT
TGCTATACCGATGGTGTGGAAGGCGAGCTTTTCGTCAACGGCAATAGTCAGGGCAGAGTG
CGCAAGGACAAGTCAAGCCGTCTGGACCGCTACCGTCTGCGCTGGAACAATGTGAAGTAT
GAACCGGGTGAGATTCGCGTGGTTACTTACAACCAGTATGGCGAAAAGGTTGGTGAGGAC
GTGAAGCGTACTGCCGGCGAGCCTGCACAGATGAAGTTCAGCGTAGAAACACCTGATCAT
GAGCCTATTGCCTGCATGGTAGAAGGCTGTACCGATGAGCACAATGTGCTGCTGAATGCC
GATGGCAACGACCTTGCCTTCATCACCGTGAGTCTGCAGGATAAGGACGGCAATGAATGT
CCGCTTGCCGATGACGAACTGACCTTCGAGGTGAGTGGTGCCGGCACTTTCAAGGCAGCC
TGCAACGGCGATGCCACATCGCTCGAACCGTTCACCCAGCCACAGATGAAACTCTTCTCT
GGCAAACTCGTTGTCATCGTACAGAGCAGCAAGCAGAAGGGCGACATCATCCTGAAGGTA
AAAGACAGCAAGCGAAATATCGAAAAGTCGATTACGCTCCAGGCAATATAA
>28B_gene_id_112
ATGAAAAAGTCAAAAGAACCTATAAACCGCATCAGCATGGCAATTGCTATGCTCTTTATT
TCGCTCGCCATCTATGCGCAGCGTTTCGTTAACACCTCCCTTGAAGGTGCTCAGTCCGTT
TGTGCCATTACCCAGGACAGTGATGGAATGATATGGCTCGGAACCGACAACGGTCTTTAC
AGCTATGATGGTTATCATGGCTACCGCCATTTTCAGGAACATACATTCAGCAATACGCGT
GTCAATGCGCTCGGCTTCGAGGGCAGGATGCTCTATCTGGCTACTGGCAACGGCATCCTG
AAATTCGATACGCAATCTTATCAATATGCCGAAACACCAGCCATGAAGGCTTTTGCCGAT
GAGGCGAAGCGCAAGCAGCTGAAGGAACTCCGTGTGCTCGATATCAAGGGTGGTAAGACT
GACTTCGGTGGCGATGTCTATGCCTTGCTCTCTACTCCGCAAGGCTTGCTCGTAGGTTCG
CTTGCTGGTCTGCGTCTCGGCAGCAGACTGATTCCGCTCCGTGCCGGAGAACAGCCGCTG
GTCAATGCGCTCGCCTATGATGCCAAGCGCCGATGCTACTGGATTGGTACCGAGGGCGCT
CTCTATTGTGCCGATCTGCAACTCAGGAACTTCTCACAGATTCCAGCTCTGAACGGCAAT
TCCATCAAATGTCTTTCTGTAGATGCTGCCGGCAATCTCTATATCGGAACAGATAACGGA
CTCTATCAGATGGCACTCTCCAATGCCATCACCCATTATATCCACGATTCCCGCGATGAT
GCTTCTATTCCTAACAACATCGTCTGGGCTTGCTTTGTAGATAAATGGCAGAATGTATGG
GTGGGTACTGACAATGGACTCTCCCGTCTCACTACCCATACCTATTACCGCTATGTATCG
CTCGATAAGATTACGATGTCGGGTGAGGGCAACTGTCTCCATGCCATGCTCCAGACCCGT
AACGGCGAATGGTGGATGGGCGGTACCAACGGACTGATTCATTTCACCCGGAATGCTGAA
GGTTATCAGAATGTGGCATGGTACAAGCAGAACAGCTCTGCCTTCCCGCTGAGTCATAAC
CGTGTACGCAAGATTTATGAAGACCATGACGGCGATGTATGGATCTGTACCGACCATGGC
ATCAACTTCTATGACCGCAGTTCCCGTCAGATGCGCAACTTCATCGTTTACGATAAGAGT
GGCAAGTATTCTACTGCCTGGGCTTACGATATTCTCCAGGACAAGAAGGGCAGGATATGG
ATGGGTTCTTATCAGGGCGGTGTCTTCGTGATGGATAAGGCGGCTCTTCTGAGCGGCAAG
ACCATAGCCGACTGGCATTACTCGGACAAGGGAAAAAATGCGCTCTCTGGTCTGCATGTA
GGTCAGATGGTGATGGATGGAAAGGGTAGGATTTGGGTTTCTACCTATACCCGTCTCGAC
TGCATCAATCCGAACGATATGAAGGTGGTGCAGGTAGCTAACTCAGATGTTGTCAACTAT
CTGATGGCAGACAGCAAGGGCAATATCTGGATGGGTGATAACAATTCGGTAATCTGTTAT
TATGCAGCCGGTTCTGTGCTGGGTAACAGCTTTTCTTCCAAGACATGGCAGATTGGTGGC
AAGGTAAGTACCATGTGCGATGTGGAAGGCAAGATATGGGTGGTATCGGGCAATGAATGC
TGCGTAATCAATCCACAGGGCGAGAGCCAGCGTTTCATGATTCCTTCTGTTGCGCCGCTC
AACATCTGTTACAGCAGACAGACTCATGAGGTAATGATGGGCGGCAATGACGGCTATGTG
GCAATCAGTTCCGATGTAGCACAGAAGCCTAAGCAGTTTACCCGCCTGATGCTGGCTGGA
ATCATCGTAAACGGACAGGCTCGTGAGGAGCGTGGAGAAATCCTGAAACTGAAGAGTGAT
GAGAACAACTTCATCTTGCAGCTCACCGACCTTCCTTTTGCTGATCATCCTTCAGCCGTT
TATGCTTACAAACTCGAAGGCAGCGACCACGACTGGCATTATCTGAACTCCGGCAATATC
GATATCACCTACAATGGTTTGTCTTATGGCGATTATCATCTTACGGTTCATGCCGTGGAT
GGTGAAGGCAAGATAGCTGCCGAGGTTTATTCGCTCGACATCTCCGTCCTGCCGCCTTGG
TATCTCTCCTTCTGGTGCAAGCTCTTCTATATCACGGCACTTATCGTGTTTGTGGCATGG
CTGGTAAGCTGGTATTTTCTGCGCAAGGAACTAGCTGATGCCCAGAAGCAGAAGGCTGAG
GTGTTGGAGCAGGTACAGATGCGTATGGACTTCTTCAACCGTCTGACGGAAGATTTGAAG
GCTGCCGTAGCTCATCATTCATTTGATGAGGTGACAGCTCTGATGGTCCGCTACCTGAAT
GTGAAGAAACCAGAGGAGCCATCAGCTGTTGCCACTGGGTTATCCGCTTCGCCTGTATCT
GAGCCTGAGTCATCATCCTCAGAACCAGTTCCTGCACGCTCTGAGTCTTCTGAAGAGGAA
AAGAAGGAAGTAAATGTCTGCGAGTTGGATGGGGCAGACAAGCGTCTGCTCGAAGAGATC
AATGAGGCGATAGAGAAGCACATGATTGATTCCGACTTCAATGTTTCGATGTTGCAGGAT
GTGATAGGCATAGGTGGCAAACAGCTGTATCGCAAGACGAAGGCGATAACGGGTCGTACG
CCTGTAGAGTATATCCGTGAGATGCGTATGAAGCGTGCAGCCGAGCTCCTGAGCCAGGGC
AAGTTCAGTGTTTCCGAGGTGATGTATACCGTTGGTTTTTCCAACAGCAGTTATTTCTCC
AAATGCTTCTCCAAGGAGTATGGCATGACTCCTACGGAATATATGAAGGTGAAGAGGTAA
>28B_gene_id_113
ATGAGAAGATTAACTCTTTTACTTGTCTCACTTGTATTGTTGTCTATCCAATCGGTCTTG
GCGCAGAGCTTCAGCGTCAAGGGTACAGTCGTGTCTGCTGAAGACAACGAACCGATGATT
GGTGTGACCATTATGCAAGAGGGAACATCAAATGGTGTGGTGACCGATATTGACGGTAAC
TATACCATCGAAATTAAGGGTGCTTCGAAGGCTACGCTTGCCTACTCTTATGTGGGTTGC
GTTACGCAGAAGCACGTTGTGAAAGCGCAGACAAATACGCTCAACATCACCCTTGCTTCG
GATTCCAAGATGATGGACGAAGTGGTTGTGGTGGCGTATGGCGTGAGAAAGAAGGGAACC
ATTGCGGGTTCCGTGTCTGCCGTAAAGTCTGAAAAGATAGAAAATGTGCCAGCGGCAAGC
TTCGACCAAGCTTTGCAGGGACAGAGTACTGGTTTGCAGGTCATCTCTTCTTCGGGTGAA
CCTAGCAAGGCGGCTACCTTCCAGATCCGTGGTACCAACTCTATCAACTCCGGCAAGTCG
CCACTCTTTATCCTCGACGGCGTGCCAATCTCAAGTTCTGATTTCAATACCTTGAGTCCT
AACGATATCGAAAGTATCTCTGTATTGAAAGATGCCTCTTCTACCTCTATCTATGGTGCA
CGTGCTGCCAATGGTGTGGTTGTCATCACTTCCAAGCGAGGCTTGTCAATGGACAAGGCG
AAGATTACGCTCCGTGCACAGTATGGTTTCTCTGAGTTGGCACAGACCAACTGGAAAATG
ATGAATACCGATGAGCGTATCCAGTTTGAGAAAGAAGTAGGTCTGGATACAGGTAAGGAT
TACAATCTCCTTTCAAGAGTAAACGTAAACTGGCTGGACGAGGTGTTCAACGACCGCGCT
CCGCTGCAGAGCTACGAACTCTCTATCAACCGTGCTACCGACCGCTTGAACTACTATGTT
TCTGGTGGTTTCTACGATCAGGACGGTATCGCACAGAATTCAACCTTCCGCCGTTACAAC
ATCCGCACCAATGCTGATGTAAAGGCAGGCAAGTGGTTGAAGGTAGGTACCAACACCATG
GCTGCCTATGAGGAGGCTCAGCAGGCTGACGACGGTAGCTATAATACCGTTACTCCTATC
TCAGCATGCCGATTCATGCTGCCTTACTGGAATCCATACGCAAAGGATGGCAGTCTGGCT
TCACTTGCTGCAGGCAACTGGGCTGGAACCAGCGAGAACCCTATCGTTTACATGGGCTTG
AATCCTATCAAGAACAAGAAATATAAGGTGCTCTCTACCATGTATGCTGAAATCTATCCG
ATAGAGAATCTGACTATCCGTACTCAGTTCGGTGCCGATTTCACCCATTCTACAGCGTTC
CTCCAGTCGTTCCCAAGTCTCTCTTCAAATAACGGACAGGGTACTGCGGCACGCCAGAGC
AGCGATGCCATCAACCTGACAGAGACCACTACGGCTAACTACCGTTTCACCCTGAACGAT
ATCCATTCGTTCAACGTGATGCTGGGTCAGGAGGCTGTCAATTTCCACTCTGAGGGTTTC
CAGGTATATTCCAAGGGTCAGACCAGCGATCTCCTGACCAACGTATCATCAGGTACACGT
GCCAGCCGCTGGGCAGATTCATCTTCTGACTACTCTTACCTGTCATTCTTCATGCGTGGC
GAGTATAACTATAAGGAGCTCTACTATGCCGACTTCTCTCTGCGTACCGATGCTTCTTCA
CGTTTCGGTAAGGATCATCGCTGGGGTACATTCTGGTCGCTCGGTTTCATGTACAACGTG
AAGTCTACCGACTGGCTGAAGGATATGAAGTGGCTCAGCACAGCCCAGATTGCCGTAAGT
TCCGGTACATCGGGTAACTCTGAAATTCCTAACTATTATCACCTGGCTCTGGTATCTGGT
GGTGCCAACTACGATAATACTGCCGGTTTCTCTCCATCACAGAGTGGTAACGAGGAATTG
GGTTGGGAGTCAACATGGGCAAACAACTTCGCCCTCCGTTTGGGCTTCCTCGACAGAATC
AACTTCAGCTTCGAGGCTTACTACAAGCGTACCTCCAATATGCTGATGCGCGTTCCTGAG
TCTTACACCGTTACCGGCGAGGGCTATCGCTGGAAGAACGTAGGTGTGATGGCTAACAAG
GGTATCGAGCTGAGCGCTGACGGTGATGTAATCCGCACACGCGACTTCACCTGGAATGTA
AGTGCCAACGTATCTTACAACCAGAACCGATTGAAGGAACTCTATAACGGTGTAACCGAG
TATGTAAACTCAACCACCGGTTTGAAGTATGTGGTAGGTCACTCAGTAAGCGAGTTCTTC
CTGAACCGTTATGCCGGTGTGAATCCAGCGAATGGTGAGCAGCTCTGGTATGATAAGGAT
GGCAACGTGACCAACGAGTTCCGTGAGAGCGACAAGGTGATGACAGGCAAGACCTATGAT
GCACCTTGGATGGGCGGTTTCGGTACAAGCTTCCGTTGGAAGGGCTTGCAACTTTCTGCC
CAGTTCAGCTGGATTGGTACACGCTACGTGATCAACAACGACCGTTACTTCGAGGAGAGC
GGTGTAACCTTCGGTACTGCTTACAACCAGTCAAACCGTCTGTTGTACGACCGTTGGAAG
CAGCCAGGCGATATTACCGACATCCCACGTTGGGGCGAGGTAACCCAGCTCGACGACCGC
TTCTTGGAGAATGCATCGTTCCTCCGTCTGAAGAATCTCAGTCTGTCCTATTCATTGCCA
CAGAGTCTGTTGCGCAAGACCAACTTCTTCTCTATGGTCAGAATCTACGGTCAGGCACAG
AACCTCTTCACCGTAACCGGTTTCAACGGTCTGGATCCTGAGGTTTCATCCAATATTTAC
CAGGCACAGTATCCAGCATCACGCCAGTTTACTCTGGGTGTTGAATTGCAATTCTAA
>28B_gene_id_114
ATGAATATCAAAAATATAAAGACATACATCCTGTCGGGAATCCTAGCCCTCTCGATGTCT
TCCTGTCTTGATAAGTATCCTGAGGATTCTATCCGCATGGACCAGGCTATCAATACGGTG
GGCGACATGGACAAGCTGGTGTACGGTATCTACGACAGTTTCAAGAGCAGCGCCCTCTAT
TCGGGCAATCTGACAATCCTGCCAGATCTGCAGGCAGACTTCGTGTACTGCGTGAAGGGC
TACTCTAATGCCTATGGCGATATCTACCGTTGGAAAGATATCAAGGCTACCAACACCGAC
ATCGAGGCGGTATATGCCGATCTTTATGGTGTTATCAACAATGCCAACTTCCTGCTCGAT
AATGTAGATAAGGTAAAGGCAAACACCAACAGTGATAAGGAGCTCGACAAGTTGGAGCAG
TGTGAGGGCGAGGCTTATTTTGCCCGTGCCCTGGCTTACTCAGAACTGATCAAGTGTTTC
TGCAAGGCTTACGATAGCGATGAGCAGGCAGAGAAGGAACTCGGCGTTGTACTTACAGAG
CACTATTACGGCAATGAGCCACAGAAAAGAGCCACTCTGAAGGAATCATACGATTTCGTA
TTGAGAGACCTTGACAAGGCTGCCGAATATCTGAAGATAGACGAGGACTTCTCTGGAAGT
CTCTACAACGAGATTTACTTCAATGAGTATACCTGTCATGCCTTGCGTGCGCGCGTATCC
TTATATATGCACAAGTATGATGATGCCATCAAGTATGCATCTAAGGTAATCGGCAGTAAG
TATTATACGTTAGAGAAGGCTTCTTCCAACACTTATACAAACCAGGTGAACGATTATAAG
TATATCTGGACCTATGGTGATTCGCGTGAGGCTATCTGGAAGGTAGGTTTTACCGTGAAC
AGCTATGGCGGTGCACTGGGTACCATCTTCGATAACTACAACTATGTAACTTATCGTCCA
GACTATGTGCCTGAGACATGGGTCATCAACTCATTCGACGCCAATGACCTCCGTGCTGCA
GCCATCTTCACAACCCGTGTAACAGGTTATGAGCACGGTTTGCAGTGGCCTTTGCTGAGC
AAGTATTTCGGCGATGCAGAATTCCTGAACAACAATATCCTGCATGTTCATCAGCCAATG
GTGTTCCGTCTGTCAGAGCAGTATCTGATACGTGCTGAGGCTTACGCCATGAAGGGGGAC
TATAGTAAGGCAGGTAAGGACATCTCTACCTTGCGTACAGCCCGTTACTCATCTTATGGT
GGTAACACCTCGATGAGCGAGAGCAACGCCATGAAGATAATCGAGGCAGAGCGTGTGAAG
GAACTCTATATGGAAGGCTTCCGTCTGAACGACCTCAAGCGCTGGCACAAGGGATTTGAG
CGTAAGGCTGCCGACCAGCCTGCTGCCAACTTCGTGCAGAGCAGTCTGAAGGTTGAAAAG
GATGACCCTCTCTTTGTCTGGCCAATTCCTCAGCATGAGCTTGAGGCACCAGGTTCTGAG
ATTCAGCCTAATGAAAGTAACAAATAA
>28B_gene_id_115
ATGAAGAAAATAATGATGGGATGTTTGGCAGCCGTAGCTGCACTCATCGCTCTTGTGAGT
TGTTCACAGGATTATACCACTTATGCTGGTCCAAGTCATATCATGTTCTCTGATACGCTC
TATCAGTATGCTGTACAGGAAAGCAATGAGGTTTTCAATGTGCCTGTATCTGCAACCGAA
AAAGCTGACTACGACCGCACCTTCGGCGTGGAGGTAGTAGACAAGCAGAGCAATGCCATC
GAGGGTAAGCATTACCGCATCCTCAACAACACCGTTACAATCAAGGCGGGCGAGATGGTA
GGAAATGTGAAGGTTCAGGGTATCTATGATAACATCGGCAAGACCGATTCGCTCGGCTTC
ACCCTGAAACTGGTGATTCCGGAGAAGTATAACTGGACAGAGCTCTATAAGGACTATGCC
CACGTGGTAATGCAGAAGTCTTGTCCTTTCGATATCCACAACTTCTCTGGCTGGTGCATG
GTAACATCTACCTTCTACAGCAAGTATCTGAACAACGTAACCAACCGTCTGATCAAGACC
GAGGTGGTGGAAGGCGAGGAGAATACCGTTCTGCTGAAGGATGTTTACTATAAGGGCTAC
AACCTGAAGTTGAAGTTCAATACCAAGAACATGCTTGAGCCAAAGGTAGAGATGGACGAC
CAGATAGCCGGTGAAACCGGCGAGGCGTTCGGTACCATCTATGGAGACGGCAAGTTGCGC
ATCAGCCAGCCTTCTCTCTATACCTCTTATTATAACACCTGCCAGAACTATGTATTGCAG
TATGTCACCATGAGTGTTGACAACAAGGATGGTTCAAGCTTCGGCAACGTAGGAACCTTC
ATCACCATGTATGAATGGATCAGCGATGCAGAGGCAGAGAAATTGAAAGAACAAGGATAT
TAA
>28B_gene_id_116
ATGAAAACATTGATTTCAAAATATTGGCTCGTATTGATGGCGCTGGTATCAGTGACTCTG
TTCACCGCTTGTTCCAGCGATGACGATGCCGTAACTCCTGTGTTCCCACAGGTACAGACT
ATCGGCGGTGCAGCTGGCGCTGAGTTGGACTTCACCTTCGATGCCAACGAGAGTTGGAGC
CTTTCTTCAGACAAAATCTGGTGTAAACTGGTGCAGGGCGAGAAAACAGACGCCTTCGTA
CTCAATGGTACTGCAGGCAAGCAGACCATCAAGGTTAAGATTACTGCTGATGATGCCAGC
GATGATATGAGCGTGGCTCAGCTCTTCCTGAATATGGGTGGTCAGAAGGTTGCCATCGCT
GAGGTTAAGCGTTCGGCTGCCGACCATATACTGACGGTTTACGATGCGGATGGCAATGAT
ATCACCGAGACAGGTATCACTGTAGGTTACAATGTATACAACAAGTTTACTGTAAAGTCA
AACTTCCGTTTTGCTGTTACCAATACTCCAGCTTGGGTAGACCTGGAAGGTGGCTTCCTG
GTAGGTACACCTAACAAGGATGCTGTAGGCGGTGTTGCCTTCAAGGAGAATCAGGGCGTA
AGTGCTAAGTATGCCATCGCTAAGGACGGCAACTACACCATCACCTTCACTTCTGAGGAT
GGCAAGGCTGCTGTAACCGTACCTGTTATCTATAATGGTATGACCACCAGCACCATGGAT
GTTACTTATCCAACCTCTTCACAGTGGGCAGTATGGAATGTATCTCTCGATGGTAAGGTG
TTTACTCAGAATGGTTCTAGCCTGACTGGCGGTGATACCAACGATTTCACCTTCTACAAC
TTCGTTCCTTTCACCCTCAAGACCTTGGGTGATGCTTATCAGCTGGTAGTCTTCGAGAAA
GAGAAGGATGGTCTGCGCGAGGATGTAACTGGCGCTGTGAAGTTGCAGGGTGAGAAGGGT
GACGTTAAGCTCACTATTGATGCCTTGAGCAGCGGAAGCCGTGAGTTCCTGGTTTATGCA
TTACCACAGGGCGTTTATGCAGATTTTGAGAACGGTCTCGATGAGATGCTTGAGAACGAC
TACACAAGCGTGAAGAGCGATTACGACCGCTACTTCCTGATGGATGTTGTACAGAAGAAG
GCCAACTCTTCTGCTGATGATCAGTCTGCAGCACCGACAATCTTGAAGATGAACTACTTG
CCAGTAGAGTGCAAGAAGGATAAATCAATGTATGGTTCTATCATATCAGAAGCATTTGGT
TACAATGGTGACGAAATATATGTTGCTCAGTCAGAAGTAGGAAGTTCTCTTACAGTTAAT
CCTAATATCAAGGATTGGGACCCTACCACTATGATGGAGACAGGCTATCTTACAGCTATG
GATAGTAACGGAAATGATGTTAATGCAGAGCCTAGTATGGATGCGAATAATAACTGGGTA
TTCTTCGTAAATGTTCCAGCTGCTACTCCGATATTTATGGTATTCAAGGACAACGGAACT
CCTGTAAAGGTTCTTGTTGTTGAATCTCCTGGTGAGGGAATGAGTAAGAAACATACTTCT
ATCAGAAAAATTAGAAAGTAA
>28B_gene_id_117
ATGAACAGAATGAAAATATTTTCAAAGGCACTCTTGTTGCTCTTGGTCTCTCTCCTGACC
TTAGCAGCAACAAGTTGCTCGGATGATGAGACCGGAGGCTGGGACGGCACATACGGATAT
GTGCAGTTCAAGCTCAGTAAGAAGGTTTCTTCTAGAGCTACCCGTGCTGCTGCCCTTGAC
AAACTTGAGAAACTGGATGATGCCAAGAAAATCAAGGTGGTCATGGAGCACAACGGTACA
ACTGTGTCTCAGACACTGGTGCTCAATTCTTATAATTCAGAGAATGCAGAGTATGGTCTG
AGAAGTGAAAAACTGCAACTCGCTTCGGGTACTTACACCGTCATCGGTTTCTATCTCTAT
GATGCGGTAGACGAGGAGTTGCTGGCTTCTTCTGCCGGCGAAACATTTACTGTAGTAGGT
GGCGGTCTGGAAGTACAGAACCTCATGGTGGAGACTGTGGAGCGTGGTAAGGTGAAGTTC
AATCTCGTGAAGGAGTGGGAGAAGACCCGTGCCGGTGGTACTGAGTATCTCTTCTCTAAT
ATCCGTCTCGTTGACGTCAGCGTAACCAACCTCTTTACCCGTGAGACCTATACCTTCCCT
GAACTGAAGGTGAAATATAAGGAGGGAAGCAAGGAGAATCAGAATCCTGACAATGAGAAC
GATAAGTATATGGACACAGGTACAGCTTACTGCGATTCTACCGTATGGTTGCCTGCCGGT
ACTTATCAGGTTACCTCATATACCACCTATGGCAAGACTGGTGCGGTAAAGACCAAGTAT
GAGACCCAGCCTGTAAAGGGTGAGGCTTTCATTATAGAGGACAATCAACTCAATGATAAA
GCTCAGGTGCCTATCCTCCTTTCCAAGACAAAGGAGTATATCAAGGACTATGAGGCTTTG
AAGGCTATCTGGGAATCTCTCCAGGGTAAGGAGTGGAGCTTCTATGGTGATGCTACCTTC
AAGGGAGCTAACTGGAACTTCAACAAGGAACTCGATATGTGGGGCGAACAGCCGGGCGTA
ACGCTCAACAGCAACGGCCGTGTCATCGGTCTTATCATCGCCGGTTTCGGTGCAAAGGGA
ATCGTACCTGATGCCATTGGACAGCTGACAGAACTCCAGGTGCTCAACCTCGGTTCTCAC
GATGAGAAGATTGGTGCCAACATCTTCAATGATTATGATGCAAACAGTCTGACTGCAGCA
AAGAAGAACAGCATGCGTCACGACTATGAGAACAAGTTCCTGAAGTATGACCCACGTGCC
AACATGTCGGAGATGATTGTAAAAAGCTACAACTCTGATCCTAAGGTGGCACCGAAGAAC
AGAATCAAGAAGGACAGCCGCATCAACCTGAAGGATGCACAGATCGGTACATTGACCAAC
AAGATTACAGGTGTATCTAAGGCCATCTACCGTCTGACCAAATTGCAGCAGTTCTATATC
GGTAACTCTTCTATCACATCCGATGAGGTTTGTGCGAAGTTCTACAATGCTGACGATCCT
GTTTACGGTAAGTTTGCGCAGGAGTTTAAGGATGAGGATTGGGACAAGATGGAAAACCTG
ACCGATATCGAACTTTACAACTGTCCGAAGATCAGTCGCATTCCAGACTTCTACTATAAA
CTCCCTAAATTGCAGGCGATGAACCTGGCACGATGCAAGGGCATCTCTGCTAATCAGTTG
AGAAATGATTGGACTCGCTTAGCTGAGGAGAAGACAGGTAAGACTCTTCAGATTCTCTAT
ATGAGTTACAATAACCTGGAGGAGTTCCCTGAGTATTCTGCATTGAAAAAGATGGTAAAT
CTCGGTCTGCTCGACCTGGCTTACAACAACATCAAGAAGGTACATCCGTTCGGTTCTGAG
GTAGCACTTTCTTCACTCTATCTGAACAACAACCAGATTGAAGAGATTCCTGCTAATCTC
TGTGCCTTTACAGATGATGTAGAGAGTCTGACCTTCGCTCACAACAAACTGAAGAAGATT
CCGAATATCTTCGATGCAAGTTCGGTTCGCGAGATGGGTTCTGTAGACTTCTCTTACAAC
GAGATTACAGGTGTAGATACTAGTCATGGTACCTACAAGGGTATCAATGCAGCTTCAGTC
AGTCTGTCAAACAATAAGATAGAGAAGTTCCCTTCAGAGCTGTTTACTGCCGGTTCGCCA
ATCACAACCATCGATTTGAGCGGCAACCGGATGCGTACCATCCCTAAGGGTTCCATCAAG
GGCAAGAAGGCTTATCTGCTGCAGGTTATCGACCTCCGATTCAACAAGTTGACATCCCTC
TCTGATGACTTCCGCTCAACCACATTGCCATACATTACCAATATGGACTTGAGCTACAAC
TGCTTCACCGAGGTGCCAACCCAGCCGTTGAACAGTGCCGTGCTCCGTGCCTTTGCCATC
AACCACCAGCGTGATGAGAATAACGACCAGCGTTGCCTGCGTACATGGCCTACAGGAATC
ACCACCTGTCCAAGTCTGATTCAGTTCCAGATTGGTTCCAACGATATCCGTAAGGTAGAA
GAGACACTGACCTCTCACCTTTATATCCTGAATATCGCAGACAACCCTAACATCTCTATC
GATGTAACCAGCGTTTGCGCATACATCAAGGCAGGTATGTATAAGCTGTTCTACGACAAG
AATCAGGACATCCGCGGTTGCGATGCTTTGGATCTCGAAAATTAA
>28B_gene_id_118
ATGAAATATATTAATAAACTTACATGGCTCCTCGTTCTGGGTGCAGGTCTGATGACCGCA
TCCTGCAGCGATAGCGATGATGTAGATATCCCTGGAGGACTCGCCATCGACAAGGAGCAG
ATTGAAATAGCAGCTGAGGGCGGTAGCGAACAGCTTGCCATTGCTGCCTCACAGAATTGG
GTGGCTAACGTGGATGAGCCTTGGCTGATGCTCACTCCTGCCAATGGCGTGGGTTCTACT
ACTGCAACTGTGGTAGTTGACTCTACTCTGATGAACGGACGCCGTACTACCGATATCGCC
TTTATCGGCGATAACGGTCAGCGCCGCACCGTTACCGTAAAACAGTTTGGTTATGGTAAG
CAGATTGACATCAAGGAACCAACTGTAGAAATCGAAAATTCTGAATCATACGATAAGCGT
GCTTTCGAGAGTTTGATTTCTGCCAATGTAGAATGCAAAATCGGTAAGATAGAGTATTCT
TTCGAGGGTGATATGACTGATGCCGAGAAGGCAGAAAACGAGAGCGAGCGTGAAGGTTGG
CTTCTGAATAGTAAGGATGAGGATAAACTGACAGATACCAATCTCGGAATCGTACTTGAT
AGAAAGGCTCGTCCTCGCAGCGTGAAGTTCAAGTTCCGCTGGGCGATGAACGTGGTTCCT
GCCGTTCGTGTGGCTAAGGTTCATCTCGTGCCAGTCAAGGCTGAAGACCAGCTGGTAGAT
GCAGCTGGCAAACCTATCGATGATGTCATCCTGACCGTTCGTCAGAAGGCAGCACCAAAG
ATTGAGGACAACCGTGCCGGTGACTCTCTCTCTGTCATCATGATCAACCAGAAACTGGGT
AGCATTGCTACCTTCGATTCCAGCGATAACATGCGCAACTGGAGCGGCGTAACGCTCTGG
GAAGCTACTGATAAATTCGTGAAGGATCATCCTGAGGCTGTAGGACGTGTACGTTCTGTC
AAGTTCAGCATGTTCAACCTTAAGAGTGGTGAAACTCTTCCTAAGGAAGTGGGCAACCTC
AAGTTCCTGGAGTCATTCTCTGTTGCTGCCAACGAGAACAACCAGATTCGTGAGGTGAAG
CTCGGTGATGATATCTGCTCGCTGAAGTATCTGAAGAATCTTACCGTTCAGGCTTATGGT
CTGACTCAGTTGCCTGCTAGCTTTGTTAAGTTGGGTAGCAGCCTTGAAACGCTCAACCTG
GTAAGTAACAACTTCAACAAGTTGTCGGATATCACCAATATCGTCAACGAGAAGAACTTC
CCTAAGTTGCGTAACCTCATTCTCTACGCACAGCGCCGTACGGATGTTGTCACCAACATC
GCTTCGCTGGGCGAAAAGAATGCATCAGGCGTCTATGTTTATAATAACTATCCTATCGGA
CTGTATGGTAAGGTAAATGCCGGATCCGCAGACCGCCAGGCGCTTCTCAAGCTCCTGACA
TGGGATAAGTTGAATACACTGGAGTTGTCTTACTGCTTCCTGGAGGGTGAACTTCCTACC
GATGAAGAGATGACAGAGGCACTGGAGGTTGCCGGAAAGGCTACCCGATACAGCGAGTCT
GACTTCTCTACCAACAAGAAAGATTATCTCGACAAGCTGGTAGGCGATACCTGCAAGTGG
TTGCTCTCAGGCTGGGATAATCCAGTAACCTGCAAGCACAAGGATGGTTCTGTAGTTAGT
GAGGATGTTTATCCTCTCAGTGTGCCACGTGTATTGCCAAACTGCCGTCAGTTGTCGCTC
AACCTGAACTTCTTTACAGGAAAGGTGCCAAACTGGATTCTCTTCCATCCACATCTGGTA
GAATGGAATGCACCAACGATGATCTTCAACCAGCAGCCTAAGGGTAAGAACAGCGATGGC
GCTGCCGTTGGTTTCTCTAATATGACAGAAGACAGCTACAGCTACGACTACTATTACGGA
ACCGGCGACCCAGGCAACAAGTGGGAGGTTACGGGTGTAGCTTATCCGCTCTACTACCGC
AAATACGTGGCAGCAGGCGATATTAATGAAGCTGCGCTGATGGCTAAGTACAGGAGAACT
AAGAAAAAGTAA
>28B_gene_id_119
ATGAAGAAAAAGTTTTTCTATATAGCAATGGTCGCATTGGCATTGACGGGCTGTTCTGAC
AGCCTGTCAACCATCGGCTCTTCTGACGGCAATTCAGAAATCACCATCCCTGCAGATGCT
GAGGCGGGTGAACTGCTGATTAAGTTCAGTCCGGAAATGAGCGATATCCTCGACCAGGCA
CAACTGAGCAAGACTCGCGCCGGAAAGGCTACCCGCTCGGGTATTCCATCTACCGACGAG
GTGCTCGACATCCTGGGAAGCTACAGCTTTGAGCGTGTGTTCCCGGTAGATGCTAATACT
GAGGCAAGAACTCGCGAGGCGGGACTCCACCTCTGGTATACGGTGAAGTTTAATAAGGGA
ACCGACCTGAAGGCGGCTGCCGAGCGCCTGAAGCAGTTGGGAGAAATCTCAAAGGTTCAG
ACCAACGGCCGTATCAAGCGTGCTTACAATACCGACAGCAAGCGCATCTATCTCAGTGAT
AAGGCGCTTCAGCAGAAGTCTACCCGCGCAGCAGCCGAGGACGAGCCAAACGACCCTGGC
TTTGCTAGCCAGTGGCACTACCGCAACCTGGGCGAGGGCAACTATGACTTCGAGAACCGC
AACAAAAATCACGTGGGTGCTAAGGCTGGATGTGATGTGAATGCACTTGAGGCATGGAAG
ACCTGCACAGGTGATCCTTCTATCATCGTGGCTATTCTCGATGAGGGTGTGATGTATACG
CACCCTGATTTGGCAGCCAACATGTGGTGCAACCCGGGCGAAAGTGTTCAGGGTGCCCAG
ACTGACGGTGACGGAAACGGTTATGAGGGCGACCTCCATGGCTACAACTTCGTTACTGAG
AGCGGCGATATTACCTGGACTGATGCCAATGACTCTGGTCATGGTACTCACGTAGCTGGT
ACCATTGCAGCCGTAAATAATAATCGTATCGGTGTATCTGGTGTTGCCGGTGGCGATGGT
ACTCCAAACTCTGGTGTCAAGATCATGTCTTGTCAGGTATTCTCCGGTCAGAACAGCGTA
ACCTTGGCAGGCGAGGCGAGAGCCATCAAGTATGCTGCCGATAATGGTGCAGTCATCCTG
CAGTGCAGTTGGGGTTACAACTCTTCAGAGTCTAGCATCATCAACGGTTATACTCCGGGT
CCTGCTACCGAGAAGGAATGGGCTGAGACCTATCCGCTGGAGAAGGAAGCTCTGGATTAC
TTCATCAACAATGCCGGTTCGCCTAATGGTGTCATCGACGGTGGTATTCCTGTCTTCGCA
GCCGGTAACGAGTATGCTGGCAATCCTGCTTTCCCAGGTGCTTACTCTAAGTGTGTCAGC
GTATCTTCATTAGCTGCCGACTATACTCCAGCCTGCTACACTGATTACGGTTCGCTCGTA
ACCCTGAGCGCTCCTGGTGGCGACTTGGAATATTACAGCAAGATTGGCGAGCAGGAAGAT
GAATACTGGGCAGAGACGACAACCGAGCAGAAAGGTGCTGTGCTCTCTACGATGATCCAG
AACGGTAAGCCTGCTTACGGCTACATGGAGGGAACCTCTATGGCTTGTCCTCACGTTTCG
GGTGTGGCTGCCTTGGGTCTCGCTTATGCTGCCAAGACGAACCGTCATTATCGTGCTGCC
GATTTCGTAGCCCTGATGAAGAAGTCTGTAAAGGAATTGGATAGTCATTATCAGAATGGT
GCAACCAAGACCTACTACATGAACCATACTACCGTAGGTGCTTCGCCAGAGATTGTACAG
CTCTCTAAGTACATCGGCAAGATGGGTGCTGGTCTGATTGATGCAGCTCAGCTCTTGAAT
AACATCAAGAACAAGAAACTCAGTTCTGATATGAAGTTGCCTAACGTGTATGTGGGCATC
GAGAAGACTGTTTCTCTCAACCTCGCTGCATATTTCGCAGGTCGGACAGAGGGATTCTCT
TGCTCTGTAGCGAATGGTAGCGTAGCTTCTGCTTCGGTAGATGGCAAGACGCTCATCGTG
AAGGGACTCGCTGCCGGAAGCACATCGCTCACCGTAACAGCTGCCAATGGTACCAGCCAG
ACCGTAGTTGTGACCGTTAGAAAGAGTGCCGGTAACAATGGTTGGATGTAA
>28B_gene_id_120
ATGAAGATATTTGCTTTCCTATCGCTTTTCTTCCTGGCTTTGCCTGTTACGGTGAATGCG
CAGAAGGAACTGCTGAAGTTTGAACATCCGCTTATCGATGCAGGTACGATGACCGAGGAC
GATGCGCCTCGCACCTTCACCTTCGTAGGTAAGAATGTGAGCAAGAAGATACTGCACATC
ACACAGGTGAGAACCACCTGTGGATGTACCAGTTCTTATGTCAAGGGCGATGTGATGAAG
CCTGGCGATACTTGTCAGGTGCAGCTCACCTTCACGCCTAACCGCTATCCGGGCACCATC
AATACGGGTGCTTATCTCTATCTGAAAGAGGTAGAGGGACAGCCTGCCGTTAAGCTCGCC
TTAACGGGAAAGGTGCTGCCGGGTGCTGACCAGTGGGCACGCTATCCGCACAAGATGGGC
GTACTCAGACTGAAACAGGCGAAGGCAAGTATCACAGAGGTAAAGCCGGGCACAGAGCCT
GAGGCACGCATCCTCTGCGGAAACAGTGGTGACAAGCCGCTCCGTATATCCAGCCTCCTT
CTTCCTCCTTATGCCCGTCTTACGACAGAGCCTGAGGTGATAGAACCGGGTGATGAGGCT
GACCTCGTCATCACCATCATAGCCGATAAGATTCCGGCTACGATGCCCGAATCCTTCACC
TTCCCTGTTATTCTGGAGGGCTTGGACGCCCGTCCGTCTGACAGGACGATACAGGTCGTT
GTAAAGGTACAAAGGTAA
>28B_gene_id_121
ATGAAATATTTGAAAAAACTCTTCACCCTCCTGGTGATTGCTTTGTTTGCCTGCGGCTTT
GCAGCCTGCAGCAGCGATGATGAAGAACCGGAGGAGCCTTCTCTGGAAGTTACACCTGCC
AATCTTCATGGCACATGGGAGTTGGCTGAGTGGAACGGTGAACCTCTTGCTGAGGGCACA
TACTGCTACATCGTTTTCAACCGCAAGGACCTGACTTTCGAGATGTATCAGAATTTAGAC
AGTATGTATGGTCGCCATATCACCGGTTCGTTCGCTATCAAGAACGATCCATACCAGGGC
TACATCATCAGCGGAAGCTATGATAACGGTAAGGGCGACTGGAACCAGAGTTATCTCGTA
ACCCGTCTCCTGGCATCAGGTTCGATGATATGGACCGTCAAGGACGATGCTACCGACATC
AGCCGCTACAAGCGTTGCGATGAGGTACCTGCCGAGATACTCAAGGATTGTAAAGATCTC
ACTGAAGAATAA
>28B_gene_id_122
ATGATATTAACGATTACAGGTTCAGACAGCACCGGAGGCTCTGGTGTGCAGGCGGACATC
AGGACGATTGCCGAGTTGGGCGGTTATGCTGTTTCGGCAATAACCAGCATCACTGTGCAG
AATACGCTCGGTATTCAGGAGTTCTTCGATATTCCTGCCGAGATTGTTTCGGGGCAGATT
GAGGCTATCATGAACGATATGCAGCCTGATATAGTGAAGATTGGTATGATACGCAGGGTG
GAAACGCTGAATGTGGTCATCGATGCGTTGACCAAGTACCGTCCTGCCCATATCATCTAT
GCCCCTGCCATCTGGTCGAGCCAGGGCGATGCGCTGATGACGGAAGATGTGGTGAGCCAG
ATCAAATACCGTCTGCTGCCGCTCTGTTCTGTCGTCGTGTCACGCAAGAAGGAGAGCGAC
ATCATTCTTCAGAATTCCAAACTGCTGAGCCTTGCCGAGAAGCAGGGACTCCGGATCTAT
CGCCTCGACAATGCCAATTCGCATGGTCTCATCAACCGTTTCTCTTCAGCTCTTGCTGTC
TATCTGAATCAGGGCAAGAAGATGGAGGAGGCGTTGGCGATGGCGCAGGATTTCATCAAT
GTAGAACTCGTGCGCCAGAGCAATCTGCAGGGCAGGAGTTCCGAGCTCTACAACCAGTTT
ATCTCGCAGGTCAATAACTTCTGCCGCACTTACAGCGATGTTCATTTCTATGCCGACCAG
TTGAATGTGAGTGGCCGTTATCTGGCTCAGGTAACCCGCCGCATCTCCGGCAAGACGCCG
AAGGCAATCATCGATGAATACATCGTGAAGGAGATAGAGCGCGAACTTTCTACCACCACG
CATACGGTTCAGGAGATTGCCAATACCTTCGGCTTCTCATCCCAGGCGCATCTCACCAAG
TTCTTCAAGAAGATGAGAGGGGTCACTCCTTCTGCTTTCAGGCAACCAAAACCTGTTGAT
TAA
>28B_gene_id_123
ATGAAACGTACTTTTTTCGCATTTCTTTCCCAATGCCTGCTTGTCATCATTATACTGACA
TCATGCAGTGACGACCAAACCGATCTCTCCCCTGATATTAATACCCCGATTACCGGTTAT
TGGCAAATAGCCGATGGTGACATCAATGGCGATGGTGCCATTCAGGGCATCGTGGTACAC
AGTGACGAGACTGTCAGCGAATGGTTATATACCGGTGAAACCGCTAATCCTTATCACCTG
GGTTTTAAAACAGGTAAATGGAGCGTTAACGGCAACCACTACGAGATGCAACTTCCTATC
AGCAATGGCGCCTATTATAATGTGACAGTGGCGGGAAACAATGACAGAACAATGTATCTT
GCGTATAAAGGAAAAATATCCGTAGTGCCTTTCTATAAGCTGACATCCCTCCCTGGAAAT
GGAAACGAGATGATCAGCGAACTTGAGGGCATGAAAATGTCGGGTTACACGATGGCTGAC
ATCACGGGTTATTGGGAACAGGATAACGAGAACGGCACAGGCTTCTATATCGATAATGAA
GGAAACATCTCTGATTTGACATGTTTGTATGGTGTGGAAAAATATTATTCCGTGAAATAT
CATTCGGCAGAGGTGATACTAAATGGCAATAGCTGTGTCATCTCTTCTTTGGGTTCACAA
TGGATGGTGTATGCCGTTGGCAGCAACTCATTGCTTGCCATTGACCGCAATAACAACAGT
CAGCAAGTGGAACACTTCGTGAAGAAAGATGTTCCTGATGAGATGATGCGAGCCGACGAG
ATCATGAAGACCCCTGTGCCTGCAGGACTGCTTGGCAAGTGGGAAACCATCCACTATACG
CGCATGATCAATGGTGAGAATGTTACCGATATTGACGTTCTCAATGGTGATGATTGGAAC
AAGCAGTTTTACCACACATTAGCTTTTTCAGAAAATCACAAAATAAGCAAATGGGATAGG
TTTGGAAGTCAGCTCTACGACCAATGCTTCATGTTGAAGGGTGACAACATCACTATTGCA
GAAGACTTGACCAATCTCCTTTTCCCAAAATACAGTTATACAGAAACATGGACCATAAGC
GACAAGACTGAAAACAGTATGAAGCTTACGCGCGAGCAAGATAATACAACAGAATGTTAT
ACCTATAAACGAAAATAA
>28B_gene_id_124
ATGAAACATATCATAACAGTCGTTATCATGATGTTGTTGCCTATGTGGACAACAGCTCAA
AACGAAAGTCGCCACGTGTCTGTCATTCCACATGCAGGCGTAACAATAGCCAAGATGAAT
GGCGCTGCACTAACGGTAGCAGAGAAATGGAAAGCCGGATATACTGTTGGAGCAAGCGTT
GAGTTTCCTTTGTCGCAGAATTTTTCTCTGCTTACGGGAGCTGACTTCAGCCTGATAGGT
ACTGGACTTGAGAAACAGAAAGAGAAATATGCGTCTGCCGATGAAAAACTTGACGTGACA
TATCTCTCCGTGCCTCTGCAAATCAAGACATACTTCTCTGGTGTGAAAGGATTGGCTGCA
CATATTGGTGTGCAGGCTGGCATACTCCTCTCGGCAAAGGATAAGATGACTATACACAGC
ATACGCACGATGAACCTCGGCAACGATGTATCATCAATGTACCTATGGGAATCGTACAAA
GAGAAGAAATCGGAGGATGTAAGCAGCAAATTCCGCAATGTTGTTATTGGCATTCCCCTT
GGAGTGAGCTACGAATGGCGACATATCACCCTCGACGCCTCCTATTGTTTCGAACTGCGA
CAGGCTATCAGTCTGAAGACAGACAACCCCGGTGGCTGGGGCTTTAACAACTCACCAACG
GCACGCAACCATGCCATATATATCACGGCAGGATATAAGTTCACGCTATAG
>28B_gene_id_125
GTGATTGATGCAGATGAGAAGGAGATAGAGCGCGAGCTCTCTACCACCACGCATACGGTT
CAGGAGATAGCCAATACCTTCGGTTTCTCATCCCAGGCTCATCTCACCAAGTTCTTCAAG
AAGATGAGAGGGGTTACGCCTTCTGCTTTCAGGCAGAAAGGATAA
>28B_gene_id_126
ATGATGCTTTCGGTGTTGGTATCATGTTATCAAAGTCATAAGAGAGAGTTAGACTTAGCT
TATACGTTGACAGAGTTTAAGCCTGATAGTGCTTTGGCCTTTTTGAACCGTATCAATCAA
GGTAAACTCTCAGATAAAGATATGGCGAAGTATGCCCTCATTTATTATATGGCACAAGAT
AAGTCGGGCTTGGATGTAGATAACGATTCCTTGATTCGCATAGCGTATGATTGGTATGAG
GGTCACCAAGAAGATTCGCTCTATGTTTTGTGCTTGAATTATATGGGAACATTCTATTTA
CTTGTTGATAGTATGGAACAAGCTAAGGCTTGTTTGGAAAAGGCTTATTTTATTTCGGAT
AGTCTTCATGAAATGAATGTAAAACACTTGGTTTTGGATAAGTTGATAGAAGTAGAAGAG
CAGTTGGAACCTTACAAAGCGTTGAGATATGCTAAAGATTTGGTGAAGATGTATGACTCT
ATGGCAAATGTTACTATATATAATAAGGTGGCAGCACGTTTGAGATTGGGTGAGAACTTC
TTTTATGTTGATAGCTTGCAGCATGCTTTAGAAGAAGAGAGAAAAGCATATAGAATGGCA
ATGAAAGCTGGCGATAGCAACTTGTTGTCTTATGTAAGGCAAAATCTAGCTAGTACATTT
GAGGAGATGGGTGAAAAAGATAGTTGTTTGTATTATGCACGACAGGCTTATGACTTGACT
GCTGCAAATAGATTTTCTTGCTTGTTGACGTTGGCTTCTGCTTATATCTCTGTTGATTCT
ATAAACCAAGCCTTTAGGTTGTTGAAACAAACAACGCCAAAAACGGCAGAAGACCGCTAT
TCTGTGTTTTATATTCAAAGTCAAGCTGCTATGAAAGCGCATGATTTCAAGTCTGCTAAA
AGTTTTAGCGATTCGGCGTACCATTATTTGGAGGATATGTATCGAATTGCATTACAAGGT
AAGACTGCTTATTATACATCCTTTTTGAAAAAGGAAAGTGAAAGAGCTAAAATGCAAGGT
AAAGCAGAAATGCAGCAGTGGGTATTTAGTTTGATAGTCTTATTGTGTTTTATAGTAGTC
ATATTTATTTTATATATTTATAAATCATATAAGCACCAGATAAAACTACGTATGGAGCAT
GAAAGAGAGGTTCTTCTCCAAAAGCAACAAATGCAGGAAAAAATACACCAAGAGGAACTT
TCGCATAAAGAGATTCAACTATCTGTGATGCGTAATTATTTACAAAAGAAAATAGATGTT
GTAGAAAAATTAAATTCGATAGTTCCAAATGAGAATAAGCATATAGTGTTGTCGGAGAGT
GATTGGGACGAATTGGAGGTGTTTTTAGATAGTGTGGAAAACCTATTTGTGAAAAGACTC
AAGCAAAAGCATCCTAATTTATCAAAGAGTGTTTTACGACTAATGATGCTTTTGCGTTTA
AAGCTATCTCAAAAGGCGTTGGCTTCTATCTATTGTATAAGCGAGAAAGCAATTAAGCAA
AAATTGTTCTTGTACAAAGATAAAGTTGGTATTAAAAATGAGCAATTTTCGCTACGTACG
TACATCGAAAACTTCTAA
>28B_gene_id_127
ATGAAGAAAATACAAATTTTTAATCTGCTTTTATTGTTGATGCTTTTGGCTTCTAGCAAA
ATGTTAGCGATGTATCCTTCCCAAAATAAGGTTATTCCTATGCATAAGGAAAAAGGTCAT
TTAAGAGCGCGAACAGAAGAACCTAGCATTGTGGCAAATTTGCAACAAGGAATGCTTATT
GTGAGTGTAAGTCGTTATTTTGGCAAAACGGCAGTCTATATCTATGATGACAATGGTTGC
TTAGTAACTAGTATGTCAACATTTGTAGATGGTAAAGAACTATACAGTTTTGATTTGTCA
ATAATGGAGAAAGGTGCTTATAATGTGGTGATTGAATTAGGTGATTCGATTTATGTTGGC
GCATTTGAACTCTAA
>28B_gene_id_128
ATGAAAAAATTTAATTTAGAAGCCTTTAAAAGGGATGAAGTCGCTTTGAAAAACTTGTCT
AATGTGCAAGGAGGTAGCGGTGCAGGAAGCTCAACTATGGTGTTTTATACTTATTGCATT
CCAAGTGATTCTGATAGTGCTTGGTGGTATGGTGATACGGACAATTAA
>28B_gene_id_129
ATGTTTGATATGAATATATTTTCTAATAAATATATTTGGCTGTTGGGAGGACTTCTGTCT
ATATCTGTACAAGGTATGGGACAAGAAGAAATAAACCATCTTACAGGTACTTTAGTCTCT
GATACTCAGGATAATCCTATGGGGTATACAGAAGTACTTGTTACAGATCTTTCAAATAAC
ACTGTGGTAAGTGCCTTGACCAACGAGAAAGGCTTCTTTTCTATAGACTTGGAAAAAGGA
ACGTATATATTGAACTATCGTGAATTAGGTGAGGTGTTGAAACAAGACACCCTTAATCTT
ATGGCTGATACGAACTTAGGTCGAATTCATGTTCCTATAATCAACAAGACCCTTCAAGAA
GTATCTGTTGTGGCGATGAAGAAAATCATCACTTTTGATAAGAATAGAGTCATCTATAGC
GTAAAGAACAGCCCCTATGCCAACGGATTCAATGCCAAAGACGTTGTGATGAATGTTCCT
GGGATCAATCCTACTAAGCCAGATGATGTATCTCTTGTAGGTAAGGATGGTGTCATTGTT
CTGATAAATGGTCGCAGATCAAATCTTAAGGGTAAGGATTTGGTAAACTATCTGAATAGC
ATTCCTTCAGAGAACTTGGATAAGATAGAGGTTGTGACCAATCCTTCATCAGAGTTCAGT
GCGTCGGGAAATATGGGAGTCCTAAATATTGTTCTGAAAAATCGTATGAACCTTGGCTTT
GATGGCTCTCTGAGAACTGGATATACTCAAAGACATGCGGCAATTTTCGAGGAAGGAGGT
AATCTGACATTCTCAAGCAAGTGGCTTATGGTAGAATACGGTGTGGGCTATTGGAAAGAA
AAGAGAAAGCATGATGTAAGAAACAGTTTTGAATATGCAGATTATACAAAGTTGATTAAT
AACGATGCATGTCAGAAGTCGGATTACGTCAGTCAGAACTTGAACACAAACATTTTTCTG
AATGATAAGATGAACCTGGGATTTTTAGCCTCGTTCAATTGTATGGATGGGAGTGTTGCC
TCGGATGTCTATCAGGAACTGTCTGGTAGTAGAAACTCATTTTCTTCGGAGACCACTTGC
TCAGACAACAGATACAAAGGCTTTTCTTTTTCGCCTTATTATGAGTGGAACATCGACAGC
TTAGGTAAGAAGTTGGTGGTCAATTACAACTACAGTTTGGCGAAAGACAGAACCAACAGC
TATTATTCATCGGACGACCACTTGGAGGTGGTCAATAGTTTGAATAACAATCGCTATTTT
GTGAATACGGGCAATCTGGACCTCACTTTGCCTTTTTCATGGCTCAACTTCGAGCTAGGA
GGGGAATACTCGCATTATCATGCTGACAATTACGCTTGTCATAATGCCGTGGATGATTTC
CTCTACAAAGAGACTGTCAGCTCTTTCTACACAGATATCAACAAGTCTTGGAAAAGATGG
TATTTCAAAATAGGAGCACGGTACGAACATACAAAATCGGAAGGATTTCCGCAAGAGGAA
AGCAAACATTTCTCACGAAGTTATGCAGACTGGTTCCCTTTTGTCGAGATGACGTTTAAG
CCTAACGACAACAATGTGTTGTATTTAGGCTATAGCAAAAGAATCAATCGCCCGGACATG
ACGCAGTTGAACCCGACAAGGTCATACTCTGATGCTTACACCTATTCTGTGGGCAATGCT
TTTCTGAATCCGTCCCTCATGGATTATTTGGAGTTCAGATATCAATATAAGACTTTGAAT
GTCGGTGTATCGTATGTCCATTCGTCAGACGGCGTTGGATACCTGGTTGAAGACAAGGCA
GACTCACAGATAGAACAGACATACAGCAATTGTATTTCAACAAATAGTCTGGTTAGTAAC
GTGAACTATAATTATAGTCATAACAGATTCAATGTGGCAGTTCAGCTTTCTGTTAACTAT
AACAAGTCCAAGGCATCCAACAGCTCTATTGATGGCTGCTCATTGGAGGGGGTTAGTTCC
TTTGCTTCCACCAAATTGTCTTACATGGTTGGTAGCAAGGCACTTGTTTATGCAAGTTAT
CTGTACTCTTTTCAAGGACAAGAACAATATATTCACTATAAATCATTTCAAAATTTATCC
ATGGGGGTCAATTATGTAATGTTGAAGAATAAACTTGTGTTGAGTGCAAGCGTTAATGAC
TTGTTGGGAACATATTACAATCGCAACCATGTGGTATATAAGAACTTTGTGTTTAACAAC
CGCAACGATTATGACAACCGATGTCTAAACATAATACTTACCTATAGGTTTGGCAACCAC
AAGGTTAAGCGTAGTAATGTTGACATCGATAACAACAACAACAGATTACCAAGTGCAAAA
AGATGA
>28B_gene_id_130
ATGAAAATAATACAGAGTTTCTGGTCGGGCAACAACGACTGCCTAAAAGATGGTTATGGC
TGGCTAAGTCCCATTTATCATTATGCAAGTTGGATATTGAGTTGCAATCAACTCCGAAAG
TATTACGACGATGTGATATTGGTTACGGATAGAGCCGGGTACGACGTGCTTATCGACAAT
TTGCATCTTCCATACACAAATGTCATCGTATGCCTTGACGAGTTATCAAAATACAGCTCT
AATCTATGGGCCTTGGCTAAGATAAAAGCCTACAACGCTTTAGACGAGCCCTTTATTCAT
GTAGATGGTGATGTATTTGCATGGGACAAATTTGATGGTTGTTTGGGGGAGCATGACCTG
ATAGTCCAAAACATAGAAACAACAACGGATTATTATCGCATGATGTGGAATGAGATACGT
CCTTCAATAAACGTTCTTCCGGAAGCTATGGAGGACTATGACCAAAATGTCAGCCACAAA
GCTTATAACATGGGCATCTTTGGAGGAAATGACATCTTGTTCATAAAAGATTATTGCAAG
CAAGCCCTTGAATTCGTTGATCTGAATCTAGAACAAGTCAATAAGTTGCAAGGAATCAAT
TTTAATATCTTCTTTGAACAGGTGTTGCTGCATGAGTTGGCAACTCGCAATGACAAGGAT
GTGGCTACATACATAAAGGAAGACATCGGTGATAACGAATATCAGGGGTTTGCAGACTTT
GACAATGTACCCGAAGACAGGAAGTATCTTCATCTGTTAGGATTTTACAAGAAAATCCCT
ACGGTATGTAATAAGATGCTTGCTTATGTCATCAAGTATTATCCTGAATACATTATGCGC
TTGGAGAAATTACTCTCCCTTGCCCCCATCATAACAGAACTTGGTCAGGATACAACTCAT
AATAAGATGAGAACAGAAATGTTGTCTTACAAAGAGTCTGTATTGAAAGGAGAATTAGAA
ACAAGTTCCAAAGACAGAAATATCATGTTTCGTGATATAGTTTCTGTTGGCTTATCCAGA
GAGTTAAGAACTCTTTTGGATTCAGGAGAAAAGTTTATAATGGCTCCGACAAATGATTTC
TCGTTGGAAGAGAAATGTATCAAAATCAAAGAATTGTATGGTAATGTAGTCAGAGTGCCA
GTATTATCTGTTGATTCTGTGATATTTGACATTATTGGCAAGAAGATAGACAATGAGAGA
TTCTGTAATGAAGCGGAGAGTTGTCTAGATGATAGTTTTCCTATAGACAAAAAGCAAGAA
TTCAACGATTTCCTTTGGAAAAGAATATCTCTTTTGGTGTCTTATGGATTGTTAGTAGTC
AGTAAAAGTAGTCTATAA
>28B_gene_id_131
ATGATAGTAATTTTTTCACGTGGAGATGACTTTTCTACTAGAGATGTCAAGAACAAACTC
ATAAGTATGGGGCAGGATGTTGTTGTTATAGAACCAATGGCTGCCATGGAGAAATTTTCT
GAAATAAGCAGTGATGGCATTATCTTTGAATCTTTAGACGGAAAACGATATAATCTTCTT
GATGCAACAGCTTGTTGGTGGAGAAGAACAGGTATAGGCATGAATAATCTTGTAGATTAT
GTACCAACAAAATTGACAGCAGGCGAACACGACCTTTCAAAAATTCTTAATAGTCCGAGA
AACCATTTTAATGAGGAGTTTAAGGATTTAAGAGATTATATATATAATACGATGTATAAG
AAATGCCCCATACATATTGGTAATCCAAACCGTATGGGACTAAACAGAATGTATGCATTG
GACTTGGCAAAGGAGATGGGACTTAAAGTTCCTGAATATGCTGTCATTACCAACTATAAT
CAGCTGGAGAAATTGAACAAGATAAGTGATAGGTTTGTATCAAAAGCTATCAGTAATGGC
ATATACGACTTCTTTGGACACGATGCATATTACACTTATACAGAAGCTCAGGACAAAGCT
GATTTTGCCAATAAAAATATAAAACTATTTCCTTCTTTGGTAATGAGTTTGGTGAAAAAG
AGTTTTGAGATTCGCTCCTTCTATCTACATGGAGAATTTTATTCAATGGCAATTTTCTCA
CAGAGAAACAAGCAGACTTCTGTTGATTTTAGAAAGTATTGCACAGAACTTCCCAATAAG
AACGAGCCATTTAAACTTCCTGATGACATCGAAGAGAAACTTGACAAGCTATATAAGAAG
TTGGACTTAAATACAGGCTCCGCCGACTTTATAGTTGACAAGGAGGGTAACTATGTTTTT
TTGGAGATTAATCCTGTTGGACAGTTCCAAATGACCAGCTTGCCATGTAACTATAACTTG
GAACAAAAAATAGCAAATTATCTAGTATATGGAGATTGA
>28B_gene_id_132
ATGGAGATTGAAAAAATAGAATTGAGTGACAACGAAATGGAGAATCTTCCTTTATTCTTT
AAAACGATTTATCACAATCTTCTGATAGATCCGAACTTTGAAGAGAAACTGATGATGTAT
AATCCTGAGACCAAATTCAAGGAAATGAGATCTGCGATTCCCCAAAGAACACTTCCGTTA
TTTTATAACTGTGAAAAAATAAATAAAGATGGACAAGTATTATAA
>28B_gene_id_133
ATGGACAAGTATTATAATCAATATTTTATATTGTCTTCAAGTTGCGCCTTAACCAAAGGT
GCAAAGCGGACTCTGATACAAGATTTCCAAAGAAGCAATGCCGATTTTGTGCCTAATGAC
TATTTTAGCTTGTGTAACTTGCTAAACAGACATAAAATTTCTGATGTTGCCAATGGGATA
GAGGAAGGCTCGTTGCCAGACTATTATCAATTTGTAGATTTCATGATAGAAAAAGAGTAT
GCTTTTCTCTCTGATAATCTTCAAACATTCCCTGAGATTTCATCTGAATTGTATGAGGGA
GAAAATGAAATTAATGATGCTATTATTGACATTGATGAAAATAGCATCAAGGTGGAGAAG
TTGGATATTTTTTTGAAGGAATTGAAGAAGTTGCATTGTACAGATTTGCAAGTGAAAGTT
TACAAATATTCTGACCTAAGCAAACTTCATTATCTTCTAAATAAGATTTGTAATCATATC
TTCTATTATGTGGAGTTACATCTAAGCTCATCCGAACAGATTACTTATGAAGACTGTTGC
AATATTATATTGAACTATCCGTCGGTAACCAACATCTATCTATATGGTGCAACCTCAAAT
AGAAGCTTGGATTATAATGAGAATACAGTGGGATGCTATCCTCTTAAAATGGGGACAGTA
TATTACGTGGCAGCCAATTTGGATAATAACAACTGTGGTTGCATCTCAGATTATTCAAAA
ATCTACAGAGATGCAGGATTCTATAAGATGAGCCACGTTCATAATTCTTGTTTATACAAG
AAGGTTTCCTTGGATAAGGATGGTTATGTCAGAAATTGTCCCTCCATGTTGGAGAGATAT
GACTTGTCTGACGGTTTGGAAAAAATAATAAAAACGCCAGCTTTCAAAAAATATTGGAAT
ATTACTAAAAAGGAAGTCGAAAGTTGTAAGGATTGTGAATTCCGATATAATTGTCTTGAT
TGTAGAGCACATACAAAAAATGGACTGTTCGGCAAGCCCATTACATGCAAGTATAATCCT
TTTATAGCAAAAAAAGAGTAA
>28B_gene_id_134
ATGAATATCGTAAGAGCAATGAACGAAATAGGGGAAAGACTTAAAAGATTTCCTTGTTAC
ATTCAATTTGATATGATGGATTGCGGACCAGCTGCTTTGGCTTCAATCGCTTCGTATTAT
GGTAAAGAATATGGTATTCCAGAACTACGAGGATATTGTTTCCTTACTAAGGATGGTGTA
AGTCTGTTGGGAATAGAAGATGCTGCGAGAAATATCGGATTTGAGACGCTGGCTGTAAAA
ACTTCAGTCCCAAAACTGTACAGTAAAAAGCCTTTTCCTTGCATTCTTCATTGGGATAAC
GTGCATTTTGTTGTGCTTTATAACATAAGAAAGTCAATCGTTACGGGGCAAAGATTTTTT
TATATCTCTGACCCTAGTTATGGTAGGGTCAGAGTTAATGAAGATGAGTTCTGCTCACAT
TGGTGTGGAGCAGACGGAGAAGGTGTGGCTTTGCTGATGACACCTGGAGAGAAATTCTAC
GAAATGATTCCAAAATATAGTAAAAGTCATTATAAGAAGAATTTTCTTTCATTCTATAAA
ACATTTAGAAATGAGTATTCTATTCTGTTCTGGGGTATGCTATTTAGTAGTATTTTTGCT
CTGATTTTCCCTTTCTTGACTCAGTCTTTGATAGACATAGGAATAGGCAGAAAAGATATC
CATATTGTCTTTGTGTTCCTTCTGGCTCAATTATTTCTGTTTATAGGTTCAACATTGATA
ACTATAGTCAGAAACTGGACACTCTTGTATAGTAATTCAATAATAAATATTGATATTATT
CATGATTTTCTGGCAAAAATCATTAGGTTGCCATTTAAGTTCTTTGATACAAAGCAGCTT
GGGGACTTTACCGCGCGAATAAACGACCATAATAGAATTCAGACGTTCTTGACATCCAGT
AGCATTACTGTCATCTTTTCTTTTCTGACATTTATAGTTTACTTCATTCTGTTGACATAT
TATGATGTAAAGATTTTGTTAGTTTACATAGGCATAACAGCAATTGCGATAGCATGGTCT
GTTGCTTTTGTAAATAAAGAAAAGAAAATTGATTACTCTAGATACAGAACTGATAGGGAA
ACGCAGCAGAATGTATATGAGATAATTAATGGTATATCCGAGATAAAACTTAATGGAACA
GAGGAATATGAATTGGGATGCTGGAAGGATAGTCAGGTAAAGCTGTTTGGTATTGATGTC
GATATTCTAAAACTCAGTCAACTTGAAAGTATTGGGTATGAGTCCTTTAATAAACTCAAG
GATATTGTCGTCGTTTTTATGGCTGCTTATGATGTGATAATAGGAACCATGACACTTGGT
ACGTTACTTGCAATATCTTATATCATCGGCTCTTTAAATCAGCCTATCAGCCAGATTATA
GAGTTCATACGTAGTCTACAATATGCCAAACTAAGCTATGAACGTCTTACTGATGTACAG
GCTTTGGAGGACGAGGATAAAAATACTGCTGTCAAAATAAGTAATGATACATTTAAAATC
TTTGATGGAATCCATTTAAAACATGTGGATTTTCAATATTATGGTCCTCGTTCACCCAAG
GTTATCAATGATATGACATTAGACATTCCATTTGGTAAGACAACGGCCATCGTTGGAGAA
AGCGGTAGTGGTAAAACCACGTTGATGAAATTGTTATTAAAATTTTATGACAAATATGAT
GGCACAATACTTTATGGAAATGCGGAGTTGAAGGATATTTCTGCTCGAAGCCTTCGTGAA
CATTGTGGGGTAGTTATGCAGGATGGGTATATCTTTTCCGATACACTTGAAAGAAACATT
GCTACAGGCAAACAGCCCATTGAGCAAGAAAAATTGAAGAAAGCTATCGACATTGCACAG
TTGACAGAATTTGTTGAGAATCTCCCCCAAGGACTCAAAACGCAACTGGGAACAGGTGGA
AATGGTATTTCAGGAGGGCAACGCCAACGCATCCTCATTGCTCGTGCTGTATATCAGAAT
CCTCCTTTTGTCTTATTTGATGAAGCAACTTCTTCGTTGGATGCCAAAACGGAGAACAAG
ATATATCATGATTTAGATAAGTTCCTTACAGGTAGAACTGTTCTCAAAATCGCCCATCGT
TTGAGTACTGTGAAAAATGCAGACCAAATTATTGTCTTGCATGAAGGAAAAATCACAGAG
CGAGGTACTCATGATGAACTTATTGCCCAAAAGGGAACTTATTATGAGTTAGTTAAAAAT
CAATTGGATTTAAGTAATTAA
>28B_gene_id_135
ATGGCAGAAAATAGACAAGAATTGAACCGCAACTTGGCTCAGATGCTCAAGGGTGGTGTG
ATTATGGACGTAACAACTCCAGAACAGGCAAAAATCGCAGAGGCAGCAGGTGCATGCGCA
GTAATGGCGCTGGAACGTATTCCAGCTGATATCCGTGCAGCAGGTGGTGTTTCACGTATG
AGCGACCCTAAGATGATCAAGGGTATTCAGGAGGCTGTTTCTATCCCTGTAATGGCTAAG
TGCCGCATCGGTCACTTTGCTGAGGCTCAGATTCTTCAGGCTATAGAAATCGACTATATC
GACGAGAGCGAGGTGCTCTCTCCAGCAGATAATGTTTATCACATCGACAAGACTAAGTTC
GACGTGCCATTCGTTTGTGGTGCCAAGAACCTGGGCGAGGCGCTCCGCCGTATTGCTGAG
GGTGCTACCATGATCCGTACCAAGGGTGAGCCAGGAACAGGTGATGTGGTTCAGGCTGTT
ACCCACATGCGTATGATGCAGAGCGAAATCCGCCGCCTGGTTTCTATGAGCGAGGATGAA
CTTTACGAGGCAGCCAAGCAGTTGCAGGCTCCTTACGACCTGGTGAAGTATGTTCACGAG
AACGGCAAGTTGCCAGTGGTTAATTTCGCTGCCGGTGGTGTGGCTACTCCAGCTGATGCT
GCCTTGATGATGCAGCTCGGTGCCGAGGGTGTATTCGTAGGTTCAGGAATCTTCAAGAGC
GGTAACCCAGCTAAACGTGCCCAGGCTATCGTGAAGGCTGTTACCAACTACAACGACCCT
AAGATGCTGGCTGAGTTGAGCGAGGACCTCGGCGAGGCAATGGTAGGTATCAATGAGCAG
GAGATTGCTTTGCTCATGGCTGAAAGAGGTAAGTAA
>28B_gene_id_136
ATGAGAATAGCAGTATTAGCTTTACAAGGCGCTTTTGCTGAGCACAGACAGAAGTTGGCT
CAGTTGGACGTGGATAGTTTCGAGGTTCGCCAGTTGAAGGATTGGGACCAGCCTAAGGAT
GGCTTGATTATTCCGGGCGGTGAGAGTACCACCCAGGCGAAACTCTTGAATGAACTGGGA
TTGATGGAGCCTGTAAAGGAGGCCATTGCAGCAGGCTTGCCTGTTTATGGTACTTGTGCC
GGTTTGATTCTTCTTGCCAAGAAGATTGAGGGCGAGCCTAGTCAGCGCATTGCTTCGATG
GACATCACGGCTTTGAGAAATGCCTACGGTCGCCAGTTGGGCAGTTTCTACATTGAGGCT
CCGATGAAGGGCATCGAGGGCAATATCCCAATGACTTTCATCCGTGCTCCTTATATTAAA
GAGGTGTGGGGAGATGCTGAGGTTCTGGCGGAAGTAGATGGCAAGATTGTGGCTGCCCGC
CAGGGTAACCAGCTGGTTACCGCCTTCCATCCTGAACTGAACGAAAGTCTGGAGATTCAT
AAGTATTTTCTGGGAATGTGCAGCAAGTAG
>28B_gene_id_137
ATGGTACAGCTAAATCCTTTTGTTATTGAAGGCTATCTTTCGCCGGAATATTTTTGTGAT
AGGGTAGAGGAAACAGCTCTTCTTACCCGCCATTTGACCAATCGGTGCAATGTCGCATTG
ATTGCGCCAAGACGTTTGGGTAAGTCGGGACTGATTTATAATTGTTTTCAGCAGGAAAAC
ATCCGTGAGCAGTATCATTGCATCTATATTGATATTTATGATACGAAGAATTTGAACGAA
TTCGTCTATGCGCTGGGCAAGGGAATCCTGACGGCACTCAAGCCAAAGGGCAGGAAAGTA
TGGGAATTTTTCCTGAATATGCTCCAGTCTCTGAAGTCAACTATCTCTTTTGACATCAAT
GGAAATCCGGAGTGGAGTGTTGGTTTGGGAGATATTCAGGCTCCGGATATTACGCTGGAT
GAGATCTTCGCTTATCTCGAACAGGCAGATAAACCTTGTCTGGTGGCGATAGATGAATTT
CAGACAATTGCAAACTATCCAGAGAAAACCGTTGAGGCAACCTTGCGTAAACGAATACAG
AATTGCCACAATGCAAACTTTGTCTTTTCTGGCTCCAAGCGCCACATGATGGCATTGATG
TTTACTTCCCTGTCACGCCCATTCTATCATAGTTCGAGTATCATGGGGTTGGAGGCAATC
AATGAGCAAACTTACCTGGAATTTGCCAATCACCATCTTGCCAGGAACAATAAAGAGATA
AGTGCAGCAGCTTTTACCTATTTATATCATCATTTCGATGGCATTACCTGGTATATTCAG
TATGTTCTCAATATGCTTTACACTTCAATATCTGATAAGTCTTTGTTGCAGGAAGATGAT
GTCAGGATGGCGATTGATGGCATCCTTTCCCAGCAGCGTTTTGCCTATCAGGCCTTGCTG
TATCAGCTTACAGCCAAGCAGAAACTGCTTCTCATAGCCATTGCTCAGGAAGGTAAGCCT
TTTTCCCTGATGTCGCAAGAGTTCTTGCAGAAGTATCATCTTGGTGCAAGCACCGTGCAA
GGAGCTGTCAAGACCTTACTGGACAGAGACTTTATCACGCAAGATGAAGGCGTTTACCAA
TTATGTGACAAGTTCCTGGAGTTGAGCCTGAGAGCAGGTTGA
>28B_gene_id_138
ATGGATATTTCAGAACTCTATCAGATTTACCAAGCGCACCCAGTGATTACCACTGACAGC
CGCGACTGCCCAGAGGGCAGCATCTTCCTGGCTTTGAAGGGCGCATCGTTTGATGGCAAC
AAGTTTGCCGACATGGCTTTGGAGAAAGGCTGTGCCTATGTGATTGTAGATGAAAAAGAG
TATGCCAAGGAGGGCGACGAGCGCTACATCCTCGTAGAGGACTGCCTCACCACCTTCAAG
GAACTCGCCCGTGAGCATCGCCGCCACTTCGATATTCCTGTAGTAGGAATCACCGGAACC
AACGGCAAGACCACCACCAAGGAACTCGTCTCTGCTGTTCTCGGCGAGAAGTTCAACGTG
ATGTTCACCCAGGGTAACTTCAATAATGATGTAGGCGTACCAAAGACGCTCTTCCGTCTC
TCTCCGGAAAACGAGATTGCCGTTGTAGAGATGGGTGCTTCCCATCCTGGTGACATCCGA
AAACTCGTGGAATACGTGGAGCCAACCTGCGGTATGATTACCAACGTAGGCCGTGCCCAC
CTGCAGGGATTCGGCAGTTTCGAAGGCGTGAAGAAGACCAAGGGAGAGCTCTATGATTAC
CTCGCAGCCAACGATGCCCTCGTCTTCATCAATGCCGACAACGAGCATCTGATGCAGATG
GCAGAGCAACGCAACATCAACCGCCTCATCACCTACGGCAAGGATGAGAACTGCGATGTA
TGGGGAGAAGTCATCTCCTGCGCGCCTTTTCTGAAGTTCCGCTGGCGCACCGAGAGTTTC
GACTGGCATGAGGTTCAGACTCATCTCATCGGCTCTTACAATATCGACAACATGCTTGCC
GCCATCACCATCGGTCTTCATTTCGATGTGAAGCCTCAGCAGATAGATCATGCCCTGGAG
AACTACATCCCGAGCAACAACCGTTCGCAATTGGAAGAGACGGCGCACAACAAGCTGGTG
GTGGATGCCTACAATGCCAACCCATCGAGCATGGCAGCCGCCATCGAGAACTTCCGCGTG
ATGGATGTGCCTCATAAGATGGCGATTCTCGGACAGATGGGCGAGCTCGGCGAAGTGAGC
CACGAGGAGCACCAGAAGGTAGTAGACCAGTTGCAGGCAGCCGGTCTGGAGAATGTATGG
CTGGTGGGCGATGAGTTCAAGGATATTCCATGCAGCTACCGCAAGTTCCAGAATGTAGAG
GAAGTGAAGGAAGCGCTCAAGGCGAACCAGCCTCACGACCATTACATCCTCATCAAGGGC
AGCAACAGCGTGAAGCTCTTCCAGCTTCCGGAGTTGTTATAA
>28B_gene_id_139
ATGGGTAGTAGAGATGAAAAAGATAAAACGAAAGTAAGGAAGGAAAAGCTGGCAGGCTAT
TTCTATAATCTATCCCAGTTGATATTTACGGGAACTGGGGTTGGAGGCGTGTTGCCGTTT
TTACATGGAACGGCTTCATTAGGTGATATTTCCGTATTAGTTTTTGGCGCAGTTGCAACA
GCAGGCTTTGCGTATGCTGCCAATCGAATTTTAAAATATTAA
>28B_gene_id_140
GTGGAAGCTTTCTTGCCTGGACTTACACAAAGCCAGGGAAAAAGTGGCTTAAGGAGTTAT
AATCCGATGGAATATACAATCAATATCAAGGGGTGCTTGATGGATTTGAGTACCCCTCAG
GTGATGGGCATCCTGAACGTTACGCCCGACAGTTTCTACTCTGGCAGTAGAAAACAGACA
GAAATGGAGATAGCTCAGAGAGCTAATCAGATTATAGAAGAAGGTGGAAGCATCATTGAT
GTGGGCGCTTTCTCCACCCGTCCCGGTGCCGATGAAGTATCGGAAGAGGAGGAGGGAAGA
CGCCTGAAGTTCGCTTTCGACATCGTTCGCAGGGAGCAACCGGATGCTGCCGTCTCCGTA
GATACCTATCGCCCAACCTTGGCACGTAAGTGTATCGAGGAGTGGGGAGCTGACATCATC
AACGATGTATCAGAAGGTGGAATCACAGGCATCGCCAATGTGCCGCTGGAGCAGAGACAG
GAGGAATATCCTGAAATGTTCCGGGTGGTGGGCGAACTGAAGGTACCTTATATATTAATG
TCGGTGCAGCCTACGCTCGAAACGATGATGAAGGGCTTTGCCAGAGAGGTACAGCAGTTG
CGCGACCTGGGAGCTAAGGACATCATCCTCGACCCGGGCTTCGGCTTCGGCAAGAATCTC
ATCCAGAATTATCAGATTTATAATGAGATGGAGAAGTTGAACGTGATGGAACTTCCTGTT
CTGGTAGGCATCTCCCGCAAGAGTATGATATACAAGCTGCTGGGTGGAGATGCTACGACA
TCGCTCAATGGAACTTCCGTGCTCGACACCATCGCTCTGATGAAGGGCGCCAGCATCCTC
AGAGTGCACGATGTAAAAGAAGCAGCTGAGGCTGTGAAGATAATAGAAGCAATGAAGGAG
GGACGCACATGA
>28B_gene_id_141
ATGATAGAATTTGGCATCAAAGACTTTCTCGATATTCTCCTGGTAGCCTCGCTGCTGTTC
TATGTTTATCGTCTGATGAAGGAATCGCGCTCACTGAACATCTTCGTGGGCATCATGCTC
TTCGTGCTAATCTGGCTCTTTGTGAGTCAGATACTGGAAATGCGTCTGCTGGGTTCTATC
CTGGATAAACTGGTGAGCGTGGGAGTCATCGCCCTCATCGTCATCTTTCAGGAGGATATC
CGTAGATTTCTCTATGAAATCGGTTCGCAGAAAGGTATGCGCCGGCTGGTTCGCTTCTTC
CACTCCAGCAAGGAGAGCCAGAAGGAGGCTAACAAGGAGACCATCATGCCGATTGTGATG
GCGTGTATGAGTATGGCGAAGAAATACGTAGGTGCTCTTATCGTTATAGAGCGAGGCGTT
CCACTGAAGGACATCATGGATACGGGTGAGGAGATAGACGCCAAGATTAACCAGCGGCTG
ATAGAGAATATTTTCTTCAAGAATTCGCCGCTTCATGATGGAGCCATGGTGGTGAGCAAT
AAGCGCATCATGGCAGCCGGATGTATTCTGCCTGTGAGTCATAACCTCGATATTCCGAAG
GAACTGGGACTCCGCCATCGTGCCGCTCTCGGAATATCACAGAGCAGTGATGCCATCGCC
GTCATCGTATCCGAGGAGACCGGACGAATCAGCGTGGCCATCAAGGGCGAGTTCAAACTC
CGACTCTCTGCCGAGGAACTGGAAAGCATCCTTACTCTGGAAATGATATAA
>28B_gene_id_142
ATGGATTTATTACAGCAAATCGTAGCTCGCGCTAAAGCTGACAAGCAGCGCATCGTGCTC
CCTGAAGCAGAAGAGGAGCGTACATTGAAAGCAGCCGATAAAGTTTTGGCTGATGATCTC
GCAGACATCATCCTCATCGGTAACCCTGCCAATATTAAGAATCTCGCTGCTCAGTGGGGT
CTTAACAACATCGACAAGGCTACTATCGTTGATCCACAAAACAACCCTAAGACTGAGGAG
TATGCTGAGAAGCTCGCTGAACTTCGCAAGAAGAAGGGCATGACCGTAGAGCAGGCTCGT
GAACTCGTAACTAAGAACAACCTCTACCTCGGTTGTATGATTATCAAGACTGAGGGCGCT
GACGGTCAGATTTCTGGTGCATTGAGCACTACTGGCGATACTCTCCGTCCAGCTCTTCAG
ATCATCAAGTGCAGTCCAGGTATCACTTGCGTAAGTGGTGCTATGTTGCTCATCTCAGAC
CAGAAGCAGTATGGTCAGGATGGCGTTGTAGTAATGGGTGACGTTGCTGTAACTCCAAAC
CCTACAGCAGACCAGCTTGCTCAGATTGCCTATACTACAGCTCATACAGCTCAGTCAGTG
GCAGGTATTACTGATCCACAGATTGCCATGTTGAGCTTCTCTACAAAGGGTAGCGCAAAG
GATGCTATCAACAAGGAGACTGGCAAGAGCGTTTATATTATTGACAAGGTAAAGGATGCT
GTAGCTATCGCTAAGGAGAAGTTCCCAGAGCTTCACCTCGATGGTGAACTTCAGGCTGAT
GCAGCCCTCGTTCCTGAGGTAGCTGCCAAGAAGGCTCCAGGTTCTGACGTAGCTGGTAAG
GCTAACGTATTGGTAGTTCCTAACCTCGAGGTTGGTAACATCGGCTACAAGCTCGTTCAG
CGCTTGGGTGGTGCCATCGCTATCGGTCCTATCCTTCAGGGTATTGCCCGTCCTGTAAAC
GATCTTTCTCGTGGTTGCTCTGTAGATGACATCTACTACATGGTAGCTATCACAGCTTGC
CAGGCACAGGACGCTAAGAAGGCTTAA
>28B_gene_id_143
ATGAAAGTATTGGTTCTGAACTGTGGTAGTTCATCTATCAAGTACAAATTATATAATATG
GACGATGAGTCTGTATTGGCACAGGGTGGTGTAGAGCGTATCGGTCTTGATAACGCTTTC
ATCAAGGTGAAATTGCCTAACGGCGAGAAGAAGCAGATCATGCACGACATGCCTGACCAC
AAGGAAGGTGTGAACTTCGTGTTCAAGTGCTTGCTCGACCCGGAAATCGGCGCAATCAAG
GATTTGAAAGAAATTGACGCTGTAGGACACCGTGTCGTACAGGGTGGTGACAAGTTCAAG
GAGAGCGTTATCGTTGACAAGAGCGTAGAGGATGGTATCGAGGAACTTTGCGACCTCGCT
CCTGTTCACAACGCAGGTCACCTGAAGGGTATCCGTGCCGTTGACTCTTTGATGCCTGGC
ACTCCTCAGGTTTGCGTATTCGACAACGCATTCCACAGCACAATGCCTGACTATGCTTAC
CTCTATGCAATTCCTTACGAGTTGTACGAGAAGTATCACGTACGCCGTTATGGTTTCCAC
GGAACATCTCACCGTTATGTTTCTAAGCGTGTTTGCGAGATTCTCGGTCTCGACCAGAAC
AACTCTAAGATCATCACTTGCCACATCGGTAACGGTGGCTCTGTAGCTGCTGTATTGAAT
GGTAAGGTATTGGATACTTCAATGGGCTTGACCCCATTGGCTGGTTTGATGATGGGTTCA
CGTTGTGGTGACATCGATGCTTCTGCCGTTACCTACTTGATGGAGAAGTTGAACATGAAG
CCACAGGAGATGGCTGACTTCCTGAACAAGAAGAGTGGTGTGCTCGGTATTACAGGTATT
TCTTCTGATATGCGCGACATCGAGAACGCTGCCAACGAGGGTAACGAGAAGGCTCAGCTG
GCTCTCCGCATGTACGAGTATCGCATCAAGAAGTACATTGGTGCTTACACTGCAGCTATG
GGTGGCGTTGACGCAATCGTATTCACAGCAGGTGTAGGTGAGAACCAGACCGACCTGCGC
GAGGAAGCTTGCAAGAACCTGGAGTATCTTGGCATCAAGATTAACAAGGAAGTGAACGAT
AAGGTTCGTGGCGAGGAAGCTATCATCTCTACTGACGACAGTAAGGTGAAGGTAGTTGTA
GTTCCTACCGACGAGGAGATCGTTATCGCTCGCGATACAATGGAGTTGGTTGCTAATAAG
TAA
>28B_gene_id_144
ATGAAAACAAAGATTGTAACTTTCGGAGAAATATTGCTTAGGATTTCTAAGCCTGGTTAT
CAACGTTTATTTCAGGGACATCATATGTTTGGCAATTATGGTGGCAGTGAGGCTAATGCA
GCCATTTCTTTGGCTTATTTAGGCGATAATGTAGAGTATGTAACCCGTGTGCCATACGGT
GAGATGGGTGAGGCGGCGTTGATGCATCTCAGAGAGTACGGTCTGAATGTTTCTCATGTT
GTGCGTGGCGGCGAACGTCTCGGAACTTATTATTTCGAAGAAGCTGTAGCTATGCGCAAT
TCCCGTGTGGTTTACGACCGCAAAAATTCTTCTTTCTATACGCTGAAGCGCGGAATGGTG
AAATGGGAAAAGGTGCTGGCTGATGCTGCCGTATTCCATTGCTCCGGCATTACCTGTGCT
ATCAGTCGCGATGCGATGGAGTCAACTATGGATGCCATCAAACTTGCTGTTTCTGACGGG
TTGACCATTGCCTGCGACATTAATTACCGTAAGAATCTCTGGGGATATGGTCTGGAGCCT
CATGATGTGCTGTTCCAGATGATGCAGTATAGCGACATCATCTTTGGTGACCAGAACGAG
TGGGAGGTAGCCAGCGGTGTGCCTCATATTCCTTTCGAAGCTTTGGATGCAGACTATGAG
ATTGACAAGGAGGCTTATCTGGAGTATTTCCGCAAGATGCATCAGCTCTTCCCGAAGTGT
AAGAAGATGGTGATGGCGGTAAGAAATCAGATTGCCAGCAGTCATCATACCTTGAGCGGC
TTGCTCTATGATGCTGTAGAAGATCAGCTCTATACTACAAGAATCTATGATATTGAGCCG
ATTGTTGATCCGATGGGGGTTGGTGATGCCTTTATTGCTGCTTATATTCATGCCCATCAG
AAGTGGGGCGACAAGAACCAGTATTGCCTGGATTTCTCACTGTCAGCAAGTGCGATAAAG
AATACGGTTCCGGGTGATCAGAATCTGGTTACAGAAGAGGAAATCATCAATAACATGACT
TCTTCAGGAGGTCGCATACAGCGATAA
>28B_gene_id_145
ATGAAAAATGTATATTTCCTCTCAGATGCGCACCTTGGCTCATTAGCCATTCCGCATGCC
CGCATGCAAGAACGCCGCCTGGTCCGTTTCCTGGACAGCATCAAGACGAAGGCTGCTGCA
GTTTATCTACTGGGTGACATGTTTGACTTTTGGAACGAATATAAATATGTCGTACCAAAA
GGCTACACACGCTTCTTAGGTAAGCTCTCGGAGTTGACCGATATGGGAGTGGAAGTACAT
TTCTTTACGGGTAACCACGATCTCTGGACCTATGGCTACCTGGAGGAAGAGTGTGGCGTT
ACCGTACATTATAAGCCTCAGACCATAGAGATATACGATAAAGTATTCTATCTGGCACAT
GGAGACGGACTGGGTGACCCAGACAAGAAATTCAAGTTTCTGAAAAGAATGTTCCAAAAT
CATACTTGCCAACGCCTCCTTAATGCGATTCATCCTCGCTGGGGAATGGCTTTAGGCTTG
AACTGGGCTAAGCATAGCCGACTGAAACGTGCTGACGGAAAGGAAGAGCCTTATATGGGC
GAAAAGAAGGAGTTCCTGGTGCGCTTTGCCAAACAGTATATGCAAGGTCACAAGGATATA
GATTACTTCATGTTCGGCCATCGCCACATCGAACTGGATCTGATGTTGAGCAAAAAGACC
CGACTGATGATTCTGGGCGACTGGATATGGCAGTTCACCTACGCCGTATTCGATGGCGAA
CACATGTTTATGGAAGAATATGTGGAAGGCGAAAGCCAACCATAA
>28B_gene_id_146
ATGACACAAGAAGAAAAGACAAAGATAGAAGAAAAGATCGTAGATGTGCTTAAGACCGTT
TACGACCCTGAGATTCCTGTCAACATCTGGGACCTCGGTATGATTTATAAAATAGATGTG
AAAGACGATGCCACCGTAGATCTCGACATGACCTTCACAGCCCCTTCATGCCCGGCTGCC
GACTTCATCCTGGAGGATGTAAGAAGCAAGGTAGACAGCGTGGAAGGCGTAAAATCGGCC
AATGTGAACCTTGTATTCGAACCGGCTTGGGATCAGAGTATGATGAGCGAGGAAGCTCGC
GTAGAACTCGGCTTTGAATAA
>28B_gene_id_147
ATGGCAGAGAAACTAACCATTGCCAATTGGGCAGAAGAAGACAAGCCTCGCGAGAAACTG
GAGCGCTTGGGTGCCTCAGCATTATCCAATGCCGAGCTCTTAGGTATACTGATTGGTTCG
GGATCTACTGACGAAAGTGCCGTAGACCTGATGAAACGCATTCTGAAGGATTGCGACAAC
AACCTGAACCAGCTAGGAAAGAAGTCCATCAGAGAACTGACGCAATATAAAGGAATGGGA
CCCGCCAAAGCCATCACCATTCTTGCAGCCTGCGAACTGGGCAAGCGCCGTGCTCTCGAT
AAGATTGGCACACGTCCCGACTTAGGCTCATCCCTTGCCATCTACAACTATATGCTTCCG
AAGATGCAGGATTTAGATACAGAGGAAGCATGGCTCCTGATGATGAACCAGAACTTCAAG
CTCATCAAAGCGAGCTGCATCTCAAAAGGCGGCATTACAGAAACGGCAACCGATATCCGG
CTCATCATAAAAGAAGCGGTGCTCAACAACGCTACCATTATCGCCTTCTGCCACAATCAT
CCCAGCAACAATCCTCAGCCAAGCAAAGCCGATGATGTACTTACCCAGAAGATTGCCAAA
GCCTGCGAAATCATGCGCCTCTTCTTTATGGACCATGTCATCATAACCGATGGTGCCTTT
TATTCATATCACGATAAAGGTAAATTGTAG
>28B_gene_id_148
ATGAAATATTCCATCATAGTACCTGTATTTAATCGTCCTGACGAAGTGGACGAACTTTTA
GAGAGTCTGACTCATCAATCTGAGAAAGACTTCGAAGTTGTCATCGTTGAGGATGGCTCA
CAGACTTCCTGCGAGGAGGTGTGCAAGCGATATGAGCACATGATGGATATACATTATTAC
TATAAGGAGAACTCTGGTCCGGGCCAGAGTCGCAACTATGGTGCCGAGCGCGCCAAGGGT
GAGTATCTTCTGATACTCGATAGCGACGTGGTCTTGCCAGAAGGTTATCTGAAGGCTGTA
AGTGATGAGTTGAGCCGTGAGCCAGCCGATGCTTTCGGCGGTCCCGACAAGGCGCACTCA
TCATTTACAGATACTCAGAAAGCCATTTCTTATTCCATGACTTCTTTCTTTACCACCGGT
GGTATCCGTGGCGGAAAGAAGAAGATGGATAAGTTCTATCCCCGTTCATTCAACATGGGC
ATCCGCAGGGATGTTTATCTCAGGTTGAATGGCTTTTCCAATATGCGTTTCGGTGAGGAC
ATCGATTTCTCTATCCGTATCTTCAAGGCAGGCTGCCGTTGCCGTCTGTTCCCTGAAGCA
TGGGTATGGCATAAGCGCCGCACCGACTTCCGCAAGTTCTGGCGACAGGTCTACAACAGT
GGCATCGCCCGCATCAATCTCTACAAGAAATATCCAGAGAGTCTCAAACTCGTGCATCTC
CTTCCTATGGTCTTCACCGTGGGCGTAATAGGCACACTGCTTCTGCTCTTCTTCGGCTTC
CTGCCATACATGCTTGGCACCGTTCACGTATTCCCAACCTTGGGCAATGCGATGGCAGCA
TTGGGCTGCATCGGTCTCGCCGGCATCATTCTCTATACCATCGCACTGTTTATCGACAGC
AGCAGAGAGAATCACAGCGTGAAGATAGGCTTGCTGAGCATTCGCGCTGCCTTCACACAG
CTGATGGGTTACGGATGCGGATTCCTTTCTGCATGGTGGAAGAGATGCGTACTGGGACAG
AGCGAATTCAGCGCATACAACAAGACTTTCTACAAATAA
>28B_gene_id_149
ATGATTAATTCACAGGAAATTAAGATTGGTACTTGCATCCGCATGGATGGCAAAGTATGG
GTTTGCATCGACTTTCAGCACAGAAAGCCAGGTAAAGGTAACACCGTAATGAACACAAAA
TTGAAGAATGTTGCCGACGGTCGTGTATTGGAACGTACATTCCAGGTAGGTTTCAAATTG
GAGGATGTTCGCGTTGAGCGCCGTCCTTACCAGTACCTCTACGAGGACGCTACTGGTTGC
ATCTTCATGAACCAGGAGACTTTCGAGCAGGTGCCTATCGCTAAGGAGAACGTTACTGGT
GGCCAGTACATGAAGGAGGGTGACGTTGTTGAGGTGGTTACTGATACAACTGATGGTACT
ATCCTCTTGGCTGAAATGCCAGTGAAGACTACTTTGAAGATTACTCACTCTGAGCCAGGT
GTAAAGGGTAATACTGCTACCAACGCTACAAAGCCTGCTACATTGGAGACTGGTGCTGAG
GTTCGTGTTCCTTTGTTCGTCAACGAAGGCGAGACTATCCAGATCGACACCCGTGACGGT
AGCTACCTCGGTCGTGTAAGCGAGTAA
>28B_gene_id_150
ATGACATTAAAAGCAGCAAAGATGTATTCTTTGCTGCTTTTTGTTGTTTATAACGCCCCT
TCCTTTTCTGAGATTGCTCTTTTGGGAACAAAGATGTTTTGTTTTTATATCATAAAAATA
GGTGGTGAGAGTGCAAAAACTTTCCTTTTTATTTTGTTCTTCCCCCAAATACTTGTATCT
TTGCACCAAAAAATAATATATGACTTCATCAGAGTTTATAAATAA
>28B_gene_id_151
ATGACTTCATCAGAGTTTATAAATAAGTTTAAGAGTAAGTACCTTTGGGGGAATATCGGT
GCCATGATTCTGGTGCTGGTGTTGCTCTGTGTCGGTGTCAAGTATGGCATTGATATCTAT
ACCCATCATGGTGAGGCCATCCGTGTGCCGGATATTCGATATAAGAATATCGATGATGCT
ACACATATCCTCGACGATGCGGGATTGGAAATTGTTGTAACGGATACGGGATATGTCCGC
TCTTTGCCGCCTGATGTCATTCTGGAGCAGACTCCGGTTTTCGGAGAAGTGGTAAAGTCG
GGACATGTTATCTATGTTACCATCAATTCAGATCATTCTCCACGTATCACCATTCCTGAT
GTCATTGACAACAGTTCGTTGCGAGAGGCAATGGCTAAACTTACTGCTATGGGATTCAAA
CTGGGTACACCTGAATATATTCCTGGCGAAGAGGATTGGGTTTATGGTATCCTCGTTAAG
GGTAAGCATGTTGTAGCTGGTGATAAGGTTTCTATCGATGATGTGCTTGTCATACAGGTT
GGTAATGGTAAACGGAGCGTTGATGATTCCATCGATGTGGTAGATCCGGTTTATCACGGC
GAAGAAGATGTGATGGAAGGCGAAGGTGACATGAGCGGAGAAACTCATGAAGACAACTTC
GAGGTGGTTCCTGGAACGGAAGCCACAGAGCCTGCTCCTTCGCATGAACACCATCAGAAG
GAAGTGGTGGAGTAG
>28B_gene_id_152
ATGATATTTTTAGATTATATATATAATAAGGTATATGCTCCTGTAGAGGATGACTTCGGG
TTTGATGATGCAGGAGATATGGACGAACTGGATGATGAACTCCAGATGGAGGAAGGAAAC
GCTGCTTCTGGTGAAGGAGGAGATGAACTCTATGAGCACTGGAAGGTTCAGGTGGATGCC
AACCAGGATCCGGTGCGTATCGATAAATACCTGGCTGATAAGATGGCCTATCAGAGCCGT
AACCGTATTCAGCAGGCTGCTGATGCCGGATTCATCCATGTCAATGGTAAACCGGTAAAG
AGCAACTATAAGGTGCGCCCTAATGATCTGGTTACTCTGATGCTCGACCGTCCTCGTCAC
GAAACGAGTATCAAACCTGAAGAAATCGCTATCAATGTGGTTTATGAAGACGATCAGCTG
ATGGTGGTCAACAAGGAAGCAGGTATGGTGGTGCATCCGGGTGCAGGCAACTTTCATGGA
ACCTTGATTCAGGCGGTAGCCTGGCATTTAAGGGATATGCCTGAGTTTGATGCCAATGAT
CCGGAAGTGGGTTTGGTGCATCGCATCGATAAAGATACCAGCGGACTGCTCGTTGTGGCA
AAGACTCCTACGGCAAAGACCGTACTGGGTAAGCAGTTCTTCAACAAGACTACCCATCGC
AGTTACAATGCGCTCGTTTGGGGCAATATTGTAGAAGATGAAGGTCGCATAGAAGGCAAT
ATCGGCCGTGATCCGAAGAACCGCCTCCGTATGAAGGTCTTCGATCCGGACAGCGGAATA
GGCAAGACGGCGGTTACGCATTACAAGGTGTTGGAGCGTTTCGGTTATACCACCTTGGTG
CAGTGTGTGCTTGAAACGGGCCGTACCCATCAGATTCGTGCTCACATGAAGCATATCGGT
CATCCGCTCTTTATGGACGAAACGTATGGCGGAACAGAGATTCTGAGAGGTCAGCGCAGT
AGCAGCTACAAGGCATTTATCCAGAACTGCTTCAAACTCTGTCCGCGTCAGGCTCTCCAT
GCCAAGACACTCGGCTTCGTGCATCCTACAACCAAGCAGCAGATGGATTTTGACAGTGAG
TGGCCAAATGATTTTAGACAATTAATAGAAAAGTGGCGCGGCTTCATCGCTGGCACCACA
CAAGATACATTCAAAAATATTTAG
>28B_gene_id_153
ATGGAAAATAGCAAGAGAACGATAGCCATCGTATGTGGTGGTGATTCTTCTGAGCACGAT
GTATCATTGCGCTCAGGACAGGGTTTGTACTCTTTCTTTGATAAAGAGCGCTACAATATT
TATCTCGTCGATGTGAAGGGCACCGACTGGCATGTCGCTTTGGATAATGGTGAGACTATC
GAGATTGACAAGAACGATTTTTCTTTCGTTATGAACGGCAAGCATGTCTATTTCGATTAT
GCTTATATCACCATCCACGGACAGCCTGGTGAGAATGGTGTGATGCAGGGCTACTTTGAC
CTCATCCATCTGCCATACTCTACAAGCGGTGTTCTGGTAGAGGCAATGACTTTTGATAAG
TATGTGCTCAATAATTATCTGCGCGGTTTCGGTATAAACGTAGCAGACAGTATCTTGCTC
CGTCGCGGTGAAGCTTATGATGAAGAAGAGATTGCCAAGCGCATCGGTATGCCTTGTTTC
GTAAAGCCTGCTGCTGACGGCAGTAGCTTTGGTGTGAGCAAGGTGAAGAATGCTGACCAG
CTGGCTCCAGCCCTCCGTGTGGCTTTCATGGAGAGCAATGAGGTAATGATCGAGGGCTTC
CTTGATGGTACCGAGATTTCACAGGGCATCTACAAGACAGCAGAGAAGACTGTTGTACTG
CCAGCTACCGAAGTGGTGACCACCAACGAGTTCTTCGATTACGATGCCAAGTATAACGGT
CAGGTACAGGAAATCACTCCAGCCCGTCTCTCTCCTGAGACCGCAGAAGAGGTAGCCAAG
ACCACATCCCGCATCTACGACATTCTTCATGCCAACGGTATCATCCGTATCGACTATATC
ATCTCTAAGGATAAGGATGGTAAAGACAAGGTGAACATGCTGGAGATCAATACCACTCCA
GGTATGACCGTTACCAGTTTCATTCCTCAGCAGGTTCGTGCAGCAGGTCTTGATATCAAG
GATGTGCTCAGCGAAATCGTGGAGAATCAGTTCTAG
>28B_gene_id_154
ATGAATATCCCTCAAGAATTTGATACCATCCGTCCTTGGGAGCCTGAAGATCTCCCAGAG
GTATTCGACCGTTTGCTTTCAAACGATCAGTTTAAACAAGTGCTTGCCTATCTCTATCCA
CAAGTACCTTTCGAGATGATTGCCCAGAAGTTGAAGGCATGTAAGACCAATCTGGATTTC
CAGTTGGCTTTTGCTTACGATTTTGTTCATGGCATTCTGAAGAAGGCAGCAACAGGCTGC
GAGATGGATTGCACATCGCTCGATAATACCCGTAATTATACTTTCATCAGTAATCACCGT
GATATCGTGCTCGATTCAGCCATTCTCGATGTCCTTCTTATCGATAACGGGTTTAAGACC
ACCTGTGAGATCGCTATCGGTGATAATCTCCTTTCTCTTCCTTGGGTCAAGGACCTGGTA
CGTGTCAACAAGGCGTTTATCGTAGAGCGTGCCCTGAGCATGCGACAGATGCTGATGTCG
AGCAAGCGTCTTTCCGACTATATGCATTTTGCCATCAAGGAGAAGAACGAGAACATCTGG
ATAGCCCAGCGCGAGGGTAGGGCCAAGGACAGTAATGACCGCACCCAGAAGAGTATTCTG
CAGATGATGTCGATGGGCGGTGAGGGTAGCATTATCGACCGCCTGAAACAGCTTCATCTT
GTACCGCTCTCTATCAGTTACGAATATGATCCATGCGATTTCCTGAAGGCAAAGGAGTTC
CAGCAGAAGCGCGATAATGCCGATTGGAAGAAGGGACCAATGGATGATCTGGTAAGCATG
CAGACCGGTATCTTCGGTTATAAGGGTCATGTGCATTATCATGCAGCTCCATGTCTTGAT
GATTATCTGGACAGTCTTGATCCTGATATGCCTAAGCAGGATATATATAATAAGGTAGCC
GCCTATATGGATGAGCAGATATTCAAGAACTATCGTCTCTATCCTGGCAACTATGTGGCT
CTTGATTTGCTTGAAAACTCAACTGCTCATCAGGCTGAATATACTGCCGAAGATAAGGCA
AAATTTGAAAAATATATGGCTGGTCAGCTTGCGAAA
>28B_gene_id_155
ATGTATATTGAGAAAATAAAGTCACCAGCCGACTTGAAGAAGCTGGATTTGAAGGAGCTG
CAGGTGGTGGCTGATGAAACCAGACAGGCTGTGCTGAACCGTGTAAGCAAGCATGGCGGT
CATGTGGGGCCGAACCTCGGATTCGTAGAGGCTACCGTGGCGCTTCACTACGTTTTTGAT
GCGCCAAAGGATAAA
>28B_gene_id_156
ATGGCAAGAATGATAAAAGAAATGGTAGTGCAGGACTGTCCCATCCGTAACGTCCTGGCG
CGCGTTTGCGACAAGTGGTCGCTACTGGTAATCTACACCCTGAAATATCATCAGGATGGC
CCCCTCCGGTTTAATGCCCTGCGTAAGCTGATTCCGGATATTTCGCAGAAAATGCTTACC
AGCACGTTAAAATCGTTGGAGGCTGATGGCTACGTTACCCGCAAGGCTTATGCCGAAGTG
CCGCCAAGAGTGGAGTATTCTCTCACACCCCGTGCTGAAACCCTTATTCCTATTATGGAT
CATCTGATAGAATGGGCGCTGGATAACATGGCTGTGATTCTGAAGGATAGGGATAAGGCA
GCAGGCTGA
>28B_gene_id_157
TTGCAGGAACCGTTTTTTCGCAGTATCTTTGCAGCGCAATTCAGAAGTGAAAGCAGAAAA
CAGAAGAATTCACAAAAAGAAAGAAAAAAGAAATATAAACATTTTAAAATAACAGACAAG
ATGAAAGAAACAAAGATTATTGCAAAGGCTGAAAACTTCACAGCCACAGATTTTGGCAAG
ATGAGTGAAATCAAGGATTACACCTTAGAGATGGGTCCTGAGATTAAGATTCCAGGAAAG
GTATTCGGAGGTCAGAGCGTGAACGCTATTGGTGGTGAGTTCTCATTCCAGAGCTTTGCT
CCTGACGCAGAGACAGGTTTCCTTCACACCCACAAGAACCACGAGGAACTGTATTTCTTC
CTCAGCGGCAAGGGAGAGTTCCAGGTAGATGGCAAGGTATTCCCTATTCAGGAGGGAAGC
GTGGTGAGAGTAGCACCAGCCGGCAAGCGCTCTGTTCGCAACAACGGTACAGAACCACTC
GTGATGCTCTGCGTGCAGTATAAGGCCGAAACCTTTACAGCCGAAGATGCAACCGACGGC
GTGATTCTCAACGATAAAGTGGAGTGGTAG
>28B_gene_id_158
ATGAATATAGAATCTGTTAGAGAGTATTGCCTCTCGCTTCCCCTCGTAACCGAGGCTTTT
CCTTTTGATGAGCGGACCTTGGTGTTTCGCATTTTGGGCAAGATCTTTGCCTGTGTTGAT
CTGGAGCGCCCCGAGTGGGTTACGATGAAATGTAATGCTGATTACGCCCTCGAACTCCGG
GAAGTGCATCCCGAAATAGAAGGCGCATGGCATTGGAATAAGAAATATTGGAATCAGGTA
AACCTTTATGGCACGCTGGAAGATGATTTCATCCAGGCCCTGATTCGCCACAGTTATTCA
GAAGTAGTGAAGAAGCTCAAGAAACAGGAAAAGCTTGAGCATCCTGAAATCATGGAGGTG
GTGGAGTAG
>28B_gene_id_159
ATGCCGCAAAAAAATGCGAATGATGCTGCAAAATTACGGATAAGGAAAGAAAGCGATTTT
AATATAACGGAATTTTATCGGATAAGCTGCGTGTTTTTATGGAATAAGGCTTGCCGTTTC
ATCAGAATTTATTATCTTTGCAGAAAAGATGCTGCACTCGGCAATTTGAAAGCAAGCTTT
CATTGCGCTCGTTTGCAATTTCTTTGTCCCCTAAAACATAGAAACATTTTAATCAGAAAT
AATCAGAAGAAATAA
>28B_gene_id_160
ATGAAACATGAATTGATCATGAGCGGCTTGCTCTTCTTGGGAAATCAGATGATGGCAAAC
GCTCAACAGACAAAGACCACTACAATAGAAAGCGTTTCTACAGAGAGTATTTCTACAGAT
AGCATCCAGGCGATGAAGGAAAAGCTGCGCCAGGACAGCATCCAATGGGAGAAACAGCTC
GCAGCCGTAACCATCAAGGGAACCCGCTCGCAATTCCGCCAAAAGAACGGCGGAATCGTG
GCTCGCATCTCGGGAACTTCTCTCGAGAAGGAACCGAATGCTACGGAAGTGCTTGCCAAA
CTTCCCGGAATGTTCAAGAACAAGGATGGCAAACCGCAGGCATTTATCGGCGGCTCACCC
GAAATCTACATCAACGACAGAAAGGTGCAGGATTACAGCGTGGTAGAAAACCTACCCGTT
ACACAGATAAAAGAGGTGAAAGTGATTCATCATCCCGGAGCAGAATACGGCAACAACGTA
GGCTGCGTGCTGCTCATCACAACCAAGAAGAACCTGCAAGGACTCGCCATCGTGGAGAAC
TCCGGCTTCCTCTTCGACTCCTTCGTGAGCAACAACCACGACCTCGACCTTACCTACACC
CGCGGCAAAATGACGTATTACGCCAAGCTTAGCTACGCCAACTGGCAGGGGATATGGAAA
GAACAGGACATCGCTACAAATTACGTAAGCGGCAACCAGGCAGGCGATAATACTGGAAAT
AATGCAGGCGATAACGCCACCAACTACATCGCCTCTTCCACCCTCGACTGCAAGCACAGC
TACTACGACCGCTTCTACTGGAGCGCCGGAGCCGACCTCGCCCTGACTGAAAAGCAAACC
ATCGGAGTAAAATACGATGGCTACAACATCCATCAGCCAATGCCTTTCAAGATGACGAGC
TATGCGAAGACCAACGATCACGTAGATGATAACGTAACGGGCAACAACAAGTTCCTCTAT
TACGACTGGCAGCACCACGTAAACGCCTTCTACCAGGGCAAATACGGAGAAAAATGGAAG
CTGAACTTCTTCGGCGATTTCGTGAAGCTTCACACGGAGCAGGCTCAATTCGTGGATGAG
ATTTCGGAGAAGAATCTGGCGAATGGAGTTAACGAGGAAGACGCCAGAAACAAGTTCACC
CTCCTGCCGCAAAGCGATGGAACCATCTGGGGAGCAAAGGCCCGCGCCAACTACACCATC
AACGACAAGCAAACCTGGATGATGGGCGCCGAGTACAACTACGTGAAGAGCGAATCGCGT
ACCGATTACACCCCTGCCGATAAGGGAACCTCCACCCACAGCATCACCAAGGAAAATCAT
GCTGCCGTCTTCGCCGAGTATTCACTCGATTTCAAGCCCTTCTCATTAAGAGTAGGATTG
AGATACGAGCACGTAGACAGCCGCCTGGATTATCTGAAAGATGAAACTGGAAGAACTGGA
ATTGGAAGTTCAGAAACTGGAACAACTGGAACTGGAACGCCAGGAACAGCCTCCACCGAG
CCGCTTCATCGCAAATACGACAACCTCTACCCATCCCTCCTGCTCTCTCATCAGGCAGGC
AGATTCTCCCAGTCCCTGAGCTACCGTTCTTCCGAAATCCGCCCAACCTTCCAGGAGTTA
AACACAGGCACGGTTTACGCAAACCGCTACATGTGGCAGATAGGAAACAGCCAGCTGGAG
CCATCCCAGCGCCACGAGTTCCAATACCAGGCAAGCTACGGCGATCTCTTCCTCCAGGCA
AGCTACACCTACGTGAAGGATTACATCACCAGCATCATCGAACCCGATTCAGATGACCCG
CAAACGGGCTACATCACCTGGACCAACATCGACCATTGCTGGAACTGGGGCAGCTTCCTC
GGCTACCGCCACCGCTGGGGCTTCTACGAGCCACAGGTGCAGGCAGGCATCCAGCAGGGT
TTCATCAAGGCCGTCAGCATGGGCAAGGAGAAAAGCTTCCACGACCCCTACTACATCTTC
AGCCTCTACAACGGCTTCCATCTTCCAAAGGGCTGGTACCTGAACCTCTCGTTCTCCTAC
CGAAGCAGCGGCACCTACGATTTCCTCACCCTCTGCAGCGTGCACAACTTCGACTTCCAG
CTCTACAAGAGTTTCCTGAAAGACCGTCTCTCGCTAAGCCTGAACGTGAGCGACATCTTC
AACACCATAAGCCGAAAGACCGACGGTACCTACGGCAACGTACGATTCCAGCAGCAGAAG
TGGGAAGACACCCGAAGCGTGCAGCTCCGCCTCACCTATCGCTTCAACCAGGCCAAGAAG
CAATACCGTGGCGAGAACTCTGCCCAGGAAGCCGTGGGACGAATGGGAGGAAAATAG
>28B_gene_id_161
ATGATCGACTGTCAGATTATAAGAGATGGAAAGGTAGAAGGAGAGGTAAGGCAAAACGGC
CTTACCTTCATCGACAACCATGGGATGGAACGGAGCAACCACATCGAATCGGATGCAATG
GATGTTTCGCTCAAGGAGTGGCATTACCAGAAGTTTGGCATTATGAACCAACACTATCTT
GGCAAGGCGAACAACACCAAGTTTATCGCACAGCACGAGGTTCGACCAGCCCTGCTCTTC
TCCATGCCAACCCTTGGCAGCAGCATGAAAGAAGTGTACGGCGGTCGTGGTGCAAAAAAG
GAAATGATGTGGAAAACAGGCGAGGCAAGCCTCTGTTTTCTAAGCGGCGAAGGTGGTGCC
AACACTCACTTGAACCAGGGCACCCAATTCGAAATCTTAAACGTGGTCATCCCGCAGCAA
TTCATAGAAGCGCTTATCGAGCACGACCCGGAGGCTTTCGAGCAGCTCTCCCCTCTAACC
AGCCCTACCTTCAACACCCAGACCATCATCAAGTACAACCAACCCGCCATAGCAGCAGTC
ATCAAGGCGGCACGAGACATCCAGCGTTCCCGCCTGTTAGGCAACCAAGCCTCCAAATAC
CTGGAATCGAAGATTACCGACTGCCTCTCGGGATTCCTCCTGCCTGCCAGTCTCTTGCCA
AGCGCCCAAACCTTCAGTCTCAGCATCCGTGACAAGATACACGATGCCAAAAGCATCATC
CTCACCCACTATCAGGAAATGCCATCACTTCACGAGTTGGCGGCAATGGTGGGCACAAAC
GAATGCACCCTGAAGAAAGCCTTCAAGCAGGAGTTTGGCACCACGGTATTCCAGTATCTC
TTCGATTTCCGCATGGATTTAGCGGTTCATTATCTCCTAGATACGAGCTTGCCGATTGCA
GACATCGGAATCAAATTGGGCTACGATTACCAGAGTCATTTCTGCACGGCATTCAAGCGG
AAACACGGGGTAAGCCCAATGGAATTCAGATTAAGACGTGGAGTTATCGCAAGAACCTGA
>28B_gene_id_162
ATGGTTGTAAGTTCTGTTGAGCAAAGAGAAATTGTTGAGGTTCCGTTTATAATGCCTGAC
GGTTCTATTCTTCCTCATCCTGCTCTTGTTATTTCTAGAAATGAGTTGCAGGAGGATGAG
GATGGAATGTTTTATGCGGTTTTGATTTCTACGAAAAACCATTTTCCGGAGTATACTATT
AAAATACAGGATGAATGGTTGAATAAGCCATTAGGAAAGCAATCGTTCTTTATTACTCAT
TTGGTTAATATGTTTAATGTGAGCGATGTAATGAAAAGAAATAACCGTTTTATCAAGAAG
AATCATTTTGATGAAGTGATAGATGTTATTATCAATAATATAATAGGATAA
>28B_gene_id_163
ATGGATGTAAAACCTTATATAAACCCATTTGAAGAAGGTTCTGGTGATAAGGTTGAAGAA
CCGGTAACAGTTAGTACTTCTTCTGCTCATCAGCTTGATGCTTTGCGCCATCAGGTGATG
GATGCTGTTGCTTCGTCTGATGACAAAGTAACCTTGGTGTTGTGTTTGGATATGTTGACA
CATCAGAGAAAACATCATAGAATTCATTGTGCAGGAAAATCTGATGCGGAACTGGCTGCT
ACGCTTTCTGCGACGACCGATTGGGATGATACAGACCATGCAGATTTATCTCAGATAGAT
TATCAGAAATATAAGCCTTATCGTTCACCTAAAGTTCAAAAATCAATAGAAAAATGGTTG
TAA
>28B_gene_id_164
TTGCGGGGATTCAGAGTCTTATCTGTTCAGAATTTCCTTGGAAACGAAGCCAGCCTTGTC
TCCGTTCTTGGCATTCGTATTGATAAAATCTGGAAAGAAAAAGAGCTTGAGCACCAGGAA
GATGATAGCAAGCTTGATGAGGATGACAGCCCAGAGCGTCTTGCCCAGGGTCATCGTCCT
GAAACCATCGTAATAGAGATGGAATATTTGGGATAG
>28B_gene_id_165
ATGATGACAAATCTATTGTTAGACATTACATCAGCCACCATCGACTGGTCTAGGGCGCAA
TTCGCACTCACGGCCATCTACCATTGGCTGTTCGTGCCGCTCACCCTGGGACTGGCAGTA
ATCATGGGCATCGCCGAAACATGCTACTACCGCACCAACAAGCCGTTCTGGAAGCACGTA
ACCCGTTTCTGGCAAAAACTCTTTGGCGTGAACTTCGCCATGGGCGTTGCCACAGGCATC
ATCCTGGAGTTTGAATTCGGCACCAACTGGAGCAACTACTCCTGGTTCGTGGGCGACGTG
TTCGGCGCTCCCCTAGCCATCGAAGGCATCCTGGCATTCTTCATGGAGAGCACCTTCGTG
GCCGTGATGTTCTTCGGCTGGGATAAGGTGAGCCGGGGCTTCCACCTTGCCTCCACCTGG
CTCACGGGACTTGGTGCCACCATTTCTGCCTGGTGGATTCTCGTAGCCAACGCCTGGATG
CAATATCCTGTAGGACAGGAATTTAATCCCGACACCATGCGCTTCGAGATGACTTCGTTT
ATGGATGTGGCACTCTCGCCATTCGCCATCAACAAGTTCACCCATACCGTTACTTCCTCC
TGGATCATCGGCGCCACCTTCGTGGTAGCCGTAAGTTGCTGGTATCTACTGAAAAAGAGA
GAAACCCAGCTGGCGAAGGCGAGCATCAAGATGGGTGCCGGAGTAGGACTCATCGCCACC
CTGCTGGCTGCGATGACCGGCGACAATTCCGCCTATCGGGTGGCACAAGTGCAGCCGATG
AAACTGGCTGCGATGGAAGCATTATATAATGGTGGAAACGGCGAAAGCCTCACGGCGATA
GCAGCCGTTCACCCCTTCCAGCAGCCCGATTACGAAAACGAACAGGAGCCAGCCATGCGC
ATCGCCATCCCTAACATGCTCTCGTTCTTAGCCACCCGCACAGCCGATGGCTACGTGCCA
GGCGTAAACGATATTATCAAGGGTTACACCCATGAAGATGGCACCCGGGAACCATCCGTG
CAGGAAAAGATAGCCCGGGGCAAGAAGGCGATTGTTGCCCTGAAAACCTATCGCGAAACG
AAGGCGAAAGACCAGCTCCCTATCTTAAAGGAGAACATGAAATACTTCGGATATGGTTAC
ATCAAGGACGCCAAGGAACTGGTGCCGAGCATCCCGATCTGCTTCTACGCCTTCCGCCTG
ATGGTGGGAGTAGGCAGCCTGCTCATCCTCTTCTTCGCCCTCAGCCTATTCCTGGTCTAT
AAGAAGGAAATCGCCCAATACCGATGGTTCCTCATTTCCGCCATCATCATGATTCCGCTG
GCTTACATCGCCTCAGAATCGGGCTGGATAGTAGCAGAAATCGGTCGCCAGCCTTGGACC
ATCCAAGACCTGCTGCCAGTAAGTGCCGCCATCTCCGACATCGAGGCAGGCAGCGTGGCC
ACCACCTTCTTCATCTTCCTGGCACTCTTCACCACCATGCTTGCCGTAGAAATCAGCATC
CTGGTGAAGCAGATCAAGAAAGGACCGGAATACGAATAA
>28B_gene_id_166
ATGACATACGAATTTTTGCAATCATACTGGTGGTTCCTCGTATCATTATTAGGAGCCCTG
CTGGTGTTTCTCATGTTTGTACAGGGAGCCAACACCTTGATATTCTGTTTGGGAAAAACG
GAAGAAGAGCGTCGCCTCATTATCAACTCTACGGGACGAAAGTGGGAGTTCACCTTCACC
ACGCTCGTCACCTTCGGCGGAGCCTTCTTCGCCTCGTTCCCGCTGTTCTACAGCACCAGT
TTCGGCGGAGCCTACTGGCTGTGGATGATCATCCTGTTCTCGTTTGTGATTCAAGCCGTG
AGCTATGAATTCCAGAACAAGATAGGTAATTTTCTTGGACCAAAGACCTTTCAGATCTGC
CTCATTATCAACGGCATCGTGGGTCCGCTGCTTCTTGGCGGAGCCGTAGCCACCTTCTTC
AACGGCAGCAATTATCTGATAGACAAGGGCAATATTACCAACAGTCTACAACCCGTTATC
AGCCGATGGGCAAACGCCAGTCATGGTCTTGATGCCCTACTCGACCCATGGAACGTGGTG
CTGGGACTTGCCGTACTGATGCTAGCCCGCATCCTGGGCATGCTCTACATCAAGAACAAC
ATCGAGCACCAGCAGATTCAGGAGCGCTGCACCCGCCAGTTGCCATGGAATGCCCTCCTC
TTCCTATTGTTCTTCCTGCCATTCCTCATCAGATTGCTGGTAAAGGATGGATTCAGCACT
TCTTCCGGCATTACGATAGAGAGCATGAAGTATCTTCACAATCTTCTGGAGATGCCAATC
TTGCTTGTAATATTACTAATAGGTGTAGTACTCGTTCTTTTCGGCATTTTCAAGTCATCG
AGGAGCGTGCAGTATAGAAAGGGAATCTGGTTTACGGGCATCGGAACCGTGCTTACCGTG
CTGGTTCTGCTGCTGATAGCCGGCTGGAACAATACCGCCTACTATCCGTCGAACATCGAC
CTTCAGAGTTCGCTCACTCTCGCCAACAGCTGTAGCAGCGAGTTCACGCTCCGCACCATG
GCGATAGTCTCCCTCCTCATCCCGTTCGTGCTCGCCTACATCGTCTTTGCCTGGCGCGCC
ATCGACCGCAAGCGCATCACGCAGGAAGAGATAGAGCAGGGAGAAGCGTATTAA
>28B_gene_id_167
TTGTCCTATGAAAACCTATTTGGAACAATTGGAACAACTGGAACAACTGGAACGCTTGCT
AATCGTAAAGAAAATTATACCCGTGAAGCGGCAGAGAACTTCAAGGGTAGAATCTTTGTT
CCGGATGATTTGGAAGTGATAGAGCTGTAG
>28B_gene_id_168
ATGAAGACCTATCTTGTTGCCGATTCGGGCTATAATAAGGAACAACTGTCCAACATCGCT
GAAACTATCTGTCCCAACTTCCGTGAACACGAAGAAAAGAGATTGGAGAAAAATGTTCCG
CTATCGCACGGCATCGCACGCTATCGCACAACTGATAAATCGGGATTTCGTATCTTTGCA
TCGTGA
>28B_gene_id_169
ATGACAACAACACTTATCATATTGGTTATTACGGTAGCCCTGTTTATCTGGGGCAGGGTG
AGGGCCGACATCGTGGCGCTTACCGCCCTGGCAGCACTCCTGGTTCTGGGTATCCTGACG
CCTGCCGAGGCGCTGGCGGGCTTCTCTTCGCCCATCGTCATCATGATGATAGGACTCTTC
GTGGTGGGTGGAGCTATCATGCAGACCGGACTTGCCAAGCTTACGGGCAATAAACTCATG
GCGCTCTCGCGCGGCAACGAAACCATCACCTTCCTGCTCGTAATGCTCGTAACCTCCTTT
ATCGGCGCCTTCGTGAGCAATACCGGAACGGTGGCCCTCATGATGCCTATCATCATGAGC
ATAGCTGCGGGCTCGGGCATGCAGTCGTCGCGTTTTCTCATGCCGCTCGCCTTTGCCGGA
AGTCTGGGCGGAATGCTCACCCTCATCGGTACGCCGCCCAACCTGGTTATCGATGAAGTA
TTGACAGAGAGCGGTTATCAGCCGCTTGCCTTCTTCAGCTTCTTCCCTGTGGGCATCATC
GTCATCGCCATCGGCATCATCGTGCTCATGCCGCTCAGCAAAATCTTCCTCAGCAAAAAG
CAGAGCGGTAAGAAAAAGAAGCAGGGCAAATCGCTTGATGACCTGGTAGACGAATATCAG
CTGCTCGATAATCTGCATCGCTACATCGTGCCTAGCCGACGCTCTTCTGCCGCCCTCGAC
GAGAATGGCGAGCAGATGGATATCGTGGGCAAAACCCTGAAGGATCTGAGCATCCAGAAG
AAATATGGCGTGAGTATCATCGAGATAAGAAACGAGAAGAAATCGCGACTGGGACTGGTG
AAGGATGTGAGCCAGAACATGGCGAAGAGCAGCAGCACCATTCAGGTTCACGATACCTTA
TATATAATAGGTGAGGAGGAGAAGATGAAACGCTTTGCCAGCGATTACGGCCTCAGGAAG
ATGAAGGATGTGAAGATTGATTTCTACGACCTGGGACTGACCGAAATCGTGGTGATGCCT
ACGTCTAATTTTGCCGGTCTGCGCATAGGCGATGCCAACCTGCGCAAGCGTTTCGGCATC
AACGTGCTGGGCGTAAAGCGTGGCGATGAATATATTACCGACAATCTGATAGCCACCAAG
CTGCATGTGGGCGATATGCTCCTGGTGCAGGGCGAATGGACCAATCTGGCTCATCTGGCT
ACCGATACGAGCAACTGGGTGGTTATCGACCAGCCAGAGAAGACTGCCGACAAGGTGCTC
TTGGATTATAAGGCGCCTGTGGCGGCTGCCATCATGCTGCTGATGATTGCGATGATGGTG
TTCGATTTCATTCCTGTGGCTCCGGTCACGGCGGTTATCATCGCCGGACTGCTGACCGTC
TTTGCCGGATGTTTCCGGAATGTGGAGGCGGCTTACAAGACCATCAACTGGGAGAGCATC
GTGCTGATAGCCGCCATGATGCCGATGTCTACGGCGCTTGAGAAGACGGGTGCTTCGGCC
TTGGTTTCTCAGGGGCTGGTAGAGAGTTTGGGTTCGATGGGACCTACAGCTCTCTTGGCA
GGTATCTACTTCACCACTTCTCTGATGACGATGTTTATCAGCAATACTGCCACGGCTGTG
CTGATGGCTCCTATTGCCCTGGTGGCGGCCCAGCAGGTAGGTGTGAGTCCTTATTCCTTC
CTCTTTGCGGTTACGTTGGGCGCCAGCATGTGCTTTGCCTCTCCGTTCTCCACGCCTCCT
AATGCGCTGGTGATGAAGGCGGGTGGCTATACGTTTATGGATTACGTGAAGGTAGGTTTG
CCTCTGCAGATTATCATCGGCATTGTGATGACCTTCGTTCTTCCGCTTCTGTTTCCTTAC
TAA
>28B_gene_id_170
ATGGTAGAATTATCAGAACTGAACAGTTATCAGGAGGCCAGTCTTTTCTGCTCCGATTTG
AGCGAGTGGCAGGAGGGTCCGCAGGTATTGACCTATGGCGCCATTCTCCTTTGCCGCAAG
GGCAGGGCCGTGCTGAATGTGAATTATAAGGATTGGGATCTCTATGAGGGAGCCGTCATC
ACCCTGTTTCCGAATGATGTGGTAGAGGTGAAGAAGATGGAGTCTTCCGCTTCCTGCGAG
GGAGATGCCTGTGCCGCCATGAATGCTTCTGCCTTCGAAGTGGAGATGCTGAAATATAAT
CCATCTCTGCTGCGCGAAGCCAGTCTGCAGCTGGAACAGACGGTTTATTCAGCCCTGCGC
GAGGACCGATGCCGGCAGGATTCGCCCGTAGTTACCCATATCATCGACAGCATGTTTTCC
CTCCTCAGGCTCTATTTCGAGCAGCACGACTGTACCTGCATCCCGCAGCTGGTACTCTAT
CAGCTCAAGGCCTTCTTCATAGGGTTCCACGAATATCTGCAACGCAATCCGCAGAACTGC
CCCGACGAGGTGAAATCTTACAGGGTGAGGGAACTCTTCAACCGCTTCATGATGCTCATG
GAACGCGATTACAAGAAATCGAGAGATGTCAACTATTATGCCGAGCAGATGAACATCACC
TCCAAGTATCTTTCGAATATCGTGAGGCAGGTAACGGGGCATACGCCCAAGATCATCATC
GACCAGTATGTGGTGCTCCAGCTGAAGATGCAGCTCAAGCGCTCCGCCCAGAGCATCAAG
GAGATGGCATGGGAATATCATTTTGCCGATGCCAGTTTCTTCTGCCGCTATTTCAAGAAA
CATACCGGGATGACGCCGCAGCAGGTGAGAGAATGA
>28B_gene_id_171
ATGATAAAGAAAATGATGATTGCAGGCCTTCTCATCTGGGGAGGCTCTCTATGGGCTGTG
GCTCAAACCAGAATGACCATCGCCCAACTCTTCGAAAGAATCGAAGAAAACAGCAAGTCG
CTACGAACCTCGAAATCGGGCGTAGAAGCTGCCAGCATCGGAATCGAATCGGCTAAAAGC
AAGAAACTGCCCGACCTCGATGCATCCCTCTCCTTCAGTTACATCGGAAACGCCCTGATG
ACCGACCGCGACTTCAGTAACGCCCAAGGTTTGAAATCGCCCCACTTCGGCAATAATTTC
GCCTTCCAGGCACAGCAGGTGGTTTATGCTGGTGGCGCCATCAACGCAGGCATACGCCTC
GCCGAACTGGGCAAGCAGCAGGCAGAGGTGGGCGTGAAACTCACCCGTCAGCAGGCTCGC
TTCGTCGCCCTGGGACAGTATCTGGACCTCTACAAGATAGACAACCGTATCAAGGTATAT
GAAAAAAACATCGAGCTCACCCGCCAGCTTATCGCCGACATCAAGGCGAAACAAACCCAG
GGAATGGCGCTCAAGAACGACATCACCCGATACGAACTGCAGATGGAGAGCCTGAAACTG
GGACTCACTTCGCTACGCAACAACCGCAGTATCCTGAACCACCAGCTTCTGAATACGCTC
GGCATGAACCAGGGAGAACAAGGGGGACAGGAGATGCAGATTATTCCAGACGCCACGATT
GCCGACAAGGCTTACGCCAAGGATGGCGAAGCTTACTGGCAGACGGCAGGCACGATGAAT
TCGCCCCTGCTGGAACAGAGCAGCAACGCCATCAGGATAGCGGAACAGAAGGAGAAGATT
GCCAAGAGCGACCTGCTGCCGAAAGTGGCCCTGGTGGCTGCCGAGAATTTTGACGGACCT
ATCCTCTTCGAGTTGCCGCCGATAGACAAGAATCTGAACGTATGGTATGTGGGCGTAGGC
GTGAAATACAGCCTCAGTTCGCTCTTCAAGAGCAACAAGCGCATCAGACAGGCTGCCGTA
GAAACCCGACAGGCAAAGGAAAACCACGCCCTGCAGGCAGAACAGCTGAACAACAACGTG
CAGGCTGCCTACGTGCAATATCAGCAAACCTACGTAGAACTGGAAACGCAACGCAAGAGC
GTAGAACTGGCGCAGCAGAATTACGAGGTGATGAACGCCCGCTATCTCAGTCAGCTGGCG
CTGGTAACCGACATGGTGGATGCATCGAACCTGAAGCTCAACGCCGAACTGAACGAGGTA
GACGCCCGCATCAACATCGTATACGCTTATTACCGCATGAAATACGTAGCGGGAGAAATT
TAG
>28B_gene_id_172
ATGAATAAGAAGATTATCAAGAGAATATATAATGTAGTTATCATCCTCTGTTTTATAGGA
GCCATCGGCTGGTGCTTCAGCCATTTTTATCATGGTAGCGACGTGGTTTATACCGATGAT
GCCCAGGTGAACCGCCACATTACACCTATCAACACGCGTGTTTCAGGATTTATCAAGGAA
ATCCGTTTCTCCGACTATCAGCACGTGAAGAAGGGCGATACACTCGTCATTATCGAAGAT
TCAGAATTCCGCCTGCATGTGGCTCAGGCAGAGGCTGGTCTCCGCGGTTCTAAGGCAGGT
TCTTCGGTTGTATCAGCCAGCATGGGAACCACCACTACCAACGTGCAGACGGCTTCGGCA
GGTATCGAAGAGGCACGTGTAGACATGATGAACGCCAAGCAGGATTTTGACCGTTTTGCA
GCCCTGATGAAGAAGGATGCGGTTACCCGCCAGCAATATGATAATGCCTACGCCCGCTAT
CTGGGAGCCAAGGCACGTTATGAGCAGGCAAGCAGCCGGAAGGCAAGTGCTGCCTCGGTC
CGCAACGTACAGACCCAGCAGCTGGGCGGTTCGCGTGCCGGCGAGAGTGTGGCTGAGGCG
CAGCTCAATCTGGCCCGTCTGAACCTTTCTTATACCGTAATCGTGGCTACCTGCGACGGC
GTGATGGGAAGGAAAGATATCCACGAGGGACAGCTGGTTCAGCCAGGACAGATGTTGGCA
CGCATCGTGGACGACAACGATGTATGGGTAGTAGCCAACTATCGTGAAACCCAGATGGAC
GGCATCCAGGTGGGCAAGGCGGTAGATTTTACAGCCGATGCCATTCCGGGTGTCGTATTC
CATGGCAAGGTAGAGGCACTCTCTGCAGCTGCCGGCAACGCCTACTCCATGATTCCGGTA
GATAATGCCACCGGCAACTTCGTCAAGGTAGAGCAACGCGTACCGGTTCGCATCGCCCTC
ACCCCAGATAACGACCCTAAACAGGTAGCCCTGCTCCGTGCCGGTCTGAACGTAGAAACC
AAGGTTCGCCTCAAATAG
>28B_gene_id_173
ATGTTACAGGGACCCTTCCGCGTCCCTTCGTTCAACGGATATATTCCTCGCCGGTTGCAG
CCTTGGATTTATCTCCTCTTCGCCTTCATCTTCCTGATGTCGGGCGGAATTTATGGAGGA
GCCATGAGCCAGGTAATGGGCGAGTACAGTTTGATGAGAGAAGACGTACTCATGATTGTC
ATGTTCAACGTGGTGGGCGTGGCGATGCCATTCCCCTTCCTCTTCAAGATGAAGTTTCAT
TTTACCAACCGCCAGCTTCTTCTGAATGCGGCGTTGGTAGTGGCGGCTTGCAATTTTCTC
ATCATGTGGACCGATTCGGTTCCCGTGATGTGTATTCTCGCCTACATCGCAGGTTTCTTC
AAACTCTGCGGCACCTTCGAGTGTATGAGTACCATCCAGCTATGGATGACCTCCAAGCGC
GATTTTACCATCTTCTTCCCCCTGCTCTACTGCATCGTGCTGGGAAATATGTTCCTCTCG
CCTTGGGTTACCGAACACCTTATTTATATATATCAGGATTGGCGCATCATCAACTGGACG
ATGACAGGCGCCCTGCTGCTGGTAGCACTCATCATGTATGTCACCACCCACGACTTCCGC
TTCATGAAGCCCCTGCCCTTCATCAGCCTCGATTATCTGGGGTGCATTCTCTGGTCGGCA
TGGATGCTGGAGTTCATCTTCTTCTTCACCTACGGCGAGCATTACAACTGGCTCGATTCG
AAGATTATGCAGATAGATGTCGTACTCTTTATCATGACCGGCTATTTCTGCATCCAGCGC
ATGCTCCACATCCGTCATCCTTTCATCGCTCCCGCGGCATGGAAGTACAAACGGCTTATC
CCCCTGCTCATCCTCTTCGCCTTCGTAGAGTTTATGGGCAGTACGCCCAAGGTGCTGCAG
ACAGCCTTTACGGGCGGCGTGCTTCATTTCGGCACGTTTACCACCAATGTGCTCAACTTC
GTAGAATGGGTGGGGTCCATCGCCGGTTGCCTCTTCTGCCTGTTCTGGTGCAAGGTGCTC
CATCAGAAATATACCCGACTGCTCACGATAGGCGTGGCAACGATGGTATGTTATCCCGTA
ATGATGTATTTCCTCATCGACCCGGGACTCAACATCGAGGCACTCTATCTGCCCATCTTC
CTCAGAAGCATCGGCAACGCCATCTTCTTCTGCATGTTGACCATCTATCTGGAAGAGCTG
ATGCCGTTTGAGCATTTCTTCATGGGACTGACGATGGCAGGCATCATCCGCAACGGCCCA
GTTTCGGCGATGTGCTCCGGACTCTACAGCTACGGACTTCGCCATCAGATGGCAGAAAAC
ATGTCGCGCGGACTGCCTTATGATGCCGGCAACCTGCTGATGATCAGCATCCGCGAGCTC
TACGGACTAACCTGTCTCATCGGCATCGGCGTGCTCATCATCTTCCTGCTTTGGGACATC
CAGCCTATCCGCAGCACCCTGAAGAAGATGCCTGCCTGGAACTTTGTGGGAAGAAAAATG
AAGAAAATTCTTGCATAA
>28B_gene_id_174
ATGCTAACTTTGCAAACAAAAAAAGTTAGCAACATGACAAAGAAAGGTAAACATACCGTA
TTATTTATCTGCCTGGGCAACATCTGCCGCTCTCCGGCAGCCGAGGGAATCATGAAGAGT
CTTGTAGAAAAAGCAGGGCTTCAGGATGAGTTTGAAATCGATTCTGCGGGCATCGGGGGC
TGGCACATAGGTCAGTTGCCCGACAGCCGCATGCGCAAATGCGGCGCCGAGCATGGCTAC
AATTTCAATAGCCATGCCCGCCAGTTTCAGAAGTCAGACTTCGCCCGTTTCGAAACCATC
GTGGTAATGGACAACGAAAACTACCGTGCCATTACCTCCATGGCTTCTTCAGAGTCTGAT
AGGAAGAAAGTGGTGCGCATGGCCGATTTTCTGACCCATCATCGTGAATACACCACAGTT
CCCGATCCGTATTATGGCGACTATAGCGACTTCGAGCTCGTCATCACGCTTCTCGAAGAT
GCCTGCCAGGGATTGCTGGACAGCATTATCGGGGAAGGGTAA
>28B_gene_id_175
ATGCCTAAAGTACTTCTCTATATAACTGCCAAAATAATATGGAACTTTCTGTTTTACAAT
ACAGATTTCCATGAAAACAGAGCTCATGTTCATGTGGGTAAACGAGGGACAGAAGAACTC
TGCAAAATTTGGTTAGAGCCAAATATAGAATTGGCAAAACAAGGTGACTTAACAGATAAG
CAGGTCAAAGAAGTGATTAAGATAGCAGAAAAATACCAATCTAAATTACTTCATCAATGG
AAGCAGTTCAAGAAAGGTAAGACAATAAGAATCATTAAAATAAAAGAGTAA
>28B_gene_id_176
ATGTATCAGAAAGAAGGTTATTGGGATGTAAAGCCAAAGATAAAGGCTTTATCCTTTCCC
AAAAGAGGTAAGTTTGAAGTTACCCTGCAAGATGGCCGTTCCATAACGATGCCTATCTCT
GCATTCCCAAGCATGAAAAAAGTGCCAGTAAAAGAAAGAAACAACTGGTATCTCATGGGG
GGTGGCTTTACTTGGGATTCTTGTCCAGAAGTAATCCATATTGAACAGATTTTGGGCAAC
TATGCTAATTATGCCCACGAGCAAAATGCCTGA
>28B_gene_id_177
ATGCTGAATATTGACGAAATAAAAGATAAGAGAATTGCCGTGCTCCTTTCGGGAGGCGTC
GACAGTTCGGTTGTGGTTTGGGAGTTTGCCCAGCTGGGCCTGCATCCTGATTGCTTCTAC
ATCAAGATTGGTCCTGAGGAGAAAGAGGAGTGGGACTGCTCTTCGGAGGAGGACCTGGAG
ATGGCTACGGCTGTGGCTAGAAAGTATGGGTGCAAGCTGCAAGTGGTTGACTGCCATCAT
GAATATTGGAACGAGGTAACCCGTTATACGATGGAGAAGGTAAAGGCTGGTTTTACGCCT
AATCCGGACGTGATGTGCAACCGCCTGATTAAGTTTGGCGCCTTCGATGAGAAGATGGGT
CACAACTACGACCTCATCGCCACGGGGCATTATGCGCAGACCGAAACGGATGAAAATGGC
GATAAATGGCTTGTCACGAGTCCTGATCCTGTGAAAGACCAGACCGATTTCCTGGCTCAG
ATAGAGAGCTGGCAATTGAAAAAAGCGATTTTCCCTATCGGCCATCATATCAAGAATGAG
GTTCGCGAGATAGCCGAGGAGGAGCATCTGATAAATGCCAAGCGCAAGGACAGTCAGGGA
ATCTGCTTCCTGGGACAGATAAATTATAATGATTATATCCGCCGTTATCTGGGCGAGAAA
CCGGGCGATGTTATAGAGATGGAAACGGGCAAGCGCATAGGCGAGCACAAGGGTTTGTGG
TTTCATACCATCGGCCAGCGCAAGGGCTTGGGCTTTGGCGGCGGTCCCTGGTTTGTGATT
AAGAAGGATGTAGAGAACAATATCCTGTATGTGAGTCATGGTTATGATCCGCAGTCGGCC
TACAAGAAGGATTTCCCTCTCCACGATTTCCATTTCCTCACACGCGAGGTTGCGATGCAG
AAGGTAACTTTCAAGATTCGTCATACGCCGGAGTATCATCCTGCTACTATCGAAAAGCTC
GAAGATGGCAGATGGATGATACATTCAGAAGAGGCCATCCACGGCGTGGCTCCCGGCCAG
TTCTGCGTAGTTTATGATGAGCATCATCATCGTTGCTATGGCTCGGGCGAGATTACGGTA
TAA
>28B_gene_id_178
ATGGAGATTTTAAAAAATCTATTTTATGGCTTCCCAGACCTTTGGGGAGGCGGAGTAGCC
CACTCTGTGATGATTCTTTCGCTGGTCATCGCCTTGGGTTTGTGTTTAGGTAAGCTCAGA
GTAAAAGGTGTTTCCCTGGGCTTGGCTTGGATTCTGTTCATCGGTCTTATCTTTGGACAT
TTCTCTCTCAACCTTGACGAGCATCTGCTCCACTTTCTCAAGGAGTTTGGCTTGATCCTC
TTTGTCTACTCTATCGGTCTGGAAGTAGGTCCGGGCTTCTTCGCTTCGTTCAAGAACGGC
GGCAAGAGTCTCAACCTGCTCAGCATGATTGTTGTGGCCCTGAGTATCATTACTACCTTA
GTCATCTTCTCATTTTCGGGAACATCCATCACCTCTATGGCAGGTATCCTTTCGGGTGCC
GTAACCAACACTCCTGGATTGGGTGCAGCCCAGCAGGCATTCAGCGACCTGCGCCACATC
GACGCCCCATCCATCGCAGCCGGCTATGCCATCGCCTATCCTATGGGTGTGCTCGGCGTT
ATCCTCAGTTTCATTATATTAAGGTTCGCGCTACGCGTAGACAAGCAGAAGGAAGAGGAG
GAAGCTAAGCGAGGCAAGGGACATCTTGAAGCGATGACCCTGAACACCTTCGCCGTAAAG
GTTTCTAACCAGATGGTTTTCAAAGATACCGTCAAGCAGATTCGCTATCTGCTGAAGCGC
GACTTCATGGTTTCTAAGATTATCCGTAACAACGGCGAACGCCAGGACGAGGTAGTTAAC
GGACAGACCGTGATAGAAGAGGGCGACATTCTGCAGATTGTGGCTCATCCTACCGTAGAA
GAACCTATCATCGCCCTGCTCGGCGAGAAGGTTGACGTAAAGGACGAGGAATTCAGCAGC
GAACTCATCAACCGCCGAATCCTGATTACCAAGCCGGGCATCAACGGCAAGAGCATCAGC
CAGTTGCAGATTAGAAGCAACCTTGGCGCCAACATTACCCGCGTGAACAGAAATGGTGTA
GACCTCATCGCAACCCCAGACCTGAAACTCCAGTTGGGCGACCGCGTAACCGTAGTGGGC
AAGGAGCTCGCCATCGCTCATACCGAGAAGGTGCTGGGTAACCAGATGAAGCGTCTGAAC
TACCCTAACCTCATCCCTATCTTCCTAGGCATCATGCTGGGTTGTATCGTAGCCAACATT
CCGTTTTTCATCCCAGGCATCAACGAGAATCTGCGTCTCGGACTTACCGGCGGCCCTCTG
GTAGTAGCCATTCTGATAGGTTATTTCGGACCGAAATACAACCTCGTTACCTACAATACC
ATTTCAGCCAACCTGATGCTTCGCGAAATCGGAATCTGCATCTTCCTGGCTTGCGTGGGT
CTCGGCACAGGCGAACAGTTTATCCAGACCGTAGCATCAGAAAGCGGACTGACCTGGATA
CTCTACGGCATCGCCATCACCATGATACCAATCATTCTGGGCGGCATCATCGGCAAGCTC
GTGTTCCACATCAATTATTATACATTACTCGGCGTATTGGCAGGTGCCAACACCAACCCT
TCTGCCCTGGCTTACGTACGTGAGCAGACTTCGGCAGATGCGCCAACAGTAGGCTATGCG
AATGTATATCCATTCGCCATGTTCCTCAGAATTGTAACCATTCAGATTATTATTTTTGTA
TTTGGATAA
>28B_gene_id_179
ATGACAGAAAAAGAATTGAAAACCTGCGCTTGCGTAGAGGACAACTGCAACTGCAAGGAA
ATAGCAGAATCAGAACTCAGAAGAAAACTCGACTTATTATTACGTACCGGTAGCATTCTC
ATGGAGAGTGCTGCCGACACATCCCGCATCATGCGAACCATGAAGCGTGCAGCAGCTTTC
CTCGGTCTCGACGAGCGATACATGCACCTTTACATCAACTGGAACGTGCTGATGGTAAAC
TATAGCGACGAGGAGCATTCCTTCTCCAAGTTCCAGAGATGCGAGAAGCACGGCATCAAC
CTCACCTCTATTTCCCAGGTAAGTAAGCTCACCTGGAAGGCCATCAAGGAAAACTATTCG
CTCGAACAGTATGAGCAGGCCCTGAACGACATCAAGGCCACCCCACGCAGCTTCACCCCT
TGGCAGGTAGCCATCGGCGGCGGTTTTGCCTGCGGCGGATTCTGCATCCAGTTCGGTTGC
GACTGGCCAGCCTTCTTCTTCTGTTCGCTTGCAGCCATTCTGGGTTTCCGCCTGAGAATG
TTTTTGCCAACCAAGGGCTGCAACAACTATGTAGCCATCGGCATTTCGGCTTTCGTAGCC
ACTCTGATAGCCTGGTTGACCTCATTCCTTTCGCTCAACCCATCGATTGCCGAAGCGCTT
CCAGCCTTCATGCATTCAGATACCCCTTGGCATCCGCTGATGGCGTGTGCCCTCTTCATC
GTGCCGGGAGTTCCACTCATCAACTTTGTGTGCGATATGCTCGACGGATATATTGAGGTG
GGAATGGTTCGTGCCCTGAACACCCTGCTGATGATCTTCGCGATGGCGTTCGGTATCGCC
TTCGCCATCCAGGTTTGCCATATCGACAACTTTGTGAAGGATCTTACGATGACTCCTCAT
CACGAATACTGGGAGTTTGCCATCGCAGCTGCCGTATCGGCCATGGGTTTCTCTACCATC
TTCAGCATACCTCGCCGTCTGTTGCCGGCTGTAGCTGTGGGCGGTATCATCGCCGTTTGC
TTCCGCAATTTCGTCAATCTGGGTCCATCTAACGGCAACATCGGTCTCGACATGGGTCTG
AGCATCGGTTCGCTTGCCGGTTCTGCGCTCATCAGCATCATCGTGATCAAGGCGCGCCAT
TGGTTCCATACCCCTCACCAATGCATCACCATTCCTAGCGTTATCCCAATGGTACCGGGA
GTTCTGATGTATCGTGCCCTCTTTGCCTTCATCGACATGCATGGCGTGGTAGGCGAAGTA
ACCGTGGGTATGAACAACCTCATCAAGGCTTCGCTCGCCATCATCTGCATCGCCCTGGGT
GTGGCAATTCCAAACGTATTCTTCCGCCGCTTCATCGCAGACAACCGCAAGCGCAAGCTG
TTGGATATGCTGGTAGAAAGAAAGAAGAAGAATGGCGAATTCGTAGATTTGCACGAAGTA
GAAATCAAATAA
>28B_gene_id_180
ATGGAAATACGACAACTGAAATATTTCTTGAAGGTAGCCGAGACGCTCAACTTCTCAGAA
GCTTCGCGCAAGTTATACATCACCCAGAGCACCCTCTCACAGCAGATTTCGCATCTGGAA
CAGGAGATAGGTCTGCCTCTCTTCGAGCGCAATTCTCATGAGGTTTACCTCACAGAGGCG
GGCAAGGAATTGAGACCTTACGCCCAAAACGCGGTCAATTCTGCCGAAGCCTGTGTAGAC
CACATGAACGATCTGAAGGAAATGCTTACAGGCGAACTGAACATCGGCGTAACGTTCTCC
TTCAGCAACATCATGTCCGAGACGCTCATCGCCTTTCTCCACGCCTATCCTCATGTAAAG
CTCAACATCCAATACCGCACCATGCAGGAACTGATGGACGGACTGAAGAAGCGCGAACTC
GACCTCGTTCTGGCTTTCAAGCCTCTAAAGAACGAGAAGGCGGTAGACAGCCGAGCTATT
TTCAGCAACCGTCTTGCCGCCATCGTGAACGTGAATCATCCGCTGGCGCGTCTTTCATCG
GTCAAGCTTTCCGATTTGGAGCGTTACGACCTCATCCTTCCTTGCAAGGGTCTGCAGGCA
CGCAACGCCTTTGAGCACATGGTAGAGGGCAAGGATTTGAACTACAAGATTATGGTAGAG
GTGAATAATGTAAACATCATCTTCGACCTTCTGAGCCGCAGCAATCTGGTGACCATTCTC
TCCGAATCGACCACCATTCTGCAGAACGGCCTGAAGGCGATTCCTATCGATGCAGCCGAC
AACGAAATGGATGGTTGCATCCACATTCTGAAAGATGCTTACATGAAAAACTCAGCCCAG
GAGTTCATCCGCATGCTGAGCCAGTCAACATCCATCCTCGCCAACTTTGCCCTGAAGGAT
ATCCTGAGATAA
>28B_gene_id_181
ATGACAAGCAGTAATAAAGTTAAAGGCTTTGCGGCGGGCATTGTTGCCGCAGTATGTTAT
GGTACCAATCCTTTGGGCACGCTCGAACTCTATGGCGACGGATTCAATTCCAGTTCTGTA
CTCATCTATCGTTATCTCTTGGCGGTACTGATGTTTGCCGTGGTGATGCTGTTCCGCAAG
GAGAGTTTCAAGGTGAAGTGGGGACATCTGATTCGTCTTGGCGTGCTGGGCTGCATGTTT
TCGCTCTCATCAGCCACGCTTTATGTCAGTTTCCATTATATGGCGGCAGGTATTGCCAGC
ACCATCCTCTTCGTTTATCCTATTATGACAGCCATCCTGATGACGGTCTTCTTCCACGAG
AAGGTAACGTGGTCTACCTCGCTTGCCATTCTTCTGGCGGTATCGGGAGTAGGATTGCTC
TATCAGGGCGATGGAAACGATAAGTTGAGCACGGCGGGTTTTGCCCTCGTCATGTGTTCA
TCCCTGCTCTATGCCCTTTACATCATCTCCATCAACCAATGGAAGAATCCGGGCATGTCG
AACATCAAGTTTACCTTTTATATATTAGTCTTCGGACTGCTTACGATGTTTGTCTATTCG
TTTATTGCAGGCGAGCCGATACAGATGCTTCAAACGCCTAAACAATGGCTCTGTGCTGCC
CAGCTGGCTTTGTTGCCAACGGTATTGTCGCTTTTCTTCATGACCATCTCCATCAATCTC
ATCGGCAGCACGCCAGCCGCCATCATGGGAGCCCTGGAGCCGGTAACAGCGGTAATCATC
GGCGTCTGCGTCTTCGGCGAGAGTTTCTCTCTGCAGCTGGCGATAGGCATCCTCGCTATC
CTGGCTGGCGTAACAATTATCATCGCAAGAAAGAAAGGGTAA
>28B_gene_id_182
ATGGAACAGATTAAGAATGATCAGCTCACACTTGAGATTTCATCTCTCGGAGCAGAACTT
CAGAGCATCAAGGATGCTAATGGTAATGAATATCTCTGGGATGGCGACGAGAAATACTGG
AACCGCCACTCTCCTATCCTCTTCCCTATCGTATGCGGATTGTGGAAAGACACTTATCGC
ACAGAGGGCAAGGAGTATCACCTTCCTCGCCATGGTTTCGCACGCGATACAGAGTTCAAA
CTCGTTGGCAAGACTGCCGACCGCCTCACCTTCGCGCTCATCGACAACGAAGAGACTCAG
AAGAACTATCCTTACCACTTCAACCTTGCCATCTCTTACCGCCTGCAGGGCAACGAGATT
CATGTCATCTGGCACGTAGAGAATACCGACGACAGGGAAATCTTCTTCCAGATTGGCGGT
CACCCAGCATTCATGGTTCCTGGCTGCAAGAAGGGCGAAGAAATGAAGGCTACCCTGAAA
CTCGACAACGAGGCTCCTGTTCGTCTCTATGGTAACGTAGGCGGATGCATCGACCGTCAG
GCTAAGGAAACCGTAGAAACCGACAAGGGTATCTGGGAAGTAAACGAGGAGACTTTCGCA
GAAGATGCTGTTATCTTCGACAAGAGTCAGGTTAAGCAGGTGAGCATTCTCAACGAGCAG
GGCGAACCTCATGTAACCCTCGAGTTCAAGACTCCAGCCGTAGGTATCTGGAACCCAACA
GGCAAGCACGCTCCATTCATCTGCATCGAACCATGGTATGGTTTGAGCGACTGGGCTGAA
TATGATGGCGAGTTTAAGGACAAGTATCTGATGAACCGTCTACAGCCAGGTGCAAGTTTC
ATGAGTGAATACATAATTCGAATTGAGAAATAA
>28B_gene_id_183
ATGGAAGAAAAAGACAATTTGCAACTCCCCGAGAACGCATTCCGCGAGCTGAAAGACGGG
GAAGAATATAAGCCGCTGATGTCGCCTGACAAGGTTTATCCTGAGGTGAACGGATGGTCA
GTTACATGGGGAATCGTGATGGCAGTCATCTTCTCTGCCGCCGCAGCTTATCTGGGCTTG
AAGGTGGGTCAGGTGTTCGAAGCAGCCATCCCTATCGCCATCATCGCCGTGGGCGTAAGT
ACCGCTACCAAGCGTAGCAAGGCGCTGGGCGAGAATGTCATCATCCAGAGCATCGGAGCC
TGTTCGGGTGCTGTGGTGGCAGGAGCCATCTTTACCCTGCCAGCCATCTACATCCTGCAG
GCTAAATATCCGGAGATGACTACTTCGTTTATGAAGATCTTCATGGCTTCGGCCTTGGGA
GGTGTGTTGGGAATCCTGTTCCTCATTCCTTTCCGCAAATACTTCGTAAGCGATATGCAT
GGTAAGTATCCATTCCCTGAAGCTACGGCTACCACACAGGTACTGGTAAGCGGAGCCAAG
GGTGGCGACCAGGCTAAGCCGCTGCTCATAGCCGGACTGGTGGGTGGTCTTTACGACTTT
ATCGTAGCCAGCCTGGGATGGTGGAACGAGAATTTCACATCGCGTGTGGTAAGTCTGGGA
TGCGACCTGGCTGACAAGGCGAAGCTCGTGTTCAAGGTAAACACAGGTGCTGCCGTATTA
GGTCTGGGTTACATCATCGGATTGAAGTATGCCTTCTTCACCTGTCTGGGTTCGCTCGTA
GTATGGTGGCTGATAGTTCCGGGCATGAGCGTTATCTTCCATGATAGCGTGCTGAGCGCC
TGGGATCCTAGCATCGTGAAGACCGTGGGTGCGATGAGTCCGGAGGAAATCTTCCGTGCC
TACGCCCGCAGCATCGGTATCGGCGGTATCGCCATGGCGGGTATCATCGGCATCATCAAG
AGCTGGGGCATCATCAAGAGTGCCGTAGGTCTGGCTGCCAAGGAGCTGAAGGGCAAGAGC
GATGTGGATGAGAACGTGAAGCGTACCCAGCGCGACATCTCTTTCAAGATTATCGCTATC
GGTTCACTTGTTACCATCCTCGTAACCTTCCTCTTCTTCTGGTTTGGCGTGATGGAGGGC
AACCTTCTCTTCGCCATTATCGCCATTCTGCTCGTGGCTGCCATCGCCTTTCTCTTTACT
ACCGTAGCGGCTAATGCCATCGCTATCGTGGGTTCAAACCCTGTTTCGGGAATGACCCTG
ATGACGCTTATCTTCGCCTCTGTGGTGATGGTGGCTGTAGGCCTGAAAGGTCCTGGCGGC
ATGCTGGCTGCCCTGATTATGGGTGGTGTGGTTTGTACAGCCCTCTCGGTAGCAGGTTCG
TTTATTACCGACCTGAAGATTGGTTACTGGCTGGGAACAACTCCTAAGAAACAGGAGGGA
TGGAAATTCCTCGGTACCCTGGTGAGTGCGGCTACCGTGGGCGGCGTGATGATGCTGCTG
AACGAGACTTACGGTTTCGCATCGGGTTCGCTTGCAGCTCCTCAGGCTAATGCGATGGCT
GCGGTTATCGACCCTTTGATGAATGGCGTGGGAGCTCCTTGGGTGCTCTATGGCATCGGA
GCCGTGATAGCCATCGTGCTGACTTATTTCAAGATTCCTGCCCTGGCTTTCGCTCTGGGT
ATGTTTATTCCGCTGGAACTGAACGTTCCTCTGCTCGTGGGTGGAGCCATCAACTGGTAT
GTTACTTCGCGCAGCAAGGATGCCAAGGTGAACAGCGAACGTGGTGAGAAGGGAACGCTC
ATCGCCAGCGGCTTCATCGCCGGTGGAGCCCTGATGGGTGTGGTTAGCGCCCTTCTGAAG
TTTGGCGGCATCGAGGTAAGTATCGCCGACAGCTGGTGGGTTAATCCGATGTCTGAGGTT
TGTTCGCTTCTGGCTTACATCTGCCTCATCGGTTTCTTTATCAGAGCCACAAAGAAATAA
>28B_gene_id_184
ATGGTTTCTGTGCTCTGCATGATGATGCCTGTAGGGGCTGAGGCGCAGGTACCGACAGCC
TTCGTTTCGAAAGGGGCTACGGATATTCAGGCGCAGCCACATTCGGTAACGCAAACCAAC
TCGGGTGCACAATTGGCTGCTATCGACCCTATGGTGCGCTCTATCACGATGGATAATGGT
TTGCCGAGTAATGCTGTGCGTAGCGTGGTTCAAGGTTCCAAGGGATACATGTGGTTTGGT
ACAGACAACGGATTGTGCCGTTTTGACGGATACGATGTCAGAACCTATTATAATCCCTTT
ACGACTGTAGACCAGTTTGTGAGCGCCCTTACTGCTTGCGAAGAAGGACTGCTGGTAGGT
TGCAATAATGGAGCCTATCTGTTCTCTAATGCAACCGACCAATTCCAGAAACTGAGTGAT
AAGATTACGGCGCCTGTCCTTAATTTTTCGCTTGACGGCGATCAGAATGTTTGGATTTCT
ACTAGCGGACAGGGCGTGTTCAGATACAATCGGACTACTCACGAACTGCATCAGTATCCG
ATGAAGAATATTCAGGGTAAAGTGAAATGTACGCTGGTTGATGCCAACAACCAGGTATGG
ATGCTCTGTAACCAGGGTGAAGCCAGCATCTATCATCTCAACAAGTCGACCGACCAGTTT
GAAGCATTCCCTCTGAAGGGCGATGCAACCATGTTTCACGGCATGGCGATGCTGGCTACT
TCCGATGGCAATGTTTATGTCGGAACCTGGGAAAACGGACTTTACAAGCTCAACGCCGAT
GGTAGTGCCGAACAGCTCATCAGCGGAACCTTGAGTAATGCTGTTCATCATATCCATCAG
CTTTACTGCAACGACAACAAGTCTCTTCTCATAGCCAGCGATGATGGATTGGTGCAGTAT
GACATTCAGAACCGTATCTGGCACATGTTGTCGGAAGTCAACAATCCGAGCCGGAGTACG
AGCGAGCGCTTTGTTTATGGTATTGCGGATGATAATGAAGGTGGCATTTGGGTATCTACT
TACTATGGTGGTGTGAATTATCTTCCTTCTACGAGTTTTGAAGAGCGTTTCCATGCTTAT
TCTGCCCGTCTGGGCGGATTGCGCGGTAATGTGGTAGGAAGATTCTTCGAAGACCAGCAG
CATCGCATCTGGATAGCTACCGATGATGCCGGACTCGACTGCTTCAATCCCCAGACCAAC
AGTTTTGTTTCTTATCCGGGCAAGGCGGCTATGGGCAAGTATAATGTTCATGCGCTCTTT
GCTGATGAAAACGATCTGTGGGTGGGAACCTATGGCAATGGTGTCATCAGAATGAATATG
GCTACCGGAGCGCAGCAGGTTTTCCTGACCGATGGAATGGCTTCGGGCGGTAATGCCTAT
TGTATTTATCGCGACCGGAAAAAACGGCTCTGGGCGGCTACGATGGATGGTGCCAACCTC
TTCGATGAAGGACAGCAGAAGTTCAGCAAAATCAAGTCGTTCAAGTCGCTTACCATCGAT
ATGAAGGAAGATCCTCAGGGTAACGTATGGTTTGCTACCCAGGGAGGCGGCTTGTGGCGC
TTGGACAAGAATAATGCCTGGAAACAGTATAAATATGTAGAGAATGATTCTACTTCGCTG
GTGAGTGATCAGGTAAACTGTCTGGCTATCGGCGAAAAGGGGCAGCTCTATGTCGCAACC
AGCGAAGGACTTTGCGAATTTCTGCCTTCAAAAGGTATATTCCGCCGAATCTCCATCGAT
GCGCCTAGTCAGGATTTCACGAGTCTTGTCATTTCGCAGGGAGTAATGTGGATTTCTACC
AGCAAGGGTATTGTGAAATATACGCCGGGTGAACCTGTCCAGCTGTTCAATAAATATGAC
GGACTCACTTGCGACCAGTTTATGCCAAACGCCGGACTCCTGGCTTCTGATGGCAGAATC
TATTTCGGTTCTACAAGAGGTTTCAATTGCTTCTATCCATATCTCGTCAAGATCAACCAG
GTAGCTCCTCCTGTAGCAATCACCTCGGTAGAACTCTTCGGTCAGCCGATAGAGGCGGGT
AGCGACCAGTTGGAGAAATCTCTGAGTCATGCAGCAGAACTCAATCTGTCTCATAACGAG
AATACCATCAATATCTCGTTTGCCGCCCTGAGCTATGTATCGCCTGAGAAGAACCAGTAT
GCTTACAAACTTGAGGGAGTAGACAAGGATTGGATTTATACCCACGAGCATCGTGCCAAC
TATACCAATCTTCCTGCCGGAACCTATACCTTCCTGGTTAAGGCAACCAATAATGATGGT
GTATGGTCGAAGAATGAGGCAAAACTGAAGATTGTGGTTCATCCGCCGTTCTGGTGGTCT
CTGCCAGCCAAGATTCTGTATCTTCTGCTCATCGGTTACGCAATCTACTGGTTCATGCAG
AGCCGGTTGAAACGTGAGAAACTCCGTCATCAGGAAGAACTCGACCAGTTGGAACTCAAG
CAGGATCAGGAGATGAGAGATGCCCGCCTGCAGTTCTTCACGATGATAGCCCATGAAATC
CGTACGCCGGTAACGCTTATCATCGGACCTTTGGAGAGTCTGAAAGAGCATTGGAAACAG
GTTTCCGGAAAACTTTCCGATGGTGAGACTATCACGCAGACGCTTTCTGTTATTGACCGT
AACGCCCAGCGTTTGCTCTTGCTCGTCAATCAGCTGCTCGATTTCAACAAAGTGCAGCAG
AAGGGCATGCAGGTTCATTTCCGTTTGAACAACATTTCTAAGCTGATGCATGCTGTGGCA
GAGCGCTTTGCTCCTACCTTCGAGCAGAAAAGCATCCGTCTTGATGTAGATTATCCTGCC
CATGAGCTCGTGGCGATGATTGACCAGGAGGCCATTACCAAGGTTATCAGCAATCTGATG
AGCAACGCCTTGAAATATACCGAGGATTATGTACGCTTGTCCTGCCGCCTGCTGGAGAAT
GGAACCCATTTCCGCATAGAGGTGGAAGACAACGGCTTGGGAATCAGTCCTGACGAAAAG
GAGAAAATCTTCGGAGCTTTCTATCAGGCACGCGACAACAAACCGGGAACCGGAATCGGT
CTCAACATCGTGAAGAATCTCGTTGAGGCTCATCATGGTATGGTTGAAGTAGAATCTGCA
GTAGGTAAGGGATCTACCTTTATCGTAACCTTGCCGCTCAACCAGATGGATGCTGTGGTA
GAGAAGGCGGATGAAATGGTGAAGGAAGAAGAAACTGTTGCTGAGGAAAATCTGCTGACA
GATGAAACTCCAGTTGAGCAAGGTTCTCAAAAGGCAGGCGATGCTGTTGCCTGTCCGCTT
CGTGAACCGGCAAAACCGGTGATGCTGATTGTGGATGATGATGAAGACATGCGCCAGTTT
GTGAAGGCTCATTTCGAAAAGATGTATACGGTTTATACCGCCGACAACGGAAAGGATGCG
CTCCGTAAACTGGAGAAACATCCGGTTTCGCTCATCATAAGCGACTGGATGATGCCAGAG
ATGGACGGTCCGGAGTTCTGCCGTAGGGTGCGTGAAAATTCTGAATATTCTCATCTCCCG
TTCGTGATGCTCACGGCAAAGACCGATGATGCGGCGAAGACGGAGAGTATGAACTGTGGA
GCCGATGTCTACATAGAAAAACCGTTCTTGATGAAGTATCTTGAGGCAAGCGTAAGACAG
CTTCTTGAGATGCGCCGTCTGTTGAGGAGTAAGTTCTCTCATACTCCGCTTGAGCCGATA
GCAGAGATAGCTCAAACTCAGGTTGATAATGCGTTCCTGGAACGAATGTCTCGCATCATC
GAAGAGAATGTGGCGAATCCGGAACTCAACGTGGCGTTTCTTGCCGAAAAGATGGGCATA
AGCCGCTCTTCGCTCTTTAATAAGATTCGCGGTCTTGCCGATGTTACGCCAAACGAGATG
ATCCAGCTCGTGAAACTGAAGAAGGGCGCAAAGCTCTTGAAAGAAGGAAACTACCGCATC
AGCGAAATCAGCTATATGGTAGGTTTCAGCAGTCCTAGCTATTTTGCCAAGTGCTTCCAG
AAGCAGTTTGGCGTCAAGCCGATGGATTTCGTAGCTGCGGAATCGTAG
>28B_gene_id_185
ATGAAGAATCAGATTTTAGCTCTTTCGCTGTTGAGCGCAGCTTTGGCGATGCCGGCAGCT
ACAGCTTCAGCACAGGGCACATTAGAAGATTACAACAGAGCCTATGCGCTGCGTCATCAG
TTTTCAGCCGATTCCGTGTTCCATTGGGCACGATCATCGGCTTGGTGCGATTCCACCCAC
GTACTGCATTATCAGATTTCTACTCCTCAGGGCAAGAAGTTTGTATCCTATGATGCCGAC
AAGGATGAGATGAAGACTTATGATTCGCAGGAAGCGTTGGAGAAGGCGCTGGGCATCAAG
CCTCGTCCTGCCAACAAACCTCAGTTTGGCAGACGCCATGAGCGCCATTGGATGGAGGTA
GACGAGGAGAAGGAGGCTTATCCGGTACTTTCGCCCGACGGCAAGATGGAAGCCTACATC
GAAGGTTACAACGTGGTGGTTCATGAGGCTGGAAAACCTTATACCGAAGCCAAGCGAATC
CTTACTCAGGATGGTACCATCGGATGCTATTACAGCAACCGCATCCAATGGAGCCCAGAC
GGCAAGCACATCTTCGTATGCAAGCGTGTTCCGGTAGAGAAACGCTATGCCTACTACGTA
GAATCTTCGCCTGCCGACCAGCTGCAGCCTATCCTCCACAAGCAGGAGTATGCTAAGCCG
GGCGATGCCCTGCCACAGCACTATCCGGTCATCATCGATGTGGCTACCGGAAAGAAGGTG
GAGGCTGACAAGCATCAGATAGAAAACCAGTATGAGCTGGAGTGGATGCAATGGACACCA
GACAGCAAGGAGGTGACGATGGAGTACAACCAGCGTGGGCATCATCTCTATCAGATGCTG
GCGATGAATGCCGAAACCGGCAAGCTTCGTACCGTGGTAGAGGAGCGTGCCAATACCTTC
GTGAACTATGGTCGTCTGTGGCGTCAGTTTATCAAGGAGGGCAAGCAACTGCTCTGGATG
AGCGAGCGCGACAACTGGAATCATCTGTATCTCTACGATGTGCAGAAGTCGAAGGTTATC
CGACAGATTACAAAGGGCGACTGGTTTGTTCGTGGCATCCAGCGTGTGGATGAAGAGAAG
GGAGAAATCTATTTCTCGGCTAGTGGCGTGAACAGGAATGAGGACCCATATCTGGTACAT
TATTATAAAATAGGTATCGACGGCAAGAATATGGTGGCGCTCACTCCTGAAGAGGGAAAT
CATAGTGCCCAATATACCTATGATTACCATTATCTTCTGGATACCTATTCTAAGGTGGAT
GCTGCTCCTATTACCGTGCTCAGAGATGCGCAGACCGGTAAGCTCGTCAAGACTCTGGAG
ACGGCTGATATTGCTACTTTGAAGAAGCACGGATGGGTAGCTCCTGAGGTGTTTGTGGCT
AAGGGGCGTGATGGCAAGACTGATATGTGGGGCATCATCCAGCGCCCTACCAATTTCGAT
CCGAACAAGAAATATCCGGTTATCGAGTATATCTATTCGGGTCCGGGCGATGCCTATACT
CCGAAGAGTTTCATGCCATACAACTGGTACACCACTTCGCTTGCTGAACTCGGTTTCATC
GTAGTCCAGCTCGATGCGATGGGAACTTCCTATCGCGGCAAGAAGTTTGAGGAGGTTTGC
TACAAGAATCTGAAGGATGCCGGATTCCCTGACCGTGAACTCTGGATAAAGGCTGCAGCC
AAGAAGTATCCTTATATGGATGCTGATAATGTGGCAATCTATGGCTGTTCGGCAGGCGGA
CAGGAGAGTACCACAGCCGTATTGCTGCATGGCGATTTCTACAAGGCAGCCTATAGTGCC
TGCGGCTGTCATGACAACCGGATGGATAAAATCTGGTGGAACGAGCAATGGATGAGCTGG
CCTATCGATTCCAGTTACGTGGAGTGCAGCAACGTGGAGAACGCCCACAAGCTGGAGCGC
CCGTTGATGCTGGTGGTAGGCGAGATAGATGACAACGTAGATCCTTCGAGCACTTATCAG
GTAGTGAATGCGCTGGAAAAGGCGAACAAGGATTTCGAACTCGTGGTGATTCCTGGAGCC
CATCATACCATGGGCGAACTCTATGGCGAGCACAAGCGTTACGATTTCTTCGTGAAGAAT
CTGCTGGGTGTGAAACCGCCTAAATGGAGCGATGTAAAGAGCAAGTAA
>28B_gene_id_186
ATGAAGAATAAGACTTTATTATCGGCATCACTCGCCCTAATGATGGCGATGCCGATGCAG
GCACAGAAGTTTGAAGACAACTTCGAAGACAAAACGTTGCGACTGGATTACATCGTGGCG
GGCGATAGCGTGAACCAGGCTATCTATTTTGAACAGGCTTACAGCAACCCTATCTGGGCG
GGCAGAAAGACAAGACTGGATGAGAAATTCCTGAACGGAAACGGACAGGTAACCGTGTAT
GAACATGGTACCAACAAGGTGCTCTATGTAAACACCTTCTCTACACTCTTCCAGGAGTGG
CAGCTTACACAGGAGGCTAAGCATCTGCAGAAATCATTCGAGAGCAGTTTCCTCGTGCCG
TTCCCGAAGAAGCCGGTGGATGTAAGCATCACCCTGAGCGATACGCATCAGAAAGTGACA
GCAGAACTGCGCCATACCATCAATCCCCAGGATATCCTCATCCGACCATTGGGCGAGAAT
GGCATCCCTTACCGCTACATCGTGAAGAGCGGAGATGCTGCCGACTGTGTTGACCTCGCC
ATCATCGCCGAGGGCTATCGCCAGGACCAGATGGATAAATTCTATCAGGATGCGCAGCGG
GCAGCAGATGCCATCTTCGAGCGCGAACCTTTTGTTTCGCTCAAGTCGAGGTTCAACGTG
GTGGCAGTTGCGGCTCCATCGCTCGATGAGGGACCAAGTATTCCGCACGAAGGGAAATGG
AAGAATACGATGGCTTGCTCTCATTACGATACTTTTTATTCGAACCGTTATCTCACCACG
AGCAAGATTCATCGCATCTATGATTCCTTGAGTAATGTGCCTTTCGAGCAGATCATCGTA
TTGGTGAATTCTCCTACGTATGGTGGCGGCGGCATCTACAACCAGGTTACGCTTTCTACC
TCTGATCATCCTACGTTCAAGAAGGTGCTGGTACATGAGTTCGGTCATGGCTATGCGGGT
TTGGGCGATGAGTACAGTACCGATGAGTACGACCCGATGTATCCTAGCGATACTGAGCCT
TGGGAACCGAACCTTACCACGCTGAAGGATTTCCAGAGCAAGTGGGCAGATATGATGCCG
AAGGGCGTGAAAATTCCTACGCCGCTTGCCAAACTTCCAGATTATAAGAATATCAGAAAC
GCGAAGGAGCAGAAGAAACTCAACGAAGCCGTCTTCAAGATTGGTGTGTTCGAGGGGGCG
GGCAACCAGAGCAAGGGATGTTACCGTCCGGCACAGGTCTGCCGTATGCGAATCAACGAA
GTGGATGATTTCTGTCCGGTTTGCCAGCGTGCTATCCGACGCATCACAGATTTCTATACT
GGGAAATAA
>28B_gene_id_187
ATGAAACGAATCTTCTTATCGCTGATACTCACAGCGGCAACCTTGCCTTGGGCTACTGCA
GTCCTGGCACAGCAGGACCCATCTGAGGCTCCTGCCACCAGACCCGTAAATCCTGTTTCT
GCATCACAGAAACTCATCTTCGTACCGGACTCTCTGAAACCCTATGATTTCAACAAGGAT
GATGAGAGATGGTGCTGGCGACATAGTGCACAGACCCAGAATATCGTGTATTTCTGGGAA
AAGCCGTTTGGGGATAATCCTCAGAATCCTCCTTCGCTCAAAGGGCATTCGATGAAATTC
GATCTGGGTAATCTGCAGACTCAGGTAGAACGGTTCTACCGTTTCTTCCGCGATACCCTG
AAGTTCTCTCTGCCGGGTAGCATCTGTGACAAGTATAAGATGATGGTGATGGTGAACTAT
TCGCTGGAAGGAACCGCTTACGGCGGAACTTACGATGACTTTATCGGAGCGCTCTGGGTA
ACACCTAACCGTATTCAAGATAAGAAACTCAACTGTCTGGCTCACGAGTTGGGACACAGT
TTCCAACTTCAGATTATGGCAGACAAAACGGGCGAAGCCTGGGGAGGAAGTGGCTTCTTC
GAGATGACATCCCAATGGATGCTCTGGAGAGTGAATCCCGACTGGATAACAGACGAGAAG
TATCATTTTGATGCCTTCAGACAGCTTACCCATAAGGGTTATCTGCATCTGGACAACATC
TATCATTCGCCATACGTGATAGAGTGGTGGGCTGAGAAGCATGGTTTGGAAAGCATCGCC
CAGCTCTATCGTGAGGGAAAAGTAGGAGAGGACCCGGTTGTTACCTACAAGCGGAAGTAT
AAGATGACTCAGAAGCAGTTTAATGATGAGATGTTCGACTGCTATCGTCATCTCGTGAAC
TTCGATTTCGGTTATGCCCGTAAGGAGACCCGACCTTATGCCTGCACCTTCGATACCAGG
ATGCTGAAGCAGAAGAATGGTTATCTCCGTCCGGATACAGCTTCGGTTCCAGAGAACTAT
GGCTTTAATGCCATCAAGTTGGAAATCCCGAAGGCAGGAAAGAAGGTTACTGTAGATTTC
AGAGCACTCGATGCCGAGGGCAAGGCGTTCAAGGCATCCAAGGACAAGATGGCACGAACC
ATCGGTTACCGTTATGGATTGGTGGGAGTAACCGCCGATACCGATGAATGCATCTACAGT
CAGATGGGCGAAGCGATGAATGGAAAGGTTTCGCTTGTGGCTCCAAAGTCCCAGCCTCTC
AAGGCGCTCTATCTCGTGGTGATGGGAGCTCCTTCGAATCATTCGCTCGATCCATCTTCC
CGCCGTTTCCCTTATGAGGTAAGAGTGAAGTAG
>28B_gene_id_188
ATGAGATTATCAGAAGAACGATATATCAGCTTACTTACCGACTTTGGTTTCAAACGTATC
TTTAGCCTCAAGGCTTACCGAGATATAAAAAATTCGATCGATACTGCGAAGGAAGAAGGC
AGAGAAGAAGGCAGAGAAGAAGGCATTGCCAAAGAAAAGTTGGCTACCGCAAAGCGTCTT
CTCGGCATGGGGCTCACACAAGAGCAAGTTGCCCAAGGAGCAGGTCTTTCAATAGAAGAT
ATAGAGAGACTTATTTAA
>28B_gene_id_189
TTGAAGTTTCAGTATTTATTGACTGCGTCATTAGCGATTGCTATGGCGCAGCCGGCAAAT
GGTCAGATGTTCTTTGGTAAGCCAAAGGTAGTTTCTGATTCTGCTTATCTGGCTCTGGCT
CAAACTCCTCCTATGGGATGGAACTCCTGGAATAAGTTTGGTTGTAATGTCAGCGAAAAG
CTGATTATGGATATGGCGGATAAGATGGTAGAGTCTGGTATGCGGGATGCGGGATACCAG
TATGTTGTTATTGATGACTGCTGGCAGGTAGAACGCGACTCGCTTGGCTTCATTCAGGCA
GATCCCGACCGCTTTCCTCACGGAATGAAATACCTGGCTGATTATATTCATAGCAAGGGC
TTGAAGTTCGGTCTTTATTCCTGTGCTGGAAGCTACACCTGTCAAGGTCGCCCTGGCAGC
CGTGGTCATCAGTTTCAGGACGCCTTGATGTATGCCAAATGGGGTGTAGATTACTTGAAG
TATGATTGGTGCTCTGATGAGGGACAGAATGCGCAGGCTGCTTATGCTACTATGAGCGAT
GCAATCAAGGAGTCTGGTAGACCTATCATTCTCAGTATTTGCGAATGGGGCGAGCATGAA
CCTTGGAAATGGGGTAAGGGTATCGGACATCTGTGGCGCGTTACTGCCGATATCAGAGAT
TGCTACCAATGTCTCTTCGACTGGGGTGGCGTAGGTGTACTCAACGTCATCGACAAGATG
GCTGATCTTTATCCGTATGCTGGACCGGGTCATTGGAATGATGCCGAGATGCTGGAAGTG
GGTAATGGCGGTATGACCAAGGATGAGTATATTACTCATTTCTCTATGTGGTGTATGCTG
GCAGCTCCGCTGATGGCCGGCAACGACTTGACCAAGATGGATAAGGATACCCATGAGATA
CTGACTAACAAGGAAGTGATTGCCGTTGACCAGGACCCTATGGGCGAGCAGGGACGCCGA
TTCATGGATATGGGAGAGAAGGAAATCTGGGCAAAGCCTCTGAGCAATGGCGAACTGGCA
GTCTGCTTCCTGAACCGTACCGATTTCCCTTGGAAGCTGGACTATAACTGGAGAGCCCAG
ACTATCTATTTTGCCAACGAGGTGAACATTCATGCCAATAAATATGTTATCAGGGATCTT
TGGAAACATAAGGATATTGGTACTACTGCTCAGAATACCAAGACAACTATTCCTGCTCAT
GGTGTATTGATGGTGAGACTTTCTAAGATAATTAAATAA
>28B_gene_id_190
ATGAGAAAAAATAAATATATATTTGGGGCTTTGGCTTTGCTCTTGGGCATGACTTCATGT
ACTGATTATACCGAGCACGACCCTTATACAGTAACTTATCCTATCCCTGATGGCAAATCA
TTGTATCGTCCAAGAGAATTCTCTGGTCAGGATTGGCGTAATGATACCTTCCAGTATTGT
TATAATCGTGCCGCTTATACTGAAAATCTCGCCATTTTTTGGGAGAGCGGATTTGGTAAG
GACTTAGCATCTCCACCTTCTTTGGAAGGTACTGATATGAGTGTAGACTTGGAAAATCTC
AAAACTCAGTTGGAGAAATTTTATAAGTTCTATCGTGATGACCTTGGCTTCCATACAGAA
GGTTCTAAGGCTGACAAGTATCGCATGATGGTGATGCTTCAGTATTCTTTGGATGGCACT
GCGTATGGTGGTACTTATGATAATACCATTGGAGCTTTTTGGGCAGCTCCTAATCGACTG
AAAGATCCAAAACTCAATACTGTTGCCCATGAGTTAGGACATAGCTTCCAGTTGCAATTG
CAGGCTGATGGAGCACATGGATTTGATAGTACGTTTGGTGGTATCTATGAGATGACTTCA
CAATGGATGCTTTGGCAGATTAATCCAAACTGGATAGATGATGAAACTTACCATTGGGAT
GCTTTCAAGGGATTGACTCACAAAGCTTTCTTGCATGGCGATAATATCTATCATTCTCCA
TATGTATTAGAGTATTGGAGTCAGAAGCATGGAAAAGATATTATGGCGAAGCTTTGGAAG
GCTGCTCAAGAGTACCAGGATCCAGTTGCGGTATACCAGAATGTGACAGGAATATCTCAA
CAGCAGTTCCTTGATGAGATGTATGATTGTTATGCTCGCTTGGTAAACTTTGATTATGAC
CGTGTGCGTGATGTAACCCGTAAGTATGCTAACTCTTTTCCAAGTGCTAAAGAGTATATG
AATGAGATAGGTGATGGTTGGTTACAGGTAGATCCAAGCCACTGTCCAGAAAACTATGGT
TTTAATGCTTTGAAGTTGGAAGTTCCAACCACTGGTTCAACAGTATCTGTGAATTTCAAC
AATATCATGGGTGATCCTAATTACACTTGTGATTGGTGGTGGTGTGGTAGTTACCGTTTT
GGCTTTGTTGGTGTAACAGAGTCGGGTAAGTCTGTCTATGGTGAAGTTGGAACAGCAGAC
TTTGACAATCGTAATGCTTCTGTTTCATTTGAGTTGCCTAAAAACGAGCAATTGGCTCAT
TTGTGGCTTGTAGTTACTGCTGGTCCAAAGGATGGACACTGGAGTTTGGCTCAGTTGCCA
TTGGCACAATGGCCTTATCAAGTGAAGTTTAATGGTACAAAGTTGATTTAG
>28B_gene_id_191
ATGAGAACAAAATATATTATGTCGATTGCTTTCGCAGCAATGACGCTTTCGCTCACGACT
AGTTGTGACGACGGCTTACTTGATCAGAGCCCGCTCAATAGCTACTCCGACGATGCTGTG
TGGGGGGATTTGGCTCTGTCAAAGATTTATCTGAATGCTCAGTATGCCAATCTTGAGGCA
GAAAACATGAAGGGTACTCGTTATTCAAATTATACAGAAGAAGTGTACCAAAAGCACCTT
TATGGTTCAGAGACGGTGACCGCAGGTCTTCTTAACTGTGACACCTATAGTTTTGGTTGG
GATAAGACCAATTATGATGCTTGGGGCACAATTTATGGCTATATTAAGAGTTTGAACCTT
ATGTTGGAGAAAATTGATAATGTGCCTGGTGATGAGGCGGAGCGCAATTGCCAGAAAGGA
CAGGCACTCTTCCTTCGTGCTTGGAACTATCATTTGCTCTATAGCCTCTATGGTCGTGTA
CCATTGGTTGACAAGACTTTCCAACTCAATGACAAATTTGAGTTGAAACGTGCAGGATTG
GATGAGGTTGCAGATTTCATCTGTAAGGATTTGGACGAGGCTGCCACTCTCTTACCCGTA
AAATATGATGATTCAGAGTTGGGACGTGCTACCAAGGGAGCAGCCTTGGCTTTGAAGTCA
AGAATTCTGCTCTATAAGGCAAGTCCTCTCTTCGGTACTCCTTCACGTGAAAAATGGAAA
GCTGCAGCTGATGCAGCTAAGGCAGTCATGGATTTGGGCGTATACTCTCTTAAATCGGTA
AGTAACAGTGAGGATTATGGTGCCTTGTTCCTGGATCCAACAAACCCTGAGGTTATCTTC
GAGAAACTCTATGATCCTAAATATGGTGCAGGAGAGAATAATTCTTATATTTTCCAAGCT
CCTTGTGGCAGTGGAAATGGTTTTGAAGGTTGGGGAAACTTTGACCCAAGCCAGGAAATA
GTAGATAAGTTCCAAATGGCTGATGGTACCAAGCCTGTTCTGCAAGACCGTTATACCTCT
TATCCATGGGGTGGTCGTGAAATCCGTTTCAATGCAGCATTTATCTTGGATGGTGATAAA
TGGGGATATGGCAACTCTGCCCGTGAAGTGGAAACCTTCATTCCGGCTGAGGATGGTGTT
GTAACTGGTAAGGATAGTAATCAGGGTGAATCGTGGTGGAATGCCAGCAATACTGGTTAT
TCTATGCGTAAGTTCTTGGATCCTTCATACGACAACTACGGTACAACCCAGCATGTTACG
CCTTGGTTCTTCATTCGTTTGGCTGAGATTTATCTCAACTATGCGGAGTGCGAAATCCAG
TTGGGCAATATCGATGAGGCGATGACTTATATCAATAAGGTGCGTACACGTGCCCTTCTT
CCTGCTGCCACTGCTGCAAATACAGAGCAAGCTTGGGATGCTTATTATTACGAGCGCCAG
ATAGAACTCGTATTTGAAGGTCAGCATTGGTTTGATCTTCGCCGTTGGAAGAAGATGGAA
GAGTGCTATAGTAAGCCTGTTACGGGAGTAATCATTTACAAATATAGAGATGGACACAAG
GAGTATCAGACTGGTAATGTTGTAGCCAATCGTATATTTAATGGTGAGGCTCCTGCTGGG
GCACATTATTGGATGCCTGTTCCTCGTTATGAGTTACGTCGCTCTAATTTGATAGATGGA
GCTCCTTATGAGTAA
>28B_gene_id_192
ATGAGACAGACACAAATCATTTCAGGCTTTGTACATAGCCAAGCTTATGTAAAAGCCATC
GCGTGTTTGGTCCTTGCCTGCGGGGGTACATTACCTACTCTGGCAGCAAGTGAGACCTCA
TCAAGCCTTTCTGTTCAAATTGTTCAACAGAATAGTTCCACCATTAAAGGTGTGGTAGTA
GATGAACATGGTGAACCTATTATAGGTGCCAGCGTCGTAGAACAGGGTTCTTCTAATGGA
ACGGTTACCAATTTAGATGGTAACTATGTTCTGCAATTAAAAAAAGGTGGTAAGGTTCCC
GTAGTTATATCCTATATTGGATATAAGAGCGTTACTACTGCTAAGGGTGGTAAGATTATA
CTTCAGTCAGACAATAAACTCTTGGATGAGCTTGTAGTCGTGGGTTATGGTACACAGAAA
AAAGCAACCCTTACAGGTTCTGTTTCCCAGATTTCGGGTGATGATCTCCAGAAAGTGGCA
GCTACAAATGTGGCTAATACTTTGGCTGGAAAGACTGCTGGTATCATAGCCAACAACCGT
AGTGGTGAACCAGGTGCCGATGAGGCTTCTATTCTCATACGTGGTAAGGGAACTCTGGGT
GATACCTCACCGCTTATCGTGGTGGATGGTGTTGCTGGTCGTAGTTTTAGCCGTTTGAAT
CCTGAGGACATAGAGAGTATTTCTGTGTTGAAGGATGCTTCTGCTGCCATTTATGGTGCA
CGTGCAGCTAATGGTGTTATCTTGGTAACAACCAAGCGTGGTAGCAGTGGACGTACACGC
GTACAATATAATGGTAGCCTTACTTTTACTCAGCCTACTCGCATTCCTAAGATGCTTAAC
TCGTATCAGTATGCTAACTATGTGAATGAATATGATGCCGATGAGCGTCATGGTCAGGCC
GGTCTTACTTATTCTCCAGAGGCCTTGGAACATTATCGTACAGGTGATGATCCTGTCAAC
TATCCAAGTACAGACTGGTGGGGCGAAGTGGCAAAGGATTGGACTACCAAAACAGAACAT
AGTCTTTCTATCTCAGGTGGTTCGGACAAGGTAAGCTATTATCTCTCAACCCAATATATG
AATCAGAATGCTATTTATAAGAATTCTGATCATGGTTATAAGCAGTATCAGTTTGCTTCT
AATTTGGATGCAAAGCTGAATAAGAGAGTAAAGCTAAGTCTTGACTTGAATTTCCGTCAG
GAGGAGCGTAAGCGTGGTATTTATTCTACCCCTTATCTCTTTACTTATTTGATGAGTACC
TTCCCCGGTAGTGCACCTTATTTCCCTAATGGACTTCCACGTACGGGTTATGATGGACTG
ACTAATAATGCTGCAGTCATGGTGTCGAGTGCTCCTGGTTCCAACAACTCCAAGAATTTG
ATCTTTAATGCTAAGCCAAAGTTGCATGTTGACCTTGACTTGATTACTAAAGGTTTGTAT
GCGGAAGGATATGCTGGTTTAGACTATACTCAGCAGAATGGTAAACAAATAAATCAGCCT
TACGATCTCTACGAATACGATAATGCCAAGCAAGAGTATAACAATCGCCGTAATGATACT
AGTAAAATAAGTCTGAACGATTGGAGTTCTTACTACTATACTATTACATTAAACGGTCGC
TTGGGTTATAACCGAACCTTTGCTGAAAAGCATAAGGTGGGGGCTTTCGTGGCTTATGAG
CAGAGCAAGTATAAGTATCACACCATTAATGCTTATCGTACAAACTTCCTCTCAAATAAG
TTGATGGATATTTTTGCAGGTAGTGATGTGCCTGCTGATAAGGATAATGGTGGATATTCT
GACCTTACCACTCGTATGAATTACTTTGGCCGTATAAATTACTCGTATATGGATAAGTAT
CTTTTCGAGGCTACGGTACGTGTGGATGGTTCAATGAATTTTGCTCCAGGTCATCGTTGG
GGTACATTCCCTTCATTCTCTGCAGGTTGGGTTATTTCTGACGAGCCATTCTTCAAACCA
TTGAAGAATGTTGTGGATTTCTTGAAGATTCGTGGTTCTTGGGGACAGATGGGTAATGAT
AATATCTCTAAGTATCAGTACCTTTCAACTTATCAGTTTACACAAACTGGTGCTTACTTC
GGAGCAGGAGAGAAAGGATCCATTAACAAAGGATTCTATCTGACACGAACAGCCAATCCA
TTGGTAACTTGGGAAACTGCCAATACGCTCAACTTAGGTATTAGCTCTACATTCCTTAAT
AACAAATTCTCATTGGATATCGACTGGTTCCAGTCTCGCCGTCGTGATATCTTGATTAGA
CGCAATGCTTCTATTCCATCATATTCTGGATTAGTATTGCCAGATGAAAACTTGGGCAAG
GTGAATAACTCTGGTATCGAACTTGTGGCTACCTATCGTGATCGCAAGGGTGATTTCGAG
TGGAGTGTTACTGGTAACTTTACTTATGCCGAAAATAAGGTGAAATATATGGATGAGGCA
GCTAGTACCCCAGACTGGCAGCGTACAACCAACCATCCTATTGATGGACTTATACTTTAT
CATGCTTTGGGCATCTATCAGACTCAGGAGCAGGTGGATAACACTCCTCACCTAGATAAT
GCCAAGCCTGGAGACCTGATTTACCAGGATACCAATGGCGATGGTAAAATTACATGGGAT
GACGCTGTTCGAATCAATAAGTCGGCTACACCTAAAATCCTATACGGATTGACATTGAAT
GGTAGTTGGAAGGGTATCGACCTGAATGTTTTCTTCCAAGGTCAAGCTGAAGCTGTGCAA
CTTGTTCAGCCAACCATGAATATGATTACAGACTTCTATGAGGGACGTTGGCGTGCAGAT
AATACCCCTGAGGAAAATATGAAAGCTCGATGGCCAAAGGCCTTTATCAAGCAGACATAT
GGGGACACTTGGAATGGTGTAGCTTCCGACTGGTGGTTACGTAATGCAGCCTTCCTTCGC
TTGAAGTCTATCGAATTGGGCTATACCATACCTAAGAGTATCACTCAAAAGATCGGTATC
GAGAAGTTCCGTGTATATATCAATGGAAACAACCTCTTCACTATTGATAAGATGAAGGTT
TGTGATCCGGAAATCGGTTCTTCTTACAATGACGATGGCTACTTGATCAACTCTAATGGT
ATTCTTGGATATCCATTGCAACGCATGGTTACCATAGGTACAAACGTCACATTCTAA
>28B_gene_id_193
ATGAGAAACAAAAAGTGTGTTTTAGTGAAAAGTTTTACTTATATGAAACAGCAAATACTA
GAAAGATTTGGCTATTCTGATCGTATCGAACGTATGTTTGGTCGTGGAGTTATTGTGGCA
TTGACAGGTCAGAGACGTGTAGGCAAGAGTTGTGTGATGCGTCGCATCCGAGATCATGTA
GCTCAAAATGCTGACAATCATGTAATCTATATAGATAAGGAGAAAACGGCATTTGATGGT
ATCGCCACTTATCAGGACTTGGAATCTTATGTTACCAGTCATATAGAAAAGGGGAAGGAA
AACTTTCTTTTCATAGATGAGGTACAGGAAATCTCTGAGTTTGAGAAAGCCATCCTGAGC
ATCCAGTCTGACGAGACCTGTCAAATCATGATAACAGGCAGTAATGCCAAGATGCTTTCA
GGTGAATTGGCAACCCGTTTGAGAGGGAGATATGTAGCTTATCGCATCAGGGGACTTTGC
TATCAGGAGTTCCTGGAGTTTCATGGTTTGCAAGATGATGATGCTTCGCTAACTTTGTAT
TTACAGAATGGAGGCTTGCCTCAGTTGCGTAATTTGGGATTGGACAATCCTGAACTCGTG
GAGGATTATTTCGACAATGTGTATAATACGATTGTTTTGCGTGATGTCATTGAACGTGAA
AATATTCGCAATATACCTCTGTTGAGAACATTACTCAAGTTTATCAGCGATAATATCGGC
AAGCAATTCTCGGCTCAGAGCATCGTAAAATTCCTCAAATCTCAGAATACTGATACTTCG
GCAAAAGTGATACTTTCCTATTTGGAGTATCTCTGCAATGCCTATATCATAGACCGGGTG
AACAGATATGACATTCATGGCAAGAAACTTTTCGAACTTGGAGATAAGTTCTATTTTGAG
GATTTGGGCATCAGGAATAATATCATAGGCGGCAATCGCAGCTTTGATATAGAAAAGGTA
ATGGAGAATGCTGTCTATTGTCATCTCTGCCGTATGGGTTACAAAGTATACGTAGGACAA
TTGTTAAAGGGTGAGATTGATTTTGTGGCAGAGAAAGCTGACAGCATCGTTTATGTACAG
GTTACTTATCTGCTGGCTTCGGAAGATACTGTGGAAAGAGAGTTTGGCAACCTGAAACTC
ATCAAGGACAGCCATCCTAAATATGTAGTCTCTATGGATAGAATGTACGGACAGACAAAC
GTCGACGGAATCAAGCATGTTCATCTGCGAGACTTCTTGAAAATGTCAGCCTTTTAA
>28B_gene_id_194
ATGGATTTAAAGCAGTTCACATTATTAATAGGAGTAGCTTGTTTGCCTGGAATGACAACA
GCAGCCACGGTTTATCGCACTATCTCTAAGGTGGAGGCAATATCAGTGGATTGTCCGGTG
GGCACAGCTCCCCGACTTCCTAATCTCGTATGGGTAACCTATTCTGATGGTTATTCAGAG
TATCGCCAGGTGCGCTGGGCTAACGCTCCGCTTGCTGATGAGCAGGCTGAGGCTGATGCG
CAGAAACATCCTGCCGGGAGCCAATATGAGATAGGTGGTTTTGTGATTGGTGATGAGACT
ACCGACAATGGTTATCCTGTCAAGGCACAAATCAAGGTGGTGGCTGAAGGCTATCAGACT
CCAGAAAAGGAAGTGGCTCATACCTTCTCACTCGCTGATGTGAGCATAGATGGTGACAAC
CGACTCACCCACAACCGGGATGAGGCACTCCGTGAGATCTGTTCCTGGGATGTTACCCAA
CAACTCTACAACTATCGTGATACCTACGGACTCAGTACCGAAGGGTATACCAAGAGTGAT
GGCTGGGATTCGCCAGACACCAAGCTCAAGGGTCATGGATCTGGTCACTATATGTCGGCA
ATCGCACAGGCATACGCCGTGGCAACCAATCCTGAACAGAAGGCAATCCTCCGCAAGAAC
ATCACCCGAATGGTGAATGAGTTGCGAGAGTGTCAGGAGAAGACCTTCGTATATAATAAG
GAACTGAAGCGCAACTGGGAGGCTCGTGATTTCGCACCTGAGGCAGAACTCAGAGAGATG
AAGGGCACCTGGACTGCTTTTGATGAGTATAAGAAGCACCCTGAACTTTATGGCTACGGC
TATATCAACGCCATTCCGGCTCAGCATTGTGCTCTGATTGAAATGTATCGTGCTTACAAC
AACTCTGATTGGGTTTGGGCACCTTATTATAGTGTACACAAGCAACTTGCCGGTCTGATA
GACATCGCTACTTACTTTGATGATAAGGAAATCTGCGATAAGGCACTCCTCATCGCCAAG
GATATGGGACTCTGGGTATGGAACCGCATGCACTACCGCACTTACGTAAAGCAGGACGGC
ACCCAGGATGAGCGCAGAGCCAAGCCGGGTAACCGCTACGAGATGTGGGACATGTACATC
GCCGGTGAGGTGGGAGGTATGAGCGAATCGCTCGCCCGTCTTTCTGAGATGGTTTCCAAT
CCGGATGAAAAGGCAAAGCTCCTAGAGGCTGCCAACTGTTTCGATGCGCCTAAGTTCTAT
GATCCGCTGAGCAAGAACATCGATGACATCCGCACCCGCCATGCCAACCAGCATATTCCG
ATGATTATCGGAGCGCTGCGCAGCTACAAGAGCAATCAGAAACCATACTATTACAATCTG
GCTGAGAACTTCTGGAGACTGGTGCAGGGCAGATACATGTATGCGATGGGTGGTGTAGGA
AATGGAGAGATGTTCCGCCAGCCATATACCCAGATTCTGAGTATGGCAACCAATGGACTG
CAGGAAGGCGAATCGGAGGCTTATCCGGATATCAACGAAACCTGCTGCGCGTATAACCTC
GTCAAGTTGAGCAAGGATTTGAACTGTTATAACCCTGATAATGCGCAGTATCTCGACTAT
ATCGAGCGCACGCTGTACAATCAGATTATCGGTTCCCTCAATCCGGACCAGTATCAGACC
TGCTATCAGTATGCTGTAGGTCTGAATGCCACCAAGCCATTCGGCAACGAGACTCCTCAG
AGCACCTGCTGCGGTGGTACAGGTTCTGAAAACCACACCAAGTACCAGCAGTCGGCTTAT
TTTGCCAACGATCATACCCTCTGGGTCGGTCTCTATATGCCAACCACCCTCCATTGGAAA
GAGAAGGGCGTGACCATCAAGCAGGATTGCCTATGGCCGGCACAGCATTCAGCCATCAAG
ATTACGGAAGGCGAGGGCGATTTCACCCTGAAACTCCGTGTGCCATATTGGGCTACGCAA
GGTTTCTCCATCAAGGTGAACGGCAAGGAAGTGGCAAAGAGCTATCAGCCTAGCACCTAT
GTAGAACTGGAGCAGAAGCACTGGAAGGTGGGAGATGTCGTAGAAATCGACATGCCATTC
AGTAAGCATATCGAATATGGTGCCGACAAGCTTTCGAGTGATGTGGCAAGTCTGGATGGT
ACTCCGCTGAAGACATCCTGGGTAGGAACCCTGATGTACGGACCATTGGTGATGGCGGGT
ACAGGCGCACAGACCTGGAATCAGGCTACGCTGAACATCGACTCCCGATTGAGCAAGATC
ACCGTGGGCGAATCGAACGGCGTGACTACAGGTGCTGGAGCCAATCTCCTTACCCTGAAG
TTGGATGGCAAGGAATTCCAGCCAGATTATTATCGCAATGCCAACAGCACCCACTACTAC
CGCATCAACCTGACTGATGCACAGGCGAAGAAGAAATCCAAGGTGAAAGTTGATTTTACC
GAGTTGAATTCTCTCTTGAATCTTGCAAAGCTGCGTAAGTCAGACCAGGAGAAGTGGAAT
GTCCTCTCTCAGAAGGTTCCGGAGTATGCTCCATGGGCACCAAATGGTTATGAGCGTATG
CTCAAGGCGATGGAACAGGCTCAAGCGTTGATAGCTAAGGGTAAGAAGAAGGTTACTTTG
GACGAATTGGAAGGCAACACTGCTATTCTGAATCGTGCTATCAACACGATGCGCCCTGGT
AATCTTGCAGAGATGGAAGACCTGCGCCCACTCTCTGCTTTCCTGAGAAGAGCGGGATGG
CCAGACGAGACCACAAGCACAGAACTGAAAGATGCTATCAGTTATGGCAGAATGGTTCAG
AAATATGTGACCGACGGAAGTGGAACCCACGACATGATTAATGCCGCTGTGGAGAAACTG
AAGAAGGCAACAGGACAATAG
>28B_gene_id_195
ATGGTTAAGAAACTCTTTTTCATCGCCACCTTATTATATATAGGGGCAACAGTATCGGCA
GAGAACTATCTGGTAACATCACCAGATGGTAAAATCGTTGCAGAACTCAACACCAACAAG
TATCTCTCTCTTCAATTTAAATACAATGGCTCCATTCTTTTACAGGAGTCTTCAATAGGT
GTAACGCTGAACGATGGAACGGACATGGGTAAGAATCCGAAGGTAGCAAGCCACAAGCTT
AGCAACCATAAGGAAACCATCCATGCGCCATTCTATCGTCAGCAAAACTTTGAAACAGCT
TATCAGGAACTGAATCTGAAACTGAAGAATGGTTTCGGCATCATCCTGAGAGCTTACGAT
GAGGGAGTGGCTTACCGGTTCTATACCCAGCGAAAAGGCAAGACCATCATCCTGAATGAA
ACCGCCGCCTACCAGTTTGGCAAGGACAAGAAGGCATGGTTGCCATACACTACGACACCA
GAAAAGCCTTTTGCCATGGCTTTCCAGAATACCTATCACGAGACTCGGCTCGATACCGCT
AAGCAGGATTTGGCTTTCCTCCCGGCAACCATAGACTGCGGAAAGGCGAAAGTCACTATC
CTGGAGAGCGACCTTGAGAAGTATCCGGGCATGTGGCTGAAGGCTAACAGCAGCGAACAG
GATCAGGAGAAGGGAATCCTGAGAGCCGCCTTTGCTCCCTACCCTAAGGAGATGACCTAC
TACCCTTGGCGACACATGAGCCACGTAAAGAGCACCTGCGATTACATCGCAACCAGCACC
GGCAAACGCAATTATCCTTGGCGCATCTTCGCCATCACAGAGCACGATACCCAGATGCCG
ACAAACAATCTGGTGTACGCTCTGGCTGCTCCCAACAAGATAGGCGATACTTCCTGGATC
AAACCGGGAAAGGTGGCTTGGGACTGGTGGAACGACTGGAATCTGAAAGGTGTGGATTTC
AAGGCAGGCATCAATTTCGATACTTATAAATATTACATAGATTTTGCTCATAATCACGGC
TTGGAATACATCATCCTTGATGAAGGATGGTACAACTCGAAAGAGGGAAGCATTCTGAAA
CCAATAGACGATATCCAGTTGCCTAAGCTCATAGAATATGGTAAGAGCAAGGGCGTGGAT
ATCGTACTCTGGGCAGTCTTCAACGTGATGGACGAGAACCTGGAAACCATCTGCAAGACC
TATGCTGATATGGGCATCAAGGGACTCAAGGTGGATTTCATGGACCGCGACGACCAGACC
GCCATCGAAATGGTGGAACGTCTGGCTGCCTGCACCGCCAAGCACCATCTCATCCTCGAC
CTGCACGGCATCTACAAGCCACACGGCCTAAACCGCACCTATCCTAACATCCTCAACTAC
GAGAGTGTATTCGGTATGGAAGAATGCCGCTGGACGGAGGTTAAGAATGATATGCCACTC
TACGATGTCACCTTCCCATACATCCGAATGATGGCAGGACAGGTGGATTTCACACCGGGA
GCGATGAGAAACGGAACCCGCGACAACTGGAAGGCTATCTACACCAAACCGATTTCGATG
GGTACCCGATGCCACCAGGCTGCCTGCTACATCGTACAGGACAGTCCGTTTACGATGCTC
GCCGACACTCCTACCAACTATGAGGCGGATGAGCCATACACCCGATACATTGCTTCATTG
CCAGTAGTTTTCGACAAGACCATCGTGCCACAGGGCGAAATCGGAAAGTATATCGTTACC
GCCAGGAAGAAGGGCAACGACTGGTATGTAGGCGGTCAGAGTAACTGGGATGAGCGCACG
CTCACCCTGAAGTTTGATTTCCTCACAGATGGCGATTACGAAGCAATCGTACTGAAAGAC
GGCATCAATGCCAACCATGATGCCGAGGATTACAAGATAGAGAAATCCGTCATCAATCAG
AAATCGGAAATGAAGATTCATCTTGCTTCTGGCGGTGGATTCGTCATTAAACTTATTAAG
AAATAA
>28B_gene_id_196
ATGGTTAGTAAAAATATAATTGTAACATTGTTAGTAACTGCAGCTGCGGCAGCGCCTGAG
ACAGGTGCTGCCCAGAAAGCTGCTTACAACACTCCGGGAGCCGGCAACCCTATCCTACCT
GGTTACTTTGCCGACCCAACCATCAAGAAGTTTGGTGACACCTATTATATATATGCTACT
ACTGACGGTAGCGGAGCCGGTTTCGGACCGGCACAGCTCTGGTGCAGCAAGGATTTCAAG
AACTGGACCCTGATGCCGATGAACTGGCCGGACAGCCACTGGATATGGGCACCGGATGTG
ATGAAGAACGAAGCCGACGGCAAGTATTACTATCTCTACTGCCAGCCTTGCAAACTTCAT
CTGGGTGTGGGCGATACGCCTCGCGGTCCTTGGAAGAACGTGTTGGGCGAGAGCGAAGCC
GTGCTCGTACCGGACAGATTCGTAAAGAATGCCATCACCCTGGATGGTCAGACCTTCCGA
GATGATGATGGTTCGGTCTATATGTATTGGGGAACCTGGGGCATCTACAAGGGCTTCGGT
TGCGGAGCAGGTAAGCTGAATCCTGATATGAAATCATTCAGCGAAACCAAGCTCATCCCG
AATACCGAGGTTACTCACTTCTTTGAGGCTCCTTTCGTCTTCAAGCGCAACGGCATCTAC
TACTTTCTCTACTCCTGCGAGCATTGCGAGGATGCCAGCTACCGCGTAGATTACGCCACA
GCCAAGAGTCCACTCGGTCCTTATACCTACCACGGCACTATCCTCAAGACCAATGCCGAT
GGAACCGTTCATGGTCCGGGACACAACAGCGTGCTGCAGGAAGGCGACAACTACTACATC
GTATATCATCGCCACGACAATCCACATTCCAACCGTGGATTCCATCGTCAGGTGGCAATC
GATAAACTCGAATTCAATGCAGACGGTACCATCAAGGAGGTCATTCCAACGCACGAAGGT
ATCGACCTGAAGCCGGAGATGAAGGTAGCAAAGAACCTCGCCTTCGGCGCCAAGGTTACC
GCCTCTTCCTACTACGACAACGATTTCCGTCCGGAATATGCGGTTGATGACAACAACGGC
ACACTCTGGCGCCCTCGCACCACCGGACCAGCCTGGATTCAGCTCGACCTGGGCAAGAAG
CAGAGCATCAAGAGCATCTGGACTCAGTTTGAATACGGAACACAGTTCTATCAGTATCTC
ATCGAGACATCGAATGATGGAAAGCACTGGCAGACCTTCTCCGACAAGCGACAGAACCGT
CTGGCTGGTTCGCCGATGGTAGATTTCGGAAATGCCAAGGCGCAGTACATCCGCCTCACC
TATACCGGCGGACAGAAGAATGGTTTCGGTGGCGCCATCTGGAACATCAAGGTTTACGGT
TCCGTAGAAGATTCTGCCCCACAGCAGTGGCTAGGCCTGACAGCAGCCGATTTCGATGGT
ACAACCTGGCATAACAACGAGGGAATGCTTGCTGGCAAGTTCTCGCTCCTTCAGGGCACC
GCCCTCAGAGAGCGCATGGCTGGCAAAGATGCCATCACCCTGCGACCAGGTGCCCAGCTG
GTGATGACTCATCCGCAGCTCGGCAAGACACGCAAGCATACCCTCACCGCCCAAGCTTTC
GACAACGGAAGCTGGCATCAGATAGATGAAAACGATCCTCGACTGAATCTTTCTGAAGGA
AAACTGGAAATTAGTGCAGGCGAAAAGCAATTTACCCTCACCAATCTCCGTTATTATAAC
TGGGAACAGGAGGCGGCAGAAAAGGCTTTCGATGCCCAGAGCAACATCGTGCGTGAGGCA
GTAGCCGACAAGAACTGTCAGGGACTGGTGGTAGATATCAGCGCTGACTACTACAACGAG
GGCGATACCGTGCCTTACATCAAGAACGGCAGTCCGCTGAATGTTCACCTCAAGGGCGAG
TTCGAGACGCAACACGATACAGCAGCCATCATCAAGACCATAGAGGGCAAAAAGGCATTC
GTCTTTACCGGCAAGGAGAGTTATAGAAGCAACTTCATGCTCCCAGCCACTATCCGCGAC
AACGCTCCATACACCATCGAGGCATGGATTCTGAATCCGGAGATTGCCGAGAATGAATGC
GTAGCCGATTTCACCTCTTCTCACGATGAACTGGAAAAGCTGATGCTGGTAAACGGCACC
GAACCACGCTGCGGTGTGATGAACCATTACGGATGGTATGAGGATGCCGGCTACAAGGAG
ATGAAGACCCTGGAAGGCAAGTGGCAGCACGTACATGTCTGCTTCGATGGCAGAATCGAG
AGCATCTACATCAACGACAAGCTCATCAGCCAGAAGGATATCCAGCTCCTCGTCAAGCCA
TCGCAGTTTATGCTTCTGGGCAAGAATGCCGAAGAGGCATGGCCTTTCTCAGGCTATCTG
CACTCATTGAAACTCTGGGATGAATATATTCCTTACAAAAAACCAAACAAAATAAACTAG
>28B_gene_id_197
ATGAAGAAGATTTTAGTAACATCAGCCTTGGCAGCATTGGCATTGATGCCTGCCTCGGCA
CAGAAGGTAAACAAGAGTTCGGGTGGTTATCCTATCACACCGGTGCCTTTCACATCAGTA
AAGGTTTGGAACAATACGTTCTGGGGACAGCGTATCGAAACCTCTCGCAAAGTAACCATC
CCGCTGGCTTTCAGCAAATGCGAATCAGAGGGAAGATACAAGAACTTTGAACGCGCAGCT
CATCCCAGCGACACCTATGATGTGGGCAAACTGATGCCCTACAGCTTCGACGACACCGAC
CCATACAAGACCATCGAGGGTGCTAGCTACGTGCTACAGACCTATCCAGACAAGAAACTC
AAGGCGTATATCGATAGCGTGCTCGATATCATTGCTCCGGCTCAGGAGGCTGACGGATAT
CTCTATACCGCCCGTACACAGAATCCGAAGCATCCTCATTTCTGGGCTGGCGACAAGCGC
TGGAGCAAGGAAGAGGATCTGAGCCACGAGCTCTACAACCTCGGTCACATGGTAGAAGGT
GCCGTGGCTCACTGGCAGGCTACAGGTAGCCGCAAGTTCCTCGACATCGCTATCCGCTAT
GCCGACTGCGTGGTTCGCGAGGTTGGTCCTAACCCAGGACAGGCTTGCGTGGTACCGGGA
CATCAGATTGCCGAAATGGCACTCTGCAAGCTCTATCTCGCTACAGGCAACAAGAAATAT
CTCGAAGAGGCTAAGTTCTTCCTCGACTATCGTGGCAAGACATCTATCAAACAGGAATAC
TCTCAGAGCCACAAACCGGTATTGGAGCAGGACGAGGCTGTAGGTCATGCCGTACGTGCT
ACCTATATGTATGCTGGTATGGCAGATGTAGCTGCCCTTACCGGAGATACTGCCTATATC
CACGCCATCGACCGCATCTGGGACAACATCGTAAGCAAGAAACTCTACATCACCGGAGGT
ATAGGAGCCACCAACAACGGCGAGGCTTTCGGAAAGAACTACGAGTTGCCTAACATGAGT
GCCTACTGCGAAACCTGCGCAGCTATCGGCAATGTTTATGTCAACTACCGTCTCTTCCTC
CTCCATGGCGAGAGTAAGTATTACGATGTATTGGAGCGTACCCTCTACAATGGTCTCATC
AGTGGTGTGAGCATGGACGGCGGCGGCTTCTTCTACCCTAACCCATTGGAGAGCATGGGG
CAGCATCAGCGCCAGGCTTGGTTCGGCTGTGCCTGCTGCCCTAGCAACATCTGCCGTTTC
CTGCCATCCCTCCCAGGCTACGTATATGCCGTAAAGGATAAGAATGTATATGTCAACCTC
TTCCTCAGCAACTCTTCTTCTCTGAAAGTAGCCGGCAAGAAGGTTTCCCTGAGTCAGGAT
ACACAGTACCCTTGGAACGGCGACATCGCCATCAAGGTAGATGACAACAAGGCAGGTCAG
TTCGGTATGAAGATCCGCATCCCGGGCTGGGTAAAGGGTCAGCCAGTACCATCAGACCTT
TACTACTACAGCGACGGCAAGCGACTGGGCTATACCATCACCGTAAACGGCAAGAAGGTA
GAGGCTAAGGTAACAGAGGATGGCTATTATACCATCAACCGCAAGTGGAAGAAGGGCGAT
GTGGTTCGCGTTCACTTCGACATGGAGGCACGCACCGTACGTGCCAACAATAAGGTAGAG
GCCGACCGTGGCTGCATCAGCATCGAGCGTGGTCCTATCGTATATTGTGCAGAGTGGCCA
GACAACCAGGGATTCGACATCATGAGCATCCTGGAGAACCGCGAACCTCAGTTTGCTGAG
GGCAAGCTCTCGTACGATGGTTTCATCGACCCTAAATATAAGAATGTACTGACACTCTAC
AAGGGTCAGAACATGGAGACCTTGACCGAGAACGTGCAGACCCTCGCCTACGACAAGAGC
GGCAAGCTGAGCACCAAGGACCAGACCCTGACTCTCATCCCATACTTCGCCTGGGCTCAT
CGTGGCAACGGCAACATGAAGGTATGGTTGCCACAGGATGTCAAGGCTGCCAAGCCATCA
GCTCCTGCAACTCTCGCAGCTCAGGCTAAGGTAGAATTCTCTTCTCCTGTACCAGCCAAG
AGCAGCATCACTGACGGACTGGTTCCAGCCGATGAGAACGACCGTTCTGTCCCATACATT
CACTGGTGGCCAAAGAAGAACACCACAGAGTGGATTACCTACACCTTCCCAGAGAGCAAG
GAAATCAAGACCAGCACCGTATATTGGTACGACGACCAGCCATGGGGCGGTTGCAAGGTA
CCAGACAGCTGGAAGCTCTACTATCAGGACGAGGCAGGCAACTGGAAGGAAGTTCCAGGA
GCCGATGCTTATCCATGCAAGCGAGGTGTAGCCTGCATCGTGAATTTCGACCCAGTGAAG
ACCAAGGCTGTGAAGCTCGAACTGAAGCAGCCAGAAACTCTGTCCTGCGGTTTGTTTGAG
TGGAGCGTGAAGTAA
>28B_gene_id_198
ATGATTATGAATATGCTAAATAAGAAAATAACTTGGAGAAAACAACATAAATGGTTAGGC
ATCGGTATGAGCTTTTTCATGCTGATGTTCTGCTTGTCGGGTATTCTGCTCAACCACCGT
TCGCTTATCAAAGATGTGGACGTGAGCAGGAAATATCTGCCAAGTCGCTATGAATTCAAG
AATTGGAATGGCGGGTTGCTGAGGGGAACGCTTGCTTTGGATGATGCCATATTGCTGTAT
GGAAACGGGGGAATCTGGCAAACGGATTCTACAGCATCCACATTCAAGGACTTTAATAAG
GGGATTCCTGCAGGAGCAGACTGCCGACAGATAAGAAATGTTATCAGAACGGATGATGGT
TCTGTCTGGTCGGTATCTCCATTTTCACTCTACCGGTTGGGGAGTCACAAAATATGGAAA
AGCGTAACTCTTCCGACAGAGCCGGAAGAGAAGTTGAGCGACATTTCTGCTCATGGAGAT
ACGCTTTTGGTTCTCAGCCGCTCCTATGCTTATGTATCCTTGCCACCTTATCAGAATTTC
CACCGGATAGAATTGCCTATGCCAAAGGAGTATGATGGGAAGGTTACAGTCTTTCGTACG
ATATGGCTGCTTCACAGTGGAGAGTTGTTTGGCAGCATAGGTAAACTCATCGTAGATGGC
ATTGCCATCATCCTGGTGTTGCTCTGCATCTCAGGTCTTATCTTCTGGTTAAAGCCTAAA
CAGAAGAGGTTGCTTCGCTTTTCGCTACAATGGCATGACAAAATAGGCCGATATACCATC
ATGCTTACTTTGTTGATAGCCCTGACAGGTTGGTGCCTTCGTCCACCTGTGATGATAGCC
TTGGTGTTGAACAAGATGCCGTCTATTCCTGGGACGACGCTTCATAGCAAGAACCCTTGG
AATGACAAACTCCGTGTGGTGCGTTATGATGAAAAGTTCGGTGACTGGCTCTTGTCAACT
TCGGATGGTTTCTTTTCCGTGAATTTCCAGACAGGAAAGTTGGAGTCCATCTCCAATACT
CCACCAGTCAGTGTTATGGGATTGAATGTCCTTCAGCAAAACAAAGATGGTAAATGGTAT
TGCGGTTCGTTTAGTGGTCTCTTTGTTTGGGATAGAGTAAAGGGGACAACCGTTGATTAT
TCTACCGGGAAAGCTGCTTTAAAGAACGCTGGCGCACCATTCGGAAAAAAGGCGATAGCA
GGTATGAGCCAGGATTTCTCTGATACGCCTGTCATTGCTGAGTATAATGAAGGAACCGAC
TTTGCGCCACAACCCGCTTATATGAACCAACTGCCCATGTCATTATGGAATGTGGCTCTG
GAGGCTCATAGCGGTAGAATCTTCATAGGTAGTATTGCTACATATATATTTATCTTCGTG
ATGGGAATACTTGCCGTATGGTGCCTTTGGTCTGGGTATGTCATTAGACTGGTGAAGAAA
AAATAA
>28B_gene_id_199
ATGAAAGAACAGAAGGACGTCAGGCAGCGTATCGAAGAAGGTGAGTTTGCACAGAGTGCA
GAAATCAGTGCGAGCTATCTGGATGAGGACATCTTGATTATAGATAATGTCAAGGTGTTG
CAGAACCCCGACCCTATGAGATTCCAGATGAACATGATTGCATCCTGTCAGAGAGGCAGC
CTGAGAGCTGAACTCAACGGGCGGGAATTCACCGTGGAGAAGGGCGATATATTTATCAGT
CCGCCTAACTCTATTCTCGACATCAAAGAGGTGTCGGAAGATTTTGCATGCACAGCCATG
TGTGTCAGCAATCACGGCTTGCTTGGTATTCTTCGTTCTCATATCTCGGTATGGAACCGT
GCCATGTATGTGAGCAAGGTTTCGGTGTTGAAGATGAATGAGGTGGATATGGTATTCTAT
TCTAAGTTTACCGACTTGGTGCGCCTCTGTCTGGATCCGAAGTTCAACGACCGCAGTTCG
TGGAAACCTTATCGCCGTGAGATAGTGGAGACGCTCCTGAAGAGTGCTCTTCTTGCCGTG
AGCAATCTTTTGCTGACAGATCTCCCGAAAGAAACGTTGGGAACCAGTGCCAGCGATTTC
TTTGATAAGTTCCTGGAGATGTTGCAGCAGAGCGAAATCAAGCATCAGCCTGTAGAATAT
TTTGCGCAGCAGCTTTGCATCACGCCAAAATATCTCTCCATCATCTGCAAGCGCCATTCC
GGCAAGACAGCCATCGAGTGGATTACGGAGTATACGCTTGCTGATATCACCTATTATCTC
CGTTCTACAACGAAAACAATCAAGGAGATTTCAGGTATACTGGGCTTCTCCAATACCTCA
TTCTTCGGTAAATATGTAAGAGAGCATCTGCACATGTCACCTCTGAAGTATCGTGAAAGT
TTGAGAAAACAATAA
>28B_gene_id_200
ATGAGAGGACTCGTTATTAAAAATACAGGCAGCTGGTACACCGTCAAGACAGACGATGGC
CAGCTGATAGAAAGTAAAATCAAGGGCAATTTCAGATTGAAGGGCATCCGCAGCACCAAT
CCTGTGGCTGTAGGCGATTATGTGCAGCTTATTACCAATCAGGAGGGTACGGCATTTATC
TCTTCTATCGAAGACCGCCAAAACTATATCATTCGTAAATCACCTAACCTCAGTAAGCAG
AGTCATATTCTGGCAGCTAATGTAGACCAGGCGCTGCTTGTGGTAACGGTGAATTATCCG
CAGACATCTACTACCTTCATCGACCGATTCCTGGCTGGCGCTGAGGCCTACAGAGTGCCT
GTTATCATCATCTTCAATAAAAGTGACATACTTTCAGAAGAAGAATTGCATTACGAGAAG
ATGATGTGTACACTCTATGAAACCATCGGATATAAATGTATCGAATTGTCGGCAGCTACA
GGCGAAGGTGTTGAACTGTTGCGACCTCTTATCAAGGATAAGAAATCTTTGTTGAGCGGC
AACAGCGGGGTAGGAAAGTCAACCCTCATCAACCAGCTTATCCCTGATGCTGAGCAGCGT
ACCGCAGAAATCAGCGAGGCGCATAATAGCGGAATGCATACCACAACCTTCAGTGAGATG
CTGGAACTGCCGGAAGGTGGTTATCTCATTGATACTCCGGGCATCAAGGGCTTTGGTACC
TTTGATATCGAAAAGGAAGAGCTGACCAGCTATTTTAAGGAAATCTTCAAGTTCTCTCAG
AATTGTAAGTTCTCTGACTGTACCCATACCCACGAACCGGGGTGCGCGGTAATCAAGGCG
GTTGAGGAACATTATATTGCAGCTAGCCGCTATCAGAGTTATCTCTCTATGTTGGAGGAT
AAGGACGAAAATAAATACAGAGAGGCTTTTTGA
>28B_gene_id_201
ATGATAGACGTTAAAGAAACTTTGAATTCTGCAGCAGAGCGTATGGAGATGGCAGCAATG
TATCTCGCAGAGGAACTCTCTCATGTTCGTGCTGGTCGTGCTAATGTAGCCATCCTCGAT
GGTGTGCGCGTAAATAGTTATGGCAGTATGGTTCCTCTGAACCAGGTAGCTACAGTTACA
ACCCCTGATGCCCGTACTATCGCTATCCGCCCTTGGGACAAAAAGGCTATCAAGGATATC
GAAAAGGCTATTATGGATAGTGGTGTAGGTATCACTCCAGAGAACAATGGCGAAATCGTA
CGTCTGGGTATTCCTCAGCCAACAGGTGAGCGCCGTAAGGAACTCGTAAAGCAGTGTAAT
AAGATTGCTGAGCGTGCTAAGATTGAGGTGCGCAACGTGCGCCAGGAAATCAAGGAGAAG
TTGAAGAAAGCTATCAAGGATGGACTTTCTGAAGACTTGGAGAAGGATGCTGAGAACGAT
TTGCAGAAACTCCACGACAAGTACATCAAGCAGCTCGAAAACCTAATGGACGAGAAGGAG
AAGGAAATCATGACAGTCTAA
>28B_gene_id_202
ATGAAAGCTGTAAAGCCTAAGAAGAATCTCGGTCAGCACTTCTTGACCGACCTCAATATA
GCAAAGCGCATCGCCGATACGGTGGATGCCTGCCCGGATATACCTGTTCTCGAAATCGGA
CCAGGTATGGGCGTTCTTACCCAATATCTCGTAGAGAAACCAAGACCCGTCAAGGCGGTG
GAAATCGACTCGGAGTCGGTGGCGTATCTTCATGAGAATTTCCCGACACTCAAGGATAAT
ATTATCGGTGAAGACTTCCTGAGAATGGATTTGAACCAGATATTCGATGGAAAGCAGTTT
GTACTGACAGGTAATTATCCATACGATATCTCATCGCAGATATTCTTCAAGATGCTCGAT
TACAAGGATCTCATTCCTTGCTGTACCGGAATGATCCAGCGCGAGGTGGCATTGCGTATG
GCATCAGAACCAGGCAACAAAGCCTATGGTATCCTCAGTGTGCTCATCCAGGCATGGTAT
GATGTGGAATATCTCTTTACGGTAGATGAGAATGTGTTCAACCCACCACCAAAGGTAAAG
AGTGCGGTAATCCGTATGACTCGTAACAAGGTGACTGACCTTGGCTGTGATGAAAAACTG
TTTAAGCGTCTGGTAAAGACAGTCTTCAACCAGCGTCGCAAGATGCTCCGTGTAAGCCTC
AAGCAGATGTTCCCTGGTGTAACACCACGCGAGGATTTCTACACCACAGACATCATGACC
AAGCGCCCTGAACAGCTCACTATCCAGCAGTTTGTAGAACTCACCAACTATGTGGGCGAA
GAATTGAAAAGATTAGAATTAATAAAATAA
>28B_gene_id_203
ATGCGATTTTTTTTATCTTTTTGGGTAAAAAAGGGAAAGAGCCACTTGTTTCTTAAAAAA
AAGGCTATACTTTTAGCCATAAATGGCGCCCAAGCGTTTATTTATGCTAAAAATATGCAG
ATTCGAACGATATTGTCAATAAAAGTATTATCTTTGCATCTAATTATGGATATTAAGAAG
ATAGCAAACAACATATGGAAGGTGGCTTTGTCGCTCATTCTGGGTGGCGCCATCCTTTAT
TGGATGTATCGCGGATTCGACTTCAAGCAAGTAGAAGATGTTCTGCTTCACAAGATGAGT
TGGACCTGGATGCTGCTGTCGTTCCCTTTTGGCATCTCTGCCCAGGTGTTCAGAGGATGG
AGATGGAAACAGTCGCTGGAACCATTAGGCGAGAAGGCACGTTCCAGTATCAGCATCTAC
TCCATCTTCCTGTCCTATGCTCTGAGTCTTGTAATTCCTCGTGCGGGCGAGTTTGCCAGA
TGCGGCGTATTGAAGAAATGGGATGATGTTTCGTTTCCGAAAGCCTTGGGTACCGTCGTT
ACAGAAAGAGCCATCGATTCACTCCTCGTGCTGCTGATTACGGCGCTGGTCTTTGTGATG
CAGATTCCGGTATTCCTCAATTTCTTTGAGAAAACAGGTACGAGCATGGACAGTTTACTC
TGCCAGTTTACAGCCACAGGTTACATTGTGACCGCTATCTGTGGCATAGCAGTACTCATC
CTGGCTCACTATCTGCTCAAGCGACTCGCTATATATAATAAGGTGAAAGCAACATTGGGA
GGACTCTGGCAAGGTATCATCTCGCTGAAAGGTGTCAGAAATGTACCGCTCTACATCGCC
CTTACACTGGGCATCTGGTTGAGCTATTTCTTCCACTACTATCTCACCTTCCAATGCTTC
GAGGCAACCTCCCATCTCAATCTGATGTGCGGTCTGGTGACATTCATCGTGGGCAGCATA
GCGGTCATCGTACCAACTCCTAACGGAGCCGGTCCTTGGCATTTTGCCGTCAAGACAATG
CTCATACTCTATGGCATTCAGGCAAACGATGCCCTCTTCTTCGTTCTCATCGTACACTCC
GTGCAAACCCTGCTTGTAGTCCTTTTGGGAATCTATGCCTGGATAGCACTGGCGTTTACC
GGGAAAGTGAAGAGTGAAAAGTAA
>28B_gene_id_204
ATGGCTGACATTAAGAATTTGAATCCAGTTGAAATCTGGCGTAACTTTGACAAGTTAACA
CAAGTTCCACGTCCATCTGGACATTTGGAAAAGATTCAGGCTTATTTGCTCGATTGGGCA
AAAGAAGCAGGTGTAGAGGCTTTCCAAGACCCAGCAGGCAACATCGTGATGCGCAAACCT
GCTACTCCAGGTATGGAGAACCGCAAAGGCGTTATTATGCAGGCGCACATGGACATGGTT
CCTCAGAAAGCACCAGACAGCAAGCATAATTTCGAAACTGACCCTATCGAAACCATCATC
GATGGCGACTGGGTACGTGCTAATCATACAACACTCGGTAGCGACGACGGACTTGGCGTA
GCTACCATCATGGCGGTAATGGAATCAAAGGATTTGCAGCATGGTCCTATCGAGGGTTTG
ATTACCGCTGACGAAGAGACAGGCATGTATGGTGCCAACGATCTCCCAGCAGGCGAACTG
AACGGTGACATTCTCTTGAACTTCGATACCGAGGTTTGGGGCGAGTTCGTTATCGGTAGC
GCTGGCGGTATCGACATCACAGCAACTCTCGATTATAAAGAGGTAGAAACCGACAAGGAA
GATGCTGCCGTTAAGGTAACCCTCAAGGGATTGAAAGGCGGTCACTCCGGTATCGAAATC
AACGAAGGCAGAGCGAATGCCAACAAGTGCATGGTTCGTTTCGTGCGTGAAGCTATTTCA
GAACTCGATGCCCGTCTAGCTTCATGGCAGGGCGGCAACATGCGCAATGCCATCCCATTC
CAGGCTGAGGTTGTTCTGACCCTGCCCAAGGAGAACATTGAAGCTTTGAATGACCTGGTA
GCAGACTGGAAGGACGAAATCTGTGATGAGTTCGAAGGCATTGAAACAACTGAGAACATC
GAGTTCTTCGCTGAGAATGTAGAGACTCCAAAGATGCAGGTTCCTGCCGAAATCCAGGAT
AATCTTGTAGATGCAATCTACGCTTGCCACGATGGCGTATTGCGTATGGCTCCATCTATG
CCTGAAATCGTAGAGACCTCTTCAAACCTCGCAATCGTTGAGATTGGTGACGGCAAGGCT
GCCATCAAGATTCTGGCCCGTTCCAGCCACGAATACTACAAGATGTATCTTGCCACAATG
GTAGAGAGCTGTTTCAACATGGCAGGCATGAAGGTTGAATTCAGCGGCAGCTATATGGGA
TGGAACCCTAACCCTAAGAGCGACATTCTGGAACACGTATTGAAGGTTTACAAAGAGCAG
AACGGCACAGACGGTAAGGTACAGGCTGTTCACGCAGGTCTGGAGTGCTCTATCATCCTG
AGCAAGTATCCTAACCTCGATGTCGTATCATTCGGTCCTACCCTTCTTAGCCCTCACACA
GCCAATGAGCGTTGCCAGATCAGTTGCGTAGCTCCTTTCTGGAACCTCGTCAAGCAGCTC
CTGACGGAGATTCCTGCAAAGTAA
>28B_gene_id_205
ATGAAGACTTATTGGAATATAGACAAGAATCTGACTGTACTCAATGAGTGGCAGCCAAAC
TGCTGGATACAAGTAACATGTCCAACTGATGAAGACCAGCGCTTGCTGGAAGAAGAATTC
AAGATCCCTGATTATTTCCTCTCGGATATCAGCGATACCGATGAGCGTGCCCGCTATGAA
TATGACGATGGCTGGATGCTCATCATCCTCCGTATCCCTTATGTCAAGGAAATACGCAGC
CGTACCCCATACACCACCGTGCCTCTGGGTATCATCCATAAGCGCGATGTTACCATCACC
GTATGCTATTACGAAACCAACATGATGATTGATTTCGTAAGCTACCAGCAGAAGCGCAGC
GAGGGGTTCACCGACTATGTAGACATGACCTTCCGTCTCTTCCTTTCATCAGCGGTTTGG
TATCTGAAGCGATTGAAACAGATCAATTCGCTCATAGAAAAGGCAAAACGAAACCTCGAT
CATGGTGTAAACAATGAGAGCCTGATTGGCCTGAGCCGCCTGCAGGACTCCCTTACCTAC
TTCATCACCTCTATCCGAGGCAACGAGAATCTCCTGTCTAAGTTGAAGTTCAAGCTGCAG
GTGGACGAACTTGATGCCGACCTCATCGAAGACGTAAACATCGAGATGACACAGGCACGC
GAAACTACAAGCATCTACTCCGACATTCTGGAGTCGACGATGGATACCTATTCGAGCATC
ATCAACAACAACATGAATACCACGATGCGTACCTTGACCAGTATCAGTATCGTCATGATG
TTGCCTACGCTGATTTCCTCATTGTTCGGTATGAACTTAATCAACGGTATGGAAGACAGC
CATTACGGATTTGCCATTGCCCTGGTTATCTCCGTGCTCGTTTCTGCACTTTCATGGGGC
TTCCTCAGATACAAGCGCCTGCTCTAA
>28B_gene_id_206
ATGATGGACTCTCAAGAAAAAGCTCTGTTGCAGCAGAGCACCCTGGAAGACCCTGCCAAG
AAGGCTTATGCCACCAAGCAGGAAGTGCTCGAAAGAGTAAAGGAAATCGCTCATAGCAGC
GAAAATCCAAACAAGGAGGAACTCGACCTACTCAAGACTACTTTCTACAAGATTCATCTC
GCAGAAAGAGACGCACAGATGAAAGAGTATCTCGCAAAAGGCGGTGACCCAGAGAAGTAT
ATCCTTCTACCGGATGACACCGAAGAAGCCTTCAAGGCTGAGATGCAACTCATCAAGGAG
AAAAGAGCCAAGATCTTCCTGGCACAAGAAGAAGAAAAACAAGATAATCTCCGCAAAAAA
GAGGAAATTATCGAAAAGATAAAGGCCATGACCACCTCACCGGAGGAGGCCAACAAATCA
TATCAGGACTTCAAGGCCTTGCAGCAGGAATGGAAGGAAATCAAGAACATCCCTGCAGAC
AAGGCAAACGAGGTATGGAAGAACTACCAGCTCTATGTAGAGCAGTTCTACGACATGCTC
AAGTTGAACAGCGAAGCCCGCGAATATGATTTCAAGAAGAATCTTGAAGCCAAGACCAAA
CTCTGCGAGGCTGCAGAGAAGCTCAATGAGGAAGAGGATGTTATTTCTGCCTTCCACCAG
CTTCAGGACCTCCACCAGCAATATCGTGAGATTGGTCCTGTTGCCAAGGAGTTGAGAGAA
CAGATTTGGGAGCGTTTCAAGGCTGCCAGCACTGTTATCAACAAGAAGCACCAGCAGCAC
TTCGAAGACCTGCGTGCCAAGGAAGAGGAAAACCTCGCCAAGAAAACTGCCCTCTGCGAA
AAGGTAGAGGCTGCCAACCAAGGAGAATACAAGACTGCTAAGGACTGGGAGAAGGTTACC
CAGGAAATCATAGAGATTCAGAAAGAGTGGCGCACTATCGGTTTTGCCCCTCAGAAGATG
AACGTCAAGATTTTCGAGCGTTTCCGCATCGCCAACGATGAATTCTTCAACAAGAAGGCA
GAATTCTTCAAAGGATTGAAAGATACCTACTCTGCCAATCTCGAAAAGAAACAGCAACTC
GTAAACAAGGCAAAGGAACTGGCTGACAGTACAGACTGGAAGAAGACTGGCGACAAGTTC
ATCGTTCTTCAGAAAGAATGGAAGAAGGTGGGTACCGTACCTCATAAACAAGGCGAATTG
CTCTGGAAGGAATTTCTGGATACCTGCAACAAGTTCTTCGAAGCCCGCAACAAGCAGAAT
GCCGGTTCACGCAGCGAGGAACATGCCAATCTGGACAAGAAGCGCAACATTATTGCCCAG
CTCAAGGAACTTGTAGTTGCAGAGATTTCAGACAACGATTTCCAGAAGAAGCTCAAAGAT
CTTGCCAAGCAATACAGTGCAATCGGACACGTTCCTTTCAAAGAGAAAGACAAGGTCTAT
AAAGAGTATCATGAGGCTATCGATGCAGCCTACGAGAAACTTCATGCCACCAACGCAAAG
CGCCACTTCGACAACTTCAAGAACAACTTGAAGAATGTTGCCAAGGAAGGCGGCAATGCA
CTCGGCAATGAGCGTGGCAAACTCTTGCGCCGCTACGACCAGTTGCGCAGCGAGATTACT
ACCTACGAGAACAACCTCGGTTTCTTCAATACGGCCAGCAAGAAGGGCAACAGCCTGGTA
GAAGAAATGAACCGTAAGATTGAGAAACTCAAGGCTGACCTCGAAATGGTAAAGCAGAAA
ATCAAGGCTATTGATGCCGAGAAGAAATAA
>28B_gene_id_207
ATGAACACAGTTAAACAACTCGTAGAGACTATTAAAGAAGGTATACAAGAAAAGAAAGGT
CAAGACATTGTTATCGCCGACCTGACAGAAATCGATGGAAGCATTGCCAAGTACTTCATC
ATCTGCCAGGGAGGAAGCCCTACTCAGGTTGAAGCTATCGCAGGTTCTGTGGGAGACATC
GTGCGCAAGAACCTGAAAGAAAAACCTGTAAATGTAGCAGGTCTCGGCAACGACCAGTGG
GTGGCAATGGACTTTGTCGACGTATTAGTACACATTTTTCTTCCGGAAGTACGTGCTTAT
TACGACCTCGAACATTTATGGGAGGATGCAAAGCTCACCCATATACCTGATCTCGACTAG
>28B_gene_id_208
ATGGAACAAAGCAATAATATGAAGCCTCGTGGCAATGGTGGACCAAAGATGCCACGATTT
AATATGACCTGGCTTTTCACCATCTGCCTCATCACCATGATTATCCTCTTCTTTACAGGA
GGAGGCGATGCGATTGGAGGCAGCGCTGCCAAGGAAGCCACATACACCCAGTTCAAACAG
TATGTAGACAAGGGTTATGTGCTCAGTGTTGTGGCCAATAAAACAGAAAGCACCCTCAAA
ATATACATCAACCCGAAATATACGCGCGATGTATACAATATGCCGGCAAAGTCTGTTGGT
CCTAACCCATACGTAAAAGTACAGTTCGGCTCGGTTGACGAAGTGGAACGCTATGCCAAC
CAGATGTTGAAGGAAAAGAAGATACGCTCCTTCAGCTACGACAACCAGAAGGATAACGAC
TTCTTAAGCACGCTCTTCAATCTGGCACCTCTGCTCTTCTTCGTATTCTTCATCCTTTGG
ATGTCTGGAAGATTCAGCGGCGGTATGGGCAGCGGCGGTATGGGCGGCGGCATCTTCAGC
GTGGGCAAAAGCAAAGCTAAGATGTACGAAAAGGGAAATGCCATCGGCATCACCTTTAAG
GATGTGGCCGGACAGGAAGGTGCCAAGCAGGAAGTGAAGGAAATTGTAGACTTCCTGAAA
AACCCACAAAAATATACCGACTTGGGTGGTAAGATTCCAAAGGGAGCCCTTCTCGTAGGC
CCTCCGGGAACTGGTAAGACACTCTTGGCTAAGGCTGTTGCCGGCGAGGCTGGCGTACCT
TTCTTCTCCATGAGCGGTTCCGACTTCGTTGAAATGTTCGTAGGTGTAGGTGCCTCACGT
GTACGCGACCTGTTCCGCCAGGCTAAAGAGAAATCACCTTGTATCATCTTTATCGATGAG
ATTGATGCTGTAGGCCGTGCCCGCAGCAAGAACCCAGCCATGGGTGGTAATGATGAGCGC
GAGAACACCTTGAACGCTCTCCTTACAGAGATGGATGGTTTCGGCACCAACAGTGGTGTC
ATCATCCTTGCAGCTACCAACCGTGTAGACATGCTCGACAGCGCCTTGCTCCGTGCCGGA
CGTTTCGACCGCGAAATTCACGTAGATCTCCCTGGTTTGAACGAACGTAAGGCTATCTTC
CTGGTTCATCTCAAGCCTATCAAGATAGACGAAACAGTAGATGTTGATCTACTGGCCCGT
CAGACTCCAGGGTTCTCGGGTGCAGATATTGCCAACGTTTGTAACGAGGCAGCCCTCATT
GCTGCACGCCACGACAAGAAGGCTGTGTGCAAACAGGATTTCCTCGATGCAGTAGACCGT
ATTGTAGGCGGTCTGGAGAAGAAGACTAAGGTGATGACTGCCGACGAGAAGCGTAGCATC
GCTCTCCACGAAGCAGGCCACGCAACCATCTCATGGTTCTGCCAGTATGCCAACCCTCTC
ATCAAGGTTACCATCGTGCCTCGTGGTCAGGCTCTCGGTGCTGCATGGTATCTGCCAGAA
GAGCGCCAGATAACCACAAAGGAACAGATGCTCGACGAGATGTGTTCATTAATGGGTGGA
CGTGCCGCAGAAGAACTCTTCACCGGTCATATTTCGTCAGGAGCCATGAACGACCTGGAG
CGCGCCACAAAGAGTGCTTATGGTATGGTAGCTTATCTCGGTATGAGCAAGACGTTGCCA
AACATCTGCTTTTACAACCGGAACGAATATGCATTCCAGCGTCCGTACTCTGAGTCTACA
GCCCGCGAGATAGACCAGGAAGTTCTGAAGATTGTCAACGAGCAGTATACCCGTGCCAAG
AACATTCTGATGGAGCACAAGGAAGGCCACAATGCCTTAGCAGAGCTCCTGATCAAGAAA
GAGGTGATTATGGCAGAAGACGTAGAACATATCTTTGGCAAACGCCCTTGGTTGAGCCGT
TCGCAGGAAATCATGGAAGACGAACAGCCTAAGATAGACGATGACGCCGTAAAGGAACTT
CCTGAAGTTCAGGCTGCCATCAAGGAGCATGAAGAGAACCAGAAGAAGAATGCAGATTCT
GAAGAGACTTCCAAGAAGGATGAAGGTTCGGAAGAAAACAAGAACGAATAA
>28B_gene_id_209
ATGGTTATCCTGTTCGCCCTCATTACCGGATTGAGCATATGGGAGTATTGCGGATTAGTT
AACCAGAAGGAGAATGTTACGGTAAACCGTTTCATCAGCACCGTGGCGGGTGTTTACTTC
TTCCTTGCCGTGGCTGGCTTCCGCATGGGCATTGTGGGCAATTTCGTGGTTTTCGTACCT
TATCTGCTCACCATTCTCTATCTCTTCATCAGCGAACTGTATACAGGCAACAAGGATGCC
ATCAACGATTGGGCTTACACTATGCTCTCTCAGTTGTACATCGCCTTGCCTTTCTCGATG
ATCAATGTATTGAGTTTCGAGACATCAGCTTTCGATGGCCAGATACATTACGACATGCTG
CTGCCTTTGAGTATTTTCATTTTCCTCTGGACCAATGATACCGGTGCCTATTGCAGCGGT
TCGCTTTTCGGCAAGCATAAGCTCTTTCCTCGCATCAGTCCAGCCAAAAGTTGGGAAGGC
AGCATAGGCGGAGGCATATTCGTACTGATAGCAGCAGGTATCATCGGCTATATTGCCAAT
GATGGGGAAGCCCATCGTCTCAGCATTCTCGGTTGGGAAGGTTTAGGTCTGGTTGTGGTA
TTCTTCGGCACATGGGGCGATCTGGTAGAAAGCCTCTTCAAGCGTACCCTCGGAGTAAAG
GATAGCGGCAACATCCTGCCAGGACATGGAGGTATGCTCGACCGCTTCGACTCTTCGCTC
ATGGCGATACCGGCAGCAGTAATCTACCTATACACCATCCAGTTGTTTGGATAA
>28B_gene_id_210
ATGAAAAAACTAATGACCCTCATTTGTGCACTCTTTTGTATGGCACAAGTGTATGCAGCA
AACCCTGTAAAGCAATGGGGACAGTTGCAGGTAAAAGGTGCGCAGCTTTGCGACCAGAGT
GGTAACCCTGTAGTGTTGAGAGGCGTGAGTCTGGGATGGCACAACATCTGGCCTCGGTTC
TACAACAAAAAAGCGGTGAAATGGCTTGTGCAAGACTGGCAGGCCAACATCATCAGAGCA
GCCATGGGAATTCAGATAGACGACAACTATCTGGAAAATCCAGACTTTGCTCTGAAATGC
ATTACCCAGGTGGTAGATGCCGCCATCAAGAATGATACCTACGTGATTATCGACTGGCAT
GCGCACAAGATGCATACAGCCGAGGCTAAGGCCTTCTTCGGAAAGATGGCGCAGAAGTAT
GGTAAATATCCTCATGTGCTTTACGAACTCTACAATGAACCTGTTGAGGATAAATGGGAA
GACTTGAAGGTATACGCTAAAACCATCATCACGGAAATCAGAAAGTATGATCCGGATAAT
ATCATCCTGATGGGCTGTCCGCATTGGGACCAGGATATTGATATCGTGGCAAAGAGCCCT
ATCGAGGGTGTGGAGAATGTGATGTATACCCTTCATTTCTATGCAGCCACCCATAAAGAT
TATCTGCGTGATAAACTGGAGGCTGCCGTGAAGAGCGGTTTGCCGGTCTTTGTATCAGAA
TGTGCTGGTATGGAGGCTTCGGGTAATGGTCCTCTAGCTCCTGAAGAGTATCAGAAATGG
CTCGATGTAATGGAGAAAAACAAGGTGAGTTGGGTAAACTGGTCGGTTTCGGATAAGGAT
GAAACCTGTTCCATGCTTTTGCCACGTGCCAAGGCTACCGGCAACTGGACAGATGATCTC
ATCAAGCCATGGGGCAAGATGGTGAAGCAGGCACTGAAGAAATATAACAGATAA
>28B_gene_id_211
ATGAAGTATTACCTGATAGTAGGCGAGGCTAGTGGAGATTTGCATGCCAGCAGATTGATG
CGCTCGTTGAAAAAAATAGACGAGTTTGCTGAATTCCGTTTCTTCGGCGGTGATTTGATG
GCTGCTGAAGGTGGCACTCGCGTCAAGCATTTTAAGGAGTTGGCTTATATGGGTTTTGTG
CCTGTACTGCTACATTTGGGTACCATCTTTTCGAACCTGAAGAGATGCAAGGAAGATATT
GTGAAATGGAAGCCGGATGTAGTGATACTGGTAGATTATCCGGGATTTAATCTCAAGATA
GCTAAGTTCTTGAAAAAGAACACCAATATCCCTGCCTATTATTACATTTCTCCTAAGATA
TGGGCATGGAAGGAGTGGCGGATCCGCAGCATTAAACGTGATATCGCAGAACTCTTCTCA
ATCTTGCCATTCGAGGTGCCGTTCTTCGAAAAGAAACACCGTTATCCTATTCACTATGTA
GGTAATCCTACGGCTCAGGAAGTAGGGGAGTTCAGGTCGGGATATCATCAGAGTTTTACG
GAATTCTGTCAGGAGAATAATCTTGACACCTATCGTCCTGTTATCGCTTTGCTGGCAGGA
AGCCGTCTGCAGGAAATCAAAGACAATCTGCCGGCGATGATTGAGGTGGCTGAGCGTTTT
GAAGATTATCAGATGGTGCTTGCCGGTGCTCCTTCGATAGACGATGCTTACTATGAGAAG
TTTATCAAGGGTACACCTGTCAAACTGGTGCGTAACAAGACTTATCCGCTCTTGTCGCAT
GCTACGGCAGCTCTTGTTACCAGTGGTACTGCAACCTTAGAGACGGCTCTTTTCGATGTG
CCTCAGGTGGTATGTTATGAAACGCCTGTACCTCATCTCATCCGTTTCGGTTTCAAGCAT
ATCATCAAAGTGAAGTTTATCTCGCTGGTGAATCTTATCGCTAATAAAGAGATTGTGCCG
GAGATGCTTGCCGACCGCTTTTCGGTTGATGGTATTGCCAACGAACTTTATCAGATTCTT
CCGGGAGAACCTGGCAGGGATAAGATGTTGGCAGAATATCAGGAAGTTCGAACTCAGTTA
GGCGATAAGGTTGCGCCGGATGAGGCTGCGGGCATCATGTTTGATCTTCTGGTTAAGCGT
AGGGAAATGCTTCTCCGTATGGCTCGTGAGCGTGCTGAAGCTGAAGCCAAAGCTGCAGCT
GAGGCTGCAGAACGTGCGCGACAGAAGGCGATAGCTGAAGCCGAGGCTGCTAAGAAACGT
GCCGAAGAGGAAGCTTTGGCGGCGCAGAAGCGAGCAGAAGAAGAGGCTGAACTGGCACGA
ATAAGGGCAGAAAAAGCCCGACTGGCGGCTGAGGCTAAAGCACGTGAGGCTCAGCAGCGT
GCAGCCCAGGCACAGTATGAGGCGCAGGAAGCCCAGAAGGGTGAACACTTTGAAGAAGAA
CAGGAAAAAGGTGAAATGTTTTAA
>28B_gene_id_212
ATGATTTTTCCCATTTTCTTAGTAAATTTTCGGCAAAGATACAAAAATATTGTGAGAAAG
TCGCTATCTTTAAAGGTTTTTTCGTACTTTTGCACCAAAAAGAAAGATATTTTTATGGAA
AATAAGAAACCATTAGTATTAATTTCGAATGATGATGGCTATCATGCCAATGGAATCAAG
ACCCTGGTGAACTTTCTGAAAGACTGGTGCGACCTGCTGGTTGTAGCACCGGAAAGTGCC
CGTTCGGGATTCGCCTGTGCCTTCTCGGCTACTACTCCCTTGCGCCTGAAGCGTCGCCAC
AATATGGGGAATGATGTGGAGGTTTGGTCATGTAGCGGCACACCGGTTGACTGTGTGAAA
CTGGCGTTGGATCAGTTTCTTGCTGATCGCAAGCCTGATCTGATTATCGGCGGTATCAAT
CATGGTGACAATTCGAGCGTGAATAATCATTATTCGGGAACTATGGGTGTAGCTAAGGAG
GGCTGTATGCAGCATATTCCAAGTATAGCCTTCAGCAGTTGCAATTATGATGAAAATGCT
GATCTCACTCCTTTGCGCGATGGGGTACTGAAGGTTGTTAAGATGGTGCTGGAGAAGGGA
TTGCCAGAATATACCTGTCTGAATGTCAACTTCCCGGCTTTGCCTCCGTTCAAGGGTTTC
AAGGGTTGCCGGATGACTCGTGGCTCCTGGATCAATGAGGTGGATCATCGCACTCATCCG
CATGGATATGATTATTATTGGATGGTGGGTGAATACCGTAATGACGAACCGGAGGCAACG
GATACCGACCAGTGGGCTGTGAATCATGGTTACATCGCTATTACCCCAACTAAGATTGAT
GTAACGGATTATGATTGGTTAAATAATTTTGAATTATGA
>28B_gene_id_213
ATGGGAAAAATCATCGCATTAGCTAACCAAAAAGGCGGTGTAGGAAAGACTACTACCACC
ATTAACTTGGCAGCATCGCTTGCCACGCTAGAGAAAACTGTACTCGTAGTGGACGCCGAC
CCACAGGCAAACGCTTCCAGTGGATTGGGCGTGGACATCAGCGAGGTAGACTGCTCGCTC
TACGAATGCATCATCGACCATGCAGACGTGCGCGATGCCATCTACACCACCGACATTGAT
GGACTCGACATCATACCTAGTCATATCGACCTAGTAGGTGCCGAGATAGAGATGCTGAAT
CTCAAAAATCGCGAAAAGGTGATTAAGACATTACTGCAGCCTATCCGTGACGAATACGAC
TACATCCTGATAGACTGTTCGCCTTCGCTCGGTCTCATCACCGTCAATTCGTTGACGGCA
GCCGACAGTGTCATCATCCCAGTTCAATGTGAATATTTCGCCCTTGAAGGTATCAGCAAA
TTGCTCAACACCATCAAGATCATCAAGAGCAAGCTGAATCCGAAACTCGAGATAGAAGGT
TTCCTGCTCACCATGTATGATAGTCGTCTACGCCTTGCCAACCAGATATACGACGAGGTG
AAACGCCACTTCCAGGAATTGGTGTTCAAGACCGTAATCCAGCGCAACGTGAAGCTGAGC
GAGAGTCCGAGCCATGGTCTCCCAGTTATCCTTTACGATGCAGAAAGCAATGGAGCCAAG
AACCATCTGGCCTTGGCAAAGGAGATTATCAACAAGAATAGTTAA
>28B_gene_id_214
ATGTTCAAAATTAAAAGTAAAAAAATGGCAGTACACAAGAAATACAACAACGGTACAAAG
AGCAACGCTTTAGGACGCGGACTCGATGCCCTCATCTCTACCGAGGGAGTGCGCACCCAG
GGCAGCAGTACCATCAATGAAATTCCTCTCGACCAGATTGAGGCGAATCCCAATCAGCCA
CGCCGGGAGTTTGACGACGAAGCCCTACATGAGCTCGCCGAAAGCATCAAGGCCATAGGC
ATCATCCAGCCTATCACCTTAAGACAGGTTTCAGAAAACAGATTCCAGATTATCGCCGGT
GAACGCCGCTGGCGCGCTTCACAACTTGCGGGGCTGACAGCTATCCCTGCATACATCCGC
ACCATCAGCGATGAGAACGTAATGGAAATGGCGCTCGTAGAGAATATCCAGCGCCAAGAC
CTCAACGCCATAGAAATAGCACTCGCCTACGAACACCTTCTGGAAAACGAGGGTATGACA
CAGGAGAAAATTTCAGAACGTGTGGGCAAGAGCCGTGCAGCTATCGCCAACTATCTGCGA
CTGCTCAAACTTCCTGCCCAGGTGCAGATGGCACTACAGAAGAAAGAAATCGACATGGGT
CATTGCCGTGCCCTACTGGCCCTCGACTCACCTTCGCTGCAAATCAAGTTGTTCAAGGAG
ATACAGAAGAACGGCTACTCAGTAAGAAAGGTTGAAGAGATGGTACAGCGACTCAAGAGC
GGAGAAGACATCGAGAGCGGTAAGAAAACCATCACGGCTAAAGCTCAGATGCCTGAGGAA
TTTACACAACTCAAAAACCGCCTGTCACAGTTTCTCAATACCAAAGTGCAGTTCACCTGC
TCAGCTAAGGGCAAGGGAAAAATCAGCATTCCATTCGCCAACGAAGAGGAGCTGGAGCAC
ATCATGAATGTTTTCGATCAGTTAAAGCAAGAATAA
>28B_gene_id_215
GTGACCGATGTGCCAACCATTGCATCAGCCGACTCGGCAAAAATAGCTATAGACTCGATG
CTTACCGCACAAGACAGCAGCAAACTGGCAAGCCTCACCCAACCAGCAAAACCTGTACGC
AAAAAGCGCAACTGGGCAACCTGGCGACCTGATACCAAGCGTGCCATGTGGTTGGCACTT
GTATTACCTGGTGCCGGACAGATATACAATCGCAAATATTGGAAACTGCCTTTCATCTAT
GGCGGTTTCGTAGGCTGTACATACGCCATCACCTGGAACAACCAGATGTATCACGACTAT
TCACAAGCCTACATGGATATTATGGACGATGACCCAAACACCCAGAGCTACAATCAATTT
CTGCACTTGGGTGCCCAGATCAACGAATCGAACATAGAACGCTATAAGGAAATCTTCCGC
AAGCGAAAAGATAAATATCGCCGTTGGAGAGACTTGGGAACCTTCGTCATGATAGGCATC
TATGCCTTCTCAGTGATTGATGCCTACGTAGATGCATCGCTCTCGGAATTTGACATCTCC
GATGATCTCTCGCTCAGAATAGAGCCTACCATGCTGAATAACGGCAACAAGACTGCCAAT
CCGCTGCGGTCTGGAAGCCTCGGCGTAAGTTGCTCACTCACATTTTAA
>28B_gene_id_216
ATGAAGAAAATACTAGTCATGGCAGCAGCGATGCTGTTCAGCTTACAAGGCATTCATGCC
CAAACCGACGTTACAGAAGAAACAGATAACGATGATATCATCACCGTTACCGACAAAGAC
GGAAAGCAGGAGGAAATCGAAGTACCTGAGGGAATGGAAGATAACCTCGACAGCCTGCTC
CACCTTTACAATGCACAGACTTACATGATGGCAGATACAACCTGCAAATACCGCGATGTA
AACCCTGTCTTCGAGAAGGAAGTGTATATCGACCGCCTGAAGAGAATGCCTACCATCATC
GAAATGCCATACAATGAGGTAGTACAGAAATTCATAGACCGTTACAGCGGTAAACTACGC
CGTTCGGTAAGTTTTATGTTGGGAGCAAGTAACTTCTACATGCCTATCTTCGAAGAGGCA
TTAGAGGCTTACAACCTGCCACTGGAACTGAAATATCTGCCAGTTATCGAATCGGCACTC
AACCCTAAAGCTGTATCACGCGTTGGTGCCACAGGTTTATGGCAGTTTATGCTGCCTACC
GGCAAGCGATATGGTCTGGAGGTAAACTCACTCATCGACGAACGCCGCGACCCGGTAAAA
GCATCCTATGCAGCCGCTCACTATCTGAGCGACCTGTACAAAATATTCGACGATTGGAGC
CTCGTGATTGCAGCTTACAACTGCGGTCCAACCAATGTCAACAAGGCCATCCATCGTGCA
AAAGGCAATGCCGACTACTGGAACATCTATCCATATCTGCCAAAGGAAACACGTGGATAT
GTACCAGCTTTCATCGCTGCCAACTACATCATGAACTACTACTGCGATCATAACATCTGC
CCTATGGTAAGCGAACTGCCAGTAAAGACAGACACTATCGTAGTATCAAAAGATATCCAC
CTGGAGCAGATTTCCAAAGTGCTGAACATCAACATTGAGCACCTGCGCAATCTGAATCCA
CAGTATCGTCATGATATCATCAACGGATTGAACCATCCGATGGTATTGCGTCTTCCATCT
ACCCTCATCGGTAGTTTCATCGACCAGCAGGACAGCATCTGTGCTTACAGAGCCGATGAA
CTCTTCCAGAAGCGCGCTACCGTAGATGTCAACGATGCACAGCCTACCTATAGCCGCCCA
CGAAGCAGCTACAGTCGCCACAGCGCTTCTTCACGCAGCAAGAAGAGCAGCAAGCGAGGC
AGAAACAGAAAACAAGGCAGCAAGAGTGTAACCATCAAGAATGGTGATACCCTTTCTGAA
ATAGCAGCACGCAACGGAACAACCGTTAAGAAACTGCGCAAACTGAACGGCATCAAGGGT
AACAGTATCCGTGCCGGAAAGAAAATCAAAGTGAAATAA
>28B_gene_id_217
ATGGATGACCAGAACTTGAAAGACCTCGAAAGAGAGCAGGCTGATAACCAGTTGATTGGC
GATGCCTTTCAACACCTGCTTGACACCTACCTGAGTTCGCGACACCGCAAGAAGGTAGAT
ATAGTGACCAAGGCATTCAACTTCGCCCGGCAGGCGCACAAAGGTGTGCGCCGTCTTTCG
GGCGAACCATATATCATGCACCCTATCGCCGTGGCTCAGATAGCCTGCGAGGAGATGGGG
CTCGGCTCAACGAGCATCTGTGCCGCACTGCTTCATGATGTGGTAGAAGATACCGACTAC
ACCGTAGAAGATATCTCAAACATCTTTGGAGCCAAGGTGGCACAAATCGTTGATGGACTC
ACCAAGATCAGTGGTGGAATCTTCGGCGATAAGGCATCAGCACAGGCAGAAAACTTCAAA
AAACTGTTGCTCACTATGAGCGATGACATCCGTGTTATCCTTATCAAGATTTGCGACCGC
CTGCACAACATGCGCACGCTGGAATCGCAACCGGCCAACAAACAATACAAGATTGCGGGC
GAAACCTTGTATATTTATGCACCTCTCGCCAACCGATTGGGCTTGAACAAAATCAAGACC
GAACTCGAAGACCTCAGCTTCCGCTACGACCATCCACAGGAGTATGCCAACATAGAGCAT
AAACTTGCCGATACCGAATCGCAGCGCGATACCCTCTTCGAGAGTTTTACTGCACCAATC
CGCGAAGAACTCGACAAGTTAGGCGTAGAATACAAAATCAAAGCACGTGTGAAGAGCCCT
TATTCTATTTGGAACAAGATGCAGAACAAGCACGTTACCTTCGATGAGATTTACGACATT
CTTGCTGTGCGCATCATCTTTACGCCAAAGGTGAGAGCAAACGAAGTAAACGAATGTTTC
AATATCTACGTAGCCATCAGCAAAATCTACAAGAGCCATCCAGACCGTCTACGCGACTGG
TTGAACCATCCGAAAGCAAACGGTTATCAGGCACTCCACGTTACCCTGATGAGTAAGCAG
GGAAGATGGATAGAAGTGCAGATCCGTTCCGACCGTATGGACGAGGTGGCAGAAAAGGGG
TTTGCTGCCCACTGGAAATACAAAGAAGGAAACGAAGGTGAATATACAGAAGATGAGAAC
GAACTGAACGACTGGCTCAGCACCATCAAGGAGATTCTGGACGATCCGCAGCCGGATGCC
ATGGACTTCCTCGATGCTATCAAGCTGAACCTCTATGCTTCAGAAATCTTCGTCTTCACA
CCAAAGGGAGAAATCAAGACGATGCCGGCAGGCTGTACTGCCCTCGACTTCGCCTTCCAG
ATTCATACCTTCCTGGGCAGCCACTGTATCGGAGCCAAGGTAAACCATAAGCTGGTTCCG
CTGAGCCATAAGCTGCAAAGTGGCGACCAGGTTGAGATTCTTACTTCCAAGAGCCAGCAT
GTACAGGAAGAATGGGTAAACTTCGTCAGTTCAGCCAAGGCAAAGAGCAAGATTCTTGCC
ATCCTGCGCCGCGATTCACGAGAGGTTCAGAAGAAAGGAGAAAACATACTCACCGAATGG
CTCAAGAAGAACAGCATCGAGATGAGTGCGTCGGTGGTAGACCGTCTATGCGATTTTCAT
AATATCCAGAAGCCTGAAACCCTTTTCCAGTCATTGGGAGACCATCAGATTATCCTAGGC
GATAAAGATTTCGATGAGTTGCAGGGCAAGCCTAAGAAACAGCAGGCCAGCAGCTGGCGC
AATTATATCCCATTCCTGGGCAAGAGCAAGGAGAAGGCTCAAGAAAAAGGCATCGTGAAG
CCTCAGGATCTTTTCGTGGTGGGCAAAGACTTCAACAAGAAGAAGCCACTCATCCTGACC
GAGGAGAACATCAACCAGTTTATCTTCCCTAGCTGCTGCCATGCGATTCCTGGTGATGAC
GTTATGGGCTTTATCGACAACAAGAACCGTATCGAAATACATAAGCGCTCTTGCAGCATA
GCAGCCAAACTGAAGTCCAGTTTCGGCAACCGCATCGTAGATGCCAAATGGGATATGCAC
AAGCAGATACTCTTCGATGCTACCATCGAAATCAAGGGTATCGACCGTAAGGGCATGCTG
TTGGATGTAAGTAAGGTGATTAGCGACCAGTTAGGCATCAATATCCATAAGTTAACTATC
AGTAGCGACAACGGCATCTTCGACGGTACCATCGAACTCCGTGTTCACGACCGCGAAGAA
GTTAAGACCATTATGAACCAACTCCGAAATATTGATGATCTGCAGGAAGTACAGAGAATC
CTGTAA
>28B_gene_id_218
ATGAAAAAATTATTCTTATCATTTTTAATGATGTTGACCTTGTTGCCTCTGGCAGCAGCC
AACAAGTATGACAACCCCGACACGATTGTAGTATCCCGTGATGGTACCGGCGAATTCCGC
ACTATCGACGAAGCCATCGAAGTATGTCGTGCTTTCATGGATTACAGCAAGGTAATCTAC
GTAAAGAAAGGCGTGTACAAGGAGAAACTCATCCTCCCTTCATGGCTCACCAACATCACC
ATCTGTGGTGAAGACCGTGATAACACTATCATCACATGGGACGATCATGCCAACATCAAA
ATGCCTGTAGGTGGACTCGATTCAGAAGCAGCTGTAAAGGGTAAACCGATGGGCACATTC
CGCACTTATACCCTGAAGGTACAGGGCAGTTACATCACCCTGAAGAACATCACCATCGAG
AACAATGCAGCCAAACTGGGACAGGCTGTCTCCCTGCATCTTGAAGGCGATCATATCCTG
GTTCAGAACTGCCGTCTGCTGGGCAATCAGGATACCGTTTATACAGGTATAGCCAACAAC
CGTTCAGCCTTCTACGATTGCGACATCGAAGGAACCACCGATTTCATCTTTGGTCCGGGA
AGAGCATGGTTTGAGAATTGTGAGATTCACAGCAAGGCCAACAGCTACATCACAGCCGCG
TCCAGTCCTGCCGGTCAGGAATATGGCTATGTATTCAACAAGTGCAAGCTTACCGCCGAG
CCAGGTGTAGACAAGGTTTATCTGGGCCGTCCATGGCGCCCTTATGCAGCTACCCTCTTC
ATGAATTGCGAAATGGGCAGCCACATCCGTCCAGAAGGATGGCACAACTGGGGCAAGCAG
AGCAACGAACAGACAGCCCGCTACAGCGAATATAACAACCACGGTGCAGGTGCTGCAACC
AAGGGTCGCGTAGCCTGGAGCCGCCAGCTCACCAAGAAAGAAGCAGCTAAAGTTACCATC
AAGAATGTCTTCGGCGAAGAAGCGTGGTAA
>28B_gene_id_219
ATGGCAATAATTCCAGATAAAACAACGAAATTGTACTATTCTATCAAGGAAGTAGGTGAA
ATGTTTGGTCTAAACGACTCTACGTTGAGATATTGGGAAAAGGAGTTTCCTTTTCTCAAA
CCGAAGGTTGCTGGCAATAAAGTGCGCCAGTATACCGATAAGGATATTGAGCAGGTAAGG
CTTATCTACAACCTTATCAAGGTGAAGGGATTGAAGATTGCGGCTGCCCGTAAGTATCTG
AACCAAAACAGAACGGGTGCCGAGAAATCTTCTGAAGTTCTCGACACCCTTATTTCTGTA
AGAGACCAGCTCAAAGAACTCAAAAGGCAGCTCGATGGACTGGTTTAG
>28B_gene_id_220
ATGATGACAGCTAATGAAGTGCGCGAATCCTTCAAGAAATTCTTCGAAGGTAAAGGCCAC
AAGATTGTTCCATCAGCACCTATGGTTATCAAGGATGACCCAACGCTGATGTTTACAAAC
GCTGGTATGAACCAGTGGAAAGACATCATCCTCGGTACAAAAGACCCAGGCAAGGATGTT
CGTCGTGTTGATACTCAGAAATGTCTCCGTGTAAGCGGTAAGCACAACGACCTCGAAGAG
GTGGGTCACGATACTTACCACCACACCATGTTCGAGATGCTCGGTAACTGGAGCTTCGGC
GACTACTTTAAGGAGGGTGCCATCGATATGGCATGGGAATACCTGACCGGAGTGTTGAAA
CTCAACCCTGCCGACCTCTACGTTACCGTATTCGAGGGTAGCAAGGAGGAAGGTCTGGAA
CGCGACAACGAGGCTGCAGGTTACTGGGCTAAGCACGTGCCAGCCGACCACATCATCAAC
GGTAACAAGCACGACAACTTCTGGGAGATGGGCGATACAGGTCCTTGCGGTCCTTGCTCA
GAGATTCACGTGGATTCTCGTACTCCAGAGGAGAAGGCTCAGGTGCCAGGCCGTGAGTTG
GTAAACAAGGATAACCCTCAGGTCATCGAAATCTGGAACATCGTGTTCATGCAGTACAAC
CGCAAGGCTGATGGTTCTCTCGAACCTCTCCCAATGCACGTTATTGATACAGGTATGGGC
TTCGAGCGCTTGGTTCGCATGTTGCAGGACAAGCACTCTAACTATGATACAGATATCTTC
CAGCCAATCATCAAGGAAATAGAGGCTATCTCTGGCAAGAAGTATGGCTTCACTACTCCT
ACTGGTGAGAATGGCGAGGGCAAGGATGAGCAGGAGAAGATTGATATCGCTATGCGTGTC
TGCGCCGACCACCTCCGTGCCGTAGCCTTCTCTATCGCCGATGGTCAGTTGCCAAGCAAC
GCCAAGGCAGGTTACGTAATCCGACGCATTTTGCGCCGTGCCGTACGATACGCTTACACA
TTCCTCGGTCAGAAGCAGGCATTCATGTACAAGCTCGTCAATGTATTGGTAGAGCAGATG
GGTGCAGCCTTCCCTGAGTTGCCAGCTCAGCAGGAGCTCATCACCCGCGTGATGAAAGAG
GAAGAGGATTCATTCCTCCGCACCTTGGAGAAGGGTATCAACCTCCTCAATGGCGATATG
GACGAGCTCAAGGCTCATGGCGAGACTCAGCTTGATGGCGTAAGCGCATTCCGCCTCTTC
GATACCTATGGTTTCCCTCTCGACCTGACAGAACTTATCTGCCGTGAGAATGGTTACACC
GTAGATGCTGCAGGCTTCGACGAGGAGATGAAGAAGCAGAAAGAGCGTGCCCGCAATGCT
GCTGCTGTAGAGAACGGTGACTGGGAGGTTTTGAAAGAAGGCGACCAGAACTTCGTGGGT
TACGACTATACAGAATATGAGTGCCACATCCTGCGCTACCGCAAGGTGACTCAGAAGAAG
AACTCTTTCTATGAGTTGGTACTCGACAACACTCCATTCTATGGTGAGATGGGTGGACAG
GTTGGCGACAAGGGTGTACTCGTTAGCGAGAACGAGACCATCCAGGTTATCGACACCAAG
CGCGAGAACAACCAGAGCATCCACATCGTAAAGGAGTTGCCAAAGGATGTAAACGCTGAT
TTCATGGCTTGCGTAGATATCGAGAACCGCGAGGGAAGTGCAGCCAACCATACAGCTACC
CACTTGCTCGACTACTGCCTGAAGCAGGTTTTGGGCGACCACGTAGAACAGAAGGGTTCT
TATGTAGATAAGGACACCTTGCGTTTCGACTTCTCTCACTTCCAGAAGGTAACTGATGAG
GAGCTCCGCAAGGTAGAGCACATGGTAAACGAGATGATCCGTGCCGACTATCCATTGGAT
GAGCACCGCGATACTCCTATTGAGGAGGCTAAGGAACTTGGCGCTATCGCCCTCTTCGGC
GAGAAGTATGGCGACAAGGTTCGTGTGGTTCGCTTCGGTCCATCTGCCGAGTTCTGTGGT
GGTATTCATGCCAAGAGCACAGGTAAGATTGGTTTCTTCAAGATTATCTCTGAGAGCAGC
GTAGCAGCCGGCATCCGCCGTATCGAGGCTTTGACTGGCAAGGCTTGCGAGGAGGCTATC
TACGGTTTGCAGGATACCATCGTAGCCTTGAAGGGCTTGTTCAACAACGCCAAGGATCTC
GAAGGTGTCATCAGAAAGTACATCGACGAGCACGATGCCTTGAAGAAGGATGTTGAGAAG
TTCCAGGCTCAGGCTGTAGAGCGTGCCAAGGATAAGCTTGTAGAGAATGCAAAAGAAATC
AATGGTGTGAAGGTTGTTACAGCCGTATTGCCAATGGAGCCAGCAGCTGCCAAGGATTTG
GTATTCAAGGTTCGCGAGGCATTGCCAGAGAACATGATCTGCGTGGTAGGTTCTGTTTAT
AACGACAAGCCTATGCTCAGCGTAATGTTCAGCGATGATATGGTAAAGGATCATGGTTTG
AACGCTGGTAAGATGATTCGCGAAGCTGCCAAGTTGATTCAGGGCGGCGGTGGCGGTCAG
CCTCACTATGCTCAGGCTGGCGGTAAGAACAAGGACGGCTTGAGCGCTGCAGTAGATAAG
GTTGTAGAGTTGGCTCAGCTGTAA
>28B_gene_id_221
ATGGTAATGAAGAATCCTTTTGTAACAAATGGTTACGCCGGTCCGGAATACTTCTGCGAC
CGTATGGAAGAAACCCAGCATATCACAGAGATGCTGACCAATGAGAATAACATGGCTCTG
ATTTCCCCTCGACGCATCGGAAAGACAGAGCTGATTCACCATTGCTTTGCCCAGCCAGTC
ATCCAAAAAGATTATTATACTTTTATCATAGACATCTATTCAACCAATTCCGTCAGCGAT
CTGGTCAATATGTTCGGCAAAGCCATTATTGATGAACTTCGCCCTAAAGGCAGAAGCGCT
TGGGAGAAATTCCTGATAGCACTCTCTTCTCTCCGTTCAGAAATCTCTTTCGATATCAAC
GGGGCTCCAGTTTGGGGAATAGGCATCGGCAACATAGTAAATCCCGAAATTACGCTTGAT
GAGATATTCTCTTATCTCAACCAAGCCGACAAGCCATGTCTTGTTGCCATCGACGAGTTT
CAGCAAATCACCAACTATGCCGACAACCGCATAGAAGCTTTACTCCGTACCTACATTCAG
CGTTGCACCAATGCCCACTTCATCTTCTCGGGTTCTCACCGCCATCTGATGGCAGAAATG
TTCACATCTCCTGCCCGCCCATTCTATCAGAGCGTGACGCTGATGAACCTGAAGCCTCTG
GATGTGGAGAAATACAAGGAGTTTGCCACAGCCAAGTTCGAGGAGCGCAACAAACATCTA
GATACTGCCATTATCGGAGAACTCTTCGCCCGTTTCGGTGGTGTCACTTCATACATCCAG
CGAGTAATGAATGTTCTCTTCCTCAAGACTCCCGAACAGGGTACCTGCACTCTGGATATG
GTAGATGACGCCATCAACTACAATCTCAACATGGCATCAGACACCTACGAGACCCTTCTG
CGCCAGATGCCGGAAAAGCAGCGCAATGTCTTCATCGCCATCTCTGCAGAGGGCGAAGCC
AGAAGCGTAAAGAGCGGAGCCTTCGCAAAGAAATATCATCTCCCGTCGCCAAGCTCTGTA
AATTCCGCCCTGAAGGGATTGCTGGAGAAAGATTTCATTACCCAGCAGGATGATGCCTAC
GTGGTATATGACAAGTTCTTCGATTTGTGGCTGAAGAAGTATCTGAAATAG
>28B_gene_id_222
ATGGCTATTATAAAGACAGTAGAGGGAAAGACTCCTCAATGGGGAAAGAATTGTTTTATC
GCTGAGAACGCCGTACTGACCGGCGACTGTATTCTTGGTGATGACTGCAGCATCTGGTAT
AGTGCGGTATTGCGCTCTGACGTGGATGCCATCAGATGTGGAAACAGAGTGAATGTACAG
GATTGTGCATGCATCCATCAAACCGGTACGATGCCTTGCATCCTGGAGGATGATGTATCT
GTGGGACATGGTGCCATCGTCCACGGAGCCACAGTCAGAAAAGGCGCACTCATCGGAATG
AATGCCACTGTGCTAGACAAGGCTGACATTGGAGAAGGGGCTATTATTGCTGCAGGTGCT
GTAGTTACCCATGGCACCAAAGTTCCTGCACATGAGATTTGGGCGGGTATTCCAGCCAGG
AAAGTAAAGGTCTGCGCTCCCGGCCAAGCCGAAGAATTTGCCAAGCATTATTCCGGCTAC
ATCAAAGACTGGTATCTGAAGGAAGATAAATAA
>28B_gene_id_223
ATGGCAACTATTATTCGTCAATCATATATCGACAAGATAGAAAAGTATCTTGGAAAGGAG
ACCATCATCGTATTAGTAGGTCAACGTCGTGTAGGTAAAAGCTGCATGATGAAAATGATT
CGTGACCGCAAGAAGGCAGATGCCTGCAACAATATCATCTTTATAGATAAGGAGAAAAGA
GAGTTTGACAACATTCAGACCTATCAGGATCTCAACGACTATATCGGAGAGCACTTTTTA
TCCGATAAACATAACTATATCCTTATCGATGAGATACAAGACATCAGGGAATTTGAACGC
TCCATCCGAAGTTATCGCAAAGAATCCAACACCGACATTATCATCACAGGTAGCAATGCC
CGCATGCTGAGCAATGAACTGAGCACACTCATCGGTGGCAGATATAAGGAAATCTATATC
CAATCGCTGAGCTATAACGAGTTTCTGGAATTTCATCAACTATCAGATAATGACGAAGCA
CTTGCTCTGTACATTCAGTATGGTGGCCTGCCTGGTCTAGCAAAGATAGGACTGGAAGAG
GATGATGCACGTGAATATCAAATGGATATTTACCATACCGTCTTACTTAAGGATGTCATT
ATGCGCAACCAAATAAGAAACGTGCCATTCTTAGAGAATTTAGTACGTTTTCTCGCAGAC
AACACCGGTAAGTTGATTTCCGCCAACAGTATCGCCAAATATATGAAATCACAAGGCGAA
TCTATAACGTCCACGGCTATCATCAATTACATATCCTTCCTTTGTGAAGCCTATATCCTG
CACAAGGTGAACCGCTATGACATCCACGGCAAACGTATCTTTGAAACCAACGATAAGTTT
TATTTTGAAGACAACGGCATTAGAAATGCCATTGCCGGGGGAACACGTGAAGGAAACATC
GAGAAAGTGATAGAGAATATCATCTATCAGAACCTCATACGCTTGGGCTATCAAGTTTAT
GTAGGACAACTGCAAGCTGGAGAAATCGACTTTGTTTGTACCAAGCCAGAAGGCGAACGC
ATCTACGTGCAAGCTTCCTACATCATAGCCGACGATGCAACCAGAGAACGGGAGTTCGGT
AATCTCCGTGCCATCAAGGACAATTATCCGAAGTACGTTATCTCCATGACTCCTCTGCTC
ACAAAAAATGATAATGACGGCATCACGCACCTGCATCTTCGCAAGTTCCTGACTGAAGGA
ATATAA
>28B_gene_id_224
ATGATTGCGGCTGTCAGTATTCGAAGAGACGGCAAGGTGGTAGGACAGAATGTGAATCAG
CAACAGACAGTAGCACCAAAGACTGAGCCCATGGCTGTGCTTGAAGATGGTTCTGTACAA
TTGAATACTACAGAACTTGGAAAAGACATTGTAGGCTACGGAGGCATCGTGCCATTGGAG
ATTACCTTGCAGGATGGCAGGGTAAAGAGTATCAGAGCACTTGCCAACTCAGAGTCTCCC
GATTTCTTTACAGAGGCTTCTGCCCTTCTTACAAAATGGAACGGCAAGACGATAGAAGAC
GCTCAGAAGATGAAGGTGGACGCCGTTTCTGGTGCGACGTTCTCTTCAAAGGCAATTATC
GGAAACGTGCAGCGAGGACTTCAGTATGCAGCCAAGAATCCTGTAAAGACTTCAGTATGG
TCAGAGTCTGAATTCTCTGCTAAGGCTATAGCCGGACTGATTGTTGTGCTCATGGCAGCC
ATCGTACCGCTTTTCATTAAGAACAGACGATATAGGATAGCTCAGCAAATCCTGAATGTG
ATAGTGCTTGGTTTCTGGTGTGGCTCATTTCTTAACTATACATCAATCGTCAGCTATATG
TCAAATGGCATGAACGTAGTGGCATTGATAGTGCCGGTAATCATGCTAATCACGGCATTC
GTATATCCTCTCTTCGGCAAGAAATCATACTATTGTACGCATGTGTGTCCCTTCGGTTCT
TTGCAGGAACTTGCAGGAAAATGCGTTGGATATAAAGTCAGAATGAAACCAACTACAGCC
AAGCGTCTAGATTGGTTCCGCCAGATTCTGTGGACCATACTCATGCTGTGTTTGTGGACG
GGTATATGGTTCGACTGGATTGATTATGAACCCTTCTCTGCCTTTGTATTCCAATCAGCA
TCATGGGTGGTCATAGCCATTGCCATAACCTTCGTAGCACTCTCAACGGTAATCATGCGA
CCATACTGTCGCTTTGTCTGTCCTACAGGTTCGCTCTTGAAATACAGTCAATATTCTATT
TTAAAGAAAAAGAAATAA
>28B_gene_id_225
ATGCTCATCATGACGATAGCAGCATGGGCACAGCACGATTCAGACTCCCTCAAAAATGAT
TTCAGTAAGCATCATCAGCAGGATAACTATAGAAAAAATCCGCATGGTGACAAGTTAAAA
CAAACCCAGCATCTGGGCGAAGTAGTGGTTCGTGGCAACCAGGTAAAGCGTGTCAACTCG
TCGGCATTCAATGTCATGGCAGTAGATACACGTCGCCTGCGCAACACCAACCTCGACCTG
GCGCATGTTCTCGACCGCATATCGGGCGTGAAAGTGCGTGAGGACGGAGGTCTTGGCTCT
GGCGCAAGCATCAACCTGAATGGCTTTACGGGCAAGCACGTGAAACTCTTTATCGATGGT
GTGCCGATGGATGGAGCATCATCCAGTTTCAGCATCAACAATATACCTGCGAGCTTTGCC
AACCGCATCGAGGTATATAAGGGTGTCGTACCCGTAGATTTCGGTGGAGATGCCCTGGGA
GGTGCCATTAATATCGTGACCGACCACTCGCCGCATACATACGTTGATGCCAGCTATAGC
TATGGCTCATTCAATACTCATCGCAGTAATCTCTCTCTAGGATGGACGGGCAGATCGGGA
CTTATGCTCCGCTTGAACGCCTATCAGAACTATTCAGACAACGACTATAAGGTAAAGACG
CAATGGACTGATCTTGAGACCAATGCGGTGAGCAACGAAGAGGCGTGGTTCCGCCGGTTC
CACGACAGATACCACAACGAGGCTGTCATCTTCCAGCTGGGTGTGGTAGATAAAACATGG
GCCGACAAGCTCGTCTTCGGCTTGAACTATAGTCATGAATATGCACAGATACAGAACGCC
AATCTGATGAAAATCGTGTTTGGCGGCAAATATCGCACAGCGCAAGGATGGACTCCCTCA
CTGCTCTATGAGAAGCGAAATCTTGCTATCCCAGGTTTGAACTTCCGATTGTCGGCACGC
TACGACATGGTGAAGACCAATAATGTGGATACGCTCAGCCGCACCTATAGCTGGACGGGT
GAGTATAAGGTAAACGCCTATCAGGGTGAGGGAGTTCCAACACTTGCCGAATTCAAGGGT
TACACCCTGGCTACCGTTGCCAACCTGACCTATCATCTTGGCGACCAGCATTTCTTTACG
CTCAACGATACTTATACCCATTATCGCCGCCGCACCACCAACGCAGCATCCAATAGCGTT
CAGAGTTCAGCAGCCACCTTCATGCGCCGCATCAATGCCAAAAACACCTTGGGACTGTCG
TACAAGTTTATCCCCAACCAGCATTGGAACATGGTGGCCTTCCTGAAGTACTACGACTCA
CATGTTAGAGGACCTGTGAACATCGCTTCATCCGGGCGTGCCGACTATCAGGAGCAGGAA
CGTTCTACCGATGCCTTGGGATATGGTGCAGCAGGAACTTACTTTCTGTTGAACAAAGAC
TTACAGATAAAGCTGTCGTATGAGCGAACCTATCGTCTGCCTACCGACCGTGAGCTTTTT
GGTGATGGCGATTATGAGGACGGCAATGCCACCCTTCGCCCGGAGAAGAGCGACAACGTG
AATCTGAACCTGGGCTATCAGCATACTTTCAATGATGCGCATACCCTAAGTGTAGATGCA
GGCTTCAACTATCGCCACGTAGCGGATTACATCATCCGAACCATCGGACAGAAGGGAGTA
GCCGTGAGCACCAACCACGGCAAGGTGCTGGGACTGGGAATGGACCTGGGCTTGCACTAC
TATTACAAGGATGTGGCAAGTATCGGTGGAAACTTCTCCATGCAGAACACCCGCGACAGA
GAGCGACTCAACAGTATCGGGGCAGAATCGGTAACCTATGGCGACCGTGTGCCTAACTTG
CCTTATACCTTTGGCGGTGCTGATGCAAGCTATACTTTCAAGCATGTGTTGGGCAAGGCA
AACCGACTTACCATAGGCTGGAACATGAGATACGTACACCGGTTCTTCCGCTCATGGGCA
AGCGAGGGTGCTAAACTCTATGTGCCAGAGCAATGGAGCCATGATGCCAACCTGGTGTAT
GCGATACAAGGCGGCAGATACAACGTATCGATAGAGGCGAACAACTTCACCAATGCCCTA
CTCTACGACAACTATAGCTTGCAAAAGCCAGGGCGCAGTTTCAGCATCAAGTTCCGCTAT
GTGTTTTACAAGCAATAG
>28B_gene_id_226
ATGAAAAAGACTTATTTATCACTGTCAAGAATGGCAGTGACAGGGCTATTCTTGTGCCTT
TTCGGAATCACACCCGGGCTTACAAGCTGTAGCAGCAGCGATGATATTTCGGGTGCAGAC
AGTGGCTCGGGAAATGAAAACGGAGACGGTTCCTCTTCGGGTTTTGATGAAGCAGTAAAG
AACGGGAAGGGTTCTTACTTCATTGCCGTAAAGACCGACAATGGTACAGAATACATCATG
CAGACTAACAGTCTGACGGCAGGCAATCTTGACATCAGAAACAACATCATGGAATTGCCA
CAGACAGAATATACCTGGATATTCAACAACCACGATGCCATCGGTATGGTTTATCAGCAG
CAGTTTGCCGGACTGGGATATGGGCTGCGCTGGACATCGGATGATTCACAGTTTTCCAAG
CTGGGTGAGTTCCGCATCGACACCCGCTTCTCCAACTATGGCTTCTTCAATGGTCAGTTG
CTGACCAGTGTAGGAGGTCAGGTTTCTGCCGACGGCAAGCGAAACGACGGAGCCACCTTC
GCCTTCTGGAACATCACTGCAGACGGAGTGAAACTCGATCATGCTAAGACCATCTGGACG
GAAGACATCACAGGCAATGGTCAGCAGGTCACCTTCTCCAGCATCATCGACAATGGCGAC
GGAACTTTCCTTACAGCGATGGTTCAGTCTGCATTCCACCAGACGGGAACCGGTGATGGC
TCCAGCATTGGCGACGTGAGATATCCTGATAGCGTATGGGTGGCAAAGATGGATAAGGAT
CTGAACGTACTGAAGGTTTATCGTGACGACCGTATCAGCTATGCAGCCGGCCAATATCGC
TCTCAGGTTCTCCACGAAGTATTCAAGACCAACGATGGCACGGTGTATGTCTTCTCCAAT
GCATTCAATACCGCAACCACCCGCAAGGCTGGTGCTCTGCGCATCAACAAGGGAGCAGAG
GAATTTGATAAAGATTATTATTTCGACATTCAGACTCCTGCCGATGGCTACAAGTTCCGA
CGTGTATGGTACATCACAGACAGTAAGTTCCTGCTCGAAATCTACAACGAGAAGAATATC
AACACCATGACAGTCGGCCATCAGTTTGCCATCGTAGATATGGAGAGCAAGAAGTTTACC
TGGCTCAGCGGCATCCCTACGAAGAATCTCATCACATCGGGTACGGAAACCGGAGGCGTT
CCGATGTATGCAGATGGAGTAATCTATCTCCCTATCACCCAGTTTGGCCAGGATGCAGCC
ATCTATCAGGTGAATCTAGAGACTGGTGTGGCAACCAAGGGCATCAGTATCAAGGGTGTG
ACGGAAATCAGAACACTCGGAAAATTAAACAGATAA
>28B_gene_id_227
ATGAAGAAATTTTTCTTTTCAGCTGCGCTTATGGCGCTTGCATCATGCATGACATTCACA
TCATGCTCAGATGATGACAACAGTGGAAATGACGGTGGTGCCTCTGGCATCGACCCAAAA
GAGGTTAGTTTTATCGTAACTTCCGGCGACCCTAATACCGACCTTACCGGTGGTGTCTAT
ATGAAGGTTTACAATGACCTTTCAACAGCCAAGAATGGTGAGACGGTGTATGGCGCATCA
GATGCTGTGAAGTGTTACGACAGCTTCACACAGGTTACTTACAATAAGACCAGCGGCATT
TTTACGGGCTATATCTATGCCCGCGGTGCTTCTGCTGAAGGTATCGGCAGTCTGAAGGCA
GGTCTCCGAAGCTATCAGGTAGAGAATGGCAAGATGACAGAAGTGGGTTCACCAGTCCTG
GTTTCAGCTTTCGGTAACACAGGTACATTCGGAACCAATTCCTACGCAGCACAAATCAGT
CAGCCATACGCCATGGTAGTGGATAAGACAGGTGCTGGCAACAACATTGCGGTAAGTCTT
ACCCAGTATGCCATTGACGAAGTAAACCCTAACATCTCCAATATTGTGGATATGGGCAAT
AATCAGGTGGCAATGGTCGTGAACTACAGCAATCGTGATTCTGCCGCAGTCGCCATCTGC
GACTATAGTCTGAATATCAAGAAGATGATTTACGACGATCGCATCGGCACATCAGTAGGA
GCCATGCGCTCTGTCCGCTATACCCAGAGCGGTGCCGATGATAATGGCAACATCTATGTA
TTCTCAGGTTCCAGCGCTACAGACAGCAAGGTGGGTGCCCTGCGCATCAAGAAGGGTGAG
ACAGAGTTTGACAAGAACTATCAGTTCAATATCTTTGCCGCATCAGATGGTTACCGTTTC
CGCAAGGCATTCCACATCAGTGGCAGCAAGTTCCTGCTGGAATTCTATCTCGACAAGAAC
AAGTATGGCAACATGGATGCTTCCGGCAAGATGGCTGTAGTGGATATGGATGCTAAGACC
CTGACATGGGTAAGCGGACTTCCTGATGCCTCAACCGTATCATTTGGCTGGGGCGACGGC
TATGCTGATGCCTACTATCTGCCAGTGGCTGCTCCTACAAGCATGAGTGGTGGTTCAGGA
AGCGGTTCTGGCGGTAGCTGGAATCATGGCGGCAAGAGTGTAACTCGTGCAGAGAGCACC
TCTTCCGTTACCCCAACCATCTACAAGATAGATGCAACTACAGGTGTGGCAAGTCCATTC
ATGACCTTTGGAAATGGCGACTTGCTCAAGGCTATAACAATTCTTAAACAATAA
>28B_gene_id_228
ATGCATAAACTTAACAAAATGCTCATAGTCGCCTTGGCGGCTATGGGCTTTGCTTCGGCA
AATGCACAGACTACTCTTCCTGGCAGCATTCCGGAAGCAGTGAAGGAAAATGTAAGCGCA
AAGGCTGTGATGGAGAACATCATGACCCGTACAAGCGTAAGAAAGTTCAAGCAGCAGCCA
GTGGAGGATGTCAAGATAGAAGCCTTGCTCCGTGCCGGTATGGCTGCACCTACAGCGAAC
GATATGCAACCATGGCATTTCGTGGTTCTGAAGGACAAGCAGGATATTGAGAAATATGCA
GAATCCAATAAGTATCATGCAGAGGATATCAAAAAGACACCTCTCTTCATCTTTGTCTGC
GCTGATACCACCCGTATGGCAGAGGGACAGGGCAAGGAACTCTGGGTACAGGATCTTTCC
GCCGTTTCCGAAAACATTCTCCTGGCAGCTCATGCCATGGGATTGGGAGCCTGCTGGACA
ACCATCTATCCTATCCAGAAGAAAGTGAATGGCATTTCCAGAACATTGAATTTGCCTGAC
AATCTGATTCCGCTAAATGGTATCATCATCGGTTATCCTGACGAGCCTGAGCAGCCAAAA
GATAAGTGGGATACCAAGAAGATTACCTACGGAATACCGAACTAG
>28B_gene_id_229
ATGAAGAAAAGAACATTGATTTTAGCAGCAATATTAAGTATGGGAATGGCTAGCAGCATG
ATTGCAACAACCAGAAGCTCACACTCTGAGGTAATGACCAAGGAAGCTGACGGTACTTAC
ATCATCAATACCACCACACTGTGCAAAGACGTTAAGGGATTTCGTGGCAATACGCCCCTT
TCTATCTATATCAAGAAAGGAAAAATAGTAGGAATCAAGCCGCTTGCCAACAAGGAGTCT
CCCAACTTCTTCAATAAGGTAAAACAGGGGTTGCTCAACAAATGGAATGGCATGAAAGCC
AGCAAGGCAGCTACTGTCCAGGTAGATGGCGTTACGGGTGCCACCTTCTCCAGCAAAGCA
GTAAAGGAAAATGTAAAGCGTGGCATTGCTTATTACCAGAAGCATAAGTAG
>28B_gene_id_230
ATGTATCGGGAATATACCCTCACCATTCGCCCCAGCCGTGATTTCCTTCAGGAACTGTTA
TGGCATGGCAGAAATATCATCGTACTGAAGCCCGAGAACTTGAGGCAGGAGATGATTGAT
ATCTTAAAGGATATGACGAAGAGTTATGAGACGGGCGAATGCCTGAATGGGGAGGAATAA
>28B_gene_id_231
ATGCTGATAATCTTTGTGGATGTAGTAAGATTTGAAGCAAAAAGTGTAACATCAAAACGA
TTAATTATGAGAAGAATTGCATTTTATCCAGTAGGAGGAGAGCGTGTTAGTCTACCAGAG
AGGCATATCAAGGCTTATGTAGACGATTATTGTCACGAGTTTGGACAGACGGATACAGAC
ACAAAGTTGATGCATCTGCTTTATGTTGCCGACAAGGGCTTTGATATCTTATCGCATATT
CGTGAGTTTTTAGACAATCATCCTGAGATTGCCCAAGATAGTATCAAGCAAACATTGGCG
TATTTCGTTTCGCATCTTAGATACCCTGAAGGCGATAGATATGTGGATGACCGGTTTGCA
ATGGCTAATTATCTTAAAGAAACGCTTAGCTTAGAGAAAGTGTTGGATCTTCTCATGATG
GAGATTAGATTGAGATTCTCTTATACAGAAGACGATAAGTCTGTAAATTTTACGCAGAAA
TATCTTAGATGGGATAGTTTGGCTTCGTTGAAAAAGTCTTTGAAAAGTGAAGAGCTACTC
AAACGAATTGTCAATCCGTCAGGATTTTACTGCGTTTCAGAATCAGATATTGTTAAAGAA
AATCTTTGGCCTACGCTGGTTGGAGAATATATGCGTTCTCATTGGTATAATGAGGATATA
AAGATAGTCTATCCAAATCCTTATGAAGAACAGGTAATAGATGAGTTCAACCGAAATGCA
AAGGAAGATTATAAGTATGTACTTGGTGCTCCTGCTGAGCCATGGAGAGGTAACCCGCTC
AAGGCAAAAGTCGTTATTCTTAGCCTAAATCCAGGATTTAAGTTAGGTGTGAATGATGAG
GTGAAAGATAATGTTGACATTCGTTTGCGAGAGGGTGCTATGTCCGAATTGTGCGATACG
TTGACATTTAAGGTAGATGGCTTGCTGTTTCCTCAAGAATATTATGTTAAGGGGCATGAA
GAATACAAAGAGAAATGTAGCATAAACTTAAGTAATGTAGATTATGGAGATGCGTTGAAT
GAGATTGGTGACTATTATTGGTATAATAATATTAATCGACTCAACATAAATCATCAAAAG
GAATATGAGTTTTTCCGAAACTTTGCAATAGTTCAGTATTGTGCTTACACTTCTGTTTCT
TTTAAGGATTTTCCAAGGGGTGTTGTGTTGCCATCTCAGGAATTAACGAAGAAACTAATT
AGATATTTGGCTTATGAAAGAGAAGATGTGGTGTTTGTTATTATGCGAAGTGCAGCAAAA
TGGAAGGAATTATTAGATGCTGATGTTTGGGAAAAAATGCAATCACGTCTTATCGTTAAT
AAGAACATGAGTCAGTCTTTGTCTGAGAATAATCTTGGTAAAAAGAACTTCAATATGCTC
ATAGAGTATTTGAAATAA
>28B_gene_id_232
ATGGAAGAAGGCAGAGTTGAAGGCAAACATGAGGTCAACACAGAAACAGCACAACGTTTG
CTGGCGATGGGACTTTCTGCCGAATGTATTTCATCTGCAATTTAA
>28B_gene_id_233
ATGAAGAAGATTTTAGTAATGTTCACAATGATGATGGTGGCAATGGTAACCTTTGCCAAG
GACATCAAGACCGTAGTGTTCACCACAACCCCACAGATGCACTGTGCGGCTTGTGAGAAT
AAAATCAAGAGCAACCTTCGCTTTGAGAAGGGTATCAAGAGCATTGAGACTTCTGTGCCA
GACCAGACTGTCACAGTACAGTATAATGCCGACAAGACAACCCCAGAGAAACTCCAGAAA
GGTTTTGAGAAGTTTGGCTATAAGGCTCGCATCCTGAAAGATGGCGAGAAGGTCGAGAAG
AACACTGGGGAGAAGTGTGACTTGATGTAA
>28B_gene_id_234
TTGACCAGCAAGTATAAGGCGCTCTTCACGGCTTCTTATAAGACTCCACTTGGTCTTTGG
CAATTTGATGCCACCGTGCAGTTGAATGGTGGAGGCAGAAATCCTGAGCCTTACCAGTTG
GCAGATGGAAGCCAGTCATGGTCTCCTCGTTTCCATAGCTTCGGGCAAGTGAGTGCACAG
GTTACGAGATGGTTCCGCCATTGGAGTATCTATGTGGGAGGCGAGAACCTGACTGGTTTC
AAGCAGAAAACTCCTATCTATGGTGCCAGCAACCCATGGGGAAGCGATTTCGAGCCAACC
TTGGTTTGGGGACCTGTAGAGGGCAGGATGTTCTACGCAGGAGTGAGGGTACACTTTTAA
>28B_gene_id_235
ATGAAGTTCTTTGGAAGACAAAACGAAATAAAAGAATTGCAAGAAATAAGAAATCTATCT
TTGCAAACGGCCCGTTTTACAATCGTAAACGGACGCCGACGTAGCGGTAAGACATCCTTA
TTGATAAAAGCATACGAGGATGTTCAGGATATGCTGTATTTCTTTGTTGCAAGAAAATCA
GAAGCAGAACTCTGCAGAGATTTTATCGAAGAGATGACGAGCAAACTTCAGCTTCCTATT
CTCGGTGAAGTAACACGCTTTGCTGACATTTTTAAATATCTGCTTCAACTATCCAAGATT
CGCCCTATCACTCTCATCATTGATGAGTTTCAGGATTTCAAGCGGGTTAATCCATCAATC
TTTTCAGATATGCAAAAGATATGGGACCTTAACAAACAGGAAGCTCATATTAATCTTGTG
GTCTGCGGTTCTGTTTATTCACTTATGAACATCATCTTTAAAAATAACAAGCAACCT
>28B_gene_id_236
ATGAACGTAATTACAAAAAGTGTTCAGTTGCCTGATGGAAGAACCATCACAATTGAGACC
GGAAAAGTTGCAAAACAGGCTGATGGTGCTGCGGTTCTCCGCATGGGTAACACAGTGCTT
CTCGCAACTGTTTGTGCAGCAAAGGATGCAGTTCCGGGTACAGATTTTATGCCTTTGCAA
GTAGATTATCGTGAGCAGTACAGTGCTGCAGGTCGTTTCCCTGGTGGTTTCACCAAGCGC
GAAGGCAAGGCTAGCGATGAGGAAATCCTTACATCTCGTCTTGTGGACCGTGCTTTGCGT
CCACTTTTCCCTTCTAACTACCATGCAGAAGTTTACGTACAGGTAATGTTGCTCTCAGCC
GATGGTGTTGACCAGCCAGATGCCCTCGCAGGTTTCGCTGCTTCAGCTGCCATGGCTTGT
TCAGATATTCCTTTCGAGTACTATATCTCTGAGGTTCGTGTAGCTCGTATCAATGGTGAG
TATGTTGTAAACCCTACATTCCAGCAGATGGAAGAGGCAGACATGGATATCATGGTTGGT
GCTACCAAGGACAATATCATGATGGTAGAAGGTGAGATGAAGGAAGTTTCTGAGCAGGAT
CTCATTGGTGCCCTCAAGGTGGCTGCCGAGGCTATCAAGCCTATGTGCGAACTCCAGTAT
GAGTTGGCTAAGGAGAAGGGTACTGACGTGAAGCGTGAGTATGACCACGAGATCAACGAT
GAGGAACTCCGTGAACAGATTAAGTCAGAGCTTTACAAGCCAGCTTATGATATCAACCAC
CAGGCTTTGGAGAAGCATGCACGTCAGGATGCTTTCGACAAGGTTTTGGCTGATTTCCTC
GAGAAGTATGACGCTGCTCATACCGATCTTTCTGAGGAAGACTTGGAGGAGAAGCACGCT
GAGGCTACCCGTTACTATGATGACGTAATGCGCGATGCTATGCGCCGTTGCATCCTCGAC
GAGGGCTTGCGCCTTGATGGCCGTGCTACTACAGAAATCCGCCCTATTTGGTGCGAGGTT
TCTCCACTCCCAATGCCTCACGGAAGCGCTATCTTCCAGCGTGGTGAGACTATGTCTCTC
TCTACATGTACTCTTGGTACAAAGATGGATGAGAAGCTTATCGACGGTGTGCTCGAGAAG
AGCTACCAGCGCTTCCTCCTTCACTATAACTTCCCTCCATTCTCAACAGGTGAGGCTAAG
GCTCAGCGCGGTGTAGGCCGTCGTGAGATTGGTCACGGCCACTTGGCATGGCGTGGTTTG
AAGGGTCAGATTCCTACAGACTTCCCTTACACAGTACGTTTGGTAAGCCAGATCTTGGAG
TCTAACGGTTCTTCTTCTATGGCTACTGTTTGTGCCGGTACTCTCGCCCTGATGGATGCA
GGTGTTCCTATGAAGAAGCCAGTTTCTGGTATCGCTATGGGTCTTATCAAGAACCCAGGT
GAGGACAAGTACGCTATCCTCAGTGATATCCTCGGTGATGAGGACCACTTGGGTGATATG
GACTTCAAGACCACTGGTACCCGCGATGGCTTGACTGCTACACAGATGGATATCAAGTGC
GACGGTTTGAGCTTCGAGATTCTTGAGGAGGCTTTGATGCAGGCTAAGGCTGGTCGTGAG
CACATCCTCAACTGCATGATGGAGACAATCTCTGAGCCACGTGCTGAGATGAAGCCACAG
GTTCCACGTATCGTAGCATTCGATATCCCTAAGGAGTTCATCGGTGCTGTTATCGGCCCT
GGTGGTAAGATTATCCAGCAGATGCAGGAGGATACTGGTGCGACAATCACTATCGAGGAG
ACTGATGGTAAGGGTCACGTCCAGGTATCTGCTCCTAACAAGGATTCTATCGATGCAGCT
TTGGCTAAGATCAAGGCTATCGTAGCTGTTCCTGAGGTTGGTGAGGTTTACGAGGGTACT
GTTCGCTCTATCATGCCTTACGGTTGCTTCGTAGAGATTCTCCCTGGTAAGGATGGTTTG
CTCCACATCTCTGAGATTGATTGGAAGCGTCTTGAGACAGTTGAAGAGGCTGGCATCAAG
GAAGGCGACAAGATCAAGGTGAAGTTGATGGAGATTGATCCTAAGACTGGCAAGTACAAA
CTTTCTCATCGTGTATTGATGGAGAAGCCAGAGGGTTATGTAGAGCGTGAGCGTCGTCCA
CGTCCTGAGCGCGGTGAGCGTCGCGGTCGTCGTGATGATCGTCATGAAGGTCGTGGTGAG
CGTCCAGCTCGTCAGCCACGTCGTTACGAGCATCGTAATGATGAGCAGGCTCCTAAGGAG
TTCAACGACTCTTTGGATCACAACAATGATGTAGAATAA
>28B_gene_id_237
GTGGCAGCGATTATGGTAGCTGCACTGGCTTTGACTTCTTGTAACAACAAGAAATTCCAC
ATCAACGGCAATATCACAGAGGCTCAGGACTCTATGCTCTATCTGGAGAACATCAGCCTG
AACGGTCCTGTGAAAATCGACTCTGTGAAACTGGGCGAGGATGGTGCCTTTGCCTTCGAT
GAGGCTGCCATGGACTCTGTTACCCCAGAGTTCTACCGCTTACGCATCGCCAACCAAACC
ATCAATCTTTCCATCGATTCTACAGAAACCGTCAAGGTAAAGGCGGCTTATCCGCAGATG
AGCTTCAAATACGAAGTGGAAGGTTCTGAAAACTGCAACAAGATCAAGGAGTTGTCTCTT
AAGCAGATGACTCTCCAGAGCAATATCAACGGGCTCGTGAAAGATCCTAACATCGGCAAC
GATTCTATCGAATCCATCGTAGGCCGCATGCTCCAGGCTTACAAACAGGACATCAAGACC
AACTACATCTTCAAGGAGCCAATGAAGGCATACGCTTACTATGCGCTCTTCCAAACGGTA
CAGTTGGGCAATGTGAATACACTTATCTTCAACCCTCGCAACAACAAAGACGACGTGAAG
GTATTTGCTGCCGTAGCAACCAGTTGGGACACCTACTATCCTGGCGCTGAGCGTGGCAAG
AACCTCCACAATATCGCCATCGAGGGAATGAAAGACATCCGCATCATCGAGAACCAGATG
GCACAGCAGCAGATTGAGGCCAGCAAGGTGAGCGTAAACGGATGCATCGAACTTGCACTT
CAGGACAACAAGGGACAGGTACGCCGTCTCTCCGACCTCAAGGGCAAGGTGGTACTGCTC
GACTTCCATCTCTTCGCCAGCAAAGAGAGCACCAAGCGCATCATGATGTTGCGTGAACTC
TACAACAAGTATCATGCTGCCGGACTGGAGATTTATCAGGTATCAGTAGACCCTGACGAG
CACTTCTGGAAGACCTCTACCGCTGCCATCCCTTGGATTTGCGTACGCGATGAAGATGGC
ATTCAGGGCAAGAGTCTGGCTCTCTACAATGTCCAGAGCATTCCTACCTTCTTCCTGATC
GACCGCACCAACACCCTGCAGGCACGTGATGCACAGATTAAGGACATAGAGGCAGCCATC
AAGAACCTTCTTTAA
>28B_gene_id_238
ATGAATAAGAAATTTTTAGCAATGGCAGCCTTGGCGCTTATCACAACTGGAGCACAGGCT
AAAGTAAAGTTGCCACACATCTTGGGTGACAACATGATTTTACAGCAAAACACAGAGGCT
AGTCTCTGGGGATGGGACAAACCAGGAACCACAGTAGAGGTAACCACCTCATGGTCTGGG
AAGAAATATTCTGCCAAGACCGGAAAGGATGGCAAATGGGCTATCAAAGTACAAACCCCG
AAGGCGAGCTACAACCCACTCTCCATCACTTTCGATGATGGCGAAAAGACCACTCTCAAC
AATGTGCTGGCAGGAGAAGTATGGGTTTGTGCAGGTCAGAGCAACATGGAGATGCCTGTA
AAAGGATTCGGCAACTGCCCTGTAGAAGGTTACAACAAGGCGGTGCTCGAAGCAAACCAG
TACAAAGGCGTACATTACGTAAAGATTCCTAGCGTAATGAGCAGCAAACCGTTAGATGAT
GCCAACTGCGAATGGAAGGAGGTTAACCCGGAAACCGTAGGCGATGCATCTGCTACAGGA
TACTTCTTTGCACAGGTAATAAACAAGACTCTTGATATTCCGGTAGGTCTGGTCATGGCA
AACAAGGGTGGAAGCCGTGTAGAAAGCTGGCTCGACCGCGACTACCTGAAGAAGAACACC
AAGGAAGATCTCGACTCTGTAAAGATGACCAAGAACCCTAAGTTTAAGTGGGATTTCCTC
TACCCTCTTCTCTGGGGTAACGGAACTTTCCACCCTATCCTCAACTATAGCGTAAAGGGT
ATTCTCTTCTATCAGGGATGTTCTAACGTGGGCGACCCGGACGGCCAGTATACCAAACGT
CTTGCCGACCTCGTTGCCCAGTGGCGCAGAGACTTCAAGCAGGGCGAACTGCCATTCTAT
TTCGTACAGATTGCACCTTATCATAATGGCGACGTAAATGGCGATTGGGGACCTAAGCTC
CGTGAACAGCAGTTCAATGCAGCCAAGGTGATTCCAAACAGCGGCATCGTCTGTACCGAA
GACCTGGTTTACCCATACGAGGTTGAGCAGATTCATCCATGTCAGAAACAGCCTGTAGGC
GAACGACTTGCACTTCAGGCACTCAGCAAGACCTATGGCATGAAGGGACTCTTCAGCGAG
AGCATGACCTTCAAGGAGATGAAGATTGTAGGTGATACTGTAAAGGTGCATTTCGACAAC
ACCTACGGAGCCTACAACCGCTTTGAAGGTATCGAAGGTTTCGAAGTTGCAGGCGAAGAT
AAGGTATTCCATAAGGCTACAGCCAAGCACTTCTGGCAGGAAGGCAACGATCCTTGGAAT
GAGTGCGTCATCGTAACCAGTCCTGAGGTAAAGAAACCAGTAGCCCTTCGCTACTGTTTC
CGCAACTTCCAGCTCGGCAATATGGCAAATGCAGGCAACCTGCCTCTCTTCCCATTCCGT
ACAGATAATTGGTAA
>28B_gene_id_239
ATGAGTCACGTATTAGATAAGTTTCAGTTTTGCCCGGTTTGCGGCTCTAATCATTTCGAA
ATCAACAACATCAAGAGCAAGAAGTGTAAGGACTGCGGATTCTCTTATTACCTCAATCCA
AGCAGTGCTACGGTAGCTCTCATACTCAACAGTAAGGAAGAGCTCCTGGCAGTAAGGCGC
AAGAAAGACCCAGCCAAGGGGGCACTCGATTTGCCAGGCGGTTTTGTTGACATGGATGAA
ACAGGTGAAGAAGGTATGGCAAGAGAGGTAAAAGAGGAAACCGGACTGGATGCAACTGAG
GTTAAGTATCAGTTCAGCTACCCAAATCTCTACCTTTACTCAGGTTTCATGGTTCATACC
CTCGATATGTTCTATGAAGTGAAGGTGAAAGACGACACTCATATAGAAGCAATGGACGAT
GCAGAAGAATCATTCTGGATACCATTGAGCAGACTCAATCCTGATGAGTTTGCATTCGAT
TCCATACGCAAGGGGCTCCATCGTTATTTGGAAACAAAATTGGGGTAA
>28B_gene_id_240
ATGCAAGAGAATTTAGTAATCGTCGAGAGCCCTGCGAAGGCTAAAAAGATCGAAGAGTTT
TTAGGTAAGGACTATAAGGTTATGTCTTCTTACGGTCATATCCGTGACCTGAAGAAGAAG
GAACTTAGTATAAACGAGAAAACCATGGAACCTGATTATGAGATTCCAGAGGAAAAGAAA
AAACTCGTTACAGAATTGAAAACGAATGCGAAGAAAGCCAAGAAAATCTGGTTAGCATCC
GATGAGGACCGCGAGGGAGAAGCCATCAGCTGGCACCTTTGCGAAGTACTGGGATTGGAT
GAGGAGAAGACAAACCGTATTGTCTTCCACGAGATTACCAAACAGGCTATTCTTGATGCA
ATCAATAACCCACGCCATCTGGACATGAACCTGGTGAATGCTCAGCAGGCTCGTCGTGTA
CTCGACCGACTGGTAGGTTTCAAGCTTTCTCCTATCTTGTGGAGAAAGGTTAAGCCAGCC
CTTTCTGCAGGTCGTGTACAGAGTGTTGCTGTCCGTCTGATAGTAGAACGTGAGCGTGAA
ATCCAGAAGTTCCAGAGTGTTCCATACTATCGCGTTACCGCTATTTTCGCCCTGATCAGC
GACAGCGGCAATGCAACAGAGGTAAAGGCAGAACTGGACCAGCGATTCAATACCCACGAA
GAGGTTGAAGCTTTCCTTGAGAAGTGTAAAGACGCTAAGTTTATGGTTGAATCTGTAACC
AAAAAGCCTTTAAAGCGTTCTCCTGCACCACCTTTCACTACTTCTACTCTGCAACAGGAG
GCAGCACGCAAGCTTGGTTTCACCGTTGTACAGACCATGATGATAGCCCAGAAACTTTAC
GAAAGCGGACGCATCACTTACATGCGAACCGATAGCGTAAACCTCTCTACGCTCTGTTCC
AACGCCAGCAAAGATGAGATTATCAGAGAATATGGCAAGGAATACAGCCAGACTCGTGCC
TACCACACCAGTTCAAAGGGTGCACAGGAAGCGCACGAGGCTATCCGTCCTACATATATG
AATGAACCAACCATCGAAGGAACCGCTCAGGAGAAGCGCCTTTACGAACTCATCTGGAAG
CGTACCATTGCATCTCAGATGGCTGACGCACAACTCGAAAAGACAACCATCAACATCAAT
ATCGGCAACACAAACGAAAAGTTTGTTGCTACCGGCGAGGTTGTTTCATTCGATGGTTTC
CTCAAGGTTTATCTCGAGTCAACCGACGATGAAGAGCATGCAGAGGATTCTTCACACATT
CTTCCAGCCTTGAAAGAAGGCGATGAATTGCAGCGCAGAGAAATCCTTGCTACAGAGAAG
TATTCTCTGGCTCCTGCAAGATACACAGAGGCCAGTCTGGTGAAGAAACTGGAAGATCTC
GGCATCGGCCGTCCATCTACCTATGCTCCAACTATCAGTACCATCCAGCAGCGTCAATAC
GTAGTAAAGGGTGACAAGACGGGTGAAGAGCGCACATTTACCATAGATTCTCTGAAGGGC
ATCAAGATAACCCAGAAGTTGAAGAAAGAGATGGCAGGCTCTGAAAAGGGCAAGCTTCTG
CCTACTGATATTGGCATCGTAGTAAACGATTTCCTGATGGAGAACTTCCCGAACATCATG
AACTACAACTTTACGGCAGACGTAGAGAAGAAGTTTGATGATATTGCAGAAGGAAAGACC
GAATGGACCAACTGGATGAAGGATTTCGACAAGGGCTTTGAGCCTGAAGTGAAGGAAGTC
CTGGAAGCCCGCAACCAGCACAAAGCCGGCGAGCGCAATCTCGGAAATGATCCAAAGACA
GGAAAGCCAGTATTCGTCAAGATTGGCCGTTTTGGACCAGTGGTACAGATTGGTTCTGCA
GAAGACAAGGACAAGCCTCAGTTTGCCCAGCTGCCATCAGACAAGAGCATCGAAACCATC
ACCCTGGAAGAGGCTTTGGAACTCTTCAAGCTGCCAAGAGAACTCGGTGATTATGAAGGC
ATTACTGTAACAGTTGGCTCTGGTCGCTACGGCCCTTACATCCTCCATAACCGCAAGTAT
GTTTCTATTCCAAAGGAGGATGATCCGCTGACCATCACCCTGGATAGAGCCATCGAACTG
ATCAAGGAAAAGCGCGAAGCCGAAGAGAAGCGCCATCTCAAAGTCTTCGATGAGGACGAT
AAGATGGAAATTCTCAATGGCAAGTATGGTCCATACATTGCTTACGACGGCAAGAATTAC
CGCATTCCAAAGGCAAAACATGAGAGTGCAGAGGAGCTTACATACGAGGAGTGTATGGAA
ATTATCAAAGCTGCTCCAGAACCAAAGGCTAGAGGCAGAAAGAAATCATAA
>28B_gene_id_241
ATGAAGTCAATCATCATCATAGGATACATGGGCGCCGGCAAGACAACGGTCGGCAAAGCC
CTCGCCAAAGACCTTGGCGTTATGTTCTACGATCTCGACTGGTATATCGAGAGCCGAATG
CGCAAGACCGTTAAACAGATCTTCGACGAAGTTGGAGAAGAGGGATTTCGCAAGATAGAG
CACAATATGCTACACGAAGTGGCAGAGTTTGAAAATGTAGTGGTAAGTTGCGGAGGAGGA
ACACCATGTTTCTTCGACAACATGGACTACATGAACCAACTTGGCGAAACGTTTTACCTG
AAGGCATCTCCAGAGACCCTTCACGCTCATCTGAAGATGGGCAAAGGCGTACGCCCTCTG
CTGCTCAACAAAACACCGGAAGAGGTAGACAAGTTTATCCATGAGCAGCTGAAACTTCGC
GAGCCTTACTACGAGAAGGCAAAACACATCATCGATATCAACGTGATGGACAATTATGAT
AAAATCAACGCTATTGTTCAGCAGATCAGAGACCTGCTGAACATATAG
>28B_gene_id_242
ATGAAGAAATGGACTATTGAAGACTCGAAGGAGCTCTACAACATCTGTGGTTGGGGTACT
TCTTACTTTGGCATCAACGACAAGGGTGATGTCTATGTAACTCCATGCAAGGACAACACA
CAGATAGACCTGCGCGACATCATGGACGAGTTGGCATTACGCGACATCAACGCTCCCGTA
CTGCTCCGTTTCCCAGACATCCTCGACAACCGCATCGAGAAAACAGCCAGCTGTTTTCAA
AAGGCAAAGGAAGAGTATGGATACAAGGGAGAAAACTTTGTCATCTATCCTATTAAGGTG
AACCAGATGCAGCCGGTCGTTGAGGAGATTATCTCTCACGGCAAGAAGTTCAACCTCGGA
CTGGAGGCTGGCTCTAAGCCTGAACTCCACGCCGTCATCGCCGTACAGGCACAGAGCGAC
TCGCTCATCATCTGTAACGGCTACAAGGACGAGAGCTACATCGAACTTGCCTTGCTGGCT
CAGAAGATGGGCAAGCGCATCTTTATCGTAGTAGAAAAGCTCAATGAGCTGGATATCATC
GAAAAGGTAGCCAAAAAGCTCAACGTAAAGCCAAACATCGGTATCCGCATCAAACTGGCT
TCTTCAGGTTCAGGCAAATGGGCTGAAAGCGGCGGCGATGCATCTAAGTTCGGCTTGACC
AGCGCAGAACTGCTCACAGCCCTCAAGAAGATAGACGAGATGGGATTCCACGACTGTCTG
CGCCTTATCCACTTCCATATCGGAAGTCAGATTACCAAGATTCGCCGCATTCAGACTGCT
CTCCGTGAGGCAGCCCAGTTCTATATTAGCCTCCACAAGATGGGTTACAATGTAGATTTC
GTAGATTGCGGTGGCGGACTCGGTGTAGATTACGACGGCACCCGCTCTTCCAGCAGCGAG
AGTTCCGTAAACTACTCTATCCAGGAGTATGTGAACGACTGTGTCTATACATTCGTAGAT
GCAGCCAACAAGAGCAATATCGAGCACCCTAACCTCATCACCGAGAGCGGTCGTTCGCTC
TCTGCCCATCATTCTGTCCTGGTCATCGATGTCTTGGAGACAGCTTCCCTGCCAGAAATG
CCTGAGGAGTTTGAGGCGAAGGAGACCGACCACCAGCTGGTGAAGGATCTTTATGAGATA
TGGGACAACCTGAATCCTCGCAACATGCTGGAAGACTGGCATGATGCCGAGCAGATTCGC
GAAGAGGCCTTGCAGCTCTTCTCTCACGGCATCGTAGATCTGAAGACCCGTGCAGAGATT
GAGGCAATGTACTGGAGCGTGTGCCACGAGATCAACAATCTTGCCAAGCACATGAAGCAT
GTACCTGAGGAGCTCAGAGGATTGGATAAGATTCTTGCCGACAAGTATTTCTGCAACTTC
TCTCTGTTCCAGAGCCTGCCAGACAGTTGGGCTATCGACCAGCTCTTCCCTATCATGCCT
ATCCAGCGTCTGAACGAGCATCCTACCCGCAACGCCACCTTGCAGGACATCACCTGCGAC
AGCGACGGAAAGATTGCCAACTTCGTTACCGACGGACATATCGGCAACGTTCTTCCTCTT
CATCCATTGAAGAAAAACGAGCCATATTATCTCGGTGTTTTCCTCGTTGGTGCCTACCAG
GAGATTCTGGGCGACATGCACAATCTCTTCGGCGACACCAATGCTGCCCACATCTCTGTA
AAGGACGGCAAATATTGCATCGACCAGATATTCGATGGCGAGACCGTAGAGGAGGTATTG
GATTACGTACAGTACAATCCGAAGAAGCTCGTCCGCCAGTTGGAGCAGTGGGTAACCAAG
AGTGTGAAGGAAGGCAAGATTTCGCTCGATGAGGGCAAGGAATTCCTGGGCACCTATAGA
AATGGTCTCTTCGGATACACATATCTTCAGTAA
>28B_gene_id_243
ATGGAAAAAGTAACAGTAGTAAAGGTAGGCGGTGCCATCGTTGAAGACAGCGAGCAGCTG
GCACAGCTCTTGAAGGATTTCGCAGCCATTCCTGGCAAGAAAGTATTGGTACATGGCGGT
GGCCGCCGTGCCACTAAGGTAGCCGCAGCCCTCGGCATAGAGAGCAAGATGGTAAACGGC
CGCCGCATCACAGATGCAGACATGCTGGAAGTGGTAACAATGGTTTATGGCGGTCTGGTC
AACAAGAGCCTGGTTGCCAAGCTCCAGGCTAACGGCGTGAATGCTCTCGGTCTGACCGGT
GCTGATATGGACGTAATCCACAGTCACAAGCGTCCGTTGAAGGACGGTATCGACTTCGGA
TTCGTGGGCGATGTAGAGCGTGCCAACGGCAAGATGCTCCAGACCCTTATTAATGAAGGC
ATTACTCCAGTGATGGCCCCATTGACCCATGACGGCAAGGGCAATATCCTCAACACCAAT
GCCGACACCATAGCCAGCGAGACAGCCAAGGCTCTGGCTCCTTACTACGATGTGACATTG
ATATATAGTTTTGAAAAGAAAGGCGTGCTCAGTAATCCTGAGGATGACGACAGCGTGATT
CCAGTGATTACCCATGCCGATTTTGAGAGATATAAAGCAGATGGTACCGTGGCAGGCGGC
ATGATTCCTAAGTTGGAGAATGCCCTTGCAGCCATCGATGCTGGTGTGAAAGAGGTGATT
ATCACCCTTGCTACCGCCATCGACGGAAAGCACGGAACGGTGATTAAGTGA
>28B_gene_id_244
ATGAAAGAAATCAGTTTCCAGAACGATGTTTTGCCGCTGAAGAACAAACTCTTCAGGCTG
GCCCTTCGCATTACTCTCAACCGGGAGGAAGCGGAAGACGTTGTGCAGGATACGCTGATT
AAAGTCTGGAACGCCCGCGACAGATGGCAGGAGCTTGACTCCATCGAGGCATACAGCCTC
ACCATCGCTCGCAACCTCTCGCTCGACCGCATCAAGAAGATGGAAAATCAGAATGATTCG
CTGGAAGAGCAGAATACAGAAAGGTTAGACGAAAACACTTCCACCCCCTCCGAAAGGATG
ATTCAGAAAGATAAACTGAACATCGTAAAGAATATTATCGACGAGTTGCCTGAAAAGCAG
CGCAGCTGCCTGCAGCTTCGAGACATCGAAGGAAAGTCCTACAAGGAAATAGCAGACATC
CTCTGCATCACGGAAGACCAGGTCAAGGTGAACATCTTCAGGGCTCGTCAAACAGTCAAA
CAAAGATTTCAACAATTCGACAGATATGGATTATAA
>28B_gene_id_245
ATGGATTATAAGTACATCAACCAACTTTTGGATCGCTACTGGAAGGGCGAGACTTCTCTC
GAAGAAGAGGAGATTCTCCGCGCATTCTTCAGCCAGGACGAGTTGCCTGCCGAGCTGAAA
CCATACCAAGCGCTCTTCTCTTACGAGATGGGCGAGGCTAAGCAAGAGGCGCTGGGTGAT
GACTTCGACCAGAAGATGATGGCGATGATTGAGGACGAATACACCAAGAAGCCTAACAAG
GCAAAGGTGATTTCTTTGACAGAGCGTCTGAAGCCTCTCTTCAAGGCTGCTGCCGTGGTA
GCTATCATCCTGACATTGGGCAATGCTGCTCAGGTTCCTTTCCAGAGCAATGACATTGAT
TCTGTTGAAAACGTAGGATACATCAAGAGTGGCAAGGGCGTGTCCGTAGCCATGGGAGAT
TCTGCTTCGGTTGATTCTATGCAACGCACAGGCATCGATCAGGTAAGCACTCCAACAACG
TCTCCAACGTTATTAAAGTAG
>28B_gene_id_246
ATGAAGATTATAGAAAGCAGTATCATAGGAAAGAAGAGCCCTGAGGCTTGTGAGGATGGA
ATGGTAGTTACCGATGATTTCATCGCTGTGATAGATGGCAGTACGAGCAAGACGCCGAAG
CATCTCAATCCTGATATGAAGAACGGAAGATACGCCATGATGCTTATCTCGGAGTATATC
CGGGAGGAACTGAAGGCGGATGCCTCGGTAGATGATTTCTGCCAGGGCGTAATGGCGTAT
ATATATAATAAGGTGTATGAAAAGCTAGGAGTGGAAGAGCGGTTGAAGGAGCATCCGGAA
GAGCGGCTTACCGCCTCGGCTATCCTTTATAGCCGGACAAGGAATGAAGTCTGGATGGTG
GGTGATTGTCAGGCAATCATCGGCGGAAAGCTCTATGAGAACGGCAAGCCTTATGAGGAG
AAGATTGCCCGTAAGAGGGTAGAGCTGATAGAGCAGGGCCTTTCGCCTGCTGAGGCTAGA
AAGCAGATAGAGCCATTGCTTATCAAGGCGATGCTTTCGGGTCAGAACCAGACCTATACG
GTTATTGATGGATTTCCTATCTATCGGGAGGGAGTGAAGGTTGTCTCTGTTTCAGACTCT
TGTTCTGTTCAAGATCCTGTTTCCTGCTCAGGCTCCGCTTCTGCATCAGATACAATTCCA
TCTTCTTCCTTCGAGATAGTTTTGGCGAGCGATGGATATCCGTTCCTGAAGCCAACCTTG
GCAGCGAGCGAGGCGGCATTGGCAGAGCAGATAGCCAACGACCCTCAGAACATCCATTCC
TTTATCGCCACCAAGGGCATCGTAGAGGGCAATAAGAGCTTCGATGATAGAACTTATATC
CGATTTGTTTATTGCCAGTAA
>28B_gene_id_247
ATGGCAAAGATTAATTTAAAGAGAGGTTTGACGGATATCGTCCTCTACCTGATTATATTT
ATAGTAGTACAGATTATCGTGATGTATGCTGGCGCAGGAATCTGGGCGGGCATTAAGGGC
GAAGGTTACCAGACAACGCTCCTGGCTATCAGTTCGGGCAGCAATCCTATCCTGATGGCG
CTTACCTCAGCGTTCAGCAACGTTATCACCCTCGTCATCTTCCTGAAGACGAAGTGGACA
CCGCTGACCCGCGATTATCTGCTTTCCAAGCCTTGGACAACGCTTCTCTGGGTGGCATTG
TTCTCCCTGGGAACTATCATTCCTCTGGAGCTCATATATGAGCAGATAGGCATCGAGATG
GACGAGAATGCCGAGCAGATACTCGCATCGCTCATGAAGGAGCCTTGGGGCTATGTGGCT
ATCGGCGTTCTGGCGCCTTTTGCTGAGGAGGTTGTGTTCCGTGGAGCCATTCTCCGCACC
CTGCTGGGTCTTATGAGCAAGAAGAACCATTGGGTAGCCATCATGATTTCGGCTGCCATC
TTCGGTCTGGCTCACGCCAACGTAGCGCAGTTTGTCAATGCTCTCCTGCTGGGCTTACTC
CTGGGTTGGATGTATTATCGCACCAAGAGTCTTGTTCCGGGCATCCTGCTCCACTGGGTG
AATAATACGATGGCGTATGTCCTGTCCAATATCATGCCTCAGAGCGATGGCAAACTCATC
GACCTCTTCCATGGTGATGAGAAAACGATGTATTATGCCGTAGGCTTCTCTCTCTGCATC
ATGATCCCAAGTTTCATACAGCTGGTTATCAGATTAAAGAAGGTGAAGGCTTAA
>28B_gene_id_248
ATGAATACAATACATTATAATGATATCGTGCAGTTGCCGCCTTGTGTGGCAACCATCGGT
TTCTTCGATGGGGTGCATCGGGGACATCAGTTCCTGATTCATCATCTCGTAGAGACGGCA
CGAAAGGATGGCTTGCAATCTACCGTCATCACCTTTGATGCGCATCCCCGCAAGGTGTTG
CAGGCGGATTACCAGCCAGAGATGCTGAGTACGCTCGATTCCAAGCTGCTGCTGCTTTCG
AAGACGGAAGTGGATAATGCTGTGGTGTTGCATTTCGACAAGGCGATGGCTGCCATGTCG
GCAAGAGAGTTTATGCAGCAGGTGCTCCACGACCATCTCAACGTAAGGAAACTCTTCATA
GGCTACGACCATCGCTTCGGTCACAACCGCGAGGAGACTTTCGAAGATTACGTGCGCTAT
GGCAAGGAGATGGGCATCGAGGTAATCAGGAACGAAGCCTTCCAGATAGATGGCATCAAC
ATCTCTTCTTCCGTAATCCGCTCTTTCCTGAAAGAGGGAGAAGTGGAGATGGCAGCCCGG
TGCCTCGGATTCCCTTACACCCTCATCGGAAAGGTGGTGAACGGATTCCATGAAGGCAGA
AAGCTCGGTTTCCCTACAGCCAATCTTGACATCTCTCACTTCGGACAGCTGATTCCTGCC
CCTGGTGTCTATGCCGTAAGGGTAAGACTGGAGAATACGGTGGTATGGAAACGGGGAATG
ATGAATGTGGGCAATCGCCCAACCTTCAATGGCAGACAACTGACGCTAGAGACGCACATC
TTCAATTTCGACGGGGATATTTATGACCAGCTCTTGCTCGTAAGCTTCGTGAAGCGAATA
AGGGGCGAACAGAAGTTTGACAGTCCCGAGGAGTTGGCGGCGCAGCTGAAAGAGGATGAG
CAGACCGTGCTGGATCTCTTTGAAAAGGAAGCGGAATGA
>28B_gene_id_249
GTGCGCACACGTGCGTATGTACTTATTAATCGTACAAAAAAGGAAAAGAATTTCTATTCA
GAAATGGACATAGACAAAAATAAAAGAATCGGTCTTACCGATGAACAAGTTAAACAGAGT
AGGGAACAGCATGGCAAGAACGTGCTTACCCCTCCTCAACGTACTTCATTATGGAAATTG
TATTTGGATAAATATCGCGACCCGATTATCCAGATACTTCTTGTGGCGGCTTTTGTATCC
CTTATCCTTGCTCTTATCGAAAAGAATTTCATGGAGACCATCGGTATCTTCGTGGCTGTT
TTCCTTGCTACTACCGTGGGCTTCTACTTTGAGCGCGATGCTGCCAAGAAGTTTAATCTG
CTCACGGCGCTCAGCGAAGAGCAGCCGGTTAAGGTGCGCCGCAATGGTAAGGTGATGGAG
ATTCCGCGCCACGATGTGGTGGTGGGAGATGTAGTGCTCGTAGAAGTGGGCGACGAGGTG
CCTGCCGATGGAGAACTCATCGTCTGCAACGACCTGCAGATTAACGAATCTGCCCTTACG
GGCGAACCTGTTGCCGAGAAATCTCTGGAAGGCGGTGGGGATGGAGCCTATCCTCGCAAC
GTCATCCTCCGTTCTACCATGGTGATGAATGGCAGGGGCGAGTTCGTGGTTACTGCCGTG
GGCGATGCTACCGAGATTGGTAAGGTGGCGAAGAAATCTACCGAGCAGACTTCGGTGGAG
ACACCGCTTCACATGCAGCTCGACAAGTTGGCTAAGATGATTTCCAAGGTAGGCTCCGTG
GTATCTGTGGCAGCCTTCTTCATCTTCCTGATTCACGATATCCTCACCAATCCGGCATGG
GGCGGCAAGGATTATTTCTATATGGCAGAGATCGTGCTGAAATACTTCATGATGGCTGTT
ACCCTGATTGTGATGGCGGTGCCGGAGGGATTGCCGATGGCGATTACCCTTTCCTTGGCG
CTCAACATGCGAAGGATGCTGAAGTCGAACAATCTGGTGCGCAAGCTTCATGCCTGCGAA
ACCATGGGCGCCGTTACCGTAATCTGTACCGATAAAACCGGTACGCTTACCCAGAACAAA
ATGCAGGTGAGTGCCCTGGAACTCAAGCAGGGCGATGAGGCGCTGCTCGATACTGCCATT
GCCCTCAACTCTACAGCTGAGTTGAATGACGGCAAACCTATCGGAAACCCTACCGAGTCG
GCTCTCCTGCTCTGGCTCGATGCCCAGGGCAAGGATTATGAAGAACTTCGCAAGCAGGTG
AACGTGCTCAAGCAGTTGCCTTTCTCTACCGAGAGAAAGATGATGGCAACCTTGGCAGAA
GTTGATGGCGAGACCTATCTCTTCGTAAAGGGTGCGCCTGAAATCGTGATGAAGAAATGC
ATCATCGAAGATAGAATGCAGAGACAGTCAGCCGAAGAACTCGATGAGTGGCAGCATAAG
GCGATGAGAACCCTGGCGTTCGCCTATAAGAAGATAGAAGCTTCTATCATGAGAACTTCC
AGAACCTCTACTGCCGAAGTGGTAGCACTTCTCGATGCCAACGATCTTCAGTTGCAGGCC
ATTGCAGCCATTGCTGATCCTATCCGTCCGGATGTTCCTGCCGCCGTGCAGGAGTGCCGC
CATGCGGGTATCGAGGTGAAGGTGGTTACGGGTGATACGGCTGCCACCGCCTTGGAGATA
GGCAAGCAGATAGGTGTCTTCGAAGATGAACCTGAGAATATCGGAGCAGATGGCTCTCTG
ACCTCGCTCGACCAGCAGATGATTACGGGTGAACAGTGGGAGGCTCTTTCTGATGAAGAG
GCTTACGAACGGGCAAAGGATATTCGTGTGATGAGCCGTGCCCGTCCTACCGATAAGCAG
CGACTGGTGGCCATGCTTCAGAAGCGTGGCGAGGTGGTTGCCGTAACAGGCGACGGTACC
AACGATGCTCCGGCGCTTCACTATGCTCATGTGGGCTTGTCGCTGGGTTCGGGAACTTCC
GTGGCTAAGGAGGCTTCGGATATGACCCTGCTCGATGATTCCTTCAAGTCTATCGCCAAT
GCCGTGATGTGGGGACGCTCGCTCTATCGCAACCTGCAGCGCTTCCTCTTCTTCCAGTTG
GTAGTAAACGTAGCAGCCCTCCTGCTGGTGCTTGGCGGCTCAGTTATCGGAACTGAAATG
CCGTTGACGGTAACCCAGATTCTCTGGGTGAACCTTATCATGGATACCTTCGCAGCCTTG
GCACTTGCCTCATTGCCTCCATCTCACGAGGTGATGAAGGATAAACCACGCAAGGCATCC
GATTTCATCATCAACAAGAGCATCGGTTTCGGCATTCTGTTCTGCGGCATCGTCTTCTTC
CTCGTTATGTTTGCCCTGCTGGTTTACTGTGAGCGCAGAGGCAAGGGTGGCGTAGATGTG
CATGAACTGACCATGTTCTTCACCACCTTCGTGATGATACAGTTCTGGAACCTCTTCAAT
GCCAAGGCGCTGATGAGCCATCATACTGCTTTCCGCCATTTCCTGAAGGATAAGGGAATG
ATTCTGGTGCTTGTACTGGTATTGGTGGGTCAGTGGATTATCGTAACCTTTGGTGGCGAA
ATGTTCCGCACCACACCATTGTCGCTCCACGAGTGGCTGCTCATCATCGGCTCAACCTCC
GTTGTACTTTGGGTGGGCGAGCTGTGGAGAACTTTTAAGAGAATGATAGCAAAGAGAAGA
TAA
>28B_gene_id_250
ATGGAAGAAATGAAACATTCTCACGAACATCATCATGAGCACAATCATGACTGCTCATGC
GGCACAGAAGAACATGAGCACCAGGGGTGCGGTTGCCACCACCATCACCATGAAGAAGGC
GGTTTGAAATCCAAACTCTTTCTGATAGGAGCAACCATCATCCTCCTGATTATCGCTGTT
TTCATCGAAAAGGAATACAGTCTGGCTACCTGGCAGTTACTCCTCGTCTATCTCATTCCT
TATTTATTGATAGGACACGAGACGCTGGGCGAAGCTGCAGAAGGTATTGCCAAGGGCGAT
ATGTTTAACGAAAACTTCCTGATGGCTATTGCAACCATCGGAGCACTTTGCATCGGATTC
TTCCCAGGATCAGATACAGAATTTCCAGAGGCAGTCTTTGTGATGCTCTTCTTTCAGGTG
GGCGAACTCTTCGAAGGATATGCGGAAGGAAAGAGCCGCGACAGTATTTCACATCTGATG
AATATTAGACCGGATGTAGCGAATGTTGAAAGAAACGGAAAAATAGAGTCGGTTTCGCCG
GAAGACGTCAAGATAGGAGAAACTATCGTAATCCGTCCGGGAGAGAAAGTTCCATTGGAT
GGTATTGTTGTTGAGGGAAGCTCAGCCTTGAATACCATTGCCCTGACAGGTGAGAGTATG
CCACGGGATTTGAATGAAGGCGATACTATCATGTCCGGTTGCATCAACCTTTCAGGAGTA
GTTCGTGTACGCACCACCAAGAGTTTTGGCGAAAGTACCGTATCCAAGATTATTTCTCTG
GTAGAGAGTGCAGACAAGAACAAGTCGAAGAGCGAGGCCTTCATCACCCGTTTCGCCCGA
GTCTATACTCCTATCGTTGTTTTCGCAGCCATTGCCCTGGCGGTTATTCCTCCATTCCTG
GCAGCAACAGGAATCGTAGGTGAAGGAACCTTTGGCGAGAACTTCCCATTATGGCTCAAC
CGCGCCTTGATATTCCTAGTAGTTTCCTGTCCTTGCGCCCTGGTCATCAGCGTGCCCCTC
ACCTTCTTTGGCGGCATCGGCGGAGCATCCCGGAATGGTATTCTCATCAAGGGCAGCAAC
TATATGGATGCTTTAGCCAAGGTGGGAACCGTTGTGTTCGACAAGACCGGAACTCTGACC
CATGGAGAGTTTGCCGTGGCAGCTGTTCATGCTGATGATTCCTGCCCAGACCATTCATCC
CACGATGCAGATAATGTGCATATTGGCGAATATTCTGACAAGGAGAAAATCCTGCTTCAT
CTGGCAGCTCATGCTGAACATTTCACTACCCACCCTATCGGCGCAGCCCTGCGGACTGCC
TTCCCGCAAGAAGCAACGGATGGCTGCGAGGTGACCGATGTAGAGGAAATTGCAGGACAG
GGTATCCGTGCCAAAGTGAACGGCAAGGTGGTTTGCGTGGGCAACAAGAAGATGATGGAA
AGCATCGGTGCAAAATGGCACGACTGCAACCAGGTGGGAACCATCATCCACGTCGCCATT
GATGGCAAGTACGCGGGACATATTGTGATCAACGACACCCTTAAGGGAGGAAGCGCCCAT
GCCATCAGAGAGCTGAAAGAACTGGGAGTAGAGAAAACGGTAATGCTGACGGGCGACCGC
AGAGAAGTAGGAGAAGATGTTGCCCACAAACTGGGACTGGACGAGTGCCGCGCAGAACTG
CTGCCAACCGATAAGGTTTCGCATGTAGAACAACTGCTGAAGACAAAAACAGCAGGCAAG
ACACTCGCCTACGTAGGCGATGGAATCAACGATGCCCCTGTATTGAAGCGTGCCGATGTG
GGCATTGCCATGGGTGGACTGGGTAGCGATGCAGCCATCGAAGCTGCCGATGTAGTACTG
ATGGATGATGACCCTAGAAAGATTGCCCTTGCCGTGAAGATAGCCAGAAGAACCATTCAT
ATCGCTCACGAGAACGTGATATTTGCCATCGGAGTGAAGGTTGCCGTACTGATTCTCGCC
ACTATTGGTCTCGGCACCATGTGGATGGCTGTCTTTGCCGATGTAGGTGTTACGGTACTG
GCCGTATTGAACGCCATGAGAAGTTTGGGTAAAAATCGTCTTTTTTATCGTTAA
>28B_gene_id_251
ATGTATAAAAAAGACATTTTGACTATGAATAAGATTATCAAACTCATCTTCGTGCTCTGC
TGCTTCTGCGGCATTGCACAGGCTCAGCCTCAACGCCCTAAGCTCGTTGTAGGCATCGTT
ATCGACCAGATGCGATGGGATTATCTCTATCGCTACTACGCCCGCTACGGCGAAGGCGGA
TTCAAGAGAATGCTCGGAGAAGGATTCAGCGTAGAAAATTGCAAGATTCCTTATATCCCT
TCGGTTACAGCCATCGGCCACTCTTCTATCTGGACCGGTTCCGTTCCTTCCATCCACGGA
ATTGCAGGAAATAACTTCGTGAAGGATGGAAAAGTAGTGTATTGTACTGCCGACGATACC
GTCAACCCGGTAGGTTCTGACAGCAAGGCTGGCAAGATGTCGCCTCGCAATCTGTGGGTA
ACCACCATCGGTGATGAACTCCGTCTGGCTACCAACAACCGCTCTAAGGTGATTGGTGTA
GCCTTGAAAGACAGAGCATCCATCCTCCCTGCGGGCCATCACGCCAATGGCGCTTTCTGG
TTTGATGACAAGTCGGGCAAGTTCATCACCAGTACTTTCTATATGGATAAGTTGCCTGAG
TGGGTGAACAAGTTCAACAAGCAGAAACTCCCAAACAAGTATCTTTCCAAGAAATGGGAG
ACACTCTACCCTATCGATTCCTACAAGGAGAGCACCAGCGATGACAACAACTACGAGAAT
GGAATTGTTGAAGGCGAAAAGGCAGTATTACCACTCGACCTGCCTACCTTATATAAAAAG
CATGGTTACAAGATTCTCCGCAGTACCCCATTCGGCTGCAACCTGACTTTCGATATTGCC
AAGGCTGCCATTGAGGGAGAAAATCTGGGTAGAAACACAGATACTGACCTGCTGACCATC
AGCTGCTCCAGCACCGACTACATCGGACATCAGGTGGGCGTGAACGCCATCGAAACAGAA
GATTGCTATCTCAGATTAGATAAGGCATTGGCAGATTTCTTCACTTATCTCGACCAGACC
GTGGGCAAGGGAAATTATCTCACCTTCCTCACCGCCGACCATGGAGGCGTGAACAACGCT
ACCTTCCTGCAAGACCAGCGAATCCCTGCCGGCATTTGGAACAAGAAGGGACTGGTAGAT
GAATTGAACAAGAGTCTGAAGACAAAGTTCAACACCGACAAGGACCTAGTAAAGACCATT
ATGAACTATCAGGTATTTTTCAATACAGACATCATCGAGGAACTCGGTCTGGATTACGCA
GCCATCAAGCAGGCGGTAGTAGATAGACTGAAGAAAGACAAGGACGTGCACTATGCCTTC
GACATGGAGAAGACCTCTATCGAGAGCATTCCTGAAGAGTTGAAGTTCCGTGCCATCAAC
GGTTACAACCGTGAGCGCAGCGGAGGTGTTCAGATAGTTCTGAAACCAGGTCACTACGAT
TATTACAGCAGCAAGGGAACTACCCACGGAGCATGGAATCCATACGATATCCATATTCCT
TGCCTGTTTATGGGTTGGGGCATCCAGCACGGCGAGAGTGCTCAGCCTCACTATATGACA
GATATTGCCGCTACCGTTTGTGCGATGCTGCATATTCAGGCACCTAACGGCTGCATCGGC
ACACCGATATTCTAA
>28B_gene_id_252
ATGATATTACAGATAGATGATACTGCGGACGAGATTTACTTTCCCGATCCGCATTATGGC
GATGAGGATGGATGCTTTGCGATTGGTGGCGATTTGAGTATCGACCGCCTGTTGCTGGCT
TATAGCAATGGCATCTTTCCCTGGTATAGTTTCCGTGACCAGCCTGAAATACTCTGGTTC
TGTCCGATGAAGCGTTTCGTCATCTTCCCTGATGAAATCCACATCAGTCATTCTATGCGT
ACCCTGATGAGGAAGAACCGATACAGCGTAGGAATCAACGAAGATTTCGATGGCGTGATA
CGGGGATGCAGCAAGACCAACGGACGGTATTGGGAAGATGGCGCATGGCTGGGCGAGAAC
ATCATCCAGGCATTTACTGCCCTCCATAAGCAGGGCTTTGCGGCGAGCGTAGAGGTATGG
GATAATGAAACTGATGAACTGGTAGGGGGACTTTATGGTGTCACCATCGGCAAGGTTTTT
ATAGGAGAAAGCATGTTCTCCAGGGTTCCGTCAGCTTCTAAGATTGCCCTCATCTTCCTT
GCCAGATACTTGCAGGAGCACGGTGGCAAGATGATAGATTGTCAGTTGGAGACTCCTCAT
CTCAAATCGATGGGTGGCAGATATATTTCTTACGAGGAATATATGAAGATTATGAACGAA
GAATAA
>28B_gene_id_253
ATGGACAGTATGGGATTGACCCGATATATGAGTGTTCTGATGGACGATGCCATGAAGCAA
GCCCGGTTCTTCGACCACGAGTTCGTGATGCCCGAGCACATGCTGCTGGCGTTGCTCAGG
CAGTATGCATTCTGTCAGGCGCTGCAGGAAGAAGGCGTAGACAGCCTCAAGATGCACGAA
GACTTGGTGGAATGGCTCGCCAAGCAGGAGCGGGTGCCTGAAACCATCAAGTATCTGCCA
GAGCCGTCATCGCTCTTCAAAACCATGTTTGGAACGGCGTGCGCCCTGGCTGCTGCTGCC
GACAGACAGCTGGTGAATGTACCCCATTTTGTGCAGGCGATGTTTGGCTTGCAGAATTCA
GAAGCCGCCTTCCTGCTGTGCAAGAATGTGGGCGACCGGCAGGGCGAGTTTCTGGCGAGC
GTTGACAGTTATTATCCTATTGGAGAAGATACAGGAGAGGCTGGCATGGGCATGGGAGCA
GACTTTGATGATGACGATTATGCCAACGAGTATGATGACGACGAGGAAGAAGGCAGAAGA
CAGGTTGTACAGGATTGGCATCAGCTGGTTACCTGTATTTCTGACAAGGTAGAAGAGCAC
AATCCGCTCATCGGAAGAGAACAGGAACTGGACAGAACCATCCAGGTGCTCTGCCGTGCC
GAGAAGAACAATCCGCTCCACATCGGAGAAGCCGGAGTCGGCAAGACAGCTCTGGTCTAT
GGTCTCGCCAAACTCATCAACGAAAACCAGGTTCCTGAACGTCTCAAGGGGGCTCGCATC
TACGGTATGGATATGGGACAGATGCTTGCCGGCGCCCAGTATCGCGGCGATTTTGAGAAA
CGTATCAAGATGGTGATGGAAGGAGCCGTGAAGGAAGGCAACACCATCATCTACATCGAT
GAGATTCATAATATGATAGGTGCCGGTCGTGGCTCTGATGGCGGACCGGATGCTTCCAAT
ATGCTGAAGCGATATCTGGAGGCTGGTGATATCCGATTCATCGGTTCTACCACCTATGAG
GAATTCAACCGGTATATGGCTCAGAGCAAGGGCATCGTGCGCCGGTTCCAGCAGATTGAC
ATCAAGGAACCTACCGAGGAGGAGGCTATCAAGATACTGGAGGGTTTGCAGTATAAATAT
AATAAGTTCCACAACGTGACTTATCGCAAGGATGCTCTGGAGTATGCCGTTCGTGCCAGC
GCCAAATACATCAGCAACCGTTGCCTGCCTGACAAGGCCATCGACCTGATGGATGAGGCG
GGTGCTTATCTGGAGGTGCATCCTGTGGAATATCGCCAGCGCTCTTACGTAACCAAGTCA
ATCATCCAGCAGATTCTGATTAAAGTCTGCAAGATTGATGCGGCTGCGATGAAAGATGAA
AACAACGATGCTCTGGCTACGCTCCGCCAGCGCATACTCGACAAGATTTACGGTCAGGAC
AAGGCTGTAGACAAGGTGGTTGAGGCTGTGATGATGGCAAAGGCGGGATTGACAGATGAT
GACAAACCATTGGCTTCGCTCCTCTTCGTGGGACCTACCGGAGTAGGAAAAACCGAGGTG
GCACGGCAGTTGGCCAAGGAACTCGGCATCGAACTGGTACGCTTCGATATGAGTGAATAT
ACCGAGAAGCATACCGTGGCAAAACTTATCGGTTCGCCAGCTGGATACGTGGGTTATGAG
GATGGAGGACTTCTGACCGATGCCATCCGCAAGACGCCAAACTGTGTACTCCTGCTCGAT
GAGATAGAGAAGGCGCATAGCGATATCTACAACATCCTGCTCCAGGTAATGGACTATGCC
CGTCTGACTGATAACAAGGGTCAGAAGGCTGATTTCCGTAACGTGATTCTCATCATGACC
TCAAATGCCGGAGCACAATATGCTTCACGGGCTAGCGTAGGTTTCAATGGAAACGTAAGT
CGTGGCGAAGCGATGCTGGCACAGGTGAAGAAGACTTTCAAGCCTGAGTTTATCAACCGA
CTTTCCGACATGGTGGTGTTCAACGATATGGATAAGCACATGGCAGAACTGATTCTTGCC
AAGAAACTTCGTCAACTCGATGCGAAACTGGCAGCAAAGGGAGTTACCGTAACGTTAACC
GATGCTGTGCGTGAACAGTTGCTGAAATGGGGCTTTACCAAGGAATATGGTGCCCGCGAG
ATGGAACGTGTCATCGGTAACCGCCTGAAACCGATCCTGATGAAGGCGCTGCTCTTCGGC
AAACTCAAGAAGAGTGGCAAGGCGCATGTCGACTTTGACGGAAAGGAACTGGTGATTAAT
TATTAG
>28B_gene_id_254
ATGGCTCAAGAACAAACAGCAATTCGTGAACGCCAGAAAACCAGGCTCAAGGAGCCGGGG
CGTTACGTGGTAATGATGTTCAACGACGACTTCACACCGATGGACTTCGTGGTAGAAATC
CTCGAATCCATCTTCTTCAAGTCGCAGGCTGAGGCTGAAGCAATCATGCTCAAGGTTCAT
CACGAAGAAAAAGCCGTGGTGGGCACCTACAGCTATGACATCGCCAAGAGTAAAGTGGAG
AAAGCGATGGAGAAAGCCCGTACGCAGAAGTTTCCGCTTAAACTCACTTATATGCCGGAA
TAG
>28B_gene_id_255
ATGGAAAAGATCAACGTAAAAGAACTGAATGACAACGTCTTCGAGACTATTGGTAAGGAG
TGGATGCTGGTATGTGCCGGCAACAAGGATCATTTCAATATGATGACCGCCTCTTGGGGC
TGTTTGGGATGGCTTTGGAACAAGCCGGTGGCTGTGGTCTTTATCCGTCCGGAGCGTTTC
ACCCACGGCATCATCGAGGAGAATGAATTCATGACTCTCTCTTTCCTCGGCAACAGCGAG
GAGGCTCGGAAGATTTATAACTTCTGCGGCTCTAAGAGCGGACGCGATTTTGATAAGGTG
AAGGAAACAGGACTGATTCCTGTAGAAACTGATAACGGCAGCATTGCCTTCGAGCAGTCA
CGACTCACCCTGGAATGTCGCAAACTTTATAAGGAAAATATGACCGCCGAGAAGTTCCTC
GACAAGGACCTGCTCCAGTGGTATGGTGCCAAGGGTGGATTCCACGATGTTTATGTTGTG
GAGATTACCAATGCGTATAAAAAGTAA
>28B_gene_id_256
ATGTACAAAACAATTTTCAACAAGCGCAACAGCTTGAAGTTCAACCGATTCTCTAACAAG
AGCTACTCACTCTTCGCAATTTTGGGAAGAGAGGTACTTGTTGGTGCACTCAGCGTTGCT
ACCCTGAGCCATGCTAAGGCAGCAGGCGTAAGCACAGAGGGAGCCAAGGTTGATTCTACC
CTCTACAAGGGCGGAAAGGCTTACGAGCTGGATGCGGTGAGCGTTACCGGATCTCGTGCG
CCGATGACTGTAGAGCAGTCACCTAAGATTGTGTCTGTCATTACCCGCGACGATATTCAT
CGTGCGGCTGCGCAGACTATCAACGATGTATTGAAATTAGCTACCGGCGTGGATGTCCGT
CAGCGTGGTGGCTTTGGTGTTCAGACGGATATCTCCATCAATGGTGGAACCTTCGACCAG
ATTACCATTCTCTTGAATGGCGTCAACATTTCCAATCCACAGACTGGTCATAATGCTTCT
GATTTTCCTGTAGCTCTTGCCGACATCGACCACATCGAAGTGCTCGAGGGGGCAGCATCG
CGCGTATTCGGAACTTCAGCTTTCAATGGTGCCATCAACATCGTGACCAAGAAGGCTAAG
AGAGAGGGGGTATCTGCAAGTGTAGAAGGCGGAAGCTTTGGAAGTTTCGGAGCACAGGGA
CGTATTCAGACGGCTTTTGAAACAGGCAAGTGGACTCAGGCTTATTCTGTAAGCGGAGGC
TACAAGCGCTCGGATGGCGGCACGGAGAACAGCGACTTCGAGAAGGGACAGGGCTACGGC
AATCTCTCTTTCTCTTACGACCAGCGTTTCGACATCATCGCACAGTTGGGTATCGCTACC
CAGAGCTATGGTGCCAACACTTTCTACAGCGCCAAATACAACAACCAATATGAGAAGACT
GACCACGGTCTGGCTTCACTCAATCTGAGTCTGCACAACCAGGAGAAGACCTGGGAGATT
GCGCCTCAATTCTATTATAACAAATTCAAGGATCACTATCAGCTGATTCGTGGAACTCAG
ACAGGCGAAAACTATCACGACCTCGATGTTTATGGTGGTGGACTGAATGCCAACGTGGCT
TGGGCTTTGGGTAAGACTGCGATAGGCTTCGATATCAGCAAGGAGTGCATCTACTCTACT
GCATTGGGCGAGGAACTCGCAGAGAAAGACTATAAGGATATTTCGGGTTCCGACCGTCAA
TATACCCGAAAGGGTGAACGCACCAACACCAACATCATGTTGGAGCACAACTTCATCTTC
GGTGGTTTCACCTTGTCGGCTGGTGTCTTGGCTAACAAGAATACAGGTCTTGACAACGAC
TTCCGCTTCTATCCTGGTGTGGATATGAGTTATCGTCCTAACGACAACTGGAAGTTCTAC
GCTTCCTGGAACAAGGCTTTGAGAATGCCTACCTACACCGACTTATATATAAGTAATGTT
GTGCAGCAGGGCGACATCAACCTAAACCCAGAGAAGAATTCAACCTTCAAGATAGGAACC
CAGTATCGCCAGACCGGTTTTGCAGCAACCATAAGCGGATTCTATGCTCACGGCACCAAC
ATGATTGACTGGGTTCAGACATCCGTGACTGAGCAGAACGACAGCAAGTATCACGTGATG
AACATCGGAAAACTCAACAATATGGGTTACAACGTGGATGCAACCATCTACATGAGAGAG
TTGATTCCAAACAGTTTCATCACCCGCATCAAGTTGGGATATGCTTATATCTATCAGGAT
CATAAGACCGAGACCAACATTCTGAAATCGCTCTATGCATTGGAGTATCTGAAGCACAAG
GCAGTATTCGGTTTGGATCATCAGATATGGAGCAAGCTTTCAGCATCTTGGAGCGTAAGA
TGGCAGCAGAGAATGAACGGTTACCATCCATACACCAAGATGGATTGCAAACTGATGTGG
GACGAGAAGAAATACAATATCTTCGTGAAAGCCGACAATATCACTTGCCACCGCTACTAC
GACCTTACTGCCGTTAAGCAGCCAGGTTTGTGGATTATGGCAGGAGCCAGCGTAAATCTC
GGCTGGTAA
>28B_gene_id_257
ATGGATAGAGTAAAGGAAGTATATAAGGTAACGATAGCGGGAAGCATCATCAATGTGGTG
CTGCTCGTATTGAAGTTCGCGGCAGGTATCCTCGGACATTCGGCAGCCATGATAGCGGAT
GCAATTCATTCGCTCACCGATTTCGCCACAGATGTGGTGGTATTGGTATTCGTAAAACTG
GGCAATAAGCCGATGGATAAGGACCATGATTATGGTCATGGCAAATACGAGACGCTTGCC
ACAGCCATCATCGGCATTTCGCTCTTCGTGGTGGGTGTGATAATCTGCTATTCGGGCGTA
ACCAAGACCTATCGTGCCATCTGCGGCGAGACATTGCAGCAGCCGGGTGTTGTAGCCTTG
ATTGCTGCCATCGTAAGTATCGTGATGAAGGAGTGGGCTTATCAGTTTACGGTAAAAGCC
GGAAAGAAATATCATTCCGAGGCTGTAGTGGCGAATGCCTGGCATCATCGCAGCGATGCT
TTATCGAGTATCGGAACGATGTTCGGTATAGGCGGCGCCATCATCCTGGGAGAAAAGTGG
GCGGTGCTCGATCCGCTGGCTGCCATCGTGGTGAGTGCGTTCATCATCAAGGCTGCCTGG
GGACTGGTGATGCAATCTGTAAAGGAATTGACGGATGCCAGTCTTCCTGAGACTGAGGAA
GATGAAATCCTGAAGATTGCAAATGAAGAAGCGGGAGTGGGAGAGATTCATAACCTGCTT
ACCCGTCGCATCGGAAACAAGATTGCGATAGAGATGCACGTCCGCATGCCGGGTTCTCTC
TCGCTTTATGAGGCGCATGAACATGCTACTCATATCGAAACAAAACTGAAGCAGCACTTC
GGGGCAGATACCCATGTGGGAATCCATCTCGAACCGATTAAAGTGAATGGAAAATATCAG
AAACCGGAATAA
>28B_gene_id_258
ATGAAGCTTTTGCGCAGAAAGATTGATAATTATCTCAAGGAATGGAAAAGCGATAAGGAG
AGAATGCCCCTCATCGTGAAGGGAGCCCGACAAGTGGGAAAGACCGCTTCCATCCTACAA
TTCGCCCATGACAACTATCAAAATGTGGTTGCCATCAACTTCGTATTGCAGCAAAAATAC
AAGGCAATCTTCGAAGAAGGTTACGAGGTAGATAGCATTATCCGGAACCTCACCCTCATC
AATCCTTCTCTCAAGATAGAAGCAGGTAACACGCTCATCTTCTTCGACGAGATGCAGGAT
TGTCCTGCCTGCGCCACCAGTCTGAAAGCCTTCAAGATAGATGGCAGATACGATGTTATC
TGCTCCGGTTCGCTTATGGGTATCAATTATCGCGAGATAGAATCAAACAGCGTGGGATAT
AAGGAAGACTACACAATGCACTCAATGGATTTCGAGGAATTCCTATGGGCAAAAGGTTAT
GATTCTGCCTTTATAGAACGCCTTTACGAAAAGATGGTCTCCATCACACCACTTTCTAAT
ATAGAAATGGATGTATTGGAGAGGCTATTCCGTGAATACATGACCATCGGAGGAATGCCT
GCCGTAGTCAATATGTTCGTGAGCAACGGAAACTTCAGCGGCACGCTCAAGATGCAGCAC
CAGCTTCTTCTAGACTATGAGGAAGACATTACGAAATATGCACAAGGACTCGACAAAGGA
AAAATCAAGAACGTGTACGACCATATTTCTGTCTTCCTGGGACAAGACAACAAGAAATTT
CAGATAAGTAAGATTGCTCATGGAGCAAGAAACAGAGAATACATAGGCACCATCGAATGG
CTTCGTGATGCAGGTATCATCAACGTTTGCTATTGTCTCGCCCAAGTATCCTTACCTCTG
AAAGGCAACTACGACCCGAAATCGTACAAACTCTATTATAAGGACACGGGCTTGCTGGTT
GCCTCGCTAGATGAGGAATCGCAAGAAGACATCAGAGTGAACAAGAACTATGGTACCTAC
AAGGGCGCCATCTACGAAAACATCGTTGGCGACATGCTGGTAAAGCAAGGCTATAATCTC
TACTTCTATCGCAACGAGAAATCTACCCTAGAGATGGATTTCTTCATTCGCGACGCCCAG
TCGCTCATCCCCGTTGAAGTAAAAGCCACGGATAATGCCACCCGATCACTCGCTAAGCTA
ACAGCACAAGATGGTAAATATCCCGATATCAGATACGGCATCAAACTCTGCAATAAGAAC
ATCGGTTTCAATGGCAAGTTTTACACCTTCCCCTACTTCCTCACCTTCCTGCTCAAACGA
TTTGTGAGAAGAGAAAGATAG
>28B_gene_id_259
ATGAAACATATTATTTTACTTATAGTAGCTTTGCTATGTATGGTTGGTAGCAATGCTCAA
ACGAGAAAGCCTCAAATGAGAAAAATGGGGCAAACGTCTCAAACGGTTAAGGGTAAGACC
ACTTCTATGGGTAAGAACAATAGAGGTGCAAGAAATAAAAAGTCGGTGGATTCAAATACA
CTGTTTTGGCAAAGACTTATTGAGAATGCTGCAAAAGAATCAGAACGCGAACGATATGAA
ATGACCGACAGAGGACGAGTCTTGAAAAATGTGAAGGAAAAATTTAGTGCATGGAATGAG
ATAAGAGAATTCGAGAAGACTACAGCTTACGAACTGCGTTTACAGCAATCTTCAAAGTTT
GTGTTTGACTCCATTTGCTATGACGCAATTGTGGATAGAATTGGGGATAATTGGAGCTTG
GATTTGGAAAAGTATAATGCAGACAAAGAATATTTTCCTATTACATGCAATTTTAATGAA
ATAAAAGCTACTATATATGTATCTGTGCCTATAGCAGAAGCTCCACAATTTCAAAAGGAT
TTTAATGAGCATGGGGGATTTCAGACTGCAGAGCCACTACGTCGTTTTGGCAAGTTCGTT
TATGTTCAGAATATGATTTGTCCGACCTCGATACTCGTAAATCGAAAGCCTTATTGGATT
TGGCGTGGAGGCAATAGAGAAGGGTATTATGGTGAAATAAATGATGATTTCTTCATAGAT
GCAGATACAGCAAAGGTAACGTATAAAGATGCCAAGCCTTTGGTCGTAAAATTTAATGAT
TTGGGGATAAAAAACAAGTATCTTACAAATTATGTCTATGTCTTTAAAAAAGAGGAACAT
GTCAAGTCGATTATGATGCCTATAGATGGCAATTCGGAATTGGTTGATACAGATAAAATT
TACGAACAAGTAGAAGAAATGCCTTCATTCCCTGGTGGCTCTAATGCCTTATTATCCTTC
ATTGCGGCTAATCTCAAATATCCTGTAGTTGCACAAGAAAATGGAATCCAAGGTAGGGTG
ATAGTAAAATTTGTTGTCGATAAAGATGGAAGAATTACAGATGTTGAGATTACAAGAAGT
GTTGATCCTTCTTTGGATAGAGAGGCTATGCGAATAGTCAAGGCTATGCCTAAATGGAAA
CCAGGGAAGCTTAAGGGAAACTGTGTTAGGGTGAAATATACTATCCCGATAGTCTTTGGG
CTTTCATAA
>28B_gene_id_260
ATGGATACAAAGCATAAACGTTGCCCCTATTGTGGGGAGGAAATCCTTGCCGTGGCAAAA
AAATGTAGATATTGCGGTGAATGGCTTGATGCTGACACAGAAAAGTCTATGACTCAAAAA
GTAGATAGTATAGAGCCTGAAGAGGCAAGCACCACAGTTGATCGTGAGGAGAAAACATCT
TTCTGGCGAAAGTCTTGGAAGGTGCTTTCTGCTATACTTGTGGTAATTCTGTTTGTTGGG
ATAAAAGTAGGACTGAAAGAAGGGGGCAGAGAGCTTGTGAAAGAAGCAGCAAAAGCACAA
ACTACAAAAGGTGATACTTTATCTGACGAAGCACAAGAAGTATATGCATTTAAAATGCTG
AAAGAGGGTGATGACTATTTCTGGTATTTGACGGATGGAGGTGATAATGTGTACGTTTAT
GACGATGAAACATCATACGAGGATTTTGTCTTTCCTGCAATTGTATCAGGCGAGTTGAAA
AGAAGATTGCTTCTGATAATGGAGATGAAGTATCCTAGTAAAACGTTTTGGCATTCTGCA
GAGTGTGAACGTCATACCGTTGATGCTTTTAACCAATATGGAAGCTGCGTGCTGGAACTT
CCGATGAAAGAACGGAAGGAATTGGATGGCGTGGATATAACAGAAGTGATAAACAAAGCA
TATTACGATTGGAATCCTTTTCTGGTAAGAATCGTAGATAAGGGATATGGCTTCCAAACT
TATTGCGTCAGAAAATCTCAAGAGTGGGATGGACAAAGGTTCGTAAGATTTTCGCGAGGA
GAAAATGATGGGATAAAGATGGAAATAAATAGTACTAATGCTTTTCTATAA
>28B_gene_id_261
ATGAAACATGTAAATGCTTATCCTTTTGTTGGTAAGGATTACGAGAAAGGATTCTTGAAT
AGTGGCAAGAAAGTGTTGTTGTTAGGACTAAGCCATTATAATGAAGAAAATGCTGGTGCT
CCTTGTCACCATACATTTACTCAAGAAATTGTGGACGGTTTTGTAAGTGGTGAAGATGCC
TCTTTCTATAGAGGCTATACTAGCCAAACAAAGGCTTTGTTGAACAGGGAAATATCTGTA
GATGATAGAGAATGCGTTTGGAATCAACTTGCTTTTTACAATTTTATTCAGTTCAATATA
GCAAGACCAGGTGTAAAGGATACTTCTGACGAGTTTAATAGCTCTGTTTCGGCATTCAAG
GAAATTCTTGAAGAGTTGAAACCTGATGTTATCATAACTTGGGGTTATGGTCTCTTCAAT
AGACTTTATCCTCTTGGCGAGAAAGATGGTGAGAAACTGTTTCTGGCTAATGGTGATGAG
GTTAATACTCGTTGGTTTAGCACTGGCGGCGAAGATAAGGCTCTTATGATTCGCCAGCGT
CATCCTTCTCGTGGATATTCTTGGCGAGAATGGGCTAAGGTTTATCAAGATTTGTTTGAC
AAATAG
>28B_gene_id_262
ATGGCAGAAAAGAATAGCATACCCCAATTCGTGAATAGCGAATCTATTATGTCGGATAGC
AACTATGTGAAGTGGCTCTCCGATTTGAAAAGTCGTATTCGCATCGCCCAACTCAAAGCG
GCTATCAAAGTCAATGAAGAGTTGCACAAGCTTTATTGGAGCTTGGGAGAAGACATTTGT
AACAAGCAAAAGCTATATAAGTGGGGCACTAATTTCATAAAACAGCTTAGTTTGGACTTG
CGTTCTGCATTTCCAAATGTAGAAGGTTTTTCTTGGTCAAATCTTTATAAAATACGCAAG
TGGTATCTCTTCTATTCTTCGCAAAATGAATTTTTGTACCAAGCTGGTACAAAATTAGAA
ACCTTAGAAAGTACTAGCGTTCCTATGCCTGCGATTTTGCTTCGTGTACCCTGGAGGCAT
CAGACTGTCATTGTCTCAAAATGCAAGACCATATTGGAGGCAATGTTCTATCTCAACCAA
GTGATTGAAGGCAATTTGAGTCGTAATGAGTTAGAACATATTATCGAAGCCCATCTTTAT
GAGCAAAAGGGAAAAGCCTTGAATAACTTTGAGTCCACACTCCCTGCGCCACAGAAAGCC
TTGGCTAACGAGATGCTCAAAGACCCTTATAAATTAGATTTCTTATCCATGGCTGGCGAC
TTCTCGGAAAAGGACCTAGAGGATAAGCTGGCTCAAAACATTACTCGTTTTTTACTCGAA
CTGGGCAAAGGTTTTGCTTATGTTGGGCGACAAATGGAACTTACCACACCAAGTGGAAAA
TCATACTTCCCCGACATGGTATTCTATCATACCAAACTCAAATGTTATGTTGTGATTGAG
CTAAAAGTGGTTGATTTCATGCCTGAGTTTGTTGGCAAACTTAACTTTTATGTTGCAGCA
GCCGACGAACTTTTAAAAGACGAAGGAGATAACCCTAGCATTGGTATTCTGCTATGCAAA
GACAAAGATTCATCTGTTGTTGAGTGGGCTTTAAGAGGCATTACCACTCCATTAGGTGTT
GCAAGTTACCAGCTACAAGAGGTATATGAGCGAACTTTACTCGAAATGAAAGAGCAATCC
GCAAAGAATTCCACTAGCAATAACAACGATTAA
>28B_gene_id_263
ATGGTTTTAAATTACATTTGGATAGCATTTTTCGTGATTGCGTTCATCTTCGCACTCATC
GGATTGGCAATGGGAGATACGACTATCTTCCAGAAGATTGTAGATTCCACCTTCGACTCA
TCCAAGAATGCCTTCGAGATTTCTCTCGGACTGACGGGCGTGCTCGCCCTCTGGCTTGGC
ATCATGAAGATTGGAGAGAAGGCGGGAGTAGTGAATGTGTTGGCAAGAGCACTCAGCCCG
GTCTTCACCCGTCTCTTCCCCGATATTCCGAAGAACCATCCGGTGATGGGAAGCATCTTC
ATGAACATCGCTTCGAATATGCTGGGACTCGATAATGCGGCAACACCTACAGGATTGAAG
GCGATGCAGCAGATGCAGGAACTCAACACGAAGAAGGATACGGCGACGAACCCGATGATT
ATGTTCCTGGTTCTGAACACCTCAGGACTCACCATCATCCCTACCACCATCCTTGCCTTC
CGTGCCTCCTACGGAGCAGCCCAGCCTACGGATGTCTTCATCCCTATCCTGATGGCTACG
CTCGTGGCTACGCTTGCCGGAATCATCATCACTTCGCTCTGGCAGCGCATCAACATCCTG
CAGCCGGTATTGCTCGCTACCCTGTTGGGAATGTGCGCCTTCGTAGGCATCATCATCTGG
GGATTCGGGCAGATGGACAAGGATACGATGAACACGGTTACCACCCTGGCTTCTAACATG
ATTCTCCTGGGCATCATCCTCAGCTTCATCCTGGCTGGTTTCTGGAAGAAGGTGAATGTT
TATGATGCATTTATCGAAGGAGCGAAGGAAGGTTTTACTACTGCGGTGAAGATTATCCCT
TATCTCGTAGCTATCCTTGTGGGCATCGGCGTGTTCCGTGCTTCGGGAGCGATGGATATG
GTGATTCAGGGCATTTCGTGGTCGGTAGAACAATGCGGCTTGAATGCCGATTTCGTAGGC
GCCCTGCCTACCGCTATTATGAAACCGCTGTCGGGAAGTGGTGCACGAGGCATGATGCTG
GAGGCGATGAAGAACTATGGTCCTGATTCGTTTGTAGGCAGATTGAGCTGCATCTTCCAG
GGCTCCACCGACACCACCTTCTATATATTGGCTGTATATTTCGGAAGCGTAAGCATCAGG
AATACCCGCCACGCCGTGGCTTGCGGCTTGCTTGCCGATTTGGCTGGAGTCATCGCAGCA
ATCACTATAGCATACCTTTTCTTTTAA
>28B_gene_id_264
ATGGGCAATAATGTCATTTATGAATTAAGCAAAAAGTTTGCCATACGAATAATCAAACTT
TATGTTTTCCTCAAAGAAGAGAAACATGAATTCGTTATGTCTAAACAAATATACAGATGT
GGTACAAGCATTGGAGCAAACATTGCAGAAAGCACTTATGCTCAAAGTACACCAGATTAT
ATAAGCAAACTTAGCATCTCCTTAAAAGAAGCAAGTGAAACTCAATATTGGCTGGATTTA
CTTCAAGAAAGCAATTATATAACAACAGAACAATACGAATCAATATCCAATGATGTTAAG
ACAATCATAGGAACTCTCGTAAATATCATCAATAAATTGAAACAAAAAAATAATCAATAA
>28B_gene_id_265
ATGGCAAGTTTAAAATCACTCGCAAAGGATACCGCCATCTATGGTTTGAGCAGTATCATC
GGCAGATTCCTCAACTATCTGCTTGTACCACTCTATACGGCAAAGATCAGCGCCGCAAGT
GGTGGTTATGGTGTCATCACCAACATGTACGCCTATACGGCGTTACTCCTCGTTATCCTG
ACCTACGGAATGGAGACCACCTTCTTCCGTTTTGTCAACAAGGAGGGAGAAAACTCAGAA
AAGGTTTATCACACGGTATTGAGCATGGTGGGCTTTACTTCCCTACTCTTCATCGCCCTG
GTATTCCTCTTCATCACGCCTTTGAGCGATGCGATGGGCTACGCCGACCATCCGGCTTAT
GTATGGACCATGTTCGTAACCGTGGCTATTGATGCCTTCCAGTGCATCCCGTTCGCTTAC
CTCAGATACAAGAAGCGCCCATTGAAGTTTGCTGCCTTCAAGTTGCTCTTCATCGGTCTG
AACATTGCGCTCAACCTGGTTTACTACGTCATCATGGATGGTCACGATGTGGGTTATGCT
TTCTACATCAACCTGGTTTGTACCGCCTCCATCACCTTCTGTTTCTACAAGGAACTGAAG
GAAGGATTCATGGGCGAGAAATGTTCCAGGAACGAATGTAAGGTGCTCGTCAGGAAGATG
ATGGGCTACAGCTGGCCAATCCTCGTGCTCGGTATTGCCGGTATTCTGAACCAGACAGCC
GACAAGATTCTCTTCCCTTACATCTATGAGAAGGGCGATGCGCATGCGCAGCTCGGAATC
TACGGAGCAGCCAGTAAGATTGCGATGATCATGGCGATGATTACCCAGGCTTTCCGCTAT
GCTTACGAGCCGTTTGTTTTCGGCAAGGCAAAGGATAAGGACAACCGACAGACTTACGCT
TCGGCGATGAAGTATTTCGTCATCTTCACCCTCTTGGCTTTCCTGGTGGTGGTAGGTTAT
CTGGATGTATTGCGCCACATCATCGGTCGCGACTACTGGGATGGTTTGAAGGTAGTGCCT
ATCGTAATGGCTGCCGAAATCATGATGGGAGTATATTTCAACCTCAGTTTCTGGTACAAG
CTCATCGACAAGACCATCTGGGGTGCTTACTTCTCGGGCATCGGTTGTGCGGTATTGATT
GCCATCAACGTTATCTTCGTACCTATCTATGGTTACATCGCCTGTGCCTGGGCTGGTTTT
GCTGGATATGGAACAGCTATGCTTCTCTCCTACTTTGTAGGTCAGAAGAAGTATCCAATC
AACTATCCGGTGAAGGAGATTATGATTTATGTGGTTCTCGCCCTCATCCTCTTCGCAGGA
ATGACCGAGGCTAACAGATACTTCTCCAGTGGAATTGCCTGCCTCATCAATACGGTGCTC
ATCCTCATCTTCGCTGCTTATCTCGTGAAGAAGGATTTCCCATTGAAGAGTCTGCCAGTA
GTGGGAAAATACTTTAGAAAGTAA
>28B_gene_id_266
ATGAGAAAGAAACTACAGGACAAGATCAATATGAACGATATCAACAAGATATGCATCATG
ACACAAGGCAAGGAGAACGACCACCGGAAGGAAGAGCTTTACCAACTCACCTTCGATGAA
AACGACCGCGTATCGTTTAATGCGCTTTGGGCTTTAACCCATTTCGATGAAGCCAACAAC
CTATGGCTCTTTCAGAAGCATGACGAACTGATAGATAGGGTTCTCGTAGAGAAGAATGAG
ACCAGGCGCCGCCTGATGCTCCATCTTCTTCTCCGTCAGCCTTTCGAGGAAGAATCACTC
CGTTCTGATTTCATCGATTTCTGCATCGCCAAGATTACCGCCTGTTCCCAGCCCTACGCC
ATCCGCTGCTACTGCATGAAGCTCGCCTACGAGCAGATGAAGTACTATCCCGAACTCCTC
GAAGAGTTAAGAATGGCATTGGATATGCTGGAGCAAGAGGTTCTATCACCAGGAATGTTA
TCGGCAAAAAGGCAAATTATGAAGAAAATCAAGCGAAGCCTTGGAAAATTCGGGAAATAG
>28B_gene_id_267
ATGAATAAAGATAATATCAACGAGTTCGCATCCTTCGATGAATATCTTCGACAAGGAGAA
CCTTCGCAGAAGGAAAGTGCTGAGAACTGGAAGACGGCTATCGGATTGCAGGCTGTAGAT
GGGCTGCAACCATCGGCGTATCTCATAGATGTGGCTAAGCGAAACATCGAAGGAGAAATC
ACTCTAGATGAAACCAGAAAACTGATTGACTCTTACTATCAGAGCAAAACGGTCCGCACA
CCTAAGGATGAAGACGAAGAAGAGGCAGATAAGGTTTCAGCCAACATCGCGAAGATTCTC
GCCAGCAAGACCTTTGCCTTCAATACCAACGGATATGTTTCCCTGCACCGAAGAATTTTC
GAGGGAGTATTCAAGCACGCAGGAGAAATCCGCCAATACGATATTTCCAAGAAAGAATGG
GTGCTCGAAGGAGATTCCGTAAACTACCTGAATTGGGAAGACTTGCGAAGAGCCTTGGAT
TGGGATATTGAGCAGGAGAAGAACTTCTCATATAAAGGTCTGACGGATGATGAGAAGATT
GAGCATATTGCCAAATTCATTTCAGGCATCTGGCAAATCCATGCTTTTAGAGAGGGCAAC
ACCCGAACCACAGCGATTTTCACCATCCAGTATCTCCGTTCGTTAGGATATGAAGTGAAC
AATGAAATGTTTGCCAAACACTCCTGGTATTTCCGCAATGCCCTGGTTCGTGCCAACTAT
CGCAACGTTCAGAAAGGCATTGATTACTCTCCTATCTATCTGGTTCGTTTCTTCAGAAAC
TTACTCCTAAAAGATGGTTGGGTTCTCAAGAACAGGTATTTGCATATCCGGCCTACTGAT
GATTGGAAAGAGCAGCCAAGAATAGGTACCCCACAAGTACCCCGCAAGCTATCCTCAAGT
ACCCCACAAGTACCCCACAAGTTCAGTCAACATGTGGAGACTCTTGTCAAGTGTATGGGT
GATACATACATGTCTTCTGCGGAAATCATGAAATCACTCGGGTTGAAAGACAGAAAGAGT
TTTAGCGAGCTATACTTAAACGTAGCCCTTTCCGAGAATGCCATAGAGCGTAAATATCCC
GATACGCCAAAGCATCCTCGCCAACAGTATAGGCTGACTCCACAGGCTAAAGTATGGAAG
GAAAATAATAAAGGTGTGTAA
>28B_gene_id_268
ATGGAAATTATCAATAGAAAACAATATGTAGATCGAGTATTGGGCTACTTAGGCAAAGGC
TTGATTCTTGTATTGACAGGTCAAAGGCGTGTGGGCAAGAGCTGTATCTTGCAGAGTGTA
GCCAAGCAAATCACAGCTAAGGATGATTCTGCCAATGTGATTTATATCAATAAGGAGTAT
GCTGAGTTCAACAGTCTGAAGACAGATGAAGATCTGAACGAATATGTGGCGGCTCATTTG
AAGAATCAGCGGCACAATTATCTTTTCGTTGATGAGGTGCAAGATATCGATGGGTTTGAG
AATGCTTTGCGCAATTTTCAAGCCAAGGATTTGTGTGATATTGTGGTGACAGGCAGCAAT
GCCAAGATGTTATCAGGCGAGCTTGCTACTTATCTCTCAGGTAGATATGTGGAGATTCAT
ATTCAGAGTCTCAATTATTCGGAATTCCTGCTGTTCCATGGATTGCCTGATACGGATGAT
ACCTTCTTGAAATATCTTACCTGGGGTGGCTTGCCTCAGTTGGCGCATATTGGGCTGGAC
AATCGCCAGATGCTGACAGACTATTTGGGGGATATCTATAATACGGTTATCATGAAAGAT
GTTATTAGCCGAGAGAGCATTCGCAACGTGCGATTCTTGACTGATCTGGTGCGCTTTGTT
GGTGATAATGTTGGAAAGAATATTTCTGCCAACAGCATCAGGAAATTCATGCTTTCGCAG
AATATCACAATCTCTCCAACATTGACATCCAATTATCTTTCCTATCTATGCAATGCCTAT
ATCATAGACCAAGTGAGACGTTTTGATGTTCGTGGCAAGCGAGTGTTTGAAACCAATGAA
AAATACTATTTCGAGGATATTGGTCTTCGCAATGTGCTGGTGGGTTCCAATCTGCGAATG
GACATTGAAAAATTGCTAGAGAATGTGGTTTACTTGCATTTGTGCAGCCAGGGATACCAA
GTAACGGTAGGACAACTCCAGAATGGCGAAGTGGATTTCGTGGCAGAGCGTGGAGGAGAC
AGGGTTTATGTGCAAGTTACTTATCTGCTGGCTACCCAAGAGACGATGGATAGGGAATTT
GGCAATCTCCGACGCATCAAGGATGATTATCCTAAGAAGGTAGTTTGCATGGATGCGCTA
GCGGCAGAAGGCAATTATGAAGGGATAGAGTGCGTACATGTAAGGGAGTTCCTAAAGGGG
CAATAG
>28B_gene_id_269
ATGAAGAAAAAAGCAACGGTCCTTATCGCCTCTATCATGGCGTTCTGCGGAATCAACACC
GCACACGCTGACGAGGGAATGTGGACGATTTACAACTTGCCTAACGCTGTGTATGAGATG
ATGCAGCGCGAAGGCTTCAGTATGACTTACGACCAGCTCTACAACGGCGAAAACGCCTTG
AAGAATGCTGTGGTTAACTTCTCTGGCTATTGCTCAGGCGTAGTCGTTTCTCCAGACGGT
TTGGTATTTACCAACCACCATTGCGGTTTCGAGGCTATCAGAAGCCACTCTACCGTGGAG
CACGACTATATGCTCAACGGTTTCTTTGCTAAATCTTACGCAGAGGAATTGCCTAACGAG
AATATGTTCGTCAGCTTTATGGTTGAACAGAAGGATGTAACCGATAAGGTGATGAGCCTC
GGATACGAGAAACTCGACAACAAGAAGCGCGATGAACTCATCGATTCTCTGGAGAACGAG
ATGACTAAAGAGGCGAAGAAGAACGATTCTACCCTTCATATCACCGTTCAGCCTTTCTAC
GAGGGCAACAAGTGGTACGCTACTACTTACCGCGACTTCACCGACCTGCGTCTGGTTTTC
ACCGTACCAAAGTCTATGGGTAAGTTTGGTGGCGATACAGACAACTGGATGTGGCCTCGC
CAGACCTGCGACTTCTCTGTATTCCGCATCTATGCCGACCCTAAGACCAATGGTCCTGCT
GCCTACAGCAAGGACAATGTGCCTTATCATCCAAAGCGTTGGGCACAGGTTTCTCTCCAG
GGTTACAAGGATGGCGACTATGCGATGACCATGGGTTACCCTGGCAGCACAGAGCGCTAT
CTTTCAAGCTACGGAATCCAGACTATGCGCGATGCTGAGAATGCGCCTCGTGCCCAGGTT
CGTGGCGTAAAGCAGGAGGTGATGCAGAAGCACATGCGTGCCGACGAGGCTGTGCGCATC
AAGTATGACAGCAAGTACGCCCAGAGCTCCAACTATTGGAAGAATGCCATCGGTATGAAC
AAGTGTATCGACTCTATCGGCATCGTTAATCTGAAGCGTGAGTACGAAACCCGTCTCCGT
ACTTGGCAGGATACAGCCAAGGCAGCCAACGACCTTGCCCACAAGGTAGATTTCGACAAA
CTCGCCAAGCTCTACAAAGAGAGCGCAGACGTAAAGTACGCCTGGACCAACTTCTCTGAA
TCTTTCACAAGAAGAAGCAACATCGAGTTCTCTACCCGTGCCATCAAGCTCCAGACCAAT
ATGGAGGTGAAAGGTCCTGAGAAGAACAAGAAGAAGCAGTATCAGGAGTTTGAAGATAAC
TCTGCAGAATGGGATATGGCGCTCGATAAGGAAGTGCTCGCTACCCTCTTGAAGAATTAC
AAGGAGCACGTAAATGCAAAATGGTTGCCTAAGTTCTACAAGACCATCGACGCTGAGTTT
GGCGGCAACTATGCCAAGTATGTGGATTATCTCTGGGAGAAGTCGCTCATCATGAAGAAG
GGCGCCAAGCTCTATTTCAACAAGAAGGGATATGAGAAGGATCCAGGCGTAAGCTTCGGT
ATGGATCTGAACGATGTATTTGCAGATTTCGCTGCTCAGATGGGCAGCATCAACGACAGC
ATCGCCGAGCAGGAGAAGTATCTCTGCGCTGCCAAGCTCCGTATGGAGGAAGACATGCCT
CACTACAGCGACGCCAACTTCACCATGCGATTGAGCTATGGTCAGGTAGGCGGTTTCGAC
CTCGGTGGCAAGCCATCAGGCTATTATACCACAGCCGAGAGTATCGTTGAGAAGATGAAG
CAGGGCGATAAGGTCATCGATTACTACGCTGAGCCTATCATGCACGAGCTTCTCTCTGAG
AAGGATTTCGGCAAGTATCAGGATAAGACGACTGGCAAGATGCAGCTCTGCTTCCTCACC
AACAACGATATTACCGGTGGTAATTCTGGTAGCCCTATGTTCAATGGTAAGGGTGAGTTG
ATTGGTCTTGCCTTCGATGGCAACTGGGACAGCCTCAGCTCTGACATCAACTTCGACAAG
CGCCTGGCTCGCTGCATCGGTGTAGATATTCGCTACGTGCTCTACCTGATGGATAAGTGG
GGACACGCAGACAGACTCTTAAAGGAGATTAATGCAAAGTAA
>28B_gene_id_270
ATGAAGAAAACTATTCTTATCGCTTGTCTGGGACTGGTAAGTCTGGGCTTGCATGCACAG
AGCATTTCGCTCGCTGGTGAATGGAATGTGGAGTTGGGAAAGAGCGGTAGTGCTTTTGCC
AAGAGTAAGCGTGCCTCGCAAGGTGAGGTGAAGCGTGCCATCCTCCCAGGCACCATCGAC
ACGAACCATCTGGGATTCGCTCCGAAAGATACGATGGAGACTACGCATCTTACGAGACTC
TATGCTTATAAAGGAGCTGCAAGATATTCCAGAACAATCAATATCCCGAAGGATTGGAAG
AAGAAGCCGGTAGAACTCTTCCTGGAACGTACCCGACCGACATGGGTGTATGTGGATGGA
GAACTGGTGGATTCCTGTAACTTTATCTCTACTCCCCAGCGCTATCTTCTGCCAAAGAAG
GTGAAGCCGGGCAAGCATCTTCTGGAAATCGTGGTGGATAATGGAAGAGGTGTGCCAGAG
CAGGTTTACGGCTCCAGCCATGCTTATACGGAAGATACGCAGACCAACTGGAATGGAATT
ATCGGAAGGATAGAACTCCAGCTAGCCAGCTCTGTAGAGAGCAAATCTGCAGAAACTCTA
ACAGGAGCAATCCCTAGCCGTTCTGTAGCTTCTCCTTCCGCCCTTCAGATGCCTGATTTC
GCCAAGGATTTCCATATTGAGGGCGCTCACTTTTACGCCAATGGTCATAGGATATTTCTC
CGTGGCAAGCACGATGCGGCTGTATGGCCGCTGACGGGACATGTGGAAATGAGCGTGGAA
GGCTGGATGAAGTATCTCGGAACCTGCAAGGAGTATGGAATCAATCATGTGCGCTTTCAT
TCCTGGTGCCCACCGGAGGCGGCTTTCGTGGCAGCGGACAGTCTGGGAATCTATCTCCAG
CCGGAACTTCCTTTCTGGGGTTCTTTTGACAAGAAGGATGAGAAACTCATGACCTTTCTG
CATCAGGAGGGAGTGAATATTCTGCGGGAGTATGGTCATCATCCATCTTTCCGAATGATG
GCGCTGGGGAATGAACTCTGGGGCGACATCGACAAGATGAAGGAGTTTGTGGATGATTTC
CGCAAGATTGCGCCCGATAAATACTATACCTTCGGAAGCAATTACTATCTCGGTTATCAG
GGAATAAAAGAAGGAATGGATTACTTCACCACTTGTCGCATCGGAGGCGAGGGATGGGGC
AAATACAATACCCATACCCGTGGTTCTTTCTCGTTTGCCGACGCCTACGATGGAGGAATG
ATCAATCATTTTCATCCGAATTCTACGATGAATTTTGATGAGGCTTGCGATAAGGCTGGA
ATCCCAATCATCTCTCACGAAACAGGCCAGTTTCAGACCTATCCTGACTATCGGGAAATA
AAGAAATACACCGGAGTGCTTCATCCTTATAACTTCGAGGTGTTCCGTCGCAGGCTGGCT
GTTGCCGGAATGCTCTCGCAGGCTGATGATTTCCACAAGGCTTCGGGCTTATGGAGTGTG
AAACTCTATAAAGCCGATATAGAGATGGATTTGAGAACCCGGAATATGGCGGGCTTCCAA
CTGCTCGATATTCAGGATTATCCCGGTCAGGGAAGTGCTTTCGTAGGCATCCTGGATGCG
TTTATGGAGAGTAAGGGAATCACTACGCCCGAGGAATGGCGCCAGTGGTGTTCGCCTGTG
GTTCCTCTGCTGGAAATGAAGAAGTTCTGCTTCGTGGATGGCGAGAAGATTCAGGCTAAG
GTAAAGGTAGCCAATTATGGCGGTTCTTCGCTGAAAGGCAAGAAACTGAAATGGCATCTG
GCTGCCGAAAACGGATTGTTCTGTATGGATGATGGAACTTTCAGCACCAAGGATGGTGAA
GTGAGAAAGAATGTGGGCGACTTGATGGCTGAGGATGAGGGAGTATTGAACATCTTTTCA
TACGATGAAGGTTTGGTGGATGTGGGTGAACTGAATGGTGTTTTCCACGTGCAGAAACCT
ACCAAGCTGCTTCTTACATTAAACATTGAAGGAACAGAGGCGAGAAACTCCTACGAACTT
TGGATTTATCCGAAGAAGGCTTTGGAAAAGAAGGGCGTTATCATAGCCAAGGATTTGAAT
GAGGAAGTGGTGAAAGTCTTGGAAAAGGGCGGAAAGGTGCTTTGGATGCCTACGGCTTCC
AGCCATTTCGTGGCTGCCGATGATACGCTTTCGCAGGCAGATAATGCTACTCCTTATACT
GTTGGCGGACTCTTCCAGACCGATTACTGGAACTATCGCATGTTCAAGACCATCTGCGAG
AACAACAAGAAGAAAGTTTCTCCAGGAACCCTGGGCATTCTGACGAATCCGGAACATCCG
ATATTCAAGGGATTCCCTACGGAAATGCACACCAACTGGCAGTGGTTCCCGGTTATCAAG
GAGTCGCATCCGCTGGTGCTCGACAACTTCGAGAAGAATTATCGCCCGATAGTTCAGGTG
ATAGATAATATCGAGCGAAATCATAAGTTGGGTTTGGTGATGGAGTGGAAGGTCGGAGCC
GGAAAGCTTCTCGTCTGCATGAGCGATTTGGAGAAGGCTGCCAAATATCCGGAAGGCAAG
GCTTTCTATCAGAGTGTAATTGATTACATGCGCTCTGCCGATTTCAATCCATCTTCTGAA
ATATCGGTGGATGAATTGAAGAAGAAACTCGCCGAAAAGCCTCGTCAGGTTTCATTGAAG
GAGCTGAATAATATCTCGCAATATTAA
>28B_gene_id_271
ATGTATCATCAGATTCCTTGGTCGAATCGGATGACGGCTCTTGTCGGACCTCGTGGAGTC
GGCAAGACAACACTTCTTTTGCAGTATATCAAATTGAATCTTCAGATGAAAGACACACTC
TACGTGAGTGCGGAATCCATCTATTTCGCTAATCATACTCTCTTTGAAACAGCAATGAAG
TTTAGCCAACTTGGAGGCAAGCATCTTTTTATCGATGAAATACATAAATATAAGGGATGG
GCTACAGAACTTAAAATGATATACGATAATCTGCCAACTCTGCAAGTGGTATTTACCGGT
TCTTCTGTGCTTGATATTTATAAAGGTACAGCAGATTTAAGTCGCCGGGTATTGGTCTTT
ACGATGCAAGGTTTGTCTTTTCGTGAATACATCGGTATGGAAAAGGGCATAAACATTCCT
GTCTCTACATTGGAACAAATTGTAAATAATGAGGTCGTATTGCCGGAGGAGATAGAGCAT
CCGTTGGCATTATTTCATGAATATCTGCGTAAGGGTTACTATCCTTTTTCAAAGGATGAG
GGCTATAGGATGCGACTGAATCAAGTGGTGAGTATGACTTTGGAGACGGATATTCCACAA
TATGCCAATTATACGGTGATGGTGTCCAGAAAATTAAAGGAACTGATGCAGGTAATAGCT
GATAGTGTGCCTTTCAAGCCAAACATGAGTACCATTGCTACAACTATCAAGGTGGATCGC
AATAATCTGCCCGATTACTTCGAACTGATGGAGCGTGCAGGTTTGATAGCCCAGCTTCAC
GAGTCCACAGGAGGTGTGCGTGGTTTGGGCAAGGTAGAAAAGGTGTATCTTGATAATACC
AATCTCTCCTTTGCTCTCTCTTCTTCGGTACCTGATATTGGCAATCAACGAGAGACTTTC
TTTTTTAATCAGATGCGTGTGAATCATGCTGTCTTCAATTCTCCAATCTCTGATTTCCAG
ATAGAAGACAAGACTTTTGAGATTGGTGGTAAAAAGAAAGGTCAGAAGCAGATTTCTGAG
GCTAAAGAAGGATATGTTGTGAAGGATGATATAGAGACAGGCATGGGCAATGTTATTCCT
CTCTGGGCTTTTGGTATGAACTATTAG
>28B_gene_id_272
TTGTCTGAAAGTTGCTTCAATAATTCCATATTTCTTGCCTTATTTGATGTTTACGGCTGC
AAATATACAAAAATTGCGGTAAAAACACCGCAATTTACCAAAGAAATTGCTGTATTTTTA
CCGCAGAACATGAGTTTTACTTCAAAAGAAGCATCTTGA
>28B_gene_id_273
TTGCTCCGCACAGAGTGCCAGAGCCAAGGTTTAGGCACTCTATGCGGGCTGTTTGGTTTC
ACCCGGCAAGCATATAATAAGCGCAATGTCTCTGACGGCTTTGCTGAAGAGGCCATTGAG
TCTATCATCATTGAAAAGGCACGTGAGTATCGTAAGTCGAATCCTGGCTTAGGAGCTGCA
AAGTTGCATGCCATATTGAAACAGATGTTTGAGGATACAGGCTGCTTCCCTGGTCGTGAC
GCATTTATTGAGATGCTGCGTAAGCATGGACTCATGGTACGTATAAAGCGCCGTAGGCGC
TATAAGACAACAGATTCCGACCATAATTATCGCAAATACCCAAACCTGATTAAGGGAGTC
GTTCCTACTCATCCGAACCAGATTTGGGCAAGTGACATCACCTATGTTGAAACCAATGAA
GGTGTGTGCTATCTCTCGCTTATAACAGACCTGTATTCCCATAAAATCGTTGGATGGGCT
GTTGGTCCAACATTAGAAACAGTATATCCATTAGAAGCGCTTAAAATGGCATATAAAAGC
ATTGATGAAGAAACTGCAAAAGGACTCATTCATCACTCTGACAGAGGAAGCCAGTATTGC
AGTCAGAATTATGTATCTATCCTAAAAAGTCATGGCTCACAAATAAGTATGACTCAAACA
GGAGATCCTTTGGAGAATGCTATAGCAGAACGTGCAAACGGCATTTTAAAAACAGAATGG
CTTTATAGAATGACAATTCCTACTCGTAAAGTATGTAAGAAGGAACTGACCAGGATTATT
GCGTTTTATAACGACGAAAGACCGCATATGAGTATCGGTAATCAAACACCATCAGTTGCA
CATACTCAAGTGGGGCCACAGCAGAAAATGTGGAAAAATCCTTGGGAAAATTCTTCTAAT
TAG
>28B_gene_id_274
ATGAAACGTAAGACAAGAATTGAACGTGTGTATAATGAGGACACAGGTTGGTTTGAGACC
CGTGAGGTAGAGTTGAATAGCTACTCTTTTACAGATGATGATCGTATCATGATAGTTCGA
GAGTATATGGAGAGTGGGCTCCCAGCAGAAGAAATCATCAAGAAATACTATATAAGCAGT
CGTACAGTGCTATTTTCTTGGATGGATAAGTTCTTAAATGAAAAAGATTTGTTATCTTTG
CCGCCAGAAGACCAAAACCGTGACGATATGGCAAAGACAACAAATGAACAGTTGAAAGAG
AAAGATGCAGAGATTAAGCGTCTCCGCAAGGCTTTGGAGTTAGAGAAGCTTCGCTCTAAG
GCATTCTCCACCATGATTGATCTCGCAGAAGAAACCTTCAATATTCCTGTGAGAAAAAAA
TCTGGTACCAAACAGTAA
>28B_gene_id_275
ATGAAGCAGCTTATACTTTTATTTGCGTTTCTATTCAGTTCTATTTGTGTGAGTTCTCAA
CACTTGAACTTTTCTGGAATTCCTATAACGGGAACTATATCCCAATTTCAGTCAAAACTA
TTAGCTAAAGGTATAAAACTAAATCGAGAAAAATCCCAAAATGCTCCTTTGGGACAACGA
ATTTTCAAAGGAATGTTCCATGGTTATTATTCAGAAATAACTGTGTTTTATAATAGGAAT
AGCAAAAACGTTTATAAAGTAGAGGCTGTTATTGAATCAAAAAAGAAAGAAGTAATACAG
AAAATTTTAGATAAATCAATACGTTTAATAGAAAATAAATATATCTTTGAGGCAAAGCAT
GAATTGAATGATGGAAGTAATTTACATTATAACTACTTCATATTCCCAACCCCAAAAGGT
TCCTCTTGTATAGGCTCTATAAAGGTAGAACCCAGCTATACATACTATGTGCCTAATGAT
GCAGAACCTTTTAAAGAATTTCAATTAGCATCTTTCATAATTACATTTAAATATGAAGAT
TCTTTAAATTCCTCTTTAAATAAACCAAGTGAGACGGAACCATATGCGTCCAGGTCTCTT
TTATGCGGAAAGTCAGAAAATTTCGATAATTTTCTGAGATGGGCTGATAATTACTTGAAA
AATGAATGCTATGATCAATGTCTCCATTATTTAACGTGGGTACTTGATTATTATAAATAT
GGCTGTGCCCCTCAAAATGCTTCTGTAAACGAAAAATTATTAGATAATGCAATTCTTGCC
CTCAAAAAACGATTGATAGGGCAAGTAAAAACAGCATATAGCAACGAATATACTAATGTT
TATAGGGTAGTTGATAATAACGGAAAGTTCAAATGTATTGAGTTTGGTGTAAATTCCAAT
ATGTATCAAGTTAAACTTTCTTCATATGATATAGCTCGCCATATTCATATTTTTGAAATT
TTGCAAAAAATGTACTCTCAGAAAATAAGTCAACTTAAAGGAATGAAATTATCTGAGTAT
TGGAACGAAAATATCAATATGTCAATCCCAGCATTGATTGGAGAAGAACAATTAAAAAAT
GGTTTTGGGGATATCAAGTGGAAAGAATGTAATTTATCCATGAGATTTACCCATTTCAAA
AATGAGTTACGTATAGGAGTTTTAGCTGACAGTTATAAAGACATTTTCTTGTTTTGCAAC
AACCAAGAAATAAATAGTTATTTAGAATTTCTTAAGTCCATAAAAAGAAAAGAAAATTTT
TAA
>28B_gene_id_276
TTGAAGACATTTGAAGAATTAGGCGTGAGCGAGGAGATTCGCCGTGCCATCGAAGAGCTT
GGATTTGAGAATCCAATGCCAGTTCAGGAAGAAGTAATCCCATATTTGCTTGGTAATAAG
AACGACGTGATTGCGTTGGCGCAGACCGGTACGGGTAAGACTGCATCTTACGGTATTCCG
GTTATCCAGAAAACTGATGCCAAAAGCAAGCAGACACAGGCTATCATCCTCAGTCCTACA
CGTGAGCTCTGCCTCCAGATAGCAGACGATTTGAACAGCTTTGCCAAGTACATCGACGGT
TTGCATATTGCCGCTGTTTATGGCGGTACCGACATCGGAAGCCAGATTCGCACCTTGAAG
CATGGTGTGCAGATTATCGTGGCTACCCCTGGCCGTCTGCTCGATTTGATTAATCGTGGC
GTGGCTCAGTTGGAGCACGTGAACAACGTGGTGCTTGATGAGGCTGACGAGATGCTGAAC
ATGGGCTTTTCAGAGAGCATCAATGCCATCTTCGAGAACGTTCCGGAAGATAGAAACACC
CTGCTCTTCTCGGCTACCATGAGCAAGGACATCGAGAAGATTGCCCTCAACTATCTGCAC
GACCACAAGGAAATCGTAGTGGGTTCGCGCAACGAGGGAGCTGAGCATGTAAACCACATC
TACTATCTGGTAAATGCCAAGGACAAGTATCTCGCCCTGAAGCGCGTGGTGGATTTCTAT
CCACGCATCTTTGCGATTATCTTCTGCCGCACCAAGCTGGAGACTCAGGATATTGCAGAT
AAGCTGATTAAGGATGGTTATAATGCAGAGGCGCTGCACGGCGACTTGAGTCAGCAGCAG
CGTGACCTCACCATGCAGAAGTTCCGCAACCATACCGTTCAGTTCCTGGTGGCTACCGAT
GTGGCTGCCCGCGGTCTGGACGTAGAAGATTTGACTCACGTCATCAACTATGGTTTGCCT
GATGATGTGGCAAGTTACACCCACCGAAGCGGTCGTACCGGTCGTGCCGGAAAGAAGGGA
ACATCCATCTCTATCATCCATACCAGAGAGAAGTTCAAGGTTCGCCAGATAGAGAAGCAG
ATTGGCAAGGAGTTCGTGGACGGCGTATTGCCAACCCCAGAGGAAATCTGCAAGAAGCAG
CTCTTCAAGACCATGGACGACATTATGAAGACCGATGTGGACGAGGATCAGATTGAACCA
TACATGGCTGAAATTAACCGCCAGTTTGAGTACATCGACAAGGAGGACATCATCAAGAAG
ATGGTGACCATCACCTTCGGTAAGTTCCTCGATTACTATAAGAATGCTCCTGAGATTATC
AAGCCTGAAACAGGCAAGGGTTCCCGTGGCGGCGAAGGTCGTGGAAGTCGTGGCGATGGC
CGTGGCAAGGTTTCCAATGGTCGCAGGAAGCATGAGACTGAGGCTGGTTTCAAGCGCCTG
TTCATCAACTTGGGTAAGGCGGATGGTTTCTATCCGGGCGAAATCATGCAGTATCTGAAC
AAGCACGTGAAGGGTCGCCAGGAGGTGGGTCACATCGACCTGCTGAGTAAGTTTGCCTAC
ATCGAGGTGCCTGAGGAGGATGCGAAGCGCGTGATGAAGGCTTTGAACGGTACTGAGTAC
AAGGGCAGAACCGTAAGATGTAACGATGCTGATGAGGAAGGTCATGGCAGAGCAGCCCGC
GGCGGACGCAGTTCTGAGGGCAGAGGCGGTCGTGGTTCAGAAAGAGGCGGACGTAGCCGA
AGAGGTTCTTCTGATGATGCAAGAGATTCTCGTGATGCTCGTGGAAAGGGAGGACGTGGA
AGCCGTGGCGAATCTCGTGGCGGCAGAAAGTCTCGCCCTCAGGAGGATACAGGCGATTGG
CGCCAGTTCTTCCAGAACAACGACAACGTGAAGTTCAAGGGTGAGGAGCCAAACTTCGAG
GAAGAAGGCTGGGCTCGCCGCAGACCTAAGAAGAAGTAA
>28B_gene_id_277
ATGAAAAAAGTTATTTTCACCCAAGAATGGATTGCTTTGCATCCATACGAAAAAGCAGAC
GAAGTTGATCTGTATTATACAGAACTCGCCAACGAAATATACCACGCTCTTGACGAGGCG
TGCTACACCCATAACTTCAAGAATATGGATGAAGCCAAGCAGCTGGCACTCAGCATTTCC
GGTTATTTCGAAGATGTGATTTCGGGCACAGGCATCTGGAAGACTTTCACGGAAGAATGC
AAGCAGCGCTACGGCACCTACATTCCTTTCTATGAGAAAGAAAGCGAATTCATCAAGAGT
ACGCTCAACGAAGATGACCCGGCTTACGACCCTGAGGAAATCAACATCGCTGATGTCAAG
TTCCTGCTCTGGCACCATTACCAGCAGAGCAGTTTCGTACAGGAAGCCGTTCCTTTCCTC
TTCGGAACCCTGGAACTGGCTGCCAAACTTGCCTACAACATTCTCGACAGAGAATATGAA
ACGGCTCCGGAAAACGAGCGTCTTCTGACTTATCTCAGCGAAATGCCTGAGATAGAGGGC
AACGCTGAAACGACCGAAGAAGAAATCGAGAAGAACAAGGAGTTGGATGAGATTCACCGT
CGCGACACCCTGGCGTGGTTCCATTATGGCTGCTATTTCAACGTGGGCAACCAAAAGCGC
CTGCAGTTTACCCTCCAGCAAATAGCAAACTCGCCTCAGGGTCTCACCGAACCGCTCGCT
TATTCTGTGCAGATGGAAATGACCATCGCCGGCAGAAACAATCTCCTGGCGCTCACTTCT
TACGAATGGCTCCGCAAGATTTGCAGGAACATGCCTACTCATAAGCTCTGGGAGGATGAG
GAGTTCAGGAAGAAGGCTATAGAGCTACATGAAAAGATGGATCATGAGAAGGCGATTCAC
GACTACAATCTGCTCAAGGCGAAGGGATACGAAGACAAGTTCATCTTCCTGGAAGATGTG
AAGACGCTGAAGGAATTCCTCAAGGAGATTGAATTCGAGTTGCCAAAGGACATCCGATTC
CCTCAGAAATACGAGAAAGGCATCATCTTAAGCGGAAGTCCATATACAGGCATCAACATC
AGTTTCGGTCTGGCTCATTGCATCGCATCGCCTGAGAACCCATACTATGTACAGGAGCGT
GCAGAGACCGACAGCTTTGGCATTATCAGCGGCAATGGTCTCCCATTCCCTTACGAAATT
GTCTGCAAACTGATAGAAAACAACCTGATTCCTGACGCAAACATCTTTACGAGCCAGTAT
GTAAAGGAAGAAGGCTTGAAGATTACGCAGGCAAACCTCCAGTTCCTTGCCGATTACTAC
TTGATGGGCAGAAAGGATAAAGACCTGTCGCCTAAGGAGTTGTGGTAA
>28B_gene_id_278
ATGGGTACTTTTAATGGAATTATAGGAAGACAGCGTGAGATTGCTCTGTTGCAGGAGATT
TACGAGTCTCCTAGGGCGGAGTTCGTGGCTGTTTATGGCAGAAGACGTATCGGTAAGACC
TATCTTATCGACAAGTTCTTTAGCGATAAGTACGACTTTTATATGACGGGTATCTATGAG
GGTACCCGTAAGGAGCAGTTGGCAAACTTTGCCCATCAGCTGGAGTTTTATTCTCATAAG
GAACAGAAAACTCCAAAAGACTGGATGGAGGCTCTGTTTATGCTTCGCAAGTATCTGGAG
ACATTAAAAAAGGAAAAACCAGTGCTCTTGTTCTTTGATGAAATGCCTTGGCTGGACACC
CGTTATTCTCGCTTTCTCAAGGCTTTCGAACTGTTTTGGAACGAGTGGGCTTCGAAGCAG
GACAATCTGAAACTGATAGTTTGTGGTTCGGCAACCACCTGGATGACGAATACCTTGTTG
GGCAACAAGGGCGGTTTGCACAATCGTGTGACTCGCTCCATCTATCTCCGTCCTTTCAAT
CTGGCAGAGACGGAGGAGTTCCTTATTTCAAGAGGATTCTCGATGGAGCGCTTCCAGATA
GCCGAGTTGTATATGGCGATAGGTGGAACACCTTTTTATCTCAATATGCTGAACCGTTCG
CTGAGCGTGGCGCAGAATATCGACGAGCTCTTCTTCTCATCAAGTGCCCCTTTGAGAAGC
GAATATGGCTTCCTCTTCAAATCGCTCTTCAAGGAATCCACGCTCTATAGAAGGGTGGTG
GAGGCTTTGGCTAAGAAACTGAAGGGAATGACTCGCCCTGAGTTGATAGAGGAGCTGAAG
GTGGAGGATTCCGGCTATGTATCTACCGTGCTCTCCGACTTATGCAACTGCGATTTCATC
CGCAAGTATTCGGCTTTTGGCAAGACGGATAGGGATTTCATGTATCAGTTGACCGACCTG
TATTCGCTTTTCTATCTGAAGTATGTGAAGAACTATCATGGGGAGGATGAGCATTATTGG
AGTCATCGCCAGATGGACATTTCCGGTTGGGAGGGCTATGCTTTCGAGCAGGTTTGTCTG
CATCATATTCCTCAAATCAAGAGGAAGTTGGGAATTGGTGGCATTCTGTCGAATATCTGC
ACGTGGTCGTGCCGTGCTTTTACGGATGCAGAGGGTAATAAGCAACCTGGGGCACAGATT
GACTTGATAATAGATCGGGGAGACAAGACGATTAATCTCTGTGAGATGAAGTTCGTCAAT
CATCCTTATTCCATCACTCCCGATTATGCGGCTTGGTTAATCAAGCGCAGGGAGTTGTTC
AAGCAAGCTACAGGAACGAAGAAGACTCTCCATCTAACGATGATAACTTCGTATGGTGTG
GAGCATAATGCTGGTTGGCAAAACATTCAGAACGAGGTGGTGCTGGATGATTTGTTCAAA
GTAGAATAA
>28B_gene_id_279
ATGACCATCCCTTCCAGTGTTACTTCGATAGGTGATGAAGCTTTTGCATATTGCAGTGGT
TTGACAAGCTTGACCCTCCCTTCCAGTGTTACTTCGATAGGTGAATCAGCTTTTAAAGGT
TGCAGTGGTTTGACTAGCTTGACCCTCCCTTCCGGTGTTACTTCGATAGGTTCTTATGCT
TTTGCATATTGCAGTGGTTTGACCTCCATTTATGTATATCTGGAAAAAACACCAAAGTTG
GGGAAAGATATATTTAAAGAATGTGACGCAAAGATTTGTACGGTTTATGTACCAACAGGA
ACTTATGATGATTATTTTGTGTCAGAATTTGGCTATTTCGAGAATATAGTAGAGTTCGAT
GCAACTGGCATTGATAAGTTTACAACCTCTACCGATGCCAAGGAACTCTCTCGCTATTCT
GTAAATGGTCAGAGATTGTCTGCTCCAGCCAAGGGCTTGAACATCGTGAAGTATAGTGAT
GGTAGTGTGAAGAAAGTTGCTGTTCAATAG
>28B_gene_id_280
ATGATGAATTTATCTACATTGAAAACTCTGTTTTTGACTACAGTATTTATGTTGTTTGGG
TGCTTGGCAATCCAAGCAGCTGATGAAGGCTTGATTACTAAGCAAATTACGATCAAGTTG
GATAAGGCTGGTACTTTACCTGATAGGATTAGTAGTAGCAAGAAGTATCTGATTACCAAT
TTAAAGATTGTTGGTGAAGTTAATGGTACGGATTGGCGTCTTATCCGTGAGATGGCTGGT
AGTAATCATGGGTTGGGAAAAACCGACGGAAAACTATCTATATTAGATTTGTCTGATGCT
AAAATTGTAAAAGGTGGATTACTATATGTTGCTCGATTGGATAACGAGCAGTATACCTCT
AATGATGAGTTGGGCGATTATGCTTTTTATGGTTGCAGTGGTTTGACAAGCTTGACCCTC
CCTTCCAGTGTTACTTCGATAGGTTCTTATGCTTTTTATGGTTGCAGTGGGTTGGCTAGC
TTGACCCTCCCTTCCAGTGTTACTTCGATAGGCTGGTATGCTTTTGAAGATTGCAGTGGT
TTGACTAGTTTTACCCTCCCTTCCAGTGTTACTTCGATAGGTTATAGAGCTTTTTATGGT
TGCAGTGGTTTGACTAGCTTAACCATCCCTTCCAGTGTTACTTTGATAGGCGAATCAGCT
TTTGCAGGTTGCTGTGGTTTGACTAGCTTGACCATCCTTCCTGGTGTTACTTCGATAGGT
TATGGAGCTTTTGATGGTTGCAGTGGTTTGACTAGCTTAACCACTCCCTTCCAGTGTTAC
TTCGATAGGTTCTTATGCTTTTTATGGTTGCAGTGGTTTGACTATCTTGACCCTCCCTTC
CAGTGTTACTTCGATAGGTTATAG
>28B_gene_id_281
ATGAGTACATTAGAACAAGCAAAGAAACATTTGCAAGATGTCATCAACCAAGAGGCTGAT
GCAACAAAGTGTCCATTGGATGATGCTAAGATTCATGCAGCAATAGTTGATTATATGTTA
GCTGCGCTTTCGGAAGGAGATGATGGTGTAGCCAATAAAAAATGTGGTGATGAGTTGATT
AAACTGTTTGAAGGGAAGTTAGGAGAGGCAGCCTTAACTTCTTTCGTTGCGCGTATTGAT
TCTGTCTATGATACAGTGAGAACTATTTGCTATCTTTCAGATAAAGGCGATGGTCCTTTA
GGATGGAATGATTTGAATAACTAG
>28B_gene_id_282
ATGAAAAGGATTATCACATATAGTATCATCGCATTGTTGCAGGCATCGGTGGCGCTTGCA
CAAACCTCTGTATCGCTTGCAAAAACCTCTCCGAAGCCGAAGCTTCAGAAGCGGGAGAAG
TATGAATGGCAGGGAGAGATTCCTACCTATGTAGAAACGCTGAAGAAGGAACTGACCTAT
CCGATGGCTTGGGGAAACAGTCCGATTAAGAACTTCAAGAAGTGGAAAAAGACGGCAAGG
GCGAAGGTGTTCGAATGCATGATGACGCCTCCGAAAGCGGCTGCGGCTTGGGATATGGAA
GTTTTGGGCGAGGAGCAGAGAGACGGATATAAGGCGCAGAAAATCGCCTTTAATATCAAC
GCCTATTCCCGAATTACGGCTTATCTCCTGATTCCGGATGGCAAGGGACCATTCCCAACA
GTCAATGCGCTTCATGATCATGGTGCCCATCTCTTTATCGGAAAGGAGAAGATGATTCGC
CCTTTCTTTACTCCGGAAGAACAAGATGCTCCAGCGAAGCAGGCACTCTGTCAGGAGATC
TTGGATGATGCGGATGCGTGGGCAAGGCAGCTTTATGATAATCAGTACGTGGGCGATTAT
CTGGCGAAACATGGCTACGTGGTCTTTTCGGCAGATGCGCCGATGTGGGGAGAGCGAGGC
CGGAAGGAGGGCGTAGATAGAAACAAATACGACCTGATAGCCGGCAACATGATGATGCTG
GGTAGAGACCTCTCTGCCTTCATGACTTACGATGATATTTCCAGTACCGAGTTCCTGGCT
TCGCTGCCGATGGTAGATGCGAAGCGTATAGGGTGCGTGGGGTGTTCGATGGGAGCCTAT
CGTTCGTGGATGCTCTCTGCATTATCGGATAGAATCAAGGCGGGTGCTTCCATCTGCTGG
ATGATTACTACGGACGCTCAGCTTACCCGGAGATTCGGAAGGAAGGAGAATGGCGGTTTT
GCGAATTGCATTCCGGGTCTTCGCCAATATCTCGATTATCCTCACATCGCCTCTCTCGCC
TGTCCGAAACCGATGCTCTTCATCAATGGCACAAAAGACAAGCTCTTCCCGGTACCTGGT
GTAAAAGATGCTTTCGCCGAAATGCACAAGGTTTGGAAGAGTCAGGGAGCAGATAATCTG
CTGGATACGGAGCTTTGGGAAATCCCTCATTCCTGCGGATTGAAGGCGCAGGAGAAAATG
CTGGAGTTTCTGGATAAGAATTTGAAATAA
>28B_gene_id_283
ATGAAAATAGCAGTTTTTTGTTCAGCAAATAAGAATATCGACCCCGACTTCTTCACGATG
ACTGAAGAGATGGGAAAGTGGATGGCTGAGAACGGCCACGACCTGGTTTTCGGCGGCTGC
AACTCCGGTCTGATGGATTGCATCGGCAAGGCAGTAAAGGCGAATGGCGGCAGAACCATC
GGTGTGGTTCCTACGCTTGTAGAGCGAGGCGGCAGAACCTTCTCAGACCTCGACATCGAG
ATTCCGTGTGATAATCTCAGCGACCGCAAGGACCTGATGCTTGCCCAGAGCGACATCTTC
GTAGCCCTTCCTGGCGGCATCGGCACCCTGGATGAAATCTTCACCATCGCCGCCGCCCAC
ACCATCGGCTACCATCACAAGATGGTGATTCTCTACAACATGAAAGGCTTTTGGAACTCC
ACCATCGCCCTTTTGGACGATATGGCAGAGAAAAGCATGATTCGTGGCGATTGGCGAGAT
GTGATAGAAGTGGCGGATAACCTGGAAGAGCTGGCAAAGCTCTGCGAGGGATAG
>28B_gene_id_284
ATGAAAGAACTGTTGAAACAAATAATATTTGAGCAGCAGGACAACTGCAGGCATCTTATG
CAGGATGCCATCCCTCGACACATAGAAGAGGAATGGCTTACCACCTCGGAAATCCTTATC
ATAACTGGTGTAAGACGATGTGGAAAGTCGGTGTTGCTGCAGCAACTGCGTGATAAGTTG
GAGGAGAAAGATTTCTTCTTCAATTTTGACGATGAGCGTCTCGTAAACTTTAAGCTTGAA
AATTTTGCAACCTTGCAGGAATGCTTCTTTGAGCTTTTTGGTGAGCAACACACCTATTAC
TTTGATGAGATTCAAAACATTGCGGGTTGGGAAACCTTTGTGAGGCGCCTTTACAATGAA
GGTAATAAGGTGGTGGTGACAGGCTCCAATGCCCGGATGCTGAGCAAGGAGATGGGCACT
CATCTCACAGGGCGTTATATCTCTGTGGAGGTTTATCCTTTCTCTTTTGCCGAATACCTG
CAGCTGGAGCATATTGAGCCTTCGCAGAAGGATTTCTATCTGATGGCGAGTCGTTCCAAA
CTGTTGGGGCATTTCCGTGATTTCTTGGAGAGGGGAGGTTTCCCGAAATATCTTCAGTCG
GGTTCCGTCAGTTACCTGTCCTCACTTTATGAGAGCATTATCTTCCGGGATGTGATGGCT
CGCAATGGTCTTACAAACGACAAGGAAATTAAAGAACTTGCATTTTATCTTGCCAGCAAT
GCCACCCAGCGTGTTACCTATAACTCGCTGGGAAAGATAGTGGGCATTCGCCATCCCGAA
ACCATCAAGAACTATCTGGAATATATTCAGCAAACCTACATGATATTCCAGTTGTTGAAG
TATGCTCCATCGGTAAAGACCCAGATGTTGAGCCCGAAGAAGGTGTATTTTATTGATAAT
GCCATCATCAGCAGGATGGGTTTCAATGTCACGGATAACAATGGTGTAAAACTGGAGAAT
GCCGTTTTCATCGAATTGCTGCGAAGGGGTTACGACTTGTTCTACCATGCCGACAAGAAG
GAGTGCGACTTTGTGGTGAGAGAAGGTGTAAGGATTACCCAGGCTTACCAGGTTACGGTG
AAGATGGATGATGAGAAGACTCGCAAGCGTGAGATAGAGGGCCTGCAAGAGGCGATGGAA
ATCTATGATTTATCAGAGGGTTACATCATTACGCTAAATGAGAAAGAGGAGCTTACCGTG
GATGGGAAGACGGTGCATATAATTCCTGCTTGGGAATGGATGCTGAAGTAA
>28B_gene_id_285
ATGTTTCCAAGGAATTCGGAGAAGAAAAGAAGAAGGAATTATAAAAATATAAAAGATATG
ACAGAAATTATAAACAAGATTTATTACGTAGGCGTAAACGACCGCAACAAGCATCGTTTT
GAGGGCCTCTGGCCTTTGCCTAACGGAGTGAGCTACAACTCTTATATCATTGACGATGAG
AAGGTAGCGCTGGTAGATACTGTAGAGGTTGATTTCTTCACCCAGTTCCTCGAGAATATC
CACGAGGTGATTGGCGACCGCGAAATCGATTATCTTATCATCAACCACATGGAACCTGAC
CACAGCGGCTCCATCGCCCTCATCAAGAAATATTACCCTAACATCAAGATTGTGGGCAAC
AAGAAGACCCTGGGAATGCTCGAAGGCTTCTACGGCGTAACTGATGACGTGGTAGAGGTG
AAGAATGGCGGAACCCTTTCATTGGGCAACCACGAGCTGAGCTTTGTTCTCATCCCTATG
GTTCACTGGCCAGAGACCATGGTTACCCTGGATGCAAAGAACAAGGTGCTCTTCTCGGGT
GATGCCTTCGGCTGCTTCGGTGCGCTGAACGGCGGAATCATCGATACGGAAATCAACTGC
GAGACTTTCTGGCTGGAGATGGTTCGCTACTACTCAAACATTGTGGGTAAGTATGGAATC
CCTGTTCAGAATGCCTTGAAGAAGTTGGCTGGCGTGGAACTGGATTACATCTGCTCAACC
CATGGTCCGGTTTGGCACGAGCATATTGAGAAGGTGATCGGCATGTATGATAAGATGTCG
AAGTACGAGACGGAGCCGGGCCTCGTTATCTGCTACGGCACCATGTACGGCAACACCGAG
CGCATGGCTGAAATCATCGCCCGTGCAGCAAGCAAGGCAGGCGTGAAGAACATCGTAATG
TACAACATCTCGAAGACTCACCACAGCTACATCCTGCGCGACATCTTCCGCTACAAGGGC
CTTATCGTGGGTGCTCCAACTTACAATGCCGGTCTTTATCACGAGATGGAGGTTCTCCTC
TCCGAGCTTGCCAATAAGGACGTCAAGAACCACCTCCTCGGTTGGTACGGTTCTCATTGC
TGGGCAAGCAAGGCAGTAGCAAAGATTCAGGAGTGGAACGAAACCAAGCTCCACTACGAG
GCTGTAGGCGAGCCTGTAGATATGAAGCAGGCGATTACTCCAGAGGTAAAGGCGCAGTGC
GAGGCTCTGGGTAAGGCTATGGCAGAGAAACTGCTGGCAGAATAA
>28B_gene_id_286
ATGCGCAAAGTAATAGGAATAGGAGAAACCGTGCTTGACATCATCTTCAAGGGCGGCAAG
CCGATAGAGGCAGTACCGGGTGGCTCATCATTCAATGCAGTCATCTCGTTGGGCCGTGCG
GGCGTAAATGCTTCGTTTATCAGCGAGGCGGGCAACGACCGCATAGGAGAGTATGTGATT
CAGTTTTTGAGAGATAATGGGGTGAATGCTGACAAAGTGAGCATCTTCCCGGAATCGAAG
TCGCCGCTCTCGCTGGCTTTCCTCGACGAGAACAACAATGCCGACTACATCTTCTATAAA
GATCATCCTCACGACCAGCTGGAGTTTGCCACACCGGAAATCAATCCTGGCGACATCGTG
CTCTTCGGTTCGTTCTTCGCTCTGAATCCTGTGGTCCGTCCTCAGGTTGCCGGCTTCTTG
GAGTATGCGAAGGAGCATGGCGCCATTCTTTATTACGACATCAACTTCCGTGCTTCTCAT
CAGAACGAAATCATGAAGATTACACCTAATCTGATAGAGAACCTGGAGATGGCTGATTTC
GTACGCGGAAGCCACGAGGATTTTGGAATCCTCTACAAGAAACCGGAGGCGGATAAGGTT
TATAATGCCGAAATCAGTTTCTACTGCAAGAAGTTTATCTGCACTCAGGGCGCTGAGCCT
GTAGAGGTTCGTGCCGAGAACGGCTTTGCCAAGAGTTATCCTTCGAAGAAGATGAAGCCG
GTGAGCACTATCGGAGCCGGCGATAATTTCAATGCCGGTTTCGTTTTCGGACTGATCAAG
GATGGAATCACCCGCGAGGACATCGACCGCGGCTTATCTGAGGCGCAATGGGACAGTCTC
CTTGTTTCGGCTCAAGAATTCTCCACCGAATGCTGCAAGGACATCTACAATTATGTTTCC
AAGGAATTCGGAGAAGAAAAGAAGAAGGAATTATAA
>28B_gene_id_287
ATGAAATACAATACTTATACACTCGATAATGGACTCCGCATCATCCACCTGCCTTCAGAC
AGCAAGGTGGTGTATTGCGGTTACCAGATTAACGCCGGCACCCGAAACGAGGAGCCGGGC
GAAGAAGGACTTGCCCACTTCTGCGAGCACGTTACTTTCAAGGGCACAGAGCGCCGCAAG
GCGTGGCACATTCTCAACTGTCTGGAGAGCGTGGGAGGCGACCTGAACGCCTACACCAAC
AAGGAGGGCACGGTTTATTACTCCGCCATCCTCAAGGAGCACATCGCAAGAGCCGTAGAT
CTGCTCACCGACATCGTTTTCCATTCGGTTTATCCGCAAGCGGAAATCGACAAGGAGGTA
GAGGTAATCTGCGATGAGATAGAGAGTTACAACGATTCTCCTGCCGAACTGATTTATGAT
GAGTTTGAGAACATCCTGTTCAAGGGTTCGCCGCTGGGACATAATATTCTGGGCACAGCC
GAGCAGGTTCGGGCTTTTACCACAGAGGATGCATTGCGCTTTACAAGGAAGCTCTATCGG
CCGGATAATGCGATATTCTTCGCTTACGGGGATATTGATTTCAAGAAGCTGGTGAAGCTT
ATCGGGAGGGCGCTCGCAGATAATGATTCTATGAGCAAGCTTGCTAACAATGAAGTCCCA
CAGATTTCACAGATAACACAGATCTCAGGGGATAAAAATTCCATTGCAGAAGAAAAATCT
GTGTCATCTGTGAAATCTGTGGGACCTAAAAATTATCCATCTGTGGGGTCAGAAAATTAT
CCATCTGTGGGGAAAGAGATTGCCGGGCAGACGATTGTGATGCAGAAGAATACGCACCAG
GCTCATGTGATGATTGGAACCCGCGCCTACGATGTGAACGATGACCGCAGAATGCCACTC
TATCTGCTCAACAATATGCTGGGCGGACCGGGAATGAACGCCAAGCTGAACCTCGCCCTG
CGCGAGCACAACGGACTGGTTTACACCGTAGAGAGTACGATGGTGGCTTATGGCGATACG
GGCATTTGGAGCATTTATTTCGGCTGCGATGAGCACGACGTGAAGCGCTGCCTCCGTCTG
GTTCGCAAGGAACTGGATAAGTTCATGCAGAAACCGCTGAGCGAGGCGCAGCTCAAGGCC
GCCAAAAAGCAGATAAAGGGACAGGTAGGCGTGGCTTGCGACAACCGCGAGAACTTTGCC
CTCGACTTCGGCAAGAGCTTCCTTCACTATGGCTGGGAGAAGAATGTAGACCGACTCTAC
GAGCAGGTGGATGAGATTACTGCCGAACAGATACAGGCTGTGGCTCAGGAGTTGTTTGAT
AAAGACAGGCTCACCACGCTGATTTTCAGATAA
>28B_gene_id_288
TTGTTAGTTGTTTTTAAGAAAAAAGCAGTTTTTAATTCATTAAATTACGAAGGCAACAAC
GAGGGAAGTCGCATGACGACCCAAGTTGTTGCCTTCTTTATTTTCTTATTACTTGAGCTA
TTTGTCTGA
>28B_gene_id_289
ATGACACAAAAATCATTAACCTTTGATGAATGCAAGCAGCTCAGCAGCCGCATCATCGCA
ATGAACCCTAACCGCAGAGCGAACATGGGACAGATTTCATCCCATCTCCTCGATTACTAC
ACCGAGCTTACCAAGCAGCCTTGGCTCGCACAGCTCGTTGGTCAGATCCGTGACCTCACC
GCCCAGCAGAACCAGATGATGCAGGAGGAGATGAAGGCAGGAGAGACTTACCGGCAGCTC
GACCGCAAGATTACTGACCTCAAGAAGCAGTTGCCTTTCCGCTCACCTCACTACTTCCAC
TTCCTCGAAGACCATCGTGCCCAGAAGTTCATCGACCCAGAGGCTTTCACCTTCCAGACA
ACCGTGGATATTGATAACCCTGAGGAGGTTGAGCCGGCGGTGAAGAACGCCCTTCTGCTG
AACGGAATGTTTGATGAGCCTACAGAGAAGCTCTTCAGAGAGAAAATCTTCTCAGCCGAA
GACATCGAACTCTGGAAGGGAAAGGTGCTCCACATCGAGCGCTCAGCCCGCAACAAGGCC
CACATCGACATCCGCATCCCGGTAGGAATGACCATTGCTGAGGCTCAGAGCGCCTTCTGC
AAACTCATCCACGCCACCGAAGATCCTAGCTGCATCACCCCTGAGCGCATCATCTTCATC
ACCGATGCTGCAAGCCAGATCTATACTGCCGATGACTGGTACAAGCGCCTGGATAAGGAG
GCTGTGGCTGAATACCGTGAGGCTTACCGCAAGAGAGGACTGGATATTGACGGACGTCCG
CTGGATGTAGATTCAGCCCGGTCAGGAGCCTCTCAGAATGCATCTTCTCAGAGCCAGGCA
TTTCAGAATGCATCTTCTGCTCCAAACGTAGATTTCGAACCCATCGAGAGCGAGGAGGAG
AAGGCGAGACGGGCTGCCAATGCCGTGCAGTATGAGCAGACTTACGACGGCGTTCCTTAC
GGGGAGATTGTGAAGGCGCTGGTAGAGCTGATGGGCGGCGCTCCTGTCCACGGCAACCGC
AACAACTTCATCTATCGTGAAGCCTGCCTGCTGAGATACATCTGTAATAGTGAGGCGGCT
TGGATCAAGCAGGTAATAGAAACCTTTGGCGAAGACGAGGCGAAGGCGTTCGCCACCGTA
GAGAATGCCTGCAAGGTGGCGCAATCTACCGCGATTCCTGATTTGGTAAAGCAGGCTGTA
GAGACTGCCCGCAAGAATCATCTCGCCAAGCAGGCCACCGAGAAGGCGGGAATCTACGCC
GATGTTCCTCCTCAGTTGCCAGCCAAGCTGCCTAAGCTCATCAAACTGCTCACCAGCAAG
GTGCCTGCCGATTTCAAGGCGGCTGTGGCAATGGCGGTCTTCCCTGCGCTTGCCGCTCAT
CTTAAGGGCGTAACCTTCCGCTACACGGATAATCAGGTGCACGAGGCGGCGATGATGAAT
CTGCTCATTGCAGCCATGTCGTCGGGCAAATCGCTCGTCAACGGACCCATCGACTGCATC
ATCGAAGATCTGGTTCAGATGGACAAGGTGAACCGCCAGAAGGAGCAGGACTGGAAGGAC
GAGGTGAACACCATGGGCGACAACAAGAAGAAGCCTGTGCGCCCTGAAGACATCTGCATC
CGCATCGTTTCGCCCGACCTGACGCGCGCTGCCTACATCCAGCGCCTCGACGATGTGCAG
AAGGCTGGCGATGCTTATCTCTACTGCAAGATGGACGAGGTAGACATGCTCAGGAAGTTC
AACGACCCTAGCCAGCTGATTCGCCTCTGCTGGGACAATTCAGAGGACGGCCAGGAGCGA
GTAGGCACCAAGAGCGTTACAGCCCGCGTAAAGACCCGTTTCAACTGGAATGCTTCGAGC
ACCATTGCCGTTACGCAGAAGTTCTTCTCGGTTCGTGAGGTGGCTGATGGAGCCGTGAGC
CGCCTGTCGCTCGCCACCATCATCCGTCCCGATTTCGCTCCGCGTCCGGAGGTGGGCAGT
TATGATGCGCAGTTCAAGTCGCAGCTTTCTCCTTACATCCAGCAGCTGAACGCAGCCAGC
GGTTTCAAGGAGTGCCGTAAGGCTCGCCAGCTTATCGAGCGCCTGGAGAATGAGATTATG
GAGATGGCTCAGCTGGCTTACAACAAGCCTTACGCCGAGTTTGCCAAGCGTGGCCTGGCG
AATGGTTTCCGCCGCGCGATGGTGCTTTATCTGGCGAATGGCGAGAAGTGGGAGAAGGCG
ATAGAGGATTTCATCGTATGGAGCGTGAAGTATGATTTGTGGTGCAAGATGCGTTTCTTC
GGCAATCAGATGCAGGAGGCGATAGATGCAGACAGCCGCTCTGTGTGCCATACTCCCGGT
GTGAGCAATCTTCTTCTCTACGTTCATGACACCTTTGACAAGACTGAGATTCAGAACATC
TGTCAGGTTCATGGCACCAAGACGAAGCTTGCCATCCTGCTGTGCAACTGGAAGAAGCGT
GGCTTCATCATGAAGAACGAGGACGGCACCTTCACCAAGACCGCCCGTTTCATCACCAAG
TACGGGCACTACGGAACGCCAGGAGTGGCTGCGTAG
>28B_gene_id_290
ATGAAGAATCTCACATTCCATATCGTAGGACTCACCCATAATGACGTGAAAGGCCATGAG
GTAGAGTATGCTAAAGAAGCAGAGGGGAGAACCATCTGCCTCGTGCCCGATGACGCCAAC
ACCTTCGACATGCTGGCGGTGAAAGCTTATGACAAACAGCAGCTCATAGGCTATGTTTCA
GCCCTGGAAGGCGAGGACGTACGCGCCCTCATCATCGCCCGTAAGGAGCGGAACCTGCGC
ACCCGCTGCATAGGCTGCAACAGCAAGAACGAGGGCGATAAGGCTGGATTGCAGCTCATG
GTGAGGGCACTCTCTGATGTTTCTGATGAGGAGATGGAGCAGGCGCGCCGCGAAATATAT
GATGATAAGATTTATGATGACTGGCAATACTCTGGTCCTGTGCTGCCCATCGAACAGCTC
ACCCGCTTCAGCGACTGCACCATGATGCTCGAAGGCGTCATCAACAGCATCATCTGTCTC
AGGAATACGCTCTCTGAAGGCGCTTCGGATAAGAGCTCTTCTGCATCGGATAAAACCTCT
TCTGAGGCAGAGAACCGTTCTCTTGATGCAGAAACTGAGGCGATGCTGCGCGAGGAACTT
TCTGATTGCCTTTCTGAGGCTAGAGAGCGGCTCAGCAGTTTCCTCGAAATCCAGCGCAGC
GATTATTCCCGCGAAATGACGCAGACCAGAAACCGCATTCTTCATAAACTGGAGCAGATA
GACGATGATGAACTGCAGCGCCTCCGGGCCGTTCTGCTTACCGAGATGGGATTCATCACC
AGTTCGGCTTACCGCGAGCGTGCGGCCTATTCTTTCTTCGTAGAGGCCCCGAATGCCATC
AAGAAGAAGCAAACGGGCACCTACGATTATAAAGACCAGCTGGACGCCATAGAACAGCAG
CTGCACGCCTTCCCCCACAATCTCTACCCAACATTCAAGGCCGACCCTGTAGATTTCCTC
CGTCAGGTGTTCTATAAGCGTGTGCCTAGAAAGAAGATGCTCCAGTTGCTCTCGGGCATC
GTGCTGATGATTATGAACGGCAGGGTGGACGATGTGAAGCAATGGGGCAAGCACGGCGAT
GAGGAGTCACTGATAGCGATGAAGACTGTGGGGAAGAAACCTGCGATTGGAGAGCATAAG
AAGGAACTCATGGCACTGGTGAAAAAGGCAGTCTTGAAGATTGCTGTTTATCAGAAGAGG
GGATATTATGGCATGTTTCTTTCAAAACAGGCCTATTGGTATCCTATTTTCCGCCTGATG
GGCGATTGGGAATTACTCCCACCCAAATCTCCTCAATCGTTCTGTACATTCTTGGAAGAG
CTATTTGAAGGCAAAAAAATATCCGGTCCGAAAGCTCGTCTCTGCGGTAGGGATGATTTG
AGGCAAGCAGGAATCGCTCCCTTTTCCAACCATGAAGCTTTGAAATGGAAAGATCTGGAG
CAGGAAGAATTGATTAATACACAAGAGGCAAAATTCAACCGTTATTGTGAGATTGTTGAT
ATTTTTATGAAAATCCTGGGAGAAGAAGCTTTTAAGAAGGGTATTATGTTAGATGATTGG
CTAAAAGAATAA
>28B_gene_id_291
ATGAATTCAAAATCAGCAGCAAAATTGGCTGCTTGCGCCTCATTAGCGCTATTTTTGAGT
GGAATTCCTTCACAGAAGGCCTGTGCACAAGAGCAGGAGAAGAAGGTTGTGGTAGAAGAT
GCAGACAACGAGAAGCGCTATCTGCCAGCCAACAGCATCAGCGTAAGCAGCGGATATTCA
TGGCTCAGCAACGAAATTCTTACGGCCAACGGCGATAAACTGGGCAGAACGCCTACCGGC
TTCGACGTGACCATGGAATACGCCCATCTGTGGAAACTGAAGAACACCCGCCGTCCTATT
TATATCGGCTTCTCCATTAATGGCGTGGGCAGCAGAACCAAGGTGAAAATCCCTAGAAAC
GGCGGCAACGACGTCGACGATGTAATCATGAACTATTTCGTCGGTGCGGGTTACAAAATG
GCCTACAAGACCAACAAACGCTTCATCTGGAATCTGCTGCTGAGCCTTGGCTACGCCTGC
ACAGACGAAGATTTCGCCACCGTAGATGGCTTTGGCGTCTATGCGGAAATGGGATGCGAA
TACATGCTCAGCAAGCACTGGTCGGCTGGCGTGAATCTTGGCGGCATGTCATCCGCTTAC
AAGCAGCCGGTAGGCTGGGACGGCAGCAAATATAAATTCGGAATCGATCACAATGGCTTG
CGCGCAAAGCTGGCCTACTACTTCTAA
>28B_gene_id_292
TTGTCGTTTAAGGAAGCCGTAACTGACAGCAAGCGATGGGGACAGATTTTCGAATCAGCC
ATAGGAGCTTATATCATCAGCGAAGCCTTCGTCCATCGTTTCGAGGTTTATTATTGGCGC
GAAGGCAATGATGAGGTAGATTTCGTTCTCAAGAAGAACCAAAAGATTGTAGCCATAGAG
GTGAAGAGCAATGGCGAAACCAAGACAACCAGCATGGAACGCTTCCACAAGCTCTTCAAT
CCGCTAGCCACCATAGTTGTGGGCGAGAATGGCATTCAGCCTGAGCTGTTCCTCAGCATG
GATCTCAGAAAGCTTTTCGAATAA
>28B_gene_id_293
ATGAAACATTTTTTTATTCTAATGTTGCTTCTGCTTGGATGTTATAATTCATTCGCTTTT
GAATATAAGGGAGTGTATTATCGGGAGTCTGATGGTGGCGCTATTGTATCAAAACCGGAA
ACTGGTGGAACTTATTCTGGTGAAATCGTTATTCCTGAAGAGGTAGTGTGTAAAGAATAT
GCTTATGAACCAAGTGTAACCTATCACGTTGTGGGGATTGACGAGAATGCATTTGAAGAA
AGTTATGGACTTACAAAAATAACGATAAATGCGCCTATCAAAGATTTGAAAATAAATAAA
TGCTATGCGCAAGAAATAGTTCTTCCACAACTGAAGTCCATTGAGTTGGAAAATGCTTAT
ATCTCGACTTTGGATATTCCAAGTACTGCTGATGATGTCAAGCTTTATGGATGTCCTTCA
TTGTATACACTGGTAGTCCCAGGTACCGTTTCACATTTAGGATTATCAAATTGTAGCGTA
TTGGGAGACCTAGTAATACAGGAAAGCAAGGAGAAGTTATACTTAGGTATTAGTGATGAT
ACGCCGGTAACCGATTTAACAATAAGTCGTGTTGTTAACGATAATAACGATTACTTAAGT
TCCTTCCAAAATCTTGTAAATTTGCACCTTGGTGACAATATAACACATTTACCATCTTTG
GATGGTAAAACTAAGTTGAAAACAGTAGAAGGCAATGGTATAACAATTATTGAAAGAGAA
ACTTTTTATGGAACTACATCGCTAAAAACAGTGTCTTTTCCAAATTTGAAGACTATAAGA
GATTGGGCGTTTAAGGACTCTGGTATTAAGAGCATAGAGCTTCCTAATACTCTTGATAGT
ATAGGTAGTGATGCATTTTGTGGTGCGAAATTGACAAATATAGTTTTGCCTAGTTCATTG
AAAAATGTTGGGGAAAATGCTTTTGAGAATTGTGAAGATTTGACTTCTTTGACCATAAAA
GGGAATACCTCGTTTGAAAGAAATGTATTTGAAAATTGTTCTTCTCTTTCATCGGTGTCC
CTCCCGAATGATTTAGAATCTTTGGGTGAGGAAATGTTTTGCGGTTGTTCCAGTCTTGTG
GAGATTAGTCTTCCTCACGACCTGAAGGTAATACCTAAGTCGGCTTTTCGAAACTGCAAG
GCATTGCAAAGGTTTTATTTTAATGGAAATGTAGAGGCTATTGAAGATCATGCTTTTGAG
GGTTGCTCGAATTTACAAAGTTTGACCCTGCCAACTCCTTTGAAAAGTATTGGAATACAT
GCTTTTGATGATTGTGAAAGTATGACAGAATTGGTACTCCCTAACTCTTTGGAATATGTG
GGAGGTGGAGCTTTTTGCGGGGTTAATCTTACAAAATTGACTTTTTCTGGTAGCCTTAAG
GAATGGTTGGGCATTAATTTTGACTATCTGATAATAGACCATGATTGCCCTGAAGATGCG
GGAACTGGTTATCCTACCGATACGAATCCGATTACCCATGCTCAAAAATTCTATATAGGA
GCTGGACTTGTTACGGACTTGGAGATACCTGCTAATGTAAATACTGTTAACGCATGGTCT
TTCACAGGGTATAGAGGATTGAAAACAGTAACGATTCCTTCTTGGGTAAAGCGTGTAGGC
GAAGGTGCTTTTCTTGGATGTTTGCTTGATAAAGTAACGATACAGGCAGAGAATCTGCAA
ATCGACAAATATGGATTTTATGTGAGCGACTGGATCCAAGAGGAGGGAATCCATAATGTT
GTAATCTCTAAAAACTTAAAGCAGGTTACAGGTGAGGGTGATGTTCCTACGGCAAATGCG
ATTGATTATGATGGCACAATAGAAGAGTGGCTTAATATCAAGTTCAATTTAAAGAAAGAA
ATGTTTGCCATAGACGGACAGGGCATTTTGCGAATCAATGGAGAACAAGTGAATGAGATA
ATTATTCCGGAAGATATGACAGAGATACATGACTACCAGTTTGCAGGTATGGATCTTTCT
ACAGTGTACGTACCCAAGTCTTTAAAGCGAATTGGTAAATATGCATTCGCTTGGTGCCAT
GACTTGGAAAGGGTACAATACTCGTCTGTAAAAACGCCTGCAAGTGCTAAGAAATGTCAG
TCAAAGACAGATGCTCGCCAATTCATCACTATCGGCGATTGTGCTTTCTTAATGAATAAA
AAACTTACGGATATAAGTTTTGCAGAAGTTGTTGACTCTATTGGAAATAGAGCCTTCTAT
TCAACTGCATGGTTGGATAAACAACCAGATGGCATGGTTATTATCGGAAAGAGTCTCTAT
GAATACAAGGGAGAAGCTCCTGCTTCTGTCGCAATACCAGAGGGCATAATTTGTGTTTGT
TCAGAGGCTTTTAAGGGACAGAGCAAACTGACGGATGTTACTTTCCCTGAAAGTTTAGAA
TACATCTCAGATAGCGCATTTGAAGGTTGTACAGGAATAACATCCGTCGAATTTCCTGAA
AAACTTCAAAGCATTGGAGATTATGCTTACAGCCAGACTGGTTTGACGCAGATAAATATA
TCTAGTAATGTAATGCGAATCAAAGGCGATGGTGCATTCAGCAAGACTCCGATAAAGAGC
GTTATACTTGAAGATGGAGAAAACGAGTTGGATATGAATTGGGGGATGTTTGGCAGTGCG
GAAATAGCTTATATAGGTCGTCCAGGTTTCTTTGACTTAAGTGGTTCCGGATTAAAGGAA
GTAACTTTGGGTAAATACGTGAAAGAGATTCCGCTCGACTTTGTTTGTAGTCATTACATT
GAGAAATTTACCATCCTGTCGTCAATTCCACCAGTTGTTGGCAGGGAAGGTCATGACTAT
TTCTCAGAAGACACCTACGACAATTGTAAACTGATTGTTCCTAAGGAAAGTTTGGAGGCG
TATAAGACAGCTCCAATTTGGAAATATTTTACCAATGTAGAGGAGTGTGAAGTTTCTGGT
ATCAAGAATGTCTTGACTAGTAAGGATTCTAAATCTTTAACATATGGTATTAATGGCTGC
ATAGCTACTAGTGATGGTATTGTCATCGAGAAAAAATCCGATGGTTCCGTTCGTAAGTAT
GTGAGAAAATAA
>28B_gene_id_294
ATGCATCAATTCGACTACAAAAATACACCCGAGCAACTGCTCACACCATCCATCGTGAGA
CAGCTCGCTATCTTGCACGAATACAAGGGCAAGCAAGACCTTTACGTATCGGCAAAATCC
GACACCCTCTCTGCCTTGCTCAATATCGCCAAGATACAGAGTACCCGCTCTTCCAACCGC
ATTGAGGGAATCTACACCTCAGATGAGCGCATCCATGCACTCGTCATGGAGAAAGCCGAG
CCTCAAAGCCGCTCAGAAGAGGAGATTGCAGGTTATCGGGAGGTACTGACCACCATACAC
GAGAACTATGAGTACATTCCTATTCGCCCCAACAACATTCTCCAACTGCACCGAGACCTC
TATTCTTACGGCGGGAAGGAGATTGGAGGACGATTCAAGAACACCGACAACATCATCGCT
GAGACCGACAGCGAAGGGAAGGAGCACATCAGGTTCACGCCGATGCCAGCCTTCCAAACT
CCCGAAGCAATGGAAGACCTCTGCTGTGCATTCGACGAGGCAATAGATGAAGGCAAACAT
GATGCACTCTTGCTTATTCCGATGTTCGTGCTCGACTTCCTCTCAATCCATCCTTTCAAC
GATGGCAATGGCAGGATGAGCCGTCTTCTTACCCTTCTTTTGCTTTATCGCAGCGGGTAC
ATTGTGGGCAAATATATCAGCATCGAGATGCTCATAGAGAAATCGAAGGAGACCTACTAC
GATGCCCTGAAATCAAGTTCCATCGATTGGCACGACAGCCAGAACTCTTATCTTCCATTC
GTAAGCTACTATCTGGGGATATTCATCAAGGCTTACCAGGAATTCCAGGACAGGGTGGAA
CATCTGCACGGCAAAACGCTTTCGAAAGCTGAACGCATCAAGGCCGTCTTCCACAAGAAG
TTGGGAAAAATCACCAAGGCAGACATCGCCAACCTCTGCCCTGACATCAGCATCAGCACC
ATTGAGCGCACGCTCAAGGAAATGCTCGTTGCGGAGGAAATTGAGAAAGTGGGAAGCGGA
AGAGGAACGGGATACGTTTTAAAATAA
>28B_gene_id_295
ATGCTCATCCCTACCACCAACGGCCCCCTCTCGCTCACCATCCCCACCAATCACGACATC
TCCCTGTCGATGAAGGACATCCGCATCTCCGACCACGCCAACTGGCGCCACGTCCACTGG
AATGCACTCCTTTCCGCCTACGGCGAGAGCCCATTCTTCGAGTATTATCAGGACGACATC
CGCCCCTTCTACGAGAAGAAATACGAGTTCCTCTTCGATTTCAACATGGAGACAACCGCG
AAGATGATAGAACTCCTCGACATCCGTCCGAAGATAAGCGTCACTGACGAATACGTTTTA
AGTGAAGAACGAAGAGTGAAGAGTGAAGAACGAAGAGTGAAGAGTGAAGAAACAACGTTC
GGCGACCGAAGGGAAAGCCAATTCAATAGCCCAGAGGCGCAAGCCCAATTCAACATTCAA
CACTCAACATTCAACACTCAGATAAGTGATTTCCGCGATGCAATTCGCCCCAAGAAACCG
CTCCCTGACCCCGAATTCGAGTCGAAGCGCTATTACCAGGTTTACGAGCAGAAATACGGT
TTTCAGCCCAATATGAGCATCCTTGACCTCCTTTTTAATGAAGGCAACGAGGCGATATTC
TACCTATAA
>28B_gene_id_296
ATGGAATCGCTCGGAACGGGGGCAGACGGGGGACAAGCTTCCGGCGGGGCTCTAAGCAGC
GGCGAGGAGCACGAGAGAGCGAGGAGCGGCAGCGCGAGGGAGCTAGAACAGCTTATGGGC
TTTGCCTATCATCTGGTGCTTGTGGACGAGCTGCTGGCCGGTTGGCGTCTTCAAGAGATA
GAAGCGGCAATCCTTACAGCCGCAGCGCTTGCAGCATACGGTTGGGATGACGAACTGCAC
GGTGTCGATGCGCAGCGTATCGCCCGGAAGCTTCTCTATCCTGCCTATGAAATGAGACTC
GAAGACGCGCTTGCGGTGTTGGTTCTTGGGCTGGTAAACCACCGTATCGGTGAAAACAAC
CACATCGCCACGCCCGAAATTTTCGCAGTCAATCCTGTTCACTATCACCCGGTTGCCAGC
CTTCAGCTGGGGCGGAAGCCCACCCTGAGGCACCGAGAAGATAGTGAAAACATAGGTGCG
CACTGCCCAAGCCAGGAGCAGCGACAACACCAATGCTATTAG
>28B_gene_id_297
ATGATAGACAAGCAGAAACAAAAACTCAATATGAAGGTACAGTGGGCGAAGTTCGCAGTG
GTTCTCGCCCTCTATCTTCTCTTTCTGGTTTGGGTAGAAAGCTGGCTGGGACTCATCGTG
GTTCCGTTCATCTTCGACGTTTACATCACCAAGAAGATTCACTGGCAGTGGTGGAAGGAT
GAAGAAGGTCCTATCCGTTTCATCATGAGCTGGGTAGATGCGCTGGTGTTTGCTCTTGTA
GCGGTTTATTTCATCAACCTCTTCTTCTTCCAGAACTACGTCATTCCGTCTTCCTCTCTC
GAAAAGAGTCTCCTCACGGGTGATTATCTCTTCGTGAGCAAGGTAAGCTACGGCCCTCGC
ATTCCTGAAACTCCGCTCACCATGCCGCTCACCCAGCACACCATGCCGCTGGTCAACGTG
AAGAGCTACATTGAGTGGCCTCACTGGGATTACCGCCGCGTGAAGGGTTTGGGCAACGTG
AAGCTCAACGACATCGTGGTATTCAACTATCCTGCAGGCGATACGCTCGTCAATGAGGAG
CGCTATCAGGCGAATGATTACTACCAGATGGTTTACAGCATCGGCGACCAGCTGATGCAG
CAGAACGGACAGGAAAAGGATGTGCGCGCGATGAACCCATTGCAGCAGCGCCACTATTTT
GAGCAGGTTTATGCTACTGGCCGCAACTACATCAGCAGCATGCCGGGCGAATATGGCGAC
ATCATCAGCCGTCCTACCGACCGCCGCGAGAACTATGTAAAGCGCTGCGTGGGCTTGCCT
GGTCAGACCCTGCAGATCAAGAACCGCATCGTTTATCTGAACGGAAAGGCAAACAAGGAG
CCTGATAACGTGCAGTATACTTATAAGATGAAGCTCAAGGGCGAGTTCCCAATCGACCTT
GCCGATGAGTTGGGAATCACCAACGAAGACCTGCTGATGTATAATCAGAGTGGCGTGATT
CCGCTCACCAAGAAGGCTTATCTGGCGCTGAAGGCGAACAGAAACCTCGTAGAGAGCATC
TCTATCAATACGGATGCAACCTATGGCGACCTCTATCCGCTCAACGCCTATACCGGCTGG
ACAAGAGATAATTACGGCCCGGTTTGGATTCCGAAGAAGGGCGAGAGCATCGCTCTTACG
CTGAAGAATCTGCCTGTATACGAGCGCTGCATCAAGGTTTACGAGGGCAACGGCCTGAAG
GTAGACAATGCTGGCCGCATCTTCATCAACGGCAAGCAGGCGAAGAGCTACACCTTCAAG
CTCGACTACTACTGGATGATGGGTGACAACCGCCACAACTCAGCCGACAGCCGCTACTGG
GGTTTCGTGCCTGAGGACCACATCGTGGGCAAGCCTATCTTCATCTGGTGGAGCCACAGC
CCAGATCATCCGGGCTTCTCAGGCATCCGTTGGAACCGCCTCTTCACTTTTGTAGACAAT
ATTAAGTAA
>28B_gene_id_298
ATGAAAATTGCTTTGATCGGCTACGGAAAGATGGGACACATGATCGAGGAGATCGCCCTG
CAGCGTGGCCACGAAATTGTTTGTAAGATTGACGTGAATAACCCTCAAGACATCGACAGC
CCGGAGTTCTGCTCTGCCGATGTTGCTATTGAGTTTACCAACCCTACTGCCGCCTACGGC
AACTATCTGAAGGCTTTCTCTCACAATGTGAAGGTGGTTTCAGGTTCTACAGGTTGGATG
AAAGACCATAAGGAAGACGTGGAGAAACTCTGCGCCGACGGTAAGCAGACCCTCTTCTGG
GCGTCTAACTTCAGCATCGGTGTGGCTATCTTCTCTGCCGTAAACCGCTATCTGGCTAAA
ATCATGAATGGATTCCCACAGTACTCTGTATGCATGCAGGAAACCCACCACGTGCACAAG
CTTGATGCGCCATCAGGTACAGCCATCACCCTTGCCGAGGAAATCATCGACAACATCGAC
CGCAAGAAGGACTGGAAGCGTGGCGTAACCTACTGGACAGAGGATGGTCATCACGATGAG
GGCGATGCAAACATCACTGATGAGGATTTGGTTATCAACTGCGTACGCGATGGCGAGGTT
CCGGGAATCCACGCCGTGATGTATGACAGCGATGCTGATATGATTACCATCGAGCACAGT
GCCCATTCTCGCAAGGGTTTCGCCCTGGGAGCCGTTCTCGCAGCTGAGTTTACAGCCAAC
CATTCCGGCTTGCTCACCACATCAGATTTGTTTAAGTTCTAA
>28B_gene_id_299
ATGAGCAGATATATTTTTGAGACGAAGATGGAAGTAAGAGATTATGAGTGCGATATTGAG
GGCATCGTGAACAATGCCAACTATCTGCACTACATGGAACATACCCGCCATCTCTTTCTG
AAGGAATGCGGCCTCAGCTTTGCCGAAATGCACAACAAGGGCGTGGATGCTGTGGTGGCG
AGAATGAACCTGCAGTATAAGGTTCCGCTGCAATGCGATGATGAATTCTTCTCGCGTCTG
TGGCTGGAGAAGCAGGGCGTGAGATATGTTTTCCATCAGGACATCTTCCGTGCCAAGGAC
GAGAAGCTCTGCCTTAAGGCAACCGTAGAACTCGTCTGCCTCATCAACGGAAAACTGGGC
AACAGCGAGGACTACGACACGGCATTCGAGAAATACTTCTCTCCTCAGGGTTAA
>28B_gene_id_300
ATGGAGCAACTCCTTCATTATGTGTGGAAGCACAAACTCTTTCCACTCTCTCCACTCACC
ACCACCTGGCACCAGGCTGTGGAAGTAATTGACCCCGGACTGCACAACCGCAATGCAGGG
CCCGATTTCTTCAATGCCAAAATCAAACTCAACGGAACCCTATGGGTGGGAAACGTGGAG
ATTCATGACAAGGCAAGCGACTGGTATGTGCACGGACATGATAAGGATGAACGCTACGAC
AACGTTATCCTGCACGTTTGCGGAACCATCGATGTAGAAGCCAAGAACTCGAAGGGCGAG
CCCCTCGTGCAGTTGCAGCTCGACATCCCCGAAAACGTATTGAAGCATTATCAGGAGCTG
CTGAGCATCGACCAGTATCCACCCTGCTACCAGATCATCCCATCGCTCACCCGCCTCACC
GTGCACAGTTGGATGAGCGCCCTGCAAACCGAGCGCTTATCGCAGAAAACCGATGCAATA
GAGGCGCGCGTGAAGCAATGTAACGGCGATTGGGAGAACGCCTACTTCGTGACCCTGGCG
CGCAACTACGGGTTCGGAATCAACGGCGACGCCTTCGAGCAGTGGGCTTACCATCTGCCG
CTGAGAGCCGTAGACCATCACCGCGACGACCTCTTCCAGATAGAAGCCATCTTCCTGGGG
CAAGCCGGACTGCTGGAACTGAACACCATTCCCGAAAGATATCAGAAAGACGCACTGAAC
GACGGCTATTTCTCCCGATTGAGGAACGAATATCTCTATCTCTCGCATAAATTCTCGCTG
CAGCCGATGGATTACAAGCAGTGGCGCTTCCTGCGCCTGCGTCCGCAGAACTTCCCTCAC
ATCCGCATCTCGCAGTTAGCCAATCTTTATTATAACCGCCGTGCGGGGCTGAGCCAGCTG
CTCGAGGCAAGCACGGTGAAGGAGGCGAAGCAGGTGCTCTCAACCAGCGTTACGGAGTAT
TGGGAAACTCATTATACCTTCGGCAGCACGAGCATCCGTAACGAGAAGCACCTCTCCCCT
TTCTCGCTCAATCTGCTCATCATCAACACCGTGGTTCCCATCCTCTTTGCCTATGGAAGG
CACCGGGGCGAGGAGAAATACTGCGACCGCGCCTTCGACTTCCTGGAGGAGCTGAAGGCC
GAGAATAACCACATAGTAAGGATGTGGAAGGAATGCGGGCTGCCGGTGGAGAACGCCGGG
GATAGCCAGGCGCTCATACAGCTGAAGAAGGAATACTGCGACAGGAAGGAATGCCTGAGG
TGCAGGATAGGGTATGAATACTTGAAGAGATAA
>28B_gene_id_301
ATGGGTGACCAACAGGAAATATTAAATACTATACTTTTAACAAGGCTCAATTACTTCAGT
CTGGCGGGAATGCTGGAGCTATACAGAAAGGTAGGCTCCGCCACGCTCATCCTGGAGCAT
AAGAACAACCTCAGAGACATCCTCCCCGATGCCTCGGATAAACTCGTGAGCGCTATCCAG
AACTGCGAAGAAGCCCGAAAACGCGCTGAGGAAGAACTGGAGTACGACATACGCTACGGA
ATAGAACCCATTCCGATGAACGACGACCGCTATCCGCAACGCCTCAAAGACTGCGATGAC
GCACCTCTCATCCTCTTCTATAAAGGCAACGCCAACCTCAACCAGCAGCGCGTCATCAAC
ATCGTAGGAACCCGCCACTGCACGCCTTACGGCGAAGACCTCATCCGCCGCTTCATCACC
GACCTGAAGCAGCTCTCGCCCAACGTGCTCATCATAAGCGGACTTGCCTACGGAGTGGAT
ATCGTGGCGCACCGCCAGGCACTCGCCAACGGCTACGAAACCATAGGCGTACTGGCTCAC
GGTCTGGATGACCTCTATCCCCGTCAGCACCGGGAAACGGCGGCAAGAATGATAGAACAG
GGCGGACTGCTCACCGAATTCCTTACCCGTACAAACGCTGATAAGATAAACTTCGTGCGC
CGCAACCGCATCGTAGCGGGAATGTCGGATGCCTGCATCCTGATAGAGAGCGCAGCTCAT
GGCGGCGGCCTCATCACCTGCGATATTTCGCAATCCTACGGTAGGGACGTCTTCACCTTC
CCGGGCAGGATAGGCGACCACTACAGCGAAGGCTGCAACAACCTCATCCGCAACAACGGC
GCCACGCTCATCACCAGTGCCGAGGACTTTGTGAAGGACATGCGCTGGCAGGATGACGCC
ACCCTGATGCGAGCTAAGCAGCAAGGCATCGAGCGCAGCCTCTTCCCCGAGTTATCACCC
GAGGAGCAACTCATCGTAGAAGTCCTCTCCAAGACCAACGACCTGCAAGTGAATCTTATC
TCCGTAAAGACGAATATCGACATTTCTCGCCTCACTTCCCTCCTCTTCACATTGGAGATG
AAGGGAGTCATCAAGACCTTTGCAGGGGGAATGTATCATCTTTTGAAGTAG
>28B_gene_id_302
ATGAAAATAGGTAATATAGAATTTGGGCCTCAGCCCCTCTTCCTCGCTCCGATGGAAGAC
GTAACAGATATTGGTTTTCGCATGCTCTGCAAGCGATTCGGAGCCGCCATGGTTTATACA
GAGTTCGTATCGGCGGAAGCCTTGGTGAGAAGCATCAAGAGCACCGTCAGCAAGCTTACG
ATAAGCGATGAAGAGCGCCCTGTGGGCATTCAGATTTATGGTCGCACCACCGAGGATATG
GTGGAAGCTGCAAAAATCGTAGAACAGGCGAAGCCGGATGTGATTGATATTAACTTCGGT
TGCCCGGTGAAGAAGGTTGCCGGAAAGGGTGCAGGAGCCGGAATGCTCAGGAATATTCCG
CTGATGTTGGATATTACAAGAGAAGTGGTGAAAGCGGTAAACGTGCCCGTAACCGTGAAA
ACCCGACTGGGTTGGGATTGCGAGAACCTCATCATCACCGACCTTGCCGAGCAGCTGCAG
GATTGCGGAATCCAGGCGCTCACCATCCACGGAAGAACCCGCAGCCAGATGTACACGGGT
GAAGCCGACTGGAGCCTCATAGGAGAGGTGAAGAACAATCCCCGCATCCATATTCCTATC
ATCGGCAACGGCGACATTACGACCCCGGAAGAAGCCAAGCTTGCCTTCGAAAGATACGGC
GTAGATGCGGTGATGATTGGTAGAGCCACCTTCGGAAGGCCATGGATTTTCAAGGAAATT
CGTGATTATCTGGATAATACGGGTGCTGCCCCATTAACCGTAGATGAGAAAATTGACCTT
CTGGAGGAGCAGCTTCGCATCAACGTGGAGCGCATCGACGAGTACAGAGGCATTCTCCAC
ACCCGTCGCCACCTTGCCGCCTCCCCTATCTTCAAGGGCATCCCTGATTTCCGTCAGACG
AGAATCGCCATGCTGAGAGCCACTACCGTGGAGGAACTAACTGGGATTCTGAAAGAATGT
AGGGAGAGAATCAAGGCGATAGAATAA
>28B_gene_id_303
ATGGGGAATAAAGAGTGGATTGCTTTTGCAAATGAGAAAAAATGTAATCACGCAAAGAGC
TTGATAAAGAGTGGATTTATAAGTTGGGTAAATACAGCTAATTTTGAAGTAGGAGATATA
GTATATTTGTTTATGTCAAATACTAGAAACGTTAGATTTAAAACTCAAGTTGTTGCCGAT
AATTGCAAGCGTGAGGATTCAGAATATTGGCTCGAGCAAGCTCCTGCGGATATTACTTTT
AGATTAAAGTTGGTTGCAGAATATTCTGGAGACCAATTGAATGAAAGTGTTTTGATTAAG
CATGGTTTTAAGGGTGGTAGATCACTTCAAACTCCAAGCTATAAGAATGAAAATTTGATG
GATTATATAAAGTCAATCTTTTAA
>28B_gene_id_304
ATGTTTAGATTTAAAGTTATACTTCTTTTATCATTAATTTTAAGTGTTTGCCCAATTATG
AGTCATGCGCAATTAAAAAAGTCTGGTTCAATAGAGAGGGTAAAGGGGTTTACAAATGGT
TCCGTCAGTTTGATGAAGTCTACAACAGAGAAAGGGGGTGTGTATTCTCTAACGTTACGT
AATAATTCAAAATTTCATGATGATGTGAATTTGTTGTTGGGAGATAAGGAAACTGCTGTA
AAAAATCTAAAAGACTTTTCTGAAACTTTAAAAACAGCAAAGTCTGGTGAACATTTTGAT
TTCGAAGTGATGGGACTGACATATACTTTCTTTTATGGTAGCACATTAGGGCAAAAATGT
TTTAAGATATGGGCACCTAATAGTGTAAGTTCTGATTATGGTAGGTTGTTTAAGGCAACA
ATAGATGATATTATCAAATATTTTTCAAATAATGGGGAATAA
>28B_gene_id_305
ATGTTTCTGAGTTCACAATGCTTTTTTAGTGAATTGACAGATGACTTATTATCCACCTGT
CAACCATTCTCGTGTGGCAATGAAGATCTGGATGATTTCTTCAAGAATGATGCCACACGC
TATGCTTATTATTTGATGGGGAAATCATATTGTTTTCGAAAGAATGATGACCCCACCAAA
ATCGTTTGTGCCTTTACGGTTTCTAATGATAGCATTCGTATTTATGATTTGCCAAGAAGC
CGTAAGGATTATATGAAAAGTCTTACGCATCATGAAAAGCCTCTGCGTAGATACCCTGGT
ATTCTTATCGGTCGTTTGGGCGTAAACAAGGATTTTTGTGGAAAGGGAATAGGCAGTGAA
GTCATTGATTTCATCAAGGGTTGGTTTATGTCTCATGACAACAAGTCTGGTTGTCGCTTT
GTGATAGTAGATGCAATCAATGCTCCCGAAGTAATCTCTTTCTATCAAAAAAACGGTTTT
CAACCTCTGTTTACCTCTGAAGAGCAGGAGTTCTTGTATACAGGAGGAAAGAAGGGGCAG
CCAATCAAAATGGCAACCAGATTGATGTACTTTGACTTGCTGTGGATGAGACAATAG
>28B_gene_id_306
ATGATAGGAGATAAGATTATGGCAACAGCAATCAAAGCAATACCAACATTGCATGGTAAA
GAAGCAAAAGAGTTTTTGCGCCATGCAGAAGAGGCCGAGCGCAATTTTAAGGGATTCAAA
AATATCGAAGAACATCCCTTTTGTGTAATGGCTCGCAGCATTTTGGAAAAGGCAGGTATG
AGATAA
>28B_gene_id_307
ATGATTACATACAATGTAGACGGCGTGAAAATGCCAAAGATTAAGAAGCGTGATACGAGT
GCCTGGATTCGTAAGGTAGCTGCCTCTCATGGCCGCAAGGTGGGAGAGATAGGCTATATG
TTTGTAGATGACGAGAAGATTCTCGAAGTGAACAACGAGTATCTGGGTCATGATTACTAT
ACCGATGTCATCACCTTCGATTATGATGAGGATGATGTGATTAACGGCGACATCGTGATT
TCGCTGGATACGGTCCGCACCAATGCCGAGCAGTTTGGCAAGACCTACGATGATGAGCTC
CATCGCGTCATCATCCATGGCATCCTGCACCTCTGCGGAATCAACGACAAGGGTCCGGGA
GAGCGTGAAATCATGGAGGAGAACGAGAATAAGGCACTCGCCCTGCTCGAAGGTGCTTCT
ATATTGAAGAAGTAA
>28B_gene_id_308
ATGAAGATTGGGATTTTTACGGGTACATTCGACCCATTTACGATAGGACATCAGAACATT
GCCGAGCGTGCCTTGCCGATGTTCGACAAACTCGTGATTGCAGTGGCGGTGAGCAAGCTG
AAGCACGCCAGCGAGGAAATCTCGAAGCGTGTGGAGGATATCAAGGCTGTTTTCCCGAAG
GAATGTTCGGAACTGGTAGATGCGGAGGATGCATCTAAGGGTTATCGCCTGGAGGTGGTT
TCTTACGATGATCTCACCATCGATTTGGCGCATCGTATGGGAGCCAGGTTTCTGGTTCGT
GGCGTCCGTTCTGCCAAGGATTTCGAGTACGAAAGAGAGCAGGCTGACATCAATAAGCAG
TTGGGCGGCGTAGAAACCATCCTGCTGTTTTCAGACCCAAGATACAGCAGCATCAGCTCA
ACGCTGGTTAGGGAGCTGAGATTCTTCGGAAGAGAAGTAGATGAATTTTTACCAAGAATA
AAATAA
>28B_gene_id_309
ATGAACGAAGATTTTGATATAAGACAAGAAATGGTTTCGCCTGCCGAAAAGGAATTCGAG
AAGGCGCTGCGCCCGCTGAAGTTTTCTGATTTCAGCGGACAGAATGGCGTGGTAGAAAAT
CTCGAGGTCTTTGTTGAGGCTGCCAAATATCGTGGCGAACCGCTCGACCATACGCTCCTC
CACGGTCCACCGGGATTGGGTAAGACCACGCTGAGCAACATCATCGCCAACGAACTGGGC
GTAGGATTCAAGATTACATCGGGTCCTGTGCTTGATAAGCCGGGCGATCTGGCAGGAATT
CTTACCTCGCTGGAGCCCAACGATGTGCTCTTTATCGATGAAATCCACCGACTTTCGCCT
GTGGTAGAGGAGTATCTCTATTCGGCGATGGAGGATTACCGCATCGACATCATGATAGAC
AAGGGTCCTTCGGCTCGCAGCATCCAGATAGACTTGAATCCGTTTACCCTCGTGGGAGCG
ACAACGAGAAGCGGTCTGCTTACAGCCCCTCTGCGTGCCCGTTTCGGAATCAATCTGCAT
CTGGAATATTACGACCCGGCTACGCTTCAGAAGATTATCAAGCGAAGTGCGATGCTCCTG
AAGGTGCCGATAGAGGATGAGGCGGCAGTGGAAATCTCCCGCCGTTCGCGCGGAACTCCT
CGTATCGCCAACTCTCTGCTCAGAAGAGTGCGTGATTTCGCCCAGGTAAAGGGCAACGGA
ACCATCACTTACGATATTGCCCAAATGGCGCTCAAGGCACTCAACATCGACCAGTATGGC
TTGGACGAGATAGATAATAAGATTCTCACCACCATCATCGACAAGTTCCGTGGCGGTCCG
GTAGGCGTAAGCACCATTGCCACGGCAATAGGCGAGGATGGCGGCACCGTAGAGGAGGTT
TACGAGCCGTTCCTCATCATGGAGGGTTTCATCAAGCGCACGCCGCGAGGCAGAATGGCA
ACGCCGCTTGCCTACGAGCATCTCGGCAGAAATCCGTATACAAGCAATATTATGCAGGGA
GACTTGTTTGAGTAA
>28B_gene_id_310
ATGACTATTATCGATAATATGGGTGCAAAGTTACACATTTGTTGCGGAATTAAAGAAGAA
AAGCCGAATTATTTTGCCCATGATTTTGCACAATCCCAAAAGATTCGTGCAGATTTGCAA
GCGCTACCCTATAAAAATGTTATAATTTATCATTTTCTTGCAGAATAA
>28B_gene_id_311
ATGCTTAAGTTATTTCAAGGGCTCAGCAAGCTGCTGGCCAATTACACATCTATCTTCGTG
ATAGGTGTTGCTGTGTTCACATTCTTCTTCCCACATACCTTCGACTGGGTGCGCGGAACT
ACTCAAACCGTCATTCTCGGCATCATCATGCTCACCATGGGCTTGACCTTGACCACCAAC
GACTTCAAGATTCTGGCTCAGCGCCCGCTGGATGTCTTCATCGGAGCCTGCGCCCAGTTT
ATCATCATGCCGGGTGTGGCTTACACCCTGGTTCATGTGTGGCATCTTGACCCAGCCCTA
GCGCTCGGAATCCTGCTGGTAGGTTGCTGTCCAGGCGGCGTTTCGAGCAACATCATGAGT
TATCTGTGTCATGGCGATGTAGCTTTCTCCGTAGGAATGACCTGCGCCTCTACCATTCTT
GCACCAGTGATGACTCCGCTGCTGATGAAGATTACGGCAGGCGAGATTATCCATGTAGAT
GCTGTGGGAATGTTCATCAACATCCTCATCGTAACGATTATTCCTGTAGCCATCGGCTGC
GCCCTCAACTATATTTACGGCAAGAAAGACTGCTTCCCTACCATCCAGAGTCTGATGCCG
GGCATCAGCGTTACGTGTCTGGCAATCATCGTAGGCGGTGTGATTTCTACGGTTCATGAT
GACCTCGTAGCCCGCGGCTTATCGCTTTTCCTCTGGACTTTCGCCGTGGTTTTCTGCCAC
AACACCCTGGGTTACTGTCTCGGTTGGCTTGCCGGGAAATGTGCCGGATTCAATACCGCC
AAGAAGCGTACCATCAGTATTGAGGTAGGAATGCAGAACGCCGGTCTTGCTACGGTACTT
GCGGGCAACTTCTTCGCAGCCCAGCCTCTCGCCGTATTACCTTGCGCCATCAGCTGCGCC
TGGCACAGCATTTCCGGCACCATCCTTGCCGGAATCTATCTGAAATGGGACCATCTGCAT
GAGAAGAAGTAA
>28B_gene_id_312
ATGAAGAAATATCTATTCATGGCACTGGTAGCATTCCTGGCAGTAACTTCTGCCAGTGCC
CAGTTGCGTATCAAGATGGGCAAGAACAGCCCGATAGAGAAGTTGGGAAGGGCTGAAATC
GCCATTACTAACCTTTATGTGGATAGTGTGGATGAGAATAAGCTCGTAGAGGACGCCATC
CGAGGCATGCTCGAAAAGCTCGACCCTCATTCTTCTTACGCTACAGCCAAGGAAACCAAG
GCGATGAACGAGCCGCTTAACGGCAGTTTTGATGGCATTGGCGTGCAGTTTAACATGGTA
GATGATACGCTGCTCGTTATCCAGCCGGTTACGAACGGACCTTCTGAGAAGGTGGGAATC
ATTGCCGGCGACCGCATTGTGGCTGTAAACGATACTGCCATTTCGGGCGTGAAGATGAGC
AAGGAGGAAATCATGAAGCGCCTTCGTGGTCCTAAGGGAACAACGGTGAACCTTACCATC
GTGCGCCGTGGCATCAAGGATAAACTCATCTTCAAGGTAAAGCGCGATAAAATTCCGGTA
ACTACGATGGATGCGGCTTATATGATTCGTCCGGGCATCGGATACATCCGATTGGGAAGC
TTCGGTCTTACCAGTCATAAAGAGGTAACAATAGCGATGGATTCGCTGAAAAAGAAGGGA
ATGAAGGACCTTATCTTCGACCTTGAGGATAATGGCGGAGGCTATCTTCAGGCTGCGGCT
CAGATTGCCAACGAGTTCCTGCAGAAGGGCGATCTCATCGTTTATACCAGCGGTCGTGCA
GCGCCTCGCCAGGAATACAAGGCGCAGGCTAACGGCAGATGGCGCAAGGGCAAGGTGGTG
GTGCTCACCAATGAGTTTACCGCTTCTGCCGCCGAGATTGTTTCCGGAGCCATCCAGGAT
CAGGACCGTGGTGTAGTGGTTGGTCGCAGAACCTTCGGCAAGGGATTGGTGCAGCGTCCG
CTCACTTTCGATGATGGCAGCGAGATTCGTCTCACCATCGCCCATTACTATACGCCTAGC
GGCAGATGCATCCAGAAGCCTTATAAGAAAGGTGACAGATTGGATTATGCGATGGATCTG
GACAAGCGTTACAAGCATGGCGAGTTCACCAACCAGGACAGCATCCATCTTTCAGACAGT
CTGAAGTATTACACCTTGCGCAAGCATCGTGTAGTTTATGGTGGTGGTGGAATCATGCCA
GATTATTTCGTTCCGCTGGATACAACCAAGTACACCAAGATGCACCGTCAGTTGGCTGCC
AAGAGCATCGTCATCAACCACAGTCTGAAGTTCATCGATGCGCATCGTAAGGAGCTGAAG
AGCCAGTATAAGGATTTCGATAAGTTCCTCGCCACCTACGAGGTTCCTTCTTCGCTGATA
GATGGCATTATCGCCGAGGGCAAGAAGGAGAAGATAGAGCCAAAGGATGAGGCTGAATTA
ATTCAGACGAAGAAATACCTCGCCCTGCAGCTGAAAGCCCTTGTAGCAAGAGATATCTGG
GATATGAGCCAATACTTCCAGGTTTGGAACGAGACAAACGAGATAGTTCAGCGGGCCGTG
CAGCTGCTGACTACGGGGAAGTAG
>28B_gene_id_313
ATGTCTGAAGATAAAAACTTAGGTAACAGCGAATTGAATGCCGCTGATGAGCTTACCAAT
GCCCCTCAGGAGCAGCAGCCGGTAGAATATACCGATGATAACATCCGCCACTTGAGCGAT
ATGGAGCATGTACGTACCCGTCCGGGTATGTACATCGGTCGTCTGGGAGATGGAAATCTG
CCGGAAGATGGTATTTATGTGCTCTTGAAGGAGGTGGTAGACAACTCTATCGATGAATTC
AAGATGGGCGCAGGCGCCCGTCTGGAAATCGATATCGAGGACAATCTGCGTGTCAGCGTG
CGCGACTATGGCCGTGGTATTCCTCAGGGCAAGCTCGTTGAGGCTGTAAGTGTGCTGAAT
ACCGGCGGTAAGTACGACAGCAAGGCGTTCAAGAAGAGCGTCGGTCTGAACGGTGTGGGT
GTGAAGGCGGTCAATGCCCTCAGTTCCCACTTCGAGGTAAAGTCGTACCGCGACGGAAAG
GTGCGCCATCTGAAGTTTGAGAAAGGTATTTTGAAGAGCGACACGATGGAAGATACTGAG
GACGAGAACGGTACCTTTATCTTCTTCGAGCCGGATAATGCACTCTTCAAGAACTATTCC
TTCCACGATGATTTCGTGGAAACGATGCTCCGCAACTATACTTATCTGAACACCGGACTC
ACCATCATGCACAATGGCCGCCGCATTTTGAGCCGCCATGGTCTGCAGGATTTGCTGAGC
GATAATATGACCAACGAAGGTCTCTACGACATCGTCCACATGAAGGGCGAGGATATCGAG
ATTGCCTTCACCCATACCAACCAGTATGGCGAGGAGTATTATTCCTTCGTCAATGGTCAG
CACACCACCCAGGGAGGTACGCATCAGAGTGCCTTCAAGGAGCATATTGCTAAGACTATC
AAGGAGTTCTACGGCAAGTATGAGTATGCTGACATCCGAAACGGATTGGTGGCTGCCATT
GCCATCAATGTAGAAGAACCGGTCTTCGAGAGTCAGACCAAGATTAAGCTCGGAAGTACT
ACGATGACGCCGAATGGTGGCGAAACCATCAATAAGTATGTGGGCGATTTCCTGAAGAAG
GAAGTAGACAACTATCTCCATATCCACAAGGATGTGGCTGAGATTCTGGAGAATAAGATT
AAGGAGAGCGAACGTGAGCGCAAGGCGATGGCGGGCGTTACCAAACTAGCCCGTGAGCGT
GCCAAGAAGGCGAATCTCCACAACCGCAAGCTCCGCGACTGCCGCATCCATTTCAGCGAC
GCCAAGAACGAGCGCAAGGAGGAGAGTTCCATCTTCATCACCGAGGGCGATTCTGCCAGC
GGAAGCATCACCAAGAGCCGCGATGTGAATACCCAGGCGGTGTTCTCTCTGCGTGGTAAA
CCGCTCAACAGCTTCGGTCTTACCAAGAAGGTGGTTTATGAGAACGAGGAGTTCAATCTG
CTTCAGGCGGCTCTCGATATAGAGGACGGCTTGGATTCATTGCGTTACAACAAGGTGATT
GTGGCAACCGATGCGGATGTCGACGGAATGCACATCCGACTGCTTATCATCACCTTCTTC
CTTCAGTTCTTCCCAGATCTCATCAAGAAGGGCCATGTCTACGTGCTTCAGACCCCATTG
TTCCGAGTGCGCAACAAGCGAACCAAGATCAAGAACAAGCAGGCTGTGGCTGATGCGGAT
GCGAAACTGGGAAGCAAGGAGAAAAAGAGCGATTTCATCACGCATTACTGTTACAGCGAT
GAGGAGCGCCAGCAGGCGATTCGCGATTTGGGTCCTGACCCTGAAATCACCCGATTCAAA
GGATTGGGAGAGATTTCGCCTGATGAATTCGCCCATTTCATCGGTCCCGACATGCGGTTG
GAGCAGGTTACGCTGCATAAAACCGATCAGGTGCAGAAGCTGCTGGAATATTATATGGGT
AAGAACACGATGGAGCGCCAGAACTTCATCATCGAAAATCTGGTGATAGAAGAGGATATT
CCGGAGGAAGACTCTGAGCCGCTGGATTAA
>28B_gene_id_314
GTAGAATATAAACTGATGGTGCCAGATACCATCCCGGAGAAATATTCCAAGATAGCGGCG
ATGATAGAGAAAAGATACAATCTCCATGTCCGCAAACTTACCCGTAAGGATGTTTATCAG
GGCGGATACGGACAGAAGATTTTCGACCTCATCAATGATACATACAAGCATCTCTATGGT
TATTCCGAACTTTCACAGAAGCAGATAAACCAGTACATCAAGATGTATCTGTCTTTGCTC
GACCTGAACTTTGTAACAGCCATAGAAGACTGGACTACAGAGGATCATAAGATGATAGGT
ATCGGTATTACGATGCCTTCCCTTTCCAGAGCTCTCCAGAAGTGTCATAGGGGCAGGCTG
CTTCCTTTTGGCTGGTGGCATCTGCTGCGCGCCATCAAGTTCCATAAAACCAAGATTGTC
GACCTTCTGCTCATCGGTATCCAGCCGGAATACCGTGCTAAGGGTGCCAATGCGCTGCTC
TTTGCCGACCTGATTCCTATCTATCAGAAGTATGGAATCGAGTGGGGAGAAACACAGGTG
GAAATGGAAGATAATGCTGCCGTGCAGGGACAATGGGGCGTCTTGGATCCAGTCCTTCAC
AAGCGCCGAAACTGCTATATTAAGAGTATCAGGTAA
>28B_gene_id_315
ATGAGAACAAAAGTATTATTCGCAGCATTGTTGCTCAGTGCAACAACTGCTTTTGCCCAG
CAGGAGAAGTTGGGCTCCGGTATTGACAAGACCAACATGGACTTGACCATCAAGCCGGGT
AATGATTTCTATCGCTATGCCGCAGGCAACTGGATGAAGAATCATCCACTCGATGCCGAG
CATACCGACAATGGTGCTTTCACCGATCTCTTTGAGCAGAACCAGAAGCGCATCCAGGAC
ATCATCCTTGAATATGCTTCCAAGCCACAGCAGAAGGGGTCACTCGGACAGAAGATCGGT
TCGCTCTACAACCTCCGTATGGACAGCGTTCGCCTGAACAAGGAGGGATGGGCACCTATC
AAGCCAACTCTCGACCGCATTGCAGCCATCAAGGACCGCAGAGAGTATCAGCTCGTTACC
GCTCAGCTCGATTTCCGTGGCGAGGGTACCATGATGTATGGCATCGGTGTGGGCGCCGAC
CTTCGTGATGCCGCCAACAACCTCGTTGAGGTAGACCAGAGTGGTCTCGGTCTTGGTGTA
CGCGATTACTATGTAAACGATGACGAGCAGACCAAGAAGATTCGTGATGCATACAAGGCT
TATATGAAGAAGCTCTTCCAGATGGTAGGCAACAACGAGGCTACCGCCCAGAAGAAGATG
GAGGCTGTGATGGCTATTGAGACCCGCATCGCTAAGGCAAGCTATAGCCAGGTACAGCTC
CGCGACATCGACAAGAACTATCACAAGATGACCTACAACCAGCTCGTACTCGATTATCCT
GGCATCGACTGGGGCAATGTGTTCCTGGCATCCGGTTTCCCTGCTTTCAAGGAAATTTGC
GTGGGTCAGCCTGAACCAATCCACGAGGTTGAGAAGATTCTCGCAGAGACCTCTCTGGAT
GATCTGAAGACATACGCAGAGATCAAGGTGATTTCTGGTGCAACCAGCGTATTGAGCGAT
GATTTCCGTGCCGTATCCTTTGAGTTGAGCAAGGTAATGAGCGGTGTTCAGCAGGACCGT
CCTCGCTGGAAGCGTGCCGTAAGTACCGTGAGCGGTGTGTTGGGCGAGGCTATCGGAAAG
ATTTACGTAGAGAAGTACTTCCCAGAGAGCAGCAAGAAGCGTATGCTCGAACTGGTTCAC
AATCTCCAGACTGCGCTTTCACAGCGCATCGACGAGGCTACATGGATGAGTGCTGCTACC
AAGGCACAGGCTAAGGATAAGCTGGAGAACTTTATCATCAAGATCGGCTATCCTGACAAG
TGGAAGGACTATAGCGGATTGCAGGTAGATGACAGCCTTTCTCTCTACGAGAATATGGCA
AATATCTCTGAGTTCTTTACCAAGGATGAAATCGCCCGCAAGGTGAACAAGCCGGTAGAT
AAGACAGAGTGGGGAATGACTCCTCAGACTATCAATGCTTATTATAACCCAACTACCAAC
GAGATCTGCTTCCCTGCAGCTATTCTCCAGCCTCCATTCTTCGACCCAACAGCCGATGAT
GCGATGAACTATGGTGGTATCGGTGCTGTAATCGGTCATGAGATGAGTCATGGCTTTGAC
GATCAGGGCAGCCAGTTTGACAAGACTGGTAACCAGCACAACTGGTGGACTGCTGCTGAC
AAGAAGAACTTCGAGTCTCGCACCAAGATCCTAGTAGACCACTTCAACCAGATTGAGTTG
GCTGGCAAGAAGGTAAACGGCCAGATGACCCTGGGTGAGAACATCGGTGACAATGGTGGT
TTGAACATCGCTTTCCGTGCACTTCAGAATGTGATGAAGACAGAGAAGTTGGGTGTGAAG
GATGAATTTACTCCAGAACAGCGCTTCTTCCTGGCATGGGCACGTGTATGGGCAGGCAAT
GCCCGTCCTGAGTACCTGCAGTATCTGATGACCGTGGATGTTCACTCTCCAAACGAGGCT
CGTGTGAACGGTGCCCTCCCAATGGTGGATTCATGGTATAAGGCATTCAACATCAAGAAG
GGCGACAAGCTCTTTGTTCCTAAGAACAAGCGTGCACATATCTGGTAA
>28B_gene_id_316
ATGGCTATCGTTATCACAGTTCTGGCATACTTCTGTGTGCTGCTGCTCTTCAGTCATCTT
ACTGCCCGTAAAATGGCAAGTAATGAAACTTTCTATCGTGCCAACCGCCGTTCGCCTTGG
TATATGGTTGCTTTCGGTATGGTGGGTGCGTCTATTTCGGGCATCACTTTCGTCAGTGTG
CCGGGCATGGTGATGAGAACGGATATGACCTACCTTCAGATGTGCATCGGTTTCATCCTG
GGTTATTTCCTGGTTGCCTTTCTTTTGCTTCCTATCTATTACCGGTATAATCTCACTACT
ATTTACGGTTATCTGCAGCAGCGGTTGGGGGAACGTTCGTATAAGACTGGAGCATCGTTC
TTCCTCTTGTCCAAGATGACGGGTGCGGCGGTCCGTTTCTTTGTCGTCTGTATCCTCTTG
CAGCGTTTCGTGCTCGATGGGATTGGTGTTCCGTTCTGGGTCACGGTTCCTGTCATGGTA
CTGCTTATCTGGCTTTATACGCGCAAGGGTGGCATCAAGACGCTGGTGTGGACGGATACC
TTTCAGACGCTCTGTATGTTTGCTGCGCTCATCCTCATTATCTGTCAGGTGATGTCGGCG
TTGGGCATGACTCCTTCCGAAGCGATCACTGCGATTGCTCACGACAGTCATTCCCGTATT
TTTGTCTTTGATGACTGGATGTCGAAACAGAATTTCTGGAAACAGTTCCTCAGCGGTGTC
TTTGTAGTGATTGTGATGACCGGTCTTGATCAGGACATGATGCAGAAGAATCTTACCTGC
AAGTCGCTCCGTGAGGCCCAGAAGGATGTTTGCAGCTATGGTTTTGCCTTTGTGCCTGCC
AATCTGCTTTTCCTGAGTCTGGGTGTGTTGCTGATGATGCTGGCTCAGAAACAGGGAGTG
GCTTTGCCTGATGCTCCTGATGATCTGTTGCCGATGTTTGCGGCTTCGGGGGCGATGGGA
AACCTGGTGGTGGTCTTGTTTACCATCGGTATTGTGGCGGCAAGTTTCTCCAGTGCCGAT
TCTGCTTTGACCGCCATTACTACGAGTCTCTGTGTGGATATATTGGGCAGGAAAGAGGAT
ATGAAGCTCCGCAAGCGCATGCATCTGCTGGTGGCTTTCGTCTTCATGCTCTTCATCATT
GCTTTCAAGGCGATTAATTCTACGAGCGTGATAGATGCCATCTACATCCTCTGCTCTTAT
ACTTACGGTCCGCTGTTGGGTTTGTTTGCCTTCAGTCTGCTCACCAAGCGTCAGGTAAAC
GACCGTTGGTCGCCATGGGTCTGCATCGCCAGTCCGCTCATCTGCTTCGCCATCGATACC
CTTACCTCGCAGTATGTGGGCTATAAGTTCGGTTATGAGCTTCTGATGCTGAATGGCGCC
CTGACATTTGCAGGTCTCGCCCTTATAAAAAAAGAAACAGTTAAATACAAACAATAA
>28B_gene_id_317
ATGAAAGAACCGAATATTCGATTACGTGCTTTAGAGTTGGAAGATCTTGATTTTCTCTAC
CAGATAGAGAATGATGATCGGCTTTGGGAACTGGGTGTTTCCAATGTTCCATATTCGCGC
CGGGTGCTGCTCGACTATATAACCAGTGCTTCGGCAGATATTTATGTAGACAATCAAGTG
CGCCTGATAGTAGAGAATGAGCAGAATGAGCAGGTGGGTATCCTGGATCTTACAGATTTT
GATCCCCGTCATCACCGTGCAGAACTCGGAATTGTCATCAAAAAGGAGTTTCAGGGGCAG
GGTTACGCGAAGGCTTCTGTGTCACGCTTGTTGCAATATGCTCGGAATGTACTTCATCTT
CAGCAGATTTATGCTATTGTAGGTATCAGAAACCAAAAAGCGGCTAAAATGCTGCAATCT
GTTGGATTTGAGGGGAATAATGTCCTGAAACAATGGCTTTGTAGCCCAGTTGGATATGAG
GATGCGATGTTTTTTCAATATTTTCTGTAA
>28B_gene_id_318
ATGAAACTCAGTGTTGTCATAGTAAGCTATAATGTAAAGTACTATCTTGCCCAGTGTCTG
CGTTCGGTAGAGAAAGCTATCGGCGTGTTGGAGTGTGGGCAGCAGGGTGATGCAAGTGGC
GATACGGCAGAGATTATCGTGGTTGATAATCATTCTCAGGATGGAACGGTGGAATATCTC
GAATGGTGTTTCCCGGCTTCCCGATATCCTAATCTCCATGTTGTAGCCTGTACGCATAAT
AACGGATTTGCCCGTGCCAACAATCTTGCTATCCGCAAGAGCGAGAGTGATCTGGTTCTT
TTGCTGAATCCGGATACCATTATCGGCGAGCATGTTCTCAAGGATGCTGTCAGTTTTATG
CGTTCTCATCCTGATGCCGGTGCTCTGGGTGTAAGGATGTTGGGAGCCAATGGCAAACCA
GCTCCTGAGAGTAGGAGAGGATTGCCTTCTCCGATGGTGGCTTTCTATAAGATGATGGGG
TTGTGCAGCCGGTTTCCTCAGCATCGCAGTTTCGGTCATTATTACATGGGTTATCTTCCA
TGGGATAAGCCGGCAAAGATAGAGGTTGTGAGCGGTGCTTTCTGTATGATTCGTCGTGAA
GCCTTGCTGAAGGTGGGGTTGCTGGATGAGGATTTCTTCATGTATGGCGAGGATATTGAT
CTTTCTTACCGTATCTTGAAGGGTGGTTATCAGAACTATTATCTGCCTGTAGATATCCTG
CATTACAAAGGTGAAAGTACCCAGAAGTCGAGCTTCCGCTATGTTCATGTGTTTTACGAG
GCGATGCTTATCTTCTTCCGTAAACATTATTCGGGTATGTCGCATCTCTTGAGTATTCCT
ATCAAATTTGCCATCTATGCCCGTGCCTCTGTAGCCTTTACGCAGATGATGACTGCGAGA
ATCAGAAAGAGTCTGGGATTCTTTTCTCCTTCTCATGTCGACCTGTCAAACCAGGTATTG
TTTGATGCTGACGAGATGAGCTATGAAGAGATGCTGCATCAGCTTGCGCAGCGGTCTGAC
GAGAATATCAAACTGGCTACCTATACGAAGGACATCGGTAAGGTGATTACGGATAGGGAG
GTGATGGATAAGGATGAATTTGGTTATTTATAA
>28B_gene_id_319
ATGAAAATCAAACAAGTACAACGAATATTGATGACCAATTTCCTCTTTGTCCTGTTGGTA
GGATTCCTGCTGGTCTTGCTCTATGAGACAGAAATTCTGGAACCTACTAATCTGGCAGGG
GATGTCACGTTGGTCTATGTGATTACCGTAGCGATGGAGTTTCTTACCATTGCCGTTATT
CCTTTGGCGCTCAAACTCTTCAGTTTCAAGGCTATTCACCGTCAGTTGGTAACCCGTAAG
GGAGATGCACTTCTTCCTCTGGGCACTGCCCGTCTGAATATGCTCTGCTTGCCAATGCTG
ATCAATACGTTTATGTATTATCAGACTATGGCGCCTGCTTTCGGATATATGGCTATCATC
CTTTTTCTCTGTCTCTTCTTTGTTTATCCTTCTGTCGGAAGATGTGAGGACGAAACAACA
GAGGCGGAAGGTTAA
>28B_gene_id_320
ATGCAACAACAGTTTTCTTCGACTTTGTTGGAAAAGGCAGTGGCGGAGTTTTCTAAATTG
CCAGGTATAGGGCGCAAAACAGCTTTGCGCCTTGTACTTTTTATGCTCAAGCGTAAGAGT
GAGGATGTGGAACTCTTTGCTGATACCATTTCCAGGATGCGGCGTGAAGTGAAATACTGC
AGAGTTTGTCATAATATCAGCGATACTGATGTCTGTCCGATCTGTTCTGATTCCCGGCGT
GATGCTTCTACCATCTGTGTCGTCGAGAATGTGCAGGATGTACTGGCGATAGAAAACACG
CAGCAGTTTCACGGACTCTATCATGTCTTGGGCGGCATCATTTCGCCGATGGATGGTATC
GGTCCTTCGGATATAGAGATAGAATCGCTGGTTCAGCGTGTGGCTGAAGGTGGGGTGAAG
GAGGTGATTTTTGCTCTTAGCAGTACGATGGAGGGTGATACTACCAACTTCTATATCTCC
CGTAAACTTGCTGATTATCCTGTTAAACTCTCTGTTATCGCCCGTGGTATCTCGGTGGGT
GATGAATTGGAGTATACAGATGAGGTTACCCTCGGACGGAGTATTCTGAACAGAACTCCA
TTTGGACAATAA
>28B_gene_id_321
ATGAAAAAATTAGCTGTTGCAGCATTGGCACTTGTCGTTTCGACAACTGCCCATGCTCAG
TTTGAAAGTGGAAAACAGTATATAGGTGCGTCGATGACGGGCTTAAACTTGAGTTATAAT
GGCTCTCAGGACCTCAATCTCGGTATTCAGGCTAAGGCTGGATACTTCGTAGAAGACGAT
TGGATGCTGTTGGGACAGGTAGAATATAATCATTCTGGTCTTGAAGGCGTGAAGGATTAT
TTCTCTGTCGGTGCCCAGGCACGTTATTATATCGAGCAGAATGGTCTGTATCTGGGTGGC
GGCGTAAAGTTGGCTCATTCCGGAGGTTATAATGATTTCATGCCAGGGGTAGAGGTTGGT
TATGCTTTTTTCCTCGGCAAGTCGGTTACCCTCGAGCCAGCTATCTACTACGATCAGAGT
TTCAAGAAGCATGTAGATTATTCTACCGTAGGTTTGAAACTGGGTATTGGTATTTATCTC
TAA
>28B_gene_id_322
GTGCATTTTGCACCGAAAAGAGAGAAAATTTTAAGCAATAAAAGAAAAATGGTCAGTTTC
GTTATTAGTTTGGTCGCCCTTGTATTGGGTTACCTTCTTTATGGAAAGTTTGTGGCGCAT
GTGTTCGGTCCTGATGACCGCCCTACGCCTGCAGTGACCAAAGCCGATGGGGTCGACTTT
ATGGTACTGCCTAGTTGGAAGATCTTCATGATTCAGTTCCTCAACATTGCAGGAACGGGT
CCTATCTTCGGTGCCATTATGGGTGCCTGGTACGGACCGGTGGCTTATCTGTGGATTATC
TTCGGGTGTATCTTCGCAGGAGCCATGCATGATTACATGAGCGGTATGCTCAGTATCCGT
AACGGTGGAGCTGGTTTGCCGGAATTGGTAGGCAAGTATTTGGGTGGACGCACCAAGAAA
GTGATGTTGGTCTTTTCGGTACTTTTGCTGATGATGGTGGGAGCTGTGTTTGTATACAGT
CCGGCTATCATTATGAGTGGCATTTGTAATACGGATGCATTCTGGGGCAGCCAGATGTTT
TGGATTGTGGTGATTTTCGTTTATTACGTCATTGCTACATTGCTGCCTATCGATAAGATT
ATCGGTAAGGTTTATCCGCTCTTTGCCTTCTCGCTTCTCTTTATGGCGGGTGCTCTGATG
ATAGGTCTCTTTGTGAAGTGGCCTTCATTGCCTGAACTCTGGAGCAATTTGCAGAGTTGC
AATCTCAATGAGAATCCGGCTTGGTTGGGAACGGAGTCTTTTGTACAGAAGTGTCCGATT
TTCCCTTGCCTCTTTATCACGATAGCCTGTGGTGCCATCAGTGGTTTCCATGCTACGCAG
AGTCCGCTCATGGCACGATGCATGAAGAATGAGAAGATGGGTCGCCCTATTTTCTATGGA
GCCATGATTACAGAAGGTGTTGTTGCCTTGATATGGGCTACGGTTTCCATGTATTTCTTC
TATTATGGTGGATGGCGTGAATGCGTAAGTCCTGAGGCGGCTCAGCAGTTTATCGCTCAG
TTTGATGGCGGCAAGTCGCTTATCCAGAACTTCGATGCGCCTACCGTTGTGAAAATTGTA
TGTTCCAGCTGGTTGGGTGTGGCTGGTGGAATCCTGGCTCTGCTGGGTGTTGTTGCAGCA
CCTATTACCAGTGGCGATACGGCTTTGAGAAGTGCCCGTCTGATTATCGCCGAGTTTATC
GGTTTGGAGCAGCGCTCTATGCGCAAGCGTCTTTATATCTGCGTTCCGTTGTTTGCTCTT
ACGGTGGGCATTCTGGTTTGGCAGATGGAGAATCCTGATGGTTTCAATATCATCTGGCAG
TATTTCGGCTGGGCTAACCAGACGCTTTCTGTGTTCACCCTCTGGACATTGACGGTTTAT
CTGGTACAGCAGAAGAAGCCTTTTGTGATGACGCTGGTTCCTGCCTTGTTTATGACCGTG
ATATGTTCAACCTTCCTGCTCATTTCGCCAACAGCTTTGGCTTTGGGTGAGAGCCTGGCT
TATACGGGCAGTGTCATCATTCTGGTGATAGCTTTGGTATGGTTCCTGGGTTGGTATCGC
AGTTATCAGAAGAAACAATAG
>28B_gene_id_323
ATGAAGAGATTTAAGATATTTTTTATCGTTTTATGCTCTGTTTTGGCCGCTAAAGCCCAG
AGTATTGTGTTCAATAACCAGGTGCCGAAACATGAAGTAAGAGCTGTATGGCTGACAACC
ATAGGAGGTATCGACTGGCCACACTCTTATGCCCAGTCTTCTTATTCTGCCGAAAAGCAG
AAAAAGGAACTGACGGATATACTGGACCGGTTACAGCAGGCTAAAATCAACACCGTACTG
ATACAGACCCGCGTAAGAGGTACCATGATTTATCCGTCGGCATACGAACCTTGGGATGGA
TGTCTGTCAGGATTTCCGGGCAGAAGTCCGGGCTATGATGCCCTGCAGTTTGCCATCGAC
GAATGCCATAAGCGCGGTATGGAACTGCATGCCTGGGTGGTAACCATCCCTGTAGGAAAA
TGGAACGCACTCGGCTGCAAAACCCTCCGACAGAAGATGCCGAAACTCATCAAGAAGATT
GGAGCCGACGGATACATGGATCCGGAAAACAGTCGGACTGGTGATTATCTGGCAAACATC
TGCAGGGAAATTACACATAAATATAATGTAGACGGTATTCACCTCGACTACATCCGTTAC
CCTGAAACCTGGAACATCAAAGTGAGCCGGGAACAGGGACGCCGGTATATCACCAACATC
GTAAGAAAGATTCACGATGCAGTGAAGGCTGAAAAACCTTGGGTAAAAATGAGCTGCTCA
CCTGTAGGAAAGTATGATGACCTGAGCAGATACCGGAGCTTTGGCTGGAATGCATACACG
AAGGTCTGCCAGGATGCACAGGGCTGGCTCAAGAGCGGTCTGATGGACGAGCTCTTCCCT
ATGATGTATTTCAAGAACGAACACTTCTATCCGTTTGCCATCGACTGGCAGGAACAGAGC
CATGGCAAGATTGTGGTTCCAGGACTGGGCATCTACTTTCTCGATCCGAAAGAAGGAAAG
TGGAACATCAATGACGTGACGGCAGAAATGTATCATATCCGAAACCTCGGAATGGGATAT
GCTTTCTTCAGAAACAAGTTCCTCCTGGACAACAAACAGGGTATTCTCGACTTTACCCAA
CGTTTCAATCCATACCCTTCATTGGTTCCGCCGATGACCTGGGCAAGCAAGAACCAACCG
GAACAGCCACAACAATTATCGGTAATCACCACCGATAACAAGGTATCAGTTTCCTGGAGC
AATCCTTCAAACTATACGGATGGCACTAAAATCGCACCCCATTATATATATAATAATGTA
TACGCGAGCAAGAAATATCCGGTTGACATCACCGATGCACGCAACCTGGTTGCCGCACGA
ATCATAGGAAATTCGTTCAAAATAGAAAATTCTGATGCAAAACATCTGTTTGTTGCCGTA
ACTTCAATGGACGGATATGGCATAGAAAGCCAGCCAACCCAAGAAAAAGAGGAAGAGAAT
CCACTTTTTGCCCAATGCACAGGAGCTGCGAAATTACTCGAATGTGACGGAAAGAAGGTA
TATCTAGCAGAAACTACAAAAAATCTCGTTTTTGACGTTCTGATGGTCGAAACCCTGCAA
GGATGCGATATTCTGTACCACCATGCAAAAGATAACACGCTAGATGTTAGAAACTTAAAG
GAGGGTATCTACCGCGTGGTAAGCATCAACAAGAAGGGGTATAGACATACGTTAGGAACC
TTCAAGATGAAGAAAAATTGA
>28B_gene_id_324
ATGAATGATTTTGGATATTATGCGCTGGTATTGGTAGTCCTTGTTGTAGGACTGTTTGTC
TTAAAGAAGGTGGCTACCTGCATGATTAAAGCAATGGTAGCTGTTGTTATGATAGCCGTG
CTGGCAGTTCTTTACTGGCTCTTCTGTTGA
>28B_gene_id_325
ATGAGACAACAAAATAGAAAAGGAAATTTTAATAAGCATACCAATAATGCTTATGGCTAC
GGAAACCCAAATGAATATGAGCATTACAAGGTAGAAAAACCTGCTCCGTTGCTGGAATGG
CTGATGGAGAATGTGAAGGGACCAAGCAAGACCAAGGTGAAGCAGACTCTGCAGGGTAGG
GGAATCAAGGTAAATGGCAAAACCATTACCCAGTTTGATTATGCCCTGAAGCCGGGTATG
AAGGTGAGTGTGAGCAAGACAAAGAAGAATCAGGAGGTATTTAAAAGCAGATACCTTAAG
ATTGTTTATGAAGACAGATATCTGATTGTTGTTGAGAAAAACATCGGTATATTGAGTATG
GCAGCCGGTCATTCTTCTTTGAATGTGAAAACGGTACTTGATGATTATTTTCATAAGACT
CGCCAGAACTGCCAGGCGCATGTAGTACACCGCCTGGACCGTGATACATCAGGTTTGATG
ATTTATGCCAAGGATAAGCAGACGGAGTTGGCTTTGGAGGATGATTGGCATCATAATGTG
TACGACCGCAGATATGTAGCTCTGGTTTCCGGAGAGATGGAAGAAGATGAAGGTACCGTT
GCCAACTGGCTGAAAGATAACAAGGCCTATATTACTTACAGCAGTGATACGGATAATGGC
GGCAAGTATGCTGTTACCCATTTCCATACATTAGAGCGTACAACGGCTCATTCTCTGGTG
GAGTTCAAACTTGAAACGGGCCGTAAGAATCAGATTCGTGTTCATACGGCCGATATGGGG
CATCCGGTGTGTGGTGACATCAAGTATGGTAATGGTGATGATCCATGCCAGCGCTTGTGC
CTGCATGCCTATGTACTGTGTTTCTATCATCCCGTAACGCATCAGCCTATGGAATTTGAA
ACTCCGATACCGGCTGAATTCCGCAGGGCATTAAAGAATGACCGTTAA
>28B_gene_id_326
ATGACGCAAAGAGAAGATAAAGAAAGAAACAAAACTGCCCGAGAATGTCTCGGAAAGTTT
TTCTACGACCTTGCCAAGACGTGTTTCTTGGTCATGGTTGCAGGTAATGCCGTCACGATA
TATTCTGATGGCGAATTAAAAATCTTCAATATTACCAGTATAATTATTGGTTTATTCCTT
ACTTGGCTTTTTGCATATATTGCTAATAAGGTATTAATTAAAAAGTAG
>28B_gene_id_327
ATGATTACAGTACAAAATCTTGCGATCCAATTCGGAAAGAGAGTGCTTTACAAGGATGTA
AACCTCAAGTTCACTCATGGTAATATTTATGGTATCATCGGTGCTAACGGCGCCGGAAAA
TCTACTTTCCTCCGCGCTATCAGCGGCGACCTTGAACCAAACAAGGGTACAGTAGAAATG
GGACCAGGCGAGCGACTTTCTGTCTTGGAACAGGACCACTTCAAATATGACGATTTCCGC
GTGATGGATACCGTTCTGATGGGCCATCAGCCATTATGGGAAAACATGAAGGAGCGCGAG
CGCCTCTATGCTAAGCCAGAGATGACTGAAGAAGATGGTAACCTCGCTGCTGAGCTGGAG
CTCAAGTTTGCAGAAATGAATGGTTGGGAGGCAGAAAGCAATGCCGCACAACTTCTGCAG
AACCTCGGCGTAAAGGAAGACCGCCACGACAAACTCGTTGGAGAACTCTCTAATACAGAG
AAGGTGCGTGTGATGCTGGCAAAGGCACTCTTCGGCAACCCAGACAACCTCCTTCTCGAT
GAGCCTACCAACGACCTCGACCTCGACACAGTTGAGTGGTTGGAAGACTATCTCAGCAAC
ATTGAACAGACCGTACTCGTAGTATCTCACGACCGTCACTTCCTCGATGCTGTAAGTACC
CAAACCGTAGATATCGACTTCGGTAAGATTACGATGTTTGCAGGTAACTACTCTTTCTGG
TACGAGAGTTCTCAGTTGGCTCTCCGCCAGGCTCAGAACCAGAAGATGAAGGCTGAAGAG
AAGAAGAAGCAGTTGGAAGAATTCATCCGCCGATTCTCAGCTAACGTTGCTAAGAGTAAA
CAGACTACATCCCGCAAGAAGATGCTGGAGAAGCTGAACGTTGAAGAAATCCGTCCATCA
AGCCGTAAATACCCAGGCATCATCTTCCAGATGGAGCGTGAGCCAGGTAACCAGATTCTG
GAGGTAGAGGGACTGAAAGCATGCGACGAAGACGGAACAGTGCTCTTCGACCATGTAAAC
TTCAACATAGAAAAGGGCGAGAAGGTAGTATTCCTTTCTCACAACCCTAAGGCGATGACC
GCGCTCTTCGAAATCATCAACGGCAACCGAAAGGCTGACGCAGGTGACTACAAGTGGGGT
GTTACTATCACAACAGCTTATCTCCCACTCGATAATACAGAATTTTTCCAGAGCGACAAG
AACCTGGTAGACTGGTTGAGCCAGTATGGTCCAGGCAACGAAGTTGCCATGAAGGGCTAC
CTCGGAAGAATGCTCTTCAGCGGCGAAGAAGTACTGAAGAAGGTAAATGTCCTCTCCGGA
GGTGAGAAGATGAGATGTATGATTGCACGCATGCAGTTGCAGAACGCCAACTGCCTGATT
CTTGATACACCAACCAACCACTTGGACCTGGAGAGTATTCAGGCATTCAACAACAACCTG
GTAGGTTTCAAGGGCAATATCCTCTTCTCTAGCCACGACCACGAATTCATCAACACCGTG
GCAAACCGCATCATCGAGCTCACTCCATCAGGCACCATCGACAAGCTCATGTCTTATGAT
GAGTATATCTACGATGAAGCTATCAAGGAGCAGAAGGCTAAGATGTACGGATTCTAA
>28B_gene_id_328
ATGTTTAAAAAATTTAAGACTATGTCAAAAGAAAAAGAAATCAATATAGAGGACGGAAAC
GTTCAGGAGACTGTTCAGAATGAAAATAATGAGCAGACAACTCAAAATGAAAATACTGAG
GAAAATCAGAATACTGACAACAAGGCAGAAGAAGGTGACAACAATACAGACGCTGCTGAC
AAGAAGGCAGAAGAGATTGATCCTTTAACAAAAGCACAGCAAGAGGTAGAGGAACTCAAG
AAACAGTTGCTCTATAAGACTGCTGAGTTTGAGAATTACCGCAAACGTACCCTCAAAGAG
AAAGCAGAACTGATTTTGAATGGCGGCGAGAAGACTGTAGCTGCTATTCTGCCTATTCTC
GACGACTTTGAGCGTGCCATCGCTGACAAGAGCGAAGATCCTAAGGTTATCAAGGAAGGT
GTCCAGATGATTTTCAACAAGTTCGTAAAGACACTCGAAGGTCTTGGCGTAAAGAAGATT
GAAACCAACGACAAGGATTTCGATGTAGATTTCCACGAGGCTATTGCTATGGTTCCAGGA
ATGGGCGATGACAAGAAGGGAAAGATCATTGACTGCGTCCAGACAGGTTATACGATGAAC
GACAAGGTGATTCGCCATGCCAAGGTAGCTGTAGGTCAGTAA
>28B_gene_id_329
ATGGCTAAGAGAGACTATTATGAGGTGCTGGGCGTAGACAAGTCGGCATCAGAAGACGAA
ATAAAGAAGGCATATCGAAAGATAGCCATCAAGTATCATCCAGACCGCAACCCTGGCAAC
AAAGAGGCGGAAGAGAAATTCAAGGAAGCTGCCGAAGCTTACGAAGTTCTCCACGATGCC
CAGAAGCGCCAGCAGTATGACCAGTTTGGTTTCGACGGTCCACAAGGTGGATTCGGCGGA
TTCGGCGGTGGTGCCAGCATGGACATGAACGACATCTTCTCTATGTTTGGAGATATCTTT
GGCGGACACGGCGGTTTCAGCGGCTTTGGTGGCGGCGGATTCGGTGGCGGCTCACAGAAG
CGGGTTTACCAGGGTGGCGACCTTCGCGTAAGAGTAAAACTGACTCTCCAAGAGGCAGCA
ACAGGTGTTACCAAGCGCTTCAAGATTCGCAAGGATGTAACTTGCTCTGCATGTCACGGA
ACAGGTTGCGAAGGTGGTGCCCAGCCAGAAACATGTCCGGAATGTCATGGAAGCGGCTAT
GTCTTAAAGACGGTGCGCAGCATGTTCGGCATGATGCAAACTCAGGCTGCATGTACAAAA
TGTGGCGGTGAGGGAACTATCATCAAGAACAAATGTAAGGAATGCGGTGGCGACGGAATC
GTGAAGGGCGAGGAACTCGTAGAAATCAATATCCCTGCAGGTGTCGACAACGATATGGTT
GTTACCGTTGAAGGAAAGGGTAACCAAGGCAAGCACAATGGTCTCTACGGAAACCTACAG
GTAATGGTAAGCGTAGAAAAGAACGATGATTTCGAGCGTGTTGGTCAGGACTTATACCAT
AATCTTGTTCTTGACTTTGCAACTGCCACTTTGGGTGGCGAGGTAGAAGTCCCTACCTTG
GATGGTAAGACGAAGATCAAAATAGAACCAGGCACACAACCAGGCAAACAGATCCGTTTG
CGTGGCAAAGGAATGCCGGCTATTCAGGGATATGGTTATGGCCGTGGTGATATTATCGTC
AATATTACCGTTTTCATCCCTACCTCTCTGACCAAAGAAGAAAAGGATCTTGTTGTGAAA
TTCAAGGAATGCGATAATTTCAAAGCAGATAATGCAGAGAAGAAATCTCTCTTTGAAAGT
TTCAAGAATCTCTTTAAAAAATAA
>28B_gene_id_330
ATGAATTATCAAGAAACTGTTGAATATCTTTTCACCAGCACGCCGGTTTTTGAAAAGATT
GGAGCCAAGGCATACAAACCTGGGCTTGATACGATGTATAAAATGGATGAACACTTCGGA
CATCCTCATAACCAATATAAATGTATCCACATTGCAGGAACCAACGGAAAAGGTTCATCA
TCCCATACCCTTGCTGCAATCCTGCAGAGCCAGGGCTATAAGGTCGGCCTGTTCACATCT
CCACATCTTGTAGATTTCAGAGAACGCATTCGCATAAATGGTGAGATGGTAAGCGAAGAG
TATGTAATCGACTTTGTAGAAAACAACCGGAAATTCTTCGAACCGCTACATCCTTCGTTC
TTTGAACTGACCACCATGATGGCATTTCAGTATTTTGCAGAACAAAAGGTAGACTTTGCC
GTCATCGAAGTTGGATTGGGAGGAAGACTAGATAGTACCAACATCATCACTCCTATCCTA
TCCGTTATCACGAACATCAGTTTTGACCACACCCAATTCCTCGGGAATACACTCGGCGAG
ATTGCAGGCGAAAAGGCGGGTATCATCAAGCCACAGATTCCTGTCGTTATTGGCGAATGG
AACGAAGAGACCCAACCTGTGTTCATCAAGAAAGCCCATGAGCAGAATTCTCCTATCCAT
TTTGCACATGCAATTGACGCAGACATGAACTTCGAACTGAAAGGCAACTATCAGAAAAAG
AACTTCTGCACCATATCCGCAGCCGTAGAATGCCTGAAGGAAGAAGGAATAGAAATCAAA
GATGAAAGCATAAAGAACGGCTTCGAACATGTATGCGAGCTGACAGGCTTACGTGGCAGA
TGGGAAAAACTCAACGAGCACCCTCTCACCATCTGTGATACGGGACATAACCTTGCCGGA
TGGGAGTATCTGGAACCTCAGATAGCATCCGTCAAAGCCGATACGAAACATATTGTCTTC
GGAATGGTTGACGACAAAGATGTAGAGCATGTAATGGGACTATTAGAAAAGTTGCCAAAA
GAAAGCACGTTTTTCTATTGGACGCAGCCATCAACCAAAAGAGCGATTCCTGTAGACAAA
TTATACAGATACGCACAAAAGCACGGCTTAAACGGAACTTGCTATCAAACTATCGCACAG
GCATTTAACAAAGCAAAAGCAAACGCAAAAAAAGATGATTTTATCTTTATTGGCGGATCA
AGTTACGTCGTTGCCGATTTGCTATCAGAATCGTTTTAG
>28B_gene_id_331
ATGAATACAGAACCAGCAAATAAGTGTGGTTTGAAAAGAGAAGATTTTCAGACCACAGTG
AATGGCAAGAAGACTGATCTCTTCGTGTTAAGAAACAAGCAAGGCAACGAAGTTGCAGTG
ACTAACTATGGTGGAGCAGTCGTAGCCATCATGATGCCTGACAAGGATGGCAACTATGCC
AACCTCATCCAAGGCCATGACAACATACAGGACGTCATCAACTCACCAGAGCCATTCTTG
AGTGTGCTCATCGGTCGTTATGGCAACCGTATTAAAGAAGGCAAGTTCATACTTCACGGC
AAGGAGTATCAATTGGCATGCAACGATGGTCCCAACCACCTGCATGGTGGACCTACAGGT
TTCCACACCAAAGTTTGGGATGCAACCCGCATGAGTGATAGCGCTGTCGTGTTGAAATAC
ACGAGCCCTTATGGTGAAGAAGGCTTCACTGGTGAGTTGACAGTTTGGGTAGCTTACACA
TTGACCGACGACAATGAGTTCGTTATCAAGTATCAGGCTACAACCAACAAGACAACCATC
TGCAACCTGACACACCACGCTTTCTTCTCAATCCAGGGTATTGCTAATCCTACCCCAACA
GTTGACAATATCATCTGTGAGGTGAACGCAAACTACTATCTCCCTATCGATAAGTATTCT
ATCCCTACAGGTGAGATTTTGAAGGTTGAGGGCACACCATTCGATTTCCGTACACCAAAG
CCAATTGGTCAGGACATCAATGCAGACAACGAGCAGATCAAGAATGGTCAGGGCTATGAC
CACAACTATGTATTGAACAAGACAGAAGAAGGTGAGTTGAGTTTCGCTGCCCGTATAAAA
GACCCTGTAAGCTGCCGTACCATGGAGGTTTATACCACAGAACCAGGTTTGCAGATGTAC
ACAGGTAATTTCCTTGCAGGTATCTCAGGACAGTTTGGTGCAACATTCCCACGTCGCAGT
GCAGTCTGCTTCGAGGCACAGAAGTTCCCAGACACTCCAAATCACACCTATTTCCCAAGT
TGCAGATTAAATCCGGGTGAAACATACACCCAAAAGACAATCTATAAGTTTGGAATTGAC
AAATAA
>28B_gene_id_332
ATGGAAAACCAAAGTAAAAATGGCAATATCATCGCCATTATCACGATGATGTTCCTCTAC
GCCATGATTTCGTTCGTAACGAATTTGGCTGCTCCTATCGGAGTTATTTGGAAAAATGTA
TTCGCTGACAGCGGAAGTGCTAACATGATCGGTATGTTGGGTAACGCCATGAACTTCTTG
GCTTACCTCTTCATGGGTATCCCTGCAGGTAAGTTGCTCACCAAGATCGGTTACAAGAAG
ACAGCCCTCACCGGTATCGCTACCGGATTCGTAGGCGTGCTCATCCAGTTCCTTTCCGGT
AAGTTCGGTGCCGACATCTCAGGCTTCGCTGTTTACCTCTTCGGTGCGTTCATCTCAGGT
TTCGCAGTTTGTATTTTGAATACTGTTGTAAACCCAATGTTGAACCTCATCGGTGGTGGT
GGTAACCGCGGTAACCAGTTGAACCTCATCGGTGGTACATTGAACAGTTTATCCGGAACT
TTAACCCCAATGCTCGTAGGTGCCCTTATCGGTACTGTTACTGCTAATACCAAAATGGTA
GATGTGAACCTCGTGCTTTACATTGCCCTTGCCGTATTCGCAGCAGCATTCGTTATCTTG
AACTTCATCCCTATCCAGGATCCAGAGATGGGTAAGACTACAGACAAGACTGTATTCGAG
CATTCACCATGGGCTTTCCGCCACTTCAATCTCGGCGTTATCGCAATCTTCGTTTATGTA
GGTGTTGAGGTAGGCATTCCTGGAACATTAAACTTCTACATTTCTGATACAACAGCAAAT
GGTGGTGGTTTCATCAATGGTACAGCCTTGGCAAATGCAGCAGCTATCGGTGGTTTCGTT
GCAGGTACATATTGGCTCCTGATGCTGGTTGGTCGTCTTTGCTCCAGTTTTATTGCTGAC
AAGGTATCTAGCCGCATGATGATGATGATTGCCAATGGTGCAGGTATGATCTTTATCGTC
CTCGCCGTACTTCTCGGCAAGTCAACAACAGTAGAAATGCCTGTATTTACAGGTACATCA
TTCCAGATGGTAACAGTACCTATCGCTGCCATGTTCCTAGTACTCTGCGGCCTCTGCACT
TCTATCATGTGGTCTTCTATCTTCAACCTTGCTACTGAGGGTCTTGGTAAGTATACAGCC
CAGGCTTCAGGTATCTTCATGATGATGGTAGTAGGTGGTGGATTGATGCCATTGGTACAG
AACTTCATCGCAGACAACGCTGGCTATATGGCTAGTTACATTGTGCCTCTCATCTGTATG
GCATACATGTTCTTCTATGCTGTAGCTGGTTGCAAGAACATCAACAAGGATATTCCTGTT
GATTAA
>28B_gene_id_333
ATGGATATTGAAAAAGTAAGAAGCCGATTCATCAAGCATTTCGATGGTAAAACAGGTAAC
ATCTACATGTCACCAGGTCGTATTAACTTGATTGGTGAGCATACCGATTATAATGGTGGA
TTTGTTTTCCCAGGTGCAGTAGATAAGGGTATTATGGCAGAAATCCGTCCTAACGGAACA
GATACCGTCATGCTCTACTCTATCGACTTGAAGGACCGTGTAGAATTCAAGGTTAATGAT
CCTGAAGGTCCTCGCGCTTCATGGGCACGTTACATCTATGGTATTTGCCAGGAGATGAAG
GCATTGGGCGTTGACGTAAAGGGTTTCAATGCAGCATTCTATGGTGATGTGCCTCTCGGT
GCAGGTATGTCTTCATCTGCTGCTCTTGAAAGCTGTTTTGCTTTTGCTTTGAACGACCTC
TTTGGTGACAACAAGGTTTCTAAATGGGATCTCGTTCTCGCTGGCCAGGCTACTGAGCAC
AAGTATGTAGGTGTTAACTGTGGTATCATGGACCAGTTTGCTTCTGTTTTCGGCAAGGAA
GGTAAGTTGATGCGCCTCGATTGCAACAGCCGCGAATTTGAATACTTCCCATTCGAGCCT
AAGGGCTATAAACTCTGCCTGGTAAACTCTAAGGTAAAGCACGAGCTGGCAGGTTCTCCA
TACAACGACCGTCGCAACTCTTGCGAAAATGTTGTTAAGCACATTGCAGCAAAGCACCCA
GAAGCTAAGTTCGAAACTCTCCGTGATTGCACATGGGAACAGTTGGAAGAGGTTCGCGCT
GAGGTAGGTGAAGAGGATTACAGCCGCGCTCACTTCGTATTGGGCGAGAAGGACCGCGTA
TTGGCTGTCTGCGATGCTCTTGAGAAGGGCGACTACGAGACAGTAGGTCAGAAAATGTAC
GAGACTCACCACGGCTTGAGCAAGGAATATGAGGTAAGTTGCGAAGAACTCGACTTCTTA
AACGATGTTGCTAAGGAGAACGGTGTTACTGGTAGCCGTATCATGGGCGGTGGCTTCGGT
GGCTGCACCATCAACCTGGTAAAGGACGATATCTACGACAAGTTCGTTGAGGACGTTACA
GCTAAGTTCACAGCCAAATATGGTCATGCTCCAGAGATTTATCCTGTAATCATCTCTGAG
GGTTCTCACAAGGTTTGCTAA
>28B_gene_id_334
ATGAGTACATTTAAGACCCAATTTATGGGAGTTGGTTTTGCGGCTATCGCTACCCTCTCA
GCTTGTTCATCAAGCAGCAATGCAAGTCTCACACAATCTGGTTTGAATCCAGCAAATTTC
GATTCAACAGTATTGGGCAAGAAGACTGAGTTAGTAACTCTCAAGAATGCAAACGGCATG
GAAGTTTGCCTCACCAATTATGGTGGACGTGTCGTTTCCATTTCCGTTCCAGACAAGGAC
GGAAAGCCAACAGATGTGGTTCTTGGTTACGATAATATCCATCAGTATGCTGACACCCTT
AACTCTCCTTCAGATTATGGTTCTTCTGTAGGACGTTATGCCAACCGTATCAAGGATGCT
AAACTTTCACTTGCTGGTTCAACATACCAGTTGAAGGCAAATGATAATGGCAACTGCCTG
CATGGTGGTGGTGCTACAGGATGGTTGAACCAGGTTTACGACATTACAGAGAAGAACGAC
TCATCCGTTACCTTCACTATCAATGCGAAGGATGGCGAGAATGGTTTCCCTGGCAACGTA
ACAGCAACAGCTAAATATACAGTCAAGAGTGACAACACACTCGACATCGAGTTTGGCGCT
ACAACAGACAAAGAGACCGTTGTCAATATGACCAACCACAGTTACTTCAACTTGAATGGC
GATCCATCTAAGGAAGGTTTCGATCAGGTAATGTACATCAATGCAGATAAGTTCACTCCT
GCAGATTCACTTTACATCCCAACTGGTGAAATCAAGAGTGTCGAGGGAACCCCTATGGAT
TTCCGTAAACCTGCAGAAATCGGCAAGAAGGTTGATTATAACTTTGATCAGATTAAGAAT
GCCACAGGTTACGACCACAACTGGTGTTTGAACACATATAAGAATGGTAAGGGCGATGAC
AAAACAGTTTGCGCAAGCCTCTACTCACCAAAGAGCGGTATCCTTCTTGAAGTATTTACC
AACGAGCCAGGAATTCAGGTTTACACCGGTAACTTCCAAGGCACAGGTATTGCCTGCAAG
CACGGCATCAAGTATCCTAAACACGTAAGCGTTTGCTTCGAGAGCCAGAAATATCCTGAT
TCTCCAACCAAGATTGCTCAGGGTGTAAAGGATTGGACAGATGCCACATTGAAGCCAGGA
GAGAAATACTATTCTCACCTCGCTTACAAATTCAGCGTTAAAAAGTAA
>28B_gene_id_335
ATGAATTGGAATTCAACAGAATTCGTATGGCTTGATTGGGCTATACTCGCCATTGGTGTT
ATCGGCGTAATTTGGGCTGTCTGGCACGCAATCATGAAAGACAGAAAGGCTCAGAAAGGT
GAAGACTCTTCTGCCTACCTCTTCGGTAAGGGTGAGCCATGGTATGTAATCGGTATGGCT
ATCTTTGCTGCCAACATTGGTTCTGAGCACCTCGTTGGTTTGGCTGGTACAGGTGCCAAG
AGTGGTGTCGGTATGGCACACTGGGAGATGCAGGGCTGGATGATCCTCATCTTGGGTTGG
CTGTTCGTACCTTTCTACCAGTTGCTCATCAACAAGATGGGTAAGATCATCACCATGCCA
GACTTCCTGAAGTTCCGCTATACCCAGCGCACAGGTTCATGGCTCTCTATCATCACCCTC
GTAGCTTACATCCTTACTAAGGTGAGTGTTACAGCCCTTACAGGTGGTATCTTCTTTGAA
TATCTTTGGGGCTTGAACTTCTGGGTTGGTGCCATCGGCTTGATTATCCTCACCACCATC
TTCACCGTATTCGGTGGTATGAAGGGTGTGATGACATTGTCAACCATCCAGACTCCTATC
CTCGTCATCGGTTCTTTCCTCGTACTCTTCCTCGGTCTCTCTACCCTCGGCGGTGGCAGC
ATCTCTGCCGGTTGGGCCGACATGATGGATTACTGCGGCAAGCTGAACAATGGTTATGGT
ACAACTCACATGTTCCACTGGGAGGCAGGTGACTCTATGTATCAGGATTATCCTGGTTTC
GTAGTATTCATCGGTGCAACCATCATCGGTTTCTGGTACTGGTGTACAGACCAGCACATC
GTTCAGCGTGTACTCGGTCAGGTTCCTGGCGAGAGCAACGTAGAGGTTATGAAGCGTGCC
CGCCGCGGTACTATCGCAGCCGGTTTCTTCAAGGTACTCCCTTGCTTTATGTTCCTCATC
CCAGGTATGATTGCAGCAGCCTTGGCTCAGAAGGGTGCCATCCAGATGAACGAGACTGAT
GCAGCCTTCGCCATCATGGTAAAGACCGTTCTTCCTGCAGGTATCAAGGGTATTGTAACA
ATCGGTTTCATCTGCGCACTCGTTGCTTCATTGGCAGCATTCTTCAATAGCTGTGCTACC
CTCTTCACCGAGGACTTCTACAAGCCATTGAAGAAGGGCATGTCTGAGGCTCACTACGTA
CTCGTTGGCCGTATCGCTACCGTAGTAGTTGTAGTTCTCGGTTTCGCATGGTTGCCAATC
ATGATGAAGATGGATACATTGTACAATTATCTCCAGGGTATCCAGTCACTTCTGGCTCCA
GCCATGGTAGCTGTATTTGCAATGGGTATCTTCTTCAAGAAGATTACTCCAAAGGCAGGT
GAATACACCATGATTACCGGTTTCCTCATCGGTATGCTCCGCCTCGTTACCAACGTCATC
ACTGATACAGGTAAGGCTACAATGGATGGTGCATTCTGGGATTACACCGCATGGTTCTGG
CAGACCAACTGGCTTGTATTCGAGTGCTGGTTGCTCGTATTCCTCATCATCTTCATGGTA
GTAGTAAGCTGCTTCACTCCAGCTCCAAGCAAGGAGCAGGTAGAGGCAATCACCTTCACA
TCAGACTTCAAGAAGTCTATCCGTGAGAGTTGGAGTGCCTTCGATATTATCGGTACCCTC
GTAGTAATCGGCCTCTGCGCAGCATTCTACGCATACTTCTGGTAA
>28B_gene_id_336
TTGAAAAAATCCGCGATCCTTTCTTCTCCTTCTTACTCCTTGATTTTTCTCTCGAACCTG
CTCTATGAAGAGCAAGCAAAAGAACACAACTATACATACATTGAATCATTACATCAAAAC
AGCAGAAAGGCCATGACCCAGTTTTATAATGAATACTCCAAAGTATTTGTATCCGTCGAT
TGTATCATTTTCGGTTTCGACGGTAGTAACCTCCAGGTACTGATAGGCAAACGCAAGATG
GACCCGGGAAGAGGCGAATGGTCACTCTATGGTGGTTTCGTTGGTTCAACAGAAAATCTC
GAAGATGCTGCCAACAGAGTCATCCTGGAACTTACTGGAATGAAAAACCTCTATATAAGA
CAAGTAGGAGCTTTCGGCCGTATCGACCGTGACCCAGGTGAGCGAGTTATCTCTATCGCC
TATTGCACTCTCATCAATGTGAAAGACTATGATGACAGCCTCCGTGTAGAACACGGATTG
GAATGGGTTAGTCTGAACGAACTTCCAGAACTTTACTCAGACCACAAACTCATGATCCGC
AACGCTATCGCACAGATACGCCGCCGCATCAATCATGAGCCATTAAGCTTCAAACTCCTC
CCAGACCTCTTTACGCTGACACAGCTTCAGCACGTATTCGAGGCTGTAATAGGCGAGGAG
ATTGATAAGCGCAACTTCCGCAAACGCGTGAAGGATATCGACTTCATCGAGAAAACAGAA
CTCATCGATAAAGTCAACTCGAAACGAGGCGCCGCCCTCTACCGCTTCAACAAGAAAGCA
TACGAGGAAGACCCATCGTTCAACTTGAAATAG
>28B_gene_id_337
ATGTTAGAAGAATTAAAAGAAAAAGTGTTCAAGGCAAACCTTGATCTCGTTAAGCACAAC
CTCGTGCTCTTTACATGGGGTAATGTGAGTGGTATCGACCGCGAGAAAGGTCTGGTTGTC
ATCAAACCATCAGGCGTCGATTATGACACCATGAAGGCTAGCGATATGGTAGTGGTAGAC
TTGGAAACAGGTAAGGTAGTAGAAGGCGATCTGAATCCATCATCAGATACACCAACTCAC
CTGGTTCTCTACCGCGCATTCCCAGAGTTGGGTGGCGTAGTTCATACTCACTCTACTTAT
GCTACCGCTTGGGCACAGGCTGGCTTGGACATCCCTAATATTGGTACAACTCATGCTGAT
TACTTCCACGATTGCATCCCTTGCACTGATGCAATGACAGAAGATATGATGGCAGAATAT
GAGCACAACACAGGTGTTGTCATCGTTGACCGTTTCAAGAAAGATAACATCAACCCAGTT
CATACTCCTGGCGTATTGGTTAAGAACCATGGTCCTTTTACATGGGGTAAGGATGCTGAC
CAGGCTGTTTATCACGCAGTAGTAGCTGAACAGGTGGCAAAGATGGCTTTCATCTCATTC
TCTGTGAATCCAAACACCACCATGAACCCATTGCTCGTAGAGAAGCACTTCAACCGCAAG
CACGGTCCTAACGCTTACTACGGACAGAAAAAGCACTAA
>28B_gene_id_338
ATGATTAAAGCATTTGAAAATTTAGAGGTATGGTTTGTAACTGGTGCACAGCTTCTTTAC
GGAGGCGAAACAGTTAAGATAGTTGATGGTCACTCAAAGGACATGGTAGATGGTCTGAAC
AACAGTGGCATCATCCCAATCAAGGTAGTTTACAAGGGCACAGCTAACTCTTCTGCAGAA
GTAGAGGCTGTCATGAAGGCTGCCAACAACGATGAGAAGTGCGTAGGTATCATTACATGG
ATGCACACCTTCTCTCCAGCTAAGATGTGGATCAAGGGCTTGCAGGCTCTCGAGAAGCCT
CTCCTCCACTTCCACACTCAGTACAATGCAGAACTCCCTTGGGATTCTATCGATATGGAT
TTCATGAACCTCAACCAGTCTGCCCACGGCGACATCGAGTTCGGTCACATCTGCACCCGT
ATGCGCATCCCTAGAAAGGTAGTTGTAGGTTACTGGAAGAGCGAAGAGGCTCAGAAGCAG
ATTGCAACATGGGCTCGCGTAGCTGCTGGTGTTGCTGATGCTCACAACGTACGCTGCTTG
ATGTTCGGTATGAACATGAACAACGTAGCCGTAACAGATGGCGACCGTGTAGAGTTCGAG
CAGCGCTTGGGTTACCATGTAGATTACTACCCAGTATCTTCACTCATGGAGTACTACAAG
AAGGTAACTGATGCAGAGGCTGATGCCCTCGTTGAGGAGTACAAGAAAGAGTACACCATC
AAGATTGATGAGTCTGGCGAGGAAGTATATTGGGAGAAGGTGAAGAACGCAGCTAAGGCT
GAGATCGCTCTCCGTCGCGTATTGAAGGATGAGAACGCAGTAGCATTCACAACCAACTTC
GATGACCTCGGCGATGCTGACATCGACGATCCAAACTTCTGCGGTTTCGACCAGATTCCT
GGTTTGGCTTCACAGCGCCTGATGGCAGAGGGTTATGGTTTCGGTGCTGAGGGTGACTGG
AAGACAGCTTGCCTCTACCGCACACTCTGGGTAATGAACCAGGGCTTGGAGAAGGGTTGC
TCATTCCTCGAGGACTACACACTCAACTTCGCTGCCGACCGCACATCTAGCCTCCAGAGC
CACATGCTCGAGGTATGCCCATTGATCGCAACAGACAAGCCAAAGCTCGAGGTTCACTTC
CTCGGCATCGGTATCCGCAAGCAGCAGACAGCTCGCCTCGTATTCACATCTAAGACAGGT
AAGGGTGTTAAGGCAACTGTAGTTGACCTCGGCAACCGTTTCCGTCTCATCGCAAGTGAG
GTAGAGTGCATCGAGCCAAAGGCAATGCCTAAGCTCCCTGTAGCTTCAGCTCTCTGGGTT
CCACAGCCAACCTTCGAGATTGGTGCAGGTGCTTGGATCCTCGCTGGTGGTACTCACCAC
AGTGCATTCTCTTACGATATCACTGCTGAGTACTGGGAAGACTTCTGCGAGATTCTCGGT
ATTGAGTTCGTCAACATCGACAAGAACACAACTATCAGCAGCTTCAAGCAGCAGCTCCGC
AACAACGAGATTTACTACATGCTCAACAAGGCGTTGAGATAA
>28B_gene_id_339
ATGAGCGCAAAAACTATTATAGAATCAGGTAAGGCCATTCTCGGTATCGAGTTTGGCTCT
ACCAGAATCAAGGCTGTCTTGATCGACACCGACAACAACCCTATCGCACAGGGTAGCTTT
GAGTGGGAAAACCAGTTGGTTGATGGTCTCTGGACTTACAGCATCGACACAATCTGGAAA
GGTTTGCAGGATTGTTATGCCGACCTCCGCAAAAACGTGAAGGCTGAGTACGACTGCGAA
ATCAAGCAGTTGGCTGCCATCGGTATTTCTGCAATGATGCACGGCTACATGGCTTTCGGT
AAGGATGAGAACATTCTCGTTCCTTTCCGCACATGGCGTAACACCAATACAGCCAAGGCT
GCAGCTGAACTTTCAGAGCTCTTCCACTTCAACATCCCATTGCGTTGGAGTATCTCTCAC
GTATATCAGGCTATCCTGAATGGTGAGGACCACATCAACAAGATTGACTTCCTTACCACT
CTCGCCGGTTATATCCACTGGCAGCTCACAGGCAAGAAGGTTTTGGGCGTAGGCGATGCA
TCAGGTATGCTCCCTATCGACTCTAACACCAACAACTACGATGCAGAGATGGTAGCTAAA
TTCGATAAGCTCATCGAGCCTAAGAACCTGGGCTGGAAGATTCTCGACATTCTCCCTGAG
GTACTGAACGCAGGCGAAGATGCTGGCGTATTGACCGAGGAAGGTGCAAAGAAGCTCGAC
CCATCAGGCACACTCCAGGCAGGCACCCCACTCTGTCCTCCAGAGGGTGATGCAGGTACA
GGTATGGTAGCTACCAACGCTGTTCGTCAGCGCACTGGTAACGTCAGTGCAGGTACTTCT
TCTTTCTCTATGATCGTGTTAGAGAAAGCCTTGAGCAAACCTTACGAAGTCATTGATATG
GTGACTACTCCAGACGGCAGTCCTGTAGCAATGGTTCACTGCAACAACTGTACTTCAGAC
CTCAATGCATGGGTAGGTTTGTTCAAGCAATATCAGGAGTTGCTCGGTGTTCCAGTAGAT
ATGAACGAGGTATTCGGCAAGCTCTACAACCACGCTCTTGAAGGCGATGCTGATTGCGGA
GGATTGATTGCTTACAACTATATCTCTGGTGAGCCTGTAACAGGTCTTGCAGAAGGTCGC
CCTATGTTCGTACGTTCTGCCAACGACCACTTCAACCTTGCCAACTTCATGCGTGCCAAC
CTATATGCTTCAGTAGCTGTATTGAAGATTGGTAACGATGTATTGTTCAAGGACGAGAAG
GTACAGGTAGATCGCATCACAGGTCATGGCGGTTTGTTCAAGACCAAGGGTGTAGGTCAG
CGCATCCTCGCTGCAGCCATTAACTCCCCTATCTCTGTCATGGAGACAGCAGGCGAAGGT
GGTGCATGGGGTATCGCCCTGCTCGCAGGTTATCTCGTTAACAACGAAGAGAAGTTGAGC
CTGGCAGATTATCTCGACAAGAAGGTATTTGCAGGCAATACTGGTGTAGAGATTGCACCT
ACTGCCGAAGATGTAGCCGGTTTTGATAAATATATTGAAACCTACAAGGCTGGTCTTGCC
ATCGAAAAGGCAGCAGTTGAGAACAAAAAGTAA
>28B_gene_id_340
ATGATGAAGAAACTATTCGCTACCACATTGCTTTCAACAGCAGTTGCATTCTCAGCTCAA
GCTCAGGATGTAACAGGAACAATCCATGCCAACCAGGGAACACAGAAAATCAACAAAGAG
ATTTATGGCCAGTTTGCCGAGCATCTCGGAAGTTGTATCTATGGTGGTCTTTGGGTAGGT
CCTGATTCTAAGATTCCTAACACTCAGGGTTACCGCAACGACGTGCTCCAAGCCCTCAAG
GACCTGAAAGTGCCTGTATTAAGATGGCCTGGAGGATGCTTCGCTGACGAGTATCACTGG
ATGGATGGTATCGGTCCACGTGAGAAGCGACCAAAGATGCAGAACAACAACTGGGGTGGA
ACCATTGAGGACAACTCTTTCGGTACACACGAGTTTCTGAATCTCTGCGAGATGTTGGGT
TGCGAGCCTTACATCAGCGGTAACGTGGGTTCCGGCACTGTTGAGGAATTGGCAAAGTGG
GTGGAATATATGACCAGCGATGGAGATACTCCTATGGCAAAACTCCGCCGACAGAACGGC
CGCGACAAGGCTTGGAAGGTAAAATACCTCGGTGTTGGTAACGAAAGTTGGGGCTGCGGT
GGCAACATGCGTCCTGAGTATTATTCAGATCTCTTCCGCCGCTACTCTGTATATTGCCGC
AACTATGACGGGAACCAGCTCTATAAGATTGCATCTGGAGCGAGCGATTACGATTATAAC
TGGACTAAGGTATTGATGGACCGTATCGGCAACCGTGCCAACGCCATCTCTCTACATTAT
TATACAGTAACAGGCTGGACAGGCAGCAAGGGTTCTGCCACCAAGTTCAACAATGAGGAT
TACTACTGGACCATGGGCAAGGCGCTCGGCATAGAAGATGTCATCAAGAAGCACGAGGCT
ATCATGGACAAGGCTGATCCAAAGAAGCAGGTAGCCCTCCTCGTTGACGAATGGGGAACC
TGGTGGGATGAGGAGCCTGGCACTATCAAGGGCCACCTCTATCAGCAGAACTGTATGCGC
GATGCCTTCGTTGCAGCACTCTCGCTGAATGTATTCCACCGCCATACAGAGCGTGTGAAG
ATGACCAATATTGCACAGATTGTCAACGTACTCCAGTCAATGATCCTGACAGATACAAAG
GGAACAGGTCACATGGTTCTGACTCCAACCTATCATGTATTCAACATGTACAAGGACTTC
CAGGAGGCAACCTATCTCCCAATGGATGTAAAGTGCGACTCTATGGATGTTCGCGGTGAT
GATCACGCAAAAGATGGAAGAAAGATTCCATTGGTATCTACTTCAGCAGCCAAGAAGGCA
GATGGAACCATTGTGGTTGCTCTTGCCAATGTCAGTCTTGAAAAGGCTCAGCAGGTAGAG
TTTAATCTGGATGGTGCAGCTGCTCCAAAAGCTGTAACAGGACAGATTCTTTCCTGCAAC
AAGGTGAGCGATTACAACGACTTCGCACACCCGGATGTAGTGAAGCCTGCAGTTTTTAAG
GATGCAAAAGTAAAGAAAAACACCCTTAAGGTAAAAATTCCTGCAAAATCTATCGTAGTT
TTGAAAATAAAATAG
>28B_gene_id_341
ATGAACGACATTAAAGTAATGAATCATGCAGCTGATAACATCCGTATCTTGGCTGCTTCA
ATGGTAGAAAAGGCAAATTCCGGTCACCCAGGTGGTGCTATGGGTGGTTCTGACTTCATC
AACGTGCTCTTCTCTGAGTACCTGGTTTATGATCCAGCAGATCCAACATGGACTGGCCGC
GACCGCTTCTTCCTCGACCCAGGTCACATGAGCCCAATGCTCTATGCTGGTTTGGCTTTG
CGTGGTTTCTTCTCTATGGAAGACCTCAAGCAGTTTCGCCAGTGGGGTTCTGTAACTCCT
GGTCACCCAGAGCTCGACCTTCAGCGTGGTATCGAGAACTCATCTGGTCCTCTCGGTCAG
GGTCATGCCCTCGCAGCTGGTGCAGCTGTTGCAGAGAAGTTCCTCGAGGCTCGTCTGGGT
TCAACCATGATGCAGCACAAGATCTACGCATACATCTCTGATGGTGCTGTAGAGGAAGAG
ATTTCTCAGGGTGTTGGTCGTATCGCCGGTAACCTCGGTCTGAACAACCTCATCATGTTC
TACGATTCTAACGACATCCAGCTCTCTACAGAGTGTGGCGTTGTAATGAACGAGGATACA
GAGATGAAGTACAAGGCTTGGGGCTGGAATGTCATCAAGATCAACGGTAACGACGTAGCT
CAGATTCGTGAGGCGCTCGATGCTGCCCAGAAGGAGCAGGACCGCCCTACCCTCATCATC
GGTAAGACCGTAATGGGTAAGGGTGCTCTCCGCGCAGACGGCACAAGCTACGAGGCTTGC
ATCAATACTCACGGCGCTCCTCTCGGTGGCGACGCTTACGTTAATACTATCAAGCACCTC
GGTGGTGATCCTGAGAATGCATTCGTTATCTTCGACGATGTAAAGGAAATCTACGCTAAG
CGTGCTGAGGAGTTGAAGAAGATCGTAGCTGAGCGCAAGGCTGCAGAGGCTGAGTGGCGC
AAGGCTAACCCAGAGAAGGCTGCCCAAATGGATGAGTGGTTCAGCGGCAAGGCTCCTAAG
GTAGACTGGAGCAAGGTTGAGCAGAAGGCTGGTTCAGCTACACGTGCAGCATCTGCTGCT
TGTCTCGGTGTTTTGGCAGAGCAGGTTCCTAACATGATCTGTGCTTCTGCTGACCTTTCT
AACTCTGATAAGACAGACGGTTTCTTGAAGAAGACCAAGAGCATCGTTCGCGGTGACTTC
TCTGGTGCTTTCTTCCAGGCAGGTGTTGCTGAGTTGACTATGGCTGATATGTGTATCGGT
ATGATGCTCCACGGTGGTGTGGTTGCAGCAATGGGTACATTCTTCGTATTCTCTGATTAT
ATGAAGCCAGCTGTACGTCTCGCAGCCCTGATGCAGGTTCCAGTGAAGTTCATCTGGACT
CACGATGCATTCCGAGTTGGTGAGGATGGACCTACTCACGAGCCAGTTGAGCAGGAGGCA
CAGATCCGCCTCATGGAGAAGTTGAAGAACCACGCAGGTAAGGACAGCGTTCGCGTATTC
CGTCCAGCTGATGCTGACGAGACTACAGTTTGCTGGAAGCTCGCTATGGAGAATGTTGAG
ACTCCTACAGCTTTGATCTTCTCTCGCCAGGGCATCGCCAAGTTGCCAGAGGGAACAGAC
TATGAGCAGGCTGCTAAGGGTGCTTACATCGTAGCAGGCAGCGACGAGAATCCAGACGTT
ATCTTGGTAGCTAGCGGTTCTGAGGTTTCTACATTGGAGGCTGGTTGCGATGCTTTGCGT
GCCGACGGCATCAAGGTTCGCGTGGTAAGTGCTCCATCAGAGGGCTTGTTCCGCGGTCAG
AGCAAGGAATATCAGGAGAGCGTATTGCCAAAGAACGCTAAGATCTTCGGTATGACTGCC
GGTCTTCCTGTAACACTCCAGGGTCTCGTAGGCGCTAATGGTAAGGTTTGGGGTATGGAG
AGCTTCGGTTTCTCAGCTCCTTACAAGGTACTTGATGAGAAGCTCGGTTACACAGGCGAG
AACGTTTACAAGCAGGTAAAGGCTTTCTTGGCTGAAGCATAA
>28B_gene_id_342
ATGGAAGTAAAGACAGTTGGTATTGCATGCGATCACGCAGGTTTTCCATTGAAGCAATTC
GTTTTGGAATATTTGGAAAAGAAGGGTTATCCTGTAAAGGATTATGGTACATACAGCGAT
GCGAGTGTAGACTATCCTGACTTCGGTCATGCTCTTGCTGAAGGCATTGAGAGCGGCGAA
GTTTATCCAGGTATCGGCATTTGCGGTAGCGGCGAAGGTATCGCCATGACATTGAATAAG
CATCAGGGTGTACGTGCCGGATTGGCATGGTGCAAAGAGATTGCTCATTTGGTTCGTCAG
CACAACGATGCCAACGTATTGGTACTTCCAGGTCGTTTCGTAGACAACAAGACCGCCGAG
GCTATTCTCGACGAGTTCTTTGCCACAACATTTGAGGGTGGCCGTCACGAGCGTCGCGTC
AAGAAGATTCCTGTTCAGCAGTAA
>28B_gene_id_343
ATGAGATATCCTATAGGCTTACAATCGTTTGATCATCTGCGTGAAGAAGGTTACGTTTAT
GTTGATAAAACGGCTATGGTGTATTCCTTGGCACATGGAAGTACTGTCTATTTTCTGGGT
CGTCCCCGACGATTCGGAAAGAGTCTTCTTATCTCTACCTTCGAGAACTATTTCCTGGGC
AAAAAAGAACTGTTCAAAGGACTTGCCATCGAAAAACTAGAAACGGAGTGGAAAACCTAT
CCCGTGTTTCATATAGATTTTGGAACAGGTTCTTATGCCAATGCAGATGCTCTCAATCAG
ATATTCGAGTTTTATATCTCGGGATGGGAAAAGAAATATCGGATAGAGCGTGAACCGGGA
GTCACCGATTATAACCTGAGATTTAAAAAGATCTTGGAAGAAGCTCATCAGCAGACCGGG
CTGCGTGCCGTGGTTTTGGTGGACGAATATGACAAACCGCTGCTCGACGTGATGGATACG
GGGTATATGGTAGAGCATTTGGGTGAACAGATAACCTTGGAGGAGAAAAACAGAAACATG
CTTCGTGCTTTCTATTCCACCTTTAAGGGAGCCGACAAGCATCTGCAATTCGTTTTCCTC
ACCGGTGTTACTAAGTTCTCGCAGGTGAGTGTGTTCAGTGATTTTAATCAACCTAATGAT
ATAAGCATGTCGCCTATGTATGATACCATTTGCGGTATCACAGATGAGGAACTGGAACAG
ACTTTCTCGCAGCAGATAGAGGAGTTGGCTGCTGTTTACGGCTATACCGAAGAGAAGATG
CGGGGGGTGTTGAAGAAGCGATTTGATGGATATCATTTCAGCAAAAGGATGAAGGGTGTT
TATAATCCTTTCAGCATTTTGAATACATTTGATAAGCAGGATGTTCAGGATTATTGGTTT
CGCACAGGAACACCCACCTATCTGGTCCGCTTGTTGAATCATTTTGATGAGAATCTGGAT
GAGTTGACGGGTAAGTATTATATGACCGATCAGTTTGTTGATTATCGTGCAGATAAGGAG
AAGCCTTTGCCTATGATATTTCAGAGCGGTTATCTTACCATCAAGGATTATGATAGTGAC
ATGAATACTTTTTTGTTAGATTATCCGAACGATGAGGTAAAGCGTGGATTTGTTACTCTG
ATGGCTAACAATTATTTGGAGCCGAAAGACAATATAGATAATTGGATAGTAAAGGCAATT
TCTGCTTTAAGGAAAGGTAACCTGGATGATTTTCAAGTCCATCTGACAGCTTTTCTTTCA
AGTATTCCTTATACGATGCGCCGTAAGGATTCAGAACGGGAGAAGGAGCGTTATTTTCAT
TATACTTTTTATCTCCTGCTACGACTTTTGAGCACATATACGGTTTATACGGAGAAGGTA
CAGAGTCAGGGTAGGGTAGATTGCATCGTTGAGACCTCGAAGTATATCTATATCTTTGAG
TTCAAACTTGACGGAACAGCTCAGGAGGCATTGTCGCAAATAAATAATAGGGGATATGCC
CGTGAGTATGCCAATGATAAAAGAAAACTCTTTAAAATAGGATGTAGTTTCTCTTCAGAA
ACGGGAACTATTGAAGATTGGAAGATTGAAGGCTGA
>28B_gene_id_344
ATGCAAAAGAATCTGTCAATTGAAAATCTTCTAGATGAGTACTATAAGGCATTAAACGCA
ACCTATAGTACCCATGATGCCAGTGAGTATAGCTACCGCTCGGCCTTGGAGAATTTATTG
AATAGTCTGCTACAGCCAGAATATCAAGCTATCAATGAGCCACGCAATATGACTTGCGGT
AAACCCGACATATCCATCATTCGCAAGCGTGATGCCGTAACTGTAGCCAGTATAGAAACC
AAGGACATCAACAAGCCAGACTTAGAGGGAAAAGGAAGAAACCAGGAACAGTTCGACCGC
TACAAGAAGGCGATGAACCATGCTGTCTTTACAGATTACCTCCGTTTTCTGTTTTATGAA
AGCGGCAACGATACTCCTATCTTGGACATTCGTATAGGTACATGCCAGAACGATGAAATC
ATACCCGACAGCGAAAAAGGCAAACAGCTATGTACGTTCCTTTACAAATACATCGGGAAG
AAGATTCAACCTATTCGCTCTGCTACAACTTTGGCGGATCTTATGGCAAAGAAAAGCCAG
ATGATGTGTGCCATTCTTACAGACCTATTGAAGGAAAACGGCGAAGACAATGCATCGGGA
CTATTGAAGAAGACTTATACAGACCTCAAGGATTCTCTCATTCAAAATCTCGACGAGGAT
GGCTTTGCCAAGATATACTCGCAGACAGTAGCTTACGGCTTATTTGCAGCCCGACTAAAC
GACTCTACCCCTGAGAATTTCTCTAGGGCAGAGGCCGCTGAGCTGATACCTAAAACCAAC
AAGTTGCTACGAGGAATCTTCAACGACTTGGCTGGTAATACAATCCATGAGCGCATCTCC
TGGATTATCGACGACTTGGTTGAGATGTTCGGTGCCACCAATTTGCAAAAAATGTTCGAA
CGAGACATCAGAAACAACCGAGACCCACTGATACATTTCTACGAAGACTTTCTGAAAGCA
TTTAATTCTGCTGACAGAAAGAACTTCGGCGTATGGTACACCCCACTCCCCATCGTCAAG
TTTATTGTAGATTCCATAGACATTCTTCTGAAGAACAAGTTGAGCATTGAAGAAGGCTTG
GCCGACACAACAACAATCATTCACAAGACGCTGGATAGTGAAACGGAACTTAGTCAAGTA
CAGATACTAGACCCTGCAGTAGGAACCGGTACATTCTTAGCGGAAATCATCAATCATATC
GCTGACCAATATAAGGGACAGGAGACACTTTGGCAGAAATATGTCCACAGCTGTCTTTTG
CCTCGTCTGTATGGTTTCGAGATACAGATGGCGTCCTATACTGTAGCACACATCAAGTTT
GATATGGTGTTGGCACATACTGGTTATAAGACTGAAAAAGACGATGCATTCCACATTTGC
CTTACCGATTCTCTCAGAAAGCCAAACAAAACAGGAGAAAGCAATACTGGATATTGGATT
TCCCTAGAACAAGCGGAAGCCGACCGCATCAAGTCGCAACGTCCTATCATGGTGATGTTG
GGCAATCCTCCATACAATGGAGAAAGCCAAAACAAGGCTGACGAGATAGAAGAACTCATA
GAAAAGTACAAGCAGGAGCCAGACCAGATACTCAACAAAAAAGAAAAGGCAAAGAAGATT
TTCGACACGAAATGGCTAAACAATGACTACGTGAAGTTTATCGCTTTGGGACAGCGTTTC
ATAGAAGAAAATGGTAAGGGTATTATAGGCTACATCACTCCCAACACACATTTAGACAGT
CTCACTTTTAGAGGAATGCGTTATCAACTGCTGAAGACTTTTGATAATATATACATCATT
AATCTTCACGGCAGCAACAAAACAAAAGAGACTTGCCCTGATGGTTCTAAAGACGAGAAT
GTATTTGGAATCGAAAGCGGTGTATGCATCACTCTCTTTGTAAAAACAGGAAAAGAAAAA
GGCGAATCTTCCTTAGCCAAAGTATATTATAAAGATGTATATGGAAAAAAGAAAGACAAG
TTTGATTTCTTGGAGCAGAACGACTTGCTGGCTGTGGATTTTGAAGAAGTTACACCTACA
TCACCGATGTATTTTCTTCTCCCAATCAAGAAGAACATGGAAACAGAATTCGGCCAAGGA
TTCCCTGTTGAAGAGCTCTTTATAAAAAAGGCTCTTGGAATATGTACCAAAAGAGATTCT
ATCGCCTACCAAGCCAACCTTTCTGATATTAAAAATATCATCGAAGACTTTAAGCTCTTA
GAAGAATCTGAAATTAAAAAGAAATATAATATCACAAAGGAAAGCCGAGACCAGAAAGTG
GCTTATGCTCAACGAAACGTCAAGGAATTTGGAATTAAAGACGAGTTTTTTAAGAAAGCT
CTCGTTCGTCCATTCGATTTGAAATTTACATATTTCACTAATAGATCTAAGGGATTCATA
GCATTCCCTGTTTATGACACGATGCGCCACCTTGCCCACAAAGACCAGAGCAAGAATCTA
GGTTTAATCATCGGCAAGAGTGGCAATGTAGTTGGCGATATGCCTTGGAATTTATGTTTC
GTTACCAACACAATAGTAGACTTGAACATCTTCTATCGTGGAGGAGGATACGTGTATCCT
TTATACGTTGATACGAGTAAAGCTGTCAATCAGGGAAACTCCAGCACTCAGGAACTAGGT
GACGAAAAGGAAACCATCATTTCTAATCTCAATGGAGACATCATCAAGAGACTAGCCGAC
TGCTTAGGAGAAGAACCTTCCCCAGAAGATTTGTTCGACTACATCTATGCCATCCTGCAT
TCCTCAAACTATCGAGATAAATTCAAGGAACAACTGAAATACCAGTTTCCTCGTATTCCA
TACCCTCAAAACGAAGAAGAGTTTAAAAAACTAGCGTCATTGGGTAACCACTTGCGCCAC
CTTCATCTTATGGACAATACGGCGACATGGAATGCCAAGAGTCAATTCCCTTTCAAAGGA
AATGGGAGCAGCATAATCGTTAAGCCTCAATGGAAAGACGACAAAGTGTACATCAACAAA
GAAAACTATTACGACAATGTACCAGAGGAAGTTTGGCGATACTATATTGGAGGATACCAA
ATAGCAGAGAAATGGCTTAAAGACAGAAAAGGCACAGAGCTAGACTTCAACGCCATCATC
CACTATTCAAACATATTGTATGTCTTGGCACAAACTATCTATCTTTCTAAAGAAATAGAT
AAAATATACATATAA
>28B_gene_id_345
ATGACTGCATTAAATATACAGGCTGTACAGAATGAAACAGATGAGGCATGTATGGTTCAA
GATATGCTATTTAAGAAAGGAGTAAAATATGAAGCAAAAGAAATTAAAAATATTCACTCT
TCCTATTGA
>28B_gene_id_346
ATGCCAGAGATACTATCCCATATAGGAAACCTGGAGTTGCTGGAACGCCCCAAGACAGCG
TTTCTCTGTTCTAGCAAGACTACAAGCCGAGACATCCTAAAAAGTTTCGACTGGGCTACA
AGTGTGCCTAAGGATTCCTGCATCATCAGCTTCGCTGACAATGTAGTATTTGGAGCTTTA
GACCCAACCAGTTCACTCACTAACCTGGTGGAGGAACAGAAACTACTTGGAATAGAAATA
CACGCAAGCGTATGA
>28B_gene_id_347
ATGAAAAAGTTTTTAGTAGCTGCAATGATGGTACTAGGTGCCACATCAGCATTCGCAGGC
GACAGTGACGCTCTCAAGGCTGTCATGAAGGCTAAGTCTTATGCCGAGGCTGAGGCTTTG
GTTAAGCAGAATTTGGGTCAGATGGCTAACGATGCAGAGAAGGCCAAGGCTTACAACAAG
CTCGTTGATCTCGCTATGAAGCAGTTCAACGACCAGCAGAGCATCCAGCAGACCAATCAG
ATCATGAAGAAGAACGACCCGGTTGACGAGGCTGCTATGTCTGAGGGCGCTTACAATGCA
TTGATCAATGCTATTGAGTGCTACAAGTACGACCAGCTTCCTAACGCTAAGGGTAAGGTT
GCTCCTAAGTTTAACAACAATGCTAGCCGTGTATGGGGTGCTCGTGTTCAGCTCGTTAAT
GCGGGTCAGACTGCAGCTCAGAACAATAAGGCTGATGAGGTATTGAAGTATTGGGGTGCA
TTCCTCGATACAGACAATGAGCCTCTCTTCGCTTCTGTAGACCAGAAGCAGAAGGATAGC
GAGAAGGACTATATCGGTCAGGTTGCTCTCTTTGCAGCCCGTTATGCATACCAGGCTAAG
GATGCTGCCCGTTGCGAGAAGTATTGCGACATCGCCATGAAGAGTGAGAAGGAGGCTAAG
GATGCCCTCAACCTCAAGCTCTATGTGATGAAGGACGGCTTGAAGACTCACGAGGACTCT
CTCGCCTATGTTAACAAGCTCAAGGATATCTTTGCAAAGGACGAGACCAATGAGGTTGTT
CTCGATGGTTTGAACTCTATGTACTCTTCATTGAAGATGGAGAAGGAGCAGACTGAACTT
TTGGACGCAGCTATTGCAAAGAACCCTAACAACTTTGTAGCTCTTGCCAACAAGGGTATG
ATGTATATCCAGAAGAACGATGCAGACAACGCTATCAAGTGTTTGAAGCAGGCTCTTGCT
GCAAAGGAGGATAACGTAGTTGTTCTTACTTATCTGGGTGCATGCTACAACAGCAAGGCT
GGTAACTTGCAGGATCCTAATGGCCGCAAGGTTGTTTACCAGGAGGCTATCAAGGTTCTC
GATAAGGCTAAGCAGCTCGATCCAGAGAAGGCTCAGGCTAACTGGGGTTACACCCGTTAC
CAGGCTTACTATGGCTACTATGGTCCTAATGCAGCAGAGACCAAGCAGGCTGAGGCTGAG
AGCAAGTAA
>28B_gene_id_348
ATGGACGAAAATCAGACAATGGATCATGATAGAATCATGAAGATCAACATTGAGGAGGAG
ATGAAGTCGAGCTACATCGATTATTCGATGTCAGTTATCGTGGCTCGTGCCCTCCCTGAT
[truncated: 20,794,786 more chars]
