# Supplementary material for: Expansion of intestinal Prevotella copri correlates with enhanced susceptibility to arthritis
Source: eLife. 2013 Nov 5;2:e01202. doi: 10.7554/eLife.01202 (PMC3816614; doi:10.7554/eLife.01202)
Supplement: Figure 2—source data 1. — DOI: http://dx.doi.org/10.7554/eLife.01202.010 [file elife01202s003.zip › Figure_2/Patient_Assemblies/Unfiltered_MetaGeneMark/Subject_030B_FE.fa]

>30B_gene_id_1
ATGATTTTCTATTTCTCTGGAACTGGAAATACCAAGTGGGCAGCAGCCAGACTGGCAGCG
GCTACACACGAAGACTTGATTCCTATCGCCCCCTATATGCGGGCGGACGATTCAAGCCAC
AATATAGCCGAGCCGTTTATTCTGAAAGAGAATGAACGGCTCGGATTCGTTTTCCCCGTA
CATGGCTGGAGGGTTCCACGCCTTGTAAGGGAGTTTATCAGGAAGATGAAGATACGGAGA
GAAACTCCTGATGCTACTGCTGAAGACAAGGAGACGTTCAGGAAACATCCTTTCGCCTAT
TGCGTCTGTACTGCAGGCGACAGCATCGGACTCACCATCGAAAACCTCAACGATACGATT
GCGCTGAATGCATCGCTTCAGGCATTGGGCATCACGGAGGTTTCTGCTTCCTACTCGCTC
ATCATGCCGGAATCTTATGTGGGACTTCCTTTCATGGATGTTGATCCGAAGGAGCGCGAA
GTTCGTAAGAAATCGAAATCGGCACAGGAACTGGCGGTTATCTGCGAAGAGATATTCGAC
AGGAAAGAAGGCGTGAACCGTCTGGTAAAAGGTCCTATTCCCTGGTTCTTCACCAAGGTT
GTGGGCGGATTCTTTGAGAAGGTGCTCATCACCGACAAGCGGTTCCATGTGGAGAAAGAC
AAGTGCGTGAAGTGTGGCATCTGTGCCAACGTCTGTCCTATAGGCGATATCAAGGGCGGT
CATGGAGAATATCCGGAATGGCTGCATCACAAGGATTGCCTCACCTGCTTTACCTGCTAT
CACCATTGTCCGCATCACGCCATCGAGTTTGGTCACCAGACTCAGAAGAAAGGACAATAC
TTTTATAAATAA
>30B_gene_id_2
ATGAAGATGAAAAGAATCATATTGACACTCACTATGCTGGTGGCTCTTGTAGCTACTGCA
TCTGCTCAGGCAGAGATTAAGTTCGACAAACTGATACACAACTTCGGTTCGTTCGAAGAG
TCAAACCCGGTACAGAAGGCTACCTTTACCTTCACCAATGTGGGCAACAAGCCTTTGATT
ATCAACCAGGCTATTGCCAGCTGCGGCTGTACCATACCTTCTTACACCAAGAAGCCTATC
GCTCCAGGCGAGAAGGGACAGATTAGTGTTACCTATAACGGCAAGGGCATGTTCCCTGGT
CATTTCAAGAAGAGCATCACCGTCCGTTCTAACGGCAATGTAGAAATGTCACGTCTTTAT
ATAGAAGGTGTTATGACAGAAAAGAAATAA
>30B_gene_id_3
ATGAAAAACACAAGAAAAATATCACTTATTGTCATTCACTGTTCAGCCACACGCGTCACG
CAGGACTTCACCTTCGAAAAGCTCGAAGCCTGTCATTTAGCCCGTGGTTTCCGCAGCATC
GGTTATCACTATTACATCACGAAAGACGGCGTCATCTATCCCGGCCGTCCCGAGTCAGAA
ATCGGCGCCCACGCCCGCCATTTCAATGCACACAGTATCGGCATCTGTTACGAAGGCGGT
CTCGACGCCGACGGCAATCCGGCAGATACCCGTACGAAGGCTCAGAAGCAGTCGCTCCAG
AATCTCCTGACGAGTCTGTGCGTAGACTATCCCGAAGCCGAGATCCTAGGTCATCGTGAT
CTCCCGAACGTCCACAAGTCCTGTCCCTGCTTCTGTGTTCAGGCTTGGCTGAATGAAATC
AAATTCCACATTTAG
>30B_gene_id_4
TTGATACTACTGGCAGCTCTGCACACAAAAGGCAGAGGCTACGGCGGTGAGAACGGTAAT
GACGAAATTCAGAATTTTCTTGAGTGTTTCTCTTTTCATTTTCATTTGATTTTTAAGGTT
AATAAATGGATTGGGGGCTCGGATTTCCTATATCCGGGCGATACTGGAGAAGGAAGGCTG
ACAGGATGA
>30B_gene_id_5
ATGATTCTGTACACATTGAAGAAGTATGTCAACGAGAAGTTGAGCGCCGCTTACGGCAAG
TTTTTCGCCTACCCTGTAATCACCCAGACCTATGGTCTTGATGAACTCGCAGAGCACATG
GAAAGTCACAACACCCCGTTCTCAAAGGGAGCCATCAAAGGTATGCTCACCGACATGGTG
AGCTGCGTAAGAGAACTGGTTCTGCAGGGTATCGCCGTGAAGATTCCCGACCTCGCCATT
TTCAGCATCGGCATCAAGAACAAGGAAGGTGCTGCCTCCGAGAAGGAGTTCAGCATCACC
AAGAACATTGCCGGACTGAAGCTCCGTGCCCGTGGCACCGGTGAGTTCAAGGCAAACAGT
CTGAACCTCGATGTATCCCTGAAGAAGGCTACAGCCGTAACAGGAGATGTTACTCCACCA
GACGGCGGTAAGGACAACACAGGCGATACTACCCAGGGTGGCGGCACAAACCAGGGTGGC
GGCACAAATCAGGATGGCGACTCAACCCAAACTGGCGGATCAGGCAACACCGAGAGCAGC
GGCTCCGATGGTAGCGACGGCCTGGAGTAA
>30B_gene_id_6
ATGCTTCATGAGCGCAAGATTGAAAGTGGGTATGGTGACAGCGTTGTAAGAAGATTGTCA
GCAGACCTGAAAGAACGATACCCGAAGATGGGTGTTTCACCACGAAATCTGTGGTATATG
AAAAAGTTCTATGAACGTTATGCTGGACATAATGAGAAAGTGCAACGCTCCGTTGCACTT
TTGCCGTGGTCACACAATATGCTGTTGTTGAGCAAGGGGCTGAATGATGAAGCCACGCTA
TATTATGCTCAGGAAACTATAACCAAAGGTTGGAATCGTGACTTGTTGCTCAATGCCATC
AAACTCAATATGTATGAGACACAGGCATTGGCACGAGTAGATAACAATTTCGACCGCACT
CTTCCTGCCGAACAAGCGCAGTATGCCAACGAGGTGTTTAACAGCAGCTACAATCTTGGT
TTCTTGGGAGTAACAAGTCCCATTCTGGAGCTTGAACTTGAAGACCGCCTTGTAAAAGCT
ATCACTCGTTTCCTTATGGAACTTGGTAATGGCTTCACTTTCATTGGCAACCAGCATGTA
TTGGAATACAATGCTAAAGAAAGTAAGGTAGATATGTTGTTTTTCCATCGTGGACTGCGC
TGCCTTGTTGCTGTTGACCTAAAGATAGGTCCTTTCAAACCAGAGTATGCAGGTAAGATG
AACTATATATCTGTCTCTGCTTGA
>30B_gene_id_7
ATGGCAAAGAAATTTGAAATACGAAACAGTACGGCGGAATTCCTGACTTTCGTGGCAGAA
GGTAAGGAGCAAGGCGTACAAGTGTTATATAAAGACGAAGCGGTATGGGCTACTCAAAAG
GCTATGGCACAGCTTTTTGACTGTTCAATAGATAATATCGGATTGCATCTTAAAAACATC
TTCAAGAGTGGAGAACTTGTTGAAGATTCAGTTACCGAGAAAAACTCGGCAACTGCCGCA
GATGGTAAGAATTACATGACAAAATTCTACAACCTCGATGCAATCTGCCGATGA
>30B_gene_id_8
TTGGTTCAGGGCGTGTGGGCAAAACTTGCGAAAGTTCTGCGAGATACATTCCGATATATC
TTGGCGAGAACAGCACATGGGGAGACACTTTCTGCGAAACCTCAGAACTCAACTGATAAC
AGTTCAGAATCTTTACATCCACTTTCCGATGAGTACAGAGATTTCATCCAGAAGAATCTT
GATGCATGGTGCGCCAATTCGGGCTATAAAGACTGTGATGACTGTACTGTGAACATGCTT
ACCCTCTCCCGCACACTTTCCATCCCTAAGGATGAGTTATCAGCATACTTCGATCAGTAT
CTGAAAACCATATTTAGAATAGGGCTCGGTGACTTTATAGTGGCATTGTTTCTTCTGCTG
TTCGCCATAGTCATGAGCTATGCCATGGTTCAAGACTACAGGATATATCTTGATGGAAAC
AACAAGGCTCGCTACAGTTTCTGTGATTTCATCAAGAGAGGAAGATATTATATCTATCTG
TTTCTCAGACAGTCTTTCGTCATCATCCTGGGAATGACAGTATATCTGACGGCAATGAGA
GAATAG
>30B_gene_id_9
ATGCCGCTGCATAGTGGCAAGATTTGGCTGAATGCACAAAAGTATTTTTTTTTACAAGAA
ATTATTAATTTAATAACTAACAATATGAAAACGAATTTTGTAAAATTGAGATGGCTTTTC
ACGATGCTTTTGTTCGTGACAACCATGATTATGCCAACCATGATGTTGGCGAAAAGTATT
GATCTAAAAATACCGGAAGGTGATGGCGCAGGAACCCCATATAAAATTGGTACTGCTGAA
GAACTTTATTGGTTTGCAGGTCTGGTGAATGGTACGCTTCCAGGCGTCAAAAAGGATTTA
TCTGCCAATGCAATCCTCACGGATGACATTATCGTGAACACGGGCGTTCTTGACCCAAAT
AAAGATCTGGTAAGCGGAAACGACTTTATAGAATGGATACCTATTGGTAAATCTTCTTCT
GATGATGATGCATATACTGGCACCTTTGATGGCAATGGACACACCATCAGCGGATTGTAT
TTCAATAAATCTAACTCATGGTATGTTGGCTTGTTTGGCTGCATAGGAGCCGAAGGCAAG
ATTTCCAACGTAGGAGTTTCGGATTCATATTTTCAGTCCAGTAACTGTCCGTATATAGGC
GGCGTGTGCGGATCGAATTCTGGCGAACTCCAAAACTGTTCTAACAGCAGCACTGTAATT
GGCAAAGAAAACGAGTATAGAATAGGCGGCGTGTGCGGCTATAACAGTGGCACTGTCAAA
GATTGCAAAAATACAGGTTCTGTCAGAGGAAAAGAAACAATAGGCGGCGTGTGCGGATAT
AATGAAAGAAAATATAATGAAAAAGGCGGAATAATAGAAAACAGCTTTAATGAAGGCACT
GTCAGCGGAACAGGTGATTATGATGTTCTTAATATCGGCGGCGTGTGCGGCTATAACTAT
GGTGGCACAATCAAAAGCTGCTATAACACAGCTTCTGTAAGCGTAACAGGTAAAAAAGTC
GGCGGCGTGTGCGGCGATAACTCGGATGGTACAAGTACAATAACAAATTGCTTTAATGAA
GGCACTGTCAGAGGAAAAGAAACAATAGGCGGGGTGTGCGGCAATAACAGTGGCACAATC
AAAAACTGCTATAACACAGCTTCTGTAAGCGGACAATATTCTGTCGGCGGCGTGTGCGGC
GATAACTATGAAGGTCCAATAACAAATTGCTATTATCTTAGTGGCACAGTCGCAGACGGT
AAAGGCGGTATAGGAGGAAAGGATGATGAGAATGGCAAGGCAGTGGAAATGTCCAAAGAT
CGGTTTAAAAGTGGCGAGGTGGCATGGCTACTTAATGGTTCCAAATCTGTTTCTACCGAA
GAAAGCACCTTGGCATGGTATCAGAAGTTGGGTGAGAATGCTGACGCTTATCCAGTCTTG
AAATCCACTGACCACAATACTGTATATAAAGCACCCCTCTTCTCTTGCGACGGGACAACC
CGTATTGGTGAATATGCAAACAAACCAGAAGGCGACAAGTTGTCTCACAACTATCAGATG
GCAGAAAAGGCTGATGAAGGAACGTCAAATCTTTATAGCGAGGAATGCGCTATATGCCAC
AATTAA
>30B_gene_id_10
GTGTACGTGCCTTTCGAGACTCAGGCTACAGACTGGACAGACAACGGCATCACCGTGGCA
AGCATCAACAATTTCCATGAGTACGAGAAGAAAGATGGCAGCGGCTATGAGACGGTACTC
GAAGTGAAGAAGGCTACATCTGGAGAGTTTGAGGCTAACACCCCATACTTGTTGAGAACA
AAAGATAGCGGAAGCAAGACTATCACTATCAATAATGTCAAGTTGCATAAGGCAGAATCG
AAGACATACTACTGCATGAGCATGACTCGCAAGTATAACTTCACTGGCATCTACACTCCA
CAAAGTGGATTAGGTCAGGATGAATCATCAGTTGCCGTATATGCTCTCAACAAGCAAGGA
CTCATAGCTCCGTTAAACCCTTCTACCGAAGTTGGTGCACAGCGTTGA
>30B_gene_id_11
ATGTCACAGGCATCAAAATCCCGTTCTATCAGCATAGATGAGGTCGGCGAGGGAGCAACA
ACTGCCATAAAGGGCATCCAAGTTATAACCAACAATGAGGCTGATAACACATCTCTAAAT
GGTATATATGACTTGCAAGGTCGTAAGCTCAGCAAAGAGCCTACTCATGGCATCTATATC
AAAAATGGCAAAAAATATGTGAAATAG
>30B_gene_id_12
ATGCAAAAGTCAGTAGCTTATGAACCGCAACTCAATCATAAACCCCTTAAAAAATCAAAC
AAAACTATGGATTTAAGAAGTTATACCAAGCAAGAGCTAGCTCTTCTGTATTTTCCCGAT
GCTACTCCAGCAGTAGCCAGTGCTCACCTGATGCGATGGATCCAGCGCATCCCCGACCTT
CTCCAGAAGCTCGCCGCCACCGGTTACGGCAAGAACTGCAAGGAGTTCACCCCGATGCAA
GTCTCCTACATTCTCTACTTCCTCGGTGAGCCCTAA
>30B_gene_id_13
ATGAACATCAGCACATTCATTAACATGGCCAGCAAGATTCCTTCATCTGGTCAGTTGGAA
GGCCTGGTAACCTTCATGAAGGAAGATGAGAAACTCAGGTTTTTCACAGAGTCTTACCGG
AAAACGGGGAATAAGTCGTACAAGCACGATGCACCCCTCTTCGCCGTAGCCTGCATCTTC
GAAGGCGGAAAAGGCAAGGACAACATCCGGAGCCTCACACATCTGTCGCTGGTCGACTTC
GACCACATCACAGAAAAACCGGATGACGGCACCCTGCGCTCGCTCAAAGAGAGAATCTGC
CACGATGCCCACACCCTGCTCTGCTACGTTACCATGAGCGGCAACGGACTGCGCGTCATC
TACCGCTACGAAGGCAATGATTATCCCGCCGCCTTCGCCATGGGAAACGACTACTATGCG
CATCTCATCGGCAAGGAAAGCGATCCGCTCTGCAAGAACATCACAAGGCTCAGCGGACTC
GCCTACGACCCCGAAGTCTATTTCAATCCTGAAGCCACAGCCTTCAGCGCCGAGGAAATC
AGCCATTTCCATTCCGCTACGCTCAAGACCGCCCAGAAGAAAAAGAAACAGGAACGCATC
GCCGACTACTACGAGCAGATCGTCAAACCCAAGCTGGAAAACGAAAAGATCAGGTACGAA
CCCGGCAACCACAACCAGTATGTGATGCGGGTGGGCTACATGATGGCTAAGAAGCGGTAC
GACAGGAAAGAAGCCACCCAGTGGGCTATCAGGCAGTTTCCCGAATACGACGACGTAGAA
CAGGTGTTCAAATCGTGCTACGACAACACCTCTCACCCACAGAAGATGAAGGCAGAAACC
GGAAAGATCCCCTATGCCACCGTAGATGAAATCAAAGACTTCCTCGACGGACATATCAAA
CTCCGCTTCAACCTCATCACCCTGCGCTACGAGTATCTGAAGGAGAAATGGCGAATCCTC
CAGGACCGCAATCTGAATACGCTATGGAGCAACATGTCGCTAACCGCAAGGGTGAGCAAG
AGCGACATGATCAATGTCATCGAGAGCGACTATAGCCCGCCCTACAATCCCTTCACCGAT
TATCTGGAGAATCTCCCACCCTGGCAGGAAGGCGACAAGGACTATATTGCCGAACTCGCT
GCCACGGTAAAGATGAAGGGAGACCCCGTGATGCCCTTCTGTGAAGCCCTCAGGAAATGG
CTCGTGGCGATGATAGCAGGATGGATAGACGAAGGTGCCGTAAACAATGTCATCCTGGTA
TTCATCGGCAGACAGGGCGCCTACAAGACCACCTGGTTCAACTATCTTCTGCCGCCGGAA
CTGAAGCAATACTTCTATACGAAGGCGAATGCCAGGCGCATGACGAAGGATGATATCATC
GCCCTTTCGCAGTATGCACTCATCTGTTATGAAGAGCTCGACACGATGAGTCCATCGGAA
CTGAACCAGCTGAAGGCTGTGGTAACGATGCAGTATACCAACGAAAGGGCGGCATACGGC
CATTATGCCGAGCAGCGCAAGCATATCAACACCTTCTGCGGCACGGGCAACAATCCCGAG
TTTTTGAGCGACCCTACCGGTAACCGTCGCTGGCTGCCCTACGAGATAGAGAGCATCCTC
TCGCCCCGTGAGCATCCGTTCAATTACGAAGGCATCTACGCCCAGGCTTACGCCCTCTAC
AAGAGTGATTTCCGCTACTGGTTCACCGATGAGGAGATAGAACAGCAGAACCGGCACAAC
CGCGCTTTTGAGGCGCCCAGACTAGAACAGGAACTTGTGGATCTCTACTTCCGAAAGCCA
ACGGAGGCGGAGACAGGGGAGTTCGTGTCCATAGCCAGAGCGATGCAGATCATCAGTTGC
AACATCTCCCAGAAGCTGAACAGTTCGAAACTGGGCAAGGCTTTCAATGATCTCGGATTC
GAAAAGATGCGCACCAAGCACAGCCGTGGTTACAGGGCAATCGTCCGTACTGCCGAGGAA
ATCAAGGCTTACCAGGTATCCGTCTGCATCAACCCACCGCAATGCGATGATGATGCCCCG
TTCTAG
>30B_gene_id_14
TGTTATACAATATATGTATCAGTTATTCGTTTTATTATTGGTAAGCAGATTGTTGAATCT
GTTTTATATGGTGCAAAGATACTAAAAAGAAAATAA
>30B_gene_id_15
ATGAAGATTGTTAATTTTGAAGCAGACAACAGCCGTTTCGGTGTTGTTCTGAGTGAAGAG
ATGAAGAACCATCATGTATCTGGTTCTGATCTGATGTATTATGCTGGGATGCATAAGGAA
AACATTTTTGCAATCTAA
>30B_gene_id_16
GTGAACCTTACCACCACGAATAAAGGTAAAAAGTTAAAAGGTAAAAAAATGGGGAAAGAT
AAATATATAGAAATAAAAGGGGCAAGAGCCAACAACCTCAAGAATATCGATGTGAAGATA
CCTCAGGGCAAGTTTGTTGCCATTACGGGTGTCTCGGGATCGGGAAAATCATCGTTGGCT
TTTGATACCTTATATGCTGAGGGCCAGCGCCGCTATGTGGAGTCGCTCTCTTCGTACGCA
CGCCAGTTTCTGGGACGTATGAGCAAACCGGAATGTGATTTCATCAAAGGATTGCCACCT
GCCATCGCCATCGAACAGAAAGTGATTTCGCGCAACCCACGATCTACCGTGGGCACCAAC
ACCGAAATCTACGAATACCTGCGACTGCTCTACGCACGCATCGGAAAAACCTATTCGCCT
ATCAGCGGACAGGAGGTGAAACGCCATACTACCGAAGATGTACTCGCCTGTACCCGACAG
TATTCCCAGGGTACCAGGTTTGTCATCCTCGCCCCTATCCACGTCATCGAAGGGCGCAGT
CTGGGCAAACAGCTGGAGATGTACAACCAGGAAGGTTACGCGCGTATATATATAAAAGGT
GAATTCGTACGCATCGAAGACTTCATGGAGCAGGCGGATAAGGAACTGCTGGAAGTAAGC
GGCGATAAACTGAGAAAGAGAATGCAGCAGAAGGATGAAGAAATCTTCCTGGTCATCGAC
CGTGCTTCGGTAAGCGATGAGAAGGATGACATCAGCCGACTGATGGATTCTGCCGAAACT
GCCTTCTATGAGGGCGATGGAGCCTGCCGCCTCGTCTTCCTGCCAAGCAACATCTGCTAC
GACTTCTCTACCCGGTTCGAAGCTGACGGCATGCAGTTTGAAGAGCCTACCGACAACATG
TTTGCCTTCAACTCCCCTCTCGGAGCCTGCCCTACCTGCGAAGGTTTCGGCAGCATAATA
GGCATCGATGAGAAACTCGTCATCCCGAACACTTCGATGAGCGTATATGACGGATGTGTG
GTTTGCTGGCGAGGCGAAAAGATGGGTATGTGGCTCAAGGAATTCATCCGCAGAGCTGCA
GAATACGACTTCCCTATCTTCAAGCCTTACTTCGAACTGACTCAGCAGCAGAAGGACTGG
CTGTGGCACGGTCTGCCTGGCGAGAAGAAACGCAAACAGCAGGAAAGGGTGAGCATCGAT
GAGTTCTTCAGAATGGTAAAGGAGAACCAATACAAGATACAATACCGCGTGATGTTGAGC
CGATTCCGTGGAAAGACGATTTGTCCTGACTGCCATGGTACCCGACTCAAGAAGGAAGCC
AACTATGTGAAGATTGGCGGAAAGAGCATCACCGAACTGGTTGAGATGTCGATTGTGAAC
CTGAGCGAATGGTTCAAGAAACTGGAACTCTCTGAGCATGAGAAGGAAATCAGCAAGCGT
CTGCTCACCGAAATCACCCACCGCCTGCAGTTCCTCCTGGATGTTGGTCTGGGTTATCTT
ACGCTCAACCGACTCTCCAACACCCTCTCCGGCGGTGAGAGTCAGCGCATCAACCTGACC
ACCAACCTGGGCTCATCGCTCGTGGGTAGCGTATATATCCTCGACGAACCTAGTATCGGA
CTCCATAGCCGCGATACTGCCCGACTGATTAAGGTGCTGAAAGAACTGCAGCAACTGGGC
AATACGGTGGTTGTGGTAGAACACGACGAAGAGATTATGCGGGCAGCCGACTATCTCATC
GATATTGGTCCCGATGCCGGCAGACTGGGCGGAAGAGTGGTCTACGCCGGTCCGTCATCA
GAATATTCAACCACCGACAAGGGTGAACAGGAAAAGCTGCTAGCTGAATATCCGGAGAGT
TATACCATCAAGTACCTGACCCACAACGAGGAGATAAAGGTGCCAACGAGCCACCGTGCC
TGGAACCAGTATATCGAAATCAAGGGAGCCCGGATGAACAATCTGCGCGACATCGACGTT
AAGATACCGCTCAACGTATTCACCTGCGTAACCGGTGTATCAGGCTCAGGCAAGAGTTCG
CTCATCAAGGGAATCCTCTATCCTGCCATGCGTCGCCGTCTGGACCTCGTAGCAGATGCA
CCAGGCGAATATGCATCGATGGAAGGCGACTGGAAGAGCATCCATCATGTAGAGTTTGTT
GACCAGAACCCTATCGGAAAGAGTACCCGCAGCAACCCTGCCACTTATCTGAAGGCATAC
GATGCGATACGTGCCCTCTTTGCCAACCAGCCACTGGCTAAGCAGATGGGATTCACGCCG
CAGTACTTCTCTTTCAATACTGAAGGCGGAAGATGCGAGGAATGTAAGGGTGCGGGATAT
GTTACCATCGAGATGCAGTTTATGGCAGACCTCACGCTGACCTGCGAGGCTTGTAAGGGC
AAGCGTTTCAAGCACGATATCCTGGAGGTTCGCTATGGCGGAAAAGACGTCAATGATGTG
CTGAACATGACGGTAAATGAGGCCATTGAGTTCTTCAGCGATGAAAAGCTGCAGCGCAAC
GAGGGCGACTTCGACAACTGCCGCATCATCGTAAACCGCCTGAAGCCGCTTCAGGATGTG
GGTCTGGGTTATATCAAGCTCGGTCAGAATTCAAGTTCGCTTTCGGGTGGTGAGAATCAG
CGTGTAAAGCTCGCCTTCTTCATAGGTAAGGAGGAACAGGAGCCTACGCTCTTCATCTTC
GACGAGCCTACCACGGGTCTTCACTTCCACGACATCAAGCGCCTGCTCCATGCCTTCAAT
GCCCTGATAGAAAGGGGTCATTCGCTGGTAGTGATTGAGCACAATCTGGATGTCATCAAG
TGTGCCGACTATATCATCGACCTCGGTCCTGAAGGCGGCGATAAGGGCGGCAATCTTGTT
GTTGCCGGAACTCCGAAAGAAGTAGCTGCCTGCAAGGCAAGCCTTACCGGAAAGTTCTTG
CGTTAA
>30B_gene_id_17
ATGAAGACAGAACTCATTCTGGTCGGAAAGACCGTAAACAAGCATTTCATTGCGGGCATC
AAGGATTATGCCGAGCGCATCACCCATTATATGCCTTTCAATATAACAACCATTCCTGAG
CTCAAGAACACCAAGAGTCTCAGCGAACAGCAGCAGAAGGAACGGGAAGGAGAACTGATT
CTGAAACTCCTCCAGCCTTCGGATACGGTGGTGCTGATGGATGAACATGGACAGGAATTC
CGAAGCATCGAGTTTGCCAAATGGATAGAGCGCAAGCAGGCCACGGCAAGAAGGCTCGTC
TTTGTCATCGGCGGTCCTTACGGTTTCTCACCGTCTGTCTACGACCGCGCCAACGAGAAG
ATTTCCCTCTCCAAGATGACCTTCTCGCATCAGATGGTGCGCCTTATCTTTACCGAGGCG
CTCTATCGCGCATGTACTATTATAAAAGGTGAACCTTACCACCACGAATAA
>30B_gene_id_18
ATGGAAGTATATTACACGGGCGTCATCATCGCCGTATCCACTTTTTTAATAATAGGTATC
TTTCACCCTATCGTCATGAAGACGGAATATTATACGGGCACCCGCTATTGGTGGGTTTTC
CTCGTTGCAGGCATCATCTGCATAGGAGCTGCCTTTCTGGTTGCCAACGTGCTCTTCTCT
GCCATACTGGGCGTAGTAGGTGCTTCATGCCTTTGGAGCATCGGTGAACTCTTCGAACAG
AGACAACGCTGCGAGAAAGGCTGGTTCCCGAAGAATCCGAAAAGAATAGGAACAGGATAT
TACAGGGACGAGAAGAAGTGA
>30B_gene_id_19
ATGGCTAATAACGCAGAATTGATCAAGCAGTGTGAAGAAAGAGCACAGCAGTGGCTCACA
CCTGCTTTTGACGAAGAAACCCGTAAGGAAGTAAAGGCAATGCTCGACGCAGAGGACAAG
TCTGCTCTCGTTGATGCATTCTATCAGAACTTGGAGTTCGGTACTGGTGGTTTGCGCGGT
ATCATGGGCGCAGGTACCAACCGCATGAACAAGTATATCGTTGGTATGGCTACACAGGGC
TTTGCTAACTACATCCTCAAGGCTTTCCCAGGTGAGGAGAACCTTTCTGTAGTGGTAGGT
CACGACTGCCGTAACAATTCCCGTCTCTTCGCTGAGACCGTAGCTGCCATCTTCTCTGCC
AATGGCATCAAGGCTTATCTCTTCGAGAGCCTCCGTCCTACACCAGAGATTTCTTTCGCT
ATCCGTGAGCTCGGTGCAAAGGCCGGTGTCAACGTAACAGCTTCTCACAACCCTAAGGAG
TACAACGGTTACAAGGCTTACTGGAGCGACGGTGCTCAGGTTCTGGCTCCACACGATACA
GGTATTATCGAGGAGGTAAACAAGGTTACTATCGACCAGGTGAAGTTTGAGGCTAACTGG
GATAAGATCAAGATTATCGGTGGTGAGATGGATTACGACTACATGACAGCCGTTCATTCT
GCTATGATTGACCAGGATGTTATCAACCGTCAGAAAGACCTCAACATCGTTTATTCAGCT
ATGCATGGTACAGGTCGTGTCATCGTTCCTCTCTGTCTGCGTTCTTGGGGCTTCCAGAAC
ATCAATGTAGTTCCTGAGCAGATGGTTGTAGATGGCAACTTCCCAACAGTCGTTTCTCCA
AACCCAGAGAATGCAGAGGCTATGACTCTCGGTATGAAGCTCGGTACCAAGTTGAACGCT
GACCTCGTGGTAGCTACCGACCCAGATGCTGACCGTCTGGCTATCGTTTGCCGCGACGAC
AAGGACGAGTGGATGATCATCAACGGTAACCAGACAGCCATGATGTTCTGCTACTACATC
ATTGAGAACAAGAAGAAGTTGGGCAAGTTGAAGCCAACAGACTTCCTCGTAAAGACCATC
GTAACAACAGAAGTTATCGCTGAGATTGCCAAGAAGAACAACGTAGAGTTGCGCGATTGC
TACACCGGTTTCAAGTGGATTGCACGCGAGATTGCTATCTCTGAGGGCAAGCAGCAGTAC
ATCGGTGGTGGTGAGGAGAGCTTCGGTTTCTTGCCATACGATAAGGTACGCGATAAGGAT
GCTCCTGCATCTATCTGTCTGATTTGCGAGATTGCAGCATGGGCTAAGGATCAGGGCAAG
ACTCTCTACGACCTCCTGATGCAGATTTATGCAGAGTATGGCTTCAGCAAGGAGTTCACA
GTAAATGTAGTTCGCCCAGGTAAGACCGGTGCTGACGAGATTAAGCAGATGATGACAGAC
TTTCGTGCCAACCCTCCACAGGAGTTGGGTGGCAGCAAGGTGGTAACCTGGAAGGACTAT
CAGTCTTTGGAGGTTAAGCATGCTGACGGCAGCGTAGAGAAGCTCGATATGCCTGCTACA
AGCAATGTACTCCAGTGGTTCTGCGATGACAACACCAAGGTAAGTGTCCGTCCATCAGGT
ACAGAGCCTAAGATCAAGTTCTATATTGAGGTTAAGGATCCTTCATTCAAGTGCGCTGGT
TGCTACAACCGCTGCACAGCTGCTGCAATGGATAAGATCGAGGCTATCAAGAAGAGCCTG
AAGTTGGATTAA
>30B_gene_id_20
ATGGGAGGCATTTTCGGAACTATTTCCAAGAAAAGCTGTGTCGCTGATCTCTTTTACGGC
ACAGATTACAACTCACATCTCGGCACACGCCGGGGCGGTTTGGCAACCTACAGTAGTGAG
AAGGGCTTCGTGCGCTCTATCCACAATCTGGAAAGTTCATACTTCAGAACGAAGTTTGAA
TCTACACTCGACAAGTTTGAAGGAGCTACATCGGGCATCGGCGTGATTAGCGATACAGAT
GCCCAGCCACTCATCATGAACTCTCATCTTGGCCGCTTTGCCATTTGCACTGTAGCTAAG
ATAGTAAACAAGGATGAACTTACTCAGCTTCTGCTCGAAAAGAACATGCACTTTGCTGAA
ATGTCTTCGGGTAGTACCAATCCTACTGAGTTGGTGGCTCTGCTCATTATTCAGGGTAAA
ACCTTCAGAGAAGGTATCGAAAACGTTTTCCATCACATCAAAGGTTCCTGCACCATGATG
ATCCTTACCGAGGATGGCATCATCTGTGCGCGCGACAGTTGGGGACGTACTCCAATCATC
ATCGGCAAGAAGGAAGGAGCCTATGCGGCTTCCAGCGAAACCACCTCGTTCCCTAATCTC
GATTATGAAACAGCATATGAGGTAGGACCAGGCGAAATCGTGAAGATTAAAGCTGATGGC
ATGGAGCAGATCCGTCCTGCCAACAAGAAGATGCAGGTTTGCTCTTTCCTCTGGGTTTAC
TACGGATTCCCTACATCTACCTACGAGGGCAAGAATGTAGAGGAGGCGCGTTTTACCAAC
GGCTTTAATCTCGCCAAGACCGATGATGTGGAGGTAGACTGCTGCAGCGGTATTCCTGAT
TCAGGTACGGGTATGGCGATGGGTTATGCTGCCGGCAAGGGTGTGCCTTACCAGCGCTGT
ATTGCCAAGTATACGCCTACATGGCCTCGCAGTTTTACTCCAAGCAACCAGAGCATGCGT
TCGCTGGTAGCCAAGATGAAGCTGATTCCTAACAAGGCGATGCTGAAGGGCAAGCGTGTG
TTATTCTGTGATGACAGTATCGTTCGTGGTACCCAGCTTCGCGACAATGTGAAGGTGCTT
TTCGACCAGGCTGGCTTGAAGGAGTGCCACATGCGTATAGCGTGTCCTCCATTGGTATAC
GGCTGTCCGTTCATCAACTTCACTTCTTCCAAGAGTGACATGGAGCTGATTACCCGCCGT
ATTATTGAGAAGTTTGAGGGTGATGCCAACAAGAATCTTGAGAAATACGCTACCACCGGT
TCTCCTGAGTATCAGAGAATGGTAGATGAGATTGCTAACCAGTTGGGCTTGACTTCCCTG
AAGTTCAACACCATCGAGCAGCTGGTAGAGGCCATCGGTCTTCCAAAGTGCCAGGTATGT
ACCCATTGCTTTGATGGCAGCAGCGCATATACTCTGAATGAGTTTGCTGATGAAGACTAA
>30B_gene_id_21
ATGAAGAAAATAATCATCTTATGTTTCGCGCTCGGAGCTTTCCATACTCTTGGCGCACAG
GAGACGCTTACGCTCAGCCAGTGCCTGCAGATGGCAGTGGATAACAACCTGTCGCTCCAG
AGCAGCCGAAACGAAATAGCTAAGGGAAAGTACGCTATCAGCGAAAATCAGGCTAAACTC
TATCCGCAAATCAATGCGGTGGCACAGCTCAACGACAACTTTACGCCGCCTGTTTCGGTT
ACCGACGGCTCGGCTTACGGCAAGCCTTATAATGTAACCAAGACGTTGCAGTATAATGCT
TCGGCGGGTGTACAATTGCAGATGCCGCTGTATAACCAGATGATTCTTACCGCCATCGAT
ATCACCAAGATTGCCGATAAACTCAACCAACTCTCTTATGAGAAGGCGCGTGAAGACCTC
ATCGTGCAGACTGCCAAGATGTATTACATGGCGCAGAACACATCTGAGCAGATTCGTCTG
ACGGATGACAATATCAAGCGACTGGTAGAACTCAGAAACATCACCCAGGCTTTCTATGAT
AACCAGATGAGTCTGGAGGTAGATCTGAAGCGAGTGAATCTCAATATCGAGAACCTCACC
GTGCAGCGCGATAACGCCATCGCCATGCTCGAACAGCAGTATACCATGCTCAAGTATGTG
ATAGATTATCCTGCCGAGAAGGAGATGAAGGTGACAGCCGTAGATCCGGGAAAGATTGAG
ATGGTGAAGGCTGACGGACTGGATACGGGACTCTACGAACTCCAGTTGCTGGAACAGAAG
AAATTGCTCACCCAGAAGCAGACCAAACTTGCCAAGGACGGCTATCTACCATCGCTCTCG
CTGACCGGAAACCTGATGTATTCTGCCTTTACCGATAGGATAGATCACTGGATTCATTCG
GGCGAGTCAAACCACTGGTATGGTTCCAATGGTCTGGGCATTCAACTGAGAGTGCCTGTA
TTCGATGGTTTTGAAAAGCGTTCTAAAATCAGAAAGGCGAAGATAGAGGAGGAGAATGCA
CGCATCGGTTACGAGGACGCCCTGAAGGGACTGCAGGCAAACTATATGAATGCGGTGAGC
GAGGTGAACAACAGTCAGCGCAACTACAAGAAGCAGTTTGATAATTATACCATGGCGCAG
GATGTTTACAACGTAACAGCCGACCAGTATAAGGAGGGTGTGGCTTCGATGACAGCGGTG
CTGCAGGACGAGATGCGTATGAGCGAGGCAATGAACAATTATCTCACAGCCTACTATCGC
TATAAAGTTGCCAATCTCTCGCTGCTCAAGTTGACTGGACAGCTCAACCAGATTTCGGTT
GCTAAATAA
>30B_gene_id_22
ATGGAACAGAACGAAAATAAAAATGTAGAAACAGCAGAGGCTACACAGGTATCTCACGAA
GAAACCAGGAAGAAACTGAAGAAGCAGCGCGTAAGACAGATTATCGCCAGCCTGATAGGT
GTTGCTATCCTGGCTTTCGGACTCTGGAAAATCGTATGCCTCTTCCTCGATTATAACTCT
AACGAAACGAGCAATGATGCTCAGATAGAACAATATATCTCACCGGTTAATCTCCGTGCA
TCCGGCTATATCGCCAAGGTATGCTTCAGAGAACATCAGGAAGTACACAAGGGAGATACC
CTCCTTGTGCTCGACGACCGGGAGTATCGTATCCGTCTGATGGAGGCTGAAGCAGCCCTC
AAGGATGCCAAGGCAGGAGCCAATGTCATCAATGCTACAGAGCAGACCACCGAGACATCA
GCTTCTATCTATCAGGCATCTATCGATGAAATAAATGTACGACTTGCCAAACTCGCCAAG
GACTGCGAACGCTATCGCAACCTGGTAGAAAAGAAGGCGGCTACTCCTATCCAGCTCGAA
CAGCTGGAGGTGGAATATGCAGCCACCAAGAAGAAACTCGAAGGGGTAAAGAAGCAGCAG
GCTGCTGCCTATAAGGGTGTAAACGAGGTAACTACCCGCAAGCAGAATGTGGCTGCCTCC
ATCGAGCGTGCCGAGGCTGCCGTAGAGATGGCAAAGCTGAATCTCTCTTACTGTGTGGTT
GTGGCCCCTTGCGACGGTAAACTGGGTCGCCGCTCTATCGAGGAGGGACAGATGGTGAAT
GCAGGAACCACCATTACCTACATCATTCCAACAAACAACAAATGGGTGATTGCCAACTAT
AAGGAAACCCAGATAGAGAATCTCTATGTAGGACAGAAGGTGCGTATGACCGTAGATGCC
ATCAGTAACAAGGAGTTTGAGGGTACGGTGACCGCCATTTCTGGTGCTACCGGTTCGAAA
TATTCGCTGGTACCTACAGACAATTCGGCTGGCAACTTTGTCAAGATTCAGCAGCGTGTG
CCTGTAAGAATCGATTTCAACAACCTCAGCAAAGAGGATAATGAGCATCTTGCTGCCGGC
ATGATGGTGGTTGTCAAGGCTGAGAGAAAGTAA
>30B_gene_id_23
ATGGAAGAAGAATATAAGAATTATCCGTTTTATGATTGGGTGCCCAAACCGCTCGGAATC
ATCTTCATGATCATCCTCTTCGTGCCGATGATTACGATGAGTGGCGTCTATTCTGCCAAC
AGCGGCGAGATGATGAGCGGGCTCGGCATCCAGTCGGAATACATCGCCTTTGCGGGCTTC
TGCACCTCGATAGGAATGGCGGCTTTCTCGCCGTTCTTCTATGAACTGGTGTGCATCCGT
AGAGAGAAGATGATGTGTATCGTGGGCTTCTCCATTCTCTTTATCCTCAGTTTCGTGTGT
GCCCAGACCGACTCGCTGTTCATACTCGGACTGTGCAGTCTGCTGATGGGTTTTGTCCGT
CAGACGCTGCTGATGGCGCATCTCTTCGTGCTCATCAGATATGGTTTTGGAATAGAGGCT
ACGAGGAATATCACGCCGGGATGCGAGCCTACTACCGAGGAAGCATGGGATGCGGTAGAT
TCGGAGAAGATGGTGTCGCAGCCGGTCATCTATCTCTTCTTCATGATTATCGGACAGTTG
GGAACCTGGCTAACGGCATGGCTTGCCTATGCCTATGAGTGGCAGTATGTTTATCATTTC
ATGATGGCATTCATGCTGGCAGGCATCATCATCGTGTTCTTCACCATGCCTTATCATAAG
TATCCGATGCCTAAGTTCCCGATAACGATGTCGAAGTTTGGCAATGTTACGGTGTTCAGT
ATCATGCTCTGTTCGTTTGCTTATGTCATGGTTTTCGGCAAGACGCTCGACTGGTTTGAT
GATCCTACTATCCGTTTCTCTTCGGTGGTCTGTCTTATCTTTACCGCTCTGTTCATCTAT
CTGGAGAAGACGCGGCGTTCACCTTATTTCATCATGGAGGTGTTCCAGCTCAGGGTCATC
AACTACGGTATCCTGCTCTTTTTCCTGCTGATGGTCTGCAATTCGAGTGCCATGTTTGTC
AACGTGTTCACCAATGTGAGTATGAAGATAGATAACTGGCAAAACGCCACCTTGGGCAAC
TGGGTGATGGTGGGCTATACCGTGGGACTGATATTCGCAGTTATCGCCCGAGCCAAGAAT
GTTCACCTGAAGTGGATGTACTGTCTGGGCTTCCTCTTTATCGGAGCCTATGCGCTGTAC
ATGTATTTCGAGGTACAGAACGACGGCATGTATGAACGTATGAAATGGCCTATCATCATC
CGTTCTACAGGAATGATGCTGCTCTATTCGCTCATCTCCACGATAGCCAACCAGCGCATG
CCTTACCGCTTCATGTCAACCTGGGTTTGCATCATGCTTACCGTTCGTATGGTCATTGCC
CCTTGCATCGGCTCTGCGCTCTATACCAATGTGCTTCAGCACAGACAGCAGTATTATGTA
ACCCGCTTTGCCCAGGATTACGACCGCACGAACATCGAGACGGCGAAGACTTACGACCAG
ACGGTGAGAGGCATGCAATATCAGGGCAAGAGTGTAACCGAGGCACAGAATATGGCTGCC
ATGAGTACGAAGGGAAAGGTACAGGTACAGGCCACGCTGGTGAGCATCAAGGAGATGGCA
GGCTGGACCTTCTACGGCTGTCTGCTGTGTGCCGGACTGATGCTCGTTCTCCCTTGGCGC
AAGCGCAATATCGGGGAACTGACGCGTGAGTATCTGCTGAAGAATGTAGATGTGAAATCC
CTGGGAAGAAGGTAG
>30B_gene_id_24
ATGGATATTTTTGTTATCTTCGCAGTTAAATCTGAAGATAACAGATCCATATTCATCATG
AAAATAACAGATAATATCATCATATATGAGGCTCATGAGTTTCCTCAGCTGTTGATGCAG
CCTTTCTACTCCGACTATGTCGGAATCGTAATCTGTCATCAGGGGATGTTCCGTTTCTGC
GTAGACGGAACATCCTTTGTTGCATCTGAGGGTGAAACCGTTTTCCTCTCCAAAGGAGTG
ATGTTTCATGTGCAGGAAACGGGCAAGAACCTCAAATATACCCTTCTTTTTTACCGTGCT
GAACAGATTCGTCACATGTTGGGTAATACCGTGGTTACCATGCGTCTTTATGCTACGATT
TATCCCAAATCCTGCCATGTCAGGACGACGGGCTATGAGGATATGCTTACTTCTTATGCC
CTGATGCTGAGGAAACTGGAGCTGGAAAAAGAGAAGAGTGGTGAACTGGATGCCTATTGT
GTGCATGAGCAGAAACTGTTGCTGATGGCTGTTACGTACCGTTTGTGCAGCATCTTCTCG
GTATCGTTCAAGGCTGCCGGCAAGGAGATGGAACGGAAGATTGCCATCTTTGAGTCGCTG
GTGCTGCTGATAGAGAAGAACTATATGCGTGAGCGCAGTGTGGCTTTCTATGCAGACGAA
CTCTGTCTTACACCGAAATATCTGTCGGTACTGGTCAAGTCGGTTTGCGGTCAGACGGTC
CAGCAGTTGCTTTTCAAGGCGATGATCCGTCGCAGTATCTACCTGATGAAGAACACCACG
AAGACGATACAGCAGATAGCCAATGAACTCAGTTTTCCCAATGCTTCAGCCTTCGGAACC
TTCTTCAAGAAACATACCGGTCTGTCGCCTAAGCATTACCGTAATTGGGAAGAGGGAATG
AACCGAGATTTCATCCTATATCTATAA
>30B_gene_id_25
ATGGCAAAGATTAATCATTTAGAGATGGGTGCTGATGTTTTGGCACTCCAGGATGTACAG
GTAAAGAAAGGTTTCATGGGTTTGACTGTCAAGCTCATCTATCAACCTACCAACAGTGTG
ATTAAGATAAAAGAGAAAGAATATTCTGTAGAGGATGGAAGAAAGCTTGAGAACATCCTC
AGTGCAGCCCCTAAGGATGTAGAAACAGCGATCAGCAAATTCCCTGTTTCAGCCATCAGC
ATGGGTAATATGAAGTTACAGGCTTGCATCTCTGACGACCACCAGTTTGTTGCCACACAG
CTCCTTGCCTTCAAGGATTTCAGTTACAAGCCGGTTACAGAGATGAAGACCTATACAGGA
AAGACAGCCGAAGCTTTCGCTCAGTTGTTTTAG
>30B_gene_id_26
ATGGTCTTCTCAGGCTATGGAGAGGTATCTGCTGCCCCTATTTCTTTTACTCCCGAGGAT
TCTTATACCGAAGATGCAAGCCATAAGAAAGATGGTTTGGCGAAGGTTGAGTATGACAAG
AGCCAGCCTGAGGCACAGCTTGAAAACGCCTCACAGCTTGCTTACCGCATCTGTAGCAGC
CGTCCGCAGCGTTTATTGCCAAGTGGCAACATGCACAACAGTCAGACTGCCAGTAGATTG
CTTACAAATAGAATCCGTTATTTATCATCCCTTTTATCAGCTATAGAAGGTGGTATAGAG
CCTTTCCGACAGGAAACTGCCCCAATCCACTTTGATGTCGCCTGCAAGTATTATGTCATT
TGCCTGCGACATCTGCTCTGTTAG
>30B_gene_id_27
ATGGCTAAAGAACTCAAGAATTTAACCAAGCGCGCTGACAACTACAGTCAGTGGTACAAT
GATTTGGTAGTAAAGGCTGATCTCGCTGAGTTGTCACCAGTTCGTGGTTGTATGATTATC
AAACCATACGGTTACGCTATCTGGGAGAAGATGCAGCAACAGCTCGACAAGATGTTTAAG
CAGACAGGTGTACAGAACGCATACTTCCCTCTCCTCATCCCGAAGAGTTTCTTCTCTCGT
GAGGCTGAGCACGTGGCAGGTTTCGCCAAGGAGTGTGCCGTAGTTACCCACTACCGCCTC
CGTTCTACAGAGGATGGCAAAGAGGTTGAGGTTGATCCTAACGCAAAGCTCGATGAGGAG
CTCATCATCCGTCCTACTTCTGAGACCATCATCTGGAACACCTATAAGAACTGGATCCAT
TCATGGCGTGATCTCCCTATCCTCTGCAACCAGTGGTGTAACGTAATGCGTTGGGAGATG
CGTACCCGTCCGTTCCTCCGTACTTCTGAGTTCCTCTGGCAGGAGGGTCATACCGCTCAT
GCCACTAAGGAAGAGGCTGAGGCAAAGGCTCAGGAGATGCTCAAGGTTTACGCTGAGTTT
GCTGAAAACTACATGGGTGTTCCTGTATTGCAGGGTGTGAAGAGTGAGACTGAGCGTTTC
GCAGGTGCTCTCAACACTTATACCATCGAGGCAATGATGCAGGATGGCAAGGCTCTCCAG
AGTGGTACTTCTCACTTCCTGGGTCAGAACTTCGCCAAGAGTTTCGATGTTACCTACTTG
AACAAGGAGAACAAGCCTGAGTACGTATGGGCTACTTCATGGGGTGTTTCTACCCGACTG
ATGGGTGCCCTCATCATGGTTCACAGCGATGATAACGGTCTCGTATTGCCTCCAAAGCTG
GCTCCTATCCAGGTGGTTATCGTTCCTATCAACAAGGGCGATGAGCAGTTGGCTCAGATT
ACTGCTAAGTTGCAGCCTGTCATCGACCAGCTCCGCGAGTTGGGCATCACCGTGAAGTAT
GATGACAACCCTGCCAAGCGTCCTGGCTTCAAGTTCGCTGACTATGAGTTGAAGGGTGTT
CCTGTTCGTCTGGCTATGGGTGGCCGTGACTTGGAGAACAACACCATCGAGATTATGCGC
CGTGATACCTTGGAGAAGGAGAACGTAAGCTTCGACGGTATCGTTGAGCGCGTAAAGAAT
ATGCTGGAAGACATCCAGAAGAATATCTTCGAGAAGGCTCGTGCTTACCGTGATGCTCAC
GTTTATGAGTGCGACAACTACGAGGAGTTCAAGAAGCGTGTGAAGGACGGTGGTTTCTTC
CTCTGCCATTGGGACGGTACAGCCGAGACCGAGGCTAAGATTAAGGAAGAGACTCAGGCT
ACCATCCGCTGCGTGCCTTTCGCTTACGAGCAGACTCCAGGTGTAGATATGGTAAGCGGC
AAGCCAGCTGTAGCCCGTGTCATCATCGCAAGAAGCTATTAA
>30B_gene_id_28
ATAGGAGATTTTAAAATGAAAAAGACTAATTTTGCAGTTGCAGGCCTCTCTTTGTGCTTG
CTCTTCTCTAGTTGTGGAACCAATCAGAAAACTGGTACAGCAGTAGGTGCCGGTTCTGGT
GCAGCTCTGGGTGCTCTCGTAGGTGGATTGCTCAATAATAGCCATCGTGGTACAGGTGCT
CTCGTAGGTGCTGCTATCGGTGCAGCTGTTGGTGGCGGTGCTGGTAACCTCATCGGAAAG
CACATGGATAAGGTAAAGGCTGAGGCTGAACAGGTGAAGAATGCACAGGTTGAGACTGTA
ACAGATGCCAATGGCTTGTCTGCCGTTAAGGTAACATTTGCTTCTGGTATCCTCTTCCCA
ACTAACGGTTCTACTCTCAGCAGCAGCGCAAAGACTGATTTGGCTCAGTTTGCCGGTGTA
TTGAAGAACAATACCGACTGCGAGGTTTCTATCCAGGGTTATACTGATGCTACAGGTAAT
GATGGTATCAACTTGCCATTGAGCCAGAAGCGTGCTGAGGCAGTTTACAACTATCTCGCT
TCTTGCGGTGTTACAAGCCGTCAGGTAAAGAATGTTCAGGGTTTTGGTTCTGCTAACCCT
GTAGTGAATACTACTGCTGCTTGTGCCCAGAACCGTCGTGTAGAGGTTTACATGTATGCT
AGCCAGGCTATGGTTAACGCAGCCAACAACGGTACATTGAAGTAA
>30B_gene_id_29
ATGATTTTGAAGAAAATCAAGAATATAGTAAAATGGGTGGTGGTGCTGTTTTTCAGTACC
ACCATTCTTGCTGTAGTGGCATATAGGTTCATTCCTGTGTATGTCACTCCTCTGATGTTT
ATCCGATGCTTCCAGCAAGTAGCTGATGGAGAGAGTATTACCCTGCATCATCATTGGATT
TCGATGGATAAGATCTCGCCTCATATGCCAGTGGCGGTAATGGCGAGCGAAGATGCGAGA
TTCCTGAAGCATCACGGTTTCGACTTCAATGCCATCGAGAGTGCGGCGAAGAATAATGCA
CGTGGCGGAAAGGTGCATGGAGCCAGTACCATCAGTCAGCAGACTGCTAAGAATGTCTTC
CTGTGGCCTGGCCGTTCATGGACCCGCAAGGGATTTGAAGTCTACTTTACCTTCCTCATC
GAAATGATGTGGAGCAAGCAGCGCATCATGGAGGTTTATCTCAACAGCATTGAGATGGGA
CCGGGTATCTATGGTGTGGATGCGGTTGCTGAATATCATTTCGACAAGAAAGCGAAAGAT
CTGTTTCGTGGCGAGTGTGCGCTGATAGCAGCTACACTTCCTAATCCGCGCAAATTCAGT
TCGCTGCATCCTAGCGCTTATATGAAGAAGCGCCAGCGACAGATAGAACATCAGATGAGA
TTTATCCCTACCTTCCCTCGTGAGGGTGAAGATTTCGACCCGGGCACGGCTGTGGGAGGA
TATAGGGGGAAGTGA
>30B_gene_id_30
ATGGATTTACTGAACGACTTGAACGAAGCGCAGCGTGCTGCGGTAGAATATATTGACGGA
CCTTCGCTGGTGATAGCCGGTGCAGGTTCGGGTAAAACGCGTGTGCTTACTTATAAGATA
GCTTATCTCCTGAGCCAGGGCATGAAACCCTGGAGCATCATGGCGCTCACCTTTACCAAC
AAGGCGGCAAGAGAGATGAAGGAACGTATCGGAAAACTGGTGGGAAATGACCTCGCCCAG
CATCTCTATATGGGTACCTTCCACAGCATCTTCTCCCGAATCCTGAGAGCGGAGGCTGAG
CATATCGGCTTCAACAACAACTTTACCATTTATGACGAAAGTGACTCGCGCTCGCTGATC
AAGGCGATAGTGAAGGAGATGGGGCTGGATGATAAGAAGTATAAGCCTGCTGCCGTTCAT
GCCAAGATTTCGATGGCGAAGAACAACCTGATGAGTGCTGCGGCTTATGAGAGCGATGCG
GCTATCTTCGAGCAGAACAAGCGTGCGCAGATGCCTGAGGTTGGTAAGATTTTCGTGGCT
TACGTGCAGCGCTGCAAGCAGGCCAATGCCATGGATTTCGATGATTTGCTGACACTTACC
TATCAGCTCTTCAGGGAACATGAGGATATTCGCCACAAATATGCCGCCCGCTTCGATTAT
GTCCTGGTGGATGAGTATCAGGATACCAATCACGTTCAGATGTCTATCGTCATGCAACTC
TGTCAGGAGAAGCAGCGTGTTTGTGCCGTGGGTGATGACTCGCAGAGTATCTATAGTTTC
CGTGGTGCCAATATCGATAATATTCTCAACTATCAGCGCCAGTTTCAGGGCACGCGTCTC
TTCAAACTGGAACAGAACTACCGCTCTACCCAGACCATCGTTGAGGCGGCTAACAGTCTG
ATCAAGCATAACCGCAACCAGATTCCTAAGGATGTGTTCAGCGAGAATGCGAAGGGTGAG
AAGATTCAGTATAAGCCTGCTTACAGCGACAAGGAAGAGGCGGCGATTGTGGCGAAGGAC
GTGAAGCGTATCCGGCGCGAGGATGGCTGCCAGTATAGTGATTTTGCCATTCTCTATCGT
ACCAATGCCCAGAGTCGTAGCTTCGAGGAGGAGTTCAGAAAGCAGGGTATTCCTTATCGC
ATTTATGGCGGACTGAGTTTCTACCAGCGCAAGGAAATTAAGGATATTATTGCATATTTC
CGTCTGGTGGCGAATCCGGATGATGAAGAGGCTATCAAGCGTATTATCAACTATCCGGCT
CGTGGAATCGGTGCTACTACGGTGCTGAAGATTGCTGACTGTGCCCATCAGAACCAGGTG
AGTTTCTGGGAGGTAATCGGTGCCCCTGAGCGGTATGGACTGGCGGTTACCAAGGGTACG
ATGAACAAGCTGGAAACTTTCAGATTGCTAATTTCTTCGTTTATCGAACGGGCTCAAACT
ACGGATGTCTATGAATTGGGTGATGCCATTATCAAGGAGAGTGGCATCAGTCAGGATATC
ATGTCGGGCAAGGATGCCGATGATCTGGCACGTCAGGAGAACCTGGAGGAATTCTTGAGC
GGTATGTCGGCTTTTGTGGAGGAACGCCGTGAAGAGGGTAGGTTTGATGAACTCTTCCTG
CAGGATTATCTGCAGGATGTGGCTCTGCTTACCGATGCTGACAGCGATGGTGATAAGGAT
GAACCTCGTGTTTCTCTGATGACGGTTCATGCTGCCAAGGGTCTGGAGTTTCCTACGGTA
TTCGTGGTTGGTTTGGAAGAGAATATCTTCCCAAGTCCGCTTTCTGCTGCTTCGCTCAGA
GAACTGGAGGAGGAACGAAGATTGCTTTACGTTGCCATTACTCGAGCTGAGAAACATTGT
ATCCTGACGAACGCCAAGAACCGCTGGCGATATGGCAAGATGGAGTTTGATAATCCGAGT
CGGTTTATCGATGAGATTGACGGCAAGTTGATTGATAGCCAGGATGAGGCTGGTGGAAGC
TTGTTTGGCTCCAGAGCTGATTCGATGTCTGACCAGCCGGAGTGGGCGAGAGCGCAACGT
TCTCGCAGACCGTGGGAGGATGCTGAGCAGCCTAGATACAGTAGCAGGTATCAGAATTCC
AAACCGGTAGCATCGCAGTTTGTAGCAGATCCTAAGCCTTCTCTCTTTGATGATGAACCG
GAGACTTCACATACTTCCGGACGCTCGTCTGTTTCCGGACGCTCATCTCTCTCTGAAGGT
AATTTCAAGTCTGTTAGAGCGCTGAATGCAGCTAAACGTTACATGGAGACGCATTCTTCT
CATCCTGCTTCTCGCAGTACAGGATCTTCTGCAGCATCAGTTTCTTCTTCTGCAGCTTCA
TCTGCTGGCAGTTCTTCTTGTGGTTTGCAGGAGGGAATGAAGATTGAACATCAGCGTTTT
GGACGGGGAACGGTGTTGAAGATTGAAGGTACTGGTGAGAATACGAAGGCTACGGTTGAG
TTCGTTCATTCTGGCACCAAACAGCTTCTGCTGAAATATGCCAAGTTTACGGTAGTAGAT
TAA
>30B_gene_id_31
ATGGCAGATAATTTTTTGGAGCGTCATCGCGAAGAATACGAAATACGCAAGGCTGCATGG
CTCAAGAAGAAGAAACTATTCATGAAGTCAGGCAAGAAACAGAAGCCCCAGACACAGATG
CCACGTCCTGAAGACGAAGCGTTATAA
>30B_gene_id_32
ATGAAAATTTTAAGACTCTTAACAGTATTAGTAATAGCAGCGCTTACTTTCGCTGCATGT
GATGACACCACCGAGGGAATCGGTGGTAGCATCACTAACGATATTGACAACATCAACATC
ACTAGCGCAGTATTTCCTGTAGCTACAAAGTCTATGGTTTCAGGTGCCGTATTGAGCCGC
AACAACAGCGGTCTCATCGGTAAGATGAAAGACCCGGAAACCGGCAACTATGTAAAGGGT
GACTACATGACCCAGTTGAGCGTATTGCCTACTTTCTCTGTAGATACACTCGATTACATC
AAGCAGGCAAACAATGGTTCTATCGAAGCCGACTCATGCTACCTCCTGGTTTCTTACAAC
GCCAGCTACGGTGATACCCTCGCCCCTATGAAGGTGACAGCCTATGAGATGACCAAGCCG
ATGACAGAGGAAGAGGAGTATTACTCTAATTATGATGCCTTCAAGAACGGCTGGGTAAGC
GAAAACAACCCGCATTGGAGCAGTAATTACAACTTGAGCAATACTTCAGATGTAAAGAAC
TTCAAGATTTACTTGAATAAGAAGTACACGAAAGATGGTAAGACTTATAAGAACTATGGT
TCTTACATCATGCAAACATACGCAGAACATCCTGAGTACTTCAAGACCAACTACAAGTTC
CTGCACAACGTCTGCCCTGGCTTCTACATCAAGAATGTAGGTGGTACGGGTAACATGGCT
AAGATCTGGAATACAGAGCTTATCTTCTACTGGACCCGCCACAAGACCATCAAGGCAAAG
GACGGCGTTACAGACAGTATAGCTGTAGGCATCGGATACAACCGTTTCGATGGTACAGAA
GAGGTATTGCAGCTCAACAAGATTGAGAACGATACCACGAACTTGGAGGAGTTGGCAAGT
CAGCAGAACTGTACTTACCTCAAGTCGCCAGCAGGTATCTTCACCGAGGTTACCCTCCCT
ATCGAAGATATCATGAAGGGACATGAGAAGGATACGCTCAACACAGCTACCATCTCTTTC
CCACGACTCAACAATGACAACGAAGACAACCCATACAACTTTGCTACACCAAGCACCATC
CTGATGGTTCAGAAAGACAGTTTGCAGTCGTTCTTCGAAAAGAGCAAGTTGGCAGATAGC
CGTACTTCTTATACCACAAGCTACAGCAGTACAGGTACTTATAAGAATGCCTATACATTC
CAGAATATCGCCAACCTGGTTTCTGCCATGTATAAGAACAAGGGCAAGGGAGAAAACTGG
AATAAAGTAGTACTGGTTCCTGTAAACATCATCACAACCGCACAGGGACATACTACCGTC
ATCTCCAAGATTAATCACGATATGTCACTCGCTTCTACCCGACTGAAAAGAGGTGTAATA
ACCACCGACAGCAACGGCAAGGAGACAAGTCCTATACAGATAAAGGTGATTTACAGTAAG
TTTAAAGAAAAAGAATAA
>30B_gene_id_33
ATGGCAAAAAAAGTATTATTTATCAATCAGGAGATCGACCCATACGTAGCCGAGTCTCAC
ATGTCAATCATGGGACGCGAACTGCCTCAGAAGATGCAGGAAGCAGGTTTTGAGATCCGC
ACCTTCATGCCTAAGTGGGGCACCATCAACGAGCGTCGCGGACAATTGCACGAGGTCATT
CGCCTGTCTGGTATGAACCTTATCATAGATGATACAGACCATCCGCTGATCATCAAGGTT
GCATCTATACCAACAACACGACAGCAGATTTATTTCATCGATAATGACGACTATTTCAAG
AGCCGCCAGATGGGCACCGATGAAAACGGAAAGGAATATGCCGACAACGGAGAAAGAGCT
ATCTTCTTTGCACGTGGCGTATTGGAAACCGTCAAGAAGCTCCGCTGGCAGCCTGATGTG
ATCGTCTGCCAGGGTTGGGCTAGCGCAGTAGTACCATTCTATGTAAAGACAGCCTACAGC
GAAGAGCCTTCATTTGCAGAATCAAAGGTGATTACCGCTCTCTATACCAACGAACTCAAG
GGTGAACTGGGTACCAACTTCAAACGTTGCGTTGCCTTCCGCGATGCCAAGTCAGAACTG
CTTGACAGTTATCAGGACGACTTCAACTTCATTGAGCTCGGCAAACTCGCCATCGACTAT
AGCGACGGTGTGGTAGAAGGTGAAGAAGAAGCTAACCAGATTCTCTTTGATTATGCGAAG
GAGAAGAACAAGCCTGTACTGGCTTATCCGGGAGAAGATATCCAGGAGCCATACGCAGAC
TTCATCAACAAGGTTTGTCCTGACGCAGAATAA
>30B_gene_id_34
AAACAGATTATGACGATGAAAGTATTCAATAAGATTGTTGACCTCCAGAACGAACTCTTC
ATGTGTCGTAAGGAGGGAAAGGAAATCGGCCTTGTGCCAACTATGGGTGCGCTGCATGAG
GGTCACGCCTCTCTTGTTAAGCGCAGTGTAAAGGAAAATGGCGTGACTGTAGTTTCTGTG
TTCCTGAATCCTACACAGTTTAATGATCAGGGTGACTTGGATCGCTATCCTCGTACCCTC
GATGCTGACTGCAAGCTCTTGGAGGCTTGTGGTGCTGACTATGTGTTTGCACCATCGGTG
AAGGAGATGTATCCTACACCAGATACACGCCACTTTGAGTTTCCACCTGTTTCTACCGTG
ATGGAGGGTGCCAAGCGCCCGGGTCATTTCAATGGTGTATGTCAGGTAGTGAGCCGTCTT
TTCTATATCGTTCGACCAACTCGTGCTTATTTCGGTGAGAAGGATTGGCAGCAGATTGCT
GTCATCAAGCAGCTCGTGAAGTACATCAACAGCGATGTGCAGATTGTGGAGTGTCCTATT
GTCCGTGATGAGGATGGTTTGGCTAAGAGCAGCCGTAATACTTTGCTGGCTCCTGATGAG
CGTGCCATTGCGCCAAACATCTATAAGGCCCTGAAGGAGAGTGTGGAGTATGCCAAGACT
CATACCGTACAGGAAACTCACGATAAGGTGGTTGCCGACATCAATGCTGTAGAGGGTCTG
GAGGTAGAGTATTTCCAGATTGTGGATGGCGACAGCCTGCAGGATGTTTCTTCATGGGAG
GATAGTGCATACGTGGTAGGTTGCATCACCGTTTATTGCGGTAAGACTCCTATCCGTCTC
ATCGACCATATCAAGTATAAGGGATAA
>30B_gene_id_35
ATGCAGATAGAAGTATTGAAGAGTAAGCTCCATTGTGTGACCGTAACTGAGGCTAACCTG
AATTATATGGGTAGCATCACCATCGATGAGGACTTGATGGACGCTGCTAATCTGATAGCA
GGCGAGAAGGTTCAGATTGTAGACAACAACAATGGTGAGCGCTTGGAGACCTATATTATC
AAGGGTGAGCGTGGCAGCGGTTGTATCTGCCTGAACGGTGCTGCAGCCCGCAAGGTGCAG
GTGGGCGATACCGTCATCATCATCGCTTATGCCCTGATGGACTTAGAGGAGGCTAAGACC
TTCAAGCCAACCGTAGTATTCCCAAAAGAGGGAAACAGGGTTTAA
>30B_gene_id_36
ATGAAATTCCTACAACTCGAAATACTCAACCTCGCTTCGCTTGACAAACAGGGAGGCGAG
GTCATCAACTTTGAAGAAGGTGCCTTAGGCGAGAGTACCATCTTCAGCATCGTAGGTCCG
ACGGGAAGTGGCAAGTCTACCCTACTCGATGCTATCTGCCTTGCCCTCTACAACCGCGCC
CCTCGCTACCCCAGGAAGAAAGGCGACAAGAACCAGAACATCGAGATTTTCGGAGCTGCC
GATGCCAGCGAAAACAACCGTCTGGCACCTACCGACAGTAGAAACATCCTGACACGTGGC
AAGAAGGAAGGCTACAGCAAACTCACCTTCCTTGCCAACAACGGCAGCATCTACCGCGCA
GAATGGCACGTCAGATTCCAGAGAGTGCGCTACGAGAACGCCAAGACTGCGCTCTATAAA
ATCACGAGAAACGGAGAAGAGATAACAGAGGAAACTGCCGACTGGAACGAGCTGCCGAAC
ATCATCGGACTCGACTACGACCAGTTTCTCCGTACCGTACTCATCGCCCAAGGCTCGTTT
GCCAACTTCCTGACAGCAAAGGAAAACGAACGGTACGAACTCCTGGAAAAACTCATCGGA
TGCGAGGAAACTTATACGAACATCGCTACTGAAATCAAGAAGGCGAAAGACCAGGCGACG
GATGCCTACAACCAGATGGCAGCATCGGTGGAAGCCGTTAAACAGAACCTGCTGAACGAT
GAAGAACTCGTCCAACAGAAGGAGGAAATCGACCGCTTGGAAAAGGCTGAGAAGGAACTC
GACAGCCAGTTGCAAGCCATTTCGAAAGACCTGCAATGGTTTGAGGAAAACGATAAGCAA
AACAAGCAAATCACTATCTACCAGACTGATATGGAGCAAGCAGCAGATGCCTTTAAAGCG
ATGCAAGCCCAGATTCTCCGTCTGCAGCTGCACGATGAAGTACAGCCAGCCGTCAACCTG
CTGCAGGAAGTAGAGCGACAGACGCAAAGCATCCACGAGCAGGAAGAAAACATTCTGAAA
GCGGAAGCAAACATAAAAAGTCAAGAGTCTGCCATCAGCGAAAGCGAGAAAACTCTCACC
AGTCTGAAGGAAGCAGTAAGCAAGGCACAGGAACAGCTGGAAAAGGCGCTGCCGGTCATC
GCTGAAGCAAGGGCGCTGAAAACAAAAATGGAAGCGGCTATGCCGACTCTGAAAGAAAAG
AAAGAGGCATTGGAGTTGGCGCAGAAAGAGAATCTAACAGCCCAGAAAGACGTGGAGGAA
AACGCCCGAAACATCCAAAAATGGGAAGCAGAAACGGAGAAAGCGAACCTTGCCCTCAAA
GCGACACAGGAAGAGATTGCCAAGCAGAAACAGGTTCTGCACGAAGCGACGCAAGCCGCA
GAACAGGCTTGGGAGACGGAAAGAAATAAGACTGCCGGACAGAACATAGAGGAACTGCAG
AACAGCAAGACTGTAGCCGACAGGAAACTGCAGGATGTCCAGCAAGCCATCAAGGTTGTG
GCTCATCTCGATACTGCCACAACAGAAAAGCAGAAGAATGAAGAGCGCATCCTGGTCTTG
GGCATGAGAAACGCAGAGATAGATGAAGCGCTGGGCAAGTTGACCATCGAGGCTCTGACC
CAAGAGACCCTGACGCTGAGAAATGCCTATACCCTCATGGTGAGTGAGAAATGGGAGATT
CATCGTGCCAATCTGACCGAAGGCAAGCCTTGTCCGCTTTGCGGCAGCACGACCCATCCT
TATCATACCGACAACAGACAGTTTGAGGAAGCCACCACAGAACTCTCGCAACTTCTGAAA
GTCAAGGAAGATCTGCTGAAACTGCAGCAGAAACAGGAGAAGGATCTTTCCGGCGAAAGA
AAACTGAACGACGGCGAAGTACAGACGCTCCAGAAACAGCAGGAGAAACTGTCGGGTGAA
ATCGCAACTTACGAAGAGGATTGGAAGGCGCTCATCGCCCTGTATCCAAAGATTCCAAAG
GCTGAGGCAGAACTAAAATTGCTCTTGCCTATCTATGAAAACAAGGCGAAAGATGCGAGC
AGCAAACTGAGCCTCTTTAACAAGATTCAGAAAGAGATAGAACGGCTGACCCAACTCAAG
GATAAGGCTGTAAAGGATGAAGCTGCGTATGAAATCAAGGCTTCAACGATACTGAATGAA
GCTCAAGAAAGTACTTCAACCTGTAGCACAAAACTAGCTGAGCAGAAAGCACTTACTAGC
AACCTTACTTCACAACAAAAGAGTAAGGAGGAAGCTTATGAGAAAGCTACTCAAGCATGG
AATAGCGCCAGGAAGGAAATGGAGGAATGGCAGGAGAAATATAAGCAGATTCTGAATGGA
GAAGAACCAGATGCGGCTGAACAAAGACTGACAGCAGCAAAGGATGAGGCTACGAAAGCA
GCAGACAACCAGAACGAGAATATCAACAAACTGAAGACTGAACTCGCCAACAGTAAAGGT
TCGCATCAAACCATGCTGTCTCAGAACAAAACGATGAAAGAGAATCTGCAAACGAAGGAA
AAGGAACTCGACTTTTGGATTGAGGAATATAACAAGCAGCTTGAAGAAAAGAGCATCGAA
GGAAAAGACTCCGAAGAGGAAGGCATCGAGGAAAGAAGTATCGAGCCAAGCCTTATCGAC
CGAAATATCATCCGAGAGATGCTTCACTCTGTCGAAGACTGGAACGCTATCCGACGGGAA
AAGGACGAAAAGGAGAAAGCCGTGGCTTCAACCACCGCCCTTTACCAGAGTGCAGAAAAG
GCGCATCAGCAGCACTTGGAACATCAGCCTGCCCAAACCCGTGATGCTCTCCTAGCCATT
CAGCAGGAGTATCAGGAAAGAAGCCAGCGCAACGAATTGATTGCTGCCAACGCCAGGATG
CAGAACCATCAGGAAGCCGTGAAGCAGTTGGGTGACAAGGCTGAGGCTCTGAATCTCGTA
ACACAGGAAAAGGACGACTGGACAGCCATTACGGATGCCATCGGAGCAGACGGCAAGACG
CTGCGCAAGATAGCCCAATGCTATACGCTCAGTTTCCTGATAGCGCACGCCAACCAGGAA
ATCAGAAAGTTCAACAGCCGTTACGAACTGCAGCAGGTAAAGCATTCGCTGGGCATCCGA
GTCATCGACCACGACCGTGCCGACGATATCCGAGACACCACCTCCCTATCTGGTGGCGAA
ACCTTCATCGTGAGTCTCGGTCTCGCCCTGGGTCTGTCGGCGTTATCCTCCCGCAACATC
TCCTTCGAGAACCTGTTCATCGACGAAGGCTTCGGAACCCTCGACCCTGATACCCTAGCC
ACCGTCATCGACTCCCTCGCCATGCTGCAAAGTTCGCAAGGCAAGAAGGTGGGCGTCATC
AGTCATACCGACACGATGAGCGAGCGCATCACCACCCAGATAAGGATTATCAAGAATGGC
AACTCCGGCAGCAGCCATATCGAGATCTATCCTTAA
>30B_gene_id_37
ATGAAGATATTAGCAACCAGCGACTGGCATCTGGGCAACCTGTTTCACGGCAACGACCGT
CTGCCGGAACACAAGCATTTTCTGAAATGGCTCCTGGAACAGATAGCTGGACAAAAACCC
GATGCTCTCCTCATAGCAGGAGACATCTTTGATAACGGAAATCCATCGGCAGCGGCACAG
ACCGTTTATTACGAGTTTCTTGCCGATGCTACCCAACTGTGCCCGAACATGCAGGTCATC
ATTACCGCCGGCAACCACGATTCCGCCAGCCGACTGGAGGCTCCCCGTCCGCTGCTCACC
CGATACCATGTGGAAATAAGAGGAAACGTAAGGAAAATCTGGAAGCAGGGAGAAAGCGAG
GACGATGATAAAACCGGCGGACATTGGATCTATTCCTTCGATGACCTCATCATCCCCATA
ACCAACGAGGCAGGAGAAGAAGTCATCATCCTCGCCGTACCTTTCCTAAGAAGCGATGTG
GTGCAGAACGCCAGTTACTCGCAGGGAGTCAACGACTTTCTGAGAGAACTGACGGCTGAG
GCTCGAAAGAAATACCCGGGCAGGAAGTGCATCATGATGGCACACATGTACGCCAAGGGT
TCGGATATCGCCAAAAAGGATGCGAGCGAGAAAATCATCATCGGCGGACAGGAGGAAGTG
GACCTGGAAGGATGGAACGACCATCCCGACTATATGACTTGCGGACACATCCACAAGCGG
CAACATATCTGGAACACCGACTGGGCAAGATATACGGGAAGTATCCTCCCGATGTCGTTT
GCCGAGAAAGACTACACCCACGGCATCGACCTCATCACCATAGAACACGGAGAAGAGGAG
GAAGGAAAGGAAACCGGCAAGAGCAAGGAATGGAAAGTAGATTTCCTGGAATACAAGCCT
CAGCACGCCCTCCGCATCCTGCCCGAAGATGAGGAAGAACTGACCTTCAAGAAATGGCAG
AAGCTCATCAATTCTGAACTTTCAGAGAGAACAGACGGCGAACTGAGCGACTATTTCGAC
TACGTGATGCTGAAGGTGAAACAGGAGAAACTGACCAGCGATGACATCAAGGAACTGGAG
AAACTCGTCAACGAAAAGGATGCCGTGCTCTGCAAAATCCAGCGCATCATCCCGCAACTG
GACCTCTCCACCATCCAGGGTTCCCAGCACATCACCAGCATAGAAGACATCATCAACCGT
CCTCCGCTCGACACGCTGAAAGAAGCCTTCGCCATCAGACACAACGTTCCGATGAACGAA
AGACAGGAGAAAATGTTATCCGATTTATTAACGACATCATCATTATGA
>30B_gene_id_38
ATGGCTAAGTACAAGTTGCAAGAGTTGAATGATTTGCGTGATGAAGGCAAGCGCAGAGTT
TATCCCAAGATGGTGACCAACCGTACACTATCCCGAAAAGAGTTCGTCAAGATGATGCAG
AACTACCATCGCGGTATTTCGGAAAGTACCACGGAGGCTGTATTGACCGATGTGGTTGAT
ATGCTGACAGACATGCTCTCCATGGGGTACAACGTGAATCTGGAAGGTTTCGGCACCTTC
TCCCTCTCCCTCGCTTTCGAGGATGAGAAGCCTAGGGAAATTCTGAATCCAGATGATAAG
ATGACGTACCGCAAGGTGGGAGTGAAAGACATCAACTTCAAGGCGTCCCCAGAGTTTATC
AAGGATGTGAAGCGTGAAACCGACCGTGACCTGGAGCGTGATATGGGTGGCGTAAAGGTT
ATCCGTAAGCAGCTGTATTCCAGGGAAGAGCGCATCGCTCGTGCCCTGGAGGTGATAGAG
AAGAACGGAGTCCTCACCCTAGGCGGTTATGCCTCCATCAACAACCTGAGCCGTACTGCT
GCCTCTATGGAACTGAAGGAGCTGACAAATGACAAGACTTCACCGATAGATTCACTAGGC
CGCGGCAGCCATAAGGTTTGGGTGAAGAGAAAAGAATAA
>30B_gene_id_39
ATGAAGCAGATTACTATAGATTTTAAGAACGCTTTTGATTGTTCCAAGAAGGAAAAGTCG
AAGGTTTGTCGCTCTGGCTATGTACGTTTGGTTCGTTTTATGGATGATAAGAAGCATACT
AGACCACAAGTGTATGAGGGCGATTTGTTGGAGGCTATTATGGATGTAAAGAGGGGGAAT
GTCAAGAACTTCGATACATTGGAGGATATGATGAACTATCTGGAAGCTTAG
>30B_gene_id_40
ATGCTGCTTTATAACCAATTCTTTTTCGTACTTTTGCAGTTGTATGGAAGTTTAGATACT
CAGAGATATGTAGTTTTACCATATGAGAGAAATAGTGGCAATATGACTCTTATTAAAGAG
AATGACTTATCTGAAAAGTATCCTATGACTTATAGTTATTTAAAAAAATGTGAAACGATT
CTTAGAAGAAGAGAAAAAGGTCGTTTTGATATTGATAATGAATGGTTTCAATTAAGTAGA
AAACAGGGGTTAGCTTATGCGACTTCACCAAAACTTATCGCTCCAGATATTTCTATGGGG
GGGTAA
>30B_gene_id_41
GTGTTTTATCAAACTGCTACTCTTTATGGTTACGTTAAAAAGGACGATGTACTGGTGTCA
TACAAGGTCTTAATGGCTGTTTTAAATTCTCGTTTATGTTGGTGGTTTATGCAAAATACT
GGAACAGTTATGTCTGGTGGATTCTATCGCTATAAACCTGCTTATATAAAACCATTTCCG
ATTCCTTCTGATATGGTGTTAAGTAAAAGTAGTTTAGAAATAGAGAATTTGGTAAAGGCA
ATAGAACAAAAAAACGAAAATGACACTTCTGCTTTGGAGAATCAAATCGACTTCCTCGTC
TATCACCTCTATGGCTTGACCTATGATGAAGTTTTGATTGTTGACCCGGAGACTCCAATC
TCTCGTGAGGAGTATGAGGCATATAAAGAGGAATAA
>30B_gene_id_42
ATGAAGGAGAAAAGATATACATTACAAGAAGAGCAGCCGATTCCAATTGGCTGGCATCCG
GCCAATGAAGAAGAAGCCGTGGCTAGAATTGAAGCTATTGAGGAAGAGTATGAGAATGGG
CAATATATTGATGCAGATGACTTTGAAAAAGAACTAACAGCACAATACCCGTGGCTAGAA
GATTGGAAGCGTTCTATCAGTATAGAAGATTTTAGAAAGAACTGCAAGAAGAAGCTGAAA
TCACTGTTCTTGACAAAGAATGGAATTTAA
>30B_gene_id_43
ATGGCTCATATAAAATTACTAGACCCTTTCAAGAAGGAACTTCGAGATATGGTGGTTTAC
ACACTAGCCGAATTTGGAGCTACTTCAGTAAAACGGTTTAATAAAGAGCTTGATGACATC
AAGCATCGCCTGATGCTTCATCCTCTTTCTTCACCCAGAGAGCCAATGCTTAAGCGATTC
CACCGCCCTTACCATAGTGCGATTATCAAGGAGAATTGGAAGATTATCTATCGCTACGAT
GAAGCCAACGACCTCGTCATTTTCGTAGATTTATGGGATATGAGAAGAAGCCCTAGATAT
CTGATTAGACAATTCAAAAGAAAACTATAA
>30B_gene_id_44
GTGACTTTTTTTTCAGAACCGACCCAAAGCCCAACAAAGAACAAAAACCTTGATTATAAG
ATACTTTATAAAACATTTCTCCCATTTTTCTTGCATGATTCAGATAATAATCGTAAATTT
GCAGCAGATAAAATACGCAAGTTTATGAAAGAGAAAAGATATACATTGCCAGAAGAGCAA
AAAGATGCAGCTTTCGCAGCAGAGCCTGCACCAGCCTATCACGGAAATGCCGCCATAGCA
CTTCCCGAGGATGAATGTGCAGAAGAAGATATTGACTGGAACAAGATTCCTGTTGGCTGG
CATCCGGCTAATGAAGAAGAAGCCGTGGCTAGGATAGAAGCTATTGAGGCGGAGTATGAA
AGGACAGGCAAGGCTACAGATTTTGATGATTTTATAGCAGAACTTAAATCTGAAGGATTA
TGGCTCATATAA
>30B_gene_id_45
ATGATAGATTTAACAGAAGAACAGATAGAAAGATACAGCCGCCACATCCTCCTTCAGGAT
GTAGGCCTCGAGGGGCAGGAAAAGCTCCTCAATGCCAAGGTGCTCATCATTGGTGCCGGA
GGATTGGGTTCCCCAGTTGCCCTCTACCTCGCTGCGGCTGGCGTGGGACATATCGGTATC
GTGGATGCCGATGTGGTTGACCTCAGCAACCTGCAACGACAGGTCATCCACCAGACCAAG
GACTTGAACACCCCTAAGGTGGAAAGCGCCAAGGAGAAGATGATTGCCATCAATCCTGAT
GTGGAGGTAACAACCTACCATACCTTCCTCGCCTCAGACAATGCCGAGGAAATCATCAAG
CCATGGGATTTCGTCATTGATTGCACCGACAACTTCCCGGTGAAGTTCCTCATCAATGAT
GCCTGTGTGCGACTGGGCAAGGCATTCTCGCATGGCGGCATCCTGAGATTCCAGGGGCAG
ACCTTCACCCATCTTCCAGGCACGGCTTGTTACCGTTGTTTCTTCAAGGAGCCACCTCCA
GCAGGCACTGTTCCTACCAGTAGCCAGGCAGGAGTCCTTGGTGCCATCGCTGGTATGCTC
GGAACCATCCAGGCTGCCGAGGCGTTGAAGTACTTCCTCGGTGTGGGCGAACTGCTCACC
GACCGATTGCTCACCTTCGATGCCAAGACGATGAACTTCCGCACCATCAAGGTAAAGAAG
CGTGCATCCTGCGAAATCTGCGGCGACCACCCTACCATCGATCATCTCATCGACTATGAG
CAGGCTGCGTGTGATTTGAAACACCACTAA
>30B_gene_id_46
ATGAAAGAGTTTAAATATACAATTGACGGAAAAGAATACAAGGTTCAGATTGACGCTGTT
GAGGGTAACATCGCAAGCGTGAACGTGAATGGCGAAGCTTACAAGGTTGAGATGGAACAG
GAGGCTGAGCCAGAGAAGAAGAAGGTTGTGCTTGGTCAGCCAGCTGCTGCATCTGATGAT
GCTGAGGCTACGCCAGCTGCCAACGTAAATACAGCCAACGCTGTAAAGGCTCCTCTCCCT
GGTACTATCACCAGCATCGAGGTAGCTGTTGGTCAGGAGGTAAAGGCAGGTGATACTGTT
GTCGTTCTCGAGGCTATGAAGATGCAGAACAACATCGAGGCTGAGAAGGATGGTAAGGTT
ACTGCTATCTGCGTTAAGCCTGGTCAGGCTGTGCTCGAAGAGGATGCACTCGTGGTTATC
GAGTAA
>30B_gene_id_47
ATGGATAAGAATATTTATGCTGCGATTGCCATGGCACTCTATGAGTATCAGGGCAATAAC
GTACACGACAAGGAGCCTGGCATCATCACTATCAAGCCACGTCAGACGATGTGGAACGCC
AAGTTCTTGAGTTTAACAGCTAAACCATAA
>30B_gene_id_48
ATGAGCAAACAAGTAGAAAAGATTAAGGAGCTGATCGCTAAGCGCGAACAGGCTCGTCTT
GGCGGTGGCGAGAAGGCCATCGAGAAGCAGCATGCACGTGGCAAATATACCGCTCGTGAG
CGTATCGAAATGTTGGTAGATGCCGGCAGTTTCGAAGAGTATGATATGTTCAAGTTGCAT
CGTTGCACTAACTTTGGCATGGAGAAGAAGCAGTACCTCGGTGATGGTGTTGTAGCTGGT
AGCGCTACTATAGCCGGCCGTCTGGTTTACGTATATGCTCAGGACTTCACCGTAAATGGT
GGTTCACTCTCTGAGACTATGGCACAGAAAATCTGCAAGGTAATGGATATGGCTATGACT
ATGGGTGCACCTGTTATCTGCATGAACGATTCTGGTGGTGCTCGTATTCAGGAAGGTATC
TGCGCCCTCGCTGGTTACGGTGAGATTTTCGAGCGCAACATCCTCGCTTCTGGTGTCATC
CCACAGATTTCTGCTATCATGGGCCCTTGCGCCGGTGGTGCCGTTTACTCTCCAGGTTTG
ACCGACTTCATCATCATGAAGGAGCAGACTTCTTATATGTTCCTGACTGGTCCTAAGGTT
GTCAAGACCGTAACTGGTGAGGACATCGATGCAGAGCACCTCGGTGGTGCATCTGTTCAC
GCAACCAAGAGCGGTGTAACCCACTTCGCTGCTAAGACAGAGGAAGAGGCTATCGAGATG
ATCAAAAGCCTGCTCTCTTACATCCCTAGCAACAATACAGAAGAGGCTCCACGCGTAGAG
TGCACAGACCCTATCGACCGCATGGACGATACTCTGAACGAGATTATCCCAGACGATCCT
AACCAGGCATACGATATGTATAAGGTGATTGGTGCTGTAACCGATAACGGAGAGTTCTTC
GAAATTCAGCCTAAGTTCGCCAAGAACATCATCACTGGTTTCGCCCGCTTCAATGGTCAG
AGCGTTGGTATCGTAGCCAACCAGCCAGCAGCTTACGCAGGTGTACTCGATGTAAACGCT
AGCCGCAAGGCAGCCCGCTTCGTTCGTTTCTGCGATGCCTTCAATATTCCTATCGTTTCT
CTCGTTGACGTACCAGGATTCTTGCCAGGTACAGGTCAGGAGTACAACGCTGTCATCCTT
CACGGTGCACAGTTGCTCTACGCTTACGGCGAGGCTACCGTGCCAAAGATTACTATCACA
TTGCGTAAGAGCTATGGTGGTAGCCACATCGTGATGGGTTGCAAGCAGTTGCGTGCCGAC
TTGAACTTCGCTTGGCCATCTTCAGAGATTGCCGTAATGGGTGCCAGCGGTGCCGTTGCC
GTTCTCTGTGGTAAGGAAGCTAAGGCTAAGAAGGAAGCTGGCGAGGATGTAAAGGCATTC
CTGGCTGAGAAGGAGCAGGAGTATACTGACAAGTTTGCTAATCCATATCAGGCAGCTCAG
TATGGTTACATCGATGATGTCATCGAGCCACGTAACACCCGTTTCCGCATCTGCCGTGGT
TTGGCTCAGCTCGCTACCAAGCGTCAGAGCTTGCCAGCTAAGAAGCATGGCTGTATGCCT
ATGTAA
>30B_gene_id_49
ATGATGGCGCAGGAGTTTACCCTTCACGGCAAAGTGGTAGACGAGAACAACCAGCCACTG
GAGTTTGCCATCGTTTCGGTGGCTAGCCAGGGAAAGACTGCCGTTACTTCGCTCAAGGGA
GACTATAGCCTCAAACTGCATTCTGCAGACAGCGTGGTAGTCAAATTCTCATATATCGGT
TTCAAGACAAAAACAAAAGTGCTGAGAAGACCGCGAGGAAAACAAACCCTGCAGGTGGTA
CTTCGCGAAGCATCCACCACCCTCGATGAGGTGAATATCAAGGGAGAGAAAATACAGTCG
GACCAGATCCAGGAGCTGAAGACTAAGGACATGAAGATGACGCCATCAGCCAACGGAAAT
GGGGTGGAAAGTCTGGTTCAGCAACAGGCTGGCGTGAGTACCCACAACGAACTCTCTTCG
CAATACAATGTACGTGGCGGAGCCTTCGATGAGAACTCAGTATACATCAACAACGTAGAA
GTATTCCGCCCATTCCTGGTTCGCAGCGGACAGCAGGAAGGCCTCTCCGTCATCAACCCT
TATATGGTAGATAAAATCGGTTTCTCAACCGGAGGATATGCTGCCAAATACGGAGACAAG
ATGAGTTCGGCTCTCGACATCACCTACAAAACCCTGAAAGCAAAAAGCAAGAAGCCAGTG
GTTGAAGGCAGTCTGGCTGCCAGTCTGCTGGGTGCTGACGCATACATCGGGCTGGGAACC
CAGAAACTTTCATGGCTCAACAGCGTGCGCTACAAAACCACCTCTTACCTGCTCGGTTCG
ATGGAAACCAAAGGCGAATACAAGCCAAACTATCTGGACTATCAGACCTATCTGAGTTAC
CAGCCCAACAAACGCTGGAAACTCGACTTCATAGGCTACATCTCTGATAATCACTACAAC
TTCGAACCGGAAGACCGAGAAACGAAGTTCGGAACAATGGAAAACGTAAAGAGCTTCAGA
GTTTATTTTGACGGTCAGGAAAAAGACCGCTTCCTCACCTACTTCGGTACACTCGGCATT
ACCCGCCAGTTTACAGCCAACACCAGTCTCTCGCTTCTGGGCAGTGCTTTCTATACCAAG
GAACAGGAGAAATATGACATTCAGGGACAATACTGGCTCGACGAAACCGAGACTTCAGAA
AACCTGGGTGTAGGTACCTATTTCGAACATGCCCGAAACTATCTCACAGCCCGCGTGATG
AGTGCCAAACTGATGCTCAAACACAAGGTGAAGAAACATCAGATGGAGGCCGCAGTAAGT
CTGAAGCGTGAACATATCGAGGAGAATTCTGTAGAATATGAGATGCGCGATTCCGCAGGA
TACAGTATTCCTCACAATGGCAAAGACCTCTATATGGTTTATTCACTGAAGGCTCGCAAC
GAACTGAATGCCAACCGAATGGAAGCTTACATCCAGGACACCTACCGTTTTTCGGGAGGA
ACAGCCGACAGTACCGGGAACAGACAGACACATTACACCCTGAACTATGGTATCAGAATG
AGTCATTGGAATTTCAACAGAGAAACCATCGTGAGTCCTCGTCTGTCGCTCGCCATCATA
CCAGCCAACCATGAGAATACAACTCTCCGTTTTGCGGCAGGTCTGTATTATCAGGCTCCA
TTCTTCAAGGAATTGAGAGATACATCTACGGTGAACGGCATAACCATCGCATCGCTGAAC
AAGAAAATCAAGAGCCAGCGAAGCATCCACTTCATCGCCGGCTACGACTATAGGTTCAAG
CTAGGAGACCAACGCTATAAATTCTCCGCCGAAGCCTATTACAAGGCTTTGGGCAATCTG
GTTCCTTATTCGGTTAGTAACGTGAAGGTAGTTTATTACGGACAGAACGAATGCAGCGGT
CATGCGGCAGGACTCGACTTCAAGCTCTACGGAGAATTTGTTCCGGGTACCGATTCCTGG
CTCAGTCTTTCGCTCATGGATACAAAGATGAAACTGGGTGGCAAGAGCATCCCTTTGCCT
ACCGACCAGCGCTATGCCGTAAACCTCTTCTTCACCGATTATTTCCCGGGCAGCAAGAAG
TGGCGCATGTCTTTGAAACTCGCCTTTGCCGATGGTCTTCCTTTTGCAGCACCCCACAGA
GAGCTGGAGACCAACAGTTTCCGTGCCACTGCCTATCGCCGTGCAGATATCGGTATGAGC
TATCAGCTGCTCGACAACAGCCGCCGGGAGAAGAAGACCTTCCTGAAGAATGTGATGCTG
GGGGTAGATTGCCTCAACCTCTTCGGCATAGACAACGTAAACAGCTATTACTGGGTGACA
GATATAACCGGTCAGCAATACGCCGTACCTAATTATCTTACCGGCAGACAGCTCAATGCC
CGCATTCTTTTGGAATTTTAG
>30B_gene_id_50
ATGAATGTCACTGGTTGTAATGCATTTGCGTCAGCCAGATTTGGCAGTCATGACGAGACC
ATAACTACATCAACCTTTATGATTGATGCAGCAAAGATACATTCTTTTCTGTTTCATAGC
TATGCGATTTGTGACAATTGTGTGGATTCGGGAAATAAAGTTGGCAAAAATTATATTTTT
ATGCCTTATCTTGAAATTCGAAGAAATATTTCCGAAGAATAG
>30B_gene_id_51
ATGCCCAAATGCAAAAAAGTGTTTAAAGAAAGCAAAGAAGTGCCTTCACCACCCTTCACC
CGTAACTCTCTGATCATCAAAAGAATCGCCAAGAAGGTGAAGGGTGAAGGTTTGAAAACT
CTTTTTTATATATACGCGTGA
>30B_gene_id_52
ATGAAGAAAAATTTAACTAAACCTGTCATCGCAGTCCTGTTGGGCGCCTTGACATTCAGT
TCTTGCATCGGCTCATTTGGTCTGACAAATTCCGTACTTGACTGGAATAAGAGAGCAACA
GACAACAAGTTTGTAAACGAGATTATCTTCGTGCTTATCTCTCCAGCTTACGCAGTATGT
TCATTTGCAGACCTTCTCGTTCTCAACTCTATCGAGTTCTGGACAGGCAACAAGGTGATT
GGCCAGGTAGGAACTACTAAGGACGTAATGGGTAAGGATGGTCGCATGTATGCCATCAAG
ACATTGAAGAATGGCTACGAGATTACCGACCCAGATGGTGAGAAATCATACTTTGTGTTC
GACAAGAAGCACAAGAGTTGGTCATACAGCAAGGATGGCGATATCCGTGAGCTTTTCAGC
TTCAACGAGGATGGCAGCATCCAGGCTTGCTTGCCAAGTGGCGAGAAGATCAACGTCCCA
GCAGATGCCAATGGTTTATACCAGGTCCGCATGGCTATGAATGATGGTTTGTTCTATGCA
TTTAACAAGTAA
>30B_gene_id_53
ATGTTATTAGAAAAAATAGACGAACTCTTGAAAGAAGTGAGCACTTTGACTGCCCAAAAC
GCAGAAGAAGTAGAGCAGCTTCGAATCAAGTATCTGAGCAAAAAGGGCGAGATTAACGCC
CTTATGGCCGACTTCCGCACAGTGCCAGCCGACCAGAAGAAAGAGGTTGGAGTAAAAATC
AACGAACTGAAGAACGCAGCCCTTGAGAAGATCAACGGACTGAAGGAGCAGATGGAAGAA
GCCGAGGCATCAAGCGATGATATCGACTTGACCCGTACCGCCTACCCTGTAGCACTCGGT
ACCCGCCATCCACTCACCGTAGTGAAGAATCAGATTATCGACATTTTCGCTCGCATGGGC
TTTACCCTTTTCCAGGGTCCTGAGGTAGATGACGACAAGCACGTATTTACGATGCTCAAC
TTTGCTGCCGACCACCCAGCTCGCGATATGCAGGACACCTTCTTTATAGAGAAGACCAAC
TCTGACGATGTTACCAAGAATGTGCTCCTCCGCAGCCATACTTCAGGCGACGAGGCTCAC
TATATGGAAACCCATGAGCCACCTATCCGTGTGCTCTGCCCAGGCCGCGTTTACCGTAAC
GAAGCTATCAGCGCCCGCGCTCACTGTTTCTTCCATCAGGTAGAAGGTCTCTATGTAGAT
AAGAACGTAAGTTTCACCGACCTCAAGCAGGTGCTCCTTACCTTTGCCCGTGAGATGTTT
GGTGCAGATACCAAGATTCGTCTCCGTCCTAGCTACTTCCCATTCACAGAGCCTAGTGCC
GAGATGGATATCTCCTGTAACATCTGTGGCGGTAAGGGTTGCAACTTCTGCAAGCATACC
GGATGGGTTGAGATTTTAGGTTGCGGTATGGTTGACCCTCATGATCTTGAGGCTTGCGGT
ATCGACAGCAATATCTATACGGGTTATGCCTTCGGTATGGGTGTTGAGCGTATCACCAAC
TTGAAATATCGCGTGAGCGACCTTCGTCTCTTCTCTGAGAACGATACTCGTTTCTTGCGC
GAGTTTGAGTCTGCGAAGTAA
>30B_gene_id_54
TTAAAAGATGAAATAATTCAAAAGAAAGTTGTACTTTTGCATGGAAAATTTGAGAAATTT
AATAGGTTTATGAAAAAACTCTGTTTATTAACGGTGTTAATGGCGGTGCTTACCATCGTT
TGTTTCACGTCTGTGGGATGTACAGACAAGAAGCCTGCGCCTGCCATTGATTCGGCTTCA
TCCGACTCGGTGATTGCCGACACCCAAGCGATGGACTCTACAGAACAGCTGATAGAGGAG
ACTCCGATGCCAAAGGCGGCTGACGAGCTTTTTGATGATTTCGTGTTTAATTTTGCAGCT
AACAGAAAGTTGCAGAAAAGTCGTATTGTCTTCCCGCTGCCGGTATATCACGGTAAGAAA
CTGACCAAGAAGATAGAAAAAAATCATTGGAAGATGGAGCATTTCTTCATGCGCCAGGAT
TATTACACGCTGATTTTTGATAATCAGAAACAGATGAAACTGATGAAGGATACTACTATC
GATCATGTAGTAATAGAAAAGGTGTTCTATAGTAGAAAGACAGTTCAGCAGTTTGTGTTT
AATCGCATCAATGGTCAGTGGATGATGACTAGCATCTGCTACGTGCCTATGTATCAGAAT
AATAATGCCAGTTTCCTGAAGTTTTACGGACATTTTGCTACTGATACCGCTTTCCAGGCT
CGCCACATCCATAATCCGGTGAAGTTTACCGGTCCTGATCCTGATGATGATTTCAGTACG
ATGACAGGCGATATAGAACCGGAAACATGGCCTGCCTTTGCGCCTCAACTGCCTCACGGC
ATGATTTACAATGTAATCTATGGTCAGAAATATACCGAGAGCAACCAGAAAATCTTCGTG
ATTCGTGGTATCGCCAATGGTATGGAAACCTCTCTTACTTTCAAAAAAATGGAGGAAAAT
GGGAACTGA
>30B_gene_id_55
ATGAAGGATATTCGTAACTATGGCCTTTTGGCTCACAATACATTCGGGATTGATGCTAAA
TGCAGCAGATTTCTGGAGTATGAATCGGTAGAGGAAGCCCGACAGATAGTGGGCTTGCTG
ACAGAGGCAGATCAGCCACTGCTCATTTTGGGCGGTGGTAGCAATCTCTTGCTGACCGGT
GATTATGCTGGTACAGTGCTCCATTCGGCTATTATGGGTATTGAGGTTCTTGACAACAAG
ACTTTGGCAGCTGCAGAGGGGGATGATGCTTTGTGCAATCCGGATTGGGTATTCCTTTCC
TGTGGTAGTGGTGAGGTGTTTGATGATGTGGTAGCTTATGCCGTAGAGCATGGTTATCAT
GGAGCTGAAAATCTGAGTATTATTCCGGGTGAAGTAGGTGCCAGTGCGGTTCAGAATATT
GGTGCCTATGGTGTGGAAGCCAAGGATATTATATATAAGGTGGAAGCGGTTGAGATAGCT
ACGGGCAGGGTAGTGGTGTTTGATAATGCTGACTGCGAGTATAGTTACCGTCAGAGTAAA
TTTAAGCATGAGTGGAAGGATAAGTATCTGGTGACGCATGTGATTTACTGTTTGCAGAAG
ACCTTCCGTCCGGATCTGGATTATGGTAATATCCGTTCTGCGCTCGAGGCTAAGCGTATT
GCTGAGCCTACAGCCCAGCAACTTCGTGATGTCATCATAGAAATTAGAGAGGCAAAATTG
CCTGATCCTAAGGTGTTGGGTAATGCAGGCAGTTTCTTTATGAATCCTATTGTAGAGAAG
GCTAAGTACGAAGAACTGGCTGCTCTTTATCCGGGTATGCCTCATTATACAATCGATGAT
TCTCATGAAAAGATTCCGGCTGGTTGGATGATTGATCAGTGTGGCTGGAAGGGAAAGAGT
CTGGGACGGGCCGGTGTGCATGATAAGCAGGCACTGGTGCTAGTGAATCGTGGCGGCGCT
ACGGGCGAGGAAATCGTAAAACTCTGTGAGACCATCCAGGAGGATGTGAAGCAGAAGTTT
GGCGTAGAGATTCATCCGGAAGTGAATGTTAAGTGA
>30B_gene_id_56
ATGAAGGTAACTTTGTTAGGTACAGGCACATCGGGCGGTGTTCCTTCGTTGGGATGTAAC
TGTGAAGTGTGCCGAAGTACGGATCCGCATGATAAAAGATTGCGCAGTGCAGCAATGATA
GAAACGGAGAATACCCGTATTCTGATAGATGCCGGACCTGATATCCGACAGCAGTTGTTG
CGTGTGCCTTTCAGAAAGATAGATGGCGTCCTGATTACGCATATCCATTACGACCATGTT
GGTGGTATTGATGATTTGCGCCCTTTCTGTATCTTTGGTGATATTAATATCTATGGCGAT
GAAATCGTTACTGCGGGGCTGCCTCATACGATGCCTTACTGCTTTCCGAAGAATGCAGAA
AAACTCTATCCGGGAGTTCCTAAACTCAAATTGCATACCATTCATCCGCATGAGCATTAT
CAGATAGGTGACATTGAGTTTCTTCCTATCCGCGTGATGCACGATAAGATGCCTATTCTC
GGCTATCGGTTTGGTAAGTTTGCCTATATTACTGATATGAAATCTATGGGTGATGAAGAA
TATGCTTATTTGGAAGGTGTGGAAACACTCGTAATTAACGCACTCAGATTTGAGAAAACA
CATCACAGTCATCAGCTTGTATCTGATGCTATTGAGGTGTCGCGCAGGATAGGAGCAAAA
CATACTTATTTTATCCATGTGACTCATCAGATAGGTTTTCACGATGAGGCGAATAAAAGG
CTGTCCGAAGGCTTTGAATTTGGCTTCGATGGAATGGAGGTATATGTAGGAAATAGATGA
>30B_gene_id_57
ATGACAAATCATTCAGAAATCACAAAATATAATTCCTTAAACGATATCCGACTCAAAAAA
GAGGCGATACGCAAGGAAATTGATGCCGATGATGCCAAGATTCAGACTTTATGGAACTCG
CTTTTCACAAAACCTGAAATCCTGTCACGCAATGCGAGTCCTAGCAAGCGACTGCAGAGT
TTGCTGCAGGTGGGAGCAGGAGCATTCGACGGTGCACTGTTGGCTTGGAAACTTTACCGG
AGATTCAAACCTCGGAAGAGATGA
>30B_gene_id_58
ATGATGTTCTCTAACGATAAAAATGTAGAAACTATCGGGCAGCTCATTGAGGTGCTTAAA
CATTACATCGGGCTTCAGAGCGAATTTCTGAAGCTCGATATTGTGGATAAGGTGGTACGC
CTGCTTACAGTCATCACCATGACGGTGGTACTCCTGGGCTTACTTACGCTTACCCTCATT
TACCTATCCTTTGGCGCTGCTTTTGCATTGGCAGACTTAATAGGTAGTCTGACTTTCGGA
TTCTGCATTGTTGCTGCAGTATACCTATTTATATTAATATTATTTGTAATTTTCCGCCAT
AAGTGGATCGAGAGACCATTGGTCAGATTTCTGGCCAGCCTCTTAATGGAAAAATAA
>30B_gene_id_59
ATGAAAACATTAGGTTACATTGGTGCTTTCCTCGGCGGTGCTATCGCTGGTACAGCACTC
GGTTTGATTTTCGCTCCTGAGAAGGGTGAGGATACACGTAGTAAGATTGCAGGTGCAGTA
GACGATTTCTGCAAGAAGCACGACATCAAGTTGAGCCGTAAGGACGTTGATGATCTGGTT
GACGATATCAAGGACGCAGCTCCTGAGGTTTAA
>30B_gene_id_60
ATGAAGAAAATTACAGTATTAAGCATGGGAATGTGCGCAGTTTTGGCGCTCGCAAGTTGT
GGTACATCTAAGGAAAGTGCATACAAGAAGGCATATGAGAAGGCTCAGCAGCAGGAACAG
CAGGCAGCTCAGGCTCCTGTTGCTCAGGAACCAGTTGTAGCTCCTCTCGAGACTCAGGCT
CCTTCTGATGAGCAGACTGAGGTTGATAATGCTACTGTTCGTTCTGAGGATGTTTCTCTC
ATCTCAGGTTCTGGCTTGTCAAGCTATAGCGTAGTAGTTGGTTCTTTCTCTCTCAAGGCT
AACGCTGAGGGATTGGCTAGTACATTGAAGAGCGCTGGCTACGATGCTCAGATCGCCCTG
AACACAGAGCGTAACATGTATCGCGTGGTAGCTTCTACATTTGCTGATAAGGCTGCTGCT
GTCAAGAGCCGCAATCAGCTTCGCGCTGGTGAGTATCCTGATGCTTGGTTACTCCTTAAG
AAGTAA
>30B_gene_id_61
ATGCGAATTTTATCTATAGATTACGGTAAAAAACGTACCGGACTGGCTGTGACCGACCCA
TTGCAGATTATTGCCAATGGGTTGGCCACAGTTTCTACACATGAACTTTTCACTTATATC
GAAACTTATATTCAGAAAGAACAGGTGGAGCGCATTGTTATCGGAAAACCGATGCAACCT
AACGGGCAGCCAAGTGAAAACCTGGCAAGAGTAGAAAACTTCTACAACCGTTGGCGAAAG
GCTCATCCTGAAATTCCAATTGAATATTATGACGAGAGATTTACATCAGTTCTGGCACAT
AGAGCCATGATAGATGGAGGTGTAAAGAAGAAGGTGAGAAAAGAAAATAAAGGATTGGTA
GACGAGATAAGTGCTACCATCATATTACAGGATTATTTGCAATCAAGAAGATAA
>30B_gene_id_62
ATGATTTTACCGATTTATATTTATGGTCAGCCAGTGCTGAGAAAAGTGGCTGAAGATATT
ACACCTGATTATCCAGATCTCAAGGTGTTGATTAATAATATGTATGAAACCCTTGATTCC
AGCAACGGCATTGGACTGGCTGCACCCCAGATAGGCTTGCCTATCCGCCTCGTTGTTATC
GACCTGGATGTGCTCAGCGAGGATTTCCCTGAGTATAAAGGATTCCGTCATGCTTTCATC
AATGCCCATATCCTAGAGCTCGATGAGGAAAATACCGACTCTTCTGAAGAGGGATGTCTT
TCTATTCCTGGTATCAATGAGAAGGTGGTTCGTCCTACACGCATCCATGTAAAGTATATG
GATGAGGATTTTAATGAACATGATGAGTGGATAGGGGGATATCTGGCTCGCGTGATGCAG
CATGAATTCGACCATTTGGAGGGTACAATGTTTGTTGACCGTGTGTCTCCTCTTCGCAAG
AACATGATAGCAGGTAAGCTCAAGAGTATCATCAAGGGCAATTTCCGTGCTGCCTATCGT
ACTAAGATACGTCGATAG
>30B_gene_id_63
ATGAAGAAGATTCTCTTGGTTCTTTTTATGGTAATGGGCACCATGTCGACTTCTGCCCAA
TATCGTGTAGACCGACTTGTTACGGCCGGTCGGAGTGCATTGTATTATGAGGATTTCGTC
CTTTCAATCAAGTATTTTAATCTGGCTATCGGTGCCAAGCCTTATCTGTATGAGCCTTGG
TATTACCGCAGTGTGGCAAAATTTAATCTGGATGACTTTACGGGTGCCGAAAGTGATGCC
ACCGAGGCGTTGCATCTCAATCCCTATATCAATGATATTTATGACTTGAGAGCCATCTGT
CGCATCAGACAAAACAGGTTTGATGATGCGATAGCTGACTATAATGAGGCTATCAGACTT
GAACCGCGCAACCGAAATTACTGGTTCAACCGGGCTATCTGCCAGATGGAAAACAAAAAG
TATGAGGCGGCGCAGCAGGAACTGGATACCATCGTGGAAAAATGGAAAGACTGGTCGAAT
GCTTATTCGCTCAAGGCTGAAGTGTATCTGCATCAGAAAGATACCGCGCAGGCTGAGAAA
TGGCTAGACAAGAGTCTGCAGCTCAATCCGTATGATGGGGATGCCTGGACTACGCGTGCC
TATATGGCGCTGGCTAGAAAGGAATGGAAAACGGCAGATGAGGCGCTGACCAAGAGTCTG
CATTTCAAACCTAACAATGTCAACAGTTACATTAACCGTGCTTTGGCGCGTATCAATCTG
AATAACCTCAGAGGGGCGATGAGCGATTATGACAATGCCCTTGATCTGGATCCGAACAAT
TTCCTGGCTCATTATAATAGAGGACTGATGCGTGTACAGTTGGGTGATGATAACCGTGCT
ATCACCGATTTCGACTTCATTATCAAGATGGAACCCCAGAACTTCATGGCTATCTTCAAC
CGAGCTCTATTGCATGACAAGACCGGTAATCTGAGAGCAGCCATCAAGGATTATACTAAG
GTTATCAACCAGTTCCCTAACTTCTGGATCGGTTTGTCTAACCGTGCCAGCTGTTACCGG
CGCCTGGGCATGACAGCCAAGGCAGAGATGGATGAATTCCGTATCTTCAAGGCGCAGATG
AACAAGCATATCGGAATCCAGCCGAGATGGAGCGCAAAGACCAAGAAGGAGATGCGTAAG
CGCTCTGAGGTTGACCCGAATAAGTTTGCTTCGCTGGTAGTAGATGACGAACCGAAGTAT
GAACACAACTATAAGAGCGAGTATCGTGGTAAGGTTCAGAACCGTCAGGTAGAAACCGCC
TTCCTGCCGATGTATCAGCTCTCTTATTTCCCAAACAATCAGAATGTAAATGGAGTTCAG
GCTTATGACAAGGAGGTTGATGCGCTCAATCAGCATACCAAGGCAGACAAGGTTTATATC
GTTTGCAGTAAGGAACAGCTCGATGAGAATGGTTCTATGAAGATATTCTCGATGATTGAT
AAACTTTCGGCAGAGTTGAGTGTGGCGAGCGATAATGAAACCAGAAAACGTCTCCTGATG
CGCAGGGCCATCGCTCATAGTGTACTTCGTGATTTTGAGGCTGCCATCAGTGATTTCACC
TATTATATCTCGCTCGATGACAAGAACTCTTTGGCTTACTGGCAGCGTGCTGTCTGCCAG
GCTGAGATGGATGAATTTAACAAGGCTGAGGGCAAGGGTGTTCTGAACATCCATTCTGCC
GAGGCTGATTTCAGTGATGCCATTCGCCAGAACAGCAACAATGCTTACATCTATTATAAT
AGAGGTAATCTTCATGCAGGCAGAAACGAACTTTCAAAAGCAATAGATGATTATACCATT
GCCTTGAGAATTGATAACCGCCTTGCAGAGGCTTATTATAATAGAGGTATAGCACGAGCC
AAGAGTGGCAATAAGCAGACTGCCATCCAGGATCTTTCAAAGGCAGGAGAACTTGGTTTG
TATGATGCCTATTCTGTGATCAAGCGCTTGAATAAGTCGAAATAA
>30B_gene_id_64
ATGAACGAAACACCTTTTAAATTCACATCCGAAGAAAAGGAGCAGACACTCCAGATACTA
GAGCGCCTGAGAACCGCCGTGGGCGACACATTCAAGCCAGGCGATGAGCAGCATCTGCGT
GAAGACATACAGCATGCCTTCATCAACCATCAGATTAAGCGCAATGTCTTCGGAATGAAT
CCAATACTTGCTGCCCTGCAAACCGCAGAAATCGCAGTAAACGAAATCGGTCTGAAACGA
GATGGCATCATCGCCATCCTGATGCAGACCAGCGTCATCGATGGCTATCAGACCATCGAA
GAGATACAGAAGAAATACGGAGATAGCGTAGCCCACATTATCAGTGGTCTGCTTCGCATC
CACGATTTATATAAGCGCAACCCTATCATAGAGAGCGAGAACTTCAGAAATCTGCTTATC
TCATTCTCTGAGGATATGCGCGTCATCCTCATCATGATTGCCGACCGCGTGAACGTGATG
CGACAGATTCGCGATACCGAACAGAAAGAGGCAAAGCATGAAGTAAGCGAAGAGGCAAGC
TACCTCTATGCCCCACTCGCCCACAAACTGGGACTCTACAAACTGAAGAGCGAACTGGAA
GACCTTAGTCTGAAGTATCTCGAGCACGACGCCTACTATATGATAAAGGACAAACTGAAC
GCCACCAAGGCTTCGCGCGATGCCTATATCGCCCGCTTCATCCAGCCAATCCAGGAAAAG
CTCGATGCTGCCGGTCTGAAATATCACATGAAGGGCCGCACCAAGAGTATCCACTCTATC
TGGCAGAAGATGAAGAAGCAGAAGTGCGCCTTTGAGGGTGTATACGATCTCTTTGCCATC
CGTATTATCCTCGATGCACCAAGAGAGAAAGAGTATATGCAGTGCTGGCAGGCCTTTGCC
CTCATCACCGACATGTATCAGCCAAACCCAAAGCGTATGCGCGACTGGCTCAGCGTGCCT
AAGAGCAACGGTTATGAAAGTCTGCATACCACTGTACTGGGTCCTGAAAACAAATGGGTA
GAGGTACAGATCAGAACCGAGCGCATGGACGATATTGCAGAGCACGGACTCGCTGCCCAC
TGGCGCTACAAGGGTATTAAGCAGGGAGAAGGCGGTATCGACGAATGGCTTGCCAATATC
CGTGCTGCCCTCGAAAACAACGATGATCTGCAGCTGATGGACCAGTTTACCACCGACCTG
AAGGAAGACGAAGTATACGTGTTCACTCCAAAGGGCGACCTGCTGAACTTCCAGAAGGGA
GCTACGGTACTCGACTTTGCCTACTATATCCACTCCCGCATCGGCAATACCTGTGTGGGC
GGAAAGATTAACGGAAGAGCCGTCACCTTCCGACAGGAACTCCATTCGGGAGATCAGGTA
GAAATCCTCACACAGAGCAACCAGAAGCCACGCCGCGAATGGCTCAACATCGTGCAGACA
TCCAAGGCTAAAGCCAAGATTCGTCTAGCGCTGAAGGAAACCCAGAAGAAGGACGGTCTC
TATGCCAAGGAACTTCTGGAGCGCCGATTCAAGAACAGGAAACTGGAAATTGATGAGAGC
ATCATGGCGCGCATCATCAAGAAAATGGGATATAAGGAGAACTCAGACTTCTATAAGGAT
GTAGCCGAAGAGAAAATCGACGTGAACAGCATCATCGAGAGATACATAGAGGAGCGCGAC
CACGACCTGAACCTCGCCAATACCAACAAGCCTGCAGAAAGTGCAGAGAATTTTGAGTTT
GAGAATCCTACCGAGGAACTGATGAAACAGAGCGACGATGTGCTGGTTATCGATGAGCAC
CTCAAGGGCATCGATTTCGAACTGGCTCATTGCTGCCACCCTATCTACGGCGACCCAATC
TTCGGATTCGTTACCATCAGCAAGGGTATCAAGGTACATCGCATGGATTGTCCTAACGCC
AAGGAACTGCGCCGCCGTTTCGGTTACCGCATCGTGAAGGCGAAATGGAGCGGCAAGGGA
ACATCCAAGTATGCCATCACGCTCCGCATCATCGGAAACGACGATATCGGTATCGTGAGC
AACATCACCAACATCATTTCCAAGGAAGACAAACTCATCATGCGAGGCATCAACATCTCT
TCCAAGGATGGTCTCTTCTCTGGCAATGTTACCGTAATGATTGATGATGCTGGCAAGACC
GATGCACTCATCAAGAAACTGAGCGCCGTGAAGGGCGTTAAGCAGGTAACGAGAATATAA
>30B_gene_id_65
ATGAATCAGCAAGATCTAAACCAAATCTCTGCTCGCGGTATCTCCGAGCAGCAGATTGAA
CACCAGTTGGAACAAATCAAGAATGGCTTCCCATTCCTCAAGCTCGAGGGTGCGGCTGCT
ATCGGTAAGGGTATCATGGCTCCTACAGCTCAGGAAGTAGAGAACTACGAGAAGGCGTGG
AACGACTACAAGGCTGAGGGTCACAAGATTGTGAAGTTCGTACCTGCTTCAGGTGCGGCT
AGCCGTATGTTCAAGAACATGTTCGCGTTCCTGGATGCTCCATACGATGTTCCTACTACT
GACTTCGAAAAACAATTCTTCGAGAATATCAAGAAGTTTGCTTTCCGCAAGGCACTCTGC
GATAAGTGCCATGTAAACAACGAGAAGGGCATTATGTGCCTTATCAAGAAGGGCGATTAC
AAGGCTATCGTGGCTAATCTCCTCAAGCCAGAGGGATTGAACTACGGACAGTTGCCTAAG
GGATTGCTCCAGTTCCACGAGTATGAGGACGAGGTTCGCACCCCAATGGAGGAGCACCTG
GTTGAGGCTGCGCTCTATGCTAGCAGCAACGGCGAGGCAAACGTTCATTTCACCGTTTCT
CACGACCACCTGGAACTCTTCAAGCAGATGGTAGCCGAGAAGGTAGATAAGTATGCACAG
CGTTACGGCATCAAGTATAACATCTCATTCTCAGAGCAGAAGCCTAGCACCGATACCATC
GCTGCCAATCCTGACAATACTCCTTTCCGTAACGAGGATGGCTCATTGCTGTTCCGTCCG
GGCGGTCATGGCGCACTCATCGAGAACCTCAACGAGATAGATGCTGATGTGGTATTCATC
AAGAATATTGACAATGTGGTTCCTGATCGCCTGAAGGCTGAGACTGTTACCTGGAAGCAG
GTGATTGCAGGTGTATTGGTTACTTTGCAGAAGCAGGCTTTCGATTATCTGAAAGTTTTG
GATTCTGGTCAGTACAACCATGAGAAGCTGGAGGAGATTATCCGCTTCGTTCAGCGCGAC
CTCTGCTGTCGTAAGGCTGATATCAAGGAGCTGGAGGATGCCGAACTGGTTATCTATCTG
CGTAAGAAGTTGAACCGTCCTATGCGTGTCTGCGGTGTCGTTAAGAACGTGGGCGAGCCT
GGTGGTGGTCCATTCCTTACCTATAATCAGGATGGCACGGTAAGCCTTCAGATTTTGGAG
AGCTCTCAGATTGACAAGAATAACGAGGAGTATATGAAGATGTTCACCGAGGGTACTCAC
TTCAACCCGGTAGATCTCGTCTGCGCGACCAAGGATTACCAGGGCAATGCCTTCGATTTT
CCTAAGTTCGTTGATCCATCTACCGGTTTCATCTCCAGCAAGAGTAAGAATGGTAAGGAT
TTGAAGGCACTCGAGTTGCCAGGTCTCTGGAATGGTGCGATGAGTGACTGGAATACAGTA
TTTGTAGAGGTTCCTCTCGGTACATTCAACCCAGTGAAGACCGTGAACGATCTGCTCCGC
GACCAGCATCAGGCTGTAGAGGGTGGTATCAAGCACGAGCATCATCACGAACACGGAGAG
GGCGGCTGCTGTGGTAAGCACTAA
>30B_gene_id_66
ATGAACATTAACAAGGTAAAGAAGTATGGTGAGTTCGTAGAAATTGCGGCTCCTGTAGAA
AGAACAACAGCTGAAGAGTATCCAACAGTATTAGGCGGAGAAATTTGGTACAACTAA
>30B_gene_id_67
ATGGCAAAACCAAAGATTCTCATCATCTATACCGGTGGTACCATCGGTATGGGAAAGGAC
CCGATGACAGGTGTACTGGAACCTCTTGATTTCAATCACCTCGTTTCTTCCATGCCCGAA
TTCAAGCTCATTCAGGCAGAAATCGATGTGCGAAAATTCGACCCACCTATCGATTCCAGC
GACATGGATCCAATGCGCTGGGCAGAAATCGTAAGCATGATATCCAACAACTACAACGAC
TATGACGGATTCGTAATCCTTCATGGCACTGATACTATGGCTTACACTTCGTCTGCCCTA
TCTTTCATGCTTGAGAATCTGACCAAGCCTGTAATATTGACAGGTAGCCAGCTGCCTATC
GGTGAATTGCGAACCGACGGCAAGGAGAATCTGATGACAGCTATAGAGATTGCTTCTGCC
AAGAATGCTGAAGGACGCCCTATGGTGCCCGAGGTATGCATCTTTTTCAACGGCAAGCTG
ATTCGCGGTAACCGTGCCATCAAGATCAATGCCGAGGGATTTCATGCTTTCGAATCATTC
AACTACCCTCACCTCTGCGATGTAGGAATCAATTTCCAATATCACGACCATCACATTCTT
ACGCCGGATTACAGAAAGCCAATGGTTCCACACCTGAAGCTCGATCCGAACGTCATCGTG
TTCAGTCTCTTCCCGGGTATCCAGGATAACATTGTGCGCCACGTGATGGAATCACCAGAC
CTCCGCGGCATCGTGATGCGTACTTTCGGTTCAGGCAATGCTCCTCACACGCCATGGATC
ATGCGTCTTCTGGATCAGGCTGCCCATCGCGGAGTAAACATCGTGAATATCAGCCAATGT
CTTACGGGCAGTGTAGAGATGGAACGCTACGGAGCCGGCTTCCAGTTGAAAGCAGCTCAT
GTGATAAGCGGATACGATTCTACGGTAGAGGCTATGGTCACCAAGATGATGTATCTGCAG
GGAAGATATGCAGATAACAAAAAGGTAAGAGAAAAACTGACCGAATCCCTGGCGGGCGAA
ATCTCTATATAG
>30B_gene_id_68
ATGGTAAAAATCACATTCCCAGACGGATCTGTTCGTGAGTATGAACAGGGCGTAACTGGC
TTACAAATCGCCGAGAGCATCTCACCGGCTCTCGCTCGCAACGTTGTATCTTGCGGTGTT
AATGGTGAGACAGTAGAGTTGAACCGTCCTATCAATGAGGATGCAAATGTAGAACTCTAC
AAGTTTGAGGATGAGCAGGGTAAGCACACATTCTGGCATACATCTGCCCACTTGTTGGCT
GAGGCTCTTCAGGAGCTTTACCCAGGCATCCAGTTCGGTTTCGGTCCAGCCGTAGAGAGT
GGTTTCTTCTACGACGTGATGCCAGCCGAGGGTCAGGTGATCTCAGAGAATGATTTCGCC
AAGATTGAGGCTAAGATGATGGAACTTGCCAAAAAGAACGAACCTGTGGTTCGCAAGGAG
GTGGCTAAGGCTGATGCTCTCGCTGAGTTCAAGGCTGACGGTCAGACTTACAAGTGCGAG
CATATTGAGCAGGACTTGGAGGATGGTACCATCACCACATATACCCAGGGCAATTTCACC
GACCTCTGTCGTGGTCCTCACTTGATGAACACTGGCCTTATCAAGGCTGTGAAGATTACA
AGTGTGGCTGGTGCATTCTGGCGTGGTGATGCCAAGCGCGAGCAGATGACCCGTATCTAC
GGTATCAGCTTCCCTAAGAAGAAGATGCTCGATGAGTACTTGGTAATTCTCGAAGAGGCT
AAGAAGCGTGACCACCGTAAGATCGGTAAGGAGATGGAACTCTTCATGTTCTCAGAGCGT
GTAGGTAAGGGTCTTCCTATCTGGTTGCCAAAGGGTACACAGCTCCGCCTGCGTCTGCAG
GAGTTGCTTCGTTCTCTCCTGAAGCCTTACAACTATCAGGAGGTTATCTGCCCAGGTATC
GGTGGCAAGAGTCTCTATGTAACATCTGGTCACTATGCTCACTATGGCAAGGATGCATTC
CAGCCTATCCAGACACCGGAGGAGGATGAGGAGTATATGCTCAAGCCAATGAACTGTCCT
CACCACTGCGAGGTCTACGCTCGCAAGCCTCGTTCTTACAAGGATCTTCCTTTGCGTATT
GCAGAGTTCGGTACCGTATTCCGCTATGAGAAGAGCGGTGAGCTCCATGGTTTGACTCGT
GTTCGTACATTTACACAGGATGATGCCCACATTTTCGTTCGTCCAGAGCAGGTAAAGGCT
GAGTTCGAGAATGTAATCGACGTAATCCTGAAGGTATTCAAGATCTTCGGTTTTGAGAAC
TACGAGGCACAGATATCTCTCCGCGATCCTAAGGATACAGAGAAGTATATCGGTTCTGAT
GAGATTTGGGAAGAGAGCGAGAACGCTATCCGCGAGGCTTGCAAGGAGAAGGGCCTTGAG
ACACGCGAGGAGGTTGGCGAGGCTGCCTTCTATGGTCCTAAACTCGACTTCATGGTAAAG
GATGCCATCGGTCGTCGTTGGCAGTTGGGTACCATCCAGGTGGATTACAACTTGCCTGAG
CGTTTCAAGTTGGAGTATACAGCCGAGGATAACTCAAAGAAGACTCCTGTGATGATTCAC
CGTGCACCATTCGGTTCACTGGAGCGATTCACAGCCGTTCTCATCGAGCATACCGCCGGT
CACTTCCCATTGTGGTTGACTCCAGACCAGGTTGCAATTCTTCCTATCTCTGAGAAGTTT
AACGATTATGCTCAGAAGGTACGTCAGTACTTAGACAAGCAGGGTGTACGTGCTTTGGTT
GATGACCGTAACGAGAAGATTGGCCGCAAGATTCGCGACAACGAGTTGAAGCGTGTTCCT
TACATGGTCATCGTTGGTGAGAAGGAGAGTGCCGAGGGCTTGGTATCTATGCGTAAGCAG
GGTGGTGGCGAACAGGCTACCATGAGCATGGAAGAGTTCGCTCAGCGCATCAATGCCGAG
GTTGCAGAGCAGCTGAAGGCAGCTGAGGAGTAA
>30B_gene_id_69
ATGACAGAAAATGAGATATCTTATAAGATCATTGGAGCTATTTATAAGGTTTATAATGAA
TTGGGACCAGGTTTACTTGAGTCGGTTTATAAAGCAGCTCTGTGCTATCAGTTGCGCAAA
GATGGACTTAGGGTAGAGAATCAGGTAAAGTTGGATGTCATGTATGATGGTAAGGTTTTG
CCTGTAGATTTCCGTCTGGATATTCTTGTAGAAGATAAAGTCATAGTCGAACTGAAGTCT
GTGGCAGAAATGAAAGATGTCTTTCATAAGCAATTGCTTACGTATTTGCGTGTGGCGAAG
AAGCATCTTGGAATATTGGTCAATTTTTCCACCACAGATATACGAAAATCAATCTTCCGT
AAAGTCAATGGATATACTCCCATGGATTGA
>30B_gene_id_70
ATGAAAAATGACAAAATGAAAAATCAGTACCGCGTAAACGAACAGATTCGTGCACGCGAC
GTGAGAGTAGTGAGTGATGGTGGAGCAGAAGTGATGCCAGCACGTAAGGCGTTGGAGTTG
GCACGTCAGCAAGAGCTTGACTTAGTCGAGATATCTCCTAATGCGCAACCACCAGTTTGC
CGTATAGTTGACTATTCTAAATTCCTTTACCAGCAGAAGAAGCATGCAAAGGAAATGAAG
CAGAAGCAGGTAAAGGTGGAGACCAAGGAAATCCGTTTCGGACCTCAGACCGATGAGCAC
GACTATCAGTTCAAGCTCAAGCACGCTATGGAGTTCCTCAACGAGGGTAACAAGGTTCGT
GCATACGTTTTCTTCCGTGGTCGCTCTATTCTCTTCAAGGAGCAGGGTGAGGTTCTTCTT
CTCCGTTTCGCCAATGATTTGGAAGAGTACGGAAAGGTGGAGCAGATGCCAAAGCTTGAA
GGTAAGAAGATGTTCCTCTACATGAGTCCTAAGAAGGCTGGTACTGCAAAGAAGAGCCAG
CAGAAGATGGACCGTGAGAAGCGAGAGGCTGAAGCTAAGGCTGCTGCAGATGCAGAGCGT
GCTGCTAATGCTGAGAAGAATAGCTTGCTCGCCAATGCTAAAGGCGGCGATACCCTGAAG
AAACTCGCAGAAGGAACAGAGGATTAA
>30B_gene_id_71
ATGCCAAGATCAGTAAATCACGTTGCATCAAAAGCAAAAAGAACAAGAATCTTGAAGCTC
ACTAAGGGTTACTATGGAGCTCGCAAGAATGTATGGACAGTAGCTAAGAACACTTGGGAG
AAGGGTCTTACCTACGCTTATCGCGATCGTCGTAACAAGAAGCGCACATTCCGCGCATTG
TGGATTCAGCGTATCAACGCTGCAGCTCGCCTCGATGGTATGAGCTACAGCCAGTTGATG
GGTGCTCTTCACAAGGCTGGTATCGAGATTAACCGTAAGGTTCTCGCTGACCTCGCTGTA
AACAACCCTGAGGCTTTCAAGGCTATCGTTGCAAAGGTGAAGTAA
>30B_gene_id_72
ATGAAAAAGTTTATTTATTTAATGGCCATGGTTTGCACCCTTGGCTTCTTCACCGCTTGT
AGCAGCGATGATGATGACAATGACAAAGACTACTTTGTACGCAACGAGAAGATTGAAGGA
ACCTGGAAGGTACAGGAAGCAGGTTTTGATGCAAATGGCAATTCTACAGGTTCAGTTGTA
TTAAACTGGGAAGGTTCTAATGATGCAACCATTACTATCCCAGGCTTGATGGATGAACCA
TATCCTATAAAGGATGCCATCAAAATGGCTCCAATGTTACTCAACAGCCAACTCAGAAAC
GTTTTGCAGGATGTAACCTTCAATGAGAAGGGACAGATTTCTGCAACCTATAAGGAAGAG
TCTGATGACAAGGACTGGAAGGTTGCTAACGATTACGCTTCATACCAGGTAGTTAACGAG
AATATGATTACCTTATTCCTGAATACAACCAAGATTACAGAAGACATCGACGATGCTCAG
GAGAAGGCAATGATTACTAACATGTTGGATCAGTTTAAGACCGGTATTCCTGTACACGTA
TCTTATCCAGCAACCAACAAGGTATATTTCTATGTTGACAAGGATTTCGTAGCTCCTATC
ATCGCAATGCTTTATGCTCAGGTTAACAAGATTCCTACTACAGGTATGGACAAGGAAGAT
TTGGCACGATTCATGATTTTGAAGTCAGTTGTCAATCAGCTTCCTGCCATCATGGAAAAG
ACCACCAAGTTTGAGGCAGGTATTGAGTTGATCAAGTAA
>30B_gene_id_73
ATGAAGAAGATAACAATATTAGCTCTCCTGCTGACATGGGGCACTGCTACATGGGCAGAA
GAAAATGAGAATCAGAAGACTGAGGAGCACAAGCAGGTAGAAGAAAGCAAGCGTACCTCG
TGGAACAAATATCTTCACGGCTACCAGTATCAGGCTCGCGTGGCGTATAATATCGGAGGC
ACAGCCCCTATCGGTCTTCCTGCTACCATCCGTACACTACACAGCTATACCCTGCAACCT
AACTTCAGTCTGGGTATCGATGCTTATCACCCACTTTCAGGCAAATGGGGATTCGTTGGA
GGTCTGCACTTTGAAAACAAGGGCATGAAGATTGATGCAGGCGTAAAAAACTATTATATG
AGAATAGTACGTGGCGGAGAAGAACTGAAAGGTATATTTACAGGCAACGTGGTTACGAAG
GTAGACATGAGTCTCATCACAGTACCATTGCAGGCAACATACGACATTTGCGACAACCTC
CGTTTCAAGTTGGGTCCGTATGTTAGCTATGTAACATCAAAGAAGTTTGAAGGCTGGGCA
TACGATGGTTACTTGCGCCGCCAAGAGGAAGGTCATCCTAAGGGCGATCCTACCGGACAG
AAGATAAAGTTGGGTCATGACGAAGGCGAGCGTGGTGATTACGATTTCAGCGATGACATG
CGCAACTGGCAGGTGGGCGTAGATTTCGGAATAGACTGGCGCTTGAACAACCGTTGGGGC
CTCTGCGCCGACCTGAGTTGGGGTCTGAACGGCATCTTCAAGAAAGATTTCGAGACCATC
GAGCAGACGATGTATCCTATCTACGGCAGCGTAGGTATCACGTATCAGCTGAAGTAA
>30B_gene_id_74
ATGAAACAGTCAAGATTTATAGTAGCTGCTCTATCAATGAGTTGTATCACTACCCTCTCC
TCCTGCTTTAAGGAAGAACCACTCAATGCCGAATGCGACATCGAGCAGGCATACATACAT
GTAGACAACAAGATTTTATTGAACTTGTTTACTAATCCATCTGATACATTGGTCAATGTG
CAGAGTGATCAGACAAAAATCGAGTTCACGATGAGACCATTTGCCGCCCTTACCAAACAG
GCACCAATATTCCGCCTTACACCTGGAGCTACCATCTCACCGGAAAGCGGAAGCCTTCAG
GATTTCTCCAAAGGTCCAGTTACATACGTGGTTACATCGGAAAACAAGCAATGGAGTCGC
ACCTATCAGGTAAGCATCAAGAAGGGACAGACTACTATACTAAACGAGAAAGAATTCGAA
TTTGAAGACGCATACCTCAGCAAGGGATACTACAACTGGCAGGAAAATTGGAATGGAGAT
ATTCTCGGCATCTGGGCAACCGGAAACTCAGGATTCAATATCAGCAACCCATCAGCTAAA
CCAGAGGAATATCCTACCGTGATGATAGAAGATGGACACAGGAGAAAGGGAGTGCAACTC
ACAACCCGACGCACAGGTGGGTTTGCCGATGTAGTGAAAAAACCTATCGCTGCCGGCAAC
CTCTTTATCGGACAGTTTAATGCTACCGATGCCCTTACCGATGCAATGAAGGCAACAAAG
TTCGGTCGCCCATTCAGTTTTAGTGCCAAACCAGTAAAGTTGGAAGGCTGGTATAAGTAT
CAGGCTGGCGAAAAATTCACCGACAAGAATATGCAAGAACTTGACCGCCATGACTACGGA
ACCATTTATGCTGTACTCTATGAGAACATCGATGAAAAAGGAAATGCCGTATTGCTCTAC
GGAGATAATGTACAGACCAGCAAACAGATAGTAGCACTTGCCCTGGTAGGTGAAACCCAT
GATGACAACGGAAAAGTTGCTATTGGAAACACAAAGGAATGGCATCACTTCAGCGTAGAT
TTCAAGTATAAGAAAGCCATAAACCCAATCAAGTTGAAGAATGGTGGCTACAGTCTCACT
ATTGTCAGTTCATCCAGTTCAGATGGAGCCAACTTCCTGGGTGCCGTAGGCAGTACCCTT
TGGATAGACAGTTTCAAGTTGATTTGCGAATAA
>30B_gene_id_75
ATGTCAGATTTAAAGAACGTAAAGCCATTGGACGACTTCAATTGGGATGAGTTTGAGAAT
GGCACAAGCGCAAACGTCAGCAAAACAGACCTCGAGAAGGCCTATGACGAAACTCTTAAC
AAGGTAACAGAACACCAGGTTGTAGAGGGAACAGTAATCTCTGTAGACAAGAAAGAGGTT
ATCGTAAACATCGGTTACAAGAGCGATGGTATTATCCCAGCTTCTGAATTCCGTTACAAC
CCAGACCTCAAGGTAGGCGACAAGGTTGAAGTTTATGTAGAGAACCAGGAGGACGTAAAG
GGCCAGTTGGTACTCTCTCACAAGAAGGCTCGCCTCAGCAAGTCTTGGGAGCGTGTGAAT
GCAGCTCTCGAGAACGAGGAAGTTATCCAGGGTTACATCAAGTGCCGCACTAAGGGCGGT
ATGATCGTTGACGTTTTCGGTATCGAAGCTTTCTTGCCAGGAAGCCAGATCGACGTTCAC
CCTATACGCGACTACGACGTATTCGTAGGCAAGACAATGGAGTTCAAGGTTGTAAAGATC
AACCAGGAGTTCCGCAATGTCGTTGTATCTCACAAGGCTCTCATCGAGCAGGAGCTCGAG
CAGCAGCGTAAGGAGATCATCGGCAAGCTCGAGAAGGGTCAGATCCTCGAGGGTACCGTT
AAGAACATCACTACTTACGGTGTATTCGTTGACCTCGGCGGTGTTGACGGTTTGATCCAC
ATCACAGACCTCTCTTGGGGCCGCGTAAGCGATCCACACGAGGTTGTATCTCTCGACCAG
AAGATCAACGTTGTTATCCTCGACTTCGATGAGGAGAAGAAGCGTATCGCTCTCGGTTTG
AAGCAGCTCACTCCACATCCATGGGATGCTCTCGACGAGAACCTCAAGGTAGGTGATCAC
GTTAAGGGTAAGGTAGTGGTTATGGCTGACTATGGTGCATTCGTTGAGATTGCTCCAGGT
GTAGAGGGCTTGATCCACGTATCTGAGATGTCTTGGAGCCAGCACTTACGTTCTGCTCAG
GACTTCATGAAGGTAGGTGACGAGGTAGAGGCAGTTATCCTGACTCTCGACCGCGCTGAG
CGCAAGATGAGCCTTGGTATCAAGCAGCTCAAGGAAGATCCATGGGAGGCTATCGAGACT
AAGTATCCTGTTGGCAGCAAGCACACAGCTAAGGTTCGCAACTTCACTAACTTCGGTATC
TTCGTAGAGCTTGAGGAAGGTGTTGATGGTTTGATCCACATCTCTGATCTCTCTTGGACT
AAGAAGGTTAAGCACCCATCTGAGTTCACTTCTGTAGGCGCTTCTATCGACGTAGTAGTT
CTCGAAATCGATAAGGAGAACCGTCGCTTGAGCCTCGGCCACAAGCAGTTGGAGAAGAAC
CCATGGGATGAGTATGAGGCAATCTACACTCCAGGTTCTGTTCACCAGGGTACTATCACT
GAGTTGATGGACAAGGGTGCTGTTGTAGCTCTCGCTGAGGGTGGTGAAGGTTTCGCTACT
CCTAAGCACCTCACTAAGGAGGACGGCACAGTGGCTAAGAAGGGCGAAACTCTCGACTTC
AAGGTTATCGAGTTCGTTAAGGAGACAAAACGCATCATCCTCTCTCACTCTCGTACATTC
GAGGAGGGTAACGAGCCAGTTGCTAAACCAGCTCACAAGCGTGCAAACGGCGGTCGCAAG
AGCAACAACGAGACAGCTATGATCAACAACGTTGCTGCTAGCACATCACTCGGTGATATC
GATGCACTCGCTAAGTTGAAGGCTCAGATGGAGGGCAAGGCTTAA
>30B_gene_id_76
ATGAATTTAACTCATTTTCATACAAATGAAAATTTCGTCCGTTTTTTTCTTTCGCTATTA
TTTATCTTTCCTCTTCATTTCATCATAGAATCAGATGAAAACACGGATTACAGAGAAGAA
CATCACAGG
>30B_gene_id_77
ATGACACTAGTCATCCTTGCCATACTGATATTGGCATATATTCTCATTGCAACCGAGAAT
ATTACCAAGGTGAACCGTGCTGCCGTAGCCATTTTTGCTGGAACGGTAGGATGGGTTCTC
TATATCTGTTTCGGTATGGACTTCGTGACCAGTGAACACTCTTCAGATTATTCACGCTAT
CTGAATCTCGGAATGTGGAACGAGATAGAATCCACCAGTACAACGGTGAAGTATTTTATT
GCCCGTAACATCTTCCTTCCTTATGTGGGTAGAGCAGCAGAAATCGTACTATTCCTGCTT
GCTACTATGACGATAGTTGAAATTCTCAATAACAATGGTTGCTTCGATTTCATACGCCAG
TTGTTACGTACCCGAAGCGCCAAAAAAATGCTATGGATTCTCGCTGCCGTAACCTTTGTT
ATTTCGGCAAATCTCGATAATCTTACTACAACAGTGATGATGCTTACGATGATGCATGGA
GTAATTCCAAACCGTCGTCAGCGCATGGTGTATGGAGGTGCCATTCTTCTTTCTGCCAAC
TGTGGCGGAGCTCTTACCGTTATCGGAAATCCGGAAGGACTGGTGATGTGGAATATGGGT
GCTGTAACGGCTACTCATTATTTCCTGTCGCTTCTGCTGCCATGTCTTGCAGCTTGGCTC
ATTCCGTTGTTGATGATGCAGCGCATGCTGCCTGAAAGAGTAGAGACAGAATGGATTGCT
ATGCCATACCGCGGGGATGATACCCGTCTCAATGTATGGCAGCGCTTGCTGATGCTCTTT
GTGGGCATCGGTGGATTGTGGTTTATCCCTACCTTCCATAATATTACGAAATTAAGTCCT
TTCCTCGGTGCGCTCTGCGTATTGGGCGTACTTTGGATTGTGAACGAGATATTCAACCGT
AAACTCATGAATATGGATGCGATGGCTGACCGTCGTACTCCTAGAGTGTTCCAATACGGA
GTCGTCCAGATGATTCTCTTCGTGATGGGTATCATGCTTGCCATCGGAGTGGTGAAGGAG
ACCGGCGCTTTTGACGATTTTTCTACTCTTCTCAACTCTGTCGGTATGGATGATAAGCGT
CCTGGCGTGCTGTTGCATGGCGTCTTGGCTGGTATCATCAGTACTGTACTTGACAACTTT
GCTACAGCCATGAACTTTTTCTCCCTTCATGATCTGGCAAATGTGAATGATCCTTCATTC
AGCATGCTTGCTGATTATCATACCAATGGTATCTACTGGCAGATGATTGCATATTGCGTA
ATGGCTGGTGGTAACGTTCTTGGTATCGGTACAATCAGCGGTCTTGCCCTGATGAAGATG
GAACGTATGCACATGGGATGGTATTTCCGCAATATTGGCTGGAAAGCTTTGATGGGTGGC
GTCATCGGACTTGCTATCCTTTGGCTCTCTCATATCCTGGTGGCTGGTGCCGCAAACCTA
ATTATTTAA
>30B_gene_id_78
ATGGCAAAGATTAAGACTATTGGAATTTTAACATCTGGAGGAGATGCTCCAGGTATGAAT
GCTGCTATCCGTGCGGTTACCCGTTCGGCTATCTACAACGGTTTCACTGTGAAAGGTATC
TATCGTGGTTACGATGGTCTCATCAATGATGAAATTAAAACCTTTTCTACAGAGAATGTA
AGCGGTATCATCGGCACAGGTGGTACGATGCTGAAGACAGCCCGTTCTAAGGAATTCATG
ACCGAAGAAGGTCGTCAGAAGGCATTTGAAACGATTCAGAAAGAGGAAATAGATGCGCTT
GTCGTGATTGGCGGTAACGGTTCGCTGACTGGTGCGATGAATTTCGCACGTGAGTTTGAT
GTATGCTGCATCGGATTGCCAGGAACAATTGATAATGACCTTTATGGTACAGACAATACA
ATCGGTTATGATACTACGATGAATACCATTGTAGAATGTGTAGACCGCATCCGTGATACT
GCGCAGAGCCACGAGCGTATCTTCTTTATCGAGGTGATGGGCCGTGATGCCGGTTTCCTG
GCGCAGAATTCAGCTATCGCCAGTGGAGCAGAGGCAGCTATCATTCCAGAGGATTCTACC
GACGTAGACCAGTTGGCTCAATTCATGGAGCGTGGTATCCGTAAGTCTAAGAAAAGTTGT
ATCGTCATCGTGTCAGAGAGTCCTAAGTGCGGTGCTCTTTATTATGCCGACCGTGTGCGC
AAGGAGTTCCCTGAGTTTGATGTACGTGTATCTATCCTGGGTCACTTGCAGCGTGGCGGC
CGTCCGTCAGCCCGTGATCGTATTCTTGCGAGCCGTACCGGTTGTGGTGCCATCGAGGCT
ATCATGCAGGGACAGCGCAATGTGATGATTGGTGTACGCAATAACGAGGTAGTATACGTT
CCGCTTTCTGAAGCTATCCGCTCAGATAAGCCATTCGACCGTAAACTGATCAAGGTTTTG
GACGAGTTGAGTATCTAA
>30B_gene_id_79
ATGTCACAAATTAACGGACGTATCTCTCAGATTATCGGTCCTGTTATCGATGTTTACTTC
GATACAAAGGGCGAGAATCCAGAGAAGGTGCTTCCTAAAATTTATGAAGCTCTGAAGGTA
AAACGTCCAGACGGACGCGAACTTGTCATCGAGGTGCAGCAGCACATCGGTGAGGATACA
GTTCGCTGTGTCGCTATGGATAATACTGACGGTTTGCAGCGCGGCTTGGAGGTTATCTCT
ACAGGTAACCCAATCCAGATGCCAGCCGGAGAGCAAATCAAGGGCCGTATGATGAATGTC
ATCGGACAGCCTATTGATGGTATGAATGAATTGGACATGAAGGGTGCTTATCCTATCCAC
CGTGAGGCTCCAAAGTTTGACGAACTTTCTACTCACAAGGAGATGCTTGCTACCGGTATT
AAGGTGATTGACCTGCTTGAGCCTTACATGAAGGGTGGTAAGATTGGTCTTTTCGGTGGT
GCCGGTGTTGGTAAGACGGTGCTTATCATGGAGTTGATCAACAACATTGCCAAGGGACAC
AACGGCTACTCTGTATTTGCCGGAGTAGGTGAGCGTACCCGTGAGGGTAACGACTTGATT
CGAGACATGCTCGAGTCTGGTGTTATCAAGTATGGCGAGAAGTTCCGTAAAGCGATGGAA
GAAGGTAAGTGGGATCTCTCACTTGTCGATCCTGAGGAACTTGCCAAGAGTCAGGCTACC
CTGGTATATGGTCAGATGAATGAGCCACCTGGGGCACGTGCTTCTGTAGCTCTCTCTGGT
TTGACCGTAGCTGAGGAGTTCCGTGATCACGGAGGTAAGAATGGTGAGGCAGCGGATATC
ATGTTCTTCATTGATAACATCTTCCGTTTCACCCAGGCTGGTTCTGAGGTGTCTGCGCTG
TTGGGTCGTATGCCATCAGCCGTAGGTTATCAGCCAACGCTGGCTTCTGAGATGGGTGCC
ATGCAGGAGCGAATCACTTCTACCAAGAATGGTTCCATTACCTCTGTACAGGCCGTTTAT
GTGCCTGCCGATGACTTGACCGACCCTGCTCCAGCTACCACCTTTACTCACCTGGATGCT
ACCACTGAGCTTTCCCGTAAGATTGCATCTCTCGGTATCTATCCTGCCGTAGACCCGCTG
GGTTCTACCTCTCGTATCCTCGATCCGCTGATTGTGGGCAAGGCGCACTACGATTGTGCA
CAGCGAGTAAAGCAGTTGTTGCAGCGTTATAACGAGTTGCAGGATATCATCGCCATCCTC
GGTATGGATGAGCTCTCTGATGAGGATAAGTTGACCGTGAACCGTGCACGCCGTGTACAG
CGTTTCCTGAGCCAGCCATTCACCGTAGCAGAGCAGTTTACCGGTTTGAAGGGTGTGATG
GTTCCTATCGAAGAGACTATCAAGGGCTTCAACGCCATCCTCGACGGTGAGGTAGATGAC
CTGCCAGAGCAGGCATTCCTCAACGTAGGTACTATCGAGGATGCCAAGGAGAAGGCTAAG
CAGTTGCTCGCAGCAGCACAGGCGTAA
>30B_gene_id_80
ATGTTACAGCTAAAGATAGTATCTCCTGAGAAAGTAGTCTTCCAGGGTGAGGTAGAGAGC
GTACTGGTTCCGGGAACCCTCGGCTCGTTCGAGATTCTCAAGGATCACGCGCCTATCATC
TCTTCGCTCGAAGTGGGCAAGGTGGAATACACTACCAAGGAAGGCAAGCAGGTAATGAAC
ATCAAGGGCGGATTCGTGGAATGTAAGAAAAACGAAGTAAGCCTTTGCGTAGAAGTTTAG
>30B_gene_id_81
ATGGAAAAAGACGAAAAGTTGCGCTTGCAGACTATCAGACAGGCGAGTATCAGGTATAAG
CAGATTTCTTTGTGGCTTACAGCAGCAGTGGCTCTTGCCGTGCTCTTTGCATGCAGATTG
TCTGCTCAATGCGATGATATGATAGCCCAGGTTGTTAACCCGTTGGTAGTGAGTGCGATA
TTCTCACTCGCTGCAAGTACTGCTTATGGTGAAGCATGGAAGGCTGTTGCAAAGTCATCG
CCAGCCAATCTCGCCAGGTTCTACATGGCGGCATTGGTCTTGAAACTGATGTCCGGTACA
TTGGTATTCCTCATCTATGTGCTGGTATGCGACAAGCAGAACATTCTGGGTTTTACCGCA
ATCTTTGCCCTTTTCTATGTCGTACTTCTCGTGTTCGACTGCATCTACTTCGCTCGGGTA
GAGAAAAAGAACCGTCTTTCATAA
>30B_gene_id_82
ATGAAACATCTCAAGCAATTCCTCTTGATGGCGATGCTGCTCTTCACGCTGGCACCTCTG
CAGGTATCGGCTAAGGAGAACATCGATGTGAAAGAGATATTGTGGGGTCATATCAAGGAT
TCTTATGAATGGCATATCACCAAGGTGGGAGATCATCCCGTAGTGATTCATCTGCCTGTC
ATCGTGAAAACCTCGACAGGCTGGCACGTGTTCTGCAGCAGCGAATTCTCGGAAGAGAAG
GATGCCAATGGAGACCGTCCGGGCCCTTATAATCTGGTGATCAAGAACGCTGATGCGCAG
GCGAATCCCAACAAGATAGTAGAGAAGGTGGGAGACCAGGAGGTTCGTCCTCTCGACATC
TCCATCACGAAGACCGTTTGCGTGCTCTTCATCGATGCTATCATCCTGTTGCTCTGTGTC
CTGATACCAGCCCGCTGGTGCAGGAAGCACAAGGTGGATGATCCTGCACCAAAGGGTTTT
GTGGGACTGATGCACATGTTCATCATGTCGGTATATACTGATGTAATAGAGGCCACCCTG
GGTAAGGAAGCCCCAAAGTACGCACCATGGTTGCTTACTTGCTTCTTCTTTATCTTCGTG
GCGAACATCATGGGTATCGTACCATTCCCTCCAGGTGGTGGTAACCTGACGGGTAATATC
GCCTGCACCGTATTCTTCGGTGTAACGACATTCCTGATCACCAACTTCACCGGTACCAAG
GAATACTGGAAGGAAATCTTCTGGCCGGAGGTACCAACGTGGTTGAAGGTGCCAGTGCCA
CTGATGCCATTCATCGAGCTCTTCGGAATCTTTACGAAACCGCTGGCTCTGATTATCCGA
CTCTTCGCCAACATGATGGCGGGTCACGCCATCGCACTTTCGTTTGCGGCTATCATTTTC
ATCATGTTCAACATCAGTGAGAATGCTATCGCCAACTATGTGGCAGGTACGGGTATGACA
ATAGTAAGTGTTGCGATGAGCGCCTTTATGATGCTCCTCGAAGTATTGGTAAGCTACATT
CAGGCATTGGTATTCACCATGCTGAGTGCAGTATTCATCTCGCTGGCTCATGTAAAGTCT
CATGAGGCTGAGCCAGAGGTAGTGAAGTAG
>30B_gene_id_83
ATGTTATCACTTTTATTAGCAGCAGAGATTGCAAAGTTGGGTGCCGCAGTAGGTGCAGGT
TTGGCCGCTATTGGCGCAGGTATTGGTATCGGTCGCATTGGTGGCCAGGCTATGGACGCT
ATGGCTCGTCAGCCAGAGAAGATGGGCGACCTCCGTTCTTCTATGATTATCGCAGCTGCG
TTGGTTGAGGGTGTTGCGTTCTTCGCTGTCATCATCGCCATCCTGGCAATCGTTATGTAA
>30B_gene_id_84
ATGGATTTATTAATTCCTGATAGCGGTTTGCTCTTCTGGATGACGCTGGTCTTCATCATC
GTCTTCATCATTCTTTGGAAGGCTGGATTCCCAGCCATCATTAAGATGGTGAACGAGCGC
AAGGCTTTCATTGATGATAGTCTGAAGAAGGCTCACGAAGCCAACGAGAAGCTTGCCAAT
ATCCAAAAAGAAGGTGAATCCATCTTGCAGGAAGCTCGCGAGAAGCAGGCTGCCCTCCTC
AAGGAGGCTGCCGAAACCCGCGATGCCATTGTAGAGAAAGCACAGGATAAAGCACGCGAA
GAAGGCGCACGTCTCCTCTCTGATGCCAAGAAGCAGATTGAGACCGAGAAGCAGAACGCC
ATTCGTGAAATCCGAGGCCAGGTAGCCGAACTCTCTGTTCAGATTGCAGAGAAGGTGCTC
AAGGCTAAGCTCTCTGATGACAAGGCACAGATGGATATGATAAATCGACTGCTGGACGAG
GTTTCTTCTGACAACAAATAG
>30B_gene_id_85
ATGGATATAGGTGTAATATCGGTGCGTTATGCCCGTGCCCTCATCAAGGCTGCACTCGGC
ATGAAGCTCGAAGATCAGGTCTACCAGGAGATGCAGACGCTCTTTAAGAGCTACATCGAC
GTGCCTGAACTGAGATTTACGATAGACAACCCTATGCTTTCCAAAGACAAGAAAGAGGCA
CTTCTCATCACAGCCCTGGGCAAAGAGCCTACGGAACTGAGCAAGAAGTTTATCGCTCTC
GTCTTGAAAGAGGATAGGGAGAGCACCCTGCAATTCATGGCTGCTTCGTATATCACTCTT
TACAGGAAACAGAAGAACATCATCCGCGGTAAGCTGATCACCGCCACTGCCGTTGACGCC
TCTACGGAGGACAAGATGCGCAAGATGGTGGAGCAGAGAACGAAAGGTACTGTGGAGTTC
AAGACCGAGGTGAACCCTGAACTGATTGGCGGTTTCATCCTTGAGTATGATACTTACAGA
ATGGATGCGAGCGTAAAGACTAAGCTCAACAGCATTCTGACACAGCTCAAAAAGTAA
>30B_gene_id_86
ATGTCAGATAAAATTAAACCAAGTGAGGTGTCTGAGGTTCTTCAGCAGCAGCTCCAGGAG
GTTAATGGCTCTCAGCAGTTTGACGAGGTGGGTACCGTGCTTACCGTCAGCGATGGCGTG
GCTCGTATCTATGGTCTGCGTAATGCCGAGGCTAATGAGCTTCTTGAGTTTGAGAACGGA
ACCATGGCTATCGTCATGAACTTGGAGGAAGACAATGTAGGTTGTGTCCTCTTAGGTCCT
ACAGCTGGCATCAAGGAGGGACAGAGCGTGAAGCGTACACACCGTATCGCTTCTATCCGT
GTAAACGACAACTTCCTCGGACGTGTCGTAAACCCTCTGGGTCAGGCTATTGATGGTCTG
GGTGATATCGACCTCACCGATTCTTTCGAGATGCCTTTGGATCGTAAGGCACCTGGTGTA
ATCTATCGTCAGCCAGTAAAGGAACCTCTTCAGACTGGTTTGAAGGCGGTAGACTCTATG
ATTCCTATCGGTCGAGGACAGCGTGAGTTGATCATCGGTGACCGTCAGACCGGTAAAACT
GCCATCGCAGTGGATACCATCATCAACCAGAAGAGTTTCTATGAGGCTGGCAAGCCAGTA
TATTGTATCTATGTAGCTATCGGTCAGAAAGCATCTACCGTTGCAGCATTGGTACAGAAC
CTCAAGGAGCATGGCGCCCTGCCATATACCATCATCGTAAGTGCTACCGCTGCCGATCCT
GCAGCCATGCAGTATTACGCACCATTTGCCGGTGCAGCTATCGGTGAGTACTTCCGCGAC
CGCGGTTACTCAGCTCTCGTCGTATACGATGACTTGAGTAAGCAGGCTGTGGCTTACCGT
GAGGTATCTCTGATCCTCCGCCGTCCATCCGGACGTGAGGCTTACCCTGGTGATGTGTTC
TATCTCCACTCTCGTCTGTTGGAGCGTGCCGCTCGTATCAACGACCAGCAGGAGGTAGCC
GAGCAGATGAACGACCTTCCAGAGTGCATGAAGGGTCACGTAAAGGGTGGTGGTTCTTTG
ACAGCCCTTCCTATCATCGAAACACAGGCAGGTGACGTATCAGCATACATCCCAACCAAC
GTGATTTCTATCACCGACGGTCAGATCTTCCTTGAGACCGACCTCTTCAACCAGGGCTTC
CGTCCAGCTATCAACGTAGGTATCTCCGTATCCCGTGTAGGTGGTTCTGCCCAGATCAAG
AGTATGAAGAAGGTGGCTGGTACACTGAAGATTGATATGGCTCAGTATCGTGAGCTGGAG
GCCTTCTCTAAGTTCTCTAGCGATATGGATGCCGTAACAGCGATGACTCTGGACCGTGGC
CGTAAGAACGACCAGTTGCTGGTTCAGCCTCAGTACCGCCCAATGCCGGTAGGCGAGCAG
GTAGCTATTCTCTACTGTGGTGTTCACGGATTGATGCACGACGTGCCAATGGATAAGGTT
CGCGACTGTCAGGATCTGTTCCTCGATGCAATGCGCAGCCAGCACGCTGATGTGATTGAG
ACTTTGGGCGATGGTAAACTCACCGATGATGCCATTAAGGCAGTCGAGGAGACCATGGCT
AATGTTGCAGGACAATATAAAGCGTAA
>30B_gene_id_87
ATGCCGTCATTAAAAGAGATTAAAACTCGCATAGCCAGCGTTAACAGTACCCGTAAGATT
ACGAGTGCGATGAAGATGGTGGCTTCCAGTAAGTTGCATCATGCTCAGGTAGCTATCCAG
AATATGCTGCCTTATGGAAATATGTTGGAACATATCCTCAAGAGTTTCCTGGTAAGTACT
CCGAATGTCGACCATCCGTTGCAGTTGGAGCACAAGGAGACCAAGCGTATAGCTCTTGTG
GTATACAGTTCTAACAGCAGCTTGTGTGGTGGATTCAATTCCAACGTTATCAAGATGATG
ATGCATGCGGTGGACGAGTATAAGGCTCAAGGCATTGACGACATCACGGTATATCCTATC
GGACGAAAAGTGGCAGAGAAGGCACAGAAACTGGGTTTGAAGATTGGCGGTAACTTTAAT
GATCTTGCCGATCATCCTCGTGCCAGCGCCTGTGCAGATATCGCCTATTCACTTGCCAGG
CAGTATGCTGCTGGTGAGCTCGATAAGGTGGAGATGATTTATCATCACTTTAAGAGTGCC
GGTTCACAGATTCTGACCCGCAAGACTTTCTTGCCTATTGACCTCAGCACTGAGGCGATA
GGAGTGGACAACGATCGTGACCTTACCTCTAATGTGGCTACGGCAAAGGCTCAGGAATAT
CTGCGCCAAAAGCAGGCTGAAGCTGACGGACGCCAGAGTTCTGAGGCAAAACCTCTGAAT
GATGACTTCATTGTAGAGCCAGACTTGGAGACTGTTTTGGGAGTCTTGATTCCTAAGCAG
CTTCGTCTGATGATTTATACAGCGTTGCTGGATAGCCAGGCGAGTGAGCATGCTGCCAGA
ATGGTGGCCATGCAGACCGCTACGGATAATGCCGATGAACTCTTGCGCGAACTCAACTTG
CAGTACAACAAGAGTCGTCAACAGGCCATTACCAATGAATTGCTTGATATTGTGGGAGGT
AGCGTAAACAACTAA
>30B_gene_id_88
ATGGACAATTCAATAAAAGATATCAATCATTCTCTAAGCATACAAGCCGAGACTCTTGGC
GAACCAGCCGAGACAGAGGCATCATGGTATGCCATGCGCGTGTTCATGAACAAAGTGGCG
CTTTGCCGAGACTTGTTCAACCTGTTCAACAACGCGCTTAAGGATCCTGACCAGATGAAA
AACACATTCCCCGAAGACATGATGGGCGATGTGATGGAATATTACGCCCCTTTCGTAAAA
GAGAGACATGTAAACAGCCAAGGCAAGAAGATTGTGGTGGAGCGCCCACTCATACCCTCG
CTTTTCTTCATGCGCAGCAACAAGCGACAGGCGCTATGCCTGGAGCGGGAACTGTGTGGC
AAGGCAAGGCTATATCGCCAGCTGGTGGACTTCGACCCACAGCCCATCGCCATTCCCAAG
AGACAGATGCAGATGTTCATGATGGTATCGTCGGGCGATCAGGAGGGGCTGGAATATTTC
GAGGATGGAGCCTTCAACTGGAAGAAAGGTGAACGTGTCAGGGTCATCGACGGCAGGTTC
AAAGGTCTGGAGGGCGAAATCAAGCGCATCAATGGCGACCATCGCCTCATCGTGTCGATA
GACGGGGTCTGTGCTGTCGCCACCACCTATATACCAAGATGTTTTCTAGAAAAAATATAA
>30B_gene_id_89
ATGAAATATCGTAATTCATTGCTTTCTGGAGCTTTTTGTACGGGACTTCTTGTCCTGTCA
GCTTGTGGAACCCCACAACAAATAGCTTATTTCCAGGATTTTAACCAAAATCCTGATACG
CTGGTCAATCTGAAAAGTGCGGTAATCACCGCCAAGCCAACAGATAAACTCTACATCGGC
GTGAAGAGCAAGGATCCACAGATCTCACAGCTCTTCAACCTTACGGGAAGCTCCACCAGC
TACTCTACGTCGTCCATCGCCAAGGATGCCTATTATTATACGGTAGACAGCAAGGGCAAC
ATCGACTTTCCTGTGCTGGGCACCCTGCATGTGGCAGGTCGTACCCGAGAGCAGATTGCC
GAGGAAATCAAGAAAGTTCTGGTGGAGCGCAACTTGGTGAAGGATCCCGTGGTGACCGTC
AGCCTGACAAATCTCCACTATTCGGTGATGGGTGAGGTGGCACGCCCTGGACAGTATGAA
ATCGAGGACGAGAAAGTGACTATTCTCGATGCCCTTAGCAAGGCGGGCGACCTGACCATC
TATGGCACCCGTGAAGACGTGATGGTGTTGCGCCAGGAAAACGGCCACCAGAAGATCTAC
AAGATCAATCTCTGCTCGGGAAACAGCGTGTTCAACAGTCCGGTATATTACCTGCAGCAG
AACGACGTGGTTTACATCAGCCCCAACGAGACCAAGGCTCGCCAGAGCACGGTCAATGGC
AACAATGTCAGGAGCACGGGCTTCTGGATTAGCCTTGCCTCACTTGCCACCAGCGTGGCG
GTACTTATCGCGAAATAA
>30B_gene_id_90
ATGATTCAGAATAATCAAGCGACGATGCAGAATGTTCTGGTTCGTCGCCCCCAGCAGGCA
GAAGACTTCATTCGTCTGCAAGACTTAATGTATCTGTGCCTTGTGCGCTGGCGATGGTTT
GTTATCTCGCTCGTTGTCACCCTGGGCATAGCCACTTATAACCTCCTCTCCACGCCGTGT
GTCTATCAGCGCACGGCATCCATCCTCATCAAGGAAGACGGCAAGAGCCAGAGCATCAAC
AGCGATGTGGCCAGTATGTTCTCCGACATGGGAATCTCGGGAGGCAAGTCGAACGTCAAC
AACGAGTTGATTGCCATCCAGTCGCCAGCCGTCTTGCTGGAGGCTGGCAAGCAGCTCAAA
CTCGACGTAAACTACAGTGAAGACGGTACCTTCCATCCTGTGGCTCTCTATGGCAGAACG
CTGCCTGTAACCGTTCATTTCTATAGCTTGAACGATATGCAGAGCGCCAATTTGGATGTA
GAAGTAAAGCATGGCAACCTGTTTTCCATCGTACACGTGAGTGGCACCGACAAGGCTGGA
AACCAAGTGGAATCGGACGAGGAGGTACAGGGCAAGCTGGGTCAGACCGTCCGCACGGCG
ATGGGCCATGTATGCGTAGACCAGGCACCGGGCTATTCAGCCTTCATCAATGGACATGAG
AGCAGGAAACTGCATGTGACTCGCACCAACCTCTATGCCATGACCGACCATATCAAGGCG
TCGCTCTCGGCAAGCATCAGCGAGGAGAAGGCAACAGTCATCGACCTGACCTATAAGGAC
CAGCTCACCCAGCGCGCCGAGGACGTGCTGAACACCATCATCTCCGTATACCGCAAGAAC
TGGATGGAGGACAAGAACCAGATGACCGTCTCCACCTCCCATTTCATCACCGAGCGCCTG
GGCGTCATCGAGCGGGAACTGGGCGACGTAGACAAGGACATCTCCTCGTTCAAGAGCCGC
AATCTGCTGCCCGACGTAGAGACCGCCGCACAGCAATACATGCAGAAGAGCGGCGACGTA
GACAAGCAGATACTCGAGCTGAACTCACGCCTCTCCATGGCACGCTACCTGCGCGACTTC
CTGACGGGTAAGGTGGGCAAGAACCAGCTCCTGCCAGCCAATATCGGCATCGACAGCCCG
GGCATCGAGCAGCAGATTACCGAATACAACAAGCAGCAGCTGGAGCGCAATAACCTGGTG
GCTAACTCCAGCGAGCAGAACCCATTGGTGGCTGACTATGACCAGAGCCTCGCCTCCATG
CGCCATAGCATCGTAACCAGTATCGACAACTTCGTGGTGACACTCAACTCGCAGCTTGGC
AACCTGCAGGCAAACGAGGCGCAGACCACCAGCCAGATAGCCAGCAACCCTACCCAGGCA
AAGTACCTGCAAACAGTGGGTCGCCAGCAGAAGGTGAAGGAGGCGCTCTACCTCTTCCTC
TTGCAGAAGAGAGAGGAAAACGAGCTTTCCAAGGCTTTCACCGCCTACAATACGCGCATC
ATCACCCCTCCTACGGGCGACACCAAGCCCGTGCAGCCTGTGCGCCGCAACATCATCCTC
GTGGCTTTCGTTCTCGGAGTCCTGATACCTGTGGTAGTCATCTTTATCCGTGAGAACATG
AACACGACGGTGAGGGGCAGAAACGACCTCAAGAACATCACCATACCATTCCTCGGTGAG
ATACCATACTGCATCAGTCGCAAGAACAGACCAACTCTTCTGCAGCGCATCCAGTTCTGG
AAGAAGCCGAAGGAGACGCTACAGATTGTGGTGAAGGAAGGCAAGCGCGACATCGTGAAC
GAGGCGTTCCGCGTGCTGCGTACTAACCTGGAGTTCATGATAGGTACCCATCCCGAGCAG
AACGTCATCATCCTTACGTCTTTCAACCCAGGCTCAGGCAAGACTCACCTGGCAGGCAAC
ATCGCCATGTCGCTCGCCATCAAGGAGAAGAAGGTGCTCGTCATCGATGGTGACCTCCGC
CATGGTTCCACATCCATGCTCGTGGGCAGCCCTGGCGAGGGACTCAGCGACTATCTCAAC
GGCAGGACCGATGACCTGGAGGGCATCATCTGCCATGGAGAGGAGTATGGACTGGTGAAG
GATTTCGACGTGCTGCCTGTCGGTACCATGCCGCCTAACCCTACGGAGCTCCTCTTCACC
GACCGTCTGGAGAAGCTGATCAGGCAGATGAGGGGTGAGTACGATTATGTGTTCATCGAC
TGTCCACCAGTGGAAATCGTGGCAGATACCCAGATTATAGAGAAACTTGCCGACCGCACC
ATCTTCGTGGTACGCTCGGGCTTGATGCAGCGCAGTATGCTGGGCGACATCGAGCAGTTC
TACAAGGACAAGAAATTCAAGAATATGTCGCTCATTCTGAACGGAACCAAGGCTCAGGGC
GGCCGCTACGGCCACTACTATCGCTATGGCTACCACTATGGCTATGGCTACGGCTACCAC
TACGGCTCCGACAAGAATGGAGGTGCAAAAATAGGAAAGTAG
>30B_gene_id_91
TTGGATAAAAGAATAGAAAAAATATTCCGTGAGGCGTTCCGTTGGATTTGCAATCCGACG
GCAAGCAAGAAAGCACCATCAGAGAGACTCCCCGGCGGCATCGACTGGCACTGCCACATC
CTGCCCGGCGTGGACGACGGATTTCAAGAGGTAAAGAAGTCGTTGGAAATGTTGTGCTTT
TACGAAGGCGCAGGCATGAGGGATGTCTGGCTTACGCCTCATATTATGGAAGACGTACCC
AACGAGACCACCTATTTGCGCCAAGTATTTGCCGACTTCCAGAAACAATATCAGCAGGAC
TTCGCCGAGCGAAACCCTGCTGACAGAAAAATGCTCCGGCTGCATCTCGCAGCCGAAAAT
ATGCTAGATGCGCTCTTCGAAAAGCGCCTGAAGGCAAACGACCTGTTGCCGCTGGGCGAG
GATGGCAAGCTCCTGTTGGTGGAGACGAGCATCTTCTCTGCCCCGATGAATTTTCATGCC
CTCCTGGAGCGCATCAAGAACAAGGGCTACACGCCCGTGCTTGCCCATCCTGAGCGCTAC
CTCTATATGGAGAAGCGCGACTACGAGAAACTCAAGTTGATGGGCATCAAGTTCCAGCGA
AATGCGTTCTCGATAGATGGGCAGTATGGCAAGAAGGTGCAGAAACGATGCAAGTGGCTC
ATGAAGCACGATATGTACGACATGGTGGGCTCCGACATGCACCGCCTCGGCATCTTCTGG
CGATACTGGTAG
>30B_gene_id_92
ATGACACAAGATCGATTTCCGATGACGATTGGCGGCGAGGAGGTGCTCAATGAGCATCTC
CTCGCCGCCTACACAGAGAACGGCGAGATGATGGACTCACCTCTGAGCGTCCGTTTTCTC
GTAATTCATTGCTCGGCAACACGTGCCGACCGTAACTACACCGACAAGCAACTGATGCGC
GACCACAAGAAGCGTGGATTCCGCACCGTGGGCTACCACTTCTATGTCCACAAGGACGGA
AGCATCACGCAGTTCAGAAAGCTGCTGGAGGTGGGCTCACATGCCCGTCCCTACAACCGC
TGCTCCATCGGCATCTGCTACGAGGGCGGGCTGGATGACGAGGGGCGTCCTGCCGACACC
CTTACCCGCGCCCAGTATGACGCAATGTGGAATCTGCTGCGCAAGCTCAAAATCACGTTC
CCACAGGCTAAGATAGTGGGTCATCGTGACTTGCCGGGCACCACCCCGAAGGCATGCCCT
TGCTTCGATGCAGCGAAAAAATTTCCACTTTAA
>30B_gene_id_93
ATGATTGAGTACGATTTAAAGAAGAACAACAACAAGAAGAATGAGAAGGCTTACGGCAAA
TACTACGCCAAGCCCCACATTAGTGAAACTGTAGATCTCGATGAGCTCGCCGACCACATG
CATGGTCACAACTCTCCATTCTCAGCCGGGACCATCAAGGGCATCCTCATCGATGCCGTG
ACCCACATCAAGGAGCTCCTGCTCATGGGCAAGAATGTAAAGCTCGACAACCTCGCCATC
TTCTACATCAGCATCAAGAACAAGATGGGTGCAGAGAACGCCGACGACTTCACCGTATCT
AAGAACATCGAAGGAGTAAGAATGAAAGCCCGCGCCACGGGCGACTTCCGCTCTGTGAAT
CTCAACCTCGACGCCAACTTGAAGAAGTATGGTGCTAAGAAAAAGAAGTCTTCGACCACC
ACCGACTCCGAAACAACTACGCCATCGGGAGATACAGGCAAGAGCGAATCTGGCTCTACC
ACTAACCCAGGCAGCGGTTCGGAAGGCGATGGACTTGAGTAA
>30B_gene_id_94
ATGAAAATCAAGATATACAAAAAATTCGAGCTTGCCAAGCTCTACTTTCCGGAGCAGTCG
AAACACGTGGCACTAAACCACCTGATGCGAATGGTAAACCACTGCCCGCCTCTGCTTGAA
GCCTTGCGAAGAGAGGGCTACGAACGGTTGGCGAAGACCTTCACCATGCGCCAGACGCTG
CTCATCTATGAGTATCTGGGCGAGCCATAA
>30B_gene_id_95
ATGACAACAACAGAACAAAAACAAGAAATGGTATTACCATCTTTCTTCTATGCTATCGCC
TCCAGCGAAAGCAGACAACTCATCAGTCTTGATGAACTGCAGCGAATCATCACCCTCGAC
GCCATGACCCAGGCTCGTACCGAAGACTACCGCAAGAACATGCGCATCAGCAGCGAGCTC
GCTCATCAAACCAAGGTGATGATGCCAGGCATCACTACCTCCGTGCTCATGGACGGACGG
GGCAAGGAACTGCGCAACGTGGTGAAGACCACCCAGATGATCGCCGTGGATATCGACAAG
ATTCCTGCAGAAAAGATGAAGGAGGTCGTACAGAAGGCGGACGCCGACCCTCATACCATG
ATGAGGTTCATCACCGTGAGCCAACGGGGCCTGCGCATCATCTCCAGATACCTGCCCATA
GATGACGACGAGGTGACCGCACTGGAACTTTTCGATGTGATCATACGCAAGGCGATGAGC
TATTACAGTAAGTTGCTAGGCGTGCCTGCCGACGAGCAATGCGTAGACATCACCCGGATG
TGCGGACTCGCACACGACCCTACCGCCTACTTCCATTGGGACGCAGAGGCTTTCGGCCTG
GACACCCACGACCTGAAGGCGCTCTACACCAAGAAGGCCAACGAGGCGAAATATGCCAAA
CGTGCCAGCAAGCGCAAGCGAAACAGCCAGAAGATGGTGGCACTGGGCAAGGGGGTTCCC
TCGATGGACGAGGCAGCGCAGCACATACTGAACCTACTCGACACGTGGGGCTACAAGTTT
GAGAGCGGTGCCCACAACGAGTATGTGCTCCACTTCGGCAAGGTGTGCGTGCGCTATGGC
ATAGACAAGGAAGAGGCAATGACCTACGCCAAGAGCAACTTCAGCCCCGACTATCCCGAT
GCTGACAGCGTGATGAAATCATGCTACAAGCACACCGAGAAACTAGGCACCTGGCACTTC
TACCGCAAAGGCGAGGGCTTCTCGGGTAAGCCGACCGTCAAGGTAATCAAGCAGTGGCTC
TCAATGAGATACGAGTTCCACCACAATGAGGTGACGGGATTTCACGAGGTGCTGAGTCGC
GATATAATCAAAGGCAAATACCATAAGTGGACCCGCATCGACGACAACATAGAGAACACC
ATCTGGACCCAGATGGACGAGATGGGACTCGAAGTGAGCGCCATCAAGCTGCACGCCATC
ATCAACAGCGACTTCAGCGAGCCTTGGGATCCCTTCGACGAATATCTCAGGAGTCTGCCA
AAATGGGACGGAAAGACCGACTACATCGACGAGCTTGCCAACCGGGTAACCATCAACTAT
TGCCCTGGCTACCACCACTCGCAGGAAGAGTTCAGATACTTCTTCAAGAAATGGCTCGTA
TCGATGGTGGTGGCATGGGTATCACCGAGAGTGGTGAGCCAGACCATCCTGATATTCATC
GGGAGGGGTGGCATCAACAAAACCACATTCTTCTATTATATCCTGCCACCTTGCCTGCGC
CAGTACTTCATCAACGAGTCAACCGCCAACTATACCGACAAGGACTTCATGGAGGCTTTC
TCAAGCAAGGCACTCATATGCCTCGACGAGCTGGAGTCTACCTTCGGCAAGGGACTGAGC
GCCCTCAAGAGCAACGTCACCAAGCTGGTGTTCTCCATCCGCCGACCCTACGACAAGTAT
CGTTCGGAACTGCTGCACCGTGGTGCCCTCTGTGGCACCAGCAACAGCATACAGATCATC
ACCGACGAGGAGAACCGCCGCTACTCGCCCTGGTTCGTAGACAACATCGAGAGTCCTAGG
GAGACCCCCATCGACTACCAGCACGTCTATGCCCAGGCTGTAGCTCTGGGACAAGAGGTA
ACCAATCGGGTGAAGAACCAGGAAGAGGGATGGGTATACTGGCTCACCACCGTCGACATC
GACGTGATGAGGGAGCACAACGGCATGTTCATGGTTTCCAACTTCATGGAAGACCAGATA
CTGCGCTTCTACAAGGTACCGAAATCAGACACCGCCCCTCAATATGTAAAGTTCCGCTAT
TCATCGGAAATCATGGAGCGCATAGGCGGAAGTCCCGCCCTGAGCCGCAACATGAGTCAC
CAGAATCTGAGCGCCGTGATGCAGCGACTGGGATTCAAGAAGGTACACCGCGCCAAAGGC
AACGGATGGCTCGTGATAGAGAAGAATCCGGGAGAAATCAACACCGAGGCGATCTGCAGT
CCAAACGAATGCGCAGAAACGTACCTGAAACCGTACAGAGCCGTAGCTACGGATAGCCAG
AATGGTTCTGACCAACAGTAA
>30B_gene_id_96
ATGATTTCTGCCCACAAGTGTTTTAATCTTTTAGTCCACAACGTGTTCTGGGCTATGCGT
GAAGAACTGAAGGAAGACCGCTTTGAGGGTGGTCTTACTGAGGAGGAGAAGCATTGGGCT
TCCACCAAGTCAGCCATCCGCAAGGAGTTCCGGCTGTCTGATGCGTACACCAAGAGTCTG
GAGGCGATGGACCGTGATGTTTCCATCGACGACTACTGGGGCGCGATACGTTGGATGGAG
TCGTTGGTTGGCGAGGCTCACAGAGACGAGCTGCTTCGTCTGATTGACGGGTTGCTGGAA
CCTTTGTCGCCGAAATGA
>30B_gene_id_97
ATGGAAGATGTCGTGAAAATAGCATCCTATATCTGCCAGCGCTATGAGCATCAATATGGT
ACTCGCATTGATGAGATGAAGCTACATAAGTTGCTTTATTTCACTCAGCGTGAATGCTTG
GTTCAGTTAGGAGAACCCATGTTCGGAGCAAAATTCAAGGCATGGAAATATGGTCCTGTT
ATACTTGAAATTCGTCAGCACTATAAAGATAACTCATTGAGTTTTTCTCTATCCCGAGAA
AGTCTCCAAAAATATCAAGGTGTTTTTGATAAGGTCTTTGAGCAGTATGCTCCCAAGCAG
TCATGGAGTCTCAGTACTTTGAGTCATGGCGAATATTCTTGGAAGAAGGCGCGTGAGGGC
TATTCACCATACGATACATGTGATGTTGATATAGATTTGTCGGATATTCGCAAGGATGCA
GAAAGAATCAATATCCGTAGATTCTTATTAGCCCAGTATAAGGATTTTCAAATGTCAAGA
GCATGA
>30B_gene_id_98
ATGAGAATAACTGAAGAACAAGAACGGATATTAGGATCCTTACATTGTGAAAGATTGTCC
TCTAATGTTGATAATTTCAGATTGGTGGATGACTTTTATAATGGAAGGAATCCCAGTATT
GTCAATACGCTGCAAAATGAGGCCTATGAGGATGATGCAAATCACCGAGTTGCTTATTAT
GTGGTTAAGAACAATTCTGGTGAAATATTGTTTTATTTCTCATTGAAGTGTGGCTTGTTG
TATGATGAGTTTCTGGAAGGTGATCGACTCTTAGACATGAAAGCCTTTTATGAGCATATT
TTTCAGTTGAGCAAAGATCCTTCATTGCAAGGAACAGATAAAGATGCAATCAATGCGATA
CTTGAAAAAGCAAGAACCAAGAAGGGATTGAAAAAACTGGAGGTAGCAAGAGCTCTTCAT
CTTTCTTTGGATTCAGAGGAACTTCTTAAAATCTTTGGTGAGAATAACAAGAACGTAGGT
ACCACTTTTGCAGGAGTAGAGATTGTGCATTTCTGTGCAAATGAAGCATATCGTGATTTT
TGGTATCAAACAGGGATACATCAGAAGTTAGGAACAGTTGTGTTTTGGCAATTCATAGTA
CCTAAGATTCTTGATTTAATGGAAATTGTAGGTTGTGAGTATCTGTTTTTATTTGCAGCT
GACTTATCTGAGGATGCCGACCTGGTAAACTATTATGTTGATAATTTAGAGTTTATTGAT
GCCAGTGAGCATAGTGCTGCTACGCCGATGTATGATTTTGCCTGTCGCTTTTTGTGTCAG
GAAACAAGTACATTACAAGAGCGAAGAACCAGTTTCTTTGAGCACTTCAATCCAGATGAG
GAAGTTTAA
>30B_gene_id_99
ATGTGGTTTAATAAACAAGATTCTGACGAGTTTTATCCTCCAAAAGATGAATATCAGAGA
AAATATCGCCAAGCATTTGAAGGCGTTGTAGATAAGTATCTGATTTATCATTGTGAAGAT
GAAAATGCCAAAATACTAATTTACATTGATCCAGAAAATGATATAGATTGGATCATGAAG
CAAGATCCTTTAAATGGGAATGAAGAATTAACTAAGGAGAGAAACAAATGGCTAGCCAAA
CTAGACATAGCACAAGCTTCACCATGTTTGAATTTGACAGAGAAAAACATCATGAAGTTC
AAGATAATGCTAGGAGCTGGTTATGAAAGTGCCTTATATGGAAATTTCGATTCAGTCCAG
TCATGA
>30B_gene_id_100
TTGCTTTTTCTAAAAGCCAGAAACAAAGAACAAAGTAGATACCTTATTTTAGGCGTATCA
ACGATAATAGTTGTTTTGTCTCTAATAGCAGGTTACTTTAGTGCCGTGTTTTCTGATGAA
CAAATAGTCGGCTTAGAACTGGGTGTTCTTGGTTCTTATGTCTCTATTTGGTCAAGATTT
GGAAAAATGAATATGACAGGTTTGGCATCTAAAGATATCCATTATTTAGAGGCTTTTGCC
CGTTTGTTTTGTGGAGAAATCTTTGCTTTTGTAGCCATTTTATTTATTGATACCGGATTA
GTTCTTAAAGATATCACCGTATCAAATCCGTGGGCATATCATTGTATAGTAGGTTTTATT
GCTGGTTTTAATGAGCGATTTGTACCTTCTATTATAGAGTCATTTACGTCAAACGTAACA
GAAGAAAAAAGTAATGATTATGAGACCAAACTATACTTAATTATAAGTGATGGTGGAGGA
AATGCTCCTCTTCGTGGTGTTCACATAGATAAAGAAAATTTTCTGAATTTCTTCAAGTCT
CCAGAAGGTGGAGCCTGGAAGGATGACGAGATAAGTGTATTTGATAAAAATAATTTTTAT
TTAGAAGCTCTAAAGATTAATGATCTTACGGCAAGAGTAAATAAACACCCGATAGATTTT
TATCTGATAGTATTCTGTGGTCATGGATTTACAGATCAAAATCATCAAATTAACTTTGAG
GTTCGTCAGAATTTTCAATTAAATCTTGATGATTTGCTCGGAGCAGTTGCTAGAAGTCGC
TGTTTAGTGATAGCAGATAGTTGCAGAGCTATATATCATTTGCAGGAAGGTGGTCGTATT
GCAGATGTACGCTTGTTTAGCACAAGTGAAGATGCAAGAAATAGTGCTTATGCAGATTTA
TGTCGAAATGAGTATAACGACTTAATAGAGGCTACTCCTTCAACAATGCAGGTGGTTTAT
TTCTCTAATTCTGATAATGAAACCGCTAATGAAAATCCTCGTGTTGGTGGTTTTTATAGT
CATGAGTTGTTGGCTACAGCCAAAAAACAAATAGAAAAAATTAAAACTTTGCAGCAGCAT
GATAATCAGTCTTATTATGTGAGCATTGATGATGTTCACTGTGAGGCTGCTAGGATAGTG
GCGAGCAAAACTCATAATGGACAGCATCCTGATATATATCTAAATTGCAGGTCGAAAGCG
CGCTTTCCTTTTGTTGTTGTTCCACATTGGCAACTGCAATTATTAGATGACTGA
>30B_gene_id_101
ATGGCAGAAAGAGAATCTAGAATAAAGAAAACATTACTAAACGCAAGGGTTAATTTTATA
TATTATTTTATTACCCTTATATTAAGCTTCTTTTCTCGTAAGGTATTCTTGGATTGCCTG
GGAGCTGACTTTGTTGGTTTAACAGGCACTTTGCAAAACCTTTTGGGATTTCTCAATTTG
GCAGAACTAGGAGTTGGATCAGCAATAGGTTATTTGTTATACAAACCTTTATATGATCAT
GATCAAGATAAGATAAATGAGATTATCTCTGTTATGGGATATCTTTATCGAATCATCGGA
TTGGTGATACTTGTTGCCGGTTGTATTTTAGCTTGTTTCCTTCCTCTGATTTATCCTAAT
ACCGATTTTGGTATGGGAATCATAGTGTTTGCCTATTTTACATTCTTGGCAAGTACGCTG
ATTGGCTATTTCATCAACTATCGTCAGAATTTGTTGGGTGCTGATCAGCGTAATTATGTA
GTAACAGCTTACTTTCAAACAGCAACAGTTGTCAAGACAATCCTTCAGATGGTATCAGCC
TATTATACTGGGTCTTATTATCTATGGATGGTAATAGAATTAGTATTTGGTATTGGTTAT
TCTTTCATTTTGAACTGGAAGATAGACCAAACCTATCCATGGCTCAAAGCAGAAGTAAAA
TTAGGCAAGAAACTCTTTAAGAAGTATCCTGAGGTAATGCAGAAAACGAAGCAACTATTT
ATTCATCAAATTAGTGGCTTCGTGCAGTTCCAGACAACTCCATTTCTTACCTATGCATTT
GTATCATTGAAGATAGTGGCATATTATGGTAACTATACCTTGCTGGTGGATAAAATTATA
CAATTAATGAATACTTTCTTAAGTAGCATTAATGCCAGTGTGGGTAATTTGATTGCTGAA
GGTAATAAACAGAAAATTATGGATGTCTTTTATGAGAATTGTTCACTCCGTTATTTGTAT
GCATCGTTTATTACTTTTGTTATTTACTTATTTTTAGAACCCTTTATAACAGTTTGGCTT
GGGGGCGAGTATCTTTTAGGGCATGTTGTTTTAGTATTGTTATGCTTAAAGATGTATGTA
CAAGTTATGGCTGGTAAAACTTATGCATTTATTTATGGCTATGGTCTCTTTGCTGATGTT
TGGGCAGCTATTGTGCAATCGGCAATATTCCTAGTAGTTGCCATTTTGGGTGGATATTAT
TATGGCCTTTCTGGTATTATTGTTGCTAGTATTATAAGTTATTTTGTTATACAAAGTCTT
TGGAAACCCTATTATTTATTTAAAAAAGGATTTATGGAATCTTTACTTCCGTATGTGACA
TATAGCATAGGTATGAATGTAATCAATATTATAGCAATATTGTTACCTACTTATATCATG
CAACAGTTATTTCCTATAAAGAATACTTCATTCAGTAGTATTATTGTGAGTTTTATATTC
ACAATGGCTGTCTATTTGATAATTACTCTTATTTTA
>30B_gene_id_102
ATGAATATACAGGTTAAAGAAATTTTGTACTTGTTGTTTATTCGTGTTCCTTTCTATATA
TTAGGAAAATATCGGAAAAATCATGTAAAGGTACATTGGGGAAGAGGATTGCATAATTTT
GGAGATTGTCTGCAACCTTCCACTTTGAAGCATTATGGACTAACACCTTATTATGTAACG
AGTATGGAAAAAGCAGATGTTATTATGGCTGGATCAATTCTTCAATGGCTTTCTCCTTCC
TATGAAGGATATATAATAGGAACAGGCGGTGATGACAGAAAGTATAATTTTCCTAGTGCA
AAGGTACTTGCTTTAAGAGGCAGCAAAACATTGCATAATTTTTCAAAAAAATCTTCATGT
ATTTTAGGAGATACTGGATTGATAATGCCTTATGTCTTTCCTAATGTTGAAGAAAAAAAA
TATGATTTAGGTGTCATTCCGCATTTCGTAGATGAGTATAATGAGAAGTTTCTTCGTTTA
GCTTCATTTCCGAAAGTTAAAATTATTAATGTTTTGCAATCTCCAGAAAAGGTTATTAAA
CAAATAAAACAGTGTAAATATATAGCTTCATCTTCTCTTCATGGTTTAATCATTGCTGAT
GCTTATCATATTCCTAATATAAGAATTGTGGATTATGATACTTTTGCATATCCTGCATGC
AATTATAAATTTGAAGATTATTATTCTGCATTGGGCTTGGAAGATAATCCTTTTGTCATG
AGAGGAAATGAAAGAAAAGATCAATTGATAGCATTAGCTACTGTTAAGCCAGTAGAAAAA
ATAGAGAAAATCCAAAAAGCGTTAGATGAAGTTATGCGGCAGTTCGCACATATTATTAAG
CAAAGGCAGCGATGA
>30B_gene_id_103
GTGAAAATTTTGCAAGTCGCATCGGGTGATTTCTTTTCCACATACGGAGGAGGTCAAGTC
TATGTTAAGAACATTGTGGATGAAATGATCAGCATGCAGATAAATGTATGTGTTTTGTCC
TTTGTCAGCTTTCATCATGAAGTGAAAGCAAAGCAGTATAAAGGTATTCCGCTATATGAA
ATTGGTACAGGACTGGATGAGGATATAGAAAAGGTAATAGATATACTTCATCCTGATGTA
ATACATACCCATAGTCATAAAGCATTAGTATGTAGCATCGGTAAGAGAAAAAATATACCT
GTTGTGGTAACTTCCCATCATGGAGGTATTTTATGTCCAGCTGGTACTTTGTTGGATTGT
GATGACGCAATTTGTTATAAGCCCGTAAGTATCAATAATTGTACAAGATGTTGTCTTCGC
AATATTCGTACGGGATTATATTGGTATCCACTCGTATCTCTATTGTCTAATAGCGAGTAT
GTTAAATTAGGGCATTGGTTGCAAAATAAACCTTTTGTGCCTTTTATATCCCCTATTGGT
GGAGTAGCTCTTGCTATTGAGCGTAAGAAACAAGAGTGGAATACAATCATTGAAAAATGT
ACTCTTATGATTGCCCCTTCTTATGCCATGGCAGATGCAATGACGATGAGAGGACTAAAT
AAGGAAAAGTTAAAAGTTGTACCACATGGCATACCGATGCCTGATATAACAATTCAGGAA
CCTACACCAATTCAAGGAAAGTTGAAATTTTTCTATGTAGGTAGAATCTGTTATGTTAAA
GGCATTCATGTGCTGTTGAATGCATTCCATCAGGTACTTAATCCTGATATAGAACTACAT
TTGATAGGTGGTAGTGGAAATAAAGGTGAAGAAAAATATATGAAACTGCTGCAAAAGCAA
TATGCTAAGGACAAGAGAATAGTTTGGCATGGTAAAGTTCCTCCTACAGAAGTTTATCAA
ACTATAAAAGATTTTCATATTTCTTCTTCTTCTTCTTTTATGGAGGCTTTTGGACTGAAT
ATTTCAGAATCTTTAGCTATGGGTAAACCTGTTTTGGCAACCCGTTGCGGTGGTGCAGAA
ATACAGATTAAAGATGGAGTAAATGGCTGGTTGGTTCCAACCAACGATGCAAGTGCAATG
AAAGCAAAAATTGAGGAAATTATTGCTCATAAGGAATTGATACCAAAAATGTCTGAGCAA
TGTCTACAATCGGTAGTCACATTGCCTGAACATTGCATGAAACTATATAATATTTATGAA
GATTATGACAAAAAATAA
>30B_gene_id_104
ATGAAGATTATGACAAAAAATAAAAAGCTATTGATTGATGTAAATGCAGTAGTACCTTAT
TATGTATTTGGCAAAGTTAATGGAATAGGAAGAACAACTCTTGAATTAGTACAAGCATTA
GCAAAGATTAATGATATTCCGTTTGATATTGAGTTGTTTGCACAGAATATGAAAGGCGTT
GGAGGTAAAAATATTGATACAGCCTTTAAAAGTCATCATTTATATTTGCCTAATCGTTCT
GCAATTAATAAACTTTTAAGCCATATTCCTGTTCGTGAAATGTTTACCGGATATGACTTA
ATGCATATTCCTTCAAATTTCGAATATGTTTACAAACCAGAAAAGTGTATTGTAACAATA
CATGATGCAATGTTCTTTTCTTACCCAGAGGATTTCTTGGGGCATGATTTTGCTCGTAAG
AATTATCCACAGTTAGCTCAGAGATGT
>30B_gene_id_105
TTACCTTTGGTGCTTTGGAAAAAGAATTGGAAACAAGTTTTTATGAAGAGCATCGTATCT
GTAGGGTACTCAGACTATGATTACCATGATCCCCTTTTTTCAAAAATGATTAGTGATGAT
GAAAAGGAGGCCTTTTGGGTTGATTTGTTTGAGAGTTTGAAAATATATCATGCAGATGAA
GTATGTTTAGAGGGTATTAGAAGTGATATTATATCTTCTGATCCAAATTGGATAAAAGGA
GAAATTTGTCCTTGCTTGAATCTGTCTGATATGTCTGATGATTCGGATTTGTTATCTTTC
TTAAATACTAAGCTTCGTGGAGATATAAGGAGACAGATACGTAGATTAAATGAAATTGCA
GAACTTAAGTTTAAAGAATATAATAGTATAGGCGAAGTTCCTGTAGAATTGTTCGAGGAG
TTTTTAAAAGTACATACTTTACGATGGCCACACGCATATAAGGCTCCCTTGTTTCACAAA
AACTTACTTGGATTGTGTGGCATAAATGGACCTGTACATTTTTCAACACTATCTGTTGGG
GATGTTGTAGTTGCTTGGCATCTTGGTTTTGAAGATGACAGTACCTACTATTATTATATG
CCAGCAGGAAATCCTGAGTATCAGAAATATTCACCTGTAAAAATTCATCTTTATTATTTG
ATTTGCAGAGCTATCAAGAAAGGCTTGGTTAAGTATGATCACCTTAGAGGTGATGAAACC
TATAAATCTGGCTGGGCAGATGGAAGTATTTATGTAAATAGTCTTCGTCAATTCAACTCT
TCATTAAGTACGAATATGAAGCGCTCTCTACTTAAATTTCGAAGTGTTATTTCTTAA
>30B_gene_id_106
ATGAAAATATTAGTAACAATTCCGTGCCTCTTGACTGGAGGCACGGAAATACAGACCCTA
AATCTGGTGCGTGCATTGGTGAAGGGGGGACATCAGGTGACAACTGCCTGTTATTTCGAG
CATACCGAAAATATGGTGAAGCTGTATGAAGATGCGGGTAGTAAAGTGGTACTCTTTTCA
AAAGAAGGAGTACGATTGGGAGGAGTGAAGGGAATCTTGTTCCTCTTGAAGAATTTATGG
AAGATTAAATTATCTCTTAGACCTGATGTTGTGCATGTACAGTATATGGCACCTGGTGCC
ATTCCCATCATCCTGTTAAAACTGATGGGGCAGAAGAATATCGTTGCGACAGCTCATACC
AATGCTGATGTATATGGAGTAAAAGCAATGAAACTATTAAAGTTTTTGCAGAGTCATGTA
TTGAGAGCTTTTACCTGTATTACACTTAGAGCAGAGAAAAACTTCTTTGGGAGTTGTTCT
TTATTTGATTCTTCTATCTGTCGTATTCCTGCTCATGCTCATTATACCATATATAATGCC
TTGCCTGGTTATATTCAGATTACTGATAAAAAAAGAGAAAATAAGAATATTATAACCATT
GGTGTAGTGAGTCGTTTGGAGCATATCAAGGGTATGGATCTTGTAGTTCCTGCTTTTGCC
AAAGTATATGACAAGCATAAGAATGTTCGTTTGTTGGTGGTAGGGGATGGTTCCTTGCTG
AAACAAATGGAGGAAGATGCTAATAGGTTGCATCTTAAAAATATAATAAAGTTTGTTGGA
AGGCAAGAACAAGCAGCCTTGCAATCATATTAT
>30B_gene_id_107
ATTAAAATAGACGTGTTATTAATGCCATCTAGAAGCGAAGGCTTCGGCCTGACGGCAATA
GAAGGTATGGCACGTGGATGTGTGCTGGTAGCTAGTAATACAGGAGGCTTGCCTGAGGTA
GTCAAAGAAGGGTATGTTGGATTACTTCATCAACCGGAATCGGTAGATGATTTGTCTAAT
AAAATCTGTTGTCTTTTAGAAAATCCAAAACTCTTAGAGCAAATGCGTACTCATTTACAG
GATTATGTACAGCAGTTTACCTTTGAAAGGTATGGTGATTTGTTTAATGATTTATATTCT
AAATTGAAATAA
>30B_gene_id_108
ATGTCATTAATTATAAACTTGATAGTTGGTTTGATTGCTTTCTATTTTGCTTATATGTAT
GCCACGAGAAAGCCGATGTTGGTAAAAGTGCCATGGTATGAGGGATGGAAATATGAGTGC
AATCAACCATTAAGCTTTTTGATATACAGTATATTGACAGCAATGTTATTCCTTGGTCCA
CTTTCTTTGGTGAAATACGGAGTATGGATAGTTATATTGCTGTTGATGATGTATAGAGGG
GCTTTCCGATATCGTTTTAATATGGTACTTGGAGCATATACCTTGTTTGTGCTATGGAAT
CTTTATACAATGACTTATACTCCATATCCAGAACAGGGATGGATGATGATCTTGAAGTTT
TGTCTTCCGTATCTTTATTTTTGGTTGGGATACAATGCCATCCAATGTGAAGATGATTTC
TATGTTTTCTTAGAGAAAACTTGCTGGATATGCTGTGTGTATGCACTCTTTTTAGGAGGT
ATTATATCTAATACATTACCAAATTTAAAAGCTTTGTTTACTTTTAGAGCTGGCGGTCTT
TTTATATCGTATGCTTCACTGGCTGACTTTTTTGCTATTTTGTTTTCTGTTTTCTTTATT
ATGTATTTTGTTACTAAGAAAAGAAAATATTTATGGATGGCAGGTTGGGTGTTTCTCTCA
ACGGTTGTAGATAGTGTAAGAACTGGCATTGGTGCTTCAGTA
>30B_gene_id_109
ATGATATATAAAAAAGGAAGATCCATACCTTATATAGGTTTGATGGTTATACTTTTTATC
ACTTCCATTTTTGCCGTTCCTGAGGTAAGAGAAAAAATGTTTGGTTCCAAGGCTTCCACA
GTGTCTGTTGGTTCTGCATCAATGGATCAAGTCGAAATGAATGGTCGTAATTTTATGTGG
GAGAGAATTATGAACCATGCTTATTATGGACATGAAACGATGGGAAGCGGTTGTGGTGCA
GCTTTAGGTTGGCTAAAGGAGCAGGCTGATAAGGATAATGGATTGCGTTTAATACATTCA
GACTGGGTACAAATGTTGTCTGAGTCGGGAAATATTGGACTTGGCATATTTATCTTTTTT
GTTATAGTTATGCTTTTTGTTGTGTTATCTGAAACCTGGAAATTCAAAGGTTGTGAATTT
GTAACTTTTGCAGGCGCTTTGACCGTTGCTTCTTTTGTGGCTTGCTTTTTTGCAATGGGA
TTTGATAATGTTATCACTTATGCTCAACAAAGCTATGTGATACCATTTATTTTTCTTGGG
ATATTTTATAAAATTAAAGATTTAAATAATGATTTCAGTAGTAATACCTCTATATAA
>30B_gene_id_110
ATGATTTCAGTAGTAATACCTCTATATAATAAAGAAAAGCAAATAGCTAAAACGCTTCAG
GCAGTTTTGGATCAGACATATAAAAATTATGAAATCATAATCGTTAACGATGGCTCTACA
GATGGAAGTGTTAGTATTGTGAAAAGTTTCTCAGATTCTCGCATTCAATTGATAAATCAA
GAGAATGGGGGAGTGGGATGTGCTCGTAATCGAGGTATAGAAGAATCTAAAGGTGAATAT
ATTGCATTTTTAGATGCTGATGATATGTGGCATAAAGACTATCTTCAAACACAAATTGAT
TTAATCAATAAATATCCTAGCTGTGGAATTTGGGCGACAGACTATTTATTGAAAAGTCCT
AGTGGAAAAGAAGTTAATACAATAATTAATAATTTGAGCTTTAAAGGAGAAGATGGCATT
ATCGACAATTATTTTAGGGTTGCTTCAACATCTACTCCTCCATTATGGACATCTGCGATT
GTCTTGAGAAAAAGTATAATACAGCAGATAGGTGGATTTCCTGTAGGATTGCCTTTAGGA
GAGGATTTATTAACTTGGGCAAAGATGGCTCTATGTTCTCAAATAGCTTATAGTAAGAAA
GCGCTCGCAGTTTATTGCATAAGAGATACGCATAGCTTTGATCAACGTCCTATGAAAAGG
ATATGTAAGGAAGATCCTGTAGGGGTAGAGCTGCAGAAAATATATTCTCAAAATAAGACA
GTAGAAGGATTAAGGTGTTATTTGTCTAGTTGGCATAAGATGAGAGCCTTTGATGCAATG
AGAAATTGTCAAAGGCTTCTTGCTTGGAATGAGTCTTTTAAGGCATTAAAATATAACTTG
AAGAATTTCAAGATATACGCTATTATATTTTTGTCTGTTTTGCCAGAATCTTTAATGCAT
CTGTGTCTTAAATTAAAAAAATAA
>30B_gene_id_111
ATGATTGATATCGGAAAAAAATGTTGTGGGTGTAATTCTTGTGCTCAAAGTTGTCCTAAA
CAGTGTATATCAATGTCTGAGGATAATGAAGGCTTTCTTTATCCTTCTGTAGATACAAAC
CTATGTGTTGAGTGCCATTTGTGTGAAAAGGTATGTCCTGTATTGAATATTTCATCAGGT
CAATATCCTATATCATGCTATGCTGCTAAAAGTCCTGATGAGCAAATCAGAAAAGAGAGT
TCTAGTGGAGGAATCTTTTCTTTGTTGGCTCAAAAAATTATAGAAAATGATGGGGTCGTT
TTTGGAGCTGCTTTTAATTAA
>30B_gene_id_112
TTGGAGCTGCTTTTAATTAAAAAGTGGGAGGTTGTTCATTGTTACACAGAAACATTGGAA
GGCTTAAACTCTCTTAGAGGGTCTAAATATGTACAGAGTAAGATAGGAAATGCATATGAG
CAAGTGAAAACTTTTCTGAAAAATGGACGTTTAGTCCTTTTTTCTGGAACCCCTTGTCAA
ATTGCTGGCTTGAAAACGTTTTTAAGGAAAGATTATGAGAATCTTATTACCCTAGATTTC
GTTTGTCATGGAGTTCCTTCGCCTGGTGTTTTTAGATGGTATCTTCAAGAGCAAATTTAT
TATTACGCTGCTCGTAAGAGCAGCAAAAATTCTGTTTTTCACTCCTCTATTCTTTCTATT
CCCCAAAGGGAAATTTATTTTCCTGATGGGGTAGAATTAGATAATGTA
>30B_gene_id_113
TTGTATAAAGAAATATATAACTTATTAGAAGTTGTTGGTTTAATGAGAATTATTCACTTA
ATAAAATATTATAAGCGATGA
>30B_gene_id_114
ATGAAAGTAGGCATATTAACTTATCATTGGGCAAATAATTATGGTGCTGTTTTACAGGCT
TATGCATTATTGAGCAAGTTAAAAGAAATGGGACATGATGCTTACATAATAGACAGAATT
CGTACATTTTCTGGTTGGCGACGCTTGTATCATAGTTATTCTTATAAGCATTACTTTTCT
TGGTATAGATTCTTGAAATTTAATAAGGAGTTTTTGGCTCCTAAAACACCACTCTGTACA
TCTACAAAACAATTGATAGCAACTTTCCCATCTTTACATTTTGATGCTGTTATTGTTGGT
AGTGATCAGGTATGGCGAGAGTCCTTTATGGGGCACAACTATTTCCTTGATTTTGTTTCC
GGTAATTGTAAAAGAATATCCTATGCAGCTTCTTTTGGTCTTTCTAAATGGTCATTAAAT
GAGGCTTTTACTTTAAAGGCAAAACAGCTGATGCAACAGTTTGATAAGGTTTCTGTTCGA
GAAAAATCAGGAATTGAAATATGTAAAAATGTATTTAATGTTGATGCAGAACTCGTTATA
GATCCAACGTTATTATGGGATGCTAGGTTCTATGAAGAGAATTTGTTGGATAAAGTTTGT
CGTGTAAAGGAACCTAAGGTAGTAGCATATATACTTGGTGAAAACAAAGATCAAAATGTT
GCTGCTAAAAATATAGCGCAAGAAGAAAATATTTGCTTTGTTGATTTGTGGAGTCAAAAA
TCTTTAGTTCAGGGTCATTATACTGTTGAAGAATGGTTAGGCTATATACGTGATGCAAAG
TATGTTATTACTAATTCTTTCCATGCAACTGTCTTTTCTATATTATTTCATAAACAGTTT
GTTGTTCTCAATAATAAAAGTGGTGGTAGTGACAGAATCTCAACGCTTTTGAATTATCTT
GGTCTTCAGCATTTATTTGTTGTTACTACTGGTAAGGATATGTATAAGGCTTTAGGTACA
CAAATAGACTATCATCATGTAGATAGATTATTGGCGAATTTGCGAGATGTTTCTTTGAGT
TTTTTAAAAAATATATAG
>30B_gene_id_115
ATGAAAAAGAAACTTTTAATCTTCCACCCTATTGTAGCCCCATATCGTATAGACTTGTTT
AATTCGTTAGCTAAGCATTACAATTCACAAATCTGCTTATTTTGGCGTAATTTGAGGGAT
CAGACATTTGATTATAGCAAGATAGAAGAGCAATTTGATTTTGAGCCTAGTTATATAGTG
AAAGAAGACATGGGCTTATTAAAATGGATGAAGGCTATTTGGAAAAAGTTAGATACTTCC
CGTCCCGATATAGTTTTAGGAGCTGAATTTGGAATTCCTACTATTTTAATCATCTTGCAT
AAAATTATCACGAGAAGGCATTATAAAATCGTTATAATCAATGATGATAGTTATGATATG
TTGGTAAATAACAATCCATTTACTAAGCGACATGCTAGGGCTGTAAAGGCAATGATGCCT
TTTGTTGATGATGTGATCAATGTTGAGCCTAAGGTTGCAGCTTATAATCAGAAAAAATAT
CAGAAGGGAATATATTTCCCGATTATCTGTGATGATGTGATTGCCAAGAAAAGATTAGAG
CGTGTGCTTCCGATTAGCCAAAACTATGTGAGTGAATATCATCTTGAAGGCAAAAAGGTT
TTGTTATTTGTTGGTCGATTGGTGGCTTTAAAGAATGTGAAGTTTGCTCTACGTGCATTC
ATAAAAGCTAACTTAGATAATACCATATTTGTGATTGTTGGTGATGGACCAGAAAAAGAA
AAACTAGAGAAAATTGCAGCAGGTAATCCTGCTGTTATTTTTACGGGGCGTTTAGAAGGG
GATGAGTTATATGCTTGGTATAATGTAGGTCAAGTCTTTACGTTGCCAAGTTACAAAGAA
CCTTTTGGCGCTGTTACCAATGAAGCTTTAGTTGCTGGATGTAAAGTATTGATCAGCAAG
GATGCAGGAAGTAACTGCCTTGTAAAGGATGGGAAAAATGGATATATCATTGATCCACAT
CATGAAACAAAATTTATCGAAAAGTTAAAGCTTGCTTTTTATAGTATGAAGCCTTTGAAA
ATGCAGTTGGTAGTTAAGGAAAATATGATGGTTAGCAGTTTTGAAGAGCATATTAAATCT
TTATATGCTCGTATGGAGAATTTATAG
>30B_gene_id_116
ATGAATAAACAAAGAATTCTTTTTGTCCTACACCTGCCGCCACCCGTACATGGTGCGGCT
ATGATGGGAAAGTATATTCATGATAGCCGTGTTATCAACGAGGCTTTCGAGTGTAAGTAT
ATCAATCTTACTTCTGCCAAAACCTTGCAGGATATTGGTAAGGGAGGAGTGATGAAGTAT
ATCAAGTATCTGATGCTCTTGTGCAAGGTAGTGCTAATGGTGATTACCTTTAGACCACAG
CTTGTATATGTTACTCCTACGGCTTGTGGCGTTGCCTTCTATAAGGACTTTCTCGTGGTT
CAACTTCTGAAACTGATGGAAAGAAAGGTGGTAGTGCATTATCATAACAAGGGTGTTGTA
ACCCGACAGGACAAGAAACTGGATGACTGGATGTATCGCAGCTTCTTTAAGGGAATTAAG
GTTATCCTGTTGGCTGATGCCTTATATGAGGATGTGAAGAAATACGTGAAACGCGAACAG
GTGCTGATTTGTGAAAATGGTATTCCTGGTAACGCAGTTGATGCAAAGGATATCACTAGA
GAAAATACGACGCCTAGAATCCTCTTCTTATCAAACCTATTAATAGCTAAGGGTGTTCTT
GTACTTCTTGATGCTTTAAAGATGCTAGATGATAAGAAGTTGAATTTTACCTGTGATTTC
GTTGGAGCAGAAACCAATGAGATTGATGCGCAACGTTTTCAAGAAGAAGTGGAAATGCGA
AATCTGCAAAACAAAGTAGCTTATCTTGGAAAGAAATATGGTGAAGAGAAAGAAGATCTG
TACAAAAAGTCTGATTTCTTCATCCTTCCTACCTTAAACGAATGTTTCCCTCTTGTCTTG
TTAGAGGCTATGCAGCATGCTTTGCCATGTGTTGCCTCAGATGTTGGTGGCATCAGCAGC
ATCATCCGTCATGGCGAAAACGGCTATCTGGTGGAAATGAATAATCCAACAGCGCTTGCC
AACAGCATTGAAAAACTATTAAAGGATGCTGATTTAAGAAAGAATATGGGAGAGAATGGA
TGGATGAGATTTAAACGTGATTTTACTTTGGAGGCTTTTGAAAAACGAATGGAATTCTGC
TTGAAAAAGGCTCTGAAGTAA
>30B_gene_id_117
ATGGAGAAATACTTTAATATCAACTACGAATTCTCGCCTCAGGAAGTAGGGCGAAGAATC
GATGAACAATTATCAAAAAACGAGTCTGACTATATATGCGTGGCGGATGGAGTAATCCTA
AACAACGCTAATAGAAAGCCAGACTACTTAAAGATTGTAAATGGCGGTATGTTTGCCATC
TGTGACAGCGGATATGTGCCGCTCTACATCAAATGGCTGTATGGTAAAAGGTATCCGCAA
TACTGCGGTAGCCAGATTTTCAAGGACTTGGTCAGTTCGCAGAAATACCGGATGTTCTTT
ATGGGTACCAACCAGAGAACACTCGACGGGTTAAGAGAGAACCTGAAGGCGATGAACCCG
AAGGTAGAGAACATGAGCTTCTATGAACTGCCCTTCAAGGCTGTGGATGAGTTTGACTAT
CCTGCCATCGCAAAGATGGTGAACGAGGATGGGGCGGATATCATCTGGGTGGCGCTGGGC
GCTCCGAAACAGGAAATCTTTATGAGCAAACTGAAACCTTATCTGAAAAGAGGGGTGATG
ATTGCCGTGGGGGCTGCCTTTAAGTTCTACAGCGGACAGGATGAGAAGCGTGCGCCGAAA
TGGATGCTCGATGCTCATCTGGAATTTGTTTACCGCATCTTCTGCGACCCGAAAAAACAG
TTGAAGAGATGTGGCTGGATTGTGGTTACCCTGCCTATGCTGCTTTATCAGGAGTGGAAG
CGTAAACGTTTCATGCAACTATAG
>30B_gene_id_118
ATGATTGAACCAATTTATATTTTCCTGCTGGTAGCACTTGTTGTGTCTGTCACCATCGCC
ATGCTGGTGTTGCCTAACATCCTCCTTATCTCGCATAAGAAGAAACTCTTTGATATGCCG
GATAAGAGAAAGGTGCATCATGCGCCGGTTCCCCGTCTGGGCGGACTCTCGTTCTTCCCT
GTGATGCTTATTACCATGGGCGGCCTGGTGCTGATATATCATCTGATGGGACTGAGCAGC
GGGTCGATGCACGGGGAGGTGCCTTATGAGTTCCTGGCGCTGCTGGTGGGTAGCATGATG
CTGTTCCTGGTGGGACTTGCCGACGACCTGATTGGAGTGGGGTACAAGAAGAAGTTCCTG
GTGCAGATAGTGGCGGCATCACTGCTCGTGGCTTCGGGTGTATGGATCAAGTCGCTCGAC
GGACTCTTCGGAATCTATCAGTTGTCGCCATGGGTGGGCATGCCTTTCACCGTGCTCATC
GTGGTGTACGTAACCAATGCCATCAACCTGATTGACGGCATCGACGGACTGGCTTCCGGA
CTCTGTGCCATCTCGCTGGTGGCTTTGGCGGGTCTGCACATCTGGCTGCATCTGTTTTCC
TTTGCCCTGCTCTGCATTACGGCGCTGGGTGTGATTATCCCTTTCTGGTTCTACAACGTG
TTTGGAAATGCCATGAGGGGCAGGAAGCTCTTTATGGGCGATTCGGGTTCGCTGTCGCTG
GGCTACATCATCAGTTTTCTGATGATTCACCTGAGCACGGTGGATGTGAGCCCGCATGTG
GTGTCTGACTACAACATGGTGTTTGCCTTTACCACGATGCTGGTGCCGCTGCTCGACGTG
GTGAGAGTGGTGGGTCACAGACTGAGAAACAGGCAGAATCCGTTCTTGCCTGACAAGAGC
CACATCCACCATAAACTGCTGAGATGCGGACTGAGGGTGAGACAGGTGATGGTGGCTATC
TGCCTGCTCTCGCTGATGTTCATCCTGCTCAATTTCCTGATGATCGGCCACGTAAACATC
ACGTATATCCTGGGCATCGACATCGCTGTATGGATAGTGTTCCACCTGGTGCTGGATGTC
ATCCTACACACCAGGAGGGCGGAAATGGATATTTAA
>30B_gene_id_119
ATGAATCTCTGGGTCGGGATTATTTTTTTTGTTAAAAATCGTAGAAATGCTTGGTTGTTT
CGGGGATTTGATGTATATTTGCAATTCATTAGACTGCGTTTGATTATGGCAAGAAAATTA
TATCCTATAGGAATTCAGACATTTGAACGGATCCGCAAGGAGGATATGTTCTATGTAGAT
AAGACGGAATACATCTATCAGATGACACATACCGATGGAACGTATTTCTTCCTGAGCCGA
CCACGCCGTTTCGGCAAGTCGCTGCTGGTTTCCACTTTCAAGAGTTATTTCGAGGGTAAG
AAGGAACTCTTCGAGGGGCTTGCCATTGAGAAGCTGGAGAAGGAGTGGAATACTTATCCC
GTGCTGCACTTCAGTTTGGCTGGAGGCAAACATATGGAGAAGGAACAGCTGGATCGATAC
CTCTTATATATATTAAAGGAAAATGAGGATAGGTTTGGAGTAGATTGTGATTCTCCAGAT
CCGAACGTCCGTTTGCTCAACTTGATAAAAACTGTTACAGCAAAGACTGGTAAGCAGGCG
GTGGTGCTCATCGATGAATATGATGCACCGCTGCTGGATGTGGCTCACGAGAAGGAAAAA
CTCGATGTTTTGCGTAATACGATGCGCAATTTCTACAGTCCTTTGAAAGATTGCGAGCCA
TTGCTTCGCTTCGTTTTCCTGACGGGCATTACGAAGTTTTCGCAGTTGAGCATCTTCAGC
GAGCTGAACAATATCACCAACGTGAGCATGGATGAGCCTTATGCCGGTATCTGCGGTATC
ACCAAAGAGGAACTGTTGACCCAGATGAGCGATGACATTGACGCTCTTGCCGAGCATCTT
GAACTGAGCAGGGAGGAGACCATCCAGGAGCTTAAAGACCATTATGACGGTTATCACTTC
ACTTGGCCATCTCCTGATGTGTTCAATCCTTATAGCTTGCTGAATTGCTTTGCCAAGCAG
GAAATGGATGATTACTGGTTCGGATCGGGCACACCTACCTATCTCATCAATATGATGAGA
AAATATGAATTCCTGCCTGCAGACCTTGGCGAGGCCATAGAGGTGGGCAAGAAGGACTTT
GATGCCCCCACAGAAACGATGACCACCATCGTACCTTTGCTCTATCAGAGCGGGTATGTC
ACCATCAAGGGATATGACAAACCGACAAAGTTGTATCAGTTGGCATTGCCTAACCAGGAG
ATTAGGGTGGGGCTGTATGGTAGTCTCTTGCCTCATTATCTGACGGACAAGTCTGCGAAG
GCTAACACGACCATCGCCAAGATGTCGGTATTGGTAAAGAAGGGGGATATGGATGCTGCC
TTCTGCCTGCTGAACGACTTTTTGGAGACGGTGCCTTACTGTGACAATACTAACTACGAG
GGGCATTGGCAGCAGACGCTCTACATCATGTTTGCCCTGCTCACCAACTATAGCATCCAT
GTGGAACCGCATACGGCGAAGGGCAGAATCGATATCACGATGGAAACGGCAGATACCATC
TACGTGATGGAACTGAAGTTCAACAAGAGTGCCGAGGAGGCTCTCGCCCAGATTGAGGCA
AAGCACTATGTCGACGCCTTCAAAATGAGCGGCAAGAAGGTGGTGAAGATAGGCTTGAAC
TTCTCGGTGAAGGACGAGGTGAACAGCCTGGAATGGAAGATTGTATCTTAA
>30B_gene_id_120
ATGCAGATAAACGAGATATTAAAAAGCTATTTTGGATACGATTCCTTCCGCCCCAACCAG
GAAGCGATTATCAAAGAGGTAATGCAGGGACACGACTGTCTGGTTCTCATGCCGACTGGT
GGTGGAAAGAGTCTGTGCTACCAGGTTCCCGCATTAGCGATGGAAGGTACCGCTGTGGTC
ATTTCACCGCTCATCAGTCTGATGCACGACCAGGTGGAGGCGCTCAAGGCAAACGGTATC
CCGGCAGAAGCACTGAACAGCGGAAACGACACGACCGATGAACTCATCATCCGCCGCCGA
TGCGAGAAGGGAGAACTGAAACTTCTTTATGTTTCGCCCGAAAAACTCATCAGCGAGATA
CCTTATTTATTCAGCAACATCAAGATTTCGCTCTTTGCCGTTGACGAGGCCCACTGCATC
AGCCAGTGGGGACACGATTTCCGTCCGGAGTATTCGCAACTCGGTATGCTGCACGAGAAT
TTCCGCAATGTCCCGGTGATGGCGCTCACAGCCACAGCCGACAAGATAACGCGCGAAGAT
ATCATACGCCAGCTTCATCTCAATGGGCAGACGTTCGTAAGCAGTTTCGACCGCCCCAAC
CTCTCCCTCACCGTAAGACAGGAGAGCACCAAAAAGGCAAAGCTCCAATACATCACCCGC
TTCATCAGTAATCATCCGGAAGAAGCAGGCATCATCTACTGTCTCTCCCGCAAGAACACC
GAAATGGTAGCTCAGGAACTTATCGATCTGGGTATCAATGCCGCAGCCTATCATGCCGGA
ATGACTGCCCAGACCAGAGCATCAGTACAGGAGCGGTTCAAGATGGACCAGATTCAGGTG
GTATGTGCTACCATCGCTTTCGGAATGGGCATCGACAAGAGCAATGTGCGCTGGGTAATC
CACTATAATATGCCTAAAAGCATAGAGAGTTTCTATCAGGAAATAGGTAGAGCCGGAAGA
GATGGAGCACCATCAGATACCGTGCTGTTCTATTCGATGGCCGACATCATCACCCTCCGT
TCTTTCTGTGAAGAAAGCGGACAGCGTGATGTGAACATGGAGAAACTGCGCCGCATGGAG
GAATATGCCGAATCGAGAGTATGCCGACGACGCATTCTGCTGAATTATTTTGGCGAGACA
TCATCCTGCAACTGCGGCAACTGTGATGTTTGCAAGAATCCTCCACGCACCTTCGACGGC
ACCATCAGAGCCCAGAAAGCCCTGAGTGCCGTGGTCCGTTCGGGTGAGCATATAGCAGTA
GGTACCTGCATCGAGATTCTGAGAGGCATGCATTCTTCTGCAGTTGTGAAAAACAAATAC
AACGAGATGAAAACCTTCGGTGTGGGCAGGGATACAACATCTAAGGACTGGAATGCTTAT
CTGCTGCAGATGCTACAGATGGGATTCTTCGAGATTGCTTACAACAACCACAACTACATG
AAGGTTACCGATTTAGGCTGGAAGGTACTGAAGGGAGAACACCATGTTTCACTGGCTTAT
ATCGAAGAAGATGATAAAGCCACCCGCCCAAAGAAAACGGTACGCAATAGGAAGGGCGCC
ATCGCCCAGCCGGGAAATCTCATTCCTGAGGTGCATGCCGAACGTGTCATCTTCCAGGAA
GACTCGAAAGGCGTGGAAGACAAAGGGCTCTTTGAACACCTCAGAAAGATACGCAAGAAC
CTTGCCGACGAACAGGGTTATCCTCCATATATCGTACTCAGCGACAAGAGCCTTCATGAA
CTTGCAAGGATGAAACCTACCACCAAGAATGCCATGAGCCTGATCAGTGGTATCGGAGAA
TTCAAGCTCAATAAATATGGCGATACCTTCATCAAGGCTATCAGGAAATATACAGGACTA
TAA
>30B_gene_id_121
ATGGCAAAATGTAATGTAAACACTCAAGAGCGATTTGCCGATATCCAGATGCTCCGTTAT
GAGCTGAAGGGTTTCGAAAACCTGTCGCTCACACAGAAAATTTATATTTATTGCTTGTCG
AAGGCAACCCTCTTGGGACGTGATATCACCTTCGACCAGCAGGGCAAATACAACCTGCGC
ATCCGTAAAACCCTGGAGGCTGTATACCGTCATTACGAGGGTAATCGCGAAAGCGAAGAT
TTCAAGGCTTTCGAAGTTTATCTGAAGCGTGTCTGGTTTGCCAGCGGCATCCATCATCAC
TATGGATGTGAAAAGTTTGTGCCAGGATTTTCAGAGGAATCTTTCTATGAAATGGTTGAG
GCGATTGCCGATGAATATCTGCCTCTTTCCAAGGGACAGAGCAAGGAAGATCTGTTGGGC
ATTCTGGTGCCTGTCATCTTCAATCCGGAAGTCATGCCTAAGCGCGTGAATCAGACGGAT
GGCGAGGATCTGGTACAGACTTCAGCCTGCAATTTCTATGAGAATGTTTCTCAGGCAGAA
GTAGAACGTTTCTATGCCAGGATGAAGGAAGAGGGCAACGAACAGGCACCTTCGTATGGA
CTGAACTCTAAACTGACCAAGCGTAATGGTGAACTGGTGGAGCTGAAATGGACAGAAGAC
GGCCTCTATGGCGCAGCTATCAAGGAGATTGTTTCCTGGTTGCTCCGTGCTCAGAAATAT
GCAGAAAATGAGGAACAGAAACATCTCATCGATCTCCTGGTGAAGTATTACCGTACAGGC
GATCTGAAGGATTTCGACCGTTACAGCATCGCTTGGGTGCAGCAGCACGAGGGAATGATT
GATTTCATCAACGGATTTATCGAAGTGTATGGCGATCCGCTCGGACTGAAAGGTACTTGG
GAAGGCATCGTAGAATATAAGGATCTTGAAGCAACGAAGCGCACCCAGACCATCAGTCAG
AATGCCCAGTGGTTTGAGGACCATTCACCTGTAGACCCACGTTTCCGCAAGCCGGAGGTG
AAGGGTGTTACAGCCAATGTCATCTGTGCTGCGATGTTGGGTGGCGAGGAATATCCAGCT
TCTGCCATCGGCATCAATCTTCCGAATGCCAACTGGATCCGTCAGGAATATGGTTCTAAG
AGTGTGACCATCGGTAACCTGACCGAAGCATATAACAAGGCAGCTCAAGGCAATGGTTTC
CGCGATGAATTCGTTATCGACGAGGATACCATCAGTCTGATGAATCAGTACGAGGATATT
ACCGATGATCTGCATACCGACCTGCATGAGTGTCTGGGGCATGGTAGTGGACAGCTCTTG
CCTGGTACCGACCCCGATGCACTGAAGGCGTATGGCAGTACGATAGAAGAGGCGAGAGCC
GATCTTTTCGGACTCTATTATGTAGCCGACCATAAATTGGTAGAACTGGGTCTGACTCCG
AATGATGAGGCATACAAGGCTCAGTATTACGGTTATCTGATGAACGGTCTGCTCACCCAG
ACCATCCGCATCAAGGAAGGCGACAAGATAGAGGAAGCCCACATGCGCAACCGTGCGCTG
ATAGCCTGGTGGGTGATGGAACATGCCGAGGGTGCTGTGGAACTGGTGAAGATGGATATG
AACTATGCTTCTGCCGAGGATGCTTTGAAGGACAGTGAGGGCAATATCATTACGACGAAG
ACTTATGTGAAGATTAATGATTATGCCAAGCTCCGCCATCTCTTCGGCGAGTTGCTTGCT
GAAATTCAGCGCATCAAGAGTGAGGGCGATTTCGAGGCTGCCCGCCTGTTGGTAGAGAAG
TATGCCGTGAATATTGATCCGGAATTGCATCGCGAGATACTGGCAAGATACAAGAAACTG
AATCTCGCTCCATACAAGGGATTCATCAATCCGAAGATGACGCTGGAGATGGATGAAGAA
GGCGAAATTACAGACGTGGTATTGGATTATGAGGAGAGCTATGTCGACCAGATGTTGCGC
TACTCTGATGAATACGGAACTTTGTAA
>30B_gene_id_122
ATGATAGATAATAAGAACGAGGAATTTCCGATAGTAGATGAAATGGGCAACATCCTGGGC
GCTGTTACCCGCGGTCATGCCCATGACGGAAGCAAGATATTGCATCCGGTAGTTCATCTG
CATGTATTCAACAGCCGGGGTGATCTGTATCTGCAGCATCGTCCAGCCTGGAAGGATATC
CAGCCGGATAAATGGGATACAGCCTGCGGCGGTCATGTTGATTTAGGCGAAAGTGTGAGT
CAGGCATTGCATCGCGAGGTAAGGGAAGAATTGGGTATCACCGATTTTGAACCGGAATCT
CTTGGACATTATGTCTTTGAGAGTCAACGGGAAAAGGAACTGGTTTATGTACATCGCTGT
GTATATGATGGCGAGGTGAAACCGAGCCAGGAAGAATTGGCCGGTGGCAGATTCTGGACC
AAGGATGAAATCAGCGAAAACATCGGCAAGGGTGTTTTCACTCCGAACTTCGAAAACGAA
TACCAGAAGTATTTCATGTAA
>30B_gene_id_123
ATGAACGAAGAAACACATCAGAAACTGATGACTATCAAGCGAAGCTTCCGCTTGCTGATG
AACGGTCCGGGATCGCAATCTATGCGCGATAAGGGACTGGGATATAAACTGAATTGGGGC
GTACCATTCTATGAACTGAAAAAGATGGCTGAGGAATATGGTAAAGACTATGACCTCGCC
ATCGAACTGTGGAAGGAAGATATCCGGGAGTGCAAGATTCTGGCTACACTCATTATGCCT
GCCGATAAGATGCTTCCGGAAATCACAGATTTATGGATGGAACAGGTACAGAGTCAGGAG
ATGGCAGAGATGCTTGCCTTCAACCTATTGCAGCACGTAGATTATGCGCCTGTCATCGCC
TACCAGTGGATAGCAAGTGATAAGCCGCTCTATGAGATTGCCGGTTTCCAGCTCCTTGCC
CGTCTCTTTGCCAATGGAAAAGAGCCTAACGAGCGTGGCATCAACGAATTCCTGGATCAG
GCTGCCACAGCATTGCAGGGTGACAACATAGGAATAAAACATGCTGCCTCTAATGCGGTT
CTCCGTTTCTGCGACTTCGGTGAAGATTTCGAGAAAATTGCAAGAGGCGCACTCAAGGGT
ATCTACGAGATTTAA
>30B_gene_id_124
ATGATTACATTTCCTTGCGCCAAGATCAATCTTGGTTTAAATATAGTTAGCAAGCGGAAA
GATGGATACCACAATCTTGAAACGGTGTTCTACCCTATTCCGCTGACCGATGCACTTGAA
ATCAAGCTCATGGGCGATGAATTCCCTAGCGATGTTCCTTGTGATCTGAAGATTACAGGT
AACGCAGTGGACTGCGATGAACAGAACAATCTCGTTGTAAAAGCTTATAATCTCCTGGCT
GCCGACTTCAGGATTCCACGCATCCATGCTCACCTGGTGAAGCGTATTCCTTCGCAGGCA
GGTTTGGGTGGCGGTTCTGCCGATGCAGCCTTCATGATCCGTTTGTTGGACGAGCGTTTC
CGCCTCAACATCGGTAATGCGGAGATGGAAAAATATGCTGCCAAACTGGGCGCAGACTGT
GCCTACTTCATTTCTGCTGACCCCGAAGATGGTGACACTGCATGCTATGCAGAAGGCATC
GGCGAAGAACTGATGCCGGTAAGTGGTCCTGGCGATAATCTGAGGGGCTATCATCTGGTT
GTGGTGAAGCGCGATGACATTGCCGTCAGCACCAAAGAGGCTTATGCAGCCATCACCCCA
CAGGCACCAGCCAAATGTTGCCGCGACATTGTACGCCAGCCTATCGAGACTTGGAAAGAG
GAACTTGTCAACGATTTTGAGGCACCTATCTTCAAGATGCACCCGGAACTGCCTGAAATC
AAGCAGAAGCTGTACAAACTGGGTGCCGTATATGCAGCGATGAGTGGTAGCGGAAGTGCC
ATCTTCGGTATCTTCAAGCATAAACCTGCAAATATAGAGGAACAGTTCGAAGGAATGTTC
TGTAAAATAATGAAACTTTAA
>30B_gene_id_125
ATGAAAAAAGGAGATAAAGTCAGATTCTTGAGCGAAGTGGGTGGCGGAAAGGTTGCCGGC
TTCCAAGGTAAAAATATTGTGCTCGTTGAGGATGAGGATGGTTTTGAGATTCCGATGCCT
ATCAACGAGGTGGTTGTGGTGGAGCAGGATGAATACTCCATGGGCAAGATGATTTCGGCT
AAGATGGATGCGCAGCAGAAGGCTGAGGAGCATGCCAATACCGAACTGCATCAGGACAGC
CGGAGTATCAAGGCTATCTTGAATGATCACGATGACGTGGATATGGATGTAGAGGAATAT
GATGCTGCCGACCGTGAGATAACCTTTGTGAAACCGGTTCAGGAACGTACGGGTGGCAAC
AAACTCAGTGCTTATCTCGCCTTTGTACCTATCAACATCAAGGACGTAACCAATACCCGT
TTCGAGACCTATATGGTGAATGACAGCAACTACTATCTCCACTATACCTATCTTGTGGCT
GAGGGAAATGCATGGACTCTGAAAGCAGAGGGAGAAATAGAACCGAATACCAAACTCTTC
ATCGAGGAATTCGGTCGTGAGGCTCTGAACGAGATGGAGCATATCGCCATCCAGATGATA
GCTTACAAGAAGGACAAGCCATTTCTCCTGAAGCCGGCAACAGATGTTCAGTTCCGTCTC
GATCCCGTGAAATTCTACAAACTTCATCTTTTCGAAGAGAACGATTTCTTCGAGACTCCA
GCCTATCTCTTTACGATTGTAGAGAACGATGAAATAGCCCGTCCGCTGGTTATCGATTCC
AAGCGCCTGAAAGAGCAGATGTATAAGGATGAGAAGGTTGTCGCCAACACCAGCAAGAAG
AAGAGCAAGAAGGATGATGGTACCCTTGTGATAGATCTTCATGCGGATGAAGTGCTTGAA
ACAACTGCTGGAATGAATTCTGCAGATATTCTTCATTATCAGATGGATATCTTTAAGAAG
ACCATGGAGGAATATAAGAAAAAGAAGGGACAGAAAATTATCTTTATTCATGGAAAGGGC
GAAGGTGTGTTGCGCCAGACTCTCATTCATGAGTTGAACTATCGCTATAAGAGTTGCACC
TATCAGGATGCTTCTTTCCAGGAGTATGGCTATGGTGCTACACAGGTAACAATAAAGTAA
>30B_gene_id_126
ATGAAGTACGGATTTATTAAGGTAGCTAGTGCCATCCCTGCCGTAAAGGTGGGTGATGTC
ATTTTCAATACCCAGCAGATAGAGGAACAGATAGCGCTGGCTGAGGGAAAGGGTGTAGAG
ATCATTACATTTCCGGAACTCTCTATTACGGGCTATTCCTGTCAGGATCTCTTCCGTCAG
CAGATGCTTCTTGAATCATCAGAGCAGGCGGTGATGATGTTGCTCGATTTCACACGCAAA
CTCGATGTCATCTCTATCGTGGGTGCGCCGGTGATAGCGGGCGACTTGTTGCTCAATTGT
GGTATCGTTATCCAGCATGGACAGATTCTCGGTATTGTACCGAAGACATATCTTCCAAAC
TACAGCGAGTTTTATGAGAAACGCTGGTTTGCCTCGGCTCAGGACCTGAGAGATTGCGAA
GTCCGTTATGCCGGACATAAGGTGAAACTGACGCCTGATGTTCAGATTTTTCAAACTTTC
GATGGCGTACAGTTTGGTGTGGAAATCTGCGAAGATGTATGGGCTCCGGCTCCTCCTAGC
AACAAACTGGCGCTAGCAGGAGCAGACCTGATTTTCAATCTTTCTGCAAGTGACGAACTC
ATCGGAAAACATCATTATCTGAAGAGTCTGCTCAGCCAGCAGAGTGCCCGTACCATGACC
GGATATATCTACAGTTCCTGCGGATTCGGTGAGAGTACGCAGGATGTGGTTTATGGTGGA
AATGCCCTGATTTATGAGAATGGAGTTTTACTTTCACAGAGTGAACGTTTCTCTATTGAA
CCGCAGATGGTTATCTCACAGATAGATGTAGAAAAACTCCGCTCTGAGCGTCGTACGAAT
TCTACTTATGTAAATGCCCAGCGCAATATTAAGTATTCTGTTCTCGGCGGTCAGTTCAAT
ATCCGTAATATCGAAGCCGATCCTACCGAAAATGAACGCGATTTTGTGTTGGAACGTGAG
GTGAATCCTCATCCGTTTATTCCTACCAGCAGCGATATGAATGCCTCTTGCGAGGAAATT
TTCAATATCCAACTCATGGGACTAGCCAAGCGTATCGTTCATACCCATGCCAAGACCGTA
GTAATCGGTATTAGCGGTGGTTTGGATTCTACGCTGGCCTTACTCGTTTGTGTAAAAGCT
TTTGATAAACTCAAAATGAACCGAAAGGGTATCGTTGGTGTCACTATGCCGGGATTCGGA
ACCACAGACAGAACCTACAATAATGCTATCTCGCTGATGCAGAGTCTTGGTATTACCATT
AAGGAAATCAGCATCGCCAAGGCTGTAACCCAGCACTTTGAGGACATCGGTCAGGATGCC
AGTGTGCATGATGTGACTTACGAGAATTCCCAGGCTCGTGAACGTACCCAGATTCTGATG
GATTTAGCCAATAAGATGGGTGGTATGGTTATCGGTACCGGCGACCTTTCAGAGTTGGCA
TTAGGATGGGCTACCTATAATGGTGACCACATGAGCATGTATGGCGTGAATGCCAGCATT
CCTAAGACCCTGATCCGACATCTCGTAAATCATGTAGCAGAGAGTGGGGTAGACGAACAG
AGCCGCATCACTCTTCGTGATATCATCGATACGCCTATCAGTCCAGAGTTGATTCCGGCA
GATGAGAATGGAAATATCAAGCAGAAGACGGAAGATTTGGTGGGACCATACGAACTGCAT
GATTTCTTCCTCTACTATTTCCTGCGTTTCGGTTTCCGTCCTTCCAAGATTTACATGTTG
GCAAAGAAGGCATTTATTGATTCCGAACTGGAGCGTGTAAAGATCAGTGATAATGATCCT
GACAGCTATGATGAGGAGACTATCAAAAAGTGGCTGAAGACCTTCGTGCGCCGTTTCTTC
AATCAGCAATTCAAGCGCAGCTGTCTGCCAGACGGCCCGAAAGTAGGTAGCGTAAGCCTC
AGTCCTCGTGGCGACTGGCGTATGCCTAGTGATGCAGCTTCAGCCATCTGGCTGCAAGAG
GCTGAAAACCTCTGA
>30B_gene_id_127
AAAAATATCAGCAGAAAAGTGAAATATCTTGTTGGGCGGATAGAAATAGTTTGTAATTTT
GCGGCAGATAATTCAACTATTCAATTTTAA
>30B_gene_id_128
ATGAAGAAACTTGCCGCAAAATTATGGGCAGTTTTAATGCTCATGTTGGTCTCTATGCAG
ACGATGGCTACAGACACGTTTACCAGCAATCGTACTGATTTCCGAGACGAAAGTATCTAT
TTCATGATCACCACCCGTTTTTACGATGGAGATCCAAGTAACAACGTGCTCTGCTGGGAT
AACCAGGAAGCGCAGAAGAGTACCAAGGACCCTTGTTGGCGAGGTGACTTCCAGGGTGTG
ATCGACAAGCTCGACTACATCAAGGCTTTAGGTTTTACAGCCATCTGGATTACACCTGTC
GTTCAGAATGCGTCTGGTTATGACTACCACGGCTATCATGCCATGGATTTCTCTAAGGTT
GACTGCCGCTATCAGAGCGGTGACGGCAGCAAGAGTGGTGACGTGATGTTCCAGGAACTC
ATCAACAAGGCTCACGACAAGGGTATCAAGATCATTCTTGACATCGTGCTCAACCACACC
GGTAACTTCGGTGAGGAGAAGCTCTGCAAGATGTTCGACCGTGATACTCATCTTCGTAAC
CAAGCATACATTGATGCTTGTATGATCCCTGATGAGAGCAAGTTGGGCAACGATTACTTG
GGCAATGTAAAGATACAGTATCAGCGTCGTCTTGCCCTGATGAAGAATACAGATGGCAAT
AACCACGATATACACAACTATTGGCACCATACTGCCAACAACTGGAACTGGGACTTCCCA
AGCCGTTGGATGGGTCAGATTGCTGGTGACTGTGTGGATCTCAACACAGAGAACGACTAC
GTGGCTAAGTATCTCGTAGATTGCTATGGACAGTTTATCAAGATGGGTGTCGATGGCTTC
CGTATTGATACATCTGGCCACATCTCCCGCTTGACATTCAACAAGGAGTTTATCCCTCAA
TTTGAAGCACTTGGTAAGCAGTACGAGAACAAGCGCTTGAACAAGGCACCTTTCTTTATG
TATGGTGAGGTTTGTACACGTATGAACGATGTAACCTATAGAGGTCAGGCAAACCTCTCT
TGCTACTTCTATACCTGGAAGTCGGACGAGGCCTTGCTCAACAAATGGGATGGAAGCAAA
AGTTACTGGGATAATCAGGTGATTCCTGAGGGTTCTGAGCCTGTAGGCCCACAACTGCTT
TGCTTGGAGGAGACTACTTCTCCAAAGAGCAACAATGCCAAGATGCTCAATGGTGCATGG
CATGAGCCAGACTATTCTCAGTCAAGCGGATTCAACGTCATTGACTTCCCTATGCACTAC
AGCTACAACACTGCCCAACAGGCTTTCAGCTTGGCAAGCGGCGACGAGTGCTATAATGAC
GCTACTTTCAATGTGGTATATGTAGATAGCCATGACTATAGTCCAGGTCCAAGCGATACC
AACCGTTTCGGTGGTACAGATGCTCAGTGGGCTGAGAACCTCTCTCTCTTGTTTACCTTC
CGTGGAATCCCATGTCTCTATTATGGTTCTGAGGTAGGTTTCCGTCGTGGTGTAGTAATT
GATAAAGGTCCTAATGGTCCTCTTTCTAACACCGGTCGTGCTTACTTCGGTGGTTATATC
ACAGGTGATGTAGAAGCATCAGACTTCGGTGAATACAAGGCTTCTGGTAATGTGGCTGCC
TCTTTGAATCATGATGTGGCTCAGCACCTCATCCGTCTGAACAAGATTCGTCAGGCAGTG
CCTGCTCTCCGCAAGGGTCAGTGGACTACAGATGGTTGCACTGCCAATGGCGGTATCGCT
TTCAAGCGTGCTTATAAGGACAGCTATGCACTCGTAGCCCTCAATGGTGGTGCTACTTTC
ACAGATTGCCCAGCTGGTACTTATACAGACTTGGTAACAGGCAAGACTTACACAGGTCCT
ACTATCACCGTTGATGCTCCTAATAATCAGGGTCAGGTTCGCGTACTCGTGAAAGACTGG
ACTGGTGGCAAACTCATTGAGGATGGTGCTTTCATCTACGAAACTGCTGCTCAGCATAAG
GGTGGTCAGACCTATGATGGTAATGAAGAGGCTGGTACAACTTGGATTGATGAGGCTCCT
ATTCAGCCTGCAAGCGTTTCATTCTCACAGGCAGGTGGATCATTCCGCACTGAGACTATT
AACATGACAGTTACTCTCTCTGAAGACGCTAAGTCTGGTTGGTATCAGATACAAGGCCAG
GATAAGGTGAACTTGACTCCTGGTGTGAGTGAGAACCTTACCATCGGCGAAGGTATGAAC
TTTGGCGACACCAAGACTATTGATTGGAGCGCAGAGGGCCAGGACGGTAAAGTGAAGAGC
GGTAGCTTGACCTTCACCAAGGTAGATCCTAATGCTTCTATCATGGTATATGTAAAGGCT
GCTAATGCTCCTCACATCCATGCTTGGACAACAGGTACAGACGGCAAAGACTTGACAGGC
GCATGGCCTGGTAAGGTAATGGCCGGTCCTGTGGAGATTGATGGTGCTAAATACTGGACT
TACTCTTTCGATGGCGTAGAGAATTTCAATGTCATCTTGAATAATGGAAATGGTGCACAG
TCTGGTGAAATCACTGGTATCACAGGCGATATCTACTTGGAGTATGATGGTGGTACAAGT
GCCAAGAAGATTGACGCTCCTGTCAATACTGCAGCCAAGGTTACTTTGAGTCCTAATGGT
GGTGACTTCCAGAAGACTATCTCCGTAACAGCAACCCTCAGCAACAATGCCAAGAGCGGT
TGGTATAAGATTGGTGATGGCGAGCAGGTGGCTCTTACTCCTGGTAAGGCTGCTACATTC
ACCCTCGGTGAAGATATGCTGGAAGGCGAGAGCAAGACTGTAACTTGGAGCGCAACTAAT
GCAGAAGGTGTGGAAAAGACAGGTACTGCTACCTTCAACAAGAAGAAAGAGGTTGTAATT
CCTACTCCAACAGGTATCTTCGCTTACTTCCTCGCTCCTGCAGAATGGAGTGACATCCAC
GTATGGGCTTGGAATGATACAGACAACTTTACCGGTGGTACCTGGCCAGGTGTAAGCTGT
ACCAAGACTGACATGAAGAAGAATGGTCTGGATGTCTGGATGTGGAAGTTTGATGGTGAT
TTGACAGGTGCTCCTACTAATATTATCTTCAACAATAATGGTAATGGTGTCAACCAGACA
GAAACTTTTGCTTTCGTCAACGGTGCAGTTTATAACCGCAGCGGTAAGACCAATGAGAAG
ATTGACGCTCCTGTCAATACTGCAGCCAAGGTTACTTTGAGTCCTAATGGTGGTGACTTT
CAGAAGACTATCTCCGTAACAGCAACCCTCAGCAACAATGCCAAGAGCGGTTGGTATAAG
ATTGGTGATGGCGAGCAGGTGGCTTTTACTCCTGGTAAGGCTGCTACTTTCACTCTCGGT
GCTGACATGATGGAAGGCGAGAGCAAGACTGTAACTTGGAGCGCAACCAATACTGACAAT
GAAACCAAGACTGGTTCTGCAACCTTCAACAAGATAAAAGAGGTAGTTATTCCTACTCCA
ACAGGTATCTTCGCTTACTTCCTCGCTCCTGCAGAATGGAGTGACATCCACGTATGGGCT
TGGAATGATGCAGACAACTTTACCGGTGGTACCTGGCCAGGTGTAAGCTGTACCAAGACT
GACATGAAGAAGAATGGTCTGGATGTCTGGATGTGGAAGTTTGATGGTGATTTGACAGGT
GCTCCTACTAATATTATCTTCAACAATAATGGTAATGGTGTCAACCAGACAGAAACTTTT
ACTTTCGTCAACGGTGCAGTTTATGACCGCAACGGTAAGACCTATGAGTCTGTCTCAACA
GGTATCAACCAGGTAGGTTGCAAGAAGGCTCCTGCTAAGTTGCAGATTTACTCTATCAAT
GGTGTGAAGGTAGCCGAAGTGAACAAGGTTTCTGATGCAGAGTATGTCCTGGCTCCAGGT
ATGTACATCTGCAATGGCAAGAAGTTTGTTATCAAGTAG
>30B_gene_id_129
ATGGCTAAGAAATTTGCCGAGCACAACGGTCTGAATCTTACTCAGACAAACAATGACGTA
CTAGCAGCGTGGGAGAAAAATGATATCTTCCACAAGTCTATCGACGAGCGTGAAGGCTGC
CCTCAGTTTATCTTCTTCGAGGGACCTCCATCAGCTAATGGCCACCCGGGTATTCACCAC
GTGTTGGCACGTAGTATCAAGGATACATTCAACAGATACAAGACCATGAAGGGGTTCCAG
GTTCACCGCAAGGCGGGATGGGATACCCACGGACTCCCTGTTGAACTCGGTGTCGAGAAG
GAACTCGGCATCACCAAGAAGGATATCGACAACAAGGCTTCTGAGAAGTATATCTCTACA
GAGGATTACAACCACAAGTGCCGCGAGAACGTGATGAAGTTCACCGCTGAGTGGCGCGAG
TTGACCGAGAAGATGGGTTACTTCGTAGATCTCGATCATCCTTATATCACCTACGATAAC
AAGTATATCGAGACTCTCTGGTGGCTCCTCAAGCAGCTCTACAACAAGGGGTTGCTCTAC
AAGGGTTACACCATCCAACCATACTCTCCAGGTGCAGGTACAGGCTTGAGCTCTCACGAG
TTGAACCAGCCTGGCTGCTATCGCGATGTTAAGGACCTCACCACCACAGCCCAGTTCCTC
ATCAAGGATCCTAAGGCTGAGTGGACCAAGTGGGGCAAGCCATACTTCATCGCATGGACC
ACTACACCTTGGACTTTGCCATCAAACGTGGCTCTCTGTGTGGGTCCTAAGATTGACTAT
GTAGCCATCGAGACCTACAACCTCTACAATGGCGAGCCTATGACACTCGTGATGGCTGAA
GCTCTGGTAGGTTCATATCTGAAGGCTGACCAGGAGTGCAAGGAAGGCAATCTCCTGCCA
TTCGACAAGGAGAAGAAGCAGTGCCCATGGCGCATTATCGACCACATGAAGGGTACAGAC
CTCGAAGGCATGCACTACGAGCAGCTCCTGCCATGGGTAAAGCCATGCGAGAAGGTAGAT
GCTTTTGCTCTAGCTTTCGTAACAGAATATGCTGCTGCTCATCCTGAGAAGGTATTCGCT
TCTGAGGATGGTCGCGATCAGTTCGTAGAGATGGAGAGTGAGGCTTTCCGCGTCATCCTC
GGCGACTACGTTACTACCGATGACGGTACAGGTATCGTTCACATCGCACCTACATTCGGT
GCCGATGATGCCAAGGTAGCCAAGGATGCCAACATTCCTGCTCTCTACCTTATTAATAAG
AAGGGTGAGACCCGCCCAATGGTTGACCTCCAGGGTAAGTTCTATCTCATCGAAGACCTC
GATGACAACTTCGTGAACGCTTGTGTCAACAAGGAGGCATATGCTCATCACGCAGGCGGC
TACGTGAAGAATGCCTACGACCCACAGTTTAATGTGGATGGCGTCTGGGACAAGAAGGCT
TCTGATAAGGCTGAAGACCTGAACATCGTACTCTGCTACGAGTTGAAGCAGGAGGGCAAG
GCTTTCAAGAGCGAGAAGCACGTGCACAACTATCCTCACTGTTGGCGTACCGACAAGCCT
ATCCTCTATTATCCATTGGATAGCTGGTTTATCAAGGATACAGCCCGCAAGGAGCGCATG
GTAGAACTCAACAAGACCATCAACTGGCAGCCTGAGAGCACCGGTACAGGCCGTTTCGGC
AACTGGCTCGAGAACCTGAACGACTGGAACCTTTCACGTTCCCGCTTCTGGGGTACTCCA
TTGCCAATCTGGCGTGACGAGAACCGTGGCGAGAAGTGCATCGGCAGCCTTGAGGAACTC
TATGCTGAAATCGAGAAGTCTGTGGCTGCCGGTATCATGCAGAGCAACCCATTGAAGGAG
AATGGTTTCGTTCCTGGCGACTACAGTCAGGAGAACTATGATAAGATTGACCTCCACCGT
CCATACGTTGACAAGATTGTATTGGTTAACGAGGAGGGCAAGCCAATGTATCGTGAGAGC
GACCTCATCGACGTTTGGTTCGATTCAGGTTCAATGCCTTACGCCCAGCTCCACTACCCA
TTCGAGGGTGAGATGGCCCGTGGCACAGAGGCAGACCGCGATGCACTCATCCACAGCACC
TACGAGGGATATGCTATTCCTCCTAAGTTCTATCCAGCCGACTTCATCAACGAGGGCGTG
GATCAGACCCGTGGATGGTTCTTCACTCTGCACGCCATCGCTACCATGGTATTCGATAGC
GTAGCCTTCAAGAACGTAATCTCTTCTGGTCTCGTTCTCGATGCCAAGGGTAACAAGATG
AGTAAGCACGTGGGTAACGTGACTAACCCATTCGAGATGATTGACAAGTATGGTGCCGAT
CCTGTTCGTTTCTATATGATGACCAACAGCGAGCCTTGGGACAACCTCAAGTTCGACCCT
AATGGTGTGGACGAGACCCGTCGTAAGTTCTTCGGTACCTTATATAATACCTACAGCTTC
TTCGCTCTCTATGCTAATGTAGATGGTTTCGATGCAGAGACTGCTCAGGTGCCATTCGAG
AAGCGCCCAGAGATTGACCGCTGGATTCTCTCTTCACTCAATACCCTCATCAAGGGCGTT
GACAGAGAGTTGGCTGGCTATGATCCAACCCGCGCAGGCCGTCTCATCGATGCTTTCGTC
AACGATGACCTCTCTAACTGGTACGTTCGTCTGAACCGTAAACGTTTCTGGGGTAAGGAG
ATGAGCGAGGATAAGCTGAGTGCTTACCAGACTCTCTATACCTGCCTGATGACAGTGGCT
AAGCTGCTGGCACCATTCGCTCCATTCTATGCAGACGAGTTGTATCACGACTTGGGCGGC
GAGTTGGAGAGCGTACATCTCGATAAGTTCCCTGTAGCTGATGAGGCTGCTATCGATGCC
GACCTGGAGGAACGTATGGCCATCGCCCAGAAGATTACTTCTATGGTATTGGCTTTGCGC
CGCAAGGTGAACATCAAGGTGCGTCAGCCACTCCAGCAGATCATGATTCCTGCAGTAGAT
GATGTACAGAAGGCACACATCGAGGCAGTAGCAGGACTGTTGAAGAACGAGGTGAACGTG
AAGGAGGTTAACTTCATTGAGGGTCAGGGTATTCTCGTAAAGAAGGTGAAGTGTAACTTT
AGAGTGATGGGTAAGAAGTTCGGCAAGCTGATGAAGGGTGTTGCTGCCCAGATGTCAGCG
CTCGATCAGGACCAGATTGCAGCTTTTGAGAAGGCAGGCAACATCACATTGAATATCGAC
GGACAGGAAGCCGTGGTAGAGGTAGCCGACGTGGAGATTATCTCTGAGGATATTCCAGGA
TGGCTCGTATCTAACGAGGGCAATCTGACCGTAGCGCTTGAGGTAGAGTTGACCCCAGAA
TTGAAGAAGGAGGGTATGGCTCGTGAGTTGATCAACCGTATCCAGAACCTCCGCAAGGAG
ACAGGTCTGGAGATTACCGACCGCATCAACGTAACTGTGGCTCCTAATGAGGAGACCAAC
GCAGCCATCGAGTCATTCGCCGACTACATCAAGGGTCAGGTATTAGCAGACAGCATCGAA
ATCGGTGACAACGCAGGTGTTGAGACCGAGTTTGATGACTTTAAGTTGAACATTCTCGTA
GAGAAGAATTAA
>30B_gene_id_130
ATGGCTAACGAAAAACTACGTTATAGCGATCAGGAGCTCGAGGAGTTCCGCGCTATTATT
GATGAGAAATTGAAGGTGGCAAAGCAGACTTATCATGATTGCATGGCTCAGCTGAACCAC
TCAGACAGTAATGATGTGGTAGATACATCACCAACCTACAAGGCTCTTGAGGAGGGTAGT
GAAGCACAAAGCAAGGAAGAAATCATCCAGATGGCCCAGCGTCAGCAGAAGTTCATCAAG
GGATTGGAAGCAGCTTTGGTTCGTATCCAGAACAAGACCTATGGTATTGACCGCGAAACA
GGTGAGTTGATTCCTAAGGAGCGTTTGCGTGCTGTACCTCATGCCACTTTGAGTGTAGCT
TCTAAGGAGGCTAGAAAAAAGTAA
>30B_gene_id_131
ATGGAGAAAACAAGTAAAATTAAATACGGATGGCTCGTCACGGCAATGGTGGTTGTGCTT
CTTGTTATCGATCAGATTATCAAGGTGTACATCAAGACCCATTTTTGCCTTGGCGAGTCT
GTTCGTGTTACTGATTGGTTTTATATCGAATTTGTAGAGAACAACGGAATGGCTTGGGGT
ATGTCGTTTATCGGCAAGTTCTGGCTAAGTCTGTTGCGCCTGGTAGCCATCTGTGCTTTG
AGCATTTATCTGCATCGCATCATTAAGCGTGGTACCTATCGCTTGTTATACATCATTTTG
GTGGCACTGGTTCTGACAGGTGCAATCGGCAATATGATTGATTCCATCTTCTACGGACTT
ATCTTCACCGGTGCCTCACCTTATTATGTATCTTATCTTGTGCCTTTCGGCGAGGGGTAT
GCACCCGTGCTCATGGGCAAGGTGGTTGATATGTTCCGTTTTCCGTTCTTCACCTATACA
TGGCCTGAATGGTTCCCTTTCTGGGGTGGACAGCATGGTACATTCTTCGATCCTGTATTC
AATTTTGCAGATTCCTGTGTATCAGTCGGCATCATTTCTCTCTTGCTTTTCTGTAGAAAA
GAACTGGAAGCTCTCGGAGGTGATGATAAGGAGAAGAAGGTTAAAGATTCTTCTTTTATT
GAAACTGCTGAAGAAAAGATAAAGTCTCAATCTCAAGAAAATAAGGAGGACAAGTAA
>30B_gene_id_132
ATGAAGAAAGCTTTTCTTTATCTCTGTTGGATAGTAACCTTTTGTGCAGCCTTTGCTTCT
TGCAAGCCTTCGCTGCCAAGAGATGTGCTCTCTAAAGGAAAGATGACGGATATTCTCTTC
GATTATCACATCGCTCTTGCTATGGCGCAGAACGAAGACGGTGGTAGTGAGAAGAATAGT
CTGGCTTATCGCGAGGCTGTACTGAAGAAACATGATGTCACCTCGGCAGACTTCGACAGT
TCGATGGTTTATTATATGCGCCATACAGAATTGCTGCATGATGTGTATAAGGATTTGGCT
GAAAGATTGGATAAAGAGGTGGTTGCATTGGGTGGAAACAGTACAGGAAATAGTGATTTT
GACAATCTTACTGCTGTTGGCGATACTGCCAATATCTGGAAGGATGCTACTTCGATGGTA
TTCTCGCCTGATGAGGGCTTCAACAGTCGCAGTTTTAAAATTGAAGCTGATACTGCTTTC
CATAAGGGTGACCGGTTCCGTCTTGATTTCGAATCGCAGTTTATCTTCCAGGATGGTATG
CGTGATGGCATCGCTTTGCTGGCTGTTCAGTTCAAGAACGATAGTGTGGCACAGACTGTA
ATTCATATTCAGAGTGCTCAGCACTATAGTGTAGAACTCGCTGATAATGATAGCCTTGGA
ATCAAATGTATAAAGGGGTACTTTATGTTGAATGAGGGTGGCTTCAGTTCTGATGCCGGT
TCTTTGACGACTCTTAAACTGATGTTTGTCAATAAGATTCGTCTCATCCGTATGCATCCT
AAAAAGGTGGCACCGGTTTCTTCTTCTGCAGCATCTTCTGATTCGGCAAAAGTAGATACA
GCTCGTAAGACCCGTATACCAGGTCCGAGTGTTCCAGCGCGTCCGGATGGAGCTTTGGCG
CCTCCGACCAGTGCACCGGTTTCTATGCCTGATAAACCTATTCAGATGACGAGTAATTAG
>30B_gene_id_133
ATGGCTGAAATGAAGAGATGCGGAGCCCATCAGGTGATATTGCCGGATGGCTCGATATTG
CAGCAGGCTGTGGTAGAAATACAAGAGGGCAGGGTGGTGAACTACTTCGAGTTTCGCGAG
GAGTTGCCGATGACCGAATGGTTAGGCGGCGAAATCCGGGTGGAACGCGATGAGGAAGGC
ATCCTTCGTGCCCTGTGGAACGGAAAAGTAATCAATAAACATTAA
>30B_gene_id_134
ATGTTAAGCGTAGATCAATTAGAAGACAAGTTGATAGACTTGGCATTTGCTGAGGATATC
GGTGATGGCGACCACACAACTTTGTGTTGTATCCCAGAAGACGCCATGGGTAAGAGCCAC
TTGCTTATCAAGGAAGATGGCGTGTTGGCAGGTGTTGAAATGGCAAAGAAGGTATTTGCC
CGTTTCGATCCTACCATGAAGGTAGAAGTGTTGCTTCAGGATGGAACCCATGTTAAGAAG
GGTGACATTGCAATGATTGTAGAGGGTAAGACCCGTTCTTTGCTCCAGACAGAGCGTTTG
ATGCTCAATATCATGCAGCGTATGAGTGGCATTGCTACCATGACTGCTAAGTATGTAAAG
CGTCTTGAGGGTACAAAGACTCATATCCTTGACACCCGTAAGACTACTCCAGGTCTCCGT
ATGTTGGAGAAGCAGGCTGTGAAGATTGGTGGTGGTATGAACCATCGCATTGGTCTTTTT
GATATGATTCTCTTGAAAGATAACCATATCGATTTTGCTGGTGGTATCGATAACGCAATC
GACCGTTGCCATGCTTATCTGAAGGAGAAGGGCCTCGACCTAAAGATTGAAATCGAGGTT
CGCAGTTTCGATGAACTTGACCAGGTATTGAAGCATGGTGGTGTAAATCGTATCATGCTC
GATAACTTCTCTGTGCCTGATACTAAGAAGGCAGTAGACATCATCGCAGGTAAGTATGAG
ACTGAGTCTTCTGGCGGTATCACTTACGATACCATCCGCGATTATGCAGAGCAGGGAGTT
GATTTCATCTCAGTTGGTGCCTTGACACATAGTGTGAAGGGCTTGGATATGAGTTTCAAG
GCTTGCGAATAA
>30B_gene_id_135
ATGAATAAGATTTTTGCTTCTGCCTTGATGGCTGTGGCTATGTTGGGCAGTGTCTCTGAG
GCTGAGGCATGTACCAACTTTATAGTAGGGAAAAAAGCATCGGTTGATGGATCTGTGATG
TGTTCATATAGTGCTGATGACTATGGTATGTTCCAAAATCTCTGTCATTTTCCTGCCGGT
AAGCATGCTAAGGGCGAGATGCGTAAGATTTACGATTGGGATACCAATAAATATCATGGT
GAGATTCCGGAGGCTGCCGAGACTTATAATGTGATTGGCAATATCAATGAATGGCAGGTC
ACCATCGGTGAAACTACTTATGGTGGACGTGAGGAGATGGCTGATTCTACAGGTATCATG
GACTATGGTTCACTCATTTATGTTGCCCTGCAGCGTAGTAAGACTGCCCGTGAGGCTATC
AAAGTGATGACAACCATCGCCAATACTTGCGGCTATAATTCAGAAGGCGAGACCTTTACC
ATCTGTGATCCGAACGAAGCTTGGATTATGGAGATGATGGGCAAGGGACCAGGTTCTAAG
GGCGTGGTTTGGGTAGCTCTCCGTATTCCTGATAATGCAGTTTGTGCACATGCTAACCAG
AGTCGCATCGGCAAGTTCAATATGAAGGACAAGAAAAACGTGATGTATGCCAAGGATGTC
GTTTCTTTTGCTCGCAGTAAGGGATGGTATCAGGGCAAGGATGCTGATTTCTCATGGAAA
ATGGCATATGCTAAGCCTGATTTCTCAGGACGTCGTTTCTGCGATGCTCGTGCTTGGGCT
CTTTTGAATCATTTCTATGATATGAGTCCTTATCTTGATTGGGCTTTGGGCAAGGATCCT
AATGCGAAGGATATGCCTCTCTGGGTGGTTCCAAACAAGAAGGTGAGTGTTGCTGATGTT
GAGGCTTGCATGCGTGACCATTATGAGGGTACACCTCTTTCTGTTGCTGATGGCACTGAT
ATCGGGGGTGGTATCTGGCAGATGCCTTACAGGCCAACTCCATTGATGTTTAAGGTGGAT
GGAAAGCAGTGCTTCAACGAACGACCGGTCAGCACCCAGCAGAGTGGTTTTGTTTTTGTT
AGCCAGATGCGTTCATGGATGCCTAGAGAGATTGGCGGTGTTCTTTGGTTTGGTAATGAT
GATGCCAATATGGTAGCGTTCACACCAATCTACTGTTCTTCTACAGTTCGTCCTGAGTGT
TATAACACACCGGGAGCAGATGCTGTGAATTTCAGTTTCAAGAATGCTTACTGGGTGTGC
AATATGACCAGCAATATGGTTTATCCTCGTTACAGCCAGATGTTCCCAACTTTGAAGGAG
GTTCGTGATAGTCTGGATAACAGCTATTTTGCTGCACAGCCAGGTGTTGAGGCTAAGGCT
CAGGAACTGTATGCACAGGATCCACAGGCTGCTGTCAAGTATCTCAATGATTATGGTATT
GAGAAGGCACAGCAGATGTTGGCGCGTTGGCAACAGCTCTTCCAGTTTATGGTAGTGAAG
TATAATGACATGATTATCAAGCCAACCAAAAAAGATGGCAGTTTCGAGAAGACTCCTTAT
GGATTAGGTGCAACCCCAGTTCGTCCTGGGTATCCTGAGAAATATGCCAAGGAACTTATT
AAGCAAACAGGAGACAAGTTCCTGGTTCCTGAAACAAAGTAA
>30B_gene_id_136
ATGAAGAAAAAGTTTATTTGCACCGTTTGCGGTTACATTTACGAAGGTACAGAAGCACCT
GAGAAGTGCCCTATCTGCAAGGCTCCAGCCAGCAAGTTCAAAGAGATGGAAGATGCAGTT
GATGACGATATGACATTTGCTACCGTTCACGTTCTCGGTCAGGCATTTAAGGATAGCGTT
AATGAAGACGTTATCAAGGGTTTGAAGGACCATTTCAATGGTGAGTGTGGCGAGGTAGGT
ATGTATCTTGCTATGGCACGCCAGGCAGATCGTGAAGGCTATCCTGAAATTGCAGAGGCT
TACAAACGTTATGCCTATGAGGAGGCTGATCACGCTTCTCGTTTTGCAGAACTTCTCGGT
GAGGTTTTGGGTGATACCAAGAGCAATCTCGAGGCTCGTATTGCAGCAGAGAAGGGTGCT
TGTGAGGATAAGTTCCGCATTGCCAAGCTTGCTAAGGAGCAGGGTTCAGATGCTATCCAC
GATACCGTTCATGAGATGGCTAAGGATGAAGCCCGCCACTGTGCAGGTTTTGCAGGTCTC
TACAAGAGATACTTCAAGTAA
>30B_gene_id_137
ATGAAGCAGACAGAAGCCTATCAAAGACTCGTGGAGAAAGGTATCCGACCATCACTCCAG
CGTATTGCCATCATGGATTGGCTTATTAATCATCCCACTCATCCAACTATCGAGGATGTG
TACAAAGGATTAGCTGAAAGTATCCCAACATTGAGCAAGACAACCGTTTACAATACACTC
AGAATGTTGAGTGAGCACAATGCGGCTCAAATGATCACAATCGATGAACATCGCGTGTGT
TATGATGGAAATATTAAAAGCCACGTTCACTTCTATTGCAGAAATTGTGGCAAGGTAATT
GACTTTTTCGGCGAACCTGCTCCAACAGTGGAACCAGGAAAGGAAATTGAAGGAAACATC
GTATTGGAAGAACAGCTCTACTACAGAGGAATCTGTACAGAATGCGCTAAAAAAAGCGTA
AAGTCACCTCTCACAGAGACTGTTCACTAA
>30B_gene_id_138
ATGAAAAAGATTTTAGCATTGGCTTTCGTTGCAATGATGAGCATCGGAGCCATGGCGCAG
ACTGCGCAACAGGTACTTGATAAGACCGCTGCCGTTATTGGCAACAAAGGTGGAGCTAGC
GCCAACTTCAAGATGAGCAGCTCTAAGTATGGATCAGCAAGCGGCAGTATTGCCATCAAA
GGCAACAAGTTTAACGCCCGTACCCCGCAAGCCATCGTCTGGTTCAACGGCAAGACCCAG
TGGACTTATCTAAAGAAAACTAACGAGGTGAATGTCAGCAACCCTACACAGGCTCAGCAG
ATGTCCATGAACCCTTATACCTTTATTAATATATATAAGACTGGTTATAAGTCAACGCTC
AAGACAGCAGGCAGTAACTATGTAGTACATCTCGTTGCCAATAACCAGAAACGTTCTGTA
GCCGAAATGTATATCACCATCAACAAAAAGACACATATTCCATCAGTTGTCAAGATGCGA
CAGGGCAATACCTGGAGTACCATCACGGTAAGTAACTTCAGAGCCAAGAGCGTTTCTAAC
AGCACATTCAATTTCAACAGCAAGGAATGTCCAGGAGCTGAAGTCATCGACCTGAGATAA
>30B_gene_id_139
ATGGCTAAAAAAAGAACTGAAAAAAAGACCAAAACCTTTAGCGAAGCTATTGGTTTACAG
TATATTTTCAACAATACTATCACTGACTTTTTCATAGGATTAGCCTTGGTAGTCATTGCT
GTGGTTATCATCATCGCTATGATCTCCTTTCTCAACACAGGAGCCAATGACCAGAGTTTG
CTCGAAAATCTGAAGCCGGGCGAATGGACCAACACGGAAAAACAGTTTCAGAACTACTGC
GGATCCTGGGGAGCCATTGTATCCTATTGGCTCATTGTCATCAATTTCGGATTTCCAGCC
TTCTTGCTCCCATTCTTTGTCATCATGGTGGGATTGCAGATGATGCATGCCTACAAGCTG
AACCTGTGGAAATGGTTCTTCTGCATGATTGTGATCATACTATGGATGTCGGTAACCTTT
GCCAAGTTCATCGCACCTATCATGCCAAGCCTCATCTTCAATCCGGGCGGAAAGCACGGA
CTCTTTGTCGTGCAGAATCTGGAGAACATCATGGGGCCTCCAGGACTTACTGCCATTCTT
TTCTTCGTGGCGGTAGCATTCCTCACCTATCTCACCACTGAAACTATTACGGTTATCAGA
AAAGCACTCAACCCTATCGGTTATATATCAAATAAGGTGAAATTTGAGATTACTAACCAT
GGAAAGAACAGGAAAGATACGGAAGCTATCGACGAGGTATACGCCAACGCAGCATATGGT
CCTGGCACAGAGGATGAGAAAGAAGAATATAAGGAAGAAGAACCTGCCAAAGTCATCGAC
CTGAATCTGGATCCGGACCAGACTTTCGCAAACCCGAACACACCTTCTACGTCTGTTGAG
TCAGAGGCAGACGGACAGGAAGCTACAGGAACAGAAGGTGATACAGACAAAGATGAAACC
ATCGCTATAGCCAACGGCACGCAGAACGAGAATATGTCACTCGTTGCACGTCAGCGCGAA
CTCCGTACAAAACGGGCTGAAAAGGAAGCATTGGAAAAGCAAGCTGCCGAGGCTGCTGCA
GCTTCTGAGCATATAGGTATGGACATCTCTGTAGCCACAGCCGACGAGAAGGCTACAGGC
AACACCTTGAGCAATGCAGAAGTACTGAATACTCCGATCAATCCGAAGGAGCCGTTCACC
AGATATAAATATCCGGTACTCAACCTTCTGAAGAAGTATGAGGATGACGGCGTATCCATC
GATGAGGAAGAGCAGCGCGCCAACAAAAACCGCATCATCGAGGTGCTGGGCAACTTTGGC
GTACAGATCAAAACCATCCGTGCTACGGTTGGTCCTACCATCACACTCTACGAAATCCAG
CCTGCAGAAGGCGTACGTATCTCTAAAATCAAGAATCTGGAAGATGACATCGCCTTGAGT
CTGGCAGCTCTCGGCATCCGTATCATCGCTCCTATTCCAGGTAAGGGAACCATCGGTATT
GAGGTACCTAACGCAAAGGCGAACATCGTTAGTATGGAAAGTACTTTAAACTCAAAGAAA
TTCCAGGAAACCAAGATGGAGTTACCTATCGCTTTGGGTAAGACCATTACCAACGAAGTG
TTTATGGTTGATTTGGCAAAGATTCCTCACCTGCTTGTTGCGGGTGCTACCGGACAGGGT
AAATCTGTAGGTTTGAATGCCATTATTACTTCTTTATTATACAAGAAACATCCAAACGAA
CTCAAACTGGTTCTCATCGACCCTAAGAAGGTGGAGTTTAGCGTCTACTCCCGTATTGCC
AATAAGTTTATGGCTGCGGTTCCTGATGAGGAAGAACCTATCATAACCGACGTAACCAAG
GTGGTTAGAACCCTGAACAGTCTGTGTGTACTGATGGATAGCCGTTACGACTTGCTCAAA
AAGGCAGGAGCACGCAACATCAAAGAATACAACCAGAAGTATATCAACCACAAGTTGAAG
TTGACAGATGGACATGAGTATATGCCATACATCGTGGTGATTATAGATGAGTTCGGTGAT
CTGATCATGACAGCCGGCAAAGAAGTAGAACTTCCTATTGCCCGTATCGCCCAGCTGGCA
CGTGCCGTGGGTATCCACATGATTATTGCCACCCAGCGTCCTACAACCAGCATCATCACG
GGTAATATCAAGGCTAACTTCCCTGGCCGTATCGCCTTTAAGGTTACATCTGCCATCGAC
TCAAAGACCATTCTTGACCGTACAGGAGCCAACCAGCTGATTGGTCGTGGTGATATGCTC
TATCTCTGCGGCAACGAACCTGTACGTGTACAGTGTGCCTTTGTTGATACACCTGAAATC
GAGCGCATCAACGAGTATATCTGCGAACAGCCTGGCCCTATCGAACCTATGGAGTTGCCA
GAACCAGCTAATGATGAAGGAAGCGCAGGTGGAAGCGGCAGCATCAGTGCCCGCGAACTG
GATCCGTTCTTCGAAGAGGCAGCCCATGCGATTGTTCTTTCACAGCAGGGTTCTACCAGC
ATGATCCAGCGCCGGTTCAGTATCGGCTATAACCGTGCAGGACGATTAATGGACCAGATG
GAAGCTGCAGGCATCGTAGGTGCAGCACAGGGCAGCAAGCCTCGTGAGGTACTGATACAG
GATGAAAACCAGCTTAATAATCTGTTAATGGCACTTCGAAACTCTTAA
>30B_gene_id_140
ATGAAGATTATTTTCACTAGTTTCGACAAGGCGGCAATCACGAATTTGCCAAGAGCTTTG
TTTCCTGGCAAAATCGTAGTCGTTGACAAGCCTGAAGATACAGAAGCGGCTGTTAATGAC
CTACTTAGCCATTATATACTGGGCGTGGATACTGAAACGCGCCCATCATTCAAGCGTGGT
CAGGCTTACCATGTTTCGTTGTTGCAGGTGAGTACACATGATACATGTTATCTCTTCCGC
CTGCATCATACGGGCATGACTCCTGCCATCATTCGCTTGCTCGAAGATACCACCGTGCCA
AAAGTAGGACTTTCCTGGCACGATGACTTGCTGCAGCTCCATAAGCGAGCTGCTTTTAAG
GCTGGTTACTTTATCGAGTTGCAGGATGTTGCAAAGAACTTTGGTATCGCAGACATGAGT
CTGCAGAAACTGTATGCTAACCTGTTTCACCAGAAAATCAGCAAGGCGCAACGGTTGAGC
AATTGGGAGGCTAGCGATTTGAAGGAATCGCAGGCTCTCTATGCAGCTACAGATGCCTGG
TGCTGCATTAATCTGTATGAGGAATTTAAGCGTTTGTCTACTACAGGCGATTACGAGCTC
GATGAACTCAGGGCATGA
>30B_gene_id_141
ATGTATAAAAGCGTATATTTAAAGAAAGGTAAGGAAGAATCGCTCAAGCGTTTTCATCCA
TGGATCTTCTCGGGTGCTATCCAGACAATGGATGAGGGCATAGAGGAGGGCGACATTGTG
AGAGTGTTTACCCGTAGTGGTGAATTCATTGCTATAGGTCATTATCAGATCGGTTCTATC
GCTGTACGTGTTCTTTCTTTTAGAGATATTGAGATTGATGAGGAGTACTGGTGTGCCAGA
TTGGATTCGGCATATAAGATGAGACTCGCTTTGGGTATTGCCGGTAATTCATCCAATACT
ACTTATCGCTTGGTCCATGGTGAGGGCGATAACTTGCCGGGACTTGTTATCGACTGCTAT
GGTCCTACTGCTGTCATGCAGGCTCACAGTGTGGGTATGCATGTTTGCCGCATGGAGATA
GCCAAAGCTTTGAAGAAGGTGATGGGCGAAGCGCTGGAGAATATCTACTATAAGAGTGAG
ACAACCTTACCATATAAGGCTGACCTCAGACAGGAAAATGGCTTTATACTGGGAGGTGAT
GCTGACGATGTTGCTGTAGAGAATGGACTGAAATTCCATATCGACTGGTTGCGTGGTCAG
AAAACGGGTTTCTTCGTAGATCAGCGTGAGAACCGTTCGCTGCTCGAGCATTATGCCAAG
GGTAAGAGCGTGCTCAACATGTTCTGCTATACCGGCGGTTTTTCTGTTTATGCGATGAGA
GGCGAGGCTAAGGCTGTTCACTCCGTAGACAGCAGTGCCAAGGCGATAGAATTGACCAAT
GAGAATATTGCGCTCAATTTCCCTGAAGATGCACGCCATGAGGCTATCTGCGAAGATGCC
TTCAAGTATCTTGATGAACATGACCAGCAGTATGATCTGATAGTTCTTGATCCTCCTGCT
TTTGCCAAGCACCGTGCGGCTTTACGCAATGCGTTGAAGGGCTATACCCGCCTGAACGTA
AAGGGCTTGCAGCGTATTAAGAAGGGCGGCATCCTTTTTACCTTCAGTTGCTCTCAGGTG
GTTACGAAGGATCAGTTCCGCAATGCTGTGTTTACTGCTGCAGCGCAGGCTGGAAGAAAG
GTTCGCATCTTGCACCAGTTGCACCAGCCTGCCGACCATCCTATCAATATTTATCATCCG
GAAGGTGAATATTTGAAGGGATTGGTTCTCTATGTAGAATAA
>30B_gene_id_142
ATGAATAAGTTCAAAACGTTTACAGCCTTGATGCTCTTGCTGGCTATAGGATTTGCAGGA
TGTGGCAAGTCGGAAGCAGAACGTCATCGTTTGAGCAAGAAGGAAAAGGCTAGATTGGAT
AGCCTAGACCGTGCTGCGCTGAAGATAGCGGTGATGCCAACAATGGACTGCCTGCCAATC
TTTCTGGCATGTGATGACAGTATCTTCCAGCAGCAAGGTGTAGACGTACATTTGCGTAGA
TATACTGCACAAATGGATTGTGATACTGCTATCGAGCGCAAGCGCGTAGAGGGAGCCGTG
ACCGATCTGATTCGTGCTCATCATATAGAGAAACGGGGTACTGCTTTGACGTACCCTATT
TCTACCAATCTTTATTGGCAGTTTATCACCAATAAGCGTTCGCGTATATCCGAACTGAAA
CAACTGTCAGATAAGATGGTGGCAATGACCCGCTACTCTGCAACTGATTATCTGGCTACT
TTAGCAATCGATAGCGGTAAGCCTAAATATGATGCTTATAAGGTTCAAATCAACGATTTG
AACATCCGTCTGCGTATGTTGCTTAACAACGAGATGGATGCCATGTTGCTGCCAGAACCT
CAAGCAACCAAAGCCCGACTTGAACAGCATGTAAAACTCTTTGACAGCAGAGATAAGAAC
TTGCAGTTAGGTGTTGTGGCTTTCCGCAAGAAAATACTTTCAGAGCCGCGCCGTAAAGAC
CAAGTTGCAAAGTTTATCAAGGCGTATAATATTGCTGTTGATAGCATAAACAGTCGTGGG
GTACAGCATTATGCAAGTATCATCACAAAGTATACGGGTGCCGATGCTAAAACCATCAGT
AATCTTCCAAAACTTAAATATGAACATGCTATGGAACCAAGACGTCGTGACCTGGCTGTA
GCACAAAAATAA
>30B_gene_id_143
ATGAAAAGAGAAGATTTTAGCTGGATAAAGTTTTCGCATGAACATGTTACTACTATATCC
AGAATTGAGGCTATTCGCAAGATAATTGACCAGGAAGTGGGGCTCGAATCGTGTCAGCCT
GGAATTGCGGAAATTGAAAAAAGATATGATGATTTGTATCATGATTATATAGACGGCAAG
CTTAAACACCGAGAGCTTTATAATCTTGCTCAAACTTTAGATCTTGATACTGATAATTTC
TTTGGTAAAGTGCGTCACGCTTGGATTTTGGCAAATGAGCCTACGTTTGTTGCACTTAAC
AAAAGAGCCCTGAAACTGACAAGTTTTGATGAGGTACAGGAAACCTTTGAGAAATTTGCC
ACAGATGAAGCTATGCTTAATCTGAAAGTTGGCTTTTCTGAAGAACAGATAGACGAGGAA
AGACAAAAGATACAAGAGCAGCTTAATGCTTATCGCAATATGGTGTTTTCTTATATTTTG
ACAACTGATGAATGGAATGATGATTTTGTCAAGGATATTCTTGATATCATCGCTTCCGAT
TTGGTAGATCCATATACCATCAATATGATAGTTTCGGCTGTTTCATTGTCATGCTCTGTA
TTCATGGATGCCCCTAGACTTGCAGTCTTGATGCGCTTAATCAAGTCTGACGACAGTACT
TGCAGTGTTCGCCAGCGAGCTTTGGTGGGTTTTGTTTTCTCTGCAATAACCAATTCGGGT
GAAAAACAGAAATATTGGGATTCTGCTGCTGGTTTGATCATGGATGATGAATTTTTGGCA
GCCTGTGTTGATCTCCAACGCCAGATGCGTCTATGTCTTACAAGTAAAAAGGATAGCAAG
GAGATGATGCATTCCGTGGTGAAGACCATGCTCACTTCTTTTACTCAGGATTTGGCCGAA
AAGATAGACCAAACGGGTGAATTGGGACTTAATTGCTTCTCTGCAGATGGGGAGAATCCT
GATGATGCCCTTAAGGGAGCCTTCGACTATATGTTGAATTCAGAAGATATAGGAGTTGAT
GTCTATTATCATCAGTTTGCCAACCAGAAGAGCTTCGGTCATTTCCATTCACTCTATAAT
TGGTTTGTTCCTTTCTATGTCCGTAATTCTACGCTCAAGAATGTTCGGGCTACGATGAAA
CAGCATCGCAATTTCATCAACAATCTCTTGAGAGGTGCCTCTATGTGTGATACCGATCTG
TATAGCATCATTCTTTCATTGAATAATGCATCTAAGGAATTTATTGAATCATTGGATGTT
GCTCCGGAAAATATGGTGTCTGGTCCTGTTTTTTATGACGAAGAAGATGAGGTGGAAAAA
GAGCAGAATACCGAAGAGCCAGTAGAGGATGAGACTGATTCTACAGAAGCAAAGGATTCT
GAAAATGTCACACTGCTTGATTCGGTAATGGAACATGAAGAGAATCTCTCTGAAGAGGAA
AAGAAGAAACGTGCAATCAGGGTTCGTCATCGCTATGTGCAGGACCTCTACCGTTTCTAT
ACTCTCTCTCCAATGAGGAAGGCATTTGATAATCCTTTCGAAGTGCAGAAGGAAATTCCT
TTCTTTACTACGGGACTGTTTGCTAAACCGGAATATGACAAGTATCGCCTGTCGCTGGCC
CGTTTCTCTGCTAAAAGAGGTGACTATGCCTTTGTTAGCAAGATTTTGCGTAATCTGGAA
AAATATACCGACGAAGAGCATATGATGCTTGCATTGGCATACAAATCGGAGGAAAAATAT
GATGAAGCGCTTGAACATCTCTACGTGATTAAGAATACAAGCCCAACTTATAAGGCTGCC
ACGGAGTTGAAATTAGAAATAGAAGAAGAGATAAAAGACCCGGCGGCTTTAATAACATTG
AATTGCTTGATTAAAGAAGAATCAGATGAGAGTAAGCAGTTTAAGCTCAAGCTGAAAAAG
ACCGATCTCTTATTGAAACTCCATCATTATAAAGAGGCTTTGGAATGGGCTTTCCAGATG
GATGAACAGTATCCTAAGGAAGAACAGGTTGAATGCAGACTGGCTTTCTCTTTGCTCTTT
TCAGAATCGAAAGGCGATAAAAACATTGACCATGCAATGGCTTTAATAGAACCTTATCTG
CAAAATAGTGATGATAATGAGATCAGGGAAATATTGAATTCTGACATGACAGATATGGAT
AAGGCTGATAAGGAACGCATGTTCATGAAAATGTTATCTGCGATGGTGAGCAAAGTTTCC
AAGCCACAAGACCACAGATGGGAGTCTATGAAATTTTTCTATTATGGACTCTGCGTTCTC
GTGAAAAAGGGAGGAACTGCAGCTATCAGATTTTTGAATGAAGCATCTGGTCATGCAGCT
TTTTCCCCTAAGGAAGATATAGATGCATTCGGTCTGCTCGAGATGGGAGATTGGCTCGAT
AATCGTGGTATTGCGCCTATAGAATTGGAATTTATAACAAAAAAAGTTTTCGAGGAAAGG
AAAAAACAATAA
>30B_gene_id_144
ATGGCGGAGAATAATAAAAATAAGAATAAGGTACAGATAGATCCAACCTACGCCCATTTG
CAGCCGCAGGCTGTGAATGTGGAGCAGGCGGTACTGGGTGCCTTGATGATAGATTCTGAT
GCCTTTTCGGTGGTGTCGGAGTTGCTCAAGCCGGATACTTTTTATGACCCGCGTCATAAG
AGAATATATCAGGCTATCCAGGTGATGAACATGGAGGAGCGGCCTGTGGATATCATGACT
CTTGCCGATCAGTTAGCCAAGACTGGCGAACTGGATAAGGTGGGAGGAGCACAATATCTC
ATGGATATTTCTGCAGGCATGGCTTCGGCTGCCCATGTAGAGTCGCATGCCCGTATCCTG
GCGCAGAAATATATGCAGCGCCAGCTGATTCATTATGCCGGCGACATCGAGACGATGGCG
TATGAAGAAGGTGTGGATGTGGATGAACTGATGCAGAAAGCTGAAGGTGAACTCTTCCAG
CTTTCGCAGAACAATATGAAGCAGGATTACACACAGATTGATCCGGTTGTAAAGGAGGCC
GTTGCCATCTTGCAGCGCGCTGCTCAGAACTCGGGTGGTCTTACCGGTATTCCTACGGGT
TATCGTGGGTTGGATGATATGACATCAGGTTGGCAACCGTCCGACCTTGTGATTATTGCC
GGTCGTCCTGCCATGGGTAAGACTTCCTTTGCATTGAGTATTGCCAAGAATGTGGCGGTA
GATTATGATGTGCCTATCGGATTCTTCTCTCTGGAAATGAATAACGTTCAGTTGGTGAAC
CGACTCATCTCGAATGTTTGCGAGATTTCGGGTAAAAAAATACTGAACGGACAATTGGAA
CAGCCAGAATGGGAGCGGTTGGATAAAAAACTGAGAAAACTGACAGGTGCACCTATTTAT
ATTGATGATACGCCTGGTCTTTCTGTTTTCGAACTCCGTACCAAGGCGCGCCGACTGGTA
AGGGAAAAGGGTGTTAAACTGTTGATGATCGACTATCTCCAGCTGATGAATGCCAATGGT
ATGAAGTTTGGTAGCCGTCAGGAGGAGGTATCTACCATCTCCCGTTCGCTCAAAGGTATT
GCCAAAGAGCTGAATATTCCTGTGCTTGCTCTTTCGCAGCTCTCCCGTAATGTAGAGAAC
CGTGAGGGTTTGGAAGGAAAGCGACCTCAGTTGAGTGACCTCCGTGAATCCGGTGCCATC
GAGCAGGATGCCGATATGGTGCTTTTCGTTCACCGCCCGGAATATTATCATATCTATCAG
GATGAAAAGGGTAATGACCTTCATGGTATGGCACAGATTATCATTGCCAAGCACCGTAAG
GGCTCTGTTGGAGATGTTCTCCTGAACTTCCGTGGAGAATTTACCCGATTCCAGGATCCG
CAGGATGCTGCAGCAGCACCTGTTGAGGAAGGTGGTGAGATTGTAGGCTCAAGGATGAAT
GGCGGAGGGCAGGATGGTAGTCCGCTACCACCACCGCCTGCAGAGAATCTGCCTTTCTAA
>30B_gene_id_145
ATGAGTGACAGATTATACATTTTCGACACGACCCTCCGCGATGGCGAACAGGTTCCGGGA
TGTCAGTTGAACACAGTTGAGAAGATTCAGGTGGCAAAGCAACTGGAGCAGTTGGGCGTG
GATGTAATTGAGGCTGGATTTCCTATATCAAGTCCGGGCGACTTCAATTCAGTGGTAGAA
ATCTCTAAGGCTGTAACCTGGCCTACTATTTGTGCACTTACCCGTGCCGTAGAAAAAGAT
ATTGATTGTGCTGCTGAGGCTTTGCAGTATGCCAAGCATAAGAGAATCCATACCGGTATC
GGTACCAGCGACAGTCATATCAAGTATAAGTTCAATTCTACCCGCGAGGAAATTATCGAA
CGTGCTGTAGCTGCTGTCAAGTATGCTAAAAAGTATGTTGAGGACGTTGAGTTCTATGCT
GAGGATGCAGGCCGTACCGATAATGAGTATCTGGCTCGTGTCGTAGAGGCTGTTGTCAAG
GCGGGTGCTACTGTAGTGAACATTCCTGATACTACAGGTTATTGTCTGCCTGATGAATAT
GGTGACAAAATCAAGTATCTCATGGAGCATGTTGATGGCATTGACAAGGCACGCCTTTCT
ACCCACTGTCATAACGACCTCGGTATGGCTACTGCCAATACCCTGCAGGGTGTTTTGAAT
GGTGCACGCCAGGTTGAGGTTACCATCAATGGTATCGGTGAGCGTGCAGGTAATACTTCG
CTCGAAGAGATTGCCATGATTCTGAAGTGTCACAAGCATATCAATATTGATACCAACATC
AATACCACTAAAATTATTCCTACCTCACGCATGGTGAGCAGCCTGATGAATATGCCTGTC
CAGCCAAACAAGGCTATCGTGGGTCGCAATGCATTTGCTCATTCTTCCGGTATCCATCAG
GATGGTGTCTTGAAGAATGTTCAGACTTACGAAATCATTGATCCTAAGGATGTGGGATTG
GATGACAATGCTATCGTATTGACAGCCCGTTCTGGTCGTGCTGCATTGAAGTACCGTCTC
CATGTCAATGGCGTAGAGATTAATGATGAGGAGAAGCTCGACAAGATTTACAAGAAGTTC
CTCCAACTGGCTGATAAGAAGAAGGAAGTTACCGATGAGGATGTTTTGATGCTTGCCGGT
GCTGATTCTGCTGATAAGCATGGTGTTCAGCTCGACTGGTTGCAGGTTACTACAGGTAAG
GGCGTGAAGAGCGTGGCAAGTATCGGTCTTGATATTGCAGGTCAGAAGTTTGAGGCTGCA
TCATCTGGTAATGGTCCGGTAGATGCTGCTATCAATGCTCTCAAGAAGGTCATCACCAAG
GAGATGAACCTCAAGGAGTTCACCATCCAGGCTATCGACAAGGGCTCTGATGATGTGGGC
AAGGTTCACATGCAGGTAGAATACGATGGTCATGTATATTATGGCTTCGGTGCAGATACC
GACATCGTTACGGCTTCTGTTGAGGCTTACATCGATTGTATCAACAAGTTCAAGGTAAGA
TAA
>30B_gene_id_146
ATGAATACATTATTCGACAAGATTTGGGACAAGCACGTTGTCCAGATTGTAGAAGACGGC
CCTACACAGCTTTACATCGACCGTCTCTACTGTCACGAAGTAACATCACCTCAGGCATTC
GCTGGTATGCGAGCACGCGGACTCAAGATGTTCCGTCCAGACCAGATTTTCTGTATGCCT
GACCACAATACTCCTACTCACGATCAGGATAAACCAATCGAGGATCCTATCTCAAAGAAG
CAGGTAGATACCTTGGCAAAGAATACCGCTGATTTCGGCGTAACTCACTTTGCCATGAAC
ACAAAGGATAATGGTATCATCCACGTAGTAGGTCCAGAGAAGGGTCTTTCTCTTCCTGGT
ATGACCATCGTTTGCGGCGACTCTCATACTTCTACTCATGGTGCAATGGGTGCCGTTGCT
TTCGGTATCGGTACTTCTGAGGTGGAGATGGTGATGGCTTCACAATGTATTCTCCAGAGC
AAGCCAAAGTCTATGCGTATCAGCATCAACGGTAAGCTCAGCAAGGGCGTTACTGCCAAG
GACGTTGCTCTCTATCTGATGAGCCAGCTCACTACTTCAGGTGCTACCGGTTACTTCGTT
GAGTACAGTGGCGATGTAGTGAAGGATATGTCTATGGAAGGTCGTCTTACCCTCTGTAAC
CTCTCTATCGAGATGGGTGCCCGTGGTGGTTTCGTAGCTCCTGATGAGACAACATTCGAG
TACATCAAGGGTCGTGAATATGCACCTAAGGGTGAAGAGTGGGATAAGGCTGTGGCTTAC
TGGAAGACCTTGAAGAGTGGCGATGATGCAGTCTTCGACAAAGAGTTGACTTTCGAGGCA
AAGGATATCGAACCACGTATCACCTATGGTACCAACCCAGGTATGGGTATCAGCATTACC
GAGAATATCCCAACTCTCGATGAGATTCCTGAGGAAGAGCAGGCTGGTTTCAAGAAGAGC
CTCAACTACATGGGCTTCCAGCCAGGCGAGAAACTCGAGGGTCATCCTATCGATTATGTA
TTCTTGGGCGCATGTACCAATGGTCGTATTGAAGACTTCCGTGCTTTCGCTTCTCTTGTT
AAAGGAAAGAAGAAGGCAGATGGTGTAACTGCTTGGCTTGTACCAGGTTCATGGTTGGTT
GATAAACAAATACGTGAAGAGGGAATTGATAAGATTGTTGAGGCTGCCGGCTTCGAAATC
CGTCAGCCTGGATGCTCTGCCTGCCTGGCAATGAACGATGATAAGATTCCGGCAGGCAAG
TACTCTGTAAGTACATCCAACCGTAACTTCGAGGGTCGTCAGGGACCAGGTTCCCGCACC
ATCCTTGCCAGCCCATACGTAGCAGCTGCTGCCGCTATCACTGGTAAGATTACCGACCCA
AGAGAGTTTATGTAA
>30B_gene_id_147
ATGAAACAGAAATTCAATGTAATTACATCAAGCTGCATTCCTCTTCCTTTGGAGAATGTA
GATACAGACCAGATCATCCCAGCCCGTTTCCTCAAGGCCATCGATAAAGAGGGCATGGGC
AACAACCTCTTCCGCGACTGGCGCTACAATGCCGACGGAACTCCAAAGCCAGACTTCGTG
ATGAACGACCCATCTTACAGTGGTGTCATCCTCGTAGCTGGCAAGAACTTCGGTTCCGGT
TCTTCCCGTGAGCATGCTGCCTGGGCTATCGCAGGTGCAGGCTTCCGTGTAGTCATCAGC
TCTTTCTTTGCTGATATCCACAAGAACAACGAGTTGAACAACCTCGTATTGCCAGTAGTA
GTAAGCGAGGAATTCCTGAAGGAACTCTTCGAGAGCATCGACAAGGATCACAAGACAGAG
GTGAAGGTAGATCTTCCTAACCAGACCGTGACCAATCTTGCTACCGGCAAGAGCGAGCAC
TTCGAAATCAACGGCTACAAGAAACACTGTTTGGAGAATGGTTTGGACGATGTAGACTTC
CTCGTTCAGAACCGCGACAAGGTTGAGGCTTGGGAAGCTAAAAACAAGTAA
>30B_gene_id_148
ATGAACGTTAACGCAAAGAGAGATAATTCCCGCATCAAGGAGATTGAGATCATGGACTGC
ACGCTGCGCGACGGCGAGCAGACCAATGGTGTCAGTTTTCTTCCTCACGAGAAGTTGATG
ATAGCAAGAATGCTGTTGCACGACATCAATGTAGATCGTATTGAGGTGGCTTCAGCGCGT
GTGTCAGAAGGTGAAAAGGATGCTGTCGCTCGAATTTGCCGTTATGCTAAGACTATAGGT
AAACTGGATTCCGTTGAGGTATTGGGATTCGTGGATAACAACAAGAGTGTGGATTGGATT
GCTGAATGCGGCGGTCATGTCATCAACCTCTTGGCTAAGGGTAGCTACAAGCACTGCACC
CAGCAACTCAAGATGTCGCCTGAGGAGCATCTCGCTCATATTAAGCAGACCATCGACTAT
GCTTTGAGCAAGGGATTCACCGTGAATCTCTATTTGGAGGACTGGTCGAGCGGTATGCGT
GACAGTCGTGACTATCTCTTCATGATGATGGATGAGTTGGTAAAACTGCCTATCAAGCGC
TTCCTTCTTCCTGATACGTTGGGTATTCTGAACCCATTGCAGTGTGTGGAGTATATGCGC
CAGATGGTGCGCCGTTATCCGAATTCTCACTTCGACTTCCATGCCCATAACGACTACGAT
CTGGCTGTGAGCAACTCGCTGGCTGCCGTATTGAGCGGCGCCAAGGGTCTTCACGTTACC
GTGAATGGTCTGGGTGAGCGTTGTGGCAATGCACCATTGGCAAGTGTTCAGGTGATTCTG
AAAGACATGTTCGAGGCAAAGACCAATATTAAGGAAGACCGTCTGAACGATATTTCCCGA
TTGGTTGAAGGATATAGTGGCATTGCCGTGGCTCCGAATACTCCGGTAGTAGGAGACAAC
GTCTTTACCCAGGTAGCTGGTGTGCATGCCGATGGTGACAACAAGGACAAGCTTTATTGC
AACGACCTAGTACCTGAGCGTTTCGGCAGACATCGTGAGTATGCGTTGGGTAAGAACTCC
GGTAAGGCGAATATCGTGCAGAACCTCAATGAACTGGGATTGGAACTGACGCCTGAGCAG
ACCAAGGCGGTGACCAAGCGAATCACAGAACTCGGCGACCGCAAGGAACTGGTAACCCAG
GACGACCTGCCATACATCGTGAGCGATGTATTGAAGCATGGAGCTCCAGAGGATAAGGTG
AAACTGGTAAGTTACATGGTATCAACCTCATACGGTTTGAAGCCTATAGCCAGTGTAAAG
GTAGAAATCGATGGCAAGGAGTATGAAGACCAGAGCTCCGGTGATGGTCAGTATGATGCT
TTCGTGAAAGCCCTCCGCAATATCTACAAGGTGAAGCTCGGCAAAACCTTCCCTAAGCTC
GACAACTATCAGGTAACCATCCCACCTGGTGGTCGTACCGATGCCCTCGTTCAGACCGTC
ATCACCTGGCGTGAAGGAGATCGTATCTGGCGCACCCGAGGCTTGGATGCTGACCAGACA
GAAGCTGCTATCAAGGCAACGCTGAAGATGATTAATATGTATGAGGCAGATAAGAGCGAC
GAACAGGCTGTATCGCCTCGAAATCTGGATATGGAATAA
>30B_gene_id_149
ATGAAAATATCTCCGAAGGTTATAAACAATAAAACAATTAAAAAATCAAATAAGATGAAA
TTAAACATTGCAGTTCTCGCCGGTGATGGTATCGGACCAGAGATTATGAAGCAGGGCGTA
GCAGTTATGCAGGCCATTGCAGAGAAGTTCAACCACGAGTTTACTTACAATGAGGCTATC
TGCGGCGCTCACGCTATCGACGAGGTAGGTGATCCATTCCCAGAGGAGACCTTCAAAACT
TGTATGGATGCTGATGCAGTGCTCTTCGCAGCCGTTGGTGACCCACGTTTCGACAACAAC
CCTACAGCCAAGGTTCGTCCTGAGCAGGGCTTGCTCGCTATGCGTAAGAAGTTGGGCCTC
TTCGCCAATGTTCGCCCGGTAGCCACATTCGATTGTCTGCTCCACAAGTCACCATTGAAG
GATGAACTCCTGAAGGGTGCTGACTTCGTAGTTATCCGCGAGTTAACTGGCGGTATGTAC
TTCGGTGAGAAGTATCAGGATAACGATAAGGCATACGATACAGATATCTATACCCGTCCT
GAGATTGAGCGCATCCTGAAGGTAGCTTTCGAGTTTGCCATGAAGCGCAACAAGCACTTG
ACAGTAGTAGATAAGGCAAACGTATTGGCATCTTCTCGTCTCTGGCGTCAGATTGCCAAG
GAGATGGAGCCACAGTATCCTGAGGTAAACACCGATTATATGTTCATCGACAACGCTTCT
ATGCGCGTATTGACTGAGCCTACATTCTTCGATGTTATCGTAACAGAGAATACCTTCGGT
GATATCCTGACCGATGAGACTTCTTGCATCACCGGTTCTATGGGCTTGCAGCCATCCAGC
TCTCTCGGTGAGCACACACCATTGTTCGAGCCTGTTCATGGTTCATGGCCACAGGCAGCG
GGCAAGAACCTGGCTAACCCAGTAGCTCAGATTCTTTCTGCAGCTATGTTGTTGGAGCAC
TTCGGCTTGAACGAGGAGGGCGCCTTGATCCGCAAGGCTGTAGATGCTTCTCTCGATGCC
AATGTCCGCACACCTGAAATTCAGGTTGAGGGTGGTGCTCAGTATGGCACAACTGAGGTT
GGCGCATGGATCGTTAACTGGATTAAGAATGCTTAA
>30B_gene_id_150
ATGAAAAGTTTTTATACATTATTATTGGCATCGGTGGTTTCTTTGTCTGTATCTGCGCAG
AACGTAGATGCCGACAAGGCACGTGCTGCTCAGAATAAAGCCTTGCGCGATTCACTCTCC
AAGGCTACAGAAGTGCTTGCATATCATCCCGACAGTATCAATCTGCGACTGAAAAAGGCT
GCTTGGAATATCCAGTTGGAGCAATGGCAATATGCCAAGGATGATCTTGATAAGGTACTC
TTTCTGAACAATACCAATATCGCCGGTTTGTTCTATCGTGCCTTTGTCAATGAGAAGTTG
CTCCGTTATAACTTTGCGCGTCTAGATTATCAGAATCTTCTGGTACTTGTTCCTGGCAAC
TTCCAGGCGCAACTCGGTCTGGCTTTGCTCAATGAGAAAGATAAGCATTATACCGAGGCT
TACGATGGCATTAACAGTCTGATAGAGCAGTACCCTGACAGTGCGATGGCTTATGCTGCA
AGAGGTGGCATGGAGAAGGAGAGGGGTATGCTTGAGCTGGCAGAGTTTGATTACGCCAAG
GCGATGGAGTTGGATGCCGGTAATGAGGATTTTGCTTTCAATCATGTAGACATCCTGATT
CAGCTTGGAAGAAAGGACGAAGCCTATCGTGATTTGAAGAAACTGCTCGATGCCGGTTGC
CAGCCAGGCAGGTTGCAAGGTTTCTATGCAAGGTTGAAAAAGAAGAAAAAGTAG
>30B_gene_id_151
ATGATGGCATCCTGCGATACCGTCTTCGATGTTCATCCGTATGATGTGCAAATCGACGGC
GATAGAAATCTGAATGTTACCAATATTCAGAAGATTGAGGCTGCAGTAAAGTCGAAAGAT
ACCATCCGTTTTGCTATGATCAGCGATTCACACCAGTGGTTGGATGATTTGAAGAGTGAG
GTTAATGATATCAATCGCCGCAGTGATTCCCTCGATTTCGTGATTCATTGTGGGGACCTT
ACCGACTTTGGTGCTACCCGTGAGTTTCAGTTGACCCGTGACCATCTTCAGAAGTTGAAG
ATACCTTTCGTGGCTCTGCTGGGTAATCATGACTGTTTGGGAACAGGTAACCAGGCTTAT
GAGAAAATCTTTGGTAATCCGGATTTCAGTTTCATTGCCGGCAAGGTAAAGTTTGTTTGC
CTCAATACCAATGCCATAGAGTTCGACTATTCCCGCCCTGTACCTAATTTCGATTTCATG
GAAGAGCAGGTTAAGGCAGATGCAGATGACTTTTCGCGTACCATTGTCTGTATGCATGCT
GCCCCTTATTCAGAGCAGTTTAATAATAATGTAGCTAAGGTCTTCAATTTTTATACGCAT
CAGTTCCCAGGTTTGATGTGCTGTCTTTACGGTCATGGTCATCATACCAAGCAAGAAGAT
ATTTATGGCGATGGCATCATCTATTATCAGGTGGCCAATGCCGCTAAGCATCAGTACTAT
ATATTCACCATTACTCCAAAAGATTATCGTTATGAAATTATTGAGTTTTAA
>30B_gene_id_152
ATGAAATTATTGAGTTTTAAGCATATATTCATTTGGGGAGCTTTGCTTGCTGCAGGTTCT
GTACAGGTTCATGCTGCCGATGAGGTTACCGGGAAAAGTGAGGAGTTGGAACTGACGGAT
AGTATTGTTCATGATACGCTGGTGTTGGCGGATGGCAAACTGACCCGATATGACCGCCGC
GTCATGCGCTACCGCAAGCACTGGGATTTGCTGATACCTACTAGTGGCATCATTCAGACC
TGTGGCAATATGGGTATCATTTCGCTGGGTATCGGATGGGAATATGGTAAGCGCCGCCAG
TGGGAAACGCAGCTCTTGTTTGGCTACATCCCGAAGTTCAGTTCTGACGATGAGAAGTTA
ACCATGACGCTCAAGGAGAATTTCATTCCTTGGCGTTGCAATATCGGTAAGGGCTGGTGG
TTTGAACCGCTGGAGTGCAGCCTGTATTTCAATACGGTGTTCGGACATGATTTCTGGACT
AAGCAGCCTACCAAGTATGAAAGCGGCTACTATCCGTTCTCTACCAGAGTCCGTCCTAAT
ATCGCCTTGGGTGAACGTTTTAAGTATGATATTCCGCACAATAAACGTAAGCGTATCAAG
AGTATTACGTTCTTCTATGAGTTGGGTACAACGGATATCTACTTTATGCGTTTCTACCGT
AACGGCAATGCCGGTTTCTGGGATGTCTTCGGCCTCTCTATCGGTGCCAAAGTGCAGTAC
CTTTAA
>30B_gene_id_153
ATGGAAACAGAAGTTAAGAAGATACCTTATCTCGACCTGAAGGCTATCAATGAGCCATAC
GAGAAGGAGATAAAGGATGCTATCAACAAGGTGGTCAACAGCGGATGGTATCTGCAAGGT
GAAGCCGTAAAGAAGTTTGAGAAATCGTATGCACAGTTTATCGGTACAGAATACTGCATC
AGCTGCGCTAATGGCACGGATGCGCTCAAACTGATACTGATGGGGGAACTGGCTATCGGA
AAGTTGCAGAAAGGTGATGAGGTAATCGTGCCTGCCAACACTTATTTCGCTACCGTACTT
GCCATCAGCAGCGTAGGACTGACACCTGTATTGGTGGATGCCAATATCGATACATTACAG
ATAGATGACCAACTGATAGAAGCCCGAATTACACCGAAGACCAAAGCCATCATGATTGTT
CATCTCTATGGCAAACTGGCATGGACTCCAAAGATTGCTGAAATCTGCAAGAAGCATCAT
CTCTTGCTTTTCGAAGACAATGCGCAGGGATTCGGATGCTCCACTACTCTATCTGATTCT
TCTGAAAAACCATCAAAAAGAAGATATACCGGAAATCTTTCGGATGCTGCTGCCCACAGT
TTTTATCCTAGCAAGAATCTGGGAGCATTGGGAGATGCGGGAGCTGTAACTACCAATAAC
AGGGAATTGGCGGAAGCCATCATGTCACTACACGAATATGGAAAGATAGAAGACGGCATC
TTCAGATATCAGGGCGTCAACTCGCGCATGGATGAGATTCAGGCTGCGGTACTGAATGTG
AAACTGCAATATCCTGAGAACGAACAGAAAGCGAGACACAGACAGATACAGCTATACCTG
GAACATCTGGATGACGATATCAAGGACAGATGCATCGCTGCGAAACTCATCTCTCCTGCT
CATGAAAATGTTTTCCACGTCTTCCCTTTCCTTACCCGGAAACGAGACCAACTGAAAGCA
TTTCTGGCAGAGAATGGGGTCGGCACAAAGATTCATTACTTCCGCCCACCCTATCTGCAG
CCATGCTATCCGGAAATGAATCATCTGGAATTTCCGGTAGCTAAGAGAATAGCTGACGAA
GAACTGAGTCTGCCTTGCAACTCATCGCTCAACGATGAAGATATCATCAGAGTAAGCAAA
CTCATCAACCAGTTCTTGATTTAA
>30B_gene_id_154
ATGATGCAAAAGTCAGTAGCTTATGAAGAGAATTACAGCGATACCTGTAACCACGCTAAC
ATGGTGGTATCATTTGAGTGCTCTAATCACTATATGGCTGCGGTAATTAAGAATAGAAGA
AAAAGTTTGGCTGTTTCATATAAAAGGCGTATATTTGCAGAAAAAAGAGACAAGATGACG
CAACTGAATAGAAAATTGCCTTTAGGCATACAGGATTTTGAAGAGATGCGTAGAGATCAT
TATATCTATGCTGATAAGACCGATATGGTCTGGAAACTGGCTAATGGTACTAAATACAAT
TACCTGAGCCGTCCACGCCGTTTCGGTAAGTCTCTTTTGTGTTCTACACTTAAGTGTTAT
TTTGAGGGTAGAAAGGAACTCTTTGAAGGTCTCAAAATGATGGAACTTGAATCGGAGTGG
GTAAAACGTCCTGTAATTTATTTCAGTATGAGTTTGGGTGGTTCTTCTGCACAGACGCTT
ACAGAATATTTGAACAATGTATTGTCTTCATACGAGAAGATATATGGCAGAAATCCGGAT
GAGCAGTCTTTAGGTAATCGTTTAAATGGTATCATTCAGAGAGCATACGAACAGGCGGGA
GTACAGATAGCCATTATAGTAGATGAGTATGATGTTCCTTTGCAACATACCTATGAAACC
AATCATCATGATGCATGCCGTGAGATATATCGTAACTTCTTTACAGGGTTAAAAGACTAT
GGTTACTGCATCAAGTGCGTCTTTATTACTGGCATTACCAAGTTTACCCAAATCGGTATG
TTTGGTATGCTTAATACGTTAGTCAATATCAGTTTTCGTAATGAGTACGCTGCGATATGC
GGTTTCACCAAAGATGAAGTTATTTGTAATTTCTCAGAACATCTATCAGAATTGGCAGAT
AACAATGCTATCACGAAGAGTGCCCTTATGGATACAATGAGCTCTATCTATGGTGGCTAC
CATTTCTCAAGTGGTCTTATTGTTGTTTGCAATCCTTTTAGTGTATGTAACGCATTGGTC
AATCTGCGTCTAAATTCTTATTGGATAGCTTCAGGTTCCAACGAAATGTTGCTCAAGGTC
TTGCGTAAATTCATCAACGAGATTCCTGAGCTGGACAATTGTCTGATAGATTCTGACTAT
TTGGAAATGAGTGATGTCAATATGAATGATCCAAAGCTCTTCCTTTATCAGTTCGGTTAC
CTTACCATCAAGAAGGTGGTTGGTAGCAGCTATATGTTAGGCTATCCTAACCGAGAAGTG
CGAAATGCTATGTTGGGCATGAGCCTTCCCAACGGTTAA
>30B_gene_id_155
ATGAAAAAACTGATGGAAAATAAACAATATAAAGACAGCATGAATAAGACGGAGCAAATT
ATAAAGCGCTCCGTCGATTTCGTCATCGCAACATGTTGTCTGATATTCTTCTCTCCTTTA
GCCATAGCGTGTGCTATTGCTATCCGATTAGAGGATGGGCTACCTGTAATCTACCGTCAA
GAGCGCATAGGTCTACATGGCAAGCCATTCTTTATCTATAAATTTCGTTCCATGAAGATT
GATGCAGAAAAAGATGGTCCTGATCTTCTTGAGATAAAAGGTGATCCAAGGCTCACTAAA
GTTGGACGTTTTTTAAGAATGCATCACCTCGATGAACTTCCTCAACTTTGGAACGTTTTT
AAAGGAGACATGGCATTTGTAGGTCCTCGCCCTGAACGTAAATTCTATATCGACCAGATT
ATGGAGCATGATCCTCGATATACTTATCTGTATCAGATTCGTCCGGGAGTAACTTCTTAC
GCTACCTTATATAATGGATATACGGATACTATGCCGAAGATGCTGAGAAGACTAAGTCTT
GACCTCTTCTACCTGGAGCACAGATCCTGGTGGTTCGATGCCAAGATTCTGTTCAAAACA
ATGGTGAACATCATGTTTGGCAAAATATTTTAA
>30B_gene_id_156
GTGACATTTGTTTCTTACTTATTTATATATCAGCAGATTAACAGTGGAGCAAAGGCATTG
AGTATCTTAGGACAACTCTCTATGTTATTTGCTATATTCACATTGTTCCATGCCATCGGT
TTTAGGATATTCCACACATACGACGGTATCCTCAGATACTCATCGTTTATTGATTTGCAA
AGGGTATTCTATGCTGTTACTTTTGGTGCGGTACTGTCTGCTATAACGAAAGACATGTTG
CTTAGCACTCATTTCTTCCCTGGAGTTGAAATAGAATACCGCAATATTGTACTTGGAGCT
CTCATTTCCACTTTAGTATTGTGGGCTATCAGAGTGATTGCCAAGACTATCTTTGATGTC
TCTCTCTCAGATTACAACATTAAACATGCATTTATCTACGGCGTGAAAGAAGGTGGCATC
GGTCTCGCCAAGCAAATCAAAAACAGTAAACCCATGAAATTCAAACTCATGGGCTTTATC
TCTGATGATGCAGAAATTAAGCACCATCATCTGATGGGAACCAAAGTGTATGCTCCAGAC
CAGAATACCATCAGGAAAATGAGAAATAACAATATCTCTACCCTATTAATTTCTCCTGGT
GCCATCAACGTTTTTCGCGCAAATAAAGACTTCCAGGATGCATTACTTGCAGAAGGTATA
CATATCTATATGCCTACCACACAGGAGTGGAACAGAAATGAACAGCAACAACTCAAAGAA
GTTAGCATTGAGGATCTTTTACCACGAGATGAAATCAGCATCGATATGGAAAGCGTGGGT
TCTATGCTTCATGGCAAACGCATATTGATTACAGGTTCTGCTGGAAGTATCGGAAGCGAA
ATGGTAAGACAAATAGCCAAGTACAGTCCTGCGGAATTAATTCTGATAGATAGTGCAGAG
ACCCCGCAGCACGATATACGATTGATGATGGCGAAGCAATTCCCTGATATTAAAGCTGAA
ACCATCGTCACCACTATCTGTAGCAAGTCCAGAATGGAACATATCTTCAAGACTTACCTG
CCTGACTATGTTTTCCATGCTGCTGCATATAAACATGTTCCTATGATGGAGAACAATCCA
TGTGAGAGCATTCAAAACAATGTTTATGGTACTAAAATACTAGCTGACCTTGCTGTCAAA
TATGGAGTTAAGAAATTTGTTATGATTTCAACAGACAAAGCTGTCAACCCAACCAATGTC
ATGGGATGTTCTAAACGAATCTGTGAAATCTATGTACAGAGTCTCAACAAAGCAATAGAG
GAAGGTATCATCAATGGAAAAACCCAATTCGTTACCACACGTTTTGGCAATGTATTGGGC
TCCAATGGTTCTGTTATACCTTTATTCAAGAAACAAATAAAAGCTGGTGGACCTGTCACT
GTTACAGACCCACGTATCATCCGCTACTTCATGCTCATTCCAGAGGCTTGCAAACTAGTT
CTGGAAGCAGGAACAAAAGGTAATGGCGGGGAAATATTTGTTTTCGACATGGGCAAACCT
GTCAAAATTGCCGACATGGCACAGAGAATGATCAACCTCAGTGGAGCAAAGAACGTTGAA
ATCAAATACACTGGACTGAGAGCAGGCGAAAAGCTTTACGAGGAAGTGCTTAATGAGAAG
GAATCAACCAAGCCGTCGTTCCATGACAAAATAAGAATTGCAGAAGTACGTGAATACGAT
TATACAGAAGTATCTAAGCAAATCGATGACTTAATTGAAAAAAGTAAGTTATACGATGAA
ATGCTAACAGTAAAGATAATGAAGGAAATCGTTCCAGAGTACAAGAGCAATAATTCGATT
TACGAGAAGCTCGACAAATAA
>30B_gene_id_157
ATGAGTGGCAATGAAATGAAATACATCCAAGATGCTTTCGATACCAATTGGGTTGTTCCA
CTAGGACCGAATGTCAATGGTTTTGAGAAAGATTTGGAAAGCTTTGTAGGACAAGACAAA
AAGGTGATTGCATTAAGTGCAGGTACGGCTGCAGTACACCTTGCACTGCTAGACTGTGAT
GTTAAAGCAGGAGATGAAGTTTTGGTACAATCTTTTACATTCTGCGCATCAAGCAACCCT
ATTAAATATCTAGGTGCAAAACCTGTTTTCGTAGACAGTGAAAAAGAGACATGGAATATG
GATCCTCAGCTATTAGACAAAGCTATAGCTGACAGAATAGAAAAGACAGGCAAAAAACCT
AAAGCCATCATCGTTGTTTATCTATATGGTATGCCTGCAAAGATTGACGAAATATTGCAG
GTTGCTAACAAATACGACATTCCACTTATAGAGGATGCAGCAGAAGGTCTTGGCTCCCGT
TATAAAGAACAAGTGTGTGGAACATTTGGCAGATATGGCGTATTAAGTTTCAACGGAAAT
AAAATGATTACGACAAGTGGTGGTGGTGCCTTAATATGCCCAGACACCGAAAGCCAGAGT
CGCATTATGTTCTATGCAACCCAAGCAAGAGAGTCATATCCATACTACCAACATGAGCAC
ATTGGTTACAATTACCGTCTTAGCAACGTTTGTGCGGGAATAGGACGAGGTCAAATGACT
GTACTAAACGACCATATAGCGCATCACAAACACGTACATGACCTATATACAAGATTATTG
GCAAATGTCAAGGGCATCACCGTACATAGCAACCCAACACCTGATTTTGACTCAAATTTT
TGGCTCAATACGATTCTGTTAGATGAAGGAGTTAAGATTAAAGGCGAAGAAAAGGCATAT
AGTCAGGTCATTACGGGCGCTGTAGGAGGTGCCGCTGGCGTTACACACAGTGCAAAAAGC
ACACATACATCATTGGAGCCAAACAAGAATGTTGAAGCTTTACGAATAGCACTTGATCAA
GCATCTATTGAGGTACGCCCTTTATGGAAACCTATGCATTGTCAACCCGTTTATGCAGAC
TGTACGTCATACACAAATGGTATCAGTGAAGATTTGTTCCGTAAGGGCCTCTGCTTGCCT
AGTGGACCATGCGTTTCAGAAGAAGATGTACGCTATATCACTGACACGATAAAAGAAAAC
ATTATAACCAAATAA
>30B_gene_id_158
ATGATTTTAAAATATATATTTGACAGAATAACAGCTTTATTAGGACTGATTTTTCTTAGT
CCAATATTGTTTCTGACATGGATTCTTATACATATAAAAATGCCAGATGGGCCTGCTATC
TTCACACAAAAAAGAGTAGGTAAGGATGGGAAACTATTCACTATGTATAAATTTCGATCT
ATGTCACAACACCATGACGGCTCTTCCGTATCCGTTGCAGGAGAAAGCAGAATAACACCT
CTTGGTGCTAAACTTAGAAAATATAAGATAGACGAACTTCCTGAACTTTGGAATGTCCTA
ATTGGCAACATGAGTTTTGTAGGTCCCCGGCCTGACGTACCAGGCTATGCAGATAAACTA
GAAGGAGAAGATAGAGATATTCTTAAATTGCGCCCAGGAATCACAGGTCCAGCAAGTCTG
AAATATCGTAACGAAGAAGAATTACTTGCCAAACAAGCCAATCCACAAGAATATAACGAC
TTCGTTATCTATCCAGATAAAGTGAGAATCAATCTCTTTTATCTTAAACACTATAGCTTT
ATTATGGACATTATGATTATAATAGCTACAGTCACAGGAAAGAGAATATCATATAATAAC
GAAATCATATAA
>30B_gene_id_159
ATGAATAAAGTTAGTATCATCATGCCATCCTATAATGCAGCAAAATTTATTGCCGCATCA
ATACAATCTGTAATTGGGCAGACATACCGCAATTGGGAGTTACTTATAACAGACGATTGT
TCTAAAGACGACACAGTAAAAATCGTAGAACAATTTCTTGAAAAAGACAATAGAATCAAA
TTGTTTTCTACAGGAAAGAATAGCGGTCCTGCTTGCGCAAGAAACAAATCATTGGAAAAT
GCAACAGGTAAATATATTGCATTTCTTGACAGTGATGACATTTGGGTTTCAAATAAACTT
GAAACCCAGATTCAATTCATGATAGAAAAAAACATAGCATTCTCTTTTAGTAGCTATAGC
GTCATAAAAGAAGATGGTACACCAACTGGAAACACCATCAATGTACCAAAAGTAATTGGA
TACCATGGTTATTTACGTAATACTATCATCGGATGCCTTACCGTTATCATAGATAGAGAA
AAGACCGGAAATTTCATAATGCCTAACATAAAAAGCTCTCAAGATATGGCTTTATGGTTG
CTCATTATGAAAAGAGGCTTCAAAGCTTATGGGCTACAAAACACATTAGCATGCTATCGA
TTAGTATCTACGTCAAATACTTCAAAAAAGTGGAAAGCAGCAAAAGATGTTTGGAAAGTT
TATAGAGAAATAGAACACATAAATCCAATATATTCGGCAATATGTTTTATAGGATATGCA
ATAAACGCTATCATCAAACGTTTATAA
>30B_gene_id_160
ATGAAAATCAGCATCATCATTCCAACATATAAACCAGGTCCTTATCTTAAGGACTGCCTT
GAAAGCATAAACAACCAAACAATGAACAAGAAATGCTTTGAAGTAATCATTGTTCTTAAC
GGAGTTATTAAACCCTATATTGAATGCATTTACAATTTAACAAAAATGTATGACTTTAAT
TCTGTTGTCATACCCACAGAAACTCCTGGTGTGTCAAATGCAAGGAATATTGGATTGATA
AGAGCACAAGGAGAATACGTATGTTTCATAGATGATGATGACAAAATCTCACCATCTTAT
TTAGAGAATTTATACTATAAAGCAACTCCGAATAACATTGTTGCAAGTAATGTCAAAGCA
TTTTATAACAATAGCAACAAAACTGAAAACGACTACATCGCATCAGCATATGAGAAACTT
GCACACAAGAATGCACCGCTATCAGTACTAAAAGGAAGAAAATTTATGAGTTCTGCTTGT
TGTAAAATCATAAGTCAAAAAAGCATACAAGACACCCGCTTTGACACAAACTTAAAGATT
GGAGAAGATTCTGTATTCATGGCAGAAATCAGTAAAAATGTCAGAAATATAATTCTATCG
GACAAGAATGCCATATATTACAGAAGATTAAGAGTTGGGTCTGCCAGCAGGACTAAACTG
ACAATATTACAAAAAAGTCACATTGTATGCAAGTTGCAAAAAAGATATATAAAGATGCTC
ACAAGTCCTTATAATATACCTTTTATTGCAACTCGCATTGTCGCTACACTTATGAAATTC
ATTAGAAAATGA
>30B_gene_id_161
ATGAACAAAGCTACCAACCCGTATGGTGATGGGCAAGCATGCAAAAGAATTATTGAAAAA
AACATCAAGAATTTCAAACGACAAACATTAGACATAAGCTTCCTTCATTTCCATAAATTG
AAGGAAGCTAAAAATATTAGTAAAACATGA
>30B_gene_id_162
ATGAAATTAAATATAGCAACCATAATAACATGCTTCAACCGCAAAGACAAGACGATTGCA
TGCCTCAAGCATCTATATGAGGCATGTACACTATATAATGTCAAGCACCAAACTGCAACT
TTTGAAATAACTGTTTTCTTGACAGATGATGGTTGTACTGATGGTACAGCAGATGCAATA
AAAGCAGAATTCAAAGATAAGAACATTCATATTATAAAAGGAAATGGTCAATGCTATTGG
GCTGGTGGCATGAGGCTCGCATGGAAAGAGGCACTTAAAGCTTCTACACCTTGGAATTAT
TATCTTTTAATAAACGATGACACAATGGTATTACCAAATGTTTTCGAAGAATTAATTAAC
ACTCACAATTATGTACTCGAAACTACTGGGAGTATTGGTATATATAGTGGCATAACATGT
GACATAAATGATGAAACAAAGATAACGTATGGAGGTGGAGTTTTTAAATCAGGATCTAAA
GGAGATAGTTATTCTGCCACTCCATCAAACTCTCCTCAAAAGATTGATTTGACAAATGCT
AATATTCTTTTAATTCCCAAAGAGGTTGTCGAAAAAATCGGTATTTTCCATGAAGGTTAC
ATTCATGGAAGTGCCGATTATGACTATAGCATGACTGCCCAAAGATATAATATTCCTACT
TTCACCACTTCTCATGTATGCGGCAAATGTGAATTTGACCACATAAATGGTAAGGCAGAA
ATAGATAAACTAATATCAATGTCTTTTAAAGAAAGGAAAAAATATATCATGTACCCAACG
CATTCAGATAAAGATTATCTTCTTTTCATCAAAAGGAATTTACCACATAGGTATGTTTTC
TGTTGGATATTAAGAAAGATAAGACTTTATCTACCATATTTATATAAACAAATATGCATT
ATGAGAAAGTTAGAAAACTACAAATGA
>30B_gene_id_163
ATGTCGGAAACATTCGATTGTGATTTTTTCTTTGGAGATACTGTTTTTGAGCCAATTCGC
AAATTTGATGTTAATAATTTGAATGGATTTAAGCAAAACTTTAAAGCTGTCAAAACAAAG
TTCAAAGGTTATGTTTGGTACAAAGGGTGTCTTCAATTATTTAGATTTAAATATGATTAT
TATATACTCACAGGTGAAAATTGTATAATTCCCAATTGGTTAATTTTATTGTGGGCAAAA
ATAACTAATAGAAAAGTTTTGTTATGGACTCATGGTGTTCATGAAACTATATCTAAAAAA
ACAACAAGGTTTGTTTTAAGTATGTTTTATACACATGCAGATTATCTTTTAATGTATAAT
AATTACAATTGGAGGTATATGGAACAAGTTGGGTGTAATTGCAAGCAAATGCGTACTATA
CATAATTCCTTGGACACATCCTTGCAGACACAAATTTATTCAACATTAAAGCCAACCAAT
GTTTTTAAGAACTATTTTGGTAATGATAATCCTGTGGTAATTTATATCGGAAGAATACAA
AAACGTAAAAAGTTAGAACAGATCATTGAGGCTCTAGCTTTGGGACAAAAGCAGAAATTT
GAATTTAATGTTGTCATCGTTGGTTCTACTCTTGATAATGATTCTGTAATGCATTTAGTT
GAACGGTATGGTTTATGTGATAAAGTTTGGTTTTATGGACCTTGCTTTGATGAAAAAAAT
AATGCCCAATTGTTGTATGATTCTTCTGTTTGTGTCTGTCCGGCAGAAGTGGGACTTACG
GCAATTCATGCATTAAGCTATGGGTGTCCTGTAATTTCAAATGATAATTTTGAGAAGCAA
ATGCCTGAGTTTGAAAGTATTATTGAAGGAAAAACAGGTTCTTTCTATAGAGAAAATGAT
ATTAGTGATTTGTTGACAAAAATCATGTATTGGTGTAAATTGAGTGATACTCGCAGAATG
CAAATAAGAAAGGATACTCGAAAATTGATATTGTCAGAATGGAGTGTTGATTATCAAATA
AAAGTGTTAAAAGAATTGTTGAAATGA
>30B_gene_id_164
ATGAGGATATTATGGATTTGTCAAAAATTACCGCCAGAGGCTGATGCGTTAATAGGCGGA
GACCCCGAATTGAAGAGTACGGGTGGGTGGATTGTTGGTATGGCTGGCGAATTAACGAAA
GATAAAAGTATTAAACTTGCAATAGTTGCAGCGTCTTCTTTAGTTAATTCCGTTAAGGTC
GTTCATGGGACTTGTATCACTTATTTTATTTTGCCGTTTGCCAAATCTGAAAAGGATCAA
GGGTTTATCAGAAACTGCAGAGTAATTAAGGCTACTTTTAATCCTGATGTTGTACACATC
CATGGAACGGAGTATTTGGAATCCTTGCTTTGGGTTCATGCTAATGGAGTAGAACATACT
GTTGTTAGTTTACAAGGTATCATGAAAGCATGTTGCCAGTATTATTATTCTGGTATGAGT
CAATGGGATGTTCTGTCCAGCATAACACCTCGAGATTTATATAGAGGTACTATTTTCTCC
AAGGCTCATGATTTTCAATGTAAGGCTCAGTATGAACAACAATTATTGCAACAAGTAAAA
CATGTAATAGGAAGAACTACATGGGATAAAACGCTCTTATGGTCGATGAATCCTAATGTT
GAATACCATTTTAATAATCCTTAA
>30B_gene_id_165
AATGAGATTCTCAGGGAAGAATTCTATGACAATTCTGTTTGGAGATATTCAGAATGTGAA
AAGCATAGTATATTTGTTAGCCAAGCCAGTGTACCATATAAAGGGCTACATCAATTGGTA
AAGGCGCTACCTCGTATAAAGGAACAGTATCCTGATGTAATGGTAAGAGTTGCTGGTTTT
AATGTTTGTGAGAAAAGTTTTAAGAGGAAACTTTTTAGAGAAGGCTATGGGAGATATCTT
CTTAAGCTATTACGAAAGTTTAATTGTCACAATAATATAGAATTTCTGGGTCCTTTAAAT
TCTCAGAAAATGAAGAAGGAATTGCTTTCTGCGAATCTTTTCTTATTGCCATCTTCTATT
GATAATAGTCCTAATGCGTTATGTGAAGCTCAAATGTTGGGCGTTCCTTGTGTCGCTTCG
CGAGTTGGTGGAGTTGCAGACTTAATAACTGATGATGATTTGGGAAAAATGTATAGATTT
TCGGATGTAAGTGAATTAGCATATGCGGTATGTTCTACATTTGACATTTCTTCCAGTTTC
GATAATAAGAGAATGAGAGAGGTTGCAGCGCAACGTCATGATAAAAAGAAAAATGTCTCA
GATTTGGTTGAAATTTATTATGGGCTCGTCTAA
>30B_gene_id_166
GTGTTCCAATTATTTATAAAAATGAAAGAAAATACAAATAAGGCTATTGTAGTCAATTCC
TTAATCTTATACATCAGACTAGCTATAATCTCCGTTTGCGGGTTACTATACACAAGGTTT
AGTTTACAAGCATTAGGAGCTGATGATTATGGCTTATTCTCCGTTATTGCTTGTATTATT
ACGTTTGCAAGTATTATCAACACAATCATGATTGTTACTTCTAATCGCTATATCGCTATG
GCTATTGGTAAAGGAGACATAAATGAAGCATGTAGAACATTTAATACTAATTTAGTCATA
CATTTATTCATTGCTTTATTTACAGTTTTGATAGCCCTGCCTATCGGACATTATTATATT
GCCAATTTCGTAAACTACATTGGCGATATATCAAAGGCCTATATTGTTTTTGACATATCA
ATCATAGCTTCGGCCTTCTCTTTTGTAGGAGTTCCTTATAACGGATTATTATTAGCTAAG
GAAAAATTCATTATATTTTGCAGTACAGATGTAATATCAAGTGTTGTAAAACTGATTTTC
ACATATCTTTTAATTGATTATTTTGAAAACAAATTAGTAATATATGCTCTCATTACCGCA
TTTATGACAGCATTTCCAACTATTGTATTCTGGGGGTATTGTCGATATTATTTTAAAGAT
ATCACACGCCATTGTTTTGTCAAAAACTGGAACAAATACTGGGATGTCATCAAGTTTTCT
GCTGCTATTGGCTATGGAGCACTTGCCATTATTGCTCAGTCACAAGGAGGAGCTTTACTC
ATAAATTTGTTTTTTAATACAGCCATGAATGCAGGACTTGCTGTAGCTAATTCTGTAAGC
GGAATACTACAAACATTTAGCAATAACGCTCAAAAATCAATTTCGCCACAAGTTGTTAAA
AGCTATGCGGCCAACGAAATAACACGTTCCATTCATTTAGTGTGCCTATCTTCAAAGGTA
ACCTATTTTGCCATGTTCATCATATCAATCCCTTTCATATTAATACCAGAGACGATATTT
GGACTATGGTTAAAGAGTATTCCTCCATATTCTATAACTTTTACCCGTCTGCTGGTTATA
AACATGCTCGTAAATAGCATAAATGCAGGTTTATCAGATTTTGTATTTGCAACAGGTAAA
ATAAAAATATATCAAATTGCAACTAATACATTAGTAGTTCTATCTGTGATAGTTGGATAT
TTTGCTTTAAAACAGGGTTTACAGCCTGAGTATCTATTTTATATATACATACTATTTTCG
CTCTTGGTAACAATAGCCAGACCAATTATAATCAAAAGAATATCTGCTTTCAAAATTAGT
TCACTAATTATAGAATCATATATACCTGCAATTTCTGTCACGTTACTCTGTTGTCCTTTA
CTATTTTTGAAGGCTTATCTCTCGCCATGGATACTCATTTTTATCAGCTATTTATATGTA
GGGATTTCTATATATTATATAGCCCTAAAAAGCCATGAAAGAAAATATATAATAGAAAGC
ATTAAAACAATAGTTCGTTAA
>30B_gene_id_167
ATGTTGTGGGTATTAGAAGGGCAAAAAGATGCAGCAGGTTATTTATTAGGCAACAACTAC
AACCAAATGGGATGTAGAATGATGATTGCACTAGCAACAAGTGTTCTTTGTACCAAGTAT
TCTAAATTTTGGATTATCAATAGCATTGTTTTAGGAATAACATGCATCATTACTCTTCTA
CTTGTTAAATCCATGACATCACTCAGTATGATCATTATATTTCTAGTTTATTGCCTCATT
CCTTCATCTAAATTACGTAAGGTAGGAATATACAGTTTGCTTACGGTTCTTGTTTTGTTT
CAAGTATTCGTAGTTTTCAATGGTAATGGTTTAGAGAACAATGAATTAGCAGTGTATATT
GTAAATGACATTCTTCAGAAAGATATAACGTTTACCCATAGAACAGACATGTGGGATAGT
GCTATGAGAGTTATAATCGAATCACCTATTTGGGGATGGGGATTTGTAAAAGAAGAATGG
TTCACATCACACATGTCATCGTTTGCTTATGGTCCTCACAACTTCATTCTCTCCCTGTTT
ATATTTGGTGGAGTACTGCTATTTACTGTATTTATAATGATAGTATATCATACCATTATA
TCTGTCAAAGCTTATATAAACGAACGAATCGGACAATATGTCATATTTTCCGCCGTATGT
CTCTACTTTATGGGATTGATGGAAATGTATCCTTTTACTATAATGTTCTATATTCTCATT
GTGATGTACTATTATCAATACACAGACAAAAAAATAACAACCATTATTAGTGTTCCAATT
ATTTATAAAAATGAAAGAAAATACAAATAA
>30B_gene_id_168
TTTAAAAAAGTAGGTATGCGTTTAATCTTTATAGATAGCATTACTGATATTTTCTTTAAT
TATATAACTTTATTTAGTAACTAG
>30B_gene_id_169
ATGGAGCAAAGCAAAGATATTATAGATTTAGCAGAAATCTCTAAACAACTTAAAGAAAAG
CAAAAAGTTTTCTTTATAGTTCTGCCAATTGTATTTGCATTATCAAGTTTGTGGATTTTT
TCAGAGCCAAGATATTACAAATGCAAAGTAACACTGGCCCCAGAGATGACCAGTGAAGAC
TTTTCAGGCGGCTTGGCATCTGTTGCATCACAATTTGGAGTAAACATAGGTGGTAGCAAT
GGTTCTGACGCAATCTATCCTATGCTATACCCAGAAGTATTGAGTTCTAACGAATTTGTC
ATCAATCTTACAGCAGTAAAAATAAAGACTAAAGATGGATTACTATGTACCGATTACTAT
ACGTATTTAGCGAAACACCAAAAAGCTAACTGGGTAAAAAAGCCATTTCAAAAATGCTTT
CAAGCAATTGGCGGTCTCTTTGTTTCTAAAGAGGTTTCCAAAGGAAATTCTATTCATACA
AGAGGCCAAAAACTTTCTGCATTTCAAATGTCAAAGAAAGAATATGATATAATTGAAGGT
ATCAAACAAAAAATCACATGTGATGTTGACAAGAAAACCGATGTCATTTCAATTACAGTA
CAAGATCAAGATCCATTAGTTTGCGCAACAATGGCGGATTCCGTACGTCAGCATCTTCAA
AATTTCATAACCAGTTATCGTACAAATAAAGCCAGAATTGATGTTGTACATTACACAAAA
TTAGCAAAAGAAGCTAAAAAAGAGTATGATAAAAGTGTTTCTATTTATAGTTCTTTTTGC
GATTCAAACCAAGATGTAGAACTTCAGTCATACATATCAAAAAGAGATGAGTTGGAAAAT
GAAATGCAATTAAAATTTAATACATATAGTGCTATGCGTACACAACTTGAAGCTATGAAA
GCAAAGTTACAAGAGAAAACGCCTGCATTTACGACACTTCAAAGTGCTAGTGTTCCGATA
AAGCCAGCTGGTCCAAAACGAGTTATATTCGTTTTTGGAATATGTTTTATTGCTATGATT
ATAACAGCTTTTTGGTTAGTTCGTAAAAATTTATTCGATACACCAAAAGTGAAAAATATC
TAG
>30B_gene_id_170
TTGGAAGCATACTTCCAGGGTAAGAAGGAACTCTTCGAGGGCTTAGCCATATATGACTTG
GAAACAGATTGGAAGAAATATCCTATCTTCCATATTGATCTCAACACAGCCAACTTTCGA
GAGAAAGACAGTCTGTACACAGTTCTTAATGACTACCTCACAACTTGGGAATGCAAATAT
GGAACCCGTGAGTCAGAAGCCACACTGGCCCTTCGTTTCAAGGGTGTGATAGCACGAGCT
GCAGAGAAAGAAGGATGTGGTGTTGTAATTCTTATAGATGAATACGACAAGCCTATACTT
CAGACCTTGCGCGACCCAGAGTTACAGGCTGAACACCGTGCACAGCTGAAAGCATTCTAT
TCGGTATTGAAGACACAAGACCGATATATCAAGTTTGCATTCCTCACCGGTGTAACCAAG
TTTGGCAAGGTTAGCGTGTTCAGCGACCTCAACAACCTGACGGATATCTCGATGGACCAC
CGCTATATTAGCATCTGCGGAATGACAGAGAAGGAACTGCTTACGAATTTCAAGGAAGGT
ATCAGCGAATTAGCCGAAGCTAATGGCGATACAGAAGAAGCCACAATAGCAAAACTGAAG
GCAAGATACGACGGATATCATTTCGAGGAAAATACAGTAGGCATCTATAACCCATTCAGC
GTACTGAACACTTTGTCAAGACTTCGCTATAAAAACTACTGGTTTGAGACTGGCACACCC
ACATTTCTAGTTGACTTGCTGAAAATGCACAACTATCGTTTGCCAGACATGACAAAGGAA
AGGGTATCAGACGATGTAATCAACAGCGTAGACTCGCTGTCAACCAATCCGATACCAGTG
ATATACCAGAGTGGTTATCTCACTATCAAAGGCTATGACGAAAGGTTTAAGAAATATCTA
CTAGGCTTCCCTAACAAAGAAGTGGAAGAAGGTTTTCTTAACTTTCTGCTGCCGCTATAT
TGTTCTGCAGGTGACCGTTCCGCCTTTATGGTCGATGAGTTTGTGAAGGATGTTGAAGCA
GGACATGTCGAACAATTTATGAATCGGCTTACCGCTTTCTTTGCAGACAACAGCTATCAG
GTAGCAGGCGAAGCAGAACTTTACTTCCAAAATGCCCTATATCTCATTTTTAAGATTATG
GGATTCCACACACAGGTAGAAATACCGACAAGTGATGGCAGGATGGACGTTCTCATTCAA
ACTTCCGACTACATCTACATCATCGAATGCAAATTAGATGGAAGCGCCGAAGAAGCTCTG
CAACAGATAGAAGTCAAAAACTATGCAGCTCCTTTCGCTATGGATAAGCGAACAGTTGTC
AAGCTTGGCATCAACTTCTCCAGCAAAACAAGAGGAGTTGAGAGTTGGAAACAGGGATAA
>30B_gene_id_171
ATGACCGATGATCAGGTCATGAGCTTTGTGGTGAAAGAACATGAGCGTGGCACAGCCAAT
TCTCAGATTGTTACCAAACTGATGCAGAAGGGCGTAGACATCTCCCAGATTCGACGTGTA
CGCAATAAGTATCAGAAGATGTCGCAGCAGAACGAGCTCTACAGCACAACCGCTGCAGGA
AATGCAGGCAACAAGAGAATGCGGACCAACAATGGTAAGCATAGAGAAGATTACCAGGAC
AAGGACAAAGAGAAGCAGGCTTCAACCTATAGCAACTATCGCATCCAGAGCAAGCAGAAC
GACAGCTACTACTCATCTTATGATGAAACCAACCCAGATTATGACGATTTCAGCAAGGAA
ATGAACGCCCTGGTACCCGATACAGCTACCATGGTAAAACAGCTGCAGGCTGAGCTCAAC
CAGAAGCGCAGTAAGGTTTTCGGCCGTGACATCTTCAATAACAAAGATCTCAGTTTCGAG
CCAAACATGAACATCGCTACCCCACAGAACTATCGTCTGGGGCCTGGCGATGCCGTCATC
ATAGATATCTATGGCGCCTCTCAGAAAACCATCGAGAGCACCGTTTCGCCAGATGGTGAA
GTAACCATCGAGGGTTATGGACCGGTCAGCGTTTCAGGCTTAACCGTAGTTCAGGCTAAT
GCCCGCCTGCGCAATACCGTTGGCAGCAGATACCGTTCAAGCCGCATCAAGCTTACCGTA
GGACAGACCAAGACCATCATGGTAAACGTAATGGGCGAGGTTAAGATTCCGGGCACCTAT
ACCCTCTCAGCCTTCGCTACCGTATTCCATGCACTCTACATGGCTGGCGGAACCAACGAT
CTGGGTACATTGCGAAACATCAAGGTATACAGACACAACAAACTGGTAACGGTTGTTGAT
ATCTACGACTATATTCTAAACGGAAAGCTGACGGGTAATGTCCGTCTTGCCGACAACGAT
GTTATCGTAGTAGGTCCATACGATTGTCTCGTAACCATCGCCGGAAAGGTTAAGCGCCCG
ATGATTTACGAAATGAAGAAGAACGAGAGTGTCAATTCCCTTCTGAAGTATTCCGGTGGT
TTTACAGGAGATGCTTACAAGAAATCAGTAAGACTGAACCGCAAGACCGGCAGAGAACGT
GCCGTATATAATATAGAAGAGTTCGACTTCTCCAGTTTCCGTATCGATGACGGCGACTCA
ATCAGCGTAGACAGCATCCTGCCACGCTACGCCAACACCGTAGAGGTGAAAGGAGCCGTA
TTCCGTCCGGGCATGTACAATCTGGGCGAGCAGATCAACAGCGTACGCACCCTGGTAGAG
CATGCCGAAGGATTGACTGAGGAGGCATTCACTAACCGTGCCGTAATGCACCGCATGAAG
TCAGACCGCTCACTCGAAGTAGTAAGTGTAGACATTGCCGGCATCATGAACGGCAAGACT
CCAGATATCCCATTGAAGGAAAACGATGTTCTCTTCATCCCTACCCGACAGGAAAAGATT
GTAGAGCGCACCCTCACCATCCGTGGCGAAGTGCAGTATCCAGGCGTCTATCAATATGCC
GACAATGAGACCCTCGAAGACTTCGTTCTTCAGGCAGGCGGCTTGACCGACAAAGCTTCA
ACCGTTAATGTAATGGTAAGCCGTAGAGTGATGGATGCCAAGGCTTTACGTCCAGATAGC
GTTATCGCCAAGACCTACACTTTATCTCTTAAAGACGGCTTCGTTATCGACGGCACTCCA
GGCTTCAAGCTGATGCCATTTGATGAAGTAATGATTCGTCAGAGTCCGGCGTATGTAGAG
CAGCAGAATGTATCAATTACCGGTGAAGTGATGTTTGCCGGTCTCTATACATTAGACCGT
CGCAACGCCCGCCTGAGTGAACTCTTCAAGAAGGCAGGTGGAGCTACCGACCAGGCATAT
CTCAAGGGAGCCCGCATCATCCGCAAAGCCAACGAGCAAGAGAAGCAGCGCATGGAGGCA
GTATTGAAGATGCAGCGCGAAGAGATACAGAAAAGTCTTCTGCAGCTAGCCTCCAGCAGC
AACAATGCCAGTGCCATCTCGCAGACCTCTAAGGATGTAGAGCGCACCAATATAGAGAAG
TTCAATGTACCTAGCGAATACCCTGTAGGTATCGACCTTCCAGAAGCACTGGCGAACCCA
GGCAGCGATGCCGACATCATCTTGCGCGAAGGCGACCGTCTGGTCATTCCTCAGTACAAT
GGTACGGTAAAGATCAATGGTGCCGTAATGTTTGCTAACACGGTAGCCTACGAAAAGGGC
AAGAAGGCAAGCTACTATATCGATCAGGCAGGTGGTTTTGCCTCAGATGCATTAAAGAGC
AAGGCATACATCATCTATATGAATGGCAAGGTAGCCAAGCTCTCTCATGGTGCCAAAGTG
CAGCCAGGCAGCGAGATTGTCGTCCCAGCTAAGCTGAAGCGCAAGATGAGTACCGCAGAA
ATGATGAGTATGGGAAGCAGCATGAGCAGCATCGCCGCCATGATTGCTACGATTGCTAAT
ATGAGTAAGTAA
>30B_gene_id_172
ATGATAAATCCGTTTTCACATATACAGGACATACTGAACAGAAGTAGCAAAGAAGCAGCA
CGCACCTTGGGAAGAGAAATCAGCGTGGAGCATCTGATGCTGAGTCTGATCAGCCAGAAC
GACAGCGATGTCAACAAGCTCCTGAAGGGCGCAGACATCAGTCCGATGGCTTTCAGCGGA
GTCCTTAACAGCAAACTGGAAAAGCGTGTGGAAGAAACTCCTGCCGATAACGTGAAGGAG
AACAGCCACATCCCATTCAGCCAGATAACAGACAGCATTATCAGAGACTCTATCCGCGAG
GCAAACAACTACGAGCACTCCAAGATTGTAGAGCCAAGACATCTGCTGCTTGCCATCTTG
AGAAATGACAAGAACCCTGTAGCCAACTGGCTGAGTCAACTGGGCTTAAGCTACGACCGT
GCCATCGAAATGCTCTATCCTACTGACAAGGATGATGAGCAGAAGACAGAAGAGCCGAAG
GATTTCAAAATGGAACCCCAAACACCAGATTCAGAAACCCCTGATGCTGACAGGCAGGAG
GAAGCAGAGAGCCTGGAGATGGCTGGTGGAATAGAAGCAGAAGATGACTACAACGAGCAG
AACGACATGATGGAAACTGACGAAGAGCCATTCGATATGGAAAAGGACCAGAACCCGATG
AGACTGTCTACCCGTTCAAATGGAACTCCGCGCAAAAAGAGCAGCACCCCTACCATCGAC
AAATTCAGTTTCGACCTGACCAAGGCTGCAGCCGATGGAAAACTGGATCCTGTCGTGGGC
AGAGAGAAGGAGATTCAGCGTGTGCTCGAGATTCTGGGTCGCAGAAAGAAGAACAACCCA
GTATTAATAGGTGAACCGGGCGTAGGAAAGAGTGCCATCGTAGAAGGACTGGCACAACTC
ATCAACAACCAGGAAACATCGCCTATGTTCTTCAACAAGCGTCTGGTAAGTCTCGACCTG
ACTGCCATCGTTGCAGGAACCAAATTCCGCGGACAGTTTGAAGAGCGCATCAAGAATGTC
ATCAAGGAACTGGAGGACCATCCGGAGATCATCATCTTCATAGATGAGATTCACACCATG
ATAGGCGCCGGTTCCGGCGAAGGAAGCATGGATGCAGCCAACATTCTGAAACCAGCCCTG
GCAAGAGGTATCATCCAGTGTATCGGTGCCACCACGCTCGATGAATATCGCAAGAGCATT
GAGAAGGACGGAGCCTTGGAGCGCCGTTTCCAGAAGGTTATCGTTGAACCAACTACACGC
GAAGAGACCCTGCTGATACTGCACAACATCAAGGAACATTACGAAAAGCATCACTGTGTG
AGATATACAGACGAAGCTCTCGAGACATGTGTCAAACTGACAGAGCGCTATATCACCGAC
CGCCACTTCCCAGACAAGGCTATCGACGTGATAGATGAAGCCGGCTCGCGCGTACATATT
AATAATGCAAGTGTTCCTGCTCCATATATCAAGCTGGAAAAAGAACTGAAAAAGATAATC
AGCAAGAAGCAGCAGGCTGTAGCAAACCAGAACTTCGAGATGGCAGCCTCATGCAGAGAT
GCCCAGACCAAGATCGAGAAAGAGATTGAGGACATGAAGGCGCAATGGCAGCAGGGAGAG
ATTGGCGAATATGTTGAGGTGACAGCCGAAGATATTGCCAACGTTATCAGCATGATGACC
GGCGTACCGGCTCAACGCATGGCAGAGGGTGAAAGCAAACGTCTGAAAGATCTGGAACAC
AACCTGAAGCACAAGGTGATTGCTCAGGATAATGCCATCAACAAGATGGTAAAGACCATT
CTGAGGAACCGTGTAGGCTTGCGCGACCCTAACCATCCTATTGGCGTATTCATGTTCCTG
GGTCCTACAGGTGTAGGTAAGACCTATCTTGCCCAGAAACTTGCCGAGGAAATGTTTGGT
TCGAAAGATTCACTCATCAGAATAGACATGAGCGAATTCTCCGAGAGTTTCAACACCTCA
CGTCTGGTAGGTGCGCCTCCAGGATACGTAGGCTATAACGAAGGTGGACAGCTGACCGAA
AAGGTACGCCGCAAACCATACAGCATCGTATTGCTCGACGAAATAGAGAAAGCCAACAGC
AAGATATTCAACCTGCTCTTACAGGTACTCGACGAAGGCAGACTTACCGATGGCAACGGC
AGACTCATCGACTTCCGCAACACCATCATCATCATGACCTCTAATGCAGGAACCCGCCAG
CTGAAAGATTTCGGCAGAGGCGTCGGCTTTACTTCTGCAGGTATAAAAGGCGGATTGGCG
ATGGATGAGAAAGACAAGGAGTATGCCCGCAGCATCGTCCAGAAGAGTCTGAGCAAGCAG
TTTGCTCCAGAGTTTCTGAACCGCCTCGATGACATCATCACCTTCGACCAGCTGGATCTC
AATGCCATCAAGCGCATCATCGACCTCGACCTGGAAGGACTGGTCAAGAGAATAGAAGAC
TTGGGATACCATTTCCAGATTACCGAAAAGGCAAAGGAGATGGTAGCCAAGAAGGGATAC
GATGTGCAGTTTGGTGCCCGCCCACTCCGCCGCGCCATCCAGACCTACATCGAAGATTCC
GTTTGCGAGATGTTACTCGATGGCACAATGAAGCCAGGCGACACCATCTCGGTAGGCAAA
AATTCGAAAAAAGAAGAATTGACATTCAAGAAACTATAA
>30B_gene_id_173
ATGGACGAAAATCAGACAATGGATCATGATAGAATCATGAAGATCAACATTGAGGAGGAG
ATGAAGTCGAGCTACATCGATTATTCGATGTCAGTTATCGTGGCTCGTGCCCTCCCTGAT
GTACGTGATGGTTTCAAGCCTGTGCACCGCCGTATTCTTTACGGTATGCTCGGTATTGGA
AACACCAGTGACAAACCTTATAAGAAATGTGCGCGTGTTGTTGGTGAGGTGCTCGGTAAG
TATCACCCTCACGGCGACTCTTCTGTTTACGGCGCTCTGGTGCGTATGGGACAGGAGTGG
AACATGCGTTATACCTTGATTGACGGACAGGGTAACTTCGGTTCTGTTGATGGTGACTCT
CCTGCTGCCATGCGTTATACAGAGTGCCGCCTCTCCAAGATGGGTGAGCATATCATGGAT
GACCTTGACAAGGAAACGGTTGATATGACCAACAACTTCGATGATACCCTGCAGGAACCT
ACCGTGATGCCTACCAAGATTCCTAATCTTCTGGTAAATGGTGGTAACGGTATTGCAGTA
GGTATGGCTACCAATATGCCTACCCACAACCTGGGTGAGGTAATTGACGGTTGCTGTGCA
TATATCGATAATCCTGACATCGACACCGATGGATTGATGCAGTATATCCCTGCTCCTGAC
TTCCCAACCGGTGCTACCATCTATGGTATCCAGGGAGTGAAGGATGCATACGAAACGGGT
CGAGGCAGAATCGTGGTTCGTGCCACTGCTGAGATTGAAAGTGGTGAAAACCATGATAAG
ATTGTTATCACCGAGATTCCTTATGGTGTTAACAAGGAGCAGCTCGTGATGGCTATTGCT
GACCTTGCCAAGGAAGGCAGAGTAGATGGCATTGCTAATGTAAACGATGAGTCTGGCCGT
CAGGGTATGCGTATCGTTGTTGATGTGAAGCGTGATGCCAATGCTAATGTTCTTTTGAAC
AAACTCTTTAAGCTGACAGCTCTTCAGAGTTCATTCTCAGTGAATTGCATCGCTCTTGTT
AATGGCCGTCCACGTCTTTTGAGCTTGAAGGAGTGTGTGAAGTATTTCGTAGAGCATCGT
CATGATGTTACGATCCGCCGCACCCAGTTCGAACTGAAGAAGGCTCAGGAGCGTGCTCAT
ATTCTCGAGGGCTTGATCATTGCTTGCGACAACATCGACGAGGTGGTACATATTATCAGA
GCCAGCAAGACTCCTTCTGATGCCCAGCGCAACTTGGAGAAGCGCTTCGAACTCGATGAA
CTTCAGAGTAAGGCCATCGTGGATATGCGCCTCAGCCAGTTGACAGGCTTGCGTCTGGAA
CAGTTGCACAATGAATTCAACGAGTTGATGAAGACCATCGACTACTTGAACCAGATTCTG
AACGATCCTGAACTCTGCAAGAAGGTAATGAAGGATGAACTCAACGAGGTGAAGGAGAAG
TATGGTGACGCACGTCGTACCATGATTAAGCCAGATGACCATGAGTTCAATCCAGAAGAT
TTCTATCCAAACGACCCAGTGGTTATCACCGTGAGTCATCTCGGATATATCAAGCGCACC
CCATTGTCAGAGTTCCGTGAGCAGGCTCGTGGTGGAGTAGGTTCTAAGGGTGCCCGTACC
CGTGATAAGGACTTCACCGAGTATATCTATCCTGCTACCATGCACCAGACCATGCTGTTC
TTCACCAAGAAGGGCCGCTGCTACTGGTTGAAGTGTTACGAGATTCCTGAGGGCGACCGC
AATTCCAAGGGTCGTGCCATCCAGAACCTCCTCAACATCGAGAGCGATGACCAGGTGAAT
GCATTCCTCCGCTTGAAGGGATTGAATGATGCAGAGTTCATCAACAACCATTATGTAGTC
TTCGCTACCAAGAATGGTACCGTGAAGAAGACCTGTCTGGAGGCATATTCCCGTCCACGT
GCCAATGGTGTGATTGCTATCAACATCGTAGAGGGCGATGAGGTGGTAGATGTTCGTCTG
ACAAATGGTCATAACGAGCTGATTATTGCCAACCGCAATGGTCGTGCTGTCCGTTTCGAC
GAGAACGAGATCCGTACAATGGGCCGTACGTCTACCGGTGTTCGTGGTATGCGCCTCGAT
GAGGGTAATGATGCTGTAGTAGGTATGATTGTTGTCAACGATCCTGAGAAGGAAACCGTG
ATGGTAGTGAGCGAGCAGGGTTATGGTAAGCGTTCTGATGTACTCGATTACCGCGTTACC
AAGCGTGGCGGTAAGGGTGTGAAGACACTGAATATTACCGACAAGACCGGTCGACTGGTA
GCTATCAAGAACGTAACCGATGATAACGACCTCATGATTATCAACCAGAGTGGTATCGTA
ATTCGTCTTGCCGTAGCTGATTGCCGTGTCATGGGCCGTGCTACTCAGGGTGTCCGCCTC
ATCAATCTTGCTAAGAAGAATGATGTCATTGCCAGCGTATGCAAGGTGATGAGTTCAGAG
CTCGAGGCTTCTGTAGAAGAGGAGAGCCGTTCTGCCTGGGCTAAGAAGAGCGAGGAGATA
GAGAATGATACCGTAGGTGCCAAGACTGCTGAAGAGGCTGCTGAGGCTCATCTCGCTGAC
GAAGCATCTGGAGCAGATGATACCGATTCGGACAACGTAGATTTCGAATAA
>30B_gene_id_174
ATGAAAAAGTTTTTAGTAGCTGCAATGATGGTACTAGGTGCCACATCAGCATTCGCAGGC
GACAGTGACGCTCTCAAGGCTGTCATGAAGGCTAAGTCTTATGCCGAGGCTGAGGCTTTG
GTTAAGCAGAATTTGGGTCAGATGGCTAACGATGCAGAGAAGGCCAAGGCTTACAACAAG
CTCGTTGATCTCGCTATGAAGCAGTTCAACGACCAGCAGAGCATCCAGCAGACCAATCAG
ATCATGAAGAAGAACGACCCGGTTGACGAGGCTGCTATGTCTGAGGGCGCATACAATGCA
TTGATCAATGCTATTGAGTGCTACAAGTACGACCAGCTTCCTAACGCTAAGGGTAAGGTT
GCTCCTAAGTTTAACAACAACGCTAGCCGTGTATGGGGTGCTCGCGTTCAGCTCGTTAAT
GCGGGTCAGACTGCAGCCCAGAACAATAAGGCTGATGAGGTATTGAAGTATTGGGGTGCA
TTCCTAGATACAGACAATGAGCCTCTCTTCGCTTCTGTAGACCAGAAGCAGAAGGATGGC
GAGAAGGAGTATATCGGTCAGGTTGCTCTCTTTGCAGCCCGTTATGCATACCAGGCTAAG
GATGCTGCCCGTTGCGAGAAGTATTGCGACATCGCCATGAAGAGTGAGAAGGAGGCTAAG
GATGCCCTCAACCTCAAACTCTATGTGATGAAGGACGGCTTGAAGACTCACGAGGATTCT
CTTGCCTATGTTAACAAGCTCAAGGATATCTTTGCAAAGGACGAGACCAATGATGTTGTT
CTCGATGGTTTGAACTCTATGTACTCTTCATTGAAGATGGAGAAGGAGCAGACTGAACTT
TTGGACGCAGCTATTGCAAAGAACCCTAACAACTTTGTAGCTCTTGCCAACAAGGGTATG
ATGTATATCCAGAAGAACGATGCAGACAACGCTATCAAGTGTTTGAAGCAGGCTCTTGCT
GCAAAGGAGGATAACGTAGTTGTTCTTACTTATCTGGGTGCTTGCTACAACAGCAAGGCT
GGTAACTTGCAGGATCCTAACGGCCGCAAGGTTGTTTACCAGGAGGCTATCAAGGTTCTC
GACAAGGCTAAGCAGCTCGATCCAGAGAAGGCTCAGGCTAACTGGGGTTACACCCGTTAC
CAGGCTTACTATGGCTACTATGGTCCTAATGCACCTGAGACCAAGCAGGCTGAGGCTGAG
AGCAAGTAA
>30B_gene_id_175
ATGGAAGTAAAGACAGTTGGTATTGCATGCGATCACGCAGGTTTTCCATTGAAGCAATTT
GTATTGGAATATTTGGAAAAGAAGGGTTATCCTGTAAAGGATTATGGTACATACAGCGAT
GCGAGTGTAGACTATCCTGACTTCGGTCATGCTCTTGCTAAAGGCATTGAGAGCGGCGAA
GTATATCCAGGTATCGGCATTTGCGGCAGCGGCGAAGGTATCGCCATGACATTGAATAAG
CATCAGAGTGTACGTGCCGGATTGGCATGGTGCAAGGAGATTGCTCATTTGGTTCGTCAG
CACAACGATGCCAACGTATTGGTACTTCCAGGTCGTTTCGTAGACAACAAGACCGCCGAG
GCTATTCTCGACGAGTTCTTTGCCACAACATTCGAGGGTGGCCGTCACGAGCGTCGCGTC
AAGAAGATTCCTGTTCAGCAGTAA
>30B_gene_id_176
ATGAACGACATTAAAGTAATGAATCATGCAGCTGATAACATCCGTATCTTGGCTGCTTCA
ATGGTAGAAAAGGCAAATTCCGGTCACCCAGGTGGTGCTATGGGTGGTTCTGACTTCATC
AACGTGCTCTTCTCTGAGTACCTGGTTTATGATCCAGCAGATCCAACATGGACTGGCCGT
GACCGCTTCTTCCTCGACCCTGGTCACATGAGCCCAATGCTCTATGCTGGTTTGGCTTTG
CGTGGTTTCTTCTCTATGGAAGACCTCAAGCAGTTCCGCCAGTGGGGTTCTGTAACTCCT
GGTCACCCAGAGCTCGACCTTCAGCGTGGTATCGAGAACTCATCTGGTCCTCTCGGTCAG
GGTCATGCCCTCGCAGCTGGTGCAGCTGTTGCAGAGAAGTTCCTCGAGGCTCGTCTGGGT
TCAACCATGATGCAGCACAAGATCTACGCATACATCTCTGATGGTGCTGTAGAGGAAGAG
ATTTCACAGGGTGTTGGTCGTATCGCCGGTAACCTCGGTCTGAACAACCTCATCATGTTC
TACGATTCTAACGACATCCAGCTCTCTACAGAGTGTGACGTTGTAATGAACGAGGATACA
GAGATGAAGTACAAGGCTTGGGGCTGGAATGTCATCAAGATCAACGGTAACGACGTAGCT
CAGATTCGTGAGGCGCTCGATGCTGCCCAGAAGGAGCAGGACCGCCCTACCCTCATCATC
GGTAAGACCGTAATGGGTAAGGGTGCTCTCCGCGCAGACGGCACAAGCTACGAGGCTTGC
ATCAATACTCACGGTGCTCCTCTCGGTGGCGACGCTTACGTAAATACTATCAAGAACCTG
GGTGGTGATCCTGAGAATGCATTCGTTATCTTCGACGATGTAAAGGAAATCTACGCTAAG
CGTGCTGAGGAGTTGAAGAAGATCGTAGCTGAGCGCAAGGCTGCAGAGGCTGAGTGGCGC
AAGGCTAACCCAGAGAAGGCTGCCCAGATGGATGAGTGGTTCAGCGGCAAGGCTCCTAAG
GTAGACTGGAGCAAGGTTGAGCAGAAGGCTGGTTCAGCTACACGTGCAGCATCAGCTGCT
TGTCTCGGCGTTTTGGCAGAGCAGGTTCCTAACATGATCTGTGCTTCAGCTGACCTTTCT
AACTCTGATAAGACAGACGGTTTCTTGAAGAAGACCAAGAGCATCGTTCGCGGTGACTTC
TCTGGTGCTTTCTTCCAGGCTGGTGTTGCAGAGTTGACTATGGCAGATATGTGTATTGGT
ATGATGCTCCACGGTGGTGTGGTTGCAGCAATGGGTACATTCTTCGTATTCTCTGATTAT
ATGAAGCCAGCTGTACGTATCGCAGCCCTGATGCAGGTTCCAGTGAAGTTCATCTGGACT
CACGATGCATTCCGCGTTGGTGAGGATGGACCTACTCACGAGCCAGTTGAGCAGGAGGCA
CAGATTCGCCTCATGGAGAAATTGAAGAACCACGCAGGTAAGGACAGCGTTCGCGTATTC
CGTCCAGCTGATGCTGACGAGACTACAGTTTGCTGGAAGCTCGCTATGGAGAATGTTGAG
ACTCCTACAGCTTTGATCTTCTCTCGCCAGGGCATTGCCAAGTTGCCAGAGGGTACAGAC
TATGAGCAGGCAGCCAAGGGTGCTTACATCGTAGCAGGCAGCGACGAGAATCCAGACGTT
ATCTTGGTAGCTAGCGGTTCTGAGGTTTCTACATTGGAGGCTGGTTGCGAGGCTTTGCGT
GCCGACGGCATCAAGGTTCGCGTGGTAAGTGCTCCATCAGAGGGCTTGTTCCGTGGTCAG
AGCAAGGAATATCAGGAGAGCGTATTGCCAAAGAACGCTAAGATCTTCGGTATGACTGCC
GGTCTTCCTGTAACACTCCAGGGTCTCGTAGGCGCTAATGGTAAGGTTTGGGGTATGGAG
AGCTTCGGTTTCTCAGCTCCTTACAAGGTACTTGATGAGAAGCTCGGTTACACAGGCGAG
AACGTTTACAAGCAGGTAAAGGCTTTCTTGGCAGAGGCTTAA
>30B_gene_id_177
ATGATGAAGAAACTATTCGCTACCACATTGCTTTCAACAGCAGTTGCATTCTCAGCTCAA
GCTCAGGATGTAACAGGAACAATCCATGCCAACCAGGGAACACAGAAAATCAATAAAGAG
ATTTATGGCCAGTTTGCCGAGCATCTCGGAAGTTGTATCTATGGTGGTCTTTGGGTAGGT
CCTGATTCTAAGATTCCTAACACTCAGGGTTACCGCAACGACGTGCTCCAAGCCCTCAAG
GACCTGAAAGTGCCTGTATTAAGATGGCCTGGAGGATGCTTCGCTGACGAGTATCACTGG
ATGGATGGTATCGGTCCACGTGAGAAGCGACCAAAGATGCAGAACAACAACTGGGGTGGA
ACCATTGAGGACAACTCTTTCGGTACACACGAGTTTCTGAATCTCTGCGAGATGTTGGGT
TGCGAGCCTTACATCAGCGGTAACGTGGGTTCCGGCACTGTCGAGGAATTGGCAAAGTGG
GTGGAATATATGACCAGCGATGGAGATACTCCTATGGCAAAACTCCGCCGACAGAACGGC
CGCGACAAGGCTTGGAAGGTAAAATACCTCGGTGTTGGTAACGAAAGTTGGGGCTGCGGT
GGCAACATGCGTCCTGAGTATTATTCAGATCTCTTCCGCCGCTACTCTGTTTATTGCCGC
AACTATGACGGGAACCAGCTCTATAAGATTGCATCTGGAGCGAGCGATTACGATTATAAC
TGGACTAAGGTATTGATGGACCGTATCGGCAACCGTGCCAACGCCATCTCTCTACATTAT
TATACAGTAACAGGCTGGACAGGCAGCAAGGGTTCTGCCACCAAGTTCAACAATGAGGAT
TACTACTGGACCATGGGCAAGGCGCTCGGCATAGAAGATGTCATCAAGAAGCACGAGGCT
ATCATGGACAAGGCTGATCCAAAGAAGCAGGTAGCCCTCCTCGTTGACGAATGGGGAACC
TGGTGGGATGAGGAGCCTGGCACTATCAAGGGCCACCTCTATCAGCAGAACTGTATGCGC
GATGCCTTCGTTGCAGCACTCTCGCTGAATGTATTCCACCGCCATACAGAGCGTGTGAAG
ATGACCAATATCGCACAGATTGTCAACGTACTCCAATCAATGATCCTGACAGATACAAAG
GGAACAGGTCACATGGTTCTGACTCCAACCTATCATGTATTCAACATGTACAAGGACTTC
CAGGAGGCAACCTATCTCCCAATGGATGTAAAGTGCGACTCTATGGATGTTCGCGGCGAT
GATCATGCAAAAGATGGAAGAAAGATTCCATTGGTATCTACTTCAGCAGCCAAGAAGGCA
GATGGAACCATTGTGGTTGCTCTTGCCAATGTCAGTCTTGACAAGGCTCAGCAGGTAGAG
TTTAATCTGGATGGTGCAGCTGCTCCAAAAACTGTAATAGGACAGATTCTTTCCTGCAAC
AAGGTGAGCGATTACAACGACTTCGCACACCCGGATGTAGTGAAGCCTGCAGTTTTTAAG
GATGCAAAAGTAAAGAAAAACACCCTTAAGGTAAAAATTCCTGCAAAATCTATCGTAGTT
TTGAAAATAAAATAG
>30B_gene_id_178
ATGAGCGCAAAAACTATTATAGAATCAGGTAAGGCCATTCTCGGTATCGAGTTTGGCTCT
ACCAGAATCAAGGCTGTCTTGATCGACACCGACAACAACCCTATCGCACAGGGTAGCTTT
GAGTGGGAAAACCAGTTGGTTGATGGTCTCTGGACTTACAGCATCGACACAATCTGGAAA
GGTTTGCAGGATTGTTATGCCGACCTCCGCAAGAACGTGAAGGCTGAGTACGACTGCGAA
ATCAAGCAGTTGGCTGCCATCGGTATTTCTGCGATGATGCACGGCTACATGGCTTTCGGT
AAGGATGAGAACATTCTCGTTCCTTTCCGCACATGGCGTAACACCAATACAGCCAAGGCT
GCAGCTGAACTTTCAGAACTCTTCCACTTCAACATCCCATTGCGTTGGAGTATCTCTCAC
GTATATCAGGCTATCCTGAATGGTGAGAACCATATCAACAAGATTGACTTCCTTACCACT
CTCGCCGGTTATATCCACTGGCAGCTCACAGGCAAGAAGGTTTTGGGCGTAGGCGATGCA
TCAGGTATGCTCCCTATCGACTCTAACACCAACAACTACGATGCAGAGATGGTAGCTAAG
TTCGATAAGCTCATCGAGCCTAAGAACCTGGGCTGGAAGATTCTCGACATTCTCCCTGAG
GTGCTGAACGCAGGCGAAGATGCTGGCGTATTGACCGAGGAAGGTGCAAAGAAGCTCGAC
CCATCAGGCACACTCCAGGCAGGCACCCCACTCTGTCCTCCAGAAGGTGATGCAGGTACT
GGTATGGTAGCTACCAACGCTGTACGTCAGCGCACAGGTAACGTCAGTGCAGGTACATCT
TCTTTCTCTATGATTGTATTGGAGAAAGCCTTGAGCCAACCTTACGAAGTCATTGATATG
GTGACTACTCCAGACGGCAGCCCTGTAGCCATGGTTCACTGCAACAACTGTACTTCCGAC
CTCAATGCATGGGTAGGTTTGTTCAAGCAATATCAGGAGTTGCTCGGTGTTCCAGTAGAT
ATGAACGAGGTATTCGGCAAGCTCTACAACCACGCTCTTGAAGGCGATGCTGATTGCGGA
GGATTGATTGCTTACAACTATATCTCTGGTGAGCCTGTAACAGGTCTTGCAGAAGGTCGC
CCTATGTTCGTACGTTCTGCCAACGACCACTTCAATCTTGCCAACTTCATGCGTGCCAAC
CTCTATGCTTCAGTAGCTGTATTGAAGATTGGTAACGATGTATTGTTCAAGGACGAGAAG
GTACAGGTAGATCGCATCACAGGTCATGGCGGTTTGTTTAAGACCAAGGGTGTAGGTCAG
CGCATCCTTGCTGCAGCCATTAACTCCCCTATCTCTGTCATGGAGACAGCAGGCGAAGGT
GGTGCATGGGGTATCGCCCTGCTCGCAGGTTATCTCGTTAACAACGAAGAGAAGTTAAGC
CTGGCAGATTATCTCGACAAGAAGGTATTTGCAGGCAATACTGGTGTAGAGATTGCACCT
ACTGCCGAAGATGTAGCCGGTTTTGATAAATATATTGAAACCTACAAGGCTGGTCTTGCT
ATCGAAAAGGCAGCAGTTGAGAACAAAAAGTAA
>30B_gene_id_179
ATGATTAAAGCATTTGAAAATTTAGAGGTATGGTTTGTAACTGGTGCACAGCTTCTTTAC
GGAGGCGAAACAGTTAAGATAGTTGATGGTCACTCAAAGGACATGGTAGATGGTCTGAAC
AACAGTGGCATCATCCCAATCAAGGTAGTTTATAAGGGCACAGCTAACTCTTCTGCAGAA
GTTGAGGCTGTCATGAAGGCTGCCAACAACGATGAGAAGTGCGTAGGTATCATCACATGG
ATGCACACCTTCTCTCCAGCTAAGATGTGGATCAAGGGCTTGCAGGCTCTCGAGAAGCCT
CTCCTCCACTTCCACACTCAGTACAATGCAGAACTCCCTTGGGATTCTATCGATATGGAT
TTCATGAACCTCAACCAGTCAGCCCACGGCGACATCGAGTTCGGTCACATCTGCACCCGT
ATGCGCATCCCTAGAAAGGTAGTTGTAGGTTACTGGAAGAGCGAAGAGGCTCAGAAGCAG
ATTGCAACATGGGCTCGCGTAGCTGCTGGTGTTGCTGATGCTCACAACGTACGCTGCTTG
ATGTTCGGTATGAACATGAACAACGTTGCCGTAACAGATGGCGACCGTGTAGAGTTCGAG
CAGCGCTTGGGTTACCATGTAGATTACTACCCAGTATCTTCACTCATGGAGTACTACAAG
AAGGTAACTGATGCAGAAGCAGATGCTCTCGTTGAGGAATACAAGAAGGAGTACACCATC
AAGATTGATGAGTCTGGCGAGGAAGTATATTGGGAGAAGGTGAAGAACGCAGCTAAGGCT
GAGATTGCTCTCCGTCGCGTATTGAAGGATGAGAACGCAGTAGCATTCACAACCAACTTC
GATGACCTCGGCGATGCTGACATCGACGATCCAAACTTCTGCGGTTTCGACCAGATTCCT
GGTTTGGCTTCACAGCGCCTGATGGCAGAGGGTTATGGTTTCGGTGCTGAGGGTGACTGG
AAGACAGCTTGCCTCTACCGCACACTCTGGGTAATGAACCAGGGCTTGGAGAAGGGTTGT
TCATTCCTTGAGGACTACACACTCAACTTCGCTGCCGACCGCACATCTAGCCTCCAGAGC
CACATGCTCGAGGTATGCCCATTGATTGCAACAGACAAGCCAAAGCTCGAGGTTCACTTC
CTCGGCATCGGTATCCGCAAGCAGCAGACTGCCCGTTTGGTATTCACATCTAAGACAGGT
AAGGGTGTTAAGGCAACTGTAGTTGACCTCGGCAACCGTTTCCGTCTCATCGCAAGTGAG
GTAGAGTGCATCGAGCCAAAGGCAATGCCTAAGCTCCCTGTAGCTTCAGCTCTCTGGGTT
CCACAGCCAACCTTCGAGATTGGTGCAGGTGCTTGGATCCTTGCTGGTGGTACTCACCAC
AGTGCATTCTCTTACGATATCACTGCTGAGTACTGGGAAGACTTCTGCGAGATTCTCGGT
ATTGAGTTCGTCAACATCGACAAGAACACAACTATCAGCAGCTTCAAGCAGCAGCTCCGC
AACAACGAGATTTACTACATGCTCAACAAGGCGTTGAGATAA
>30B_gene_id_180
ATGTTAGAAGAATTAAAAGAAAAAGTGTTCAAGGCAAACCTTGATCTCGTTAAGCACAAC
CTCGTGCTCTTTACATGGGGTAATGTGAGTGGTATCGACCGCGAGAAAGGTCTGGTTGTC
ATCAAACCATCAGGCGTCGATTATGACACCATGAAGGCTAGCGATATGGTAGTGGTAGAC
TTGGAAACAGGTAAGGTAGTAGAAGGCGATCTGAATCCATCATCTGATACACCAACCCAC
TTGGTTCTCTACCGCGCATTCCCAGAGTTGGGTGGCGTAGTTCATACTCACTCTACTTAT
GCTACCGCTTGGGCACAGGCTGGCTTGGACATCCCTAATATTGGTACAACTCATGCTGAT
TACTTCCACGATTGCATCCCTTGCACTGATGCGATGACAGAGGATATGATGGCAGAATAT
GAGCACAACACAGGTGTTGTCATCGTTGACCGTTTCAAGAAAGATAACATCAACCCAGTT
CATACTCCTGGCGTATTGGTTAAGAACCATGGTCCTTTTACATGGGGTAAGGATGCTGAC
CAGGCTGTTTATCACGCAGTAGTAGCTGAACAGGTAGCAAAGATGGCTTTCATCTCATTC
TCTGTTAATCCAAACACCACCATGAACCCATTGCTCGTAGAGAAGCACTTCAACCGCAAG
CACGGTCCTAACGCTTACTACGGACAGAAAAAGCACTAA
>30B_gene_id_181
TTGAAAAAATCCGCGATCCTTTCTTCTCCTTCTTACTCCTTGATTTTCCTCTCGAACCTG
CTCTATGAAGAGCAAGCAAAAGAACACAACTATACATACATTGAATCATTACATCAAAAC
AGCAGAAAGACCATGACCCAGTTTTATAATGAATACTCCAAAGTATTAGTATCCGTCGAT
TGTATCATTTTCGGTTTCGACGGTAGTAACCTCCAGGTACTGATAGGCAAACGCAAGATG
GACCCGGGAAGAGGCGAATGGTCACTCTATGGTGGTTTCGTTGGCGCAACAGAAAATCTC
GAAGATGCTGCCAACAGAGTCATCCTGGAACTTACTGGAATGAAAAACCTCTATATAAGA
CAAGTAGGAGCTTTCGGCCGCATCGACCGTGACCCAGGTGAGCGAGTTATCTCTATCGCC
TATTGCACTCTCATCAATGTGAAAGACTATGATGACAGCCTCCGTGTAGAACACGGATTG
GAATGGGTTAGTCTGAACGAACTTCCAGAACTTTACTCAGACCACAAACTCATGATCCGC
AACGCTATCGCACAGATACGCCGCCGCATCAATCATGAGCCATTAAGCTTCAAACTCCTC
CCAGACCTCTTTACGCTGACACAGCTTCAGCACGTATTCGAGGCAGTAATAGGCGAAGAG
ATTGATAAGCGCAACTTCCGCAAACGCGTGAAGGATATCGACTTCATCGAGAAAACAGAA
CTCATCGATAAAGTCAACTCGAAACGAGGCGCCGCCCTCTACCGCTTCAACAAGAAAGCA
TACGAGGAAGACCCATCGTTCAACTTGAAATAG
>30B_gene_id_182
ATGAATTGGAATTCAACAGAATTCGTATGGCTTGATTGGGCTATACTCGCCATTGGTGTT
ATCGGCGTAATTTGGGCTGTCTGGCACGCAATCGTGAAAGACAGAAAGGCTCAGAAAGGT
GAAGACTCTTCTGCCTACCTCTTCGGTAAGGGTGAGCCATGGTATGTAATCGGTATGGCT
ATCTTTGCTGCCAACATTGGTTCTGAGCACCTCGTTGGTTTGGCTGGTACAGGTGCCAAG
AGTGGTGTTGGTATGGCACACTGGGAGATGCAGGGCTGGATGATCCTCATCTTGGGTTGG
CTGTTCGTACCTTTCTACCAGTTGCTCATTAACAAGATGGGTAAGATCATCACCATGCCA
GACTTCCTGAAGTTCCGCTATACCCAGCGCACAGGTTCATGGCTCTCTATCATCACCCTC
GTAGCTTACATCCTTACTAAGGTGAGCGTTACAGCCCTTACAGGTGGTATCTTCTTTGAA
TATCTTTGGGGCTTGAACTTCTGGGTTGGTGCCATCGGTCTGATTATCCTCACCACCATC
TTCACCGTATTCGGTGGTATGAAGGGTGTGATGACATTGTCAACTATCCAAACTCCTATC
CTCGTCATCGGTTCTTTCCTCGTACTCTTCCTCGGTCTCTCTACCCTTGGCGGTGGCAGC
ATAGCTGCTGGTTGGGCCGACATGATGGATTACTGCGGCAAGCTGAACAATGGTTATGGT
ACAACTCACATGTTCCACTGGGAGGCAGGTGACTCTATGTATCAGGAGTATCCTGGTTTC
GTAGTATTTATCGGTGCAACCATCATCGGTTTCTGGTACTGGTGTACTGACCAGCACATC
GTTCAGCGTGTACTCGGTCAGGTTCCTGGCGAGAGCAACGTAGAGGTTATGAAGCGTGCC
CGCCGTGGTACTATCGCAGCCGGTTTCTTCAAGGTACTCCCTTGCTTCATGTTCCTCATC
CCAGGTATGATTGCAGCCGCATTGGCTCAGAAGGGTGCCATCCAGATGAACGAGACTGAT
GCAGCCTTCGCCATCATGGTAAAGACCGTTCTTCCTGCAGGTATCAAGGGTATCGTAACC
ATCGGTTTCATCTGCGCACTCGTTGCTTCATTGGCAGCATTCTTCAATAGCTGTGCTACC
CTCTTCACCGAGGACTTCTACAAACCATTGAAGAAGGGCATGTCTGAGGCTCACTACGTA
CTCGTTGGCCGTATCGCTACCGTAGTAGTTGTGGTTCTAGGTTTCGCATGGTTGCCAATC
ATGATGAAGATGGATACTTTGTACAACTATCTCCAGGGTATCCAGTCACTCTTGGCTCCA
GCCATGGTAGCTGTATTTGCAATGGGTATCTTCTTCAAGAAGATTACTCCAAAGTCAGGT
GAATATACCATGATTACAGGTTTCCTCATCGGTATGCTCCGCCTCGTTACCAACGTCATC
ACTGATACAGGTAAGGCTACAATGGATGGTGCATTCTGGGATTACACCGCATGGTTCTGG
CAGACCAACTGGCTCGTATTCGAGTGCTGGTTGCTCGTATTCCTCATCATCTTCATGGTA
GTAGTAAGCTGCTTCACTCCAGCTCCAAGCAAGGAGCAGGTAGAGGCAATCACCTTCACA
TCAGACTTCAAGAAGTCTATCCGTGAGAGTTGGAGTGCCTTCGATATTATCGGTACCCTC
GTAGTAATCGGCCTCTGCGCAGCATTCTACGCATACTTCTGGTAA
>30B_gene_id_183
ATGGGAGTTGGTTTTGCGGCTATCGCTACCCTCTCAGCTTGTTCATCAAGCAGCAATGCA
AGTCTCACACAATCTGGTTTGAATCCAGCAGATTTCGATTCAACAGTATTGGGCAAGAAG
ACTGAGTTAGTAACTCTCAAGAATGCAAACGGCATGGAAGTTTGCCTCACCAATTATGGT
GGACGTGTCGTTTCCATTTCCGTTCCAGACAAGGACGGAAAGCCAACAGATGTGGTTCTT
GGTTACGATAATATCCATCAGTATGCTGACACCCTTAACTCTCCTTCAGACTATGGTTCT
TCTGTAGGACGTTATGCCAACCGTATCAAGGATGCTAAACTTTCACTTGCTGGTTCAACA
TACCAGTTGAAGGCAAATGATAATGGCAACTGCCTACATGGTGGTGGTGCTACAGGATGG
TTGAACCAGGTTTACGACATTACAGAGAAGAACGACTCATCCGTTACCTTCATTATCAAT
GCGAAGGATGGCGAGAATGGTTTCCCTGGCAACGTAACAGCAACAGCTAAATATACAGTC
AAGAGTGACAACACACTCGACATCGAGTTTGGCGCTACAACAGACAAAGAGACCGTTGTC
AATATGACCAACCACAGTTACTTCAACTTGAATGGCGATCCATCTAAGGAAGGTTTCGAT
CAGATAATGTACATCAATGCAGATAAGTTCACTCCTGCAGATTCACTTTACATCCCAACT
GGTGAAATCAAGAGTGTCGATGGAACCCCTATGGATTTCCGTAAACCTGCAGAAATCGGC
AAGAAGGTTGATTATAACTTTGATCAGATTAAGAATGCCACAGGTTACGACCACAACTGG
TGTTTGAACACATATAAGAATGGTAAGGGCGATGACAAAACAGTTTGCGCAAGCCTCTAC
TCACCAAAGAGCGGTATCCTTCTTGAAGTATTTACCAACGAGCCAGGCATTCAGGTTTAC
ACCGGTAACTTCCAAGGCACAGGTATTGCCTGCAAGCATGGCATCAAGTATCCTAAACAC
GTAAGCGTTTGCTTCGAGAGCCAGAAATATCCTGATTCTCCAACCAAGATTGCTCAGGGT
GTAAAGAATTGGACAGATGCCACATTGAAACCAGGAGAGAAATACTATTCTCACCTCGCT
TACAAATTCAGCGTTAAAAAGTAA
>30B_gene_id_184
ATGGATATTGAAAAAGTAAGAAGCCGCTTCATCAAGCATTTCGATGGTAAAACAGGTAAC
ATCTACATGTCACCAGGTCGTATTAACCTGATTGGCGAGCATACCGATTATAATGGTGGA
TTTGTTTTCCCTGGTGCAGTAGATAAGGGTATCATGGCAGAAATACGTCCTAACGGAACA
GATACCGTCATGCTCTACTCTATCGACTTGAAGGACCGTGTAGAATTCAAGGTTAATGAT
CCTGAAGGTCCACGCGCTTCATGGGCACGTTACATCTATGGTGTTTGCCAGGAGATGAAG
GCATTGGGCGTTGACGTAAAGGGTTTCAATGCAGCATTCTATGGTGATGTGCCTCTCGGT
GCAGGTATGTCTTCTTCTGCTGCTCTTGAAAGCTGTTTTGCTTTTGCTTTGAACGACCTC
TTTGGTGACAACAAGGTTTCTAAATGGGATCTCGTTCTCGCTGGTCAGGCTACTGAGCAC
AAGTATGTAGGTGTTAACTGCGGTATCATGGACCAGTTTGCTTCTGTTTTCGGCAAGGAA
GGTAAGTTGATGCGCCTCGATTGCAACAGCCGCGAATTTGAATACTTCCCATTCGAGCCT
AAGGGCTATAAACTCTGCCTGGTAAACTCTAAGGTAAAGCACGAGTTGGCAGGTTCTCCA
TACAACGACCGCCGCAACTCTTGCGAAAATGTTGTTAAGCACATTGCAGCAAAGCACCCA
GAAGCTAAGTTCGAAACTCTCCGTGATTGCACATGGGAGCAGTTGGAAGAGGTTCGCGCT
GAGGTAGGCGAAGAGGATTACAGCCGCGCTCACTTCGTATTGGGCGAGAAGGACCGCGTT
TTGGCTGTCTGCGATGCTCTTGAGAAGGGCGACTATGAGACAGTAGGTCAGAAGATGTAC
GAGACTCACTACGGCTTGAGCAAGGAATACGAGGTAAGCTGCGAGGAACTCGACTTCTTA
AACGATGTTGCTAAGGAGAATGGTGTTACTGGTAGCCGTATCATGGGCGGTGGCTTCGGT
GGCTGCACCATCAACCTGGTAAAGGACGATATATACGACAAGTTCGTTGAGGACATTACA
GCTAAGTTCACAGCTAAATATGGTCATGCTCCAGAGATTTACCCTGTAATAATCTCTGAG
GGTTCTCACAAGGTTTGCTAA
>30B_gene_id_185
ATGGAAAACCAAAGTAAAAATGGCAATATCATCGCCATTATCACGATGATGTTCCTCTAC
GCCATGATTTCGTTCGTAACGAATTTGGCTGCTCCTATCGGAGTTATTTGGAAAAATGTA
TTCGCTGACAGCGGAAGTGCTAACATGATCGGTATGTTGGGTAACGCCATGAACTTCTTG
GCTTACCTCTTCATGGGTATCCCTGCAGGTAAGTTGCTCACCAAGATCGGTTACAAGAAG
ACCGCCCTCACCGGTATCGCTACCGGATTCGTAGGCGTGCTCATCCAGTTCCTTTCAGGT
AAGTTCGGTGCCGACATCTCAGGCTTCGCCGTTTACCTCTTCGGTGCGTTCATCTCAGGT
TTCGCAGTTTGTATTTTGAATACTGTTGTAAACCCAATGTTGAACCTCATCGGTGGTGGT
GGTAACCGCGGTAACCAGTTGAACCTCATAGGTGGTACATTGAACAGTTTATCCGGAACT
TTAACCCCAATGCTCGTAGGTGCCCTTATCGGTACTGTTACTGCTAATACCAAAATGGTA
GATGTGAACCTCGTGCTTTACATTGCCCTTGCCGTATTCGCAGCAGCATTCGTTATCTTG
AACTTCATCCCTATCCAGGATCCAGAGATGGGTAAGACTACAGACAAGACTGTATTCGAG
CATTCACCATGGGCTTTCCGTCACTTCAACCTCGGCGTTATCGCAATCTTCGTTTATGTA
GGTGTTGAGGTAGGCATTCCTGGAACATTGAACTTCTACATTTCTGATACAACAGCAAAT
GGTGGTGGTTTCATCAATGGTACAGCCTTGGCAAATGCAGCAGCTATCGGTGGTTTCGTT
GCAGGTACATATTGGCTCCTGATGCTGGTTGGTCGTCTTTGTTCCAGTTTTATTGCTGAC
AAGGTATCTAGCCGCATGATGATGATGATTGCCAATGGTGCAGGTATGATCTTTATCGTC
CTCGCCGTACTTCTCGGCAAGTCAACAACAGTAGAAATGCCTGTATTTACAGGTACATCA
TTCCAGATGGTAACAGTGCCTATCGCAGCCATGTTCCTGGTACTCTGCGGTCTCTGCACT
TCTATCATGTGGTCTTCTATCTTCAACCTTGCTACTGAGGGTCTTGGCAAGTATACAGCC
CAGGCTTCAGGTATCTTCATGATGATGGTAGTAGGTGGCGGATTGATGCCATTGGTACAG
AACTTCATCGCAGACAATGCTGGCTATATGGCTAGTTACATTGTGCCTCTCATCTGTATG
GCATACATGTTCTTCTATTCTGTAGCTGGCTGCAAGAACATCAACAAGGATATTCCTGTT
GATTAA
>30B_gene_id_186
ATGAATACAGAACCAGCAAATAAGTGTGGTTTGAAAAGAGAAGATTTTCAGACCACAGTG
AATGGCAAGAAGACTGATCTCTTCGTGTTAAGAAACAAGCAAGGCAACGAAGTTGCAGTG
ACTAACTATGGTGGAGCAGTCGTAGCCATCATGATGCCAGACAAGGATGGCAACTATGCC
AACCTCATCCAAGGCCATGACAACATACAGGACGTCATCAACTCGCCAGAGCCATTCTTG
AGTGTGCTCATCGGTCGTTATGGCAACCGTATTAAAGAAGGCAAGTTCATACTTCACGGC
AAGGAGTATCAATTAGCATGCAACGATGGTCCCAACCACCTGCATGGTGGACCTACAGGT
TTCCACACCAAAGTTTGGGATGCAACCCGCATGAGTGATAGCGCTGTCGTATTGAAATAC
ACGAGCCCTTATGGTGAAGAAGGCTTCACTGGTGAGTTGACAGTTTGGGTAGCTTACACA
TTGACCGACGACAATGAGTTCGTTATCAAGTATCAGGCTACAACCAACAAGACAACCATC
TGCAACCTGACACATCACGCTTTCTTCTCAATCCAGGGTATTGCTAATCCTACCCCAACA
GTTGACAATATCATCTGTGAGGTGAACGCAAACTACTATCTCCCTATCGATAAGTATTCT
ATCCCTACAGGTGAGATTTTGAAGGTTGAGGGCACACCATTCGATTTCCGTACACCAAAG
CCAATTGGTCAGGACATCAATGCAGACAACGAGCAGATCAAGAATGGTCAGGGCTATGAC
CACAACTATGTATTGAACAAGACAGAAGAAGGTGAGTTGAGTTTCGCTGCCCGTATAAAA
GACCCTGTAAGCTGCCGTACCATGGAGGTTTATACCACAGAACCAGGTTTGCAGATGTAC
ACAGGTAATTTCCTTGCAGGTATCTCAGGACAGTTTGGTGCAACATTCCCACGTCGCAGT
GCAGTCTGCTTCGAGGCACAGAAGTTCCCAGACACTCCAAATCACACCTATTTCCCAAGT
TGCAGATTAAATCCGGGTGAAACATACATCCAGAAGACAATCTATAAGTTTGGAATTGAC
AAATAA
>30B_gene_id_187
ATGAATTATCAAGAAACTGTTGAATATCTTTTCACCAGCACGCCGGTTTTTGAAAAGATT
GGAGCCAAGGCATACAAACCTGGGCTTGATACGATGTATAAAATGGATGAACACTTCGGA
CATCCTCATAACCAATATAAATGTATCCATATTGCAGGAACCAACGGAAAAGGTTCATCA
TCCCATACACTTGCTGCAATCCTGCAGAGCCAGGGCTATAAGGTCGGTCTGTTCACATCT
CCACATCTTGTAGATTTCAGAGAACGCATTCGCGTAAATGGTGAGATGGTAAGCGAAGAG
TATGTAATCGACTTTGTAGAAAACAACCGGAAATTCTTCGAACCGCTACATCCTTCGTTC
TTTGAACTGACCACCATGATGGCATTTCAGTATTTTGCAGAACAAAAGGTAGACTTTGCC
GTCATCGAAGTTGGATTGGGAGGAAGACTGGATAGTACCAACATCATCACTCCTATCCTA
TCCGTTATCACGAACATCAGTTTTGACCACACCCAATTCCTCGGGAATACACTCGGCGAG
ATTGCAGGCGAAAAGGCGGGTATCATCAAGCCACAGATACCTGTCGTTATTGGCGAATGG
AACGAAGAGACCCAACCTGTGTTCATCAAGAAAGCCCATGAGCAGAATTCTCCTATCCAT
TTTGCACATGCAACTGACGCAGACATGAACTTCGAACTGAAAGGCAACTATCAGAAAAAG
AACTTCTGCACCATATCCGCAGCCGTAGAATGCCTGAAGGAAGAAGGAATAGAAATCAAA
GATGAAAGCATAAAAATCGGCTTCGAACATGTATGCGAGCTGACAGGCTTACGTGGCAGA
TGGGAAAAACTCAACGAGCACCCTCTCACCATCTGTGATACGGGACATAACCTTGCCGGA
TGGGAGTATCTGGAACCTCAGATTGCATCCGTCAAAGCCGATACGAAACATATTGTCTTC
GGAATGGTTGACGACAAAGATGTAGAGCATGTAATGGGACTATTAGAAAAGTTGCCAAAA
GAAAGCACGATTTTCTATTGGACACAGCCATCAACCAAAAGAGCGATTCCTGTAGACAAA
TTATACGGATACTCACAAAAGCACGGCTTAAACGGAACATGCTATCAAACTATCGCACAG
GCATTTAACAAAGCAAAAGCAAACGCAAAAAAAGATGATTTTATCTTTATTGGCGGATCT
AGTTACGTCGTTGCCGATTTGCTATCAGAATCGTTTTAG
>30B_gene_id_188
ATGGCTAAGAGAGACTATTATGAGGTGCTGGGCGTAGACAAGTCGGCATCAGAAGACGAA
ATAAAGAAGGCGTATCGAAAGATAGCCATTAAGTATCATCCAGACCGCAACCCTGGCAAC
AAAGAGGCGGAAGAGAAATTCAAGGAAGCTGCCGAAGCTTACGAAGTTCTCCACGATGCC
CAGAAGCGCCAGCAGTATGACCAGTTTGGTTTCGACGGGCCACAAGGTGGATTCGGCGGA
TTCGGCGGTGGTGCCAGCATGGACATGAACGACATCTTCTCTATGTTTGGAGATATCTTT
GGCGGACACGGCGGTTTCAGCGGCTTTGGTGGCGGCGGTTTCGGTGGCGGCTCACAGAAG
CGGGTTTACCAGGGTGGCGACCTTCGCGTAAGAGTAAAACTGACTCTCCAAGAGGCAGCA
ACAGGTGTTACCAAGCGCTTCAAGATTCGCAAGGATGTAACTTGCTCTGCATGTCACGGA
ACAGGTTGCGAAGGTGGTGCCCAGCCAGAAACATGTCCGGAATGTCATGGAAGCGGCTAT
GTCTTAAAAACGGTGCGCAGCATGTTCGGCATGATGCAAACTCAGGCTGCATGTACAAAG
TGTGGCGGTGAGGGAACTATCATTAAAAACAAATGTAAGGAATGCGGTGGCGACGGAATC
GTGAAGGGCGAGGAACTCGTAGAAATCAATATCCCTGCAGGTGTCGACAACGATATGGTT
GTTACCGTTGAAGGAAAGGGTAACCAAGGCAAGCACAATGGTCTCTACGGAAACCTACAG
GTAATGGTAAGCGTAGAAAAGAACGATGATTTCGAGCGTGTTGGTCAGGACTTATACCAT
AATCTTGTTCTTGACTTTGCAACTGCCACTTTGGGTGGCGAGGTAGAAGTCCCTACCTTG
GATGGTAAGACGAAGATCAAAATAGAACCAGGCACACAACCAGGCAAACAGATTCGTTTG
CGTGGCAAAGGTATGCCGGCTATTAAGGGATATGGTTATGGCCGTGGTGATATTATCGTC
AATATTACCGTTTTCATCCCTACATCTCTGACCAAAGAAGAAAAGAATCTTGTTGTGAAA
TTCAAGGAATGCGATAATTTCAAAGCAGATAATGCAGAGAAGAAATCTCTCTTTGAAAGT
TTCAAGAATCTCTTTAAAAAATAA
>30B_gene_id_189
ATGTTTAAAAAATTTAAGACTATGTCAAAAGAAAAAGAAATCAATATAGAGGACGGAAAC
GTTCAGGAGACTGTTCAGAATGAAAATAATGAGCAGACAACTCAAAATGAAAATACTGAG
GAAAATCAGAATACTGACAACAAGGCAGAAGAAGGTGACAACAATACAGACGCTGCTGAC
AAGAAGGCAGAAGAGATTGATCCTTTAACAAAAGCACAGCAAGAGGTAGAGGAACTCAAG
AAACAGTTGCTCTATAAGACTGCTGAGTTTGAGAATTACCGCAAGCGTACCCTCAAAGAG
AAAGCAGAACTGATTTTGAATGGCGGCGAGAAGACTGTAGCTGCTATTCTGCCTATTCTC
GACGACTTTGAGCGTGCCATCGCTGACAAGAGCGAAGACCCTAAGGCTATCAAGGAAGGT
GTCCAGATGATTTTCAACAAGTTCGTAAAGACACTCGAAGGTCTTGGCGTTAAGAAGATT
GAAACCAACGACAAGGATTTCGATGTAGATTTCCACGAGGCTATTGCTATGGTTCCGGGA
ATGGGCGATGACAAGAAGGGAAAGATCATTGACTGCGTCCAGACAGGTTATACGATGAAC
GACAAGGTGATTCGCCATGCCAAGGTAGCTGTAGGTCAGTAA
>30B_gene_id_190
ATGATTACAGTACAAAATCTTGCGATCCAATTCGGAAAGAGAGTGCTTTACAAGGATGTA
AACCTCAAGTTCACTCATGGTAATATTTATGGTATCATCGGTGCTAACGGCGCCGGAAAA
TCTACTTTCCTCCGCGCTATCAGCGGCGACCTTGAACCAAACAAGGGTACAGTAGAAATG
GGACCAGGCGAGCGCCTTTCTGTCTTGGAACAGGACCACTTCAAATATGACGATTTCCGC
GTGATGGATACCGTCCTGATGGGCCATCAGCCATTATGGGAAAACATGAAGGAGCGCGAG
CGCCTCTATGCTAAGCCAGAGATGACAGAAGAAGATGGTAACCTCGCTGCTGAGCTGGAG
CTCAAGTTTGCAGAAATGAATGGTTGGGAGGCTGAAAGCAATGCCGCACAACTTCTGCAG
AACCTCGGCGTAAAGGAAGACCGCCACGACAAACTCGTTGGAGATCTCTCTAATACAGAG
AAGGTGCGCGTGATGCTGGCAAAGGCACTCTTCGGCAACCCAGACAACCTCCTTCTCGAT
GAGCCTACCAACGACCTCGACCTCGACACTGTTGAGTGGCTGGAAGACTATCTCAGCAAC
ATTGAACAGACCGTACTCGTAGTATCTCACGACCGTCACTTCCTCGATGCTGTAAGTACC
CAGACCGTAGATATCGACTTCGGTAAGATTACGATGTTTGCAGGTAACTACTCTTTCTGG
TATGAGAGTTCTCAGTTGGCTCTCCGCCAGGCTCAGAACCAGAAGATGAAGGCTGAAGAG
AAGAAGAAGCAGTTGGAAGAATTCATCCGCCGATTCTCAGCTAACGTTGCCAAGAGTAAG
CAGACAACATCCCGCAAGAAGATGCTGGAGAAACTGAACGTTGAAGAAATCCGTCCTTCA
AGCCGTAAATACCCAGGCATCATCTTCCAGATGGACCGTGAGCCAGGTAACCAGATTCTG
GAGGTAGAGGGACTGAAAGCATGCGACGAAGACGGAACAGTGCTCTTCGACAATGTAAAC
TTCAACATAGAAAAGGGCGAGAAGGTAGTATTCCTCTCTCACAACCCTAAGGCGATGACC
GCACTCTTCGAAATCATCAACGGCAACCGAAAGGCTGACGCAGGTGACTACAAGTGGGGT
GTTACTATCACAACAGCTTATCTCCCACTCGATAATACAGAATTCTTCCAGAGCGACAAG
AACCTGGTAGACTGGTTGAGCCAGTATGGTCCAGGTAACGAAGTTGCCATGAAGGGCTAC
CTCGGAAGAATGCTCTTCAGCGGCGAAGAAGTACTGAAGAAGGTAAATGTCCTCTCCGGA
GGTGAGAAGATGAGATGTATGATTGCACGCATGCAGTTGCAGAACGCCAACTGCCTGATT
CTTGATACACCAACCAACCACTTGGACCTGGAGAGTATTCAGGCATTCAACAACAACCTG
GTAGGTTTCAAGGGCAATATCCTCTTCTCTAGCCACGACCACGAATTCATCAACACCGTG
GCAAACCGCATCATCGAGCTCACTCCATCAGGCACCATCGACAAGCTCATGTCTTATGAT
GAGTATATCTACGATGAAGCTATCAAGGAGCAGAAGGCTAAGATGTACGGATTCTAA
>30B_gene_id_191
ATGAGACAACAAAATAGAAAAGGAAATTTTAATAAGCATACCAATAATGCTTATGGCTAC
GGAAACCCAAATGAATATGAGCATTACAAGGTAGAAAAACCTGCTCCGTTGCTGGAATGG
CTGATGGAGAATGTGAAGGGACCTAGCAAGACTAAGGTGAAGCAGACTCTGCAGGGTAGG
GGAATCAAGGTAAATGGCAAAACCATTACCCAGTTTGATTATGCCCTGAAGCCGGGTATG
AAGGTGAGTGTGAGCAAGACAAAGAAGAATCAGGAGGTATTTAAAAGCAGATACCTTAAG
ATTGTTTATGAAGACAGATATCTGATTGTTGTCGAGAAAAACATTGGTATATTGAGTATG
GCAGCCGGTCATTCTACTTTGAATGTGAAAACGGTGCTTGATGATTATTTTCATAAGACT
CGCCAGAACTGCCAGGCGCATGTAGTCCACCGACTGGATCGTGATACTTCGGGCTTGATG
ATTTATGCCAAGGATAAGCAGACGGAGTTGGCTTTGGAGGATGATTGGCATCATAATGTG
TACGACCGTAGATATGTGGCTCTGGTTTCCGGAGAGATGGAAGAAGATGAAGGTACCGTT
GCCAACTGGCTGAAAGATAACAAGGCTTATATTACTTACAGCAGTGATACGGATAATGGC
GGCAAGTATGCTGTTACCCATTTCCATACATTAGAGCGTACAACGGCTCATTCTCTGGTG
GAGTTCAAACTCGAAACGGGCCGTAAGAATCAGATTCGTGTTCATACGGCTGATATGGGG
CATCCGGTGTGTGGTGACATCAAGTATGGTAATGGTGATGATCCATGCCAGCGCTTGTGC
CTGCATGCCTATGTGCTGTGTTTCTATCATCCCGTAACGCATCAGCCTATGGAATTTGAA
ACTCCGATACCGGCTGAATTCCGCAGGGCATTAAAGAATGACCGTTAA
>30B_gene_id_192
ATGAATGATTTTGGATATTATGCGCTGGTATTGGTAGTCCTTGTTGTAGGACTGTTTGTC
TTAAAGAAGGTGGCTACCTGTATGATTAAAGCAATGGTAGCTGTTGTTATGATAGCCGTG
CTGGCAGTTCTTTACTGGCTCTTCTGTTGA
>30B_gene_id_193
ATGAAGAGATTTAAGATATTTTTTATCGTTTTATGCTCTGTTTTGGCCGCAAAATCCCAG
AGTATCGTGTTCAATAACCAGGTGCCGAAACATGAAGTAAGAGCTGTATGGCTGACAACC
ATAGGAGGTATCGACTGGCCACACTCTTATGCCCAGTCTTCTTATTCTGCCGAAAAGCAG
AAAAAGGAACTGACGGATATACTGGACCGGTTACAGCAAGCTAAAATCAACACTGTACTG
ATACAGACTCGCGTAAGAGGTACCATGATTTATCCGTCGGCATACGAACCTTGGGATGGA
TGTCTGTCAGGATTTCCGGGCAGAAGTCCGGGCTATGATGCCCTGCAGTTTGCCATCGAC
GAATGCCATAAGCGCGGTATGGAACTGCATGCCTGGGTGGTAACCATCCCTGTAGGAAAA
TGGAACGCACTCGGCTGCAAAACCCTCAGACAGAAGATGCCGAAACTCATCAAGAAGATT
GGAGCCGACGGATACATGGATCCGGAAAACAGTCGGACTGGTGATTATCTAGCAAACATC
TGCAGGGAAATTACACATAAATATAATGTAGACGGTATTCACCTCGACTACATCCGTTAC
CCTGAAACCTGGAACATTAAAGTGAGCCGGGAACAGGGACGCCGGTATATCACCAACATC
GTAAGAAAGATTCACGATGCAGTGAAGGCTGAAAAACCTTGGGTAAAGATGAGCTGCTCA
CCTGTAGGAAAGTATGATGACCTGAGCAGATACCGAAGTTTTGGCTGGAATGCATACACG
AAGGTCTGCCAGGATGCACAGGGCTGGCTCAAGAGCGGTCTGATGGACGAGCTCTTCCCT
ATGATGTATTTCAAGAACGAACACTTCTATCCGTTTGCCATCGACTGGCAGGAACAGAGC
CATGGCAAGATTGTGGTTCCAGGACTGGGCATCTACTTTCTCGATCCGAAAGAAGGAAAG
TGGAACATCAATGACGTGACGGCAGAAATGTATCATATCCGAAACCTCGGAATGGGATAT
GCATTCTTCAGAAACAAGTTCCTCCTGGACAACAAACAGGGTATCCTCGACTTTACCCAA
CGTTTCAATCCATACCCATCATTGGTTCCGCCGATGACTTGGGCAAGCAAGAACCAACCA
GAACAGCCACAACAATTATCGGTAATCACCACCGATAACAAGGTATCAGTTTCCTGGAGC
AATCCTTCAAACTATACGGATGGCACTAAAATCGCAACCCCTTATATATATAATAATGTA
TACGCGAGCAAGAAATATCCGGTAGACATCACCGATGCACGCAACCTGGTTGCCGCACGA
ATCATAGGAAATTCGTTCAAAATAGAAAATTCTGATGCAAAACATCTGTTTGTTGCCGTA
ACTTCAATGGACGGATATGGCATAGAAAGTCAGCCAACCCAAGAAAAAGAGGAAGAAAAT
CCACTTTTTGCCCAAAGCACAGGAGCTGCGAAATTACTCAAATGTGACGGAAAGAAGGTA
TATCTAGCAGAAACCACAAAAAATCTCGTTTTTGACGTTCTGATGGTCGAAACCCTGCAA
GGATGCGATATTCTGCACCTCCATGCAAAAGATAACACGCTAGATGTTAGAAACTTAAAG
GAGGGTATCTACCGCGTGGTAAGCATCAACAAGAAGGGGTATAGACATACATTAGGAACC
TTCAAGATGAAGAAAAATTGA
>30B_gene_id_194
GTGCATTTTGCACCGAAAAGAGAGAAAATTTTAAGCAATAAAAGAAAAATGGTCAGTTTC
GTTATTAGTTTGGTTGCCCTTGTATTGGGTTACCTTCTTTATGGAAAGTTTGTGGCGCAT
GTGTTCGGTCCTGATGACCGCCCTACGCCTGCAGTGACCAAAGCCGATGGGGTCGACTTT
ATGGTACTGCCTAGTTGGAAGATCTTCATGATTCAGTTCCTCAACATTGCAGGAACGGGT
CCTATCTTCGGTGCCATTATGGGTGCCTGGTACGGACCGGTGGCTTATCTGTGGATTATC
TTCGGGTGTATCTTCGCAGGAGCCATGCATGATTACATGAGCGGTATGCTCAGTATCCGT
AACGGTGGAGCTGGTTTGCCGGAATTGGTAGGTAAGTATTTGGGTGGACGCACCAAGAAA
GTGATGTTGGTCTTTTCGGTACTTTTGCTGATGATGGTGGGAGCTGTGTTTGTATACAGT
CCGGCTATCATTATGAGTGGCATTTGTAATACGGATGCATTCTGGGGCAGCCAGATGTTT
TGGATTGTGGTGATTTTCGTTTATTACGTCATTGCTACATTACTGCCTATCGATAAGGTT
ATCGGAAAGATTTATCCGCTCTTTGCCTTCTCGCTTCTCTTTATGGCGGGTGCTCTGATG
ATAGTTCTCTTTGTGAAGTGGCCTTCATTGCCTGAACTCTGGAGCAATTTGCAGAGTTGC
AATCTCAATGAGAATCCGGCTTGGTTGGGAACGGAGTCTTTTGTACAGAAGAGTCCGATT
TTCCCTTGCCTCTTTATCACGATAGCCTGTGGTGCCATCAGTGGTTTCCATGCTACGCAG
AGTCCGCTCATGGCCCGATGCATGAAGAATGAGAAGATGGGACGCCCTATTTTCTATGGT
GCCATGATTACAGAAGGTGTTGTTGCCTTGATATGGGCTACGGTTTCCATGTATTTCTTC
TACTATGGTGGATGGCGTGAATGCGTAAGTCCTGAGGCGGCTCAGCAGTTTATTGCTCAG
TTTGATGGCGGCAAGTCGCTTATCCAGAACTTCGATGCGCCTACCGTTGTGAAGATAGTA
TGTTCCAGCTGGTTGGGTGTGGCTGGTGGAATCCTGGCTCTGCTGGGTGTTGTTGCAGCG
CCTATTACCAGTGGCGATACGGCTTTGAGAAGTGCCCGTCTGATTATCGCTGAGTTTATC
GGTTTGGAGCAGCGCTCAATGCGCAAGCGTCTTTATATCTGCGCTCCGTTGTTTGCTCTT
ACGGTGGGCATTCTGGTTTGGCAGATGGAGAATCCTGATGGTTTCAATATCATCTGGCAG
TATTTCGGCTGGGCTAACCAGACGCTTTCTGTGTTCACTCTCTGGACATTGACGGTTTAT
CTGGTACAGCAGAAGAAGCCTTTTGTGATGACGCTGGTTCCTGCCTTGTTTATGACCGTG
ATATGTTCAACCTTCCTGCTCATTTCGCCAACAGCTTTGGCTTTGGGTGAGAGCCTGGCT
TATACGGGCAGTGTCATCATTCTGGTGATTGCCTTGGTATGGTTCCTGGGTTGGTATCGC
AGTTATCAGAAGAAACAATAG
>30B_gene_id_195
ATGAAAAAAATAGCTATTGCAGCATTGGCACTTGTCGTTTCGACAACTGCCCATGCTCAG
TTTGAAAGTGGAAAACAGTATATAGGTGCGTCGATGACGGGCTTAAACTTGAGTTATAAT
GGCTCTCAGGACCTCAATCTCGGTATTCAGGCTAAGGCAGGATACTTCGTAGAAGACGAC
TGGATGCTGTTGGGGCAGGTAGAATATAATCATTCTGGTCTTGAAGGCGTGAAGGATTAT
TTCTCTGTCGGTGCCCAGGCACGTTATTATATCGAGCAGAATGGTCTGTATCTGGGTGGC
GGCGTAAAGTTGGCTCATTCCGGAGGTTATAATGATTTCATGCCAGGGGTAGAGGTAGGT
TATGCTTTCTTCCTCGGCAAGTCGGTTACCCTCGAGCCAGCTATCTACTACGATCAGAGT
TTCAAGAAGCATGTAGATTATTCTACCGTAGGTTTGAAACTGGGTATTGGTATTTATCTC
TAA
>30B_gene_id_196
ATGCAACAACAGTTTTCTTCGACTTTGTTGGAAAAGGCAGTGGCGGAGTTTTCTAAATTG
CCAGGTATAGGGCGCAAAACAGCTTTGCGCCTTGTACTTTTTATGCTCAAGCGTAAGAGT
GAGGATGTGGAACTCTTTGCTGATACCATTTCCAGGATGCGGCGTGAAGTGAAATACTGC
AGAGTTTGTCATAATATCAGCGATACTGATGTCTGTCCGATCTGTTCTGATTCCCGGCGC
GATGCTTCTACCATCTGTGTTGTCGAGAATGTGCAGGATGTACTGGCGATAGAAAACACG
CAGCAGTTTCACGGACTCTATCATGTCTTGGGCGGCATCATTTCGCCGATGGATGGTATT
GGTCCTTCGGATATAGAGATAGAATCGCTGGTTCAGCGTGTGGCTGAAGGTGGGGTGAAG
GAGGTGATTTTTGCTCTCAGCAGTACGATGGAGGGTGATACTACCAACTTCTATATCTCC
CGTAAACTTGCTGATTATCCTGTTAAACTCTCTGTTATCGCCCGTGGTATCTCAGTGGGT
GATGAATTGGAGTATACAGATGAGGTTACCCTCGGACGGAGTATTCTGAACAGAACTCCA
TTTGGACAATAA
>30B_gene_id_197
ATGAAAATCAAACAAGTACAACGAATATTGATGACCAATTTTCTCTTTGTCCTGTTGGTA
GGATTCCTGCTGGTCTTGCTCTATGAGACAGAAATTCTGGAACCTACTAATCTGGCAGGT
GATGTCACGTTGGTCTATGTGATTACCGTAGCGATGGAGTTTCTTACCATTGCCGTTATT
CCTTTGGCGCTCAAACTCTTCAGTTTCAAGGCCATTCACCGTCAGTTGGTAACCCGTAAG
GGAGATGCACTTCTTCCTCTGGGCACTGCCCGTCTGAATATGCTCTGCTTGCCAATGCTG
ATCAATACGTTTATGTATTATCAGACGATGGCGCCTGCTTTTGGATATATGGCTATCATC
CTTTTTCTCTGTCTCTTCTTTGTTTATCCTTCTGTCGGAAGATGTGAAGAAGAAACAACA
GAGGCGGAAGGTTAA
>30B_gene_id_198
ATGAAACTCAGTATTGTCATAGTAAGCTATAATGTGAAGTACTATCTTGCCCAGTGTCTG
CGTTCGGTAGAGAAAGCTATCGGCGTGTTGGAGTGTGGGCAGCAGGGTGATGCAAATGGC
GATACGGCAGAGATTATCGTGGTTGATAATCATTCTCAGGATGGAACGGTGGAATATCTC
GAACATTGTTTCCCGGCTTCCCGATATCCTAATCTCCATGTTGTAGCCTGTACGCATAAT
AACGGATTTGCCCGTGCCAACAATCTTGCTATCCGCAAGAGCGAGAGTGATTTGGTTCTT
TTGCTGAATCCGGATACCATTATCGGTGAGCATGTTCTCAAGGATGCTGTCAGTTTTATG
CATTCTCATCCTGATGCCGGTGCTCTGGGTGTAAGGATGTTGGGAGCCAATGGCAAACCA
GCTCCTGAGAGTAGGAGAGGATTGCCTTCTCCGATGGTGGCTTTCTATAAGATGATGGGG
TTGTGCAGCCGTTTTCCTCAGCATCGCAGTTTCGGTCATTATTACATGGGTTATCTTCCA
TGGGATAAGCCGGCAAAGATAGAGGTTGTGAGCGGTGCTTTCTGTATGATTCGTCGTGAA
GCCTTGCTGAAGGTGGGGTTGCTGGATGAGGATTTCTTCATGTATGGCGAGGATATTGAT
CTTTCTTACCGTATCTTGAAGGGTGGTTATCAGAACTATTATCTGCCTGTAGATATCCTG
CATTACAAAGGTGAAAGTACTCAGAAGTCGAGCTTCCGCTATGTTCATGTGTTTTATGAG
GCGATGCTTATCTTCTTCCGTAAACATTATTCGGGTATGTCGCATCTCTTGAGTATTCCT
GTCAAATTTGCCATCTATGCCCGTGCCTCTGTAGCCTTTACGCAGATGATGACTGCGAAA
ATCAGAAAGAGTCTGGGATTCTTTTCTCCTTCTCATGTCGACCTGTCAAACCAGGTATTG
TTTGATGCTGACGAGATGAGCTATGAAGAGATGCTGCATCAGCTTGCGCAGCGGTCTGAC
GAGAATATCAAACTGGCTACCTATACGAAGGTCATCGGTAAGGTGATTACGGATAGGGAG
GTGATGGATAAGGATGAATTTGGTTATTTATAA
>30B_gene_id_199
ATGAAAGAACCGAATATTCGATTACGTGCTTTAGAGTTGGAAGATCTTGATTTTCTCTAC
CAGATAGAGAATGATGATCGGCTTTGGGAACTGGGTGTTTCCAATGTTCCATATTCGCGC
CGGGTGCTGCTCGACTATATAACCAGTGCTTCGGCAGATATTTATGTAGACAATCAGGTG
CGCCTGATAGTAGAGAATGAGCAGAATGAGCAGGTGGGCATCCTGGATCTTACAGATTTT
GATCCCCGTCATCACCGTGCCGAACTCGGAATAGTCATCAAAAAGGAGTTTCAGGGGCAG
GGTTACGCGAAGGCTTCTGTGTCACGCTTGTTGCAATATGCTCGGAATGTACTTCATCTT
CAGCAGATTTATGCTATTGTAGGTATCAGAAACCAAAAAGCGGCTAAAATGCTGCAATCT
GTTGGATTTGAGGGGAATAATGTCCTGAAACAATGGCTTTGTAGCCAAGTTGGATATGAG
GATGCGATGTTTTTTCAATATTTTCTGTAA
>30B_gene_id_200
ATGGCTATCGTTATCACAGTTCTGGCATACTTCTGTGTGCTGCTGCTCTTCAGTCATCTT
ACTGCCCGTAATATGGCAAGTAATGAAACTTTCTATCGTGCTAACCGCCGTTCGCCTTGG
TATATGGTTGCTTTCGGTATGGTGGGAGCGTCTATTTCGGGCATCACTTTCGTCAGTGTG
CCGGGCATGGTGATGAGAACGGATATGACCTACCTTCAGATGTGCATCGGTTTCATCCTG
GGTTATTTCCTGGTTGCCTTTCTTTTGCTTCCTATCTATTACCGGTATAATCTCACTACG
ATTTACGGTTATCTGCAGCAGCGGTTGGGGGAACGTTCGTATAAGACTGGAGCTTCGTTC
TTCCTCTTGTCCAAGATGACGGGTGCGGCGGTCCGTTTCTTTGTCGTCTGTATCCTCTTG
CAGCGTTTCGTGCTCGATGGGATTGGTGTTCCATTCTGGGTCACGGTTCCTGTCATGGTA
CTGCTTATCTGGCTTTATACGCGCAAGGGTGGCATCAAGACGCTGGTGTGGACGGATACC
TTTCAGACGCTCTGTATGTTTGCGGCGCTCGTCCTCATTATCTTTCAGGTGATGTCGGCG
TTGGGCATGACTCCTTCCGAAGCAATCACTGCGATTGCTCACGACAGTCATTCCCGTATT
TTTGTCTTTGATGACTGGATGTCGAAACAGAATTTCTGGAAACAGTTCCTCAGCGGTGTC
TTTGTAGTGATTGTGATGACCGGTCTTGATCAGGACATGATGCAGAAGAATCTTACCTGC
AAGTCGCTCCGTGAGGCCCAGAAGGATGTTTGCAGCTATGGTTTTGCCTTTGTGCCTGCC
AATCTGCTTTTCCTGAGTCTGGGGGTGTTGCTGGTAATGCTGGCTCAGAAACAGGGAGTG
GCTTTGCCTGATGCTCCTGATGATCTGTTGCCGATGTTTGCGGCTTCGGGGGCGATGGGA
AACCTGGTGGTGGTCTTGTTTACCATTGGCATTGTGGCGGCAAGTTTCTCCAGTGCCGAT
TCAGCATTGACCGCGATTACTACGAGTCTATGCGTGGATATTCTGGGCAAGAAGGATGAT
ATGAAGCTCCGCAAGCAGATGCATTTGGCGGTAGCTTTGGTGTTCATGCTCTTCATCATT
GCTTTCAAGGCGATTAATTCTACGAGCGTGATAGATGCCATCTACATCCTCTGCTCTTAT
ACTTACGGTCCGCTGTTGGGTTTGTTTGCCTTCAGTCTGCTCACCAAGCGTCAGGTAAAC
GACCGCTGGTCGCCATGGGTCTGCATCGCCAGTCCGCTCATCTGCTTCGCCATCGATACC
CTTACCTCGCAGTATGTGGGCTATAAGTTCGGCTATGAGCTTCTGATGCTGAATGGCGCC
CTGACATTTGCAGGTCTCGCCCTTATAAAAAAAGAAACAGTTAAATACAAACAATAA
>30B_gene_id_201
ATGAGAACAAAAGTATTATTTGCAGCATTGTTGCTCAGTGCAACAACTGCTTTTGCCCAG
CAGGAGAAGTTGGGCTCCGGTATTGACAAGACCAACATGGACTTGACCATCAAGCCGGGT
AATGATTTCTATCGCTATGCCGCAGGCAACTGGATGAAGAATCATCCACTCGATGCCGAG
CATACCGACAATGGTGCTTTCACCGATCTCTTTGAGCAGAACCAGAAGCGCATCCAGGAC
ATCATCCTTGAATATGCTTCCAAGCCACAGCAGAAGGGGTCACTCGGACAGAAGATCGGT
TCGCTCTACAACCTCCGTATGGACAGCGTTCGCCTGAATAAGGAGGGATGGGCACCTATC
AAGCCAACTCTCGACCGCATTGCAGCCATCAAGGACCGCAGAGAGTATCAGCTCGTTACC
GCTCAGCTCGATTTCCGTGGCGAGGGTACCATGATGTATGGCATCGGTGTGGGCGCCGAC
CTTCGTGATGCCGCCAACAACCTCGTTGAGGTAGGACAGAGTGGTCTTGGTCTTGGTGTA
CGCGATTACTATGTAAACGATGACGAGCAGACCAAGAAGATTCGTGATGCATACAAGGCT
TATATGAAGAAGCTCTTTCAGATGGTAGGCAACGACGAGGCTACCGCCCGGAAGAAGATG
GAGGCTGTGATGGCTATCGAGACCCGCATCGCTAAGGCAAGCTATAGTCAGGTACAGCTC
CGCGACATCGATAAGAACTATCACAAGATGACCTACAACCAGCTCGTGCTCGATTATCCT
GGCATCGACTGGGGCAATGTGTTCCTGGCATCCGGTTTCCCTGCTTTCAAGGAAATTTGC
GTGGGTCAGCCTGAACCAATCCACGAGGTTGAGAAGATTCTCGCAGAGACCTCTCTGGAT
GATCTGAAGACATACGCAGAGATCAAGGTGATTTCTGGTGCAACCAGCGTATTGAGCGAT
GATTTCCGTGCCGTATCCTTTGAGTTGAGCAAGGTAATGAGCGGTGTTCAGCAGGACCGT
CCTCGCTGGAAGCGTGCCGTAAGTACCGTGAGCGGTGTGTTGGGCGAGGCTATCGGAAAG
ATTTACGTAGAGAAGTACTTCCCGGAGAGCAGCAAGAAGCGTATGCTCGACTTGGTTCAC
AATCTCCAGACTGCGCTTTCACAGCGCATCGACGAGGCTACCTGGATGAGTGCTGCTACC
AAGGCACAGGCTAAGGATAAGCTGGAGAACTTCATCATCAAGATAGGTTATCCTGACAAG
TGGAAGGACTATAGCGGATTGCAGGTAGATGACAGCCTCTCTCTCTACGAGAATATGGCA
AATATCTCTGAGTTCTTTACCAAGGATGCCATCGCCCGCAAGGTGAACAAGCCGGTAGAT
AAGACTGAGTGGGGAATGACTCCTCAGACTATCAATGCTTATTATAACCCAACTACCAAC
GAGATCTGCTTCCCTGCAGCTATTCTCCAGCCTCCATTCTTCGACCCGACAGCCGATGAT
GCGATGAACTATGGTGGTATCGGTGGTGTAATCGGTCATGAGATGAGTCATGGTTTTGAC
GATCAGGGTAGCCAGTTTGACAAGACCGGAAACCAGAACAACTGGTGGACTGCTGCTGAC
AAGAAGAACTTCGAGTCTCGCACCAAGATCCTGGTTGACCATTTCAACAAGATTGAGTTG
GCTGGCAAGAAGGTAAACGGCCAGATGACCCTGGGTGAGAACATCGGTGACAATGGTGGT
TTGAACATCGCTTTCCGTGCACTTCAGAATGTGATGAAGACAGAGAAGTTGGGTGTGAAG
GATGGATTTACTCCAGAACAGCGCTTCTTCTTGGCATGGGCACGTGTATGGGCAGGCAAT
GCCCGTCCTGAGTACCTGCAGTATCTGATGACCGTGGATGTTCACTCTCCAAACGAGGCT
CGTGTGAACGGTGCCCTCCCAATGGTGGATTCATGGTATAAGGCATTCAACATCAAGAAG
GGCGACAAGCTCTTTGTTCCTAAGAACAAGCGTGCACATATCTGGTAA
>30B_gene_id_202
ATGTGGTTAGTATTAGCATTTCTCTCAGCAGCGCTGCTGGGATTTTATGATGCCTTCAAG
AAGAAGGCGCTTTCAGGTAACGCAGTGATTCCCGTGCTCTTTCTGAACACGCTCTTCTCA
TCGCTCATCTTCCTGCCGTTCATCGTGATGAGCTATACAGGAAATTCGCTGGATGGAACG
ATGTTTCATGTAGCAGAAGGCGGATGGGAAGTTCACAAGTACATCGTGCTCAAGAGTTTC
ATCGTATTGAGCAGCTGGATCTTCGGTTATTTCGGCATGAAACACCTGCCGCTCACCATC
GTGGGACCTATCAACGCCACCCGACCAGTAATGACACTCGTAGGCGCCCTGCTGGTTTAT
GGCGAGGTTCTGAATCTGTATCAGTGGATTGGTGTCATACTTGCCATCATCTCCTTTGCC
ATGCTTTCGCGCAGCGGCAAGAAAGAGGGTATCGACTTCAAGCACAACAAATGGATTTAC
TTCATCGTGCTGGCTGCCGTGCTCGGTGCAATAAGCGGCCTCTACGACAAGTATCTGATG
GCTCCACCAGAGAATGGTGGTGTAGGATTAGACAGAATGATTGTGCAGAGTTGGTACAAC
ATCTACCAGTGTTTCCTCATGGGAGCCATGCTGCTGATGATATGGTGGCCTACCAAGAAG
AATTCTACCCCATTCCACTGGCACTGGAGTATCATCTTCATCAGTATCTTCCTTTCGGCA
GCCGACTTCGTTTATTTCTACGCTCTAAGTTTGCCTGGCGCCATGATCAGTATCGTGAGC
ATGATTCGCCGCGGTTCGGTCATCGTCAGCTTCCTCTTCGGTGCAGCCATCTTCCACGAG
AAGAATCTCAAGGCGAAGTTCGTAGATCTGCTCCTGGTATTACTCGGAATGCTCTTCCTC
TACTTCGGAACGAAGTAA
>30B_gene_id_203
ATGAGATATTTCATATTCTTCGGTTACGACGGCACCAACTACCACGGTTGGCAGATTCAG
CCCAATGCCAATTCGGTGCAGCAGGAGTTGCAGCGCGCCCTCTCCATACTTCTGAGAAAG
GAAATGGAGGTGGTGGGAGCAGGAAGGACCGATACCGGCGTACATGCCCGACACATGACA
GCCCACTTCGATACCGACAGGATTCCGATGGAACCCGACCAGCTGGTATACCGCCTGAAC
CGCATCCTGCCCCGCGACATCGCCGTATACGAAGTAAGGGAGGTAGCCCCAGAGATGCAT
GCCCGTTTCTCTGCCATCTCGCGCACATACCATTATTATATACATACGCAGAAAGATCCG
TTTGAGCGCCATTATTCACTGCAGATAAACTATCCCCTGAATTTCGAGAAGATGAACGAG
GCGGCTCAGCATTTTCTGCATCACGAAGACTATGCAGCGTTCTGCAAGGCGGGTGGCGAC
AACAAGACCACCATCTGCCACGTAACAGCCGCCCGATGGATACAGACCTCTCCTACCACC
TGGTATTTCGAGATTACCGCCAACCGTTTCCTGAGAAACATGGTGAGAGCCGTAGTGGGA
ACGCTCATCGATGTAGGCAGAGAAAAGATTACGATGGAACAGTTTCTCAATATCCTGCAC
AACGGAAGCCGCAGCGATGCAGGCGAAAGCATGCCGGGTAACGCATTGTTCCTGGAAGAG
GTAGGGTATGATTTAAAAGATTAA
>30B_gene_id_204
AAAAATGGTACAATCTTGAAAGAAAAGTTCATTTTTATTTTGCAAATTGACAATAATTGT
GTACTTTTGCCAACGTTTTTGATATTATAG
>30B_gene_id_205
ATGGCACAGAATATATTCAAGGGTTTAGGTGTTGCCCTTATTACTCCTTTTAACACCGAT
GGCTCGGTTGATTATCAGTCGCTCAAGCGATTGGTAGAGTTTCAAATTGACAATGGTGCA
GACTTCCTTTGCATCCTTGCCACAACTGGTGAGGCTCCATGTCTTACACAGGAAGAGAAA
GATAAAATCACAGAATTGGTGAAAGATGTGAACAAGGGTCGCATCAAGATATTGAAATAT
TGTGGCGGTAATAATACTGCTGCTGTCGTTGAAGAAATCAAGAACACCGACTGGAGTGGC
ATCGATGGCATCCTCAGTATCTGTCCTTACTACAACAAACCTTCTCAGGAAGGTCTCTAT
CAGCACTTCAAGGCCATCGCCCAGGTTAGTCCGCTGCCTATCGTGCTCTACAATGTTCCT
GGCAGAACCGGTATCAACATGAAGCCTGAAACAACCTGCCGTATCGCCCGCGACTTCCCT
AATGTGGTAGCCGTGAAGGAGGCTAGTGGCAGCCTGGAGCAGGTAGATGAGATTATCAAG
AACAAGCCTGATAATTTTGATGTTATCAGCGGCGATGATGCGCTTACCTTCTCAATGATT
GCCAGTGGTGCTGCCGGCGTTATCTCTGTTATCGGCAATGCCCTGCCTAAGGCTTTCAGC
CGTATGATCCGTCTCGAGTTCCGTGGCGAATATGAGCCAGCCCGTAAGATTCATCATTCT
TTCACTGAACTCTACAGTCTGCTCTTTGTTGACGGTAACCCTGCCGGCGTAAAGGCGCTC
CTCAATGATATGGGTTTCATCGAGAACGAGCTCCGTCTTCCTCTGGTTCCTACCCGTATC
GCAACCAAGCAGAAGATGAGCGACATTCTGAAGACTTTGAATATCTAA
>30B_gene_id_206
ATGGTAGATGATAGAAGAATCATACACGAGATAACACCGCTGATGGGTAAGGATGTGCTC
TATATTGCAGACCGACACAAAAAGGAGTTTACTTATCCTATCCATAACCATTCGGTGTAC
GAGTTGAACTTTGTAGAGAATGCAAAGGGAGTAAGAAGAATCGTTGGAGATTCGCAGGAG
GTGATAGGCGATTATGATCTCTGTCTCATCACATCGCCCGATCTGGAGCATGTATGGGAG
CAGAACGAATGCCACAGCGATGACATCCGTGAGATTACCGTCCAGTTTGATTTCTCCATG
AGTGATGAAACGCTCTTCGGAAGAAATCCCTACGCCAGTATTACCCGTATGATGCAGGAA
GCGAAGAAGGGACTCTCATTCCCGATGCAGGCAATCATGAAGGTATACGGAATGCTCGAT
ACTTTAAGTTCTGTAAAAGACGGTTTCTATGCCGTACAGCAGTTCCTGACTATTCTCTAC
GAACTGTCACGCTGCGAAAATGCCCGCACCCTGGCTTCAAGCAGTTATGCCAAGGTAACG
GTAGAAGACGATAGCCGGCGCATCCTGAAGGTGAAGAATTTCATCTCCAAGAACTATATG
GATGAACTCCGTCTGCCGGAACTTGCCTCGCTGGCAGGCATGAGCAGCAGTGCGTTCAGC
CGTTTCTTCAAGCTTCATACCGGCAGAAATATCTCTGAGTATATCATCGACCTGCGTCTG
GGTTATGCTGCCCGTATGCTGGTAGATACCGCCAAGAGTATCAGCGAGATAGGTTTTGAT
TGCGGATTCAACAATCTCAGCAATTTCAACCGCATCTTCAAGAAAAAGAAAGGATGCTCG
CCAAGCGAGTTCCGTGAAAGCTATCATAAGACAAGAATCATTGTATAA
>30B_gene_id_207
ATGAAGCAATTTATGGATGAAAACTTCCTGCTCGACACTAAGACTGCACAGGATCTTTTC
CACAATCATGCGGCTAAAATGCCAATTATCGATTATCACTGCCACCTCATCCCTGAGATG
GTAGCCAATGATCACAAGTTTAAGAGTATTACAGAACTTTGGCTCGGCGGCGACCACTAC
AAGTGGCGTGCTATGCGTACCAACGGTGTAGATGAGCGCTTCTGCACAGGTACTGATACC
AGCGACTGGGAGAAGTTCGAGAAGTGGGCTGAAACAGTGCCTTATACTTTCCGTAACCCT
CTCTATCACTGGACTCACCTGGAGCTCAAGACTGCTTTCGGTATCGACAAGCAGCTCAGC
CCTAAGACTGCCCGTGAAATCTACGATGAGTGTAACGAGAAGTTGCAGTTGCCTGAGTTC
AGCGCTCGTGGCTTGATGCGTCATTATAACGTAGAGTGCGTTTGTACTACAGACGACCCA
ATCGATGATCTGCGTTACCACAAGCAGACACGTGAGAGCGGTTTCGAAATCAAGATGATT
CCTGCTTGGCGTCCTGACAAGGCTATGAACATCGAGAAGCCAGATTTCGCTGACTATATG
AACAAGCTCGGTGAGGTAGCAGGTGTTAACCTCGTTACATTCCAGGATATGGTTGATGCT
TTGCAGAAGCGTCACGACTTCTTTACTGAGAACGGCTGTAAGTTGAGCGACCACGGTATC
GAGGAGTTCTACGATGAGCCATACACAGATTCTCAGATTGAGACTATCTTTGCCAAGGCT
ATGCGTGGCCAGCAGCTTTCTGCGCTCGAAATCCGTCAGTACAAGCATGCATTCCTCAAG
GTTTGCGCTGAGATGGATCACGCTGCCGACTGGACACAGCAGTACCACTATGGTGCTATC
CGCGACAACAATACACTGATGTACAACAAGCTCGGTGCTGATACCGGTTTCGATTCTATC
GGTGAGTTCACTACAGCCAAGGCTATGAGCAGCTTCCTTAATGAGCTCAACATGGAGGGT
AAGCTCACACGTACTATCCTCTATACTTTGAACCCATGCGCCAACGAGGTTATCGCTACC
ATGCTCGGTAACTTCCAGGATGGTTCTTGCCCAGGTAAGATTCAGTTTGGTTCTGGCTGG
TGGTTCAACGATCAGCTCGATGGTATGACTCGCCAGATGAACGCACTCTCTGTATTGGGT
CTCCTGAGCCGTTTCGTAGGTATGTTGACCGACTCTCGTTCATTCCTCAGCTACCCACGT
CACGAGTACTTCCGTCGTTTGCTCTGCAACCTCCTCGGCAATGATGTAGAGAAGGGCTTG
CTTCCTAACGACATGGAGAGCCTCTCTCGCATGGTAGAGGATATCTCTTACAACAATGCT
CGCAACTACTTCAAGTTCTATTAA
>30B_gene_id_208
ATGGGGGTAATAGACAGAATACTAGGTTTTTACGAAGATATCAGAGAATTCAATTCTTCT
AATATCAAAGACTTTCGGGGCAGACTCAAGTCTTGGATCAAGATGGGTATGCTTGCCGGT
CGCATCTTCTATCTCAAGGATATGTGGGCCAGGGATGTGGCTGCCTTGACTTTTGCCTCC
TTCATGGCTATGATACCTTTCATGGCTATGATGTTTGTCATAGCCCGTGGTTTCGGCTAT
GCCTCTCTGCTCGAATCCTGGCTCTCTACCACCTTCGAGGCACAGCCTGTTGTGGCGCAG
ACCATCGTTAACTTCGTTCACAATTATATCGAGAATACGCAGAGCAACTACATCATCGGT
ACGGGTATCGTGATGTTTCTCTATACCATCGTTTCGCTGATGCAGAAGATAGAGCTTACC
TTCGATGACATCTGGCATACGGGCGAGCGTTCGTGGAAACAGATTGTTACTGAATATCCT
ACCATTCTGTTTGGTCTGGGACTGCTGATACTCTTTGCTTCGAGCATCAATGTATGGACG
GTGAATATGGTGGATAATGTAGACAGAATAGCAGATATCGGGGATAGCATTCCTTCGTTC
ATCCTTCATCTGGCGGCTTTTGTTCCGATGTTCCTGTTCTTCGTGTTCTGCTATTATGTC
ATCCCGAATACCTATATCCGGGTTCGCAGTACCCTGGTTCCATCGTTCCTGGCGGGTGTC
TGCATGACGGCACTTCAGTATGGATATATCTATCTGCAGGTTTTTCTGTCCAGCTACAAT
GTCATCTATGGTTCGCTGGCAGCCATTCCGCTTTTCCTGTTATGGCTTCAGATTTCGTGG
GCTATCGTAGTGTTTGGCGCCTTGCTTTGCCATACCAACCAGAACATCCATTATTATGAT
GGTGATTTGCAGTACGATCACCTGAAACTGGTGCAGCGCATCAAGGTTTGTGGGGTAGTG
ATGCATCTGGTATGTCGTCGGTTCAATCAGGGCGAACAGGCGTATACTCCGAAAGAAATT
CATGATTTAACGAAGATACCTCAACAGATTGTCAACCAGTCGGTTAAGGAGCTGTTACGT
GCCCGTTTGCTGGTAGAAATCCGGAATGGTAAGAAAAGCAGTTTTGAGGAATCGGTGGTT
CTTCATCCGATAGAGAAGATAGAGCATCTTACCTATGGTGTAATGATAGAGCGCCTCTTC
AGTTATGGCGAGGATGTCTCAAGCCTAGCCGCATTGGAGTCGGATATGGCGATGTGGAAG
GATATCGACATCGTGAATGCAGAGTTCATAGAAAAGGGAAAGCAAATCGCTTTCTGA
>30B_gene_id_209
ATGGCTAATTACGAAAATGAAATCAACTCGTGGCCAGTCCTGAAAAACGGACTGCACTAC
AAATGGCTTGTCGACTACGCTGCATTCAGCGCCTTCGGTACTTTTGAACTCACAGCAGAG
GAATGGGAAAAACGCGACCTTATCGTCAACTTTAAAGGTAACTCTGAGCTCACTACGGAG
ATGGACCATCAGGAAGCCCTGAAGAAGGCTATCGAAATGGTATCAGACAAGCTGAAGAAT
CTTTTGGGCGAAGAGGCAGCACAGTTTACCCTGGTCTGCATTCCTGCAGCTCTTGAGGCG
CATACCAAGCGCCGTTTCAAGGAGTTCAGCGAGGAGATATGCAAGGCTACGGGCATGACC
AACGCCTACCCTGCCTTCAGCTACACGCATGATGTAGATGAAGATGGCGATCCTGTAGAT
GAACTCCATATCGACGAGGCTTTCTTCCAGGGCAAAAAGATCATTCTCTTTGATGACATC
ATCGCATCCGGCAATTCGGTAGCAAAGTTTGCCGACCAGCTGGAAGGATATGGTGCCAAG
GTTGAACTGGCGCTAGCACTGGGAAAAAAGATTTCTGACGGATATGACCAGAAATAA
>30B_gene_id_210
ATGACGAGAAAAACAAAACTTCATGAAATCCGCGACTACGTTATCATTGCCCTGGCGATG
ATAGAAGGTAGTATCGGTTTGAACATCTTCCTGCTTCCCAATCATATCACGATGGGTGGT
GTAGGAGGTATTGCTTCTATCCTTTATTGGGGATTTGGCATCCCGGCATCTGTATCTTAT
CTGGCGCTCAATGTGTTCCTGCTTCTCATCGCATTCCGCATTCTGGGCTATAAGTTCTGT
CTGAAGACCATCTATGGTGTTGGTATCTTTGCCTTAACTACCCGTCTGATAGAGACGCAT
ACGGTAGGCATGACGCCGCTGCTTCACGACCAGCCGTTCATGGCAACGGTCATCGGTGCG
TTCTTCATGGGTAGCAGTGCCGGTCTGGGTCTTTCCTGCAATGGTTCTACGGGTGGTTCT
GATACCGTAGCGGCGATGATCAACAAGTATTGGAACATTTCCCTGGGTCATGCCATCATG
ATTTGCGACCTGTGTATCATCACCAGTTCTTATCTGGTATTGCGCGATTGGGAGATGGTG
ATTTACGGTTATGTCTGCCTCTTTGTGCAGTCGCTCTGTGTAGATCATGTGGTGAATGCG
TTGCGCCGTTCGGTTCAGTTCTTCATCATCAGCGACAAATATCTGGAGCTCAGTGCAGCC
ATCAATACCGCCGCCGACCGAGGTTGTACGGTGATGGATGGTCATGGCTGTTACAGTGGC
AAGGATGTCCACATGCTGTTTGTATTGGCGCGTCAGCGTGAGTCTCAGAAGATATTCCGT
CTTATCGACGAGATAGATCCTACCGCCTTTGTCAGCCAGAGTGCCGTCATCGGTGTTTAT
GGCGAAGGTTTCGACCGTTTCAAGGTAGGCAAGAAGATAGGTTTGCCGAAGAAGAAATAG
>30B_gene_id_211
ATGGAAATCTACCAACTTCAGCCATCGCTTGACATCAAACGACGGACAGTCTTTGTGAAC
GTTTGGCAAATCGCGGTGGCCCAGTATCTCTGCATCAGGATAGGAGAGGCAGAGGCTCTC
CAGAAGCGAATACAGAGCCTGATTCTGGGCTGGAGTGCGCGTATCGGCAGGCTTGCCGTT
CTTGTCGAGACCTCCCTCATAACAGATGCCGATGCTGTGGGCATTGTAATGACGGGCATG
GGCTCCGACTTCCGATTCCGGACGACCCGGATATACCACACCATCCTTCGTGATGTAATA
ATGATAGCCGATACTCTTGAAACCGCGGGCAAGATGGCAGGCCTCCAACTGCTCGAATGT
GAAATCCTGAGTCACTCTCGTGGCAGAACAGTGGATCACGATGAGTGA
>30B_gene_id_212
ATGAGTAAATATCTGATAAGTTTGATTTTGCTTTCGGTAATAAGTATGGGCGTTTCTGCC
CAACGTATCACTCGACAATATAATAATGTGTCATTCTCTGCGGCATTGAAGGATTTGAAT
GCTCGACAGGATAAGTATGTCATCAACTTTGTGTATGACGAGTTGGAGGATTTCAAGGTG
ACAAAGAACATCAAGAATGAAAGTGTTCCAGATGCCATCATGAACTTGATTGGTTTTTAC
CCTATCAAAATGAAACAAGTAGATAATATTATTATCGTTGAATGTATCCAAAAGGCTTCT
AACAGAATGATGGGGCGCATTGTAGACACTCGTCATCAACCTGTCGATTTCGCCAATGTC
GCTTTGCTCAATGTTAGTGATTCCAGTTTAATCACGGGTGGTGTAACAAATGAAAATGGT
CAGTTCGTAATTCCTTGCGAGGTGAAAAAGGCGATTGTGAAAGTAAGTTGTGTGGGCTAC
AAAACTTACTGTAATGCATATCGTACCGGTGAGGTTGGTGCCATAACCTTGGAGGATGCT
ACAATTAATCTGCAAAAAATTGTGATTAAAGGGCATCGCAAATACATATCAAGAGAAAAC
GGTAAACTTACGCTTGACGTTCAAAATTCCAATTTGAAAAATATTGGCAAGGCCACAGAT
GTTATCAAATATATTCCTGGGATGCTCTATACAAATGGAAAGTATGAGGTGTTTGGTAAG
GGTGAGCCTGTCATCTATATAGATGGAAGAAAGCAGACTAATACTTCAGGGTTGTCACTC
CTTTCTTCTACCAACGTGAAGTCTGTACAGCTCATAACAAACCCTGGGGCAGAATACGAT
GCAGAAACAAGGAGTGTCATAAACATCACTACCGTACACCATTCCTTGGATGGACTTTCT
GGTATTGTGGGTGCGGAAATCTCCAAACATAAGAATTTGTCTAACAACGAGGAGGTCAAC
CTCAACATCCACAAGGGAGCTTTGGATATGTTCCTCGCATATCAATATGACAATACGAGA
AGTGACATCAGATATGATGTTAACCAGTTCAATTACGAGCAAGATACATTTCATGAGATT
TCTGCTTCTGAATATTCCGACCGCTCTCACTCTCATGACTATAATGTTGGTATGAATTAT
GCCATAAACAAGAATCACACTATCGGCGGAAGATATTTGGGAAGCATCTCCAACTACAAG
ATGCTCGACTCTCCTTTCGACTATATGCAGACGTACAAGAATGATGAACTGCTGACATCT
ACAGACAACAAGACTGAAGAATCTGAAAAGGAAAGGTTTCACAATGTCAATCTGTATTAT
ATCGGCAAACTAACAGACAACCTACAGCTCAACTTGGATGTCGACTATGTTTATGCTCAA
CTGAAACATAAGCAACAAGTGAGCGAGACAAGTAGAATAGATGCTGTCTCAGAAATCACG
CATATGCAAAACAACCAGCGAAATCGTGCGACTGCACTCAAAGGGGTGTTTGCCTGGAAC
ATGAATAAGAATAATAGGCTTGATTTCGGAACGGATTTCAGTAAAATCAGTTCATGGGGT
ATGTCTGTAAACGAAGAAGGGAAGATAGCCGATGACCAATTCAAGAATAAGGAAACCAAG
TATGCAGGATTTGCCACTTTTCGTTTGTCTGTCTCCAAATGGAAAGGAAGCATCGGGCTT
CGCTATGAGTACATTCATGCCATCAACACAGACCAAGGAGAAGTAAAGAACAAGACCAAT
TATTCGGACTTACTTCCATCCCTTTCTCTTTCCACTATGTTTGGGAGAGTGGGGATGAAT
CTTGATTTCAGTAGCAGGGTCAACCGTCCTTCGTTTCGTCAGTTGAACAACAGTGTGAGC
TACAACAATCAATACCATTATGAGCAAGGCAACATTTATCTGAAACCGCAATACGTGTAT
GATTCAGAACTTAGTGTGAATTATAGCATATTCGACTTCAAGTTGGATTATCAGTATATC
AAGGATTACATCTATCCGACTGTCGTTGCTGTATCCGGCAAACCTGGAACGGTAACTTGG
ATGTCAACCAACGCCAAGGATTTCCAGCAACTAGGAGTGCAATGTGTTGTTTCACCTGTT
TTTGGTTGTTGGCGACCTACTTTGACGGTGGGTGTCTATAAACCTTATTTCACGCTATCA
TATAATGGAGAGCAATTAGACTACAATCATCCATACGGTCTCTTCGCTTTCCAAAATGTA
GTGGCACTAAGGAACGATTGGCTTTTTCGATGTGATTTCTTTTGGAACATTAAGGGACAT
CATGGCATCTACGAGCAAAACGGTTATTCGTCATTCAATATGATGGTACAGAAACAGTTA
CTTAAAAAGAAATTGACGATAACATTGAAAGCAGAGGACTTGTTTGATAGCTCGAAGTTG
AACGATGTAAAGAGGGTTAATTTTGTGGTGCAGAACAGAAAGGTGAATAACTTCAATCGC
TGCATCATAGCTTCCATTAGTTACAACTTCAATAGTTTCAAAGATAAATACAACGGAAGC
GGTTCTGCTGAGGATGAGATTAATCGTTTTTAG
>30B_gene_id_213
ATGAACTCATATAACAAACAAGCTCTTGACATCATCGCCAAGGAGCAAGGCTTTATTCGC
GACAACCTCGAAAAGGTGATGCGATTGGTGGAGATACTCAACTATTTCCATGACAGTCCT
TTGCTGTCTAAATCTCTTGTGCTGAAAGGTGGCACAGCCATCAATCTCACCGTTTTCCAA
CTGCCAAGACTCTCTGTAGATATAGACCTTGACTTTACGGTGGATTGCGACCGAGAATCC
ATGCTCTCCATTCGCCAAGAAGTAAATAACGAGATTCTACGCTATATGGAGTCGGATGGT
TATCATCTTGCGCCTGGCTCCAAGACACCGCATACGCTTGACTCATGGGTATTTCATTAT
ACCAATGCCGCAGGCAACAACGATGGCATCAAGATAGAAATCAACTATTCCGACCGTTGC
CATATTCTGCCTGCCATAGAGACTCATGTGTCCATTCCGTTTCTGAGCGATGTGAAGGTA
CGTTCTCTTTCACCTGTCGAATTGTTTGCCACCAAGATAAACGCCTTGATAGGTAGAAGT
GCTGCACGTGACATTTATGATGTCTATAACATGGTGAAGCATCAGCTATTCGTGAGCGAT
GAAGAGAAAACGTTGCTGAGAAAAGCGATCGTCTTTTATCAGACTGTTGGCTCAAGCAGA
AAAGACAACGCTACGCCTACGGAATATACTGCCTTTCCGCAGATAGACAAAATCCGTTTT
CCGCAGATTCGTTCGCAACTCTTGCCTGTGCTTAGGCGCAGTGAGCATTTTGACTTTGAA
AAAGCCAAGACAGAAGTGAAAGACTTTCTCTCAAAGCTATTGGTTCTGACAGAATCAGAG
AAAGAATATGTCCGGGAATTCAATGACAAGAAGTATATTCCAGAATTGCTGTTCGAAGAT
AAAGAGATGGTCAATAGAATCAAATTTCATCCTATGGCTTTGTGGAAGACAAGGAGTCGT
TGA
>30B_gene_id_214
ATGACAGAACTATTGAGTATATTATATAAGCTGCGGATATTCACTTCGGATGAACTTTCT
GAGGCTCTGAAAGGCAAGGTGAAATCGGTGGAAGCGTTGCTTGCTCGGTACAAGCAACAA
GGGTGGATTGTGGCTATACGGCGCAATACCTATTGCATGAAGGATATTGCATCTCGCTTA
CCTGTTTGCGACAAGTATGAGATAGGAAGCCACTTGTCACATACAGCTTGCATCAGTTAT
CACACTGCATTGGAATTTCATGGATTGGCTCATCAACCCTTCAATGAGGTTTTTGTGAAA
AGCATGACTCGCTTCAATTCCTTTTCTTTCGACGATGTGGATTATACCTATTGCCGACAA
ACAAAGGAAATCGTTGGTATGATGACACCCAAGGGAAATCCTTATGTGCGAGTAACGGAT
GTGGAGAGTACGTTGTTGGATTGCTTTGACCGCATCGACCGAGCTGGTGGTATTGAGGAA
TTGCTGCATTGCATGGAGGGTATCGTCTTGCTCAATGAGGAAAGGCTCATTGATTATCTC
GCAAGGTACGACAAGGCATTCCTGTACCAGAAGACAGGCTATCTGTTGGAGCGAATCAAG
GAACAAGCCAACATCTCAGAATCCCTCTTGGAGTTGTGTCGAGCCAAGGGAACCAAAAGC
GTCAAGTGGTTGACTAACAACGAAGAGTCGGATACATTTGTAAATAAATGGCGCATGTAT
GTGCCGCAAGAACTAACATCAAAGGAAGAGTATGAACTCATATAA
>30B_gene_id_215
ATGAAAGAGATTAAACCCACAAACGAGACCGGAAATAACCCGGAAACAGAACAGGAGAAA
GAGGTCTTGCCCTCTTTTTTCCAGACTCTGAAGACCTCTACCAGCAAACCTCTCCCCAAC
AGAGAGGTGCTGGAGTACACAATCATGCATTCGGCACCGGTGAAAACCAATACCGAAGGC
TACAGGTCGATGATGAAGGTGGACAAGAGAACGGCAGAGGACATCAAGCACCGCCTGCCC
TGCATCACACCCAGCGTGCAGCTCAAGGGAAACTCCAAGAAGCTGACTGACTTCCGGAAG
GAAACCTGCTGGCTGATGCTCGATTATGACGACGTGCCTCCCGAAAACATCGCGGCACTC
AGGCAGACTGCCCGGAACATCCCCTTCACCATGATCTTCTACATCACCGTCTCGGGCAAG
GGATTCCGCATCCTGCTCAGATATATGCGTCCTGAAGGATGCAATCTCACTGCCACCGAA
CTCCACCAGCTCGCCATCAGGAAAGCCATGAGCATGTACGACAAGCTGCTAGGTATCAGC
AGCGACAAGCAATGCCAGGACATGGTGAGAAGCTGCGGACTGGCTTACGACCCCGAGGCT
TACTTCAACTGGAATGCCGAAGTTCTCCCCATCACCCGGGAGGAGGTGGAGAACTTCGAA
AAAGCTACAAAGCAACAGGAGGAACAGAACAGGAAAAGGCAGACGGAGGCTGAAAAACCC
AAAAAGAAAAATCCTCGCAAACAGGAAGACGAGGCGCCACCCAAGACGCTCACCACCGAA
GAGATTCTGCAATATGTAGACAAACTGGCGGAGAGCTGGGAAGAGCGGTTTGAGGAGCAT
CATCACAACAGCTACGTAGTAAGATACGCCACATTCTGCCTCTGTTTCGGAGCCGAAAAG
GAGGAGGCTGTGAAACACATGGCAGACAAGTTTGGCGGCGAATATGCCGATACCGAGCGG
GTGGCACGAGAGATTTACAAGCATACCGAGCGGCTGGGAACCTGGAAGATAAGACAGCAG
GGAGAGGATGAGCAGAAACGCTATACCAGCATGAGAGCACTGCTGGGATGGCTGGGAGCC
CGATATGAAATGCACCACAACACGCTGAGCAACCAGTATGAAGTGCGCGCCATCAACACC
GGAGAGAAGCTCTATCTCGACTGGACCGAAGTGGATACCCGGGTGAGCAATTCCCTGTTC
GTGAAGATGGAACTGGAGAACATCTGTACCACTCAGAAAAAGCTGGATACGGTGATAAGA
AGTAACTTCAGTCCCGAATTCAACCCCATGGAGGAATATCTGAAGAGTCTGCCGAAATGG
GACGGAAAGACTGACTATATCGCTGAATTGGCCCATCGGGTAACCGTGATGCAGACTGGC
GGTTACCGCCATACGGAGGAGGATTTTGCCTATGCCTTCAGGAAATGGCTGGTCAACATG
GTGGTTTGCTGGGTTCGGCCCGATGTCACCAACCAGTCTATCATGGTTTTCGTAGGCAAG
GGCGGCATCTTCAAGACCACGTTTTTCGACCATCTCCTGCCGCCCCATCTGCGCAAGTAT
TTCGCCAACGATTCTACGGGCGACTACAAGAACAAGGATTTCCTGCAGATGTGTGCCAGC
AAGGCGATCGTGTGTCTCGATGAGTTCAGCTGTCTGCGCGGCAAGAACCTGGATTCCTTC
AAGAGCAACATCACGAAGCGCAACATCAGCATGCGAATCCCTTATGCCGAGTGGGACTGC
ATCTTGCAGAACAATGCGGGGTTCTGTGCCACGAGCAATGAGGTTCATATCATCGATGAT
GACGAGAACCGCCGTTTCCTCATCTGGCGCATCGAGAAGATCAAGAGTCCCATCGACTTC
CCC
>30B_gene_id_216
ATCAGAATAGTAATGGGTGGACGCGACACAATATCGGAAAAGATAAAAAATAAGATGATC
ACTCCTGAAATCCTCTACGCAATGGATAAAGCCATCATATCCATTCTCATAAACAAGGAT
CTGGAGGATGCCTGGAATGGTACGACCTGGGAATATGAAGGAAACATCCAAGGAAAAACC
AGATTCTGGTATTACTGCGATGAAGTGAGCAAATGGATACTGCACAAAGGTTCGGTACAT
TGGGACGACCTCAGCAATAGTTTGAGTCACTGGAAAAATGTCCTAGCCTACAATTCTGTT
GCGATGAAAAAGTCGGAATTAAACCAAAAATTCAAACTCATAAAACCCAAAAAGAAATGA
>30B_gene_id_217
GTGCCACCAGTACAGGCCTTCATCGGCTCTGAAGTAGCCGGTGCGCTGGCTCAGAAATTC
GGCACTCAGGTAAGTATCGGAAAGGTGAATCTGGGCTTCTTCAACCGCATTATCATAGAT
GACGTGATGATGCTCGACCAGAAGGGCGACAGCATGATCTGTGCTTCGCGCGTATCGGCA
AAGCTCGATTTCCTGCCTTTGAAGGATGGCAAGATTTCGGTTTCATCTGCCCAGCTCTTC
GGGCTCAATGCCAACATCTACAAACAGGATGCCAAGAGCCCGATGAACATCCAGTTCGTG
CTCGATTCGCTGGCTTCGAAAGATACCACCCGCCATACTCCGCTCGACCTGCACATCGGA
AGCCTGATTATCCGCCATGGTGCCGTTGCCTACAACCAGCGCGATATTGCGCCTGAGCCG
GGCGTCTTTTCGCCGCAGCATCTAGGCATCACCGACCTCTCTGCCCACATTATTCTGGGC
CATCTCACAGACAAGGATATCCATTTGACTGTCAAGAAGATATCGCTGAAAGATAAATCA
GGACTTCAACTCAGAAATCTGAGATTCAAACTCGATGCCGACCAGCAGCAAGCCCTGCTC
AGAGACTTCAGCATCGAGCTCCCTCATTCGCAATTGCAGTTTGATGACCTGCGCGCTACC
TACCGCATCGAGAACAAGCATATCGTAAAGCCTACACTCCAGTTTCAGGGCGGCATCAAG
CCATCCGTCATCACGCTTGCCGATATTGCTTGCTTCGTGCCTGAACTCCGCAAGTTCAAG
GATGCCCTGCAGCTTCATCTCCAGTTTTCGGGCACCAGTACATCTGCCCGCATCCATAAC
CTCGAATTCAAGACTCAGAGCGGCAGTCTGATGCTCAGGGCTAACGGCCGTGTGAGCGAT
TGGGACCGCCTTCTGCGCTGGAAGGCAAACATCTCAGCCCTCAAGATATCAGGCGATGGC
ATCGGAGAGGTTTCCAGAAATCTGGGCAAACGCATCAGCATTCCGAAAGAAGTGCTGCGC
CTGGGCGACATATATTATATAGGTGAAGTATATGGTGCTGGCAAGAAGGCAGGCACCCGC
GGCCAGCTGAAGACCGGCGTGGGCGAAGTTGCCATCAAGGCCGAAAAAGCTGGCTCCGAG
CTCAAGGCTAGCATCAACACCCAGGGCATCAACCTGGGCCGAATCCTCGACAACGGGCAG
TTCGGCATCCTGGCAGCATCGCTTTCGGCTCACGGCAACAAGCAACATTTCTATGCCAAG
GGCAGCATTCCGCGCTTCGATTTCAACAAGTACAGCTACCGCAACATTCAGATAGACGGC
AGCTATAACCGGGGATTGCTCGAGGGACTCGCATCCATCGCCGACCCTAACGCCAACATC
CAGGTAGAAGGCTCCTACTCCATCCCCCGCAAGCAGTATGCCGCTACTGCCCATGTACAG
CATCTGCTGCCAACCATCCTGGGACTGAAGGTAGCCGACAAGACCTACAGTCTCGATGAC
ATCACCGTAAGCGCCAAGAACCAGGGCAAGGACAGCTATTTCGACCTCGAAGCCCCGTTC
GCCAGCATCCATGTTAACGGAGAGTACGATTACGCTACCCTCACCAAGAGCTTCACCAAC
CTGGTAGCCAGCAAACTGCCTACCCTTCCGGGCATCGGCAAGGTAGACAGGAGCGCGAAG
AATCATTTCACCTTCCAGGCAGAAATCACCTCTACCGAGATACTGCAGCGCATGCTGGGC
ATTCCGCTGAAGATAGAGCAGCCCGTCTTTGCCGATGGATTCATGAACGATGCCGAGAAA
ACTGTCAACATCTATGCCAGCGTGCCTGACTTCAGCTATGACGCAAAAGACTATCATGGA
GCCAAAGTGCGACTGCATACCATCAACGATTCGCTCAAGATAGATGCGCAGATCAGGCAG
GGCAAATGGGGAGATAACGGACCGGGCATCCACGTAAAGGCAGCCGCTGCCGACAACCAG
CTCTTCGCCAAGCTCTTCTACAACAACCATTCGGCCAAGCTCCCTATCCAAGGCATCATC
GATACGAGGGCGCAGTTCTTCAAGAACGAAGATCATGTTTCTACCGCCCACGTAACCATA
CACCCGTCTGAAATCAGAATCGACGGCACACCGTGGAAGGTTCATCCTGCCGACATCATC
TACAGCAAGAAGCGCCTGCTGGTAGACCATTTTGCCGTGAGCCACGACCAGCAGCACGTC
ATCGTTTCCGGTCTTGCCACACCCGAGAAGACCGATTCTATCGTAGCCGACCTGAAGGAT
GTGGATGTGGCATACGTGCTGAACCTCATCAATTTCCATTCGGTAGATTTCACCGGCAAG
GCTTCGGGTAAGGCTATCATCAAGAGCCTCTTCAACGACCCTGATGCCTACGCCCAGCTA
GACGTGAAGGAGTTTACCTTCGAAAACGGACCGCTCGGTGTACTCCATGCTGGTGTCAAC
TTCAACAAGGAGCTCGAACAGATTGATATTCATGCAGTTGCCGACGATGGTCCGGAGCAT
CAGACGCTCATCAACGGATACGTCTCGCCTAAGCGCAACTATATCGACCTGGGTATCGAT
GCCCAGGGCACCAGCATGAAATTCCTCGAGAATTTCTGCGGCAGTTTCATGAACCAGGTA
GAAGCCTGGGGCGATGGTCATCTCAATGTGGTGGGCGATTTGAAAAGCGTCAATCTCGTA
GGCGATATTACCGCTCATGGCAAGGTGCACCTCAAGCAGCTCAACACCGATTATACCTTC
GATGCGCTCCGTGCCCACGCTATCCCAGATGATATCCTCATAGAGAATGATACCATCTTC
GACCGCAACCGCAACATAGCCATCCTGAGCGGAGGCATCCACCACAAGCACCTCACAAGG
CTGAGCTACGACCTCGATATCAAGGCGCACAACTTCCTGGGCTTCGATACCCGCGAGTTT
GGCGACAACACCTTCTATGGCACCATCTATGCCACGGGCGAGGTAGGCATCCACGGCAAG
AGCGGCGAAACCGTCATCGATATCAACGCCGAGCCCGAACCGGGCAGCATCTTTGTATAT
AATGTGGCAAGTCCGGACGCCATCAGCGACAAGAGCTTTATCCACTGGCATGAGATTGTG
CCGGATATCATGGACAGCCTGAACGGGGCTCCAACCACGAAACAGAGAGAGGATGACATC
GATTTCGAATCGGATATGCGCATCAACTTCCTCGTAAACACCAACCAGAACCTCACGCTC
AAGCTGATTATGGACGAGCAGTCGGGCGATTACCTCACCCTGAACGGAGATGGCGTAATT
CGCGCCAACTACTTCAACAAGGGCTCGTTCGACATGTTTGGCAACTATGTGGTAGACCAC
GGCACCTACAAGCTCACCATCCAGAATCTCATCAAGAAGGAGTTCGAGTTTATGCCGGGC
GGCACCATCGCCTTCGGTGGCAATCCATACAACGCCCCACTCAACCTGCGGGCTAAATAT
ACCGTAAACGGAGTGCCGCTGAGTGACCTGCGCATAGGCCGTTCGTTCTCGGGCAACAAC
ATCCGCGTAGATTGCCTGATGGACATCACCGGCACGCCTCAATCGCCTAAGGTAGATTTC
TCGATGGACCTGCCTACGGTTAACAGCGATGCGAAGCAGATGATCTACTCTATCATCAAT
TCGCAGGAAGAGATGAACCAGCAGGTGCTCTATCTTCTGGGCATCGGCCGGTTCTACGCC
CAGACCAACAACAACCAGGTGAGCGAGGATGGCGAACAGCAGAGTCAGACTTCGCTGGCG
ATGCAGAGCCTGCTGAGCGGCACTATCTCGCAGCAGCTGAACACCGTACTTTCCAACGTG
GTGAAGAGCAACAACTGGAATTTCGGTGCCAACATATCTACGGGCGATGAAGGTTTCAAC
AATGCCGAATATGAGGGCATTCTGAGTGGCAAGCTGCTCAACAACCGGTTACTCTTCAAT
GGCCAGTTCGGTTATCGCGACAATCCGAATGCCACGCAAAGTTTCATCGGTGATTTTGAC
CTCCGCTACCTCATCTTCCCTAACGGCAACCTCGCCATACGCATGTACAATCAGACCAAC
GACCGCTATTTTACGCGCAACAGTCTGAACACGCAGGGTCTCGGTCTCATCATGAAGAAA
GACTTCAACGGCCTCCGCGATTTCTTCGGCATCAAAAAGAAGAAGAAGAAGAAAAGAAAT
AAA
>30B_gene_id_218
ATGGCAAATGTAATTAAGTTACGTAAAGGCTTGGACATTAACCTTACGGGTAAGGCTTCC
AAGGATGTAACGCTCCAGGTGGCTCAGGCTGGCGAGTATGCGCTGGTTCCTGCGGCTTTC
GTGGGTGTGACTCCTAAGGTAGTGGTACGCGAGGGCGAGCATGTCAATGCCGGAGATGCC
TTGTTTGTGAACAAGGCTTGCCCGGAGGTGAAGTTTGCCTCGCCAGTGAGCGGAGAAGTA
ACCGCCATTGAGAGAGGTGAGCGCCGAAAGGTGCTCTGCGTGAAGGTGAAGGCCGACGCA
GTACAGACCTCTACGGATTTTGGTAAGAAAAACGTTGATGCGTTAGACGGTGAGGCTGTC
AAGCAGGCGCTGCTTGAGGCTGGTCTCTTCGGATACATCAACCAGTTGCCTTATGCTGTG
TCCACAACTCCCGACACCAAGCCTAAGGCAATTTTCGTTTCTGCCCTCCGCGACATGCCG
CTCGCAGCCGACTTTGAGGTAGAACTCAAAGGCAACGAAGAGGCTTTCCAGACGGGTTTG
ACAGCCTTGAGCAAGATTGCGAAAACTTATCTTGGTGTTGGCGTTGACCAGCACAGCAAT
GCGCTCGGCGGGGCTAAGAACGTAGAACTCAATGTATTCGACGGTCCTTGCCCGGCAGGT
AATGTAGGCGTACAGGTGAACAACATCGACCCGGTAAACAAGGGCGAGGTGGTTTGGACA
GTAGATCCAGCATCGGTTATCTTCTTCGGAAGACTCTTCCTGACAGGTAAGGTTGATTTG
CACAAGACTGTAGCTGTGGCTGGTAGTGAAATCAAGACTCCTGGCTATGCTGAAGTATTG
GTAGGTACACCTTTAAGCAGTTTTGTAGCCAATCAGCTGAAAGCTGCTGACCATGTGAGA
CTTATCAATGGTAATCCTCTTACCGGTATAAAGACGACCACAGCCGATTTTGTAGGTGGT
CATACATCAGAGATTACAGCCATCCCAGAGGGTGATGACAACGACGAGATGCTGGGTTGG
ATTCTTCCACGTACCGATCAGTTCTCTACATCGCGTTCATATCTCTCCTGGCTCTTCGGC
AAGAAGAAGGAGTATAATCTCGATGCCCGCGTGAAGGGTGGCGAGCGCCACATGATCATG
AGCGGCGAGTATGACAAGGTGCTCCCGATGGACATCTATGGTGAGTATCTCATCAAGGCA
ATCATCGCCGGCGATATCGACAAGCAGGAGCAGCTCGGTATCTACGAGGTAAGTCCTGAA
GATTTTGCTGTGGCTGAGTTCGTGGATTCATCTAAGCTCGAATTGCAGAAGATTGTACGC
GAGGGCTTGGATACCCTGCGCAAGGAGAACGCTTAG
>30B_gene_id_219
ATGAGTGCATTAAGAAATTATCTCAATAAGATAAAGCCTAACTTCCAGAAGGGAGGTAAG
CTGCATGCCTTCGAGAGCGTGTTTGACGGTTTTGAGAGCTTCCTGTACGTGCCTAATACG
ACAGCGAAGAGCGGAGCCAGCATCCACGATTCCATCGACTCGAAGCGCATCATGAGCTTT
GTGGTAATCGCCCTGATTCCTGCTTTGCTCTTCGGTATGTATAATGTGGGATACCAGAAT
TTCAAAGCTGCAGGTACACTGGATACTGCCAGCTTCATCGAGGTCTTCGGCTTCGGATTC
CTGGCTGTCCTCCCTAAGTTGCTGGTTAGCTACATCGTGGGTCTCGGCATCGAGTTTGCC
TGGGCTCAGTGGAAGCACGAGGAAATCCAGGAGGGTTACCTCGTCAGCGGTATCATCATC
CCATTGATCATTCCTATCTCTACACCGCTGTGGATGCTCGCCCTGGCGTGCGCCTTCGCA
GTTATCTTCTGCAAGGAGATCTTCGGTGGTACCGGTATGAACATCTTCAATGTGGCTGTG
GGTGCCCGTATGTTCCTCTTCTTCTCATATCCATTGGCTATGAGTGGTGATAAGGTCTGG
GTGGCTAAGGATGCTATCTTCGGTCTGGGTAACACCCTGCCTGATGGCTTCACAGCTGCT
ACTCCTCTCGGACAGCTGGCTCAGGGCAGCATGCCTTCAGCTAGTCTCTGCGATTCTATC
ATCGGTTTCATTCCTGGCTGTATCGGTGAGACTTCAGTCATCGCCATTGCCATCGGTGCC
ATCATCCTTCTCTGGACAGGTATCGCATCATGGAAGACCATGGGCAGCGTATTCGCAGGC
GGCATCGTGATGGCGCTTATCTTCCAGGCTCTCGGCATGACACCTATCGCCTGGTATGAG
CACATCATTCTCGGTGGTTTCTGCTTCGGTGCCGTATTCATGGCTACCGACCCTGTAACC
TCTGCCCGTACAGAGAAGGGTAAGTACTTCTACGGATTCTTCATCGGTGCCATCGCCGTT
ATCGTACGTGTGATGAACCCAGGTTATCCAGAGGGTATGATGCTCGCTATCTTCTTCGGC
AACATGTTTGCTCCACTCATCGACTACTGTGTAGTTCAGGGCAACATCTCACGCCGTGCT
AAACGTGCTATTAAATAA
>30B_gene_id_220
ATGAAGACAAATTCAAATAGCTATACTATTATCTATTCGGTTATCATCGTGGTAATCGTG
GCATTCCTGCTCGCGTTCGTGTCTTCTTCGCTGAAGGCAACACAGGATGCCAACGTGGCT
CTTGATACTCAGAAGCAGATTCTCAACTCGCTGAACCTGCGCGACCTTGACAACGCTACT
GCGGCTGCCAAATATAAAGAGGTGGTGAAGGACGAGAAGGAGAAGGACGGCATGAAGTAT
TACGAGTGCGAGATTGATGGTCAGAAGAAGACCGTTTACTCTGTAAAGGGTATGGGTCTC
TGGGGCGGCATTTCAGGCTTCATCGCCGTGGATGCCGACAACAACACCATCTATGGCGTA
TATTTCAACCACGAAGGCGAGACTGCCGGACTTGGTGCTGAAATCAAGGACAACCTGAAG
TGGCAGCAGAAGTTCCAAGGCAAGAAGATTCACAAGGATGGAGTAGAGGGCATCGCTCTG
GGCGTTGAGAAAGACGCTCCTGCCGGCGACCCTAACAATGTAGATGCCGTTACCGGTGCT
ACATTGACATCCGATGGTGTGGATGCAATGCTCAAGGAAGGTCTTGCTAAATTCATTAAA
TAA
>30B_gene_id_221
ATGGCATTATTTAGTAAACAAAATAAGGAGGCATTCATCAAGCCACTGAACGGCGACAAC
CCTATCCTCGTTCAGGTGCTTGGTATCTGTAGTGCCCTGGCTGTTACTTCCCAGCTGAAG
CCAGCCATTGTGATGGGACTTGCCGTTACTATCATCACGGCATTCTCTAACGTGATTATT
TCCATCATCCGCAACACCATCCCTCAGCGCATCCGTATCATCGTCCAGTTGGTGGTAGTT
GCTGCCCTGGTTACCATCGTGAGCCAGGTGCTGAAGGCTTTCGCCTACGACGTGAGCGTG
CAGCTCTCCGTGTATGTGGGTCTGATCATCACTAACTGTATTCTGATGGGTCGCTTGGAG
GCGTTCGCCATGATGAACAAGCCTTGGCCTTCATTCCTCGATGGTGTAGGTAATGGTTTG
GGTTACGCCCTCATCCTCGTGATTGTGGGTGCTGTTCGTGAGTTTCTGGGCCGCGGCTCA
TTGCTCGGTTTCCAGCTGATACCGGAGGGAGCTTACAACTTCGGATATGTTAACAACGGT
ATGATGACCATGCCAGCCATGGCATTGATTCTCGTTGGATGTGTAATCTGGGTACATCGT
GCCTATATTTATAAGGAGGAGAAGTAA
>30B_gene_id_222
ATGGAGCACGCAATAAGTTTGTTTTTCCGTTCGATTTTCGTCGATAACATGATCTTCGCC
TACTTCCTGGGTATGTGTTCATACTTGGCAGTATCCAAGAACGTGAAGACCTCTTTGGGC
CTGGGCTTGGCAGTAACCTTCGTGTTGCTCATCACCGTGCCTGTAGATTACCTGTTGCAG
ACCAAGGTGCTCAGCGCCGATGGCATTCTGGGTGTTGACCTCACTTACCTGAGCTTCATC
CTCTTCATCGCCGTCATCGCCGGTATCGTGCAGCTGGTAGAGATGATTGTAGAGAAGTTC
TCACCATCGCTCTATGCAGCGCTGGGTATCTTCTTGCCATTGATTGCCGTAAACTGTGCC
ATCATGGGTGCATCGCTCTTCATGCAGCAGCGCATCCTGATGGAGCCTACCAATACTCAG
GCTATTACCTCTGTATGGGATAGCATCGTTTATGCCGTAGGTTCCGGTCTGGGTTGGACT
CTCGCCATCGTTCTGATGGGAGCCATCCGCGAGAAGATGCAGTATTGCGACGTGCCAAAG
CCATTGCAGGGACTCGGCATCACATTTATCACAGTAGGCCTCATGGCAATGGCTATGCTT
TGCTTCTCAGGCTTGAAAATCTAA
>30B_gene_id_223
ATGGGTAATACATCATTTATATTGGCTAGTATCGGAGTTTTCCTCGTGGTGATTCTCCTG
CTGGTTATCATCCTGCTCGTGGCTAAGAAGTATCTGAGCCCTAGCGGAAATGTAAATATC
GTAATCAATGGCGACAAGACCATCAACGTGCCTCAGGGCAGCAGTTTGATGACTACGCTG
AATGAGAACGGCATCTTCCTGCCTTCTGCCTGTGGCGGTAAGGCAAGCTGTGGCCAGTGT
AAGGTTCAGGTGCTCGAGGGCGGCGGTGAGATTCTCGATTCTGAGAAGCCTCACTTCACC
CGCAAGCAGATTAAGGACCACTGGCGCCTGGGATGCCAGTGCAAGGTGAAGGGCGACCTG
AAGATCAAGGTGCCTGAGAGTGTGATGGGCGTGAAAGAGTGGGAGTGCGAGGTTATCTCC
AACAAGAACGTTTCATCATTCATCAAGGAGTTCAAGGTGGCTCTGCCTCCAGGCGAGCAC
ATGGACTTCGTTCCGGGTTCTTACGCTCAGATCAAGATTCCTGCATACGACTGCATCGAT
TACGACAAGGATTTCGACAAGGATCTCATTGGCGAGGAGTACATCGGAGCATGGAAGAAG
TTCAACATCTTCTCTCTCAAGGCTCACAATCCAGAGCCTACCGTTCGTGCTTACTCTATG
GCGAACTATCCTGACGAGGGTGACATCATCACCCTGACCGTACGTATCGCCACAACTCCA
TTCTTGCCACGTCCACAGGTAGGATTCCAGAACGTACCAACAGGTATCGCTTCTTCTTAC
ATCTTCTCTCTGAAGCCAGGCGACAAGGTAATGATGAGTGGTCCTTACGGAGACTTCCAT
CCTAACTTCACATCAGGCAAGGAGATGATCTGGATTGGTGGTGGTGCCGGTATGGCTCCA
TTGCGTGCGCAGATTATGCACATGACCAAGACCCTGCACACTACCGACCGTGAGCTTCAC
TTCTTCTACGGAGCGCGTGCATTGGGTGAGGCATTCTTCCTTGAGGACTTCTGGGAGCTT
GAGAAGGAATTCCCTAACTTCCACTTCCATCTTTCATTGGACCGCAAGGACCCAGTGGCA
GATGCTCAGGGCGTGAAGTACTACGAGGGATTTGCTGTTAACTGCATCCGTGATACCTAC
TTGAAGGATCATGAGGCACCAGAGGATTGCGAGTACTATCTCTGCGGACCTCCAATGCTG
ATCAAGACAGTAACAGATTATCTGGATTCTCTCGGAGTAGATCCTGAGAGCATCATGTAC
GATAACTTCGGATAA
>30B_gene_id_224
ATGTGGCAAGAGGAGGATGGCACGGAGAAGATAGATCTTCGGGAAGATATACAATATGGT
GTTGAGATGCAAGGATCGTTTTCGAAAGGTAAAACCCCATTGTGGCTTAACGCAAACAAA
CATGGATTAAGTTCTTTAGAGAAGAATAACGGCTATCTCAGAGGTAGTCTGGTTCGTCCG
CTTTCTGCAGATTCTGCTCGCCGCTGGGCTGTAGGATATGGAGTAGATGTGGCAGTACCG
GTAAACTATACCAGCCATGTAGTGGTGCAGCAGGCTTATGTGGAGGCCCGCTGGCTTTAT
GGTGTGCTGACTGCAGGTGCCAAGGAATATCCGATGGAGCTAAAAAACCAGTCGCTCTCC
AGTGGTAGCCAGTGTCTGGGTATCAATGCCCGTCCGATACCTCAGGTTCGTCTGGCGCTT
CCTGAATATTGGACGCTTCCGTTTGGTAGAGGCTGGCTGCAACTGAAAGGTCATCTGGCT
TATGGTATGACTACGGATGATGGCTGGCAGCATGATTTTACGAAACGGCAGACTAAATAT
TGTGACCACATGCTCTATCACAGCAAGGCAGGTTTTCTGCGTATCGGAAACGAGAATGCT
TTCTGTCCGCTCAGCATAGAAATGGGCTTGGAAATGGTTGCTCAGTTTGGTGGCAATGCA
TATCGTCTAATAGGTGACAGTATGGTACAGATTCCTACCGAGAAAAATCTGAAAGGCTTC
TGGCATGCGCTGTCGGCAACGGGCTCTGATGCAGGTGAAGGGGCTTATGCCAATGTTGCC
GGCAACCAGTTGGGCAGTTGGCTGATGCGTATCAATTATGACACTGACAGTTGGAAAGCT
GCCATCTATGCCGATCATTATTTCGAAGATCACAGCCAGATGTTTCTCCTCGACTATAAT
GGATATGGTGAGGGCGCAGACTGGAATAAGAAAGTAAAACGCCGTTTCTTCATGTATTCG
CTGAAGGATATTATGCTGGGCTTCGAACTGAATCTGAAGTATTCGCACTGGCTGAAAAAT
GTGGTGCTGGAGTATCTCTATACCAAATATCAGAGTGGTCCGTACAATCATGACCGTACA
TCGGGTATTGCAGACCATATAGCGGGTACTGATGATTATTATAACCACAGCATCTATCCT
GGATGGCAGCATTGGGGCCAGGTGATAGGAAATCCACTCTACCGTTCGCCTATTTATAAT
AATGACGGATGTATTGATATCAGAAACAACCGTTTCATAGCTTATCATCTGGGTTTTGAT
GGTCAGCCTACACAGCGGTTGGGCTATCGTATATTAGGCACCTATCAGAAAGGTTGGGGT
ACATATAGCAACCCGTTTACAAAAAAGCATCATAATGTAAGTTTTCTGGTAGAGGGTCAT
TACGATTTCCCGCATCAATGGCAGTTGAAGGCAGGCTATGCGATGGATTTCGGAAGCGAA
AAGATGCTGGGACATAATGCCGGTATGCAGATAACCATCAGCAAAAGAGGTTTGCTGACG
AAAAGAAAATAA
>30B_gene_id_225
ATGAAAAAGATAATAGGGGTGCTTTCCCTTGCTGTTATGATGCTCACTCTAAGCTCATGT
GAGGTAGAAACAAGCCAGAATGGTGATTTGGATGGTTTCTGGCATCTGGAGCAGGTAGAT
ACTTTAGCTACAGGGGGGACTTGTAACTTTGCAGATAAACGCGTGTTCTGGGGCTGCCAG
TATAAGCTGATTCAGGTTGCTGATTATGATCGCTTCGAGGCTGGTAGAGGATTTTATCTG
CGTTTTGAGCAAACCTCCGACAGTTTGCTGATTACATCTGTTTATCGTAATAAATGGCAT
GAAGATTATGGAGGCGATGTACTTTTAACAGAAATGAATGATTCTTTGCGTAGCTGTGGC
ATCAATCATCTGAATGAGCATTTTGCCAAGGAGGTAATGACCGGAGGTAAGATGCAACTG
AAGAGTAAAACCCTGAGATTGCGGTTCAGAAAATTCTGA
>30B_gene_id_226
ATGAAACATTATAATATAGAACAAGACATGAGATATTTGCAGTTGCTCTCTCAGTCGTTC
CCTACTATAGCAGAGGCGAGCACCGAGATTATCAACCTGCAAGCCATCCTCAACCTGCCA
AAGGGTACCGAGCATTTCCTTGCCGACATCCATGGTGAGTATGAGGCCTTCCTGCATGTA
CTGAAAAATGCATCAGGAAATATCAAGCGTAAGGTGAACGAACTCTTTGGCAATACCCTT
CGCGAACAGGAGAAGCGAGAACTCTGCTCTCTTATTTACTATCCTGAGCAGAAACTGGAA
CTCGTCAAGCAGAACGAACCCGACATCAACGACTGGTATCACATCACCCTGCACCAGTTG
GTGGCTGTATGCCGTGATGTTTCCAGCAAATATACCCGAAGCAAGGTGCGAAAATCGCTG
CCATGCGATTTCTCGTATATTATCCAGGAGCTTTTGCACGAGCACACCGAAGATCATGAC
AAGACAGCCTATGTCAATGTTATTGTTGATACGATTATCAGCACAGGCAGAGCCGATGAT
TTCATCATCGCTATAGCCAACGTCATCCAGCGCCTGGCTATCGACCAGCTCCATATTCTG
GGCGATATCTACGATAGAGGTCCAGGAGCCCACATCATCTTGGACAAGATGCGCCGCTAC
CACAGTTGGGACATCCAGTGGGGTAATCACGATGTACTATGGATGGGAGCAGCTGCCGGC
AATGATGCCTGCATCTGTAATGTGATCCGTCTCTCCCTGCGATACGCCAACCTCTCGACA
TTGGAAGAAGGCTATGGCATCAACCTCGTACCACTCGCTACTTTTGCGATGGAAACCTAC
AAGGATGATGATTGCAAAGAATTTCTGCCTAAGCTCAGCGGAGGTGCAGCAGCAATGGAT
GAAAAGACTCAGCGGCTCACCTCTCAGATGCACAAGGCTATAGCTGTCATCCAGTTTAAA
TTAGAGAGCCAGCTTTTCAAGAAGCATCCGGAATGGAAGATGAAAGACCGTTGTCTTTTT
GACCATATCGATTACAGGAAAGGCAAGGTAGAGATTTACGGAAAAGAGTATGACATGACC
TCATGCCACTTCCCTACCATCGATCCGGACAATCCAGACAAACTATCTGAAGAAGAGGAA
ATTCTGATTCAGAAACTGCATCATTCGTTTATGGTCTGCGAGAAGCTGCACAAGCATATC
AAGGTTATGCTGCAGCATGGTTGCATGTACGCTATCTTCAACAACAACCTGCTCTTCCAT
GCTTCCTGTCCGCTCAACGAAGATGGTTCATTAAAAGAGGTAGAAATATATCCTGGCAAG
AAATTCAGCGGCAGAGCCCTGATGCATCATACGGGCATGCAGATACGCACAGCTTTCCAA
TCAGATTCTGATCCGAATGAGAAGGAATATGCCATCGATTATTTCATCTACCTATGGTGC
GGTCCTGACAGTCCGCTCTTCGACAAGAGTAAGATGGCCACCTTCGAGCGCTATTTCATT
ACCGATAAGGAGACTCATAAAGAAGAGAAGGGATACTACTTCCTGTTGCGCGATAACGAA
CAGGTTATCGACCATATTATGGATGAGTTTGGGGTAACCGGTCCTAACCGCCATATCATC
AATGGGCACGTGCCCGTTCGCACAACCAAGGGCGAGAACCCTATCAAGGCAAACGGCAAG
CTGATGGTTATCGATGGAGGTTTCTCTAAAGCCTACCACAACGAGACTGGCATTGCCGGC
TACACCTTAGTATACCACTCCCGCGGATTTCAGCTGGTCCAGCACGAGCCATTTACGAGT
ATGGAAGATGCCATCAAGCAAGGTACCGACATCAAGAGTACCACACAGATTGTAGAAATG
TCGAACCGCCGAATGCTGGTAGCCGACACAGATATAGGTTGCGAACTCCGTAAGCAGATA
GAAGACCTGAAGGAGCTTCTCTATGCTTACCGACATGGTTTCATCAAGGAATCAGAAAGG
AAGAAGTAA
>30B_gene_id_227
ATGAAACAAACTATTCTTGTTACTGGTGGTACAGGCTTCATAGGTAGCCATACTACAGTA
GAGTTGCAGCAGGCAGGCTACAATGTTGTTATCGTAGATGATCTCTCAAACTCAAAGATT
GAAGTACTCGATGGTATCGAAAAGATTACAGGTATCCGCCCTGCTTTTGAGCAGGTTGAC
TTGCGCGACAAGGCTGCTACCGAGGCTGTATTCCAGAAATATCCTGATATTGAGGGTATC
ATTCACTTTGCTGCAAGCAAGGCAGTAGGCGAGAGCGTACAGAAACCATTGTTGTATTAT
CGCAACAATATCGTATCGCTCATCAATCTCCTGGAACTTATGCCAAAGTATCAGGTAAAG
GGTATCATCTTCTCTTCTTCTTGTACCGTTTATGGGCAGCCGAAGCCTGAGAATTTGCCT
GTAACAGAAGAGGCTCCTCATCAGAAGGCTACTTCACCTTATGGCAATACTAAGGAGATT
AATGAGCAGATCATAGCTGATTATATCCATAGTGGTGCAGCCATCAAGAGCATTGTATTG
AGATATTTCAATCCTATAGGTGCACATCCTTCTGCTGAGATTGGTGAGTTGCCAAATGGT
GTGCCAAACAATCTGATTCCATACGTTACTCAGACAGCTATGGGTATCCGCAAGGAACTC
ACTATCTTTGGTAATGATTATGATACTCCTGATGGAACCTGTATCCGCGACTATATTTAT
GTTGTAGACTTGGCTAAGGCACATGTAGCTGCTATGGCACGTGTTCTTGATAAGGAGACT
GAGCCTATCGAATATTTCAATATCGGTACAGGTAATGGAAACTCAACTCTCGAAATTGTT
GAGACTTTTGAAAAAGCTACAGGTGTGAAACTGAATTGGAAGTATGGTCCACGAAGAGAG
GGCGATATTGAGAAAATTTGGGGTGATTGCACCAAGGCGAACAAGGTACTCGGCTGGAAG
GCTGAGGCTAAGCTTGAGGATGTGTTGGCTTCTGCTTGGAAATGGCAGCAGAAACTTCGC
GCTGATGGCATCATGTAA
>30B_gene_id_228
ATGAAACGGACTTTACTTTCAATATTAACAATTGCAATGTTAGCGCTTTCTGTTCCTTCG
GATGCTATGGCCAACGAGGGAAACATAGAATGGGCAGACCTTGATGTGGCAGATATCAAC
TTGAACTATGCTGGGGGCGTGATGCATATCACCGGCGCTAGCGGGCAAGTGGTGAGAATA
TATAATGTGGCAGGTGTTACAATCAAGACCTTCCGCATAGAAGGTAATGACAAGCGCGTA
AACTTGCCATTGGCTGATGGTATCTATATTGTAAAGGTGGGGAATACCTTTACGCGCAAA
ATTTGCGTAAAGCATTAA
>30B_gene_id_229
ATGTTTTGTTCTTGCCACGACAAAGTACCAAACAGCAATTTTCAGTTATCGTTAGATGAG
TTCAAAAACTCTCGTTCTTCGGCTTATGCTATTAATTCAAAGGTTATAAGAAATCTGTTG
GATAGTATCATGCGAAATGATAAAGACCGACATGCTGCTGATTTGCATACCCGTCGATAT
TACCAGAATAAAGGTAGTCTGCTTTGGATTACACGTCATGGGGTAAATAGTCAGGCTGAC
TCCCTGGTGACTTGCCTGCGTACTGTAGCGGATATGGGATTTGATAAACGTCGGTTCTAT
GTGGATGCTATTGCCCGAGATATTGACAGGTTACGAGATTTAAATCTAGATTCAGCTGAT
AATCAGATAAATCAAGTGATAGCCCGACTGGAGTATCGCTTGACCAAAGCTTACTTCAGA
TATACGATGGGGCAGAATTTTGGATTTATGAATCCTAGTTTTGTTTTCAATCGTTTAGAT
ACTCTTGCTCCCAATCCTTATGATAGTATCAAGAGACCCGTTAGGTTCAGAGGCCTGTTT
GATGTAAAAATGGCTCATGCAGATGATGCGTTCTATCAGAAGGCTATGCAAATGGTTAGA
TGCGACTCGGTGGCTTCCTTCCTGAAAGAAGTACAGCCTAAGAATCCTTTCTATTATCAA
CTGCTGGAGAAATTGAAGGCTGGAGGACTGGGCAAGGCGATGAAAATCAAAATTCTCTGC
AACATGGAACGTTGCCGCTGGAGACAGTATGATAATCCCTGGCAACACGAAAAATATGTG
GTTGTCAATATACCATCGTTCCATCTGATGGCTATTGATCATCAGGATACGCTCTCGATG
CGCATAGGATGTGGAGCCAGTAAAACCAAAACCCCGATATTGAACAGTCATATCAAACGT
ATGGAGTTGAATCCTCAATGGTTTGTTCCCCGTAGTATCGTTCTCCATGATATGATACAC
CGGGTGGGGAATCATGGCTACTTTCGCGCGCGTAACTACTATGTAAGGGAAGTGGCAACA
GGTAAGGAGGTTGACTTAAACAGAGTAACTCGATCTATGCTTATTTCTGGTGCTTATGGC
ATAGCCCAGCGGGGCGGAAAGGGGAATGCTCTGGGAAGAATCATCTTCCGTTTTGATAAT
AATTTCTCGGTCTTCCTGCATGATACTAACAGTAAGGGCGTGTTTGGACAAGAGGATAGA
GGAGTATCGCATGGATGTATCAGAATAGAAAAACCGTACGATTTCGCTGTCTTTCTATTG
GCTGACAAAAACGAGAAACTGAAGGAAAAGATATACTATTCGATGACAGCAGATTCGCTA
GCCAATAAAAAACTTGTTGTGAATAACGTAAAGGTTAATCCTCAAGTTCCTCTCTTCATA
ACCTATTATACACTCTATCCGTTAGCAGGAGGCAGAATAGCTGATTATTCTGATGTGTAT
GGATTTGATGCGGTAATATTCGATATGTTGAGAAGATATCTATAA
>30B_gene_id_230
ATGATAAACGATAAAGAACTCTTGGCGATGATTAGGGATCCTAAGACCCAACGCGAAGGC
TTTGCTGTACTGGTAAGTCAGTATAGCGAGCCGTTGTATTGGAAGGTTCGCCATATTGTC
TTAGATCATGATGATGCTGATGATGTGTTGCAGAATGCCTTTGTTAAGGCTTGGACCAAT
CTGGATTCGTTTCAGGGAAAGTCTTCGCTCTCAACATGGCTTTACCGTATAGCAATTAAC
GAAGCGCTTGATTTCTTGAGACGCAAGAAGCAGATGGTTAGTGTCAGTACCGAAGACGAG
CCGGGCTTGGCTTCACGTCTTCTTGCCGATGACTATTTTGATGGTGACCAGATTCAGGCA
GAACTGCAAGAGGCTGTAGCCCTACTGCCCGATGTTCAGCGCACAGTTTTCACTCTAAAA
TATTATGATAATATGAAATATTCAGAGATGAGTAAGGTGCTGTCAACAAGTGAAGGAGCT
TTGAAGGCATCCTATCATCTTGCTGTGAAAAAAATAACCGATTTTTTCAATCGTAAGGAT
TAA
>30B_gene_id_231
ATGTTAAAAGAAGACAATATATTGAATAGCCGTTTTGGTAAGAAAAACCATTTCCAGGTG
CCGGCTGGTTATTTCGACCAGCTTACTGATAGGGTGATGGCAAATTTGCCGGAGCAGGAA
CCCCGCATCATTCACATGCAGCCTAGCTTATGGCAGCGTATGCCGATTCGAAAGATTGCG
GCGGCTGTTGCTGTTTTGGCTGTGATGGGAGGTGGCTCGGTACTGGCGCTGAAATATACG
GGAAGCAGTAAGCCTGCTATGGCACATGTGGACCATATGGTTCAGAAAGCTGCTGTGAAT
AATAATGAAGATGCTACTTTTAATGAGATGGCCGATTATACGATGATGGATAATGAAACT
ATCTATGCATCGCTGATTGCAGAAAATTAA
>30B_gene_id_232
ATGCAACATAGGTTTCTTGCGCTTTTAGCTATGCTGATGATTAGTCTGGTTTCACTTGCT
TCACAGCCTCAGGGTAGAAAACATCATGATGGATTTAATCCTAAAAGGTTTCAGGCAGAA
CTAGAACAGTTTATTACGACTAATGCCTGTCTTACGCCGAGAGAAGCTGCTAAATTCTTC
CCGGTATATAGACAGATGGGTAAGAAAATGCGTATGATATTCGATGAAATGCGCCGATTC
CGTCATGTGAATCCGAATGATAATGAGGCATGTGCCGAAGCTATCAGGAGAAAGGATGAG
TTGGATATTCAGCTGAAACAGTTGCAGCAAGAGTATCATTCTAGATTTATGACCATCTTA
CCACCTAATAAGGTGTTCAGTGTCATCAAGGCAGAGGAACGGTTCCATCGCCAGGCATTC
AGACGGATGAAGAAATAA
>30B_gene_id_233
ATGTACAGAAGTAATACGTGTGGAGAGTTACGTCTCTCTGATGCCGGCAAGGAAGTGACA
CTTGCCGGTTGGGTACAGCGCTCAAGAAAGATGGGTGGTATGACATTCGTCGATTTGCGC
GACCGTTATGGTATCACACAGTTGGTCTTCAACGAGGCTGATAACAAAGACTTGTGTGAT
GCAGCTAACAAGCTAGGTCGTGAATTCTGCATTCAAATAAAGGGTGTAGTAAGTGAACGA
CAGAGCAAGAATCCTAAAATGGATACTGGTGACATCGAAATCCTGGTGAAGGAACTCAAT
GTCCTCTCTCAGAGTCAGACCCCTCCTTTCACTATCGAAGATAATACTGATGGTGGTGAT
GATATCCGTATGAAGTATCGTTATCTTGATTTGCGTCGTCCTGCAGTGCGCAAAAATCTG
GAGTTGCGTCATCGTATGTGCATCTTGATTCGTAACTTCCTCGATGCACAGAACTTCATG
GAGGTTGAAACTCCAATTCTTATTGGTAGTACACCAGAGGGAGCCCGCGACTTTGTTGTT
CCTTCCCGTATGAATCCAGGTCAGTTCTACGCTCTTCCACAGAGTCCTCAGACTTTAAAG
CAGCTCTTGATGGTTGCTGGTTTCGACCGCTATTTTCAGATTGCCAAGTGCTTCCGTGAT
GAGGATCTTCGTGCTGACCGTCAGCCAGAGTTTACACAGATTGACTGTGAAATGAGTTTT
GTTGATCAGGATGATGTCATCAACCTTTTCGAGGAAATGGCTCGCCATTTGTTTAAGGAG
ATTCGTGGTGTAGAACTTCCTAAGTTGGAGCAGATGACCTGGCACGATGCTATGCGCCGT
TTCGGTAGCGATAAGCCAGACTTGCGCTTCGGTATGGAATTTGTTGAGTTGAAAGATGCT
TTCACAGGTAAGGGTAATTTCTCAGTATTCGATGAGGCTAAGTATATTGGCGGTATCTGT
GTTCCTGGTTGTGCTGATTATAGCCGTAAGCAGTTGAACGAATTGACTGATTTTGTTAAG
CGTCCTCAGGTCGGTGCCAAGGGCTTGGTATATATCAAGTACAATGCTGATGGTACCGTA
AAGAGTAGCATAGATAAGTTCTATTCTCCAGAGGAACTTGCTGAAATCAAGACCGTAATG
GGAGCCAAGGATGGTGACCTTGTTTTGATTTTGAGCGGTGATAATGCTAACAAGACACGC
ATTCAGCTTTGCTCTTTGCGTTTGGAAATGGGTGATCGTTTGGGACTTCGTGATAAGAAT
GTATTCAAGTGTCTTTGGATTATTGATTTCCCTCTCTTTGAGTGGAGCGATGAGGAGCAG
CGCCTGATGGCTACGCACCATCCATTCACTATGCCAAATCCTGATGATATCCCATTGCTC
GATGAGCATCCTGAGCAGGTTCGTGCCAAGGCATACGACTTTGTTTGCAATGGTATCGAA
GTAGGTGGAGGTTCTCTCCGTATCCATGATACTCAGTTGCAGGAGAAGATGTTCGAGGTT
CTCGGCTTTACTCCAGAACGTGCTGAGGCCCAGTTCGGTTTCTTGATGAATGCTTTCAAG
TATGGTGCACCACCTCACGCAGGTCTTGCTTTCGGTTTGGACCGTTTCGTCAGCATTATG
GCTGGTCTCGATAGTATTCGCGATTGTATTGCCTTCCCAAAGAACAACTCAGGTCGAGAT
GTTATGCTCGATGCTCCTTCTGAACTTGACCCTAAGCAGTTGGATGAATTGGAGATCAAA
CTTGATTTGAAGGCTGAATAA
>30B_gene_id_234
ATGGTAGAAAAGAAAGCGACAACTAAGACTGCTGCAAAGAAGCCAGCAGCAAAGAAGGCT
CCAGTAGCAAAGAAGGCTCTTGCAGCAAAGAAGGACGTTCTTTACTTGAACGCAGAGAAC
GCAGGTTTTAGAGCTGGTGATGTATATCAGGCATTGGCAGCTTCAGAAAAGGCTCTCACA
GTAGCAGAAATTGCTAAGGCTGCTAAGATCAGTACAGAGGATGTAATCCTTGGTATCGGT
TGGCTCTTCAAAGAGGGTAAGATTAAGGATGAGGACAACAAGGTTGCTCTCGCTTAA
>30B_gene_id_235
ATGAAACTTGATCAGGAGATATTCAATGTTCTTTTGGCTGCGGGTGCAAAAGGGTTGAAA
GTAGAAAAAATAGCTCGTCATGTATATAATTCCTGTAATTCGATTTTTACACCTCTGAAT
TACAAGGATGTTCATAGCTATGTTACGCAATATCTCACCAGATGCGCTAAAGACCCACAA
TCGCTTATAGAAAAAGGTAAGGGGTATGGTGTATATCATGTTAATTTTGATTCAAAGGCC
GTACAGCAACTGATGCTCAATTTTTCTTCTTCTGTATTAGAAAATAGTAATGAAGGGGAG
GACAAGGCTGACGATAGTGCTCCTCAAAGTCTTTTTGATGAGAATATGTTCTAA
>30B_gene_id_236
ATGGCTAGTAGATATTTATTAGGTTTTGACGTAGGCTCAAGTTCTGTAAAGGCTTCGCTT
ACTGATGTTGACAATGGAGAAATCGTAGCTTCTGCATTCTATCCGGATCATGAAGCACCC
ATTATGGCTGTAAAGACCGGTTGGGCAGAGCAGGATCCTCAGATGTGGTGGGATAATGCT
AAGCTGGCGCTTAAGAAAATCATGGCAGAATCTGGTGCCAAGGGTGAAGATATCCTTGCT
ATTGGTATCTCGTACCAGATGCATGGCTTGGTTTGTGTTGATAAGAATCAGCAAGTTTTG
CGTCCTAGTATCATCTGGTGCGACTCTCGTGCCGTACCTTACGGCGAGAAGGCTTTTCAT
GATTTAGGTGAGAACTTCTGCTTGCGTAATCTGCTCAATTCTCCTGGAAACTTTACTGCA
TCTAAACTTGCATGGGTAAAGGATAATGAACCGGAACTGTTTGATAAGATTGATAAGATT
ATGCTTCCTGGTGATTATCTGGCAATGAAACTTTCAGGTGAAGTTAAGACTACTATCAGT
GGTCTTTCTGAAGGTATGATGTGGGACTTCAACCAGAAAAAGCCTGCTAAATTCCTGCTT
GATTACTTTGGCTTCGATGAAAGCATTCTGGCTGATATTGTTCCTACTTTCTCTGTACAG
AGTGTAGTAAGTAAAGCGGCAGCTGAAGAACTTGGTCTGAAAGAAGGTACACCAATATCT
TATCGTGCGGGTGACCAGCCAAATAATGCTGTGAGTCTGAATGTGTTCAATCCGGGTGAA
ATAGCAAGTACTGCAGGTACATCAGGAGTTGTATATGGTGTATTGGGTGATGTTAACTAT
GATCCAAAGAGCCGTGTCAATACTTTTGCTCATGCTAATTATACTACAGACCTTGACCGT
CTTGGTGTATTGTTGTGTATCAATGGAACTGGTATCTTGAATGCGTGGGTTCATCGAAAT
ATCACTCCAGATGTAAGCTATGCGGATATGAATGATCTTGCAGCTTCTGTACCAATAGGT
AGTGATGGTGTTAAGATTATCCCATTTGGTAATGGAGCTGAGCGTGTATTAGAGAATAAG
GAAGTTGGTTGTTCTATTCGTGGCATCAGCTTTAATAAGCATAATCGTGCTCATATTGTT
CGTGCAGCACAAGAGGGTATCGTCTTCAGTTTCTGCTATGGAATGGAAATCATGCAGCAG
ATGGGTATGGATATCAAGAATATTCATGCAGGTAAGGCTAATATGTTCCTCAGTCCGTTG
TTCCGAGATACCTTGGCGGGTGTGAGTGGTGCTACTATCGAACTTTATGAGACAGATGGT
AGTGCAGGTGCAGCTAAGGGTGCTGGTATTGGTGCCGGTATCTATAAGGATCATAATGAG
GCTTTTGCTTCATTGAAGAAACTTGCAGTCATAGATCCTGATGAGGCTAACCGTTCTGCT
TATCTCGAGGCTTATTCTGCATGGAAAGAAGAGCTGAAAAAACTTTAA
>30B_gene_id_237
ATGATCAATATATCTGAGGTTATCGAAACCAATAAGATGATAGAGCAGGAGAATTTCGAT
GTGCGTACCATCACCATGGGTATCAACCTTTTGGATTGCGCATCTACCGATCTCGATGAG
CTCTGTCAGAACATTCATAATAAGATTACACGTCTGGCAAAGAACCTGGTGAAGACCGGC
GAAGAAATCTCCAAGGAGTTTGGTGTACCTATCGTCAACAAGCGTATCTCCATCACTCCA
ATCTCGCTGGTAGGCGGTTCTGCCTGCAAGACTACCGACGATTACGTGAAGATTGCCAAG
ACCCTCGACCAGTGTGCCAAGGAACTCGGCATCAACTTCCTGGGCGGCTATTCTGCCATC
GTAAGCAAGGGTATGAGCAAGAGCGATGAGCTCCTTATCCGTTCTATCCCTCAGGCGATG
GCACAGACCGATTTCGTCTGCAGCTCAGTCAATGTGGGTTCTACCAAGACCGGCATCAAC
ATGGATGCCGTCCGACTGATGGGCGAAATCGTAAAGGATACAGCCGAGGCAACCAAGGAC
AGAGGTTCTCTGGGTTGTGCCAAACTCGTTGTTCTCTGCAATGCGCCAGACGACAATCCG
TTCATGGCTGGTGCCTTCCATGGTGTTTCTGAGGCCGATGCGGTAGTGAGTGTCGGTGTC
AGCGGTCCTGGCGTTGTAAAATATGCATTGGAGAAGGTAAAGGGCGAAAGCTTCGAGGTT
CTTTGCGAAACCATCAAGCGTACCGCCTTCAAGATTACCCGTGTAGGTCAGTTGGTAGCC
AAGGAGGCTTCACGCCGTCTGAACGTACCTTTCGGCATCATCGACCTTTCATTGGCTCCT
ACCCCAGCTATCGGTGATAGTGTAGCCGATATTCTCGAGCTCATCGGTCTTGAGCATGCC
GGTGCTCCTGGTACCACAGCAGCTCTTGCACTCCTGAACGACCAGGTTAAGAAGGGCGGT
ATCATGGCTTCTTCTTATGTAGGTGGTTTGAGCGGTGCCTTCATCCCTGTCAGCGAAGAC
CAGGGTATGATCAACGCTGTAGAGGCAGGTGCGCTGACCATCGAGAAGCTTGAGGCGATG
ACTTGTGTCTGCTCAGTAGGTTTGGATATGATTGCCATCCCTGGCGATACTCCAGCCACC
ACCATTTCCGGTGTCATTGCCGACGAGGCTGCCATCGGTATGGTTAACCAGAAGACTACT
GCCGTACGTATCATCCCAGTTGTGGGCATGAAGGTAGGCGACAATGTAGATTTTGGCGGT
TTGCTCGGTCATGCTCCAATCATGCCTGTAAACCCATTCAGTTGCGAAGCATTCGTAAAC
CGTGCCGGTCGTATTCCGGCTCCAATCCACAGTTTCAAGAATTAA
>30B_gene_id_238
ATGAACAGAACGATTATTACAGTAGTGGGCAAGGATACCGTTGGTATCATCGCCAAGGTA
TGTACCTATTTGGCAGAGAACAGTATCAACATCTTGGATATCTCTCAGACCATCGTACAG
GAGTATTTCAACATGATGATGATCGTAGACATGGGCAAGATGCAGAAAACTTTCGAGGAA
GTAGCCGATGAACTCACCAATGTTGGTAAGGCTATGGGCGTGCAGATCAAATGCCAGCGC
GAGGAAATTTTCAATATGATGCACAGAATTTAA
>30B_gene_id_239
ATGAAAAAGAAAAAATCATTTTCTAAGCTCTATCTGTATGGCGCTATAGGCTGCATCGCA
GTCATCGCCATCGTGGGCTACATCTATTGTTTCTCTTCCTTCTCGAAGAGCAGCAACACC
GAGTATGTTTACATCGACAACGATGATAACATCGACTCTGTATACAACAAGCTCCGCCCA
TTTGCCAAGAGCATTCCGTTCCAGGCATTCAAGACCCTGACCCTCCATTCCGGCTATGCC
GATCATATCCGCACCGGCAGATACGCCATTGCTCCGGGCGATGGTGCCCTCAAGACATGG
CGCCACATGAAGAACGGTTTGCAGGAACCGGTTAGCCTTACCATCCCTTCGGTCCGCACG
CTCGACAAACTCTCTGATGAGATTGGCAAGAAGATGATGTTTGGCAGCAACGACCTCTAC
CATGCCCTGCGCGACGAGAGCATCTGTCAGAAATACGGTTACGATACTGCCACCATCGCC
TGCATGTTCGTACCTAACACCTACGATCTCTACTGGAACATCTCGGTAGATAAATTTCTG
GAGCGCATGAAGAAAGAAAGCGACAAGTTTTGGAACTTTGAGCGCACCGAAAAGGCAAAG
GCTATGAAGCTGACACCGATTGAGATCATCACCCTTGCCAGCATCGTGGACGAAGAAACA
GCCAATAACGGCGAAAAACCGATGATAGCCGGCATGTATTATAACCGTCTGATGCTTCGC
AATGCCGAATATCCAGAGGGAATGCCATTGCAGGCCGATCCTACCATTAAATATGCCTGG
CAGCGATTCGACCTCAAGCGCATCTACAACAACCTCCTGTCTATCAAGAACCCGTATAAT
ACCTACAAGAACCCAGGTTTGCCACCGGGGCCTATCCGCATTCCGAGCGTAGCAGGTATT
GATGCCGTCCTCAACCATGTGCATCACAATTACCTCTACATGTGTGCCAAGGAGGATTTC
AGCGGCACTCATAATTTTGCCCGCACTTACGATGAGCACCTGCAGAATGCAGCCAAATAT
TCTAAGGCACTCAACGAAAGAGGTATCAAGTAA
>30B_gene_id_240
ATGAAAATGAAGTTTTCGATAGCGTATGCTGCCAAGTGGGGTCATGCCCTGCATGTAGAA
TTAACTTTTGCCGCCGCTGATGGATATCAAGATACGATGGACTTGCCGATGACCACCCGG
GACGGTTATCACTGGGAGGTGGAAATGGCGTCAAGGCAGAACCGCCATCACCCTTTCGTA
GCTGTGGCTTACTGCTACTGCGTGAAAGATGCTGGGGGAAAGGTGCTGCGTAGGGAATCG
CTCGCTTCTGCCCGCCAATATGTTTTTGATGAGAGTAAGAATTTCTATTTTCAAGACTAT
TGGCTGGAGGAGGATAATCCTTACGTGGAAAAAAATGCCTTCGTATTGCAGCAGGTGAAG
TTTACTGATGTCAAGCCAGCGCGTCTGCCTCTCTTCGACCGTACTATCATCTTCAAGATT
CATGCCCCGAAACTCTATGAGGGTGAGGCTGTAGCTTTGTTGGGAAATCATCCTACGCTG
GGCAAATGGAATCCGGCTCATTTCCTGAAGATGCAGAACTATCATGGCAAGGACTGGGAA
ATATCTGTGAATGTGCAGGCTATCGATGAGCCGATAGAATATAAATATGTGGTGATTGAT
GCACAGACCCAGAAACTGAAGAGGTGGGAATTTGGGGATAACAGAATCTTTGGCATTTCG
GGTAATGAACAGGCTGGCGGACAGGGAACTCCTCAGGGTGAAATCCGTGTATACCATCAG
GATGTTTATGTGCTACACGGCGGTGAGTTCCGCATCAAGAGGGTTCCGGTTCATGCCCAG
TTCAATTTCGATACCTATATATTCGATCTTGACGGAACCCTGATTTCTTCTCTCCACGAC
CTGGCTGCAAGCTGCAATTATGCGCTGAAGCTGAACGGGATGCCTGAACGTACGCTGGAG
GAAGTACGCATGTTTGTAGGAAACGGGGTGAAGAAACTGATGGAACGTGCCGTGCCGGGA
GGATTGGAGAACGAGATGTTTGAGAAAACCCTACGGGATTTCCGCAAGCATTATATGGTG
CACAATATGGATAATACGAAACCTTATCCGGACGTGATGGAGATGCTGGAGGAACTGAAG
AATAGGGGAAAGAACATTGCGGTGGTAAGCAACAAGTTTTATGCAGCTACCCGGGAAATA
TGCCGCCATTTCTTCGGCGACCTGGTAGATGTGGCGATAGGAGAGCGGGAGAATATCAAG
AAAAAACCGGCTCCAGATACCGTAAACGAAGCCTTGCGGCAGCTGCATGCGGATAGAGAA
AGGGCGGTATATATCGGCGACAGCGACGTGGATGTGATGACGGCAAAGAACAGCGGAATG
CCTTGTATCTCAGTGCTGTGGGGATTCAGAGATCACGATTTTCTGCTGGCACATGGAGCT
TCTATCCTGGTATCATCACCCTTGCAGATATTATAA
>30B_gene_id_241
ATGATTTTAAATTGCGCCATCATAGATGAAGATCCGGAAGCTTTGCAACTCCTGGAACAG
TATATAGAAAAAACTCCGACCCTGCATTTGATCGGAGCCTACAAAAGTGCGATAGATGCT
GTAGACGGCATCCATCACAACCATCTCGACATACTTTTTCTCGCCATCCACATGCAGCAG
ATCAGCGGTTTGGAATTTGCAAAGGTTGTACCCAAGAACGTGAAGATTGTCTTCACCACC
GCATTCAAGGAGTATGCCATCGAAGCCTACAAAGTGAATGCATTCGACTATCTGCTCAAG
CCCATCACCTACGATGACTTTATGGGATCATGCCAGAAAGTCTTCGAACGCTACATGCAG
GACGATAACTACAACCCTATCAAGCGCGACGGTTTTCTGGTGGTAAAACGAGATTACAAA
TGCGTAAGAATCCCGATAGATGATATTCTGTTTGTTGACTGCGACAAAGACTACATCCGT
TTCCATCTTGAGGGCAGGCCTAACATCAGAACCCTGGGCAACCTCAAACAGTTGGAAGAA
AGGCTGCCAAGAGAAAAATTCAAGCGTGTACACCGTTCGTTCCTTGCCAACATGACAAAG
TTTGATACGGTAGACCAGCAGCACATTACCTATGGCGACCAGAGCATTCCGATATCAGAA
ACCTACTTTGAATTTATCAAGAAATATCTGGAAGACCATTCTCTATGA
>30B_gene_id_242
ATGGCATCGGTTGATGCCTCAGCCCAGAAGATTTCGCTAGGCTCTTGCATCACCCGTGAC
GGAGGTCAGTTTAAAGGCGAAATGGTGAGCGGAAAGCCGCAGGGAAAAGGTACTACCATC
TATAAGAATGGGGATACCTACGAAGGCTCTTATATGAAAGGTAAGCGCGAAGGCTATGGC
GTTTATACCTTCAGTGATGGCGAAAAGTATGAGGGACAGTGGATGCAGGACCAGCAGCAT
GGTAAAGGCACCTACTATTTCCAGAACAACAACAAATATGTAGGCCTCTGGTTCCGCGAT
TACCAGCATGGTCATGGCGTCATGTTCTATTATAATGGTGATAAATATGACGGCGACTGG
TATAAGGACAAGCGTCAGGGACGCGGCGTTTATACTTATGCCAATGGCGCACAGTATAAA
GGCCAGTGGATGAACGATATGAAGAATGGAAACGGCTTCTTCAACTGGGGAGACGGAACT
ACTTATGACGGTCAGTGGCTAGACAACCAGCGCTCTGGAAAAGGTACTTTCAAATATGCT
GATGGCGATGTGTATATCGGCGACTGGAAGGATGATATCCAGGACGGAAAGGGTATCTAT
AAATTTCATAATGGCGACATTTATGAAGGCGATTATGTGCAGGGAGAACGCACGGGTATA
GGCATCTTCCGCTCTGCAAAGGGCGACAAGTATAACGGACAGTTTAAGGATGGCCTGCGT
ACCGGTCAGGGTACCTTCATCTGGAAGAATGGCGATATCTATGTAGGCGACTGGATGGAT
GATCTGCAGAACGGCAGGGGCAAACTGACCAAGAAGAACGGCGACGTGTTTGAAGGTGAG
TTCAAAAACGGTCTGGTAGATGGTAATGTCGTGATTCATTATGCTGATGGCAGAAGATTC
AAGGGTGCCTATCACAAAGGTAAGCGCCAGGGACCTTGCATAGAAGAAGATAAAAACGGT
AAGCGTTTCGAAGGAACCTACCGTAACGATGTGCGTGACGGAAGATTTGTAGAAAAAGAC
CGCAACGGACAGGTTACAGCCAAGGGAGCCTACGAAAACGGCAAACGATTTGAAGACTAA
>30B_gene_id_243
ATGGTAGTAGATACTTTAGACAATCTGGAGAAATATGTTTCTCTCAATCCGCTCTTCGCT
GATGTAGTGAAGTTTATCAAAGATAATGACCTCTCTAAATTGGAGGACGGTAAGCATTTT
ATCAAGGAGGGTAACCTCTTTGTTAACATAACGACAGCTCACGGAAAAAGCGAGGAAGAT
GCTGTTTTTGAAACACATCGCAAGATGATTGATATTCAGATTCCTCTTGACAACGAGGAG
ACTTATGGCTATACTCCTCTTGCTGATCTTCCTGAAGTGGAATATAACGAGGCTAAGGAT
GTAACCAAGTATCCTGGTGTGAAAGCGCAGACGCTCGTTACCTGCAAGCCAGGTCAGTTT
GCTATCTTCTGGCCACAAGATGGTCATCAGCCATGCATCGGTAGTGGTGATATCCACAAG
GCTATCTTCAAGATTAAGAATTAA
>30B_gene_id_244
ATGGCAACAGAAAAGAAAACTACAGCCCAGAAGGCTGCAACTAAAAAGGCAACTGCAAAG
AAACCAGTTGCAAAAAAGGCAGCGAAGGCTGTGGTAAAGCATATCGGACTCGTGAAGAAC
GACCCATATCTGGCAGACTATGAGGATGCCATCAAGGGCCGACACGACCATGCACTCTGG
AAACTCGGTCAGCTGACTAATAACGGCAAACAGACATTGAGCGATTTTGCCAATGGATAC
GAGTATTTCGGACTGCATAAGACTGCCCGTGGATGGGTGTTCCGTGAGTGGGCACCTAAT
GCTACAGACATCTATCTGATAGGTGACTTCAACAACTGGCAGGAAACCGAAAAGTATCGT
GCTAAAAGAGTAAAGAATACCGGAAACTGGGAACTCAAACTTCCGGAGAAAGCGATGAAA
CATGGCGATCTCTTCAAGATGAAAGTTCATTGGGAAGGTGGTGAAGGCGAGCGTATTCCT
GCATGGGCACAGCGCGTAGTACAGGACGACCAGACCAAGATTTTCTCTGCTCAGGTTTGG
AATCCGGAACCATATAAATGGAAGAAGAAAACCTTCAGACCAAATGTGGCACCTCTGCTC
ATCTATGAATGCCATATCGGTATGGCACAGGATGCTGAGAAGGTTGGCACTTACACAGAA
TTTAAGGAGAATGTGTTGCCACGTATCATCAAGGATGGTTACAACTGCATTCAGATTATG
GCTATCCAGGAGCATCCGTATTATGGCTCCTTCGGCTATCATGTAAGCAGTTTCTTTGCT
GCAAGTAGCCGCTTCGGAACTCCTGAAGAGTTGAAGAATCTCATTGATACAGCTCACCAG
AATGGTATTGCCGTCATCATGGACATCGTTCACTCTCATGCCGTAAAGAATGAGGTGGAA
GGACTGGGTAATCTCGCTGGCGATCCTAACCAGTATTTCTATCCTGGCGACCGTCATGAG
CATCCGGCTTGGGACAGTCTCTGCTTCGACTATGGAAAGGATGAAGTCATCCACTTCCTG
TTGAGCAACTGCAAGTATTGGCTCAATGAGTTCCATTTCGACGGATTCCGTTTTGATGGT
GTAACATCCATGCTCTATTACAGTCATGGTCTGGGTGAGGCATTCTGCAACTACGGCGAT
TATTTCAATGGTCACGAGGATGATAATGCCATCTGCTATCTTACCCTTGCCAACTGTCTG
ATTCACGAGGTTAACAAGCATGCCATTACGATTGCCGAAGAGGTGAGCGGAATGCCGGGC
CTGGCTGCCAAGTTTGAGGATGGCGGTTATGGTTTTGACTATCGCATGGCGATGAATATT
CCAGATTATTGGATCAAGACCATCAAGGAACTGAAGGATGAAGACTGGAAACCATCCAGC
ATCTTCTGGGAGGTAAAGAACCGCCGTTCGGATGAGAAAACCATCTCTTATTGTGAGAGT
CATGACCAGGCATTGGTGGGCGATAAAACCATCATCTTCCGTCTGATTGATGCCGATATG
TACTGGCATTTCAAGAAGGGCGATGAAAACGAAATGGCTCATCGTGGTATTGCTCTGCAT
AAGATGATCCGTCTGGTTACCGCCTCTACAATCAATGGCGGTTATCTCAACTTCATGGGT
AATGAGTTCGGTCACCCAGAGTGGATTGATTTCCCTCGCGAGGGTAATGGCTGGAGCCAT
AAATACGCCCGCAGACAGTGGAATCTGGTAGATAATCATGAACTCTGCTACCACTATCTT
GGAGATTTCGACCGAGAAATGCTCAAGACGATTACAAGCGAAAAGAATTTTAACAAGACA
CCAGTTGTAGAAATCTGGCATAATGATGGCGATCAGGTTCTCGCCTTTATGCGTGGCGAT
CTGCTCTTCGTGTTTAACTTCTCGCCAACCCGCTCTTTCACCGACTATGGCTTCCTGGTT
CCAACCGGTTCCTACAGTGTAGTGCTTGATTCTGACAGCAAGGATTTCGGCGGTAATGGC
TTGAATGATGACACGATGACGCATCTGACTAATTACGATCCACTTTATGTGAAAGACCGT
AAGGAGTGGCTGAAACTTTATCTGCCAGCTCGTACAGCTTTGGTGCTGAAGAAAAATTAA
>30B_gene_id_245
ATGAAAAATAAAAGGAGTAGTACTGCGAAGATGCAAATCGCCTGTGCTATCATCTTTATC
ACATTTACCTACGTCTACCTGGCATTTTACCAGGCAGACGTACTGGCAGTGGCTCAGCAT
GTTTTCTCAGGCGGTTTGACCAACTACAGTTACACGCTGGCTCCACTGCTTATCACGCTC
GTACTCTATCTGCTGCAAGTGGGAGTGTACGCAGTAACCCGTGTGAAACGCCGTTTCCAC
GGGCTTACTTATTTCCCTTCGTTCCTCATCCTGACGATGATTACCGATATCCCCGTTGAT
ATCGACCGTTATCATTCGCTGGGGGCGTGGTGGATTATCTTGCCACTCTGTCTGATTCTA
TGGGGCGGATTGATATGGATAGCCCGCCAGTTGGAGCCGATAGAAACAGAGCCTCACAGC
AACGGCTGGTTCTCCCGCTATATGTGGGTGAATCTGCTCCAGATGCTGGTGATGATATTG
CTTGTCAACTTTGTTGCTAGCAATGATCGGCTGTTTCATGAACGTATGCGCATGGAACAT
CTGATGAAAGAAAAACAGTATGAAAAAGCTTTGGAAGTAGGTGAAAAATCTCTGAAAACA
GATTCTTCGCTGACAATGCTCCGTATAGCCTGTCTCAACGAAACAGGCGAGCTGGGCAGC
CGTCTCTTTACTTATCCGCTGGTAGGTGGAAGTAAGGCGATGATGCCGGATAGCGTAACC
GTGAAGGCTATGATGTGGAAGGCGCCAAAATGGATGCAGAAACCTTCGGCATGGATGGTT
AAACATCATCTCAAGTATCGTCTGCCTGTTGACTATCAGCTTTGTGCACTCTTGCTGGAC
AAGCAACTAGACAAGTTCGTAGCAGAGGTGCAGAAACATTACAAAGTAACTTCGGGCAAA
CTGCCTGTTCATTATAAGGAAGCGTTGGTTCTTTATACGCATCGCCGCAGTAATCCAAGT
ATCGTTTATCACGATAATGTGATGGATACAGACTTTGAGGATTTCCAGCAGATGGATCAC
AAATATGCTAATGAGACTGAAAAGCAGAATGCTCTTCGGGATACTTATGGAAATACCTAC
TGGTATTATTATGAGTATGGAAACAAATGA
>30B_gene_id_246
ATGAAAATACAGATATACAGAAACTTATGGGTTTTACAGATAGCTTTTCTTCTGTTGGCG
CCATTAGGGTTGCAGGCACAGAAGAAGGAGATTTCTGCAGCCAAAGATCTGGTAAAGGCT
GGCAAGGATTTGGCGAAGGCCGAATCCAGTATGCGCAAACTCCTGACGGATTCTGCCAAC
CGGAATAACAAGAAAATTTGGAATATTCTCTTTGATGCTGTGAAGAAGCAGTATGAACAG
GGTAATGAGAAACTCTACCTCAAACAGGCGTATGATACAGCCCAGCTCTTCAATGCAACC
CGACAGCTCTTCGTTATAGCCCAAGGACTTGATTCCGTTGAGATGATTCCTAACAAAAAA
GGAAAATGTGAGTTTGATTTCCGCAAGTCTCATTCTGAATATTTGAACAGGATACGTCCG
AATCTCTATAACGGAGGAACCTGGTTTATCAGGAAACAGAAATACAAGGAGGCTTATCAG
TTCTTTGACCAGTACATAGAGTGCAGTACTGCACCGATGTTCCAATCTTATAAGTATGCC
CAGAAAGACAAATATCTTTCTTCGGCAGCTTATTGGGCTGTATATGCCGGATATAAGATG
AAAGATACCAAAGCTACGCTTCATCATTCTTATGAGGCGCTGAAAGATACGGCTCATTAT
AACTATATGTTACAGTATCTGGCTGAGACTTACAAACTGGAGAAGGATACACCGCGCTAT
CTCTCTACCTTGAAGGAAGGTTTTGAACGGGATCCGAAATTCCCGTTCTTCTTCCCGCGT
CTGGTAGAGTATTATTCGCAGGAAAACCAACTCGATTCTGCACTCGCCGTAGCAGATAAG
GCGCTGGCGATAGCTCCCGACAATGATATCTATCTCTTTACCAAGGGAACCGTTCTCCTG
AATATGGGTGATTTCAAGCAATGCATTGAAGTGAGCAAAAAGGCACTTGCCATGAACGAT
TCTTTGGCTGGTGCTTATTATAATATAGGTTTGGCTTATTTCAATCAGGCTGTTGAAATG
GATAAGAATTCGCAGCAATCTCGCAAAACTCATCAGGAGATAGACGGACTTTACAAGAGT
GCGATGCCTTATCTGCAGAAGTACAGAACGATAGCGCCTGATATGCAGGAGCAGTGGGCT
TTGCCGCTATATACCATCTATCTGAATCTGAACATGGGTAAGGAGTTTGATGAGATAGAC
AAACTCCTCAATCAAAAAAAGAAATAA
>30B_gene_id_247
ATGATAGACAGAATTTTAGATAAACTGGGCATTGAGCTCAATGATATGCAGCAGGATTCC
ATGCAGGCAATCTTGCACGGGAACAAGGATGTGGTGATACTTTCGCCAACAGGTAGTGGC
AAGACACTGGCTTATCTTTTGCCTCTTACCCAACTTATAGATGCTACTGATGACGAGGCA
CAGGCGGTGGTGGTAACTCCTGGTCGGGAACTCGCTTTGCAGTCGGCTAACGTATTGAAG
AATATGGGCAGCGGTTTGCGTGCGATGGCTTGCTATGGTGGTCGTGCTACGATGGATGAG
CATCGCGTGATGAAACAGGTTCGTCCTCAGATTGTATTTGGAACTCCAGGTCGCCTCAAT
GATCATCTGGATAAGGGAAATCTTTCTCCATATCACATCAAATACCTGATTATTGATGAG
TTTGACAAGTGTCTGGAGATGGGTTTCCAGGACGAAATGAGCCGACTGATCAAGTCTTTG
CCTGGCTTGCGTCGACATTTCCTGCTTTCTGCTACCGAGGCAGAGGAGATTCCTCATTTC
GTACACATGGGTAGGGTAGAAAAGATAGATTACCGTGTGGATGAAGATCAGGTTCCTGAC
CGTGTACATATATATAAGGTGGTTAGTCCGGTAAAGGATAAATTAGAGAGTCTGTCACTT
TTGCTACGCAGTTTAGGCGATCAGAGTACCATTGTATTCCTCAATTATCGCGACAGTGTG
GAGCGCACCAATAAATATCTGGTGGAGCAGGGATTTTCAACCTCTTTTTTCCATGGTGGA
TTGGAACAGAAGGAACGTGAGGCTTCTCTCTATCGTTTTAGCAACGGAAGTGCCAATATC
CTGGTGAGTACGGATCTGGCTTCGCGCGGACTTGATATTCCAGATATAGATAATATCATC
CATTATCACATGCCGGAGAGCGAAGATGGTTATATTCATCGTGTAGGACGTACGGCAAGA
TGGGAAGCCCAGGGAAAGGCTTTCTTCCTGTTAGGTCCTGAAGAGCATATTCCGGAATAT
GTGGATGCTGAAATTGAGGATTACGAGATGCCTGCTGCTGATCAGCTTCCTGCGCCAGCC
AAACCTAAGATGGCTACTATATATATAGGTAAAGGCAAGAAGGATAAAATCAGCAAGGGT
GACATTTTAGGCTTCCTTTGCAAGAAGGGTGGGCTGCAGTCGGCTGAAATCGGAAAGATT
GATGTTAATGACCGTTATGCTTATGCTGCCATTTCCCGAACGAAGTTGCGCAGCGTACTG
AATAATGTAAAGGGCGAAAAGATAAAAGGCGTCAAAACGATAGTGGAAGGGGTAAGGTAG
>30B_gene_id_248
ATGAAGAAGTACAATTTTAACGCAGGTCCATCAATGCTTCCACGCGAAGTGATTGAGAAC
ACAGCAAAGCAGATTTTGGATTTTAATGGTTCAGGTCTTTCATTGATGGAAATCAGCCAC
CGTGCTAAGGATTTCCAGCCAGTAGTTGATGAGGCAGTCTCCTTATTCAAGGAGCTTCTT
GACATTCCTGAGGGTTATTCCGTAATCTTCCTTGGTGGTGGTGCGTCATTGCAGTTTATG
CAGATTCCAGCAAACTTCCTCATCAAGAAGGCTGCCTACATTAATTCTGGCACTTGGGCT
AAGAAGGCAATGAAAGAGGCAAAGCATTTTGGTGAGGTCGTGGAGATCGCATCATCGTCC
GACGCCAATTTCACTTTCTATCCACAGGTTCCTAACACTGTACCAGCCGATTGTGATTAC
TTGCATTTGACAAGCAACAATACAATATATGGTACCGAACTCCGTGTAGATCCAGACGTA
AACGTACCATTGATTTCTGATATGTCTTCAGATATCATGAGCCGTCCAGTAGATGTTTCT
AAGTATACTGCCATCTATGCAGGTGCTCAGAAGAATCTTTCTATGGCAGGTGTTACCGTT
ATCATCGTTAAGGATGATATGCTCGGCAAGGCTCCTCGCGAGCTTCCTACAATGCTCGAT
TATCGTACTCACGTTGAGAAGGGCAGTATGTTCAATACTCCTCCTGTTGTTCCTATCTAT
ACCTTGATGGAGAATCTCCGCTGGTTGAAGGCTAATGGTGGTGTTGAGGCTGCTGACAAG
CGAGCTCACGAACGTGCTGAAGTTCTTTATGCTGAAATCGACCGCAACAAACTCTTCAAG
GGTACTGTTGAAGAAGCATCCCGTTCTTTGATGAACATCTGCTTCGTGATGAACGATGAG
TACAAGGAGTTGGAGAAGCCATTCCTCGACTTCGCTACAGAGCGTGGCATGGTAGGTATC
AAGGGTCACCGCTCAGTGGGTGGTTTCCGTGCCAGCTGCTACAATGCACAGACTATGGAG
GGTGTTCAGGCACTCGTCAAGGCCATGCAGGATTTTGAAGCACAACATTAA
>30B_gene_id_249
ATGAAAGTATTAGTTGCAACAGAAAAGCCATTCGCAGCGGCTGCTGTGGAAGGCATTAAG
AAAGAAATAGAGGGAGCAGGCAACGAATTGGTGCTGCTCGAAAAATATACAGAGAAGGCT
CAGCTTCTCGATGCAGTGAAGGATGTGGACGCGATGATTATCCGCTCTGACAAGGCTGAT
GCCGAGGTGCTCGATGCAGCAAAGAACCTGAAGATTATCGTTCGTGCTGGTGCAGGTTAT
GATAACATCGACCTTGCTGCTGCTACTGCTAATAATGTAGTGGCTGAGAATACTCCTGGT
CAGAACTCTAACGCAGTAGCTGAGTTGGTATTCGGCTTGTTGGTCTTTACTGTACGTAAT
TTCTACAACGGCAAGGCTGGCAGCGAGTTGAAGGGTAAGAAGTTGGGTATTCTTGCTTTC
GGTAATGTTGGTCGAAATGTGGCTCGCATCGCCAAGGGATTTGGCATGGAAGTAGCTGCT
TACGATGCATTCTGCCCAGCTGATGTTATCGAGGCTGCCGGTGTTCATGCTGTAAAGTCA
CAGGATGAGTTGTTCCAGACTTGCGACATCGTTTCTCTTCATATCCCTGCTACTCCAGAG
ACTATCAAGAGCATCGACTACAAGACCGTAAACCAGTTGCCTAAGGGTGGCATCCTCATC
AATACAGCGCGTAAGGAGGTTATCAATGAGCCTGAGCTCCTGAAACTTCTTGCTGAGCGT
GAGGACTTGAAGTTCATCACTGATATCAAGCCTGATGCTGATGCAGACTTTGCCAAGTTC
GAGGGTCGATACTTCTCAACTCCTAAGAAGATGGGAGCACAGACTGCAGAAGCAAATATC
AATGCCGGTATTGCTGCAGCTAAGCAGATTAATGCGTTCTTTAAGGATGGATGCACTAAG
TTCCAGGTAAATAAGTAA
>30B_gene_id_250
ATGGCAATAGTAAAACCTTTTAAGGGAGTAAGACCTCCTAAAAATCTCGTTGAGCAAATT
GAGTCTCGTCCTTACGATGTTCTCAATTCTGAGGAAGCACGTGCCGAGGCAGGCGATAAC
GAGAAGAGCCTTTATCATATTATTAAACCTGAAATCAATTTCGAACCTGGTACTTCTGAG
TACGATCCTCGCGTTTATGAAAGCGCTGCAGAGAACTTCAGAAAGTTCCAGGAGAATGGC
TGGTTAAAACAGGATGATAAGGAACAGTATTATATCTATGCACAGACTATGACTGGCAAG
ACTCAGTATGGTCTTGTTGTAGGTGCGTATGTAAACGACTATATGACGGGTGTCATCAAG
AAACATGAGCTGACACGCCGCGATAAGGAAGAAGACCGTATGAAGCATGTGCGTGTATGC
AATGCCAATATCGAACCAGTATTCTTCGCTTATCCTGATAATGAGGTGCTTAATGAACTT
CTGATGCGTTATGCAGCAACAACACCGGAATATGATTTCATTGCTCCAATTGATGGTTTC
CGTCATCAGTTCTGGGTTGTAAGCAATGATCAGGATATTGCCACAATTACAGCGGAATTT
GCCAAGATGCCTAGCCTTTATATTGCTGACGGTCATCACCGTTCTGCAGCAGCAGCTCTG
GTAGGTGCAGAAAAAGCTAAGCAGAATCCTAATCATACAGGTAAGGAGGAATATAACTAC
TTTATGGCAGTTTGTTTTCAGGCAAGTCAGCTTACCATTCTCGATTATAACCGAGTTGTG
AAGGATTTGAACGGTCTGACTTCTGATCAGTTCCTCGATGCTTTGACAAAGAATTTCGAG
GTGATAGATATTGATGCAATCAATGTGAATGTATCTGGTGATGAAGAGGGCATTCCTTGC
TATGAAAAGATGGATATTGATGATGCTATCAGCCAGTTTGGCTTGGATATTCTGAAACCA
GCTGCTCTCCATTCTTTCCTCCTCTATCTGGATGGTAAATGGTATGGTTTGTTTGCCAAA
CCGGGAACCTACGATGATGCTGATCCAATCAGCGTGCTTGATGTGGATATTTCATCTCGC
CTGATTCTTGATGAAATTCTGGGTATCAAGGATTTGCGTTCTGATAAGCGCATCGATTTT
GTGGGCGGTCTTCGCGGTCTCGGTGAGTTGAAACGTCGTGTGGATAGCGGCGAGATGAAG
ATGGCACTTGCTTTGCATCCGGTTACTATGCTGCAGATTATGGACATCGCTGACAGTGGT
AAGATTATGCCACCTAAGGCAACTTGGTTTGAACCTAAGTTGCGTAGCGGTTTGATTATT
CACAAGTTGGATTAA
>30B_gene_id_251
ATGATAGACGAATTTAAGACTATATCAGATACGATAGGCGAGGGATATTACACCGAGAAA
AGGAGTAAGTTTCTCGCCTTTGCTCACCATGTTACAACTGTTGACGAGGTGAAGGAAATT
GTTGCCGGGTACCGTAAGAAATATTACGATGCCCGACATTGTTGTTATGCATATATGCTA
GGTCCTGAACGGACAGAGTTCCGTGCCAATGATGATGGCGAACCTTCTTCTACGGCAGGA
AAACCAATCCTCGGCCAAATCACGAAATCAGAATTGACGGATATTTTAATTGTCGTCATC
CGATATTTCGGAGGAGTGAAATTGGGAACCAGCGGACTCATTGTTGCTTATCGTGAAGCT
GCCATTGATGCTTTGGCTCATTGTGAGGAGGTAACGCAACAGATAGAGGAAATAGTAACC
TATGATTTTACTTATCCGATGATGAATGATGTGATGAGGATAGTCAAAGATATGAATCCG
CGTATCCTGGATCAGACTTTCGATAATACTTGCAGCATCAAACTTTCTATCAGAAAGAGC
GAGGCTGAGCAGTTACGTTCCCGTCTGAAAAAGCTGTCGTTTGAATAG
>30B_gene_id_252
ATGGATTTTAAGATTACATCAAAATATAAGCCAACTGGCGACCAGCCGCAAGCCATCAGG
CAACTCACAGAGGGGGTGCTTGAAGGAGACCCTGCACAGGTGTTGTTGGGTGTAACCGGC
TCGGGTAAAACCTTTACGGTGGCAAACGTGATTGCCAACGTGGGGAAGCCTACGCTCATC
TTGAGCCACAACAAGACTCTTGCCGCCCAACTGTATCAGGAGATGAAGGGTTTCTTCCCT
GAGAACGCTGTAGAATATTATGTTTCATACTACGACTATTATCAGCCGGAAGCTTATCTG
CCAACGACTGATACATATATAGAAAAAGACCTCGCCATCAATGATGAAATAGACAAGTTG
CGACTCGGTGCTGTTTCTGCCCTTCTCTCGGGCAGAAAGGATGTCATCGTTGTCTCATCC
GTATCGTGCATCTATGGTATGGGCGGACCTGTGGCGATGCAGGAGAACATCATCAAGATT
CATCGCGGGCAGCGACTCGACAGAAATGAATTTCTGAGGAAACTCGTTGATGCACTTTAC
GTTAGAAATGACATAGAACTGCAACGTGGCAACTTTAGAGTGAAAGGCGAAACGGTTGAC
ATCTTTATGGCTTACAGCGATCATGTTTTGCGCGTAACATGGTGGGACGATGAGATTGAC
AGTATCGAAGAAGTGGATTCGCTCACTTATCACCGCCTTGCCTCGTTCGAAGATTACGAG
ATTTATCCAGCCAACCTTTTCGTAACAACAAAAGAACAGCAGGAAAGTGCCATTCGCAGA
ATTCAGGACGACCTGGTTAAACAGGTAGAATTCTTCAAGAGTATTGGAGATGGAATCAAG
GCACAGCGCATCAAGGAACGTGTAGAATATGATATGGAAATGATCAAGGAATTGGGCCAC
TGTTCGGGCATCGAGAACTATTCCCGCTATTTTGATGGCAGACACGAAGGCGAACGCCCG
TATTGCCTGCTCGATTTCTTCCCTAAAGATTTCCTGCTTGTGGTTGACGAGAGCCATGTG
AGCATCCCGCAGATTGGAGCCATGTATGGAGGCGACCGGGCACGAAAGAAAAACCTGGTA
GAATATGGTTTCCGCTTACCTGCTGCCTTCGATAACCGTCCGCTGAAATTCGAGGAATTT
CACGATCTCATTCCGCAGGCCATCTACGTAAGTGCAACTCCGGCAGACTATGAATTGAGA
GAAGCCGAAGGCGTGGTTGTAGAACAGTTGATTCGTCCTACAGGACTCCTGGACCCGGAA
ATCGAAGTTCGTCCAAGTGAGAATCAGATAGATGATCTTCTGGACGAAATATTAACAAGA
ACACACCGCAACGAGCGAGTTCTGATTACGACTCTTACAAAGCGCATGGCAGAAGAACTC
ACCGAGTTCCTGCTCAACCACAACGTAAAGGCTGCCTATATCCACAGTGATGTGGCAACC
TTAGACCGAGTAAAGATCATGAACGATCTCCGTGCAGGAGTATACGATGTACTGGTGGGT
GTCAACCTGTTACGTGAAGGACTCGACTTGCCGGAAGTTTCGCTCGTAGCTATTCTCGAT
GCAGACAAGGAAGGCTTCCTTCGCAGTCACCGTTCTCTGACCCAGACGGCAGGCCGTGCT
GCCCGAAACGTGAACGGCAAGGTAATCATGTATGCAGACAACATCACAGACAGCATGCAG
AAAACGATAGATGAAACTGCCCGCCGCCGAAGCATCCAGTTGAAATACAATGCCGACCAT
GGCATTACTCCAAAACAGATTGTGAAAGCAATAACCTCAGCTCTGCCTACTAGCAAGGAA
GAAGGAGCAAAGATTGTTCCGATGGGAGCCGAGGGTTCCAAGCCTCGCGTTTACGTGGAA
CCGGAAAGTGCAGCCTTCGTTGCCGACCCTATTGTTCGCAGTATGAGCAAGGAAGAATTG
GAGAAGAGCATTGCCAATACTACGGCATTGATGAAGCAAGCTGCCAAAGACCTCGACTTC
ATGCAAGCTGCCCAATATCGCGATGAAATCATCCGATTGCAGAAGGAATTGGAAGAAAAG
GGATAA
>30B_gene_id_253
ATGAGAATTATGAAAAAATTGACTCTTATTGCATCGTGTGTTGCATTGCTCTTGTCAAGC
TGTGCCCACGAATATAACCAGGTATTGAAATCAGGCGATTATACTTATAAGTATGAGTAC
GCCAAGCAGAGCTATGCCCAGGGCAAGTATTCCCGTGCCATTCCTCTTCTGCAGGAACTG
GTAACGATGAAGAAAGGTTCTACCGAGGGTGAGGAATGTTTGTACATGCTGGCTATGGCC
GAGTATGGTATGAAGGATTATGAGACTGCTGCAGAGTATTTCAAGAAGTATTACTCTTCT
TATCCTAAAGGTAAGTTTGCTGAAAATGCAAAGTACTTTGTGGGAGAGAGTCTGTATCAG
AATGCTCCAGAGCCTCGTCTTGACCAGAGTACCACGATTACAGCCATCGCAGCCTTCCAG
GAGTTTCTGGATCTTTATCCAGATGCCCGACTCAAGCAGCAGGCTACAAACCGCCTTTTT
GCTCTTCAGGACCTCTTAGTTGAGAAGGAGTATAAGAGTGCCAAGCTCTATTTTGATATG
GGCACCTATTTCGGCAACTGTACCAGCGGAGGCAACAATTATGAGGCTTGTATCGTAACT
GCACAGAATGCGCTTAAGGATTATCCTTACAGCAACCGACGCGAGGAGTTTGCATCGCTC
ATCATGAAAGGTAAATACGAACTGGCAAAGATGAGTGTCGAGAAAAAGCAGCTGGAGCGC
TATCAGGATGCTGAGGATGAGTGTTATGGCTTTATCAACGAATATCCTGATTCAAAGGAC
CGTGCACTTGCCGAGAAGTATATTGAGAAGTGCAAGCAGTACGAGAAAGAGCATCCGGAG
TCAGCTCTCGACCAGCTTGGCAATAATGCCAATTAA
>30B_gene_id_254
ATGGATTTCAAAAAATCAAAGGCACCAGTAAACACAGTAACTCGCAACATTATGGATCTC
TGCGATGATACCCATAACATCTACGAGAGCGTAGCTATCATTGCAAAGCGCGCTAATCAG
ATTTCTATCGAAATCAAGCAGGAGTTGAGCAAGAAACTTCAGGAGTTTGCTTCTTATAAC
GATTCTTTGGAGGAAGTTTTTGAGAACCGCGAACAGATTGAAATCTCTCGCTACTACGAG
AAGTTGCCAAAGCCAACTTTGCTCGCTACAGAAGAGTTTATTGAGAATAATATTTATTGG
CGCGATCCTACCAAGACATCTGCACCAATGGTTCACGAGAGCGAAATTTAA
>30B_gene_id_255
ATGATACAGCGTAAACAGACATTATTTCTGCTCTTTGCTGTCATCGCCATTGCTATCTGT
CTTTTTCTTCCTATCGCCAGCATCGCAGCTAAGACGATGGGAGGAGACACTATGGTTTAT
AACCTCGGAGTGGTAGGGGAGGCAGGAATGCAGATTTCAACTACTTGCGTTCCTCTGTTC
CTTCTGCTCGCCGTTTCAGCCATCATAGCATTGGTAAACATCTTTTTGTACAAGAATCTG
AAGCTTCAGAAATCACTCTGTTCACTTGCCATGCTTTTTGCAGGTTTATGGTATGTAGAT
TATATCGTGATGTTCATGGGCTTGATTCCTGTTCCTGAAGCAGAAGGAACGATGAAGTTT
CAGTTTGCCGCTTGCCTTCCTTTGGTAGCAATCATATTCGAATGGATGGCAATGAAAGGT
GTGAACGATGACATTAAACTCTTGAGAGCAGCAGACCGAATCAGATAA
>30B_gene_id_256
ATGGCAACAAAAATCAGATTGCAGCGCGGCGGTCGTAAGAGCTATGCTTTCTACAGCATC
GTAATCGCTGACGTTAGAGCACCACGTGATGGTAAATTTACTGAGAAGATTGGTACTTTC
AACCCTAACACCAATCCAGCTACTGTAGATTTGAATTTCGAGCGCGCACTCTACTGGGTA
GAGACTGGTGCACAGCCAACAGACACAGTTCGCAACATCCTCAAGGGCGAGGGCGTTTAC
TTGATGAAGCACCTCAAGGGTGGCGTTAAGAAGGGCGCATTCGACGATGCTGAGGCTCAG
AAGCGTTTCGACGCTTGGAAGAATAGCAAGGACGCTAAGATTTCTGCTGTTCGCGAGGGC
GATGCTAAGGCAAAGAAGGAAGCTGCTGCTAAGGAGCTCGAGGCTGAGAAGAAGATGAAC
GAGGCAATCGCTAAGAAGGTAGCTGACAAGAAGGCTGCTGCAGCTGCTGCTGAGGCAGAG
GCTAAGGCTGCTGAGGAAGCTCCTGCAGAGGAGGCTCCAGCTGAGGCTTAA
>30B_gene_id_257
ATGGGTGATAAAAAGGAAAACAGTTATTCGCATATTCTGAAATATACAGGATTGTTTGGC
AGTGTGCAAGGATTGGGAATTCTTGTAGGAGTTTTGCGCAATAAATTTACGGCGCTCTTC
CTCGGACCTTCTGGAATGGGACTGCTGTCTCTTTTCTGCTCAACGATTTCTGTTCTCAGT
TCTGCGTGTAATTTCGGCATTCCTACAAGTGGTGTTAAATTTATTTCTGAAAAGGAACAT
GCTGCAGATGAATCGCAGTCCGAAAAGGCTGATATCGCCGGGGCGGTTCTTCTTGTCCGC
ACCTATAGTCTGCTTGCTGCATTTTTCGGAGCCATCGTCTGTGTGCTGCTGGGTCCGTTA
CTCAATGGGTTTACTTTTTCCTGGGGCAATCATACGCTACATTTCATTCTCCTGGCACCA
ACCATTTTCTTCACGATTCTGGCTGGAGGTGAAACTGCCATTCTGAAAGCTACCGGACAG
TTGCGTGCGTTGGCGATGCAGGCAAGTCTTCTGGCTATTCTTCTGCTTTTGGTTTCGGTT
CCGGTTTATTGGATATTTGGTGAGAGAGGTATTCTGCCCGTTCTGTTTATTTTGGCATTT
ATGCAATGGGCTCTGAATTTTCGATATTCCCGACGAGTTGTACGGTGGGGCGTAAATATG
CGAAAAATGACGCTAGTTGCAGGTTTCCCACTTTTGCGACTTGGCGGGGCATTTGTACTT
TCGGGTTTGATGAATAGCGGATGCGAATTTCTGATTCGTGCCTTTTTGAACCAACAAGGC
GATCTGGAAGTTGTCGGACTTTTCAATGCCGGCATAACGATAGTCTTTGTTTATGCGGGA
ATGGTGTTCTCGGTCATGGATCAGGATTTTTATCCCCGTCTCTCCGGCATTTCGGGTTCC
AGAAAAAACGTGGAGTCTGTAAAAGAGCGCAATCTCTGTGTGAACCGCCAGCTTGAAATG
AATGTCCTGTTGCTGGGGCCTATCGTTGCAGCTATCATTTTAGGTCTGCCTCTCATTATT
CCGATTTTATACAATGCCCAGTTTATGGGGATGCTCCATATGACTCAGCTTGCTGCTGTT
GCCATGTTGTTCAAGGCGGTTTATCTTCCAATAGAATATCTCCCGCTGTCAAGGGGAGAT
TCCAGACTTTTTCTCATTCAGGAAAGTTTTTGTGTTATCTTGCTGATAATCTGTGAAATA
GCTGGTTATCAGTTAGATGGATTGAGAGGAGTAGGAGGAGGCATTGCTGTGGCTTATGCC
ATAGAGACCTTAGCAGTATTGGCTTTCAGCAGAGCCGTTTATGGTTATCGGTTATCCGCT
CTTGGTTTCAGATTCTGTATCTTTCAGCTTCTGATTCTGCTCTTGGTGTTGTTCCTGGTT
TTCATGATCAGTTATCGTGATTGGCTTTACTGGCTGATTGGCGTAATCATTGTACTTATG
AGCACATCGTTTAGTTTTAGGAAAATTCGAAAACTGGTTAGATAA
>30B_gene_id_258
GGTCTTTTTTTTATTTATCCTACTGGAATAATCTTTATATCTTACTGGAATAAAAAATTA
TCTCTCGGAGATATTTATTTATCTATCGGAGATAAAAATTTATCTTTCGGAGAAAATAAT
TTATCCTACAGAGTTTCTATTTTTATCTAA
>30B_gene_id_259
ATGATTAGAAAAGTAAGTTACGAAAGTCAGGAACGTCGCGAGAAGCAGGTTCTTGCTGCT
CTTAATGCTAACGGTATCAAGAGCTTGGAAGAGGCTAATCAAATCTGCGAGGACGCAGGT
GTTGACCCTTATCAGATGTGTGAAGATACTCAGCGTATCTGCTTCGAGAACGCTAAGTGG
GCGTATGTAGCTGGTGCTGCTATCGCTATCAAGAAAGGTGTTAAGACTGCTGCTGATGCA
GCTGAGGCTATCGGTATCGGTTTGCAGGCTTTCTGCATCCCAGGTTCTGTAGCTGACGAC
CGTAAGGTTGGTCTCGGTCACGGTAACTTGGCTGCTCGTTTGCTCCGTGAGGAGACTCAG
TGCTTCGCTTTCTTGGCTGGTCACGAGTCTTTCGCTGCTGCTGAGGGTGCTATCAAGATT
GCTGAGATGGCAAACAAGGTTCGCAAGAACCCATTGCGCGTTATCTTGAACGGTCTTGGT
AAGGATGCTGCTCAGATCATCAGCCGAATCAACGGTTTCACATACGTACAGACAAAGTTC
GACTACTATACAGGTGAGTTGAAGGTTGTTAACCGCATCGCTTACAGCGACGGTCCACGT
GCTAAGGTTAACTGCTATGGCGCTGACGACGTTCGCGAGGGTGTTGCTATCAACTGGAGC
GAGGATGTAGACGTATCAATCACTGGTAACTCTACAAACCCTACACGTTTCCAGCACCCA
GTAGCTGGTACATACAAGAAGGAGCGTATTGCTGCTGGTAAGCCATACTTCTCAGTAGCT
TCTGGTGGTGGTACAGGCCGTACTTTGCACCCAGATAACATGGCTGCTGGTCCTGCTTCT
TACGGTATGACTGATACTATGGGTCGTATGCACTCAGACGCTCAGTTCGCAGGTTCTTCT
TCAGTTCCTGCTCACGTAGAGATGATGGGCTTCCTCGGTATGGGTAACAACCCTATGGTA
GGTGCTACTGTTGCTATTGCCGTAGCTATCGACCTCGCTATCAACAAGAAGTAA
>30B_gene_id_260
ATGATCTATTCTAAAGAAGTAGACAACATGTGCGTTGTCGCTAAGGGTCCTAACCACGGA
CCAGCTCCAATTCCTGAAGAGGGAAAATGGATTCAGGCAAAAGAGATCAAAGACATCTCT
GGTTATACTCACGGTGTGGGTTGGTGTGCTCCTCAGCAGGGTGCTTGCAAGCTCTCTTTG
AACATCAAGGAAGGCGTTATTCAGGAGGCTCTTGTTGAGACTATCGGTTGTACTGGTATG
ACTCACTCAGCTGCTATGGCTTCTGAGATTCTCCCAGGCAAGACTATTCTTGAGGCTTTG
AACACTGACCTCGTATGCGATGCTATCAATACAGCTATGCGCGAGCTCTTCCTCCAGATT
GTTTACGGTCGTAGCCAGAGCGCTTTCTCTGAGGGCGGTCTCGTTATCGGTGCAGGTCTT
GAGGACTTGGGTAAGGGTCTTCGTTCACAGACTGGTACTCTCTATGGTACTGTAGCTAAG
GGTACACGTTACCTCGAGTTGACAGAGGGTTACATCACAAAGCAGTTCCTCGATAAGGAC
AGCCAGGTTTGTGGTTATGAGTATGTTCACCTCGGCAAGATGATGGAAGCTATCAAGAAC
GGTATGGACGCTAACGAGGCTGTCAAGAAGTTCACAGGTAGCTACGGTCGTACAACTGCT
GAGCAGGGTGTTGTTAAAGCTATTGATCCACGTAAAGAATAA
>30B_gene_id_261
ATGATCGAAGTAAAGATAAACGATGCCAAGCTTCAGCATGCTGCCGAGGCGGGCATGGAT
GAATTTGTAAAGGCTTTCGTGGACGCTATCCGCGAAGCGATTGGTGGTGAACTGACTGCC
GAAACCATGGCGCAGCTCAACAGCGACCAGATTACTCTTCTGGCTTGGGATATCCTGCAT
GAGGAGATGATGGATGGCGGAATGGTTCAGCTCATACATAACGGTTACGGTGCTTTCCTC
TGGAAGAACCCTACCGACAAGGCGTTTAAAAACTGGGGATTGACAGATCTCGCCAAGCTT
ATCAAGAAGAGTCATTTCCTGTATAAGACAAACCATGAAGAGATTGAGCGCGATCTGACC
GATGAGGAGTTTATGGCGCTCTACGAAAAATTTCCTGAGTTTGATGATTTTGACGATGAG
TTCGTTGAGAACGAAGAAGAGTGGACCAGCAAGGTTGCCTTCTACATCGATGATCATATC
GACAATTTCTGCGAAATTGTCAAACTATAA
>30B_gene_id_262
ATGAACAAGCAAGAACAGGAACTCCGTAAGAAGAGTCCGATACAGATACGCAACAAGAAG
GCTTCGTTCGAGTACTTCTTCGTTGACACATATACCGCAGGCATTGTGCTTACGGGTACA
GAGATAAAGTCAATCCGTGGCGGAAAGGCTTCGCTGGTAGATTGTTATTGCGATTTCTAT
CAGGGTGAACTTTGGGTCAAGGGAATGAACATCTCTCCTTATTTCTATGGCTCTTTCAGC
AATCATGAGGCTCGCCGCGACCGCAAACTTCTTCTCACCAAGCGTGAATTGCGCCGTCTT
GAGGAGGACAGCAAGCAGCCCGGTTTCACCATTGTTCCTACCCTCATCTTTATCGATAAT
CATGGTAGAGCCAAGGTGGACATAGCCCTCTGCAAGGGTAAGAAGGAGTATGACAAGCGC
CAGACTCTGAAGGAGAAGGAAGACAGAAGAGAGATGGATAGAGCAATCAAGCACTTTTAG
>30B_gene_id_263
ATGATGAATTTAAGAGAGATTGTAAAGGAGAAGATTCTGATTCTCGATGGTGCCATGGGT
ACTGAGATTCAGAAGTATAATCTTACAGAAGAAGACTTCAGAGGCGAGCGGTTCCGCGAT
TTGCCGGGTATGATGAAAGGCAACAACGATATGCTCAACATCACTCGTCCTGATGTGATA
TCTGATATTTACCGACGCTACCTGGAGGCTGGCGCCGATATTATTACCGCGAATACTTTT
TCGTGCCAGCGCATTTCGCAGGCTGATTATCACCTGGAGAACTGCGCCCGCGAAATGGCA
TTCGAGGGTGCACGCCTGGCACGTATCGAATGCGATAAGTTTTCTACGCCTGATAAACCA
CGCTTCGTTGCAGGAGATGTGGGACCAACCAACAAGACTTGCTCCATGAGTCCGGACGTC
AGCAATCCTGCCGCCCGCGAGATTACCTACGATGAACTTTTCACCGATGTATGCGAACAG
GTGGATGGTCTTATCGAAGGCGGTGCTGACGTGATTCTCATCGAAACTATCTTCGATACA
CTCAACTGCAAGGCGATGATAGATGCAGCGCTCACCATGATGAAGAAACATGGAGTAGAG
TTGCCTGTCATGATCAGTCTTACGGTAAGTGATCTGGCGGGCAGAACGCTCAGCGGTCAG
ACTATAGATGCTTTCCTGGCTTCGCTTTCTCCTTATCCTATCTTCTCTGTCGGCATGAAC
TGCGCCTTTGGTGCTCCTCAGATGAAACCTTTCATCGAGCACATGGCTCAGGTTGCACCT
TATTATATTAGTGCGCATCCTAATGCCGGTTTGCCTAACGAAATGGGCGAATATGACGAG
ACAGCCGAATCGATGGCTCCGCAAATAGCCGAATTCATCGATGAAGGCATCGTGAACATC
ATAGGCGGATGCTGCGGTACAAGTCCTGAATTCATCGCACATTACGCCCGTATAGCTGAG
GGTAAGAAGCCGCATCAAGTGGTGGAGAAACCTAAGTATATGTGGCTCTCGGGATTAGAC
CTTCTGCAGGTCGATGATTCCGTACATTTGCCGGTTGACGCCAGTCGGTTTGTCAACGTG
GGCGAACGCTGTAACGTGGCTGGTAGCAGGAAGTTCCTGCGTTTGATTAACGAAAAGAAT
TATGAAGAAGCCATCGGTATTGCCAGAAAGCAAGTGGCTGATGGAGCAGCTGTCGTTGAC
GTGAATATGGACGATGGTTTGCTCGATGCAAAAGCCGAGATGGTTAATTTCCTGAATATG
ATTGCAGCCGAACCAGACATTGCGAAGGTTCCGGTGATGATCGACTCTTCCAAATGGGAC
GTCATAGTGGCTGGCTTGAAGTGCTGCCAGGGCAAGTGTATTGTCAATTCCATCAGTTTG
AAGGAGGGCGAGGAAGTATTCCTTTCTCATGCCCGCGATGTGTTGCGCTATGGTGCAGCC
GTTGTTGTGATGTGTTTTGATGAGGTTGGTCAGGCTACCACTTTCGAGCGCCGCATCGAG
ATAGCAGAACGTGCTTATCATCTTCTGGTAGACAAGTTGGGCATGAATCCGCTCGATATC
ATCTTCGACCCGAACGTACTTGCCATAGCTACCGGTATGGAGGAGCATGATAATTATGCC
GTTGAGTTCATCCGTGCAACGGAGTGGATTCATCAGAATCTGCCTGGCGCACATGTCAGC
GGAGGTGTCAGTAACCTCTCGTTCTCATTCCGTGGCAATACTTATATCCGTGAGGCTATC
CATTGTGTTTTCCTGCATCATGCCCAGCAGGTAGGTATGGACTTTGGTATTGTAAATGCC
AAAGCCAGAATGGATTACAATAAAATTCCTGAAGAACAGCTTCAGCTCATCGAGGATGTG
GTGCTGAATAGGAGAAAAGGTGCAGCTGATGAACTCATCGAACTTGCGGCAGAGATAAAA
GCCCAGGCTGATGCTGCCAAGGCTGCAGCTAAGGCAGGCGGTGTTGCTCCCAAGAAACCG
GCTGCTCCTGAATGGCGAAAGGAGAGTGTAGAAGAACGTCTGAAGTATGCGCTGCGCAAG
GGAATCACCGATTTCCTGCAGCAGGATATTGACGAAGCACTTGCCAAATATCCTCATGCA
GTAAACGTAATTGAGGGTCCTCTGATGGACGGCATGAACTTGGTTGGCGAACTTTTTGGA
AAAGGCGAAATGTTCTTGCCGCAGGTTGTCAAGACGGCTCGCACGATGAAATCGGCAGTT
TCTATCCTTCAGCCTCATATTGAGGCAGAAAAACAGGGTGGAGCAACAACTGCCGGCAAG
ATTCTGATGGCAACTGTGAAGGGCGATGTTCATGATATCGGAAAGAACATCGTCTGCGTG
GTTATGTCATGTAACAATTACGAAATCATCGACTTAGGTGTGATGGTTCCAGCCGAACAG
ATTGTACAGAAAGCTATCGATGAAAAAGTAGATGCAATCGGTTTGAGCGGACTTATCACC
CCTTCGCTTGATGAAATGGTTCATGTGGCCCGGGAAATGCAGAAAGCTGGTTTGCGCATT
CCTATCATGGTAGGTGGGGCAACGACGAGCGAACTGCATGTGGCTCTGAAGATTGCGCCT
GAATATGACGGACCGGTCATCTGGGTGAAGGACGCATCGCTCAATGCCGGAATATGTGCC
CGCTTCCTCAACGAGGCTGAATGCCCTAAGTTTGAGGCGGAACTGAAGGAACGCTACGAG
AAACTTCGCCAGAACTATCATGAAGAGCAGGCTAAGATAGCCTCGCTCTCAGAGGCAAGA
AAGAACAAACTGGAGCTGTTCTGA
>30B_gene_id_264
ATGATTAAAACTGTGATTTTTGATATGGGTGGTGTCATCATCACCCTCGACGAGAATGAG
GCAGGCAAACGTTTCATTGAGTTGGGTATGAAGGAGTTTGCGGAGAAGATGGACCCTTAT
AAACAGGTTGGCTTAAACGGTCAGCTGGAAGAGGGCAAGATTTCCGAGGAGGAATACCGT
CGGGAAGTGTGCAAGAAGATTGGCCGCGAGGTAACCTTCGAGGAACTGCAGCATTGCTGG
CTGGGCTACATGAAGGAAATTCCAGAACGCAATCTGGTTACTCTCCGCAATCTTAAGAAG
CAGGGCTACCGTGTAATCTTGCTCAGCAATACCAACCCTTATGTATCAGCCTGGGTAGAC
AGCGAGGCATTCTCTGGGGATGGTCATCCTATTGGTGATTATTTCGATGCGATGTACCGT
TCTTATGAGGTGAAGTATATGAAGCCGGATGAGAATTTCTTCCGTTATGTCCTTTCTCAG
GAGCAGATTATGCCAGAGGAGTGCCTGTTTATTGATGATGGTCCCCGTAACTGCTGCTCA
GCATCTGAGTTGGGTCTGTTTACTTATTGTCCGCAGAATGGAGAAGACTGGTGCGATAAG
ATTTATGAGCATTTGAAGTAA
>30B_gene_id_265
ATGATTAAGAAGAAAAGATGGCATTGCTTGCCAGGTCAGCCTCTTACAGAGCTCGACAAG
CAGGTAATGTTTTGGGAAAACAAGGGTAAACTTGTTCCTACCCGTGACTTGATTAAAACT
CCAGAACAGATAGAAGGCATCCGCAAGAGTGGTGTCGTAAACACCGGTTGTCTTGATGCG
GTAGCCGAGATGATCCGTCCGGGAATCAACACCCAGGAGATTGATGATCTCTGCATGCAG
TATTGTAAGGATCATAATGCCATTCCTGCGTGTCTCAATTACGAAGGCTATCCTAAGAGC
GTTTGTACCTCTATCAACGAAGTGGTTTGCCATGGTATTCCTAAGGAAGAGGATGTGCTC
GAAGAGGGCGATATCATCAATGTGGATATGACAACCATCGTAGATGGCTATTACGCTGAT
GCCAGCCGTATGTTCATCGTTGGCGGCAAGACTACTCCTGAAAAGGAGCAGCTGGTTCGC
GTAGCCAAGGAATGCCTGGAAATCGGTATGGAGGTTGCCAAGCCATACTCGTTCGTAGGT
GATATCGGTCATGCTATCGAGAAGCATTGCAAGAAGTATGGTTATGGTGTGGTTCGCGAT
CTTTGCGGTCATGGCGTAGGTTGCCAGTTCCATGAAGAGCCTGAGGTCCTTCACTATGGT
CATAGAGGCACAGGCATGCTGCTCGTTCCGGGCATGGTGTTCACCATCGAGCCAATGATC
AACATGGGCACCTGGCAGGTTTTCCTCGATGCCGACGATCCGTACGGATGGGAAGTAATC
ACCGGTGATGAGAAGCCATCTGCGCAGTGGGAGCACACGCTTGTGATGACAGAGACAGGT
GTGGAGATTCTTACACACTAG
>30B_gene_id_266
ATGAAGGATATATATATATTAGGTATAGAGAGCAGCTGCGACGATACCTCTGCTGCAGTG
CTCAAGAATGGTGTGCTGCTGAGCAATGTAACCGCCTCTCAGGAGGTTCACAAAGCTTAC
GGCGGTGTTGTTCCGGAGTTGGCTTCCCGTGCCCACCAGCAGAATGTGGTTCCAGTCGTT
GACCAGGCCATCGCGCGTGCCGGCATCAAGAAGGAAGATCTTTCTGCCGTAGCCTTCACC
CGTGGTCCGGGTCTGATGGGTTCGCTCCTTGTGGGTGTAAGTTTTGCCAAGGGTTTCGCC
CGTTCGCTCAATATCCCGATGATAGATGTAAACCATCTGCAGGGTCATGTGATGGCTCAT
TTCATCAAGGAGAGCGATGATGACCAGAGTGCACCTCCATTCCCATTCATCTGTCTTCTC
GTGAGCGGTGGAAATTCGCAGATTGTAAAGGTGAATGCCTACAACGATATGGAAGTGCTG
GGACAGACCATCGATGATGCGGCTGGCGAGGCTATTGACAAGTGCGCCAAGGTGCTGGAG
TGGGGGTATCCTGGTGGTCCTGTCGTAGATAAGTATGCACGCCAGGGCAATCCGAAGGCA
TTCAGTTTCTCTGAGCCTCATATTCCGGGTTTGAACTACAGTTTCTCTGGCTTCAAGACA
AGTTTCCTCTACAGCCTGCGCAAATGGGTGGCTGCTGATCCTGATTTTGTTGAGAAGAAC
AAGTACGATCTGGCTGCCAGCATAGAGTTTACCATCGTTGATATTCTGATGAAGAAGCTC
CGCATGGCTGTCAAGCAGACCGGCATCAAGCATGTGGCTGTAGCTGGAGGTGTGAGCGCC
AATAATGGTTTGCGCAACGCTTTCCACGACCATGCCAAGCGCTTCGGCTGGACTATCTAC
ATCCCTAAGTTCAGCTATACTACCGATAATGCGGCGATGATAGGCTGCGTGGGAACCTTC
AAGTATCGTGATGGTGAGTTTGCAACCATCGACTTGCCAGCCTATAGTAAAGTAACATTT
AAGTAA
>30B_gene_id_267
ATGGAATTTGAAACAAAGATATTGAGCAAGGGCATCCAGGAGATGCTCTACAATAGTGAC
AAGACAGTAGGCACAGCAGAGAGCTGCACAGGCGGTCGTATCGCCGAGGCGCTGATTTCT
TTGCCAGGTGCCAGCAATTACTTCAAGGGTGGTGTAGTAAGCTACACCAACGAGGTAAAG
GAGAATCTTTTGGGCGTGAGCCATGAGGTTCTGGAGGAGCAGACTGCCGTTTGCGAGGAA
GTGGCTAGGGAGATGGTGCTCGGCACAATCAAGACCCTGAATGTAGACTTCGCCATTTCT
GCAACGGGTGTGGCTGGTCCAACGGGTGGAACTCCAGCCATTCCTGTGGGCACAATCTAT
ATAGGTTATGGCGATAAGAACGATGTTCGCGTGGTAAAACTCACCGAAGATTTCGGACGC
GACATCAACCTTGCAATTGCCACAAATACAGCGCTTAAAGGCATGCTCGAATTCTTGAAA
GAACATGCTGAAGAACTTAAAAAAGAGGCTTAA
>30B_gene_id_268
ATGTCTAAGATTTGTCAAATTACAGGTAAGAAGGCACAGTTAGGTTGCAATGTGTCTCAC
TCAAAGCACCGTACAAAGAGAAGCTTTGATGTTAACCTCTTCAGCAAGAAATTCTACTAT
GTAGAAGAGGGTTGCTGGATCAGCCTCAAGATCAGTGCTGCTGGTCTTCGTCTTATTAAT
AAGGTAGGTCTCGATGCTGCTTTGAATCAGGCAGTAAAGAAGGGCTACGTAGATTGGAAG
GACATTAAAGTTATAGGAGAATAA
>30B_gene_id_269
ATGGCAAAGAAAGCGGTCGCTACCCTCCACGAAGGTAACATGGATGGTCGCGCATATACA
AAGGTTATCAAGATGGTTAAGAGCCCTAAGACTGGTGCATACGTTTTCGATGAGAAGATG
GTACCAAACGAGGCTGTTAAGGATTTCTTCAAGGATTAA
>30B_gene_id_270
ATGAACTTAGATAGAATAGAACAGCAGGCTGGTCATCTGCCAGCTTACCAGATAGCCGAC
TCTGTCAATGAAGCATTGATGGAGTCGGCTAACCTTGTTATTACAGCTCCTCCTGGAGCC
GGTAAATCAACCCTCCTCCCGCTCACCATTCTGCGGGGCATGAGTGATCAGGCATTGGAA
GGCTTCATCCATGATCATCTTAAAAGTCAGGGTAAGATTCTGATGCTCGAACCGCGCCGC
CTGGCTGCTTGCCAGATTGCCAAACGGATGGCGCAGATTCTGGGAGAGCCCGTGGGCAAA
ACCATCGGCTATCGGGTAAGATTCGAAAGCAAGGTTTCGGATGATACACGCATCGAAGTC
CTTACCGAGGGCATTCTCACCCGAATGCTGGTCAATGATGCTACACTCGAAGGCGTTTCG
TGCCTCATCTTTGATGAGTTTCATGAGCGCAGCATCAATTCCGATCTGGCGTTAGCGCTG
GCCCGGCAAACACAGGAAATCATCCGCCCCGACCTGAAGCTCATTATCATGTCAGCAACA
ATCGATGCTTCTATCATCTGTCAGGCACTTCAGGCTCCGCTTATCGAGAGTAAAGGCAGA
ATGTTTCCGATAGAAACCATTTATGCAGACCACGACATCGACAGATATCAGGTAGCGCAG
GAAATGGCAGCCACAATCTGTCAGGCTTTCAGAAACCAGGAAGGTGACATTCTTGCCTTT
CTGCCGGGACAGGGAGAAATCATGAAATGCGAAGAACTGCTTCGCTCTGCCTTATCTTCA
ACGGAAATCTATCCACTCTACGGTAACCTCTCGCCAGAAAAGCAGCGGCTCGCCATCGCT
CCTTCCAAACCGGGTGAACGGAAAATCGTACTGGCCACTCCTATCGCCGAAACTTCTCTC
ACCATCGAAGGAGTAAGAATCGTTGTGGATTCCGGACTCTGCCGAAAACTGGTTTATGAT
GCCCGTACAGGCTTGAGCCATCTCGAAACCGTTCGTATCAGTCAGGACATGGCTACGCAA
CGAAGGGGGCGTGCGGGCAGAATCACATCAGGCGTATGTTACCGGCTTTGGACACAGACC
TCGGAACATCTGATGCCAGAACAACGGCTGCCCGAAATACTGGATGCAGATCTCTCTTCG
CTGGTTCTCGACATTGCAGCTTTCGGAGAAAACAAACCGGAACTGCTGCCTTGGCTCACC
CTTCCTCCCAAGGGCAACCTTGTATTGGCACAGCAACTTCTTATGTCGCTCAACGCCCTC
ACTCCTGATCATGATGCTCACGCTCTCAGTGGCAGCATCACCGCAGAAGGCAGCAGAATG
GCTCAACTTCCTTGTCATCCGCGCATTGCCAAGATGATGATCAGCAGCGATTCTCCGGCG
AGCCAAGCCCTGGCCTGCGACATTGCTGCTCTGCTGGAAGAGAAAGACCCGATGGGCGAA
AATGAAGATTCAGACATGACGCTCCGCCTTTCTATCCTCCGTTCCGCACGCTGCAAGAAG
AATCTGGGGCGTTGGAACCGTATCGCTCAGATTGCCCAGGAATACAGGAAGATGCTGCGT
ATCAGGGAAGACAACGAGCCAATTGATGCAGAGGAAGTGGGCCACCTCATCGCCCTAGCC
TACCCTGAGCGCATCGCCCATGCCACCGACCATGCGGGCAACTTCAAGATGTCGAATGGC
AACACGATTTTTATCGACCCGTGCGACAGCATGGCAGCAAACGAATGGCTTGCCATTGCA
TCACTCAACCTCGCTTCAACCTCATCATCCAATTCTGGGCAGGGACGGAAAGGAAGGGTA
TTTCTCTCAGCCCCCGTCAACTGGAAGAACTTGCCTGTGCAAACCTGCGAGAATATTTCC
TGGGACAGCAAAGCGCTGGCAGTAAAGATGCAGCAGGAAACACGGATAGGAGCACTCATC
ATAGACAGCAAGCCGATACAGAATGCCAGCCGAGAGACTGTTTCTAATATTATCTGCGAA
GCTGCCAGAAAAGACGGACTCAGCATGTTCGATTGGAACGAATCGGTTCATCGTCTGCAA
CTGCGCGTGGCACAAGTAGCTGAGTGGCATCCGGAGTTAGAGATTCCTGACCTGTCAACA
GAGCATCTCCTGACAACAGCCCGAGCGTGGCTCCCTTTCTATCTCGAAGAAGGTGGTAAG
ATGAAGACTTCTGTTACAGAGCTGAAGAAACTCAACCTGCGCGAAATCTTATGGAACATC
CTTCCTTATGAGCTTCAGCAGGAGATAGACCGCCTTGCTCCCACCCACATCCGTGTGCCA
TCGGGCAGCAATATCCGCATCGATTATCGCCTGGGAACCGAAGCCCCGGTTCTGAGTGTG
CGGCTTCAGGAGTGTTTCGGAATGACATCAACACCCACTGTCGATGCTGGCAGACAGCCC
CTTCTGCTTGAGTTGTTATCTCCCGGCTTCAAGCCCGTTCAGCTTACTCAAGATCTCGCA
AGTTTTTGGCAAGGCACTTATTTCGAAGTCCGCAAGGAACTGAAGCGCCGTTACCCTAAG
CATTTCTGGCCGGAGAATCCGTTAGAGAGCCAGGCCGTGAGAGGTGTCAAACGATGA
>30B_gene_id_271
ATGAAAGTATATTTGTTCATTTCCAACCATAAGAAGTTGCTGAAGATGTATCTTCCATAC
ATCGAAGCCTTGAATAAACAGCTCGACATCACCAACAGTCTGGTTGATGCCGACATTGTG
TTGGTTATAGGAGCATGGACATGGCAGGGAGCCCAGATAGCCAAGAAAGCAAAGCAGATG
GACATTCCCTACATCGTTTGTCCACTAGGCGATATTTCTGAGAGAAACTGCAAGAACCCT
TACTTGAAGCGTTCACTGCAACAGTCTATGTATCAGAAAGCCATGTACGCCAAAGCCAAC
CTCATAGTAGCTACTACCCCTATGGAGAAAAACTATCTGGAAAAGAAAGGTTGGAACAAG
CGCATCGCCCTGATTCGCTATGCAGGCTACAGTCATCTTACCAACACTGAAGCCATGATG
CAAAACTGGCAGGAGACGGATGAGGAGACGCTGGCAGTCTTCGAGCAGCAAAAGACAGAA
GCCATCGCTGCCCAAACCAAACAGGCAATCATCGCACAGATTATGCAGATAAAAAGCCGC
ATGCCGCATCAGAATATTCCGCAAAAATATCTTGACGATTTACACACTCTCCTCTATGCT
GATGATTATGATGAGGATGCTATCAAGCAAGAACTGGCAGAGAAGAAACTCTCTTCCTAT
GCCGCCTCCGTTTTCCAGACCATGACAGATAAAACAGGACTCACAGAAGGCTTCATGCCG
ATTCCTGCCAAAAAGGGCAGAAAGAGTAAAGAGATTCTGAAATTTGTGAAATAA
>30B_gene_id_272
ATGATGATCATTAGTACAACTACTATAATAGCAGGCGCAGTGGTGGTTTTATTGGCGGTT
CTCGGATCGCTGATAAATCCATTTCTGCGCTCGTTGCGCTTTCAAAAAACAGAAACGGCA
GAGAATCAACCTCCTGTCAGCATACTCATTACCGCACACGATAATCTTGCTGAATTGGAG
AGGAATCTCCCTATGTTCCTGCGTCAGCAGTATGCTGCCGACTATCAGGTAATCGTAGTC
TGCCAGAGTACAGATGGCGAGACACAGGATTTTCTGAAGCGAACTGCAGCCGAAAACCCT
CATCTGTATTATACTTACATTCCTGAGAGTTCACGCTATATGAGTCGCAAGAAATTGCAG
ATTACACTGGGTGTGAAGGCAGCCAAACATGAATGGATTATTCTGACAGAGCCTAATTGT
CGCCCAAGCAACGACAAGTGGCTGCAAACCATGGTCCGTCAATGCCAGGACCCTAACCAT
CTGGTATTGGGATATGTAGCCCTTGATGAGGAAACCAAGAGCATACGCCGTTTCGACAGC
ATCCGCAAGGCTTACTATGTTTTGCGCCGTGCCCAGCAGACTTACGGCTATCGCAGCCAC
ATGCCAAACGTAGCGTTCCGCAAAAGCGACTTCATGAAGGAACAGGGCTATCAGGGCAAC
CTGGAATATGTTCGAGGCGAATACGATTTTCTCGTCAACAAGTATGCACATTGTGGCGAT
ACAGCTACAGAACTGGATTGCGATGCATGGCTCATCCGCGAAGCACCATCGAGCAAGAGT
TGGCACAATGCCCACCTCTATCTGCAGGCTTCACGCAAGAGTTTGGAAAGAGCCGGTTCC
ATGCGAACCCTCATGTTCTTTGACCATCTCATGCCACATCTCAGCCTGATAGCAACACTG
GCCGTTGCAGCCTACTCTATCCTCATGAAGAATTGGATTCTTACAGGATGCGCAGGTTTC
AGTTTCCTCCTGCTGTTCATCGTGAGAATGCTGATAGCCAACAAGGCCATCAAACACTTT
GATGACGGAATAGCGATGTTCAAACTGCCATTCTTCGAATATGGAATTATCTGGAGAAAT
CTGGCTACCAAATTGCGCTATTGGCGGGCTGACAAAAACGATTTCACTTCTCATAAACTC
TAG
>30B_gene_id_273
ATGAAAGGTACATTTCCGATAGATAAGTTTCAGGAGATACAGACTCCGTTCTACTATTAC
GACACCAATGTGTTGCGCCAGACATTGAAAACCATCAATGAAGAGGCTGGCAAGCACGAG
GGATTTGAAGTGCACTATGCCGTAAAGGCAAATGCCAACCCTAAGGTGCTCAATATCATC
TGTCAGGCTGGTTTAGGAGCCGACTGTGTGAGCGGAGGAGAAATTCAGGCTGCCATCAAA
GCCGGATTCCCAGCCAGCAAGATTGTTTACGCTGGTGTAGGCAAAAGCGATTGGGAAATC
AACCTCGGATTGGAGAAAGGCATCTTCTGCTTCAATGTAGAGAGTATTCCGGAGTTGGAA
ATCATCAACGAACTGGCTGAAAAACAGAATAAGATTGCACAGGTTTGTTTCCGCATCAAT
CCGGATGTCGGCGCCCATACGCATGCTAACATAACAACTGGTCTGGCAGAAAACAAGTTC
GGTATTGCCATGCGCGACATGGAAGCCGTAATCGAAGAGGCTTTCAAGATGAAGAACATC
AAGTTCCTGGGTCTGCACTTCCACATTGGTAGTCAGATACTTGATATGGGAGACTTCGAG
GCTCTCTGTAACCGCATCAACGAGTTGCAAGACCAGTTGGAGGCTCATCACATCGTAGTA
AAGAACATCAATGTAGGCGGTGGATTGGGTATCGATTACAACCATCCAAACCGTGTGCCT
ATCCCAGACTTCAAGGATTATTTTGATACATACGCTAAGAAACTGAAGTTGCGCGATGGT
CAGAAGCTTCACTTTGAGTTGGGCCGCGCCGTAGTGGGTCAGATGGGTTCTCTCATCACC
AAGACACTCTACATCAAGCAGGGCACAGCCAAGCAGTTTGCCATTGTGGATGCAGGAATG
ACCGACCTCATCCGTCCAGCCCTCTATCAGGCTTACCATAAGATTGAGAACATCTCAAGC
GATGAACCTGTAGAAACTTACGACGTTGTAGGTCCAATCTGCGAATCAAGCGATGTCTTC
GGCAAGGCTGTCGACATCAACAAAGCCCATCGCGGCGACCTCATCGCCCTCCGCTCAGCC
GGAGCCTATGGTGAGATCATGGCGAGCCAGTATAACTGTCGCCAGTTGCCAAAGGGGTAT
ATTACAGAAGACTTTTAA
>30B_gene_id_274
ATGAAGGTAATGAAATTCGGAGGTACTTCTGTAGGCTCACCAGAGCGCATGAAGGGAGTA
GCCTCTTTGGTTACAGAATCAGGTGAACCAACTTTCATCGTATTGTCTGCGATGAGCGGT
ACAACAAACTCTCTCGTTGAGATCTCTGACTATCTTTACAAGAAGAATCCAGAGGGCGCC
AACGAGGTAATCAACAACTTGGAGAAGAAATACATGCAGCATGTAGAAGAACTCTACTCT
ACCGAGGAGATGAAAAATACGACTCGTGAGTTCTTGCAGGGCGAATTCAACTATCTCCGC
TCATTCACCAAAGACCTCTTCACTTCTTTCGAGGAGAAGAGCATCGTGGCTCAGGGCGAG
ATGATGAGCACCAACATGGTTGTAAACTACTTGAAGGAACAGGGTGTAAAGGCTGTATTG
CTCAACGCATTAGACTTTATGCGAACTGACAAGAACGCAGAACCAGATCCTCAGTACATC
AAGGAGAAGTTGGCTGCTATCATGGAGCAGAACCAGGGCTATCAGATTTACATCACTCAG
GGATTCATCTGCCGCAACGCATATGGCGAGGTTGACAATCTGCAGCGTGGCGGTAGCGAC
TACACCGCATCTCTTATCGGTGCAGCTCTCCCAGCTGAAGAGATTCAGATCTGGACCGAC
ATCGACGGAATGCACAACAACGACCCTCGTGTCGTAGAGCACACTGAGGCAGTACGCCAG
TTGAACTTCGAGGAGGCTGCTGAGTTGGCTTACTTCGGTGCCAAGATTCTCCACCCTACC
TGTGTTCAGCCAGCTAAGTATGCAGGCATCCCTGTACGCTTGAAGAACACCATGGATCCT
AAGGCCGACGGTACAATCATCGACAATGTCATCGTACGCGGCAAGATCAAGGCTGTTGCT
GCCAAGGACAACATCACAGCCATCAAGATCAAGAGTAGCCGCATGTTGCTCGCTACAGGT
TTCCTCCGCAAGGTATTCGAAATCTTCGAGAGCTATCAGACTCCAATTGATATGATTGCC
ACTTCTGAGGTGGGTGTCAGCATGAGTATTGATAATGATTCTCATCTTAACGACATCGTA
AACGAGCTGAAGAAATATGGTACAGTAACTGTAGATTCAGATATGTGTATTATCTGCGTT
GTAGGTGATTTGGACTGGAGCAACGTTGGCTTCGAGACCATCGCTACCGATGCGATGAAG
AACATTCCTGTACGCATGATTTCTTACGGTGGTTCTAACTATAACATCTCATTCCTCATC
AGAGAGAAAGATAAGAAGCAGGCATTGCAGAACTTGAGCAACGTATTGTTCGAGAAGAAG
TAA
>30B_gene_id_275
ATGTTAATAGATTATCAGAACGTCAGCATATATCAGGCCGACAAGTGCGTGCTCCAAAAC
ATCAATTTCCATATTGACGAAGGAGAATTCGCCTACCTTATTGGAAAAGTCGGCTCTGGT
AAAAGTTCGCTATTAAAGACACTTTATTGCGAACTAGACCTTGTAGAAGGCGAAACCGAG
AAGGCTGAAATTCTCGGCAGAGACCTCAAAACTATCAGGCGAAAGGAGATTCCGGCTCTG
CGTAAGGAATTGGGAATCATCTTTCAGGATTTCCAGCTGCTACACGACCGCACCGTTCGC
AAGAACTTTGAATTCGTACTCAAGGCAACAGGCTGGAAAAACAAAAAAGACAGAGAAAAG
CGTATCGAAGAGGTGCTCAACGAAGTAGGCATGATTGATAAAATCGACAAGATGCCTCAT
GAGCTCTCAGGTGGTGAGCAGCAGCGTGTAGCCATTGCCCGCGCCATTCTCAATAATCCT
AAAATCATCATCGCCGATGAGCCTACAGGCAATCTCGACCCAGAGACTGCCAGTAACATC
GTGAGTCTGCTGAAAGACATCACCAAACAAGGCACAGCTGTTGTGATGACAACCCATAAC
ATCCCGATGCTCGACAAATTCCCAGGCATCGTTTACCGCTGTAAGGAAGGTGTGCTCTAC
GACGTAACCAACGAGTATAACCACATCGACCTCACAGAGGATGGAGAAGATAATTAA
>30B_gene_id_276
ATGGAAATAGATTTCGAAAAATTAGGCGGACTGGTTCCTGCCATCATCCAAGACGCAGTT
ACAAAGAACGTCTTGATGCTTGGCTTCATGAATCAGGAAGCATACGATAAGACAATAGCA
ACCAAAAAGGTAACATTCTGGAGCCGTTCACGCAACTGCCTCTGGACAAAAGGTGAAACA
TCAGGCAACTTCCTGAATCTCGTTAGCATTCAGAACGACTGCGATAACGACACCTTGCTG
GTTAAGGTTCACCCAGATGGTCCAACCTGCCACAAAGGTACAGACACCTGCTGGGCAGAA
GAAAATACACTCAACCCAATCCTCTTTCTCTCAGAGCTTCAGGACTTCATCAACAAGCGC
CACGAAGAAATGCCAGAGGGAAGCTACACTACCAGCCTCTTCAAGAAAGGCGTTAACAAA
ATGGCACAAAAGGTTGGAGAAGAAGCTGTTGAAACCATTATCGAAGCCACAAACGGCAAC
AACGAGAAACTCATTTACGAGAGTTCAGACCTTCTCTATCACCTCATCGTTCTGCTCACA
AGCAAGGGCTTGAGAATAGAAGATGTTGTGAAAGAACTTCAGATGCGTCACGATCCGGAA
TGGGATAAGAAACGCCGCGTTGCCAAGAGCAAGGGCGAAATGAAATAA
>30B_gene_id_277
ATGGTGAAAATTCAAAGTAAAAGCAAAGGATTAGCTAAACGAATCGTTCCTTGTCTTGAT
GTAAAGAACGGCGAGACGGTAAAGGGAACCAATTTCGTAAACCTTCGCAGCGCTGGTGAC
CCGGTAGAACTGGGAAAAGCTTATAGCGATGCTGGAGCCGATGAGCTCGTATTCCTCGAT
ATTACAGCGAGTTTCGAAGAGCGCAAAACCTTTACGGATATGGTAACCCGCGTGGCTGCC
GAAATCAATATCCCATTTACTGTGGGAGGTGGAATCAATGAACTCAAAGATGTTGACCGC
CTGCTCAACGCAGGAGCCGACAAGGTTAGCATCAACAGTGCTGCCATCCGACATCCGGAG
CTCATCGATGAAATTGCCAACCATTATGGCTCACAGGTTTGCGTATGCGCCATTGATGCA
CGTCTCGATTCTGACGGCTGGCACTGTTATGTAAAAGGCGGAAGAGAACGGGTGGAACTA
GGACTGTTTGACTGGGCTAAGGAAGTAGCCGACCGGGGTGCCGGTGAAATTCTCTTTACC
AGTATGGATCATGACGGTGTGAAACAGGGATTCGCAAACGAAGCCCTCGCCCGTCTTGCT
GAAGAAGTAAGCATTCCTATCATCGCCTCAGGAGGTGCAGGAAAAATGGAGCATTTCCGC
GATGCGTTCACCCAAGGCAAGGCAGATGCTGCCCTGGCAGCCAGCGTGTTCCACTTTGGC
GAGATTGCCATTCCTGACCTCAAGAAATACCTGAGAGAAGAAGGAATCAACGTGAGAATA
TAG
>30B_gene_id_278
ATGATAGAATTAATTCCAGCTATCGACTTGATAAATGACCAGTGTGTTCGTCTTACCAAA
GGCGATTACGACCAGAAGAAGGTTTACAATGACAATCCTGCCGAGATTGCAAAACAGTTT
GAGCAGATGGGCTTCAAACGCCTTCATGTAGTAGACCTCGATGGAGCCAAGTCAAAGCAC
ATCGTAAATGATGCGGTGTTGAAGGCCATTACCACAGAAACCTCTCTCGTGGTTGATTTC
GGTGGCGGAATCAAGACCGAAGAAGATATTGAGAAAGCTTTTGCTGCAGGAGCAAGCATG
GTTACAGTGGGCAGCATTGCCGTCACCAATCCTGAACTCTTCATGCAATGGCTAGACAAG
TATGGAGCTGACCGCCTGATTCTGGGAGCCGACGTAAGAAACGGAAAGATTTCTATCAAC
GGATGGAAAGAAGATTCTTCTGAAGATCTCCTTCCTTTCCTGAAAAAGTACATCGATAAA
GGAGTACGCTATGTTCTCTGCACAGAAATCAGCAAAGACGGAACGCTGCAGGGACCTGCC
ATAGAACTCTACAAAGAAGTAATGGCTGCCTATCCTCAACTGCATCTTATTGCCTCAGGC
GGAGTGAGTTGCAACGAAGACATCGAAGCATTGGAAACTGCAGGAATTCCTGCCGTAGTA
TTTGGAAAAGCTTTCTACGAAGGGAAAATCGATGTTAAGAAACTAGTTAATAGTTAA
>30B_gene_id_279
ATGGATGTAGCAATCGTAAAATATAATGCCGGAAATATCTATTCCGTAGTCAACGCCATG
AAGCGTTTAGGCATCGAACCTGTACTTACAGATGATGCAGAAATGCTCCAGAAGGCTGAC
CGCGTTCTCTTCCCAGGACAAGGCCAGGCAAGAGAAGCAATGGAATATCTGAAGGCTCAT
CAGCTTGATCAAGTAATCAAGAACTTGAAGCAACCCGTCCTGGGCATTTGTGTAGGACAG
CAACTCTTGTGCCGCCATTCGGAAGAAGGTGACGTAGATTGCATCGGAATCTTTGATGTA
GATGTAAAGCGATTCCTGCCTCAGAAACACGAAGACAAGGTGCCTGCTATGGGCTGGAAT
GAAATCTATGATTTGAAGACTGACCTTTATAAGGGGTTCGGAAACAGAATGGATTCTGAC
TCAGACAAGTCTACCGCTGATGCACTGCTTCATCCCTACTCCTATTTCGTACATAGTTAT
TATGTGCCACTCTGCGAGGAGACCATTGCCAAGGCAGAATACATTCTTCCTTATAGCGCA
TCGCTCCACAAAGATAATTTCTATACCTGCCAGTTCCATCCGGAAAAGAGCGGAAAGGTG
GGAGAACGGATTTTAAAGAATTTTTTAGAGATAAAATAA
>30B_gene_id_280
AAGAAAATAAAAGCAAAAAGATTACGAAATATAGTAGATTTCTTTCAGAAAGTTAGAAAT
ATGGCGTGTTTTTACGTTTCCGTTAAGTGA
>30B_gene_id_281
ATGGGAGTTTCCAAGCTCCGCGAAACTCGCAAGGAGGAAAAACTTGACGAGAATGCCAAC
GAGAAGGGATACGGTTCTATCGTTGTCATCGAGAACGTATTCGCTTACAAACAGGTCATC
CCGCTCCAGTTAGGCGACAACATCATCGGCCGCTACATGAAGAACAGCGGAATCAACTGC
CCTATCGAAACCGTAGACCCAAGCGTTGACATGAACCATTGCGTAATCAACGTTAGCCGC
GACAAGAAAGGCAAATTGAAATATGTACTCCGCGATGGACCAAGTTATACAGGAACTTTC
GTTGACAATGAGATTCTGGGTGACAGAGAACGCCGCGTTATCGAAGACGGAACCCTGTTC
ACCATCGGAGCAACTTCTATCATTCTCCGCACAGCAGACAGTGAAGAAGAAAACTAA
>30B_gene_id_282
GTGATTGTCCCAGGATTTGGTGGCTTCATGGCTCATCATGTAGATGCGCGTTACGATGGC
AGAGACAGCATGTTTCTGCCACCGCTGAGAACTATTGGCTTTAACCCACAGCTCCAGATG
AACGATTCTCTCCTTGCACTTTCGTATGTTGAAGCATACGACATCAGCTATCCGGAAGCT
TTGAACCGCATTGCTGATGAAGTGACAGAGATGCGACAGACTCTGGAGAATTCAGGAAAA
TTTGAACTGAATGATATTGGCACCATCATATTGAACGAAGACGGAAATTATACCTTCGAA
CCATGCGAGGCGGGCATTCTTACCCCTGAGTTGTATGGTTTGGGTGGCTTAAACATGCTC
CCACTCGCGCAGATTTCTGCAGAAGAGGTTCAGAAGACTGAAGATTCTGCTGCTTCAATC
ATTGAAATGCCAGCAAAGACAGTAGAAAACAATCGTACAGAAAGCGAAGTCAAGAATCAG
GATAGTAACCAGAAGATGGAGAGTGGACTCTCTGTCAACAATTCTGTGTTCGTTAACGAA
GAAGAATCAAATGCCGAATTCATCAGCATCAAGAAGAGCTGGTTGCGCAATATTGCAGCA
GCCTGCATCGCTCTCATTGCATTCTTCACCTACTCTTCTCCATTGGGAACCCCAACCGTT
CAGAAGAGCCAAATCGACACAGGCATGCTGAACCGCATCATGCCTAAGGAGATTAATAAG
GTTGCGCAACCTCAAGAACTGGTTCTTAGTACAGAATCACAGGCAGAAGAGAGCATTCCT
GCCAAGTCTGTCAACATGACTCAGGACAACGAATTGCAAACAGCTTCTTCTTACTATAGC
ATCGTTTTGGCAAGTCGTGTTACCAAGCGCAATGCTGCGAGCTATGCTGAACTTCTCCAA
AACAAGGGATTCAAGGAAGCTAGGGTGTTAATTACGGATAATAATGTAAAAGTTATATAC
GGAACATACTCTACCGAGGGCGAAGCTTATACTGCTCTCAACCGTTTACACAACTATGAT
GCTTTTACTGACGGCTGGATTACGAAAGTGAAAGAATAG
>30B_gene_id_283
ATGAAATATACAGAGACAGAAATTGAAGGAGTCTGGCTGATAGAACCTCGGGTATTTGAA
GATGCTCGCGGCTATTTCTTTGAAGCATGGAAGCAGGCTGACTTTGATGCTCACGTTGGA
GGGCATGTGGAGTTTGTGCAAGACAATGAATCGATGTCGGCTCGTGGTGTGCTCAGAGGT
TTGCACTATCAGAAAGGTGAATTCTCGCAGGCTAAGTTGGTGCGTGTCATCAAAGGCCGC
GTGCTGGATGTAGCTGTTGACTTGAGAAAGGGCAGTAAGACTTTCGGTAAATATGTAATG
GTTGAACTGAGTGGAGAGAACAAACGTCAGTTTTTCATTCCTCGCGGTTTTGCCCATGGT
TTCCTGGTACTGAGTGACGAAGTCATCTTTACTTATAAAGTAGATAATGTTTATGCTCCT
GATTACGAAGCCAGTATTCATTGGGATGATCCTACTATCGGAATAAAATGGCCTATTGAA
GGAGTTGAGGTGCTTACGTCAGAAAAAGACAGAATCAAGGCAAAGTCTTTCGAAGAGGCT
GATTATTTCGAGTAG
>30B_gene_id_284
ATGAAAAAGATAGTTAATTTATGGCTGCTCAGTTGTATCTTGACTCTTGTTGCTTGTGGG
CAGAAGGTCGAAAAGCAACAGGAAGTGAAGGAAGATACTGCGGCTAAGAAGATGTTGCAA
GGCATTTGGTTGAACGATGACGATGAGGATGATGTGGCGTTCCGCGTAAAAGGCGATACG
ATTTATTATCCTGATTCAACCAGTCAGCCTGTCTACTTCTACATTGCTGGCGATACGCTT
GTAATGAAGGGTGCTAATCTTGCAAAATATCCGATTGTAAAACAGGCTGAGCATATTTTC
CAGTTTAAAGTGCAGAATGGGGATGTGGTTAAGCTGGTGAAGACGGAAGATAAGTCTTAT
TTGCAGCAGTTCATCCACAACCATGCTTCCGTGGCGCTGAATCAGAATACGCTGATTAAA
CGTGATACGGTGGTTGTAAGGGGCGATGAGAAATATCATCTCTACGTACAGGTTAACCCA
ACAAGTTATAAGGTCTACAAGAGTTCTTATAATGATGATGGTGTTGAGGTAGACAATGTT
TATTATGATAATATTGTGAACTTGCATGTTTATCATGGTGCCAACTGTCTGTTCTCTCGT
GATTTTCATAAGAAGGATTTCGATAAGCAGGTTCCTGCTTCTTTCTTGGACCAGTCTATA
TTGAGCGACATCGTATTCAATAAGATAGATGAATCTGGCATTCATTATCTTGCTGTTCTG
GCAATGCCTGACAGCAGTTTGAGTTATCAGGTTGAGGTTATCATTTCCTTTGAAGGAAAA
ATGCGAATGCGGGTTAAGAGCTAA
>30B_gene_id_285
ATGGATTTCATCATACAAAACTTCAATGAGTTTCTTACCTTTACGGGCTTTGCCAACGCC
TCGGCAGGAAACCTCATCATGATTCTAGTGGGAGCACTCTTTATCTGGCTCGCCATCAAG
AAAGATTTTGAGCCGCTGCTTCTGGTTCCTATCGGATTGGGAATCATTCTTGGCAACATT
CCATTCTGTGCCGATGCAGGACTCGAAATAGGTTTATACGAAGACAACTCCGTTCTGAAC
ATCTTCTACCAGGGAGTGAAACAGGGCTGGTACCCGCCACTCGTATTTCTGGGCATTGGA
GCCATGACCGACTTCTCTGCGCTCATTTCCAACCCGAAGCTCATCCTGATTGGAGCCGCT
GCCCAATTTGGAATCTTCGGCGCATATATGATTGCACTGGCTCTGGGATTCGAACCTAAC
CAGGCAGCTGGCATTGCCATTATCGGAGGAGCAGACGGACCAACCGCCATCTTCCTGAGC
AGCAAACTGAGTCCGAACCTCATGGGAGCCATTGCGGTTTGCGCCTACTCTTACATGGCA
CTGGTGCCTGTAATCCAGCCACCTTTGATGCGACTACTTACAACCAAGAAAGAGCGCGTC
ATCAAGATGAAACCGGCACGTCAGGTTTCACAGACCGAAAAGATTCTCTTCCCTATCATC
GGTCTGCTTCTCACCACCTTCATCGTTCCATCCGGTTTGCCATTATTAGGAATGCTGTTC
TTCGGAAATCTTCTGAAAGAGAGTGGAAAGACAACCCGACTCGCCAAGACAGCAAGCAGC
AGCTTGAATGATATTGTCGTTATCCTCCTCGGCCTGACCGTAGGCTGTTCTACCCAGGCT
TCAGAGTTTCTGACATTAAACACCATCAAAATCTTTGCTCTCGGTGCTCTTGCTTTCATC
ATCGCATCGGCAAGCGGGATCTTATTCGTCAAGCTGATGAATCTCTTCTTGCCAAAAGGC
AAGAAACTGAACCCACTTATCGGAAACGCCGGAGTGAGTGCCGTACCAATGAGTGCACGC
ATCTCCAACAACCTAGGTCTGGAATACGACCGCCACAACTTCCTTCTCATGCACGCCATG
GGACCAAACGTTGCGGGAGTCATCGGTTCTGCCGTTGCAGCCGGAGCTTTGCTGGGATTC
TTCAATTAA
>30B_gene_id_286
ATGGCAAAGTACGAATATAAGGTTAAAGGCGTAGATTACGTCGTTGAAATACAGGATATT
GAAGGCAATATCGCCAATGTAACCGTGAATGGAATTCCATTCGAAGTGGAAATGAAACAG
CCGGTTAAGAGCAGTAAGCAGAAAGTGAAGTTAAGTGATGGACAAAACAACATTTCTGCC
AGCTCTGTTGCAAGCGCAGGATCTGCAGCAAGTTCTGATTCTGCTTCATCAAGCAAACAG
GCAACTCCTGCTGCAGGCAAACCAGTTGTTGCCCCTCTGCCTGGCACTATCAACGAAATC
AAGGTGAAAGTCGGTGACAAGGTGAACACAGGCGATACTGTTGTCGTTCTCGAAGCCATG
AAGATGCAGAACAACATCGATGCAGAAACTTCAGGAACCATTACCAGCATCAACGTGAAC
AAGGGAGACGCTGTGATGGAAGGAGACACGCTTGTGACAATCGCTTAA
>30B_gene_id_287
ATGAAGAAATTGGGATTTCTGATAACCATGCTAGTCATCGCGTCCTTGCCCGCTTGGAGT
CAAGGAGCCAAAAGTATCCGTATTACGGAGGTGATGACCGACAACCGTACCAATCTTGTA
GATGAGTACGGGCAGCACAAACCATGGGTGGAATTGAGCAATTCCTCCTTTACCACGTAT
AATGTACGCGGTATGTTCCTAACCACCGACCGAAGGGTTCTCGACAAGAAAATATCGCCT
GAAGCTCGCCGACAGCTGATGTGTCCATTGCCTAACAATGAACCACGAACCACATTGGGA
GGCAAGAAAAGCATCGTTATCTTCGACAGCAGTTCCTGGTACCTGGATGGCAGGAACGGA
CAACATTGGAAGGCAAAGAATTCTTCCAACTCGGGACCTTTTCATCTCAATCTTATTCTA
CAGGAAAAGATGCCCAACTGGATAGCACTCTATGACGGAAATGCCGTTGACCTGATAGAC
TCCGTAAGCGTGCCAGTGTTGGCTGCCGATGAGAGTTTTGAACTGAGTAAGGACTTCAAG
ACATGGGAGAAAGCCATTGCCGGATCAGTAACTCCAGGCTATCTGCCTCAAAACACAGGT
TTGAGTAAAGCCCAGCAATTGAAGAAAAGCGACCCATACGGAATAGGAATCGCCGTACTT
TCAATGGGAATCGTATTTGCCTGCCTTGCTCTCCTCTTCATCGTGTTCTGGGTTTTCGGA
GCCTACATGAAACATAAACAGCGCATCGCCCGTGCTACTGAGAAGCACGCCACCTTATTA
TATAAGACAGGAAAGAAGACCATCGAGGTTACTCAAGGCCTCAGTCATAAGACCAACGTG
ATTCTGAAAGATGGTTTAGAAACCAAGGGTATTGATAAGGAGATTTACATGGCAGTCATC
TCCCTTGCACTACAGGAATATCTGGAAGATGTTCATGATGTAGAACCAGGCATTATCACC
ATCAAGCCAAAACAGACCAGATGGAATGCTCCGAAATTCAACAACAACAATAACAACGTT
AAAATATAA
>30B_gene_id_288
ATGGATTGGATTGTTAATCTCTTCACCAATACCGAGTCGGTGGCTCACATCGCCCTACTC
TACGCTATCGTGATAGCTATTGGTGTTTACCTCGGAAAGATAAAGATTGGCGGCATTTCA
TTAGGTGTCACCTTCGTTCTCTTCGCAGGTATTTTGGCTGGCCACGTTGGCTTCACCGGT
CCAAAGGAAATTCTCACATTCGTGCAAGACTTCGGCTTGATCCTCTTCGTCTTCATGATT
GGTCTCCAGGTAGGACCTGGCTTCTTCGAGAGTTTCAAGAAAGGTGGTGTTACACTCAAC
ATGCTTTCGGCTAGCGCTATTCTGCTCAACATCCTCGTGATGTTTGGTTGCTATTATCTC
TTCTTTGATACGAGCAACCCTAACAACCTGCCTATGATGGTAGGTACTCTCTATGGTGCG
GTTACTAATACTCCGGGTCTTGGTGCTGCCAACGAGGCTTTGCTCAGCGTCTTCCCTAAT
GGTGCTCCAAGTATTGCCAATGGTTATGCATGTGCTTATCCTCTTGGTGTAGTGGGCATT
ATCGGTGCTACTATCCTTATCAAGTACATCTGTAAGATTAATACTGCTGATGAGGAAGAA
CAGCTTAACGAAGAAGATGCTGCCAACCCACACGCTAAGGCCCATAACATGCACTTGCGC
GTGGAAAATGCTTATATTACAGGCAGAACGCTGAGAGAAGTTTCAGAATTTTTGAACCGT
GACATTGTATGTTCACGACTGCTCCACAATGGCGAGGTGAGCATTCCTAACAGCAAGACT
AAGTTTGAGGTTGGAGACGAATTGCTCGTTGTATGTGCAGAGGCTGATGCTGAAGCCATC
AAGGCTTTTATCGGACCAGAGGTTGAAGCTGAATGGGACCGCGAGAAGGATGAAGTACAG
CACTTTGTTTCTCGCCGTATCATCGTTACCCGTCCGGAAATGAACGGTAAGACCTTGGGT
AAGATGCACTTCTCCAGCGTATACGGCGTTAACGTAACCCGTATTTCCCGTCAGGGAATG
GACATTTTTGCAGGCAGAAACCACCACTTCCACGTAGGTGATAAGATTCTGGTTGTAGGT
CCTGAAGAGAATGTAAACCGTGTGGCTGAAATCATGGGTAACTCTGTAAAGCGCCTCGAT
GCGCCTAACATTGCCACTATCTTCGTAGGCATTATGGTAGGTATTATCTTCGGTTCTCTC
CCATTTGCCATTCCGGGAATGCCGGTGCCTTTGAAGTTGGGTATTGCCGGAGGTCCGCTT
ATCATCGCCATCCTCATCGGTCGTTTCGGCTATCGCATGAAGCTGGTAACTTATACGACG
ACTTCGGCTAATATGATGCTGCGAGAAATAGGACTTGTACTCTTCCTGGCGAGTGTGGGA
ATCAAGGCTGGTGCCGGATTCTGGGACACAGTAGTACAGGGTGACGGTTTGAAATATGTG
GGATGCGGTTTCCTCATCACCGTTATTCCTATCCTCATCATCGGTACGATTGCCCGCCTG
AAGTTTAAGTTCAACTACTTCACCATCATGGGTATGCTCGCCGGTACTTACACAGACCCT
CCTGCATTGGCTTATGCAAATGCTTCTTGCTCTAAAGAGGCTCCAGCTGTAGGATACTCT
ACGGTTTATCCATTGAGCATGTTCCTCCGTATCTTTACAGCCCAGATAGTGGTGCTGTTC
TTCTGCGGAGCGTAA
>30B_gene_id_289
ATGAAAATTGAAGATTTTAACTTTGCCGGTCACAAGGCAATCGTGCGCGTTGACTTCAAC
GTGCCATTGGATGAAAATGGTAATGTAACAGACGACACTCGTATCCGCGGTGCCCTTCCT
ACATTGAAGAAGGTACTTGCAGACGGCGGTGCGCTCATCATGATGAGCCACATGGGTAAG
CCAAAGGGCAAGGTTAAACCAGAGCTTTCTCTCTCTCAGATTGTTAAGAACGTATCAGAC
GCTCTCGGCGTAGACGTTAAGTTCGCTAAGGACTGCGGTAACGCTGATGCTGAAGCAGCT
GCCTTGAAGCCAGGTGAGGCTCTCTTGCTCGAGAACCTCCGCTTCTATCCAGAAGAGGAA
GGCAAGCCAGTTGGCGTTGAGAAGGGTACTCCAGAATTCGATGCTGCTAAGGCTGAGATG
AAGGAGCGCCAGAAGAAGTTCGCGGCTAAGTTGGCTTCTTACGCTGACGTATATGTAATG
GACGCATTCGGTACAGCTCACCGCAAGCACGCTTCTACAGCTGTCATCGCTGATTCTTTC
GACAAGGATCACAAGATGCTCGGTTTCTTGATGGAGAAGGAAGTTAAGGCTGTTGACGCA
GTTCTCGGCAACATCAAGCGCCCATTCACAGCTATCATGGGTGGTTCTAAGGTTTCTACT
AAGATCGGTATCATCGAGAACCTGTTGACTAAGGTTGACAACTTGATTCTCTGCGGTGGT
ATGACTTATACATTCTCTAAGGCTCTCGGTGGCAAGATTGGTATGTCTATCTGCGAGGAT
GACAAGCTCGACGTTGCTCTCGACGTAATCAAGAAGGCTAAGGAGAACGGTGTAAACCTC
GTACTCGGCACAGACTCTATCTGCGGTGACGACTTCAAGAACGACTGCAACACTCAGGTT
TGCCCATCTAACAACATTCCTGACGGTTGGGAGGGTATGGACGCAGGTCCTGAGACTCGC
AAGGCTTTCGCAGCTGCCATCAAGGGTGCCAAGACTATCCTCTGGAACGGTCCTGCAGGC
GTATTCGAGTTCGACAACTTCGCTGGTGGTTCTAAGGCTATCGCTGAGGCAATCGCTGAG
GCTACTAAGGAAGGTGCATTCTCACTCATCGGTGGTGGTGACTCTGTAGCTTGTATCAAC
AAGTTCGGTTTGGCTGATCAGGTATCTTACATCTCTACAGGTGGTGGTGCACTCCTCGAG
GCTATCGAGGGTAAGGTATTGCCAGGTGTAGCAGCTATCGAAAAGTAA
>30B_gene_id_290
ATGGCGAAAGATAAGATTGCTTTTGTGTGCAGCAATTGCGGACAGGAAAGTGCCAAATGG
ATGGGAAAATGTCCTAGCTGCGGACAATGGAATACATTTAAGGAAATTCGTATTGCTGCT
GATTCCGGATCGCAGGCTGCGAAGAATGCCGGAATGACCATGCGTCATGGTGGGGTTGCC
ACGATGTTTGGCGGGCAGCACAGCGAGCATGACGCTGCGCCGATGAAACTTCGCGATATT
TCTGCGATTGATGAACCGCGCATCGATATGAGGGACGAGGAGCTGAACCGTGTGCTGGGT
GGCGGAATGGTCCCTGGCAGCATTACGCTCCTGGGCGGTGAACCGGGAATCGGTAAGAGT
ACGCTCACCTTGCAGACTATTCTGAACATGACTGACCGCCGCATCCTGTATGTGAGCGGA
GAGGAAAGTGCCCATCAGATTAAACTCCGTGCCGACCGGTTGGCTAAAGGACAGGCGATG
CTCAGAGATGGCTCTTCTGCGGACACTCTGAAAACGGCTTCTCTTTCATCAGAAGGAGCC
TTTGATCATATTACGGTTCTCTGTGAAACACAGTTGGAGAAAATCTTCAGCCATATTCAG
GAAGTGGCTCCTCAGCTGATAGTTATAGATTCTATCCAAACTATCTCTACAGAAGAGGTT
GACAGTTCGCCAGGTTCTGTTTCCCAAGTTCGCGAGTGTGCAGCCTCCCTGCTCCGTTTT
GCCAAGACGAGTGGCATTCCGGTCATTCTGATAGGTCATATTAATAAGGAGGGAACGCTT
GCCGGACCAAAGATTTTGGAGCACATCGTAGATACGGTAATTCAGTTTGAGGGCGACCAG
CATTACATGTACCGCATCTTGAGAAGCATCAAAAACCGATTCGGAAGTACTTCTGAGTTG
GGAATCTACGAGATGATGCAAGGCGGACTCCGACAGGTGAGCAATCCTTCAGAGTTGCTG
CTTACTGAAGATCATGACGGGCTTTCGGGTGTTGCCATCAGCGCAGCCATCGAGGGTGTC
CGCCCGTTCCTGGTAGAGACGCAGGCTTTGGTTTCAACAGCTGCCTATGGAACTCCGCAA
CGTTCGGCAACGGGTTTTGACCAGCGCCGTTTGAACATGCTCCTGGCGGTTCTGGAGAAA
CGTGTGGGGTTCAAACTGATGCAGAAGGATGTGTTCCTGAATATTGCCGGTGGATTGAGA
GTCACCGATCCTGCCATGGACTTGAGTGTGTTGGCAGCCGTATTGAGCAGTAATGTTGAC
ACGCCTATAGAGCAAGGTTGGTGTATGGCAGGCGAGGTAGGTCTGAGCGGTGAAGTCCGT
CCGGTGAGCCGCATCGAGCAGCGTATTGCTGAGGCAGAAAAACTGGGATTCCAGCACATT
ATCATCCCGAAATACAACAATCATGGTTTCGACCATAAGAAATATAAGATAGAAATTCAT
CCCGTAAGGAAGGTGGAAGAAGCATTCCGCTGCCTATTCGGGTGA
>30B_gene_id_291
ATGAAGGATTCAGTAATCATTGTGAGCGGTGGCATGGATAGCATCACGCTGCTCTACGAT
AAGAAAGACGAGATTGCACTCGGCATTAGTTTTAACTATGGAAGTAATCATAACGAGCGT
GAAATTCCCTTCGCCAAGATGCATTGTGAGCGTTTGGGAATCAAGCATATTACGATAGAT
TTGGGTTTCATGCATCAGTATTTCAAGAGTTCTCTTCTTGAAGGTGCCGATGCAATTCCT
GAGGGTCATTATGCTGATGATAATATGAAGAGTACGGTGGTTCCTTTCCGTAATGGAATC
ATGCTGAGCATTGCCATCGGCATTGCTGAGAGTAATAATCTGAAGAAAGTTTTCATCGCT
AACCATGGTGGCGATCATACGATTTACCCAGACTGTCGTCCGGAGTTTATCAAGGCGATA
GATGAGGCTGCTGAAGCAGGAACGTTCGTTGATGTGCGCGTGGTGGCTCCTTATACGAAT
ATTACCAAAGGGCAGATTGCGGAGATAGGCAAGAAGTTGGGCATTGACTATGCTGAAACC
TGGAGCTGCTATAAGGGCGGTGAGAAGCATTGTGGCAAATGCGGAACCTGCGTTGAGCGC
AAGGAGGCTTTGGCCGAGGCGGGTATTGAGGATACTACCGAGTATGAAGAATAA
>30B_gene_id_292
ATGAAGAATAAGGATGACGACGAACCAGGCGTTCTTCGTTCCCTATATATAATAAGGTGT
AATCAGAATAAATATAATAAAAGAAAAATGAAAACAGCGATTTTATCTGCGGCTCTGATG
CTTGCATCAACCGCTGCAATGGCTCAGAAGAGCAACTTCCAGTTGAAGGTGGATTTGAAG
AATTTCAATTCCGATTCTGTACTTGTTTACAAGGGCAGAAATGTTAAGATGGATACGGTT
TTGGTGAAGAATGGCAAGTTTACCTATTCTGCAAACCTTGATAAGGCAGCCGGATACGTT
TTCCTCTCACCTGAAGCTTATCGTGGTGCAGGTCAGTTTATGTTCAACCTGCCTTGTGTT
CCTGGCGAGAAGGCTGAAGTTAAGGGCGATGCAAAGACCCGCTTCGATATTTCGGGTTCT
AAGTTCTATCAGCAGTATCATGAAGTAGATGTTCTGCTGGAGAATGCTAATAAGGAGTTG
AGAGATTACGAAGCTTCCCTGAACCAGAGAATCAAGAATGGTGAGACCCAGCAGACCATC
ATGGCAGAGTATGAGCAGAAGGCTCCTGCCCTGCAAAAGGCAAAGGACGATAAGATTTTC
AATTTCGTAAAACAGCATCCTGATTATGAGTCTTGTGCTACTATCTTCGAGCAGTTTGAT
GATGTCAGCAAGATGGAGAAACTGCTGGGCTTGCTCTCTGAGAATGTGAAGAACGGCAGA
ATGAAGGCTTTCTACCAGCCAATGATTGATATGGCTAAGAAGCGTGCTGAGGCTGAGGAG
AAGGCTAAGAAGGTGCAGGCTGCCGGTGTTGAGGCTCCTGACTTTACGCTGAAGGATATT
AAGGGAAATGATTTTAAGCTTTCCAGCCTTCGCGGCAAGATTGTCGTACTCGATTTCTGG
GGTTCATGGTGCGGATGGTGCATCAAGGGAATGCCTAAGATGAAGGAGTATTACGAGAAG
TACAAGGGTAAGTTTGAAATTCTTGGTGTAGATTGTAATGATACAGAGGCTAAGTGGAAG
GCTGCTGTTGAGAAGCACCAGTTGCCATGGATTCATGTTTACAATCCGAAGGACAGCAAG
GTTCTCAGCGACTATGCTGTTCAGGGTTTCCCTACAAAGATTGTGATTGATGCTAACGGT
AAGATTATCAAGACTATTGTTGGTGAGGATCCTGCTTTCTACACATTGCTTGATGAAGTG
TTGGGCAAGTAA
>30B_gene_id_293
ATGAGCAAATTCAGTTTAAATACACTCGGAAAACTGCTTGCAGATAAGAGCGGGCTGAGC
CAGGTGGAAGCAGAACTCTTCATCCGGAAAATGTTTGATGTGTGCAACCAGGGACTCGAT
GCCGACAAGCAGGTGAAGATAAAATGGCTGGGCACCTTTAAGGTACAGGCCACGAAAGAC
CGTGAAAGCATCAATGTGAACACGGGCGAGCGCTTCACCATTGAAGGCAGAGACAAACTC
ACCTTCACGCCTGACAACATCCTGAAAGAAATCGTGAACAAGCCATTCGCCCAATTTGAA
ACGGTGGTGGTAAATGACGGCGTAGATTTCGATGAAATAGATGAGAAGTTTGGAGAAGAA
CAGACAGAAGATGCTCCTGAACAAGTAATCGATTTTCTGGACGAAGAAAAAACTGCAACT
CCAAATCCGGAGGTTGTCGTAATTGAATCTGAAAAGGAAAAAGAAGACGAACAGGCAAAG
CAAATTGCTATTGAACAAGCTAAACTGGAAAGATTAAAACAAGCCCAACTGGAGCAGGAA
AGAATACAGAAAGAAAAGCAAGAGCAGGAAAGACTGGAGCAGGAAAGACTGGAGCAAGAG
AAGCTTGAATTAGCCCAGCAACAGCAAGCCCTGAAAGCAGTTGTTGAACCAGCAGTACCT
GCATCAGATGAATCTGAAGAAGAAGAGAAGGAAGAAGAAGAAGAATCTTCCAATTCTCAT
CATATTGTTATTCCTCGCTATCTGGTCGTTGCAGTCTGTCTCATCGTAGTAGCTTTGATT
GGCGGAATGGGATGGTTTGCCTTCAACTATGGTCAGATGACTGCCCAGCGCGATCATCTA
GCCATGCAGCTAAACCAGTATCATCAGGCTCCAGCCAAGAAAGTCCCAGCCAAACCAGCT
GCCGCCCCACTCTCTCAGGAACAGAAACTCCGCCAGAAAGCGATGGAAGACAGCATCCGT
ATGGCTAAAACTGCAGAAGCAGTAAAACTGGCTGAAAATTCGGATGAGGAAAGTGCTAAC
GCAGAAAAGGCTAAGCAGGCTGAAGCAAAGGCTAAGGCAGAAGCTAAAGATAAAGCCGAA
GAAAAGGCTGCTTCGAAAATAGCATCATCCCAGTATGATAAGGACGCTCGCGTACGCACG
GGAGCTTACCGAATCATAGGAGTTGCCCAGACCGTTACGGTTGGCGCCGGTCAGACCCTC
GAACAGATTAGTACCCGCTATTTAGGTTCCGGCATGGAATGCTACGTAGAAGCCCTGAAT
GGTACAAGCACCGTAAAAGCCGGACAGAAAATCAAGATTCCGAAACTGGAATTGAAAAAG
AAAAAGAAGTAA
>30B_gene_id_294
ATGAACAATAAGGAATACATCGCTGAACTGGCTCAGCAAACCGGCTATTCGCAGGAAGAC
ACCCAGAAGTTGGTGCGCAAGGCGATAGACGCTATGATTGCCGAGTTTGAGGATGGAGAA
GCTGTCTCTATCCCCAATTTTGGCACCTTCGAAGTGAAGAAGCGCATGGAGCGAGTGGTG
GTTAATCCTACTACCAAGAAGCGTCAGCTGGTGCCGCCTAAGTTGGTGTTGGGTTTCCGA
CCGGTAGCTTCGGTCAAGGAAAAACTAAAGAATGGAGGGGATGAGCAATGA
>30B_gene_id_295
ATGAAGAAAAATCAGATAGATATTATTACCCTGGGCTGCTCGAAGAATCTCGTAGACAGC
GAGTTGCTGATGAAGCAGTTTGAGGCAAACGGCTACCATTGCGTTCACGATTCCAAGCGC
CCTCAGGGCGAGATAGCCGTCATCAATACGTGCGGATTCATTGAGGATGCAAAGCAGGAA
AGCATCGACACCATCCTGGAGTTTATCCAGGCTAAAGAAGAAGGCCGACTCAGAAAGCTC
TATGTAATGGGCTGCCTCTCGCAGCGCTACCAGAAGGAACTGGAAGAAGAAATGCCCGAA
GTGGATAAGTTCTACGGCAAATTCAACTACAAGCAGCTTCTGCAGGAACTCGGCAAGGCG
GAAGTTTCATCCTGCAACGGCCAGCGTCATCTCACCACTCCGCGCCATTATGCCTACATC
AAGATAGCTGAGGGCTGCAACCGCCACTGTGCCTACTGCGCCATTCCTATCATCACCGGC
AAGCACGTTTCCCGTCCGAAGGAAGAGATTCTGCAGGAGGTGCGCGAACTGGTAGCAGAA
GGCGTGAAGGAGTTTCAGATTATCGCTCAGGAACTCACCTACTACGGCGTAGATATTGAC
GGCAAGCATCATATTACCGAACTCATCAGCGAGATGGCTGATATTCCGGGCGTGAAATGG
ATTCGCCTGCATTACGCTTATCCGAACCAGTTCCCTATGGATCTTCTGGACGTGATGCGC
GAGAAGCCAAACGTATGCAAATATCTCGACATTGCCCTCCAGCACATCAGCGACCACATG
CTCACCAGCATGCATCGCCACGTAACGAAGCAGGAAACCATCAATCTGCTGAAGGCCATC
CGCGAACGCGTGCCAGGCATTCACATCCGCACTACGCTGATGGTTGGTTTTCCAGGCGAG
ACAGATGAGGATTTCCACGAACTCCTCGACTTCGTACGCGAACAGAGATTTGAGCGCATG
GGCGCCTTTGCCTACTCTGAGGAAGAAGGAACCTACAGCGCCACCCACTACGAAGACAAC
GTGCCTGCCGAGGTAAAGCAGCGCCGGCTGGACGAACTGATGATTCTGCAGCAAGACATC
AGCTCTGAGGTCGAGGCTGATAAGGTGGGCAAAACCATGACCGTTATCATCGACCGCAAG
GAAGGCGATTACTACATCGGACGAACAGAGTTCTGCTCTCCGGAAGTAGACCCTGAGGTT
CTGATCCGTGCCGATGAGAAGCGTCTGCGCGTGGGTAGTTTCTATCAGGTAGAAATTACT
ACAAGCGAGGAATTTGACCTCTATGGCAAGGTGGTGAAATAA
>30B_gene_id_296
ATGGGATTATTCGGATTATTCAGCAACAAAAAGAAGGAAACTCTCGATAAGGGACTTGAA
AAAACCAAGGAGAGTGTGTTTGGCAAACTGGCGCGCGCCGTTGCCGGAAAGTCTACCGTC
GATGATGATGTGCTCGACGATCTCGAAGAGGTACTCATCACTTCAGACGTAGGTGTAGAA
ACCACGGTCAAGATTATCCGCCGCATCGAAGAACGTGTGGCCCGCGATAAATATGTTTCA
ACCAGCGAGCTCAACCGCATTCTGCGCGAGGAAATCGCCATTCTCCTCTCCGAGAATCAC
AGCGATGACCTGGCAGACTGGGAACTTCCTGCCGACCATAAGCCTTACGTTATCCTCGTA
GTAGGCGTAAACGGCGTGGGCAAGACAACCACCATCGGCAAGCTGGCTTACCAGTTTAAG
AAGGCTGGCAAGAAGGTTGTTCTGGGAGCTGCCGACACCTTCCGTGCCGCTGCCGTAGAG
CAGATTTGCATCTGGGGCGAGCGCGTGGGTGTGCCTGTAGTGAAACAGCAGATGGGAAGC
GACCCGGCAAGCGTGGCGTTCGACACCCTGCAGAGCGCCAAGGCAAACGGCGCCGACGTG
GTGCTCATCGATACGGCAGGCCGACTGCACAACAAGGTGAACCTGATGAATGAGCTCAAG
AAAATAAAGGAAGTGATGAAGAAGGTAATGCCTGAAGCACCAGACGAGGTAATGCTCGTG
CTCGACGGAAGTACCGGACAGAATGCATTCGAGCAGGCTAAGCAGTTCTCTGCCGTTACC
AACATCTCCTCGCTCGCCATCACCAAGCTCGACGGAACCGCTAAGGGCGGAGTTGTCATC
GGCATCAGCGACCAGCTCAAGGTGCCTGTAAAATACATCGGACTGGGCGAAGGAATGGAA
GATCTGCAGCTCTTCAACAAGACAGAATTCGTAGACTCTCTCTTTAAAAATTAG
>30B_gene_id_297
ATGAAAAAGTTAATCTTTTCAGTAGCCCTGCTCTCAGCAGCACTCTCTGCCAGCGCAGAA
GAACATCCGCTCTGGATGCGCTACCCAGCCATCTCGCCCGATGGCACTACCATCGCCTTC
GCTTATAAAGGCGACCTCTACAGTGTTTCTGTCAACGGCGGTAAAGCACGACAGCTCACA
ACCCATGCAGCCTTCGATTCGCATCCTGTATGGAGCCCTGACAGCAAGAAAATTGCCTTC
CAGTCTAACCGCGAAGGAAGTCTCGACATCTTTGTAATCGATGCAAAAGGCGGTGCTCCT
ACCCGACTCACCACCAACAGCGGCAGCGAAACACCTATCGCCTTTGCAGACAACGACCAT
GTGCTCTACTCTGCCAGTCTGCAGCCTACAGCCCAGAGCATCATCTTCGGCGACAACACA
TTCCCACAAGTATATAAGGTAAGCACCAAGGGCGGAAGACCAGAACTCTTCTCTACCCTC
ACCATGGAGAATATCAGCATCGCCAAGAACGGCGACATTCTCTACCACGACAAAAAGGGA
TATGAAGACCCTTGGCGCAAACACCAGAAATCACCTATCGCACGCGACATCTGGCTGAAG
AGTAACGGAAAGTTTACCAAGCAGACTACCTTTGCCGGCGAAGACCGCTCGCCAGTATGG
ACATCAGACGAGAAATCATTCTTCTATCTGAGCGAGCAGGACGGCACATTCAATATCTAC
CGCCGCAGCCTCAACAGTTCAAGCGACAAGCAGATTACCCACCACAAAGGCAATCCGGTA
AGATTCCTCACCGCATCCAGCGCCGACCTGCTCTGCTACGGATATGATGGCGAAATCTAC
ACCGTGAAAGAAGGTGGAGAGCCTCAGAAGGTGAACATCTCCATTACAACAGATAATGAC
GCTCCAAGCCTCGTACGTCAGATTAAAAGCTGGGGAGCTACAGAGATTTCCGTTTCGCCA
GACGCCAAGGAAGTGGCTTTCGTGATGCATGGCGACGTATACGTAACTTCTGTAGAATAC
ACCACTACCAAGCGCATTACCGACACACCGCAGCAGGAGCGCGACCTGAGTTTCTCGCCA
GACGGCAGAGCCCTGGTCTATGCAGCCGAGCGCAACGGCGTATGGCAGATTTACCAGTCT
AAGATCAAGAACGAGAAAGAGAAGAACTTCACCTACGCTACCGACATCGAGGAAGAGCAG
TTGGTGAAAACAGGCATTACATCGCAGTATCCGCAATACTCTCCTGACGGCAAGGAAGTG
GCTTTCTTCGAAGACCGTGCAGCACTCCGCATCGTCAATCTGAAATCGAAGGAAATCCGC
ACCGTGCTCGACGGCAAATACGTCTACTCTTACAGCGATGGAGACATTGCTTTCGAATGG
TCGCCAGACAGCAAATGGCTCCTTTCAACCTATATCGGCAACGGCGGCTGGAACAACCAG
GATATTGCGCTGGTAAAGGCTGACGGCAAAGAGGTTCACAACCTGACCAATTCCGGCTAC
AGCGACAGCAACGGCAAATGGGTGCTCAACGGCAAGGCAATGCTCTTCCAGAGCGACAGA
GCCGGCTACCGCAGTCATGGAAGCTGGGGAGCAGAAGACGATGCCTACATCATGTTCTTC
GACCTGGACGCCTACAACCGCTTCAACATGAGCAAGGAAGAAATAGAACTGGCTGACGCC
AACAAGGACGAAAAGGAGAAGAAGGAAGACGAGAAGAAGGAAGAGGCTAAAAAGAAGGCT
GACGAAAAGCAGAAGAAGACCGGAAAGATAGAGGTGGAAAAAGTGAAGCCACTGGAGCTG
GACATCGAAAACTGCCGCGACAGAATCGTACGCCTCACCGCAAACTCTTCGCACATGGGC
GATGCTGTGCTCTCTAAAGACGGCGACAAGCTCTACTACCAGGCAGCCTTCGAGGATGAT
TACGACCTCTGGCAGCACGACCTGAAGGACGGCTCTACCAAGCTCGTGATGAAGGGCGTA
GGCCAGGGCAACCTGCAGACCGACAAGGATGTGAAGAACCTCTTCATCTGCAACGGAAGC
AGCATCAAGAAGGTGGATCTGAGCGGATTCAGCACCAAGGACATCAGCTTTGAGGCTAAC
TTCAACTATAAGCCAGCCGAGGAGCGCCAGTATCTCTTCGACCACATATGGCGACAGGTG
AAAGACAAGTTCTACGACCCTAAGATTCATGGTGTTGACTGGGAAGGTTACCGCAAGACC
TATGAGAAGTTCCTGCCTTACATCAACAACAATTTCGACTTCCAGGAGATGTTGAGCGAA
ATGCTTGGCGAGCTGAACGCTTCGCATACAGGAGCCCGCTACTACGCTTCGAACAGCGCG
CTTACCACCGCCAATCTGGGAGTATTCTTCGATCCTCAGTATCAGGGCGACGGCCTGAAG
ATTCAGGAGATTATCAAGCGTGGTCCTTTCGATGTGAAGAATACGGGCGTTACAGCCGGC
AGCATCATCGAGAGCATCGACGGCGAGGAGATTAAAGCCGGAATGGACTACTTCCCATTG
CTCGACGGAAAGGTTGGCAAGAATGTACGCCTCGGCATCAGAAACGCCAAGGGTAAGAAG
ATGGAGGTTACAGTGAAGGCTATCTCTCAGGGCAAACTCAACAACCTGCTCTACAAGCGA
TGGGTAGACCGCAACCGCGCTTTCGTTGACAGTATTTCGGGCGGACGCATCGCTTATGTT
CACGTTAAGGCGATGGATTCGGAGAGTTTCCGCACCGTTTACAGCGAACTGCTGAGCGAC
AAGAACCGAAACAGAGACGCTGTAATCGTAGACGAGCGCCATAATGGTGGCGGCTGGTTG
CACGATGATCTCTGCACCCTGCTCAACGGCAAGCAGTATCAGGAGTTTGTACCTCACGGC
AAGGTCGTTGGCCGCGATCCGTTCAACAAATGGGTGAAGCCATCTTGCGTTATGATCTGC
GAGAATGATTACAGCAACGGTCACGGTTTTCCATGGGTTTACAAGGAACTCGGAATCGGC
AAGCTGATCGGTGCTCCTGTAGCAGGAACCATGACAGCCGTATGGTGGGAAACGCTGATG
GACAACACGCTTGTATTCGGTATTCCTCAGGTAGGCTGCCGCGACATGCGTGGCGTGTTC
GGCGAGAACACCCAGCTGAACCCAGACATCGAGGTTTACAACAGTCCGGAAGATTTCATC
AATGGCCATGATACCCAGCTCGAAAGAGCCGTAAAGGAAATGATGAAGAAATAA
>30B_gene_id_298
ATGACACAAGATACATCTACATATTACGTTTGGATAGGTGGCTCATGTGATTATGGTCAT
AAAGAGCGAGCTGGTGGTGCTGCCGTTGTGATTGAGCATAACGGCAACATCATCAGCCGT
GATGCAATCAGCGACTTGCACACCACGGAGTTCCGCATGATGCTAACCCTCATGGTGAAG
GTAATGCAGGAAATACCGGAAGGTTCCGACATTCTCTTCCTGACCAATGCCGCCTATATT
CAGAACTTTGACAAGACTCCAACGGCTAAATCAGCCAACCGAACGAGCAGCGAGAGCAAA
GATGCAAGCTCGCTTGCAATCTCTGCCGAGTCGCGAGGGAGGAAGGCGAGAGCCAACTCC
GACTTGATCATTCAATGCATCGAGGAAAAGAAAAGGCACAACTCAGTCGGGGTCAAGATT
GTGCAATATCACAAGAGTCCACTGCTGATAGAAACCCACGATAGGGCTACGGAAGCAATG
GCAAAGACAAGAAAGGAGTTTCATCAGAAAAACAAATAA
>30B_gene_id_299
ATGACTTCACTTCAAGAAAGACTGTTCGCCATACAGGATAAGCAGTATGCTGCTTTCCAG
GGCAAATTGACACCCGGAGTGCCTATGGAAAGTTTCATAGGCATTCGTGTGCCTGTGCTC
CGCAAGTTCGCAAAAGAATTTACAAAGGAGAAAGAATGCGAGGAGTTCCTTCAGCAGCTT
CCTCACGAATACTACGATGAGAACATGCTTCACGGTCTCCTCATTTCCGAGGTAAAGGAC
TACGAGGAATGCATTCGTCTTACAGACAGTTTCCTGCCATTCGTGGACAACTGGGCTGTT
TGCGACATTATGTCTCCGAAGGTGTTTGCCAAACACAAGAAGGAGCTATTGGCGAAGATC
AAGACTTGGAGAAAATCGTCACACGTTTATACTTGTCGTTTTGGAATAGAGGCGCTTATG
TCTCATTACCTGGATAAAGACTTCAAGGCAGAGTATCTTGAAATTCCTGTATCAGTAAGG
AGCGAAGAGTATTACGTAAAGATGATGGTAGCCTGGTTCTTCGCCACCGCCCTTGCCAAG
CAATGGGACCAGGCGATTCCCTACATCGAGCAACAACGCCTTGCTCCCTGGACGCACAAC
AAGACCATCCAGAAGGCCATCGAGAGCTACAGAATCACGCCCGAACAGAAGGAATATCTG
CGGACATTGAAGATAAAATAA
>30B_gene_id_300
ATGTTTTCTGGAGAAGAATTTGGAAAATATGGAGAAGAATTAAAAAAAAATGATACAATG
AAGAAAATAGTACAGACAGCAGGGCGCACCCAGCTGGGTGAGTTTGCCCCGGAGTTCGCC
CACCTCAACGACGACATCCTCTTCGGAGAAGTATGGAGCCGCAATGACCTGCTTTCATTG
CGCGACCGCAGTTTGGTAACAATCACTTCGCTCATCAGCCAAGGAATCACCGACAGCTCG
CTGAAATATCACTTGCAGTCGGCAAAGAATAACGGAATTACCCGCACTGAAACGGCAGAG
ATTATTACTCACATCGCCTTCTACGCAGGTTGGCCAAAGGCCTGGGCCGCCTTCAATCTG
GCAAAGGAGGTATGGAACGAAGATGTGAAAGGAGAAGACGCCAAGGCTGCTTTCCAGCGC
GAGATGATATTCCCTATTGGCGAACCCAACACAGCTTACGCCAAATACTTCAAAGGCAAC
AGTTATCTGGCACAAATATCTGACAGTCAGATACCTTTCTTCAACGTTACCTTTGAGCCT
GGCTGCCGTAACAACTGGCATACGCACCACGCCACAAAGGGAGGCGGACAAATGCTGGTA
GGTGTAGCCGGACGTGGCTGGTATCAGGAGAAAGGAAAGCCTGCGCAGGAAATCCTCCCC
GGCACAGTCATCCATATTTCTGCCAACGTGAAGCATTGGCACGGTGCAGCCAAAGACAGC
TGGTTTGCCCACCTAGCCTTTGAAATACCTGGCGAGAACACATCCAACGAATGGCAGGAG
GCTGTGAGCGATGAGGAATATAACAAGATAAAATAA
>30B_gene_id_301
ATGAAGGAATTATTCTTTAATACAATACAGGAGTTCAACGACTACATTGGGGTGAAAACG
CTTCATCCTCTGGTAAGCATTGCACGTGTAGAGAACACCTCTCCGATAGAGGAGGCTGTG
CACCATTACGGACTTTATGCCCTCTTCCTGAAGGAAAACAAGGGCTGCAAATTGTCATAC
GGCAGAACAGAATATGATTTTGACGAGATGACCGTCACCTCTTTTGCTCCAGGTCAGTCG
ATTAAGGTTGAACCCATTCCTGGAGTACCGCTTGCCAAATATACGGTATTGGCTTTCCAT
CCCGAGTTGCTCAACCGCACCCAGCTTGGCAAGAACATCTCCCGCTATGAGTTCTTCGAC
TATACAAGCAACGAAGCTCTACATCTATCCGCTGCCGAGGTAAACATCTTCCGTGATGTA
CTCTCAATGATTAAGCAGGAACTTCAGCATCCTATAGATAGACATTCGCGTGAACTCATC
GTTTCAAACATCGAGTTGCTGCTGAACTATTGTCTGCGCTTCTACGACCGTCAGTTTATC
ACACGCGAGGAGATAAATCATTCGGTGGTAAAGAAATTCATCTCTCTGCTCGATGAATAC
ATTGCTCGGAAAGCAGAGCGTGAGGGGCTGCCTACCGTAGCCTACTTTGCCGACAAATGC
TGCTATTCTACCAAATATTTCGGTGAATTAGTCAAGACAGAGACTGGCAGAACCGCAAAG
AGTCTGATCAGCGACCGACTGCTTTCTGCAGCCCGCCAACTACTTGTAGATGAAACCTTA
ACCATTACGCAAGTCAGCCAGCGCCTCGGCTTTGAATATTCTCAGCACTTCGTCCGCTTT
TTCAAGGCACAGACGGGAAAGACTCCAAGCGAGTACCGCAAGACTGCTTAA
>30B_gene_id_302
ATGAACTTTCCAGAAATATATTCAGCGTCAGGCATGATAGAACTGATCCAGAAGATCGGC
TTCCTCCCTCTCCTTGATAGTGGCATTGAAGGATTCTCAGCCGAAGACATCGTGGCGGAA
GACTGCGGTTACGTAAGACTTCCTGAAGGCGGTTGGGACTGGCCGCTATGGAAATGGAAG
GGCGCAATCGTTCAGGAAATGCCGTGTATGTACGGAAAGTTCTTTAACAAGAAGGCTGGA
TTCATCAGCCAGGAATGGTGGCCGGACTTCTGTAACTACAGAAGAAGCAAATACTCTCGC
CCTAATGATGAATCAATAGAAGGAGCCATTCTCAGCACGCTTCAATCTACCGGTAGTCTC
ATCACAAGAGAACTTCGGGCAGCCTGCGGTTTCACCGGCAAGGGAATGAGAAGCAAGTTT
GACGGTTATCTCACCCGACTGGAAATGGCGACTTACATCGTGACCGAGGATTTCATCTAT
CCTCGTGACAAGCACAATCACGAATATGGCTGGGGTTGGTCGCTGCTCAATACTCCCGAA
GATCTCTATGGCAGGGAGGCTTGCCAATGCAATCGCACTCCCCAGGAATCTTATCAGAGG
ATTTTCGAGCATCTGAAAGAAATCCTGCCTGACGCTTCGGATAAACAGATCATTAAATTA
ATTGGATAA
>30B_gene_id_303
ATGACTATTGATACAACAAACCTCTGCTCGCATCTTCAAAAGAAGTTGTTTGAACCTGAG
GGAGTATATTATCCTATCTGGCAAGCCATGCAGAATGATGAGGAGTTGACTGCCGTAGTT
CGCTCACGACAGCTTCATATCTATCGTAATGGTAAAAAGATTCTCATTCTCGCTGGCAAG
GCTCAGCCGAAGATTATCAGAGAGGATAAACTGAATGAATTGATAATAAGATAA
>30B_gene_id_304
ATGAATCCAATAGCAATACGCCTGCTTTCGCAGCAGCTCATCTGCCCTCAATTTGATACT
CCCCAAAAGGTGGTGTCTCATTTTGGAGCCATGCAAGCCCAGGATTACCGGATGGTAAGA
TGGGCTGTGATGATGCGTACTCGCAAACCATCTTCCATCGCTTTCAAAAAAGCATTCGAT
GAGGGTGAGATAGTCCGTCTTCACCTGCTGCGTGGCACTTGGCAACTGGTTTCAAATGAA
GACTATTGGTGGATGCTGGACCTGATTTCACCTAAGGCAACTTCTGTTGTAAAAGGATGG
ATGAAGAGTAATAAAATCAGCATCGATGATTCTGAGCTCAATCTGATTCACGAGATATTT
GTTCAAAAAACCGATGAGATGCAGTCTGTAACAAGCAAAGACCTGAACGAGGCTTTGCTC
GAAAAGGGCATCATCATGGACAAACATCGCCTATCCTACCACATTCGCTTTAACGAATTG
AACGGTACTTTCTGCAGCGGCAATCTTCTTCCTACAAAGGCGACATACAGTCTCACAGAA
AAGAAGGTTCCAAGAACAGCCAGGCTGGAACGTGATGAAATGCTGATGCTTCTGGCAAGA
AAATATTTTCAGAGCCATTCGCCAGCCACATTCGAAGATTATGTCTGGTGGTCAGGACTG
AGCACTTCTGATTGCCAACGAGGCATTGAGTTGCTTGGTTCAGAACTGAGGGTTGAAAAA
TGGAAAGACTATCAGTTCTACCTGCATGAATCATGTCGAACACGTGGATTCAGAAGAGGA
AAGACTCATCTGATAGCTCCCTTTGATGAATATCTGATTGGTTATAAAAGCCGGGAATTA
GTAATCCATTCACATCAAATGCCGTCTGCATACACTAATAATGGCATTTTCTTTCCTGTT
ATCGCCCATGATGGCAGAATTTGCGGCAACTGGAATCCTTGGGAGAAAAATCTCAACATC
AGTTATTTTGATTCGATAGAAAAGGATTTGTCATTTGAGAAGCAATGGAATACATTTAAT
GAAACGATAAAGGAAAAATAA
>30B_gene_id_305
ATGAAAAGTTTTGCACCAAAGCCGTGGGTAGTACCACAGCCTGTGCTGATTATCGGCACA
TATAATAAGGAAGGAGTTGCCAACGCAATGAACGCTGCCTGGGCAGGACAGTGGGACATG
AAGGAGATTATGATCTCGATGGGAAATCACGTCACCACAGACAACCTGAAGCTTGGCGGT
GAGTTTACCGTTGCCTTCGCTACCAAGAAAACCATGGTGGCTTCTGATTTCGTAGGCATT
GTTTCTGCCAAGAACGCCCCGAAGAAGATGGAGAAGACGGGATGGAACATCGAGAAGGCG
ACTATGGTCAACGCTCCTGTGTTCACCGATTTCCCGATGACCCTGGAGTGCCGCATCAAG
GAGAAGTATGACGAAAGCGAAACCGGCTATTATCTCGTTGCCGAAATCGTCAATATTCTT
GTGGATGAAAAGTATCTGGCAGAAGACGGAAATCCAGACATGGAGAAGATGGAACTGATT
GTCTTCGACCCTATTCATCACGGCTATATCCAGCTGGGCGAGAAAGTCGGAAACGCATTC
TCTGACGGCAAGGCTTTGAAATAA
>30B_gene_id_306
ATGAACACTTTACATAGTTATCTCGCCTACTATCTCCTTGCTATCAATGCAGTTACATTC
ATCGTGTACGGCATTGACAAATACAAGGCGAAGAAAGCCAAGTGGCGCATTTCCGAAGCC
ACGCTTTTGTTGCTGGCTGTTCTTGGAGGAAGCATCGGGGCATGGATTGGAATGAAAGTC
TGGCACCATAAGACGATGCACAAGAAATTCAAATACGGCATTCCTGCCATTCTGCTGATA
CAGATTGCGCTGATGGCGTATTTACACATGAATTAA
>30B_gene_id_307
ATGGAAACATTCAATAATGTAATAAACAGTGGCCAGCTTGTTCTGGTCGATTTCTTTGCT
ACCTGGTGCCAACCTTGCAAGGCGATGCACCCCATTCTGGAACAGGTGAAGAGTGTGTTG
GGCGACCGTATCCGAATCATCAAGGTGGATGTGGACAAGTACGGCGTAACAGCAAGCCAA
TACCGCATCCAATCCGTGCCTACGCTGATGCTCTTCCGAAACGGAGAAGTATTGTGGCGC
ACAAGCGGTGTGGTAGATAAAGCCGAACTTCTGGCTACGCTTGATCCTTTCTTGACATAA
>30B_gene_id_308
ATGAAGAAGATATTATTCCTACACGGATTCTTCGCCACGGGCAGCTGTCCGATGGCGAGA
GCCTTGAAAGAGGCGTTTGAGGGGACGGCGGTAGTGCTGACTCCCGACCTCCCATTGCAC
CCAAAGGAGGCATTGAAGGAGATTCGCTCCATCATCGACCGGGAGCAGCCCGACTTGCTT
CTGGGCAACAGTTGCGGCTCTTTCCTCGCCCAGATGCTGGCTCCGGTGGTGGGCATTCCT
GCCCTGCTCGGCAATCCGTATTTCATGATGACGGATTTTCTGAAGGAGCGAATCGGCGAG
CATGAATACAAGGCTCCGAGAAGGGACGGAAATCAGCGGCTGGTGATTGACGAGGCGCTG
ATAGAGGAGTTTGCGGAACTGGAAGCCGTGCAGTTTGACCATTGCAACCCCTATTATAAG
AATCGTGCGTGGGGACTTTTTGGTGAACAGGACACCCTGGCTCACTTCTCCCCTCTCTTC
CTGGAGCACTACAACCAAGCCTTCCATTTCCCAGGCGGCCATACGCCTACAGAGCAGGAG
GTGAAGACCTGGTACGCTCCCCTTGCCCAGAAAATGCTGATGGAGTTTTCAGCAAAGGAA
GAAAGATATTTCCAGCACTTTAAGGGCGGCAAATACAAGTTCATCCATTCTGCCTTCGAC
TCCGAGACTCAGGAGCGCATGGTGGTTTATCAGGCTCTCTATGGAGACCAAGCCTATTGG
GTAAGACCGGAAGATATGTTCTTCGGGAAAGTTACGAGGGACGGCAAAACTTTTAATCGT
TTCACGGAAATAGATAAATAA
>30B_gene_id_309
ATGCTTAACTCCCATATTAGGCAATATATCTGCAAAAATACAAAAAATATTCAGAAAAGT
GATTTTATGGATGGATTTTGTTGGCAGGGCGAACTTGATTTAACCTTATTTTATAAGATA
GAGGGATATTTTGATAATCTGAAATCCTTAATGACCTTAATGACCATGACCGGAATCTTT
GGGGGGTGA
>30B_gene_id_310
ATGATTAATTACAGCATCGTAATGCGTAGCGTGAACGCAAATCTTCTGGAAATCAACCAG
GCTAAGTCACGCATCAACCAGGCAAAGAAGGAGGGTACAACCCCTGACCCAAAGGACCTG
GAACTCGTGAAGACTGAGAAGCAGAACGCTTTCGCCATCTCACAGTACACCGACATCATG
ACCATCGAGAAGTTTGCCAAGCACATCACCTCTCATGGCAGTGTTTATTCAAGAGCCGAC
ATCAGCGCCATCCTCTACATCGCCGTAGACTGCATGCGTGAGATGTTGCTTGAGGGCAAG
AAAATCCGTCTGGGCGATCTTGGTGATTTCTCTCTCCTTCTCACTTCGAAGGGTGCTGAA
GATGCTGACAAGTTCACCGCTCAGAACATCACTGGCGTGAAGGTTCAGTGGGAGCCAGGT
CAGGAGTTCAAGAACCTTCGCGATGACGCCGAGTTCAACCTCGTAGCCAGCCGCAGTGCT
CAGGCAGCCGTTATCAAGGCGATTAAGGAGGGTAAGACCAACGTTGACCTCAACGCCCCA
ACTACTCCGGATAATACGCCAGGCGGTTCTACCCCAGGTGGTTCAAATACCGGTCAGACC
GGCAGCGATGGCCAAGGCTCTGAACCAGGCGGCGGCACTACCGGCAAGGACGATACTGGC
GACGGCCTTGAATAG
>30B_gene_id_311
ATGGAGGAAGTTCTTAACATCCAACAAAATGCTGATAATTCTGAAGTTTGGCATTTGTTG
CCTTTCGAAGATTATAGAGAAGTTGTCTTGGCTACATTCTTTAGTGACGGTGAGAGTATC
TTTAAAGATGTGACAGATAATTATAAGAAGACTTATCCTCACATTAAAAAGGTCGAGCTA
CAAGCCATTTGCGCAATAGAGGAATTGGAGCCGGACAAATAA
>30B_gene_id_312
GTGTATTTTTGCAGCAAAAAACAAGATATGAGTACAGATTTTCAATATTCTACAGACTTC
TACGGGATGAATTCCCGTGAGTTGAGCCACACCTGCATGCACCTGCTTTGCTTGGCAGGT
GAGGCAAGTTTTGTGTTCAACGAGCATTGCTACCACATTATCAAAAACGACATGGTGGTG
ATACCGATGCCTGACCGTATCAGCAATCTGGCGGCACATGATGACTTGCAGGTAGAATGG
TTTGCTGCTGATTATAAGTTTCTTCAGAACCTGCTGCCGTCGAACAACTACAGCATCGGT
GGCAGTATCTCGCTGAACCAAGACCCCGTTATCAAACTGACAAATGAACAAGCACGACAT
CTGCTTGATGACTTCCATCGTCTTCGTGACCGCAAGGACGACAGCCATGTACAGTTCTAT
CGCGAACTGATGGGCAGTCTCTGCCTGACGATGATGTACGACATATTCGAAGCCCATGCC
CAACAAGAATCCACAGTTCCCCATACCGACCGCACAGCTTACATCGTGAAACAGCTGATG
ACACTACTTTCTACCGGCATTAGCCGAACGGAACGTAATGTGAACTACTATGCAGAGCGA
CTAAACGTATCGCCAAAGTATCTCTCCGCCACCATCAAACGCGTGACAGGACACAGTGTC
ACCTCATACATCGACCGACACACCATACCTATATTGAAAGACTATCTGAATGATGAACGT
CTGTCCCTCACCCAAATAGCCGACCTGATGAACTTCACGTCACTCTCTTACTTCAGCCGC
TACTGCACCAAGCATCTTGGCCAGTCCCCCAGCGAATACCGACAGAGTCTTCAACCGAAA
TAA
>30B_gene_id_313
GTGAAATTTAAAAACGATAATATGGGTAAATCATTGAAACTGATACTTGCATCAGCTCTG
TGTATGCTGGTTTCCACTGCATGCGGTGGAAACAGCAAGAAAGAGATTGCTGCGAATGAA
CAGACAACGACAAACGGGAAAACAGTTATGGCAAAAGACGGAAAGGCAATTGTAGTGTTC
TTCTCGCATGCGGGAGACAACTACGCAGTAGGAAACATTGAGGTAGGTAACACGAAGATT
GTGGCAGACTACATCACAGAAGTGACAGGTGCAGAGCAGTTTGAAATCGTTACCCACAAG
TACGACGGCATGGCTTATACACCACTCATCAATCTGGCAAAGGAAGAAGTTAAAAACGGT
GAGTTGCCTGAATATGAAGGCGACATCGACCTAAAC
>30B_gene_id_314
CTAAATAAATACGACACTGTGTTTATCGGTGGCCCCGTATGGTGGGGCACTTATCCTCAA
GTAATGTTTACCTTCTTCAAGAAGCATGTTAATGACCTGAAGGGCAAGACCGTCATTCCT
TTTACCACTCACGAAGGTTCTGGATTGGCCAACTGTGTAGAGGATGTGAAGGATGCATTC
CCTGGTGCAGATGTTACAAAGGGATTCAGCATCTATGGCCACGAAGTGCGTACGGAAAAG
AAAAAGGTCGAGAAGTGGTTGAATGGTTTAGGATATTAA
>30B_gene_id_315
ATGGAATACATAAAACTATACAATGGAGTTCAGATGCCGACATTGGGCTACGGTGTGTTT
CTCGTAAGCCCTGAAGAGTGTGAGCGTTGCGTGAGTGAAGCATTAAGTGTAGGCTATCGC
CTGATTGATACGGCACAGGCCTACCAGAATGAGGAGGGCGTTGGCAATGCCTGGCGCAAG
AGTGGCATCAAGCGCGAAGATTTGTTCCTTGTAACAAAGGTCTGGATATCCAATGCTGGT
GAAGAACAGGCTGCTAAGAGCATAGATGAGAGTCTGCGTAAGTTGCAGACGGAGTACATT
GATTTGTTACTCATCCATCAGGCCTACGGCGACGTGTTCGGCACTTGGCGGGCTATGGAA
AAGGCTTATCGTGCAGGCAAGGTGCGTGCCATCGGTGTGAGCAACTTCCAGGCAGGCCGT
TTCTTCGACTTTGTCCACTATGTAGAGTTGAAGCCTATGGTGAACCAGCTGGAGTGCAAC
ATGCTTTCTCAGCAGACTGGAATTGAGCTGATTCTTGGCGAGTCTGGCACTAAAATGATG
GCATGGTATCCACTCGGTGGACAAGGAACAGACGGCATTGTGAAGAACGAACTGCTGACT
ACTATCGGTGCCAAGTATAGTAAGACTGCCGCTCAGGTCGCTCTCCGTTGGCTCACCCAG
CGTGGCATCGTGGCTATTCCTAAGTCGAGCCATAAGGAGCGCATGGCGCAGAATATCGAC
ATCTTTGACTTCTCGCTGAGTGACGATGATATGGCTCAGATTGCCAAGATGAACCAGCAT
GACGCTGGTACCATAGATTTCGGCGACCCACAGTTCGTGAAATACTTAATTGAGAATTAC
GGATAA
>30B_gene_id_316
ATGATTTTCGACAGAAATGAACAGAAACAGGTAGTGGCACTATTGGGTGCCGGTAGTATG
GGAACAGCCATTGTGCGCCGTATTGGTGCCGGTAAGAAGATTCTGTTGGGCGACATCAGC
GAGAAGGCATTGGAACGTGTCGGTGAGGATTTCCGCCGCTGTGGCTATGATGTAGAGACT
TTGCAGGTAAATGCTTTGCAGAAGGAAAGCGTGGAGGCATTAGCAAGGAAGGCAGCAGAA
TTGGGGCCCGTGATGTACTTCATTGATACAGCAGGTGCATCGCCCAATCAGGCCAATCCT
GAACACATCGTTAATCTCGATATGCTGGGTACTGGCTATGCCGTAGACGCCTTCGGAGAG
GTAATGGCCGAGGGTGGTGCAGGACTAATCATTTCGAGTCAGGCAGCCTATATGTACCCC
ATCCCCAACGACATCGAACTGCAACTTGTGAACACTCCGACCGCTCAGCTGAAGGACGTG
AAGTTCGTTCAGGAGGTGGCCATGCAGAACTCAGGCTTTGCCTACATGATTGCCAAGCGC
ATGAACCATCTGCAGGCACAACGCGCCGCAGCTACAAGTTGGAAGAAACGTCGTGCCCGT
ATCAACACCATCAGCCCTGGTGTCATCGTTACCCCGCTGGCTTACGATGAGTTCAATGCC
AATGGTGAGGGCTATCAGCGCATGATTGATGCCTCTGCCGCCCAGCGCACAGGCACCAGC
GACGAGATTGCCGAGGCAGCAGCCTTCCTGCTGGGAGAGCATGCCAAGTTTATTACAGGT
ACCGACCTGCTCATCGACGGTGGTGTCATCGCTGCTATCCGCATGGGTGAATATCAATTA
GGATAA
>30B_gene_id_317
ATGAAAAAGCTAATATTTAGTTTAATCGCATTGATGACAGCAATGGTTATGAACGGACAA
GTGAAGCAGACGTATCTGACGTTGAACAATGGAGTACAGATGCCACAATTCGGACTCGGA
GTGTATAGCATTCCCGACGGTGACGAGACCTACAATTCTGTGATGACAGCGTTGAAGTGC
GGCTACCGCCATATCGACACGGCACATGCCTATCAGAACGAACGTAGTGTGGGACGCGCT
GTGAAGGACAGCGGCATTGACCGCTCCGAGCTTTGGATTACAAGCAAGCTGTGGCCTAAT
GAGTACGGTGAGGGTAAGACACTGAAGGCCATCGACCGCATGTGCGGACGCTTGGGTGTT
GACTATATTGACCTCGTGTATTTCCATCAGCCTGTTGGCGACTTCGTTGGAGGCTGGAAA
GAAATGGAAAAGGCGCTAGAAAGCGGAAAGGTTCGTGCCATCGGCATTTCGAATTTCGAC
GTGAATGATAGCATCTGGAACTCCATCGTCGAGAACTGCCGTATCGTGCCGCAGATTGTA
CAGATTGAATGTCACCCCTATGCTCAGCGCGAGCACTGGCAGAAGATGGCTGCCAAGCAC
AACATCCAGATAGAGTGCTGGTTCCCACTGGGCGGACGTGAATCAAAGGGTGAACTGTTG
CGCGACCCCGTCATCTGCGAGATTGCCAAGGCTCATGGCAAGAGTCCCGCACAGATCATC
ATTCGGTGGCACATGCAGATGGGCTTCTCGGTCATCCCTGGTGCCTCGAATCCTGACTAT
ATCCAAGAAAACATCGAGACCTTCGACTTCGCCCTTTCCAACCACGAGATGGAGCGCATC
CACCAGTTGAACAAGGAGAAACGCTACTTCAATATGTCGTATGAAGACCAGGTGAAATGG
TTCTCACAATTCAATCCAACTGACTAA
>30B_gene_id_318
GTGGCTTCTGACTCTATTGTTAAAGTACCATTGCAAACTGTACATGAACCAGAGAGTATT
TGGAATTCCAATGCTGACAACAAACAAGACAGCCTATCAACGAGAGACTTTCTAACAAAT
ACAGAGAAAGAGAAAATAAAAGAATTGGCTTCACAAGTTCCAGACAGCATAAGAAATCGT
TTTGCAAATTTAGTGGATAAATGGAACATAGCAATAGATCATAATCCTAAGACGCGATAT
AGTGCAAGCACATATTCATATACAGAATTGCCTGAGTTCATTCCTCTCAAATCAATGGGA
AAACAAATAGTTCCACTAATTATGGAACGAATGATAAACCCTTTTCTTGTTCTTTATAAA
GCAGTTCTGGAAGGATATGAAACGAATGACGATTCTAAGTTTAGCGAAAGCGAACAAATC
AGAGCTATAAGGTGTGTAAAAAAATGGCTGAAAAAACAATAA
>30B_gene_id_319
ATGGTGACACAAAGTGAAGCAGCCCTGGAACAGGGACTGATAAAAACACTTCAAGATATG
AGTTATGAATATGTCAAGATTGAAGAAGAAACAAATCTTGACCAGAACTTCAAGACTCAA
CTCGAAAAGCATAATAAAAAAGAACTTGCCCGTCATGGACGTACAAGTTTTACGGATAGT
GAATTTGAAAAGATAAAAATTCACTTAGAGGGCGGTACTCGTTTTGAGAAAGCCAAGAAA
CTGAGAGACCTGTTTCCATTAGAATTGGAAACAGGCGAACGTGTGTGGGTTGAATTTCTC
AATCGCCAGCAGTGGTGTCAGAATGAGTTCCAGGTTTCCAACCAGATTACAGTGGAAGGT
AGAAAGAAGTGTCGATATGATGTCACAATACTTATCAATGGTTTGCCTTTGGTTCAAATA
GAGCTAAAGAAACGTGGCGTGGAGTTAAAGCAAGCTTACAATCAGATACAGCGCTACCAC
AAGACTTCGTTTCATGGCTTGTTTGACTACATACAGTTGTTTGTGATTTCAAATGGTGTG
AACACTCGTTATTTTGCCAACAATCCTAACAGTGGCTACAAGTTCACTTTCAATTGGACA
GATGCTGAGAATGTGCCGTTTAATGATCTCTCCAAGTTTGCATTATTCTTCTTCGACAAA
TGTACCTTGGGCAAGATGATAAGCAAGTATATCGTTCTGCATGAGGGAGACAAATGCTTG
ATGGTATTACGTCCATATCAGTATTATGCTGTAGAGAAAATTCTGGATAGGGTGCAGAAC
TCTAACAAGAATGGTTATATATGGCATACTACTGGTGCCGGTAAGACTTTAACTTCATTC
AAAGCGGCTCAACTTGTTTCTGAGATTGATGGTATAGACAAGGTGATGTTTGTCGTTGAC
CGTCACGATCTTGATACGCAAACACAATCAGAGTATGAGGCTTTTGAACCTGGGGCAGTA
GATGGTACAGATAACACCTATGAGCTAATAAAGCGATTGAGTGGAAAGTCAAAGATAATC
ATTACCACCATCCAAAAGTTAAACTGTGCTGTTACTCGTGATGCTTACAACAAGCATTTG
CAATATGTCAAGAACCAGAAAGTAGTGATGATATTCGATGAATGCCACCGTAGTCATTTT
GGTGATTGCCATAAGAATATTGTTGGTTTCTTCAAGAACTTACAGATATTTGTCTTTACT
GGTACTCCAATATTCTCAGAGAATGCCAAGGGCGAGCATACCACGGCAGAGGTCTTTGGC
GAGTGTCTTCATCGTTATTTGATAAAGGATGCTATTGCTGATGAGAATGTACTCGGTTTC
CTTGTGGAATATTATCAAGGTCATGGTGATGTTGACTTGATGGAAGAACAGCGAATGAAG
GAGATTGCTCAATTCATCCTCAACAACTTCAACAAGTCAACATACGATGGTGATTTCAAT
GCTTTGTTTGCCGTCCAGTCTGTGCCTATGCTTCTGAAGTACTATGACATCTTCAAGTCA
TTACATCCTAAGATAAGGATAGGTGCTGTGTTCACATACGCAGCAAACGAAAGCCAAGAT
GATGATAACACTGGCATGAACAATGGTTTTGTTGACGACACGGTTACGAGTGACAAGCTG
CAAACCATTATGGATGATTATAATAATATGTACGGAACTGCTTTTACAATAGACAATTTC
AGTGCATATTATGATGACATCAATCTTCGCATGAAGAAGAAACGTGCTGACATGGAACCG
TTGGACTTGCTGCTTGTCGTTGGTATGTTCCTTACTGGCTTTGATGCCAAGAAACTAAAT
ACGTTGTATGTTGACAAGAACCTTGAATATCATGGTTTATTGCAGGCTTTCAGTCGTACG
AATCGTGTTCTCAATGAGAAAAAGCGATTCGGAAAAGTTGTCTGCTTCCGTAATTTGAAG
GACAATGTTGATAGAGCTATCAAGTTGTTCAGCAATACTGACGCTCCTGAGGCGCTGGGA
TTTGTACTTCGTAAACCATTTGCTGATGTAAAGAAAGATTTGGATGAGTTATACCAGAAC
TTTAAAGCGCGTTATCCGGACATGGCTTCCATTGACAAGTTGCAGAGTGAATATGACAAG
CGCAATTTTATCCTCGCTTTCCGTGATATTATCAGAAAACATTCTGAGATTCAGGTGTAT
GAAGAGTGGAATGCCGATGATTCATCTTTGATAATGACAGAGCAGGAATACAATGATTAC
CGCTCTAAATATCTTGATATGACGATGGGATTCATACAAGATGATGAGGATGACAAAAAC
GATGACAAAGGAAAAGAAGATGAAGGTATGGCGCATGAAGACCCAACAGCAGATATCGAC
GATATTGATTTCTGTCTGGAGTTGTTGCATAGTGATGTTATTAATGTTGCATATATACTG
GAATTGATAGAAGACCTCAATCCTGCAAGCGATGATTATCAGGTGAAAAGACAGAATATC
ATCGACACGATGATAAAAGACCCAGCTATGCGCAATAAGGCTAAACTTATCGACCACTTC
ATCCGTGACAATGTTGATAATGACCAAGCTGGATTTGTAAAGTCGAAAGCTGATGGTAAG
ATGGATTTGGAGAGTCGTCTGACAACCTATGTTACTCAGGCACGAGCCCATGCGGTTACT
TCATTGGCTACGGAAGTGGGAGTAAGTCAAGATGCACTTATTAAATATGTGCAGGAGTAT
GATTATTTACATCGGGAAAAGCCAGAAATTTTGCAGAAGGCTATCAAGGAGAAAAAGGGA
CTGCGTTTCTTGCAGCGTATTCATCTTAAAGAGTCATTGATTTTAAAACTGCGTAAAATT
ATCGAAACATTCAGTTGGGAATAA
>30B_gene_id_320
ATGAGTGAAGAATTACAACAAAAACTGCGTACGCAATTTTGGACAGTAGCCAATACTTTG
CGTGGCAATATGTCTGCCAGTGATTTCATGTATTTCACTTTGGGCTTTATCTTTTATAAG
TACTTGTCTGAAAAGATAGAAATGTGTATTGATGCTGAACTTGAAGAGGATGGAAGTAAC
TTTAAGGAAGCCTGGGCAAGTAATGAGGAAGAACTGAAGGAAGAGTTGAAGAAGTTTAGC
ATGAATGAACTCGGTTATTTTATCGAGCCAGAATACCTGTATTCTTCTGTAATAGAGGCT
ATCAATCGCAAGGAGAACATCCTTCCACAGCTGGAGCGTTCATTGAAGAAAATAGAGGAC
AGTACCATTGGACACGATAGTGAAGAGGATTTTGGTGGTTTGTTCTCTGATATAGACCTC
GCTTCTCCTAAATTGGGAAAGACCGCAGAGGATAAGAACAATTTGATTAGTGAAGTATTG
ATTGCTCTTGATGGTATCGACTTCGGCTTGAACGAGGCTTCTGATATTGATATTCTCGGC
GATGCCTATGAGTATATGATAGGTCAGTTTGCCGCAGGAGCTGGCAAAAAGGCTGGAGAA
TTCTACACCCCACAGGAAGTTAGTCAGATTCTTGCAGATATAGTTACTACAGGCAAAACA
CGCTTGAAAAATGTATATGACCCAACTTGTGGTTCAGGTTCATTGCTTCTCCGTACTGCT
CGCAATGGTAAAGCTGATTTGATTTATGGTCAAGAGAAGAACCCTACGACATTCAACCTT
GCCCGAATGAACATGTTGCTTCATGGAGTTAAGTTTAGTGACTTTGACATAGAGAATGGA
GATACTCTTGAAGATGATGCTTTCCCTGAGGAACAGTTTGATGCGGTGGTAGCTAATCCG
CCATTCTCTGCAGCCTGGAGTGCTGCGGAGAAATTTAATAATGATGATAGATTTAGCAAG
GCTGGTGTCTTGGCTCCAAAGTCTAAGGCTGACTATGCATTCATACTTCACATGATCCAT
CATCTTAATGAAGGTGGAACGATGGCATGTGTTGCTCCTCATGGTGTTCTTTTCCGTGGT
GCATCAGAAGGTAAGATTCGCCGTTTCCTCATTGAGAAGAAGAACTATATTGACGCCATC
ATCGGTTTGCCTGCCAACATTTTCTATGGTACAAGTATCCCAACTTGTATTATTGTGGTA
AAGAAGTGTCGCAAGGATGATGATAATATACTCTTCATAGATGCCAGCAAGGAGTTTGAA
AAGATAAAGACACAGAATAAGCTTCGACCAGAGCACATTAAGAAGATAGTTGATACCTAT
CGTGAGCGCAAGGAAATCGAGAAGTATAGTCATTTGGCAACTTTACAAGAGGTTGCCGAC
AATGACTATAACCTTAACATTCCTCGTTATGTAGATACGTTCGAGGAAGAAGAGCCTATC
GACATTCATGCGGTCATGAAGGAAATCAAGGAATTGGAAGCTAAGCGTGCTGACCTCGAC
AAGCAGATTGATGTATATCTGAAAGAGTTGGGGCTGGTTGAGTAA
>30B_gene_id_321
ATGGAAGAGAATAATGTACCAAATATGCGTCCGACATTCGATGTAATTCGGAATGTGGAT
GACAAAGGAAAAGAATATTGGAGCTCTCGTGAACTCTGCAATGCGATGGGATATTCGGGG
TATTGGAAATTCCAAAATGTAATAGACAAAGCAATTCGTGTTGCAGGTGAAAAGGGTATG
AATATTGACGACCATTTCAACCATGTGGTTGAAATGGTCAAGCTTGGTAGTGGTTCTTTC
CGAAAGGTCGAAAACTTTCATCTTTCTCGAATGGCTTGTATGATAATAGCTGAGAACGCT
GATTCAAGGAAGCCATTAGTGAAGCAAGCAAGAGAATATTTCTCGCAGTCTGTATCTATG
ACAGAGATTGTGCAGAACTCGTTGGAATCCAACATCTTACTATATAAGACTTCACAAGGT
GAGACTCGCATTGAAGTGATATTCAACAGTGAGACCTTTTGGATGTCACAGAAAAGAATG
GCTTCTTTGTTTGGAGTTGATAGGGCAACTATAGCCTATCATATTTCTCAGATTTATGAG
TCGGGAGAATTGCAAAGAGAGGCAACTTGTAGAAAAATTCAACAAGTTCAACTTGAAGGT
GAGCGTGATGTAGAGCGTGCTCCGTTGTTCTACAACCTTGATGTTATCATAGCTGTGGGG
TATCGAGTTAACAGCTATCAAGCAACTCAGTTCCGTATATGGGCAACCTCTGTATTGAAG
GAATTTGTTATTAAGGGATATGTGTTAGATGATGAGCGTTTGAAACAAGGTAAGCACTTT
GGCAAGGATTACTTTGATGATTTGCTGGAACGCATTCGTGAAATTCGTACGTCAGAGCGT
AGATATTATCAAAAGATAACTGACATTTACGCTGAGTGTAGTGCTGACTATGATGCAAAA
GCAGAGAGTACCAAACTCTTTTATAAGATGGTACAGAATATGATGCACTTGGCTGTTACC
AATCATACGGCAGCAGAGATTGTTTATGAACGTGCCGATGCAGAAATGCCACATATGGGC
TTGACCACATGGAAAAAAGCACCTAATGGCAGAGTGCAGAAGTCTGATACGATTGTCGCC
AAGAACTATCTTTCAGAAGATGAACTGTCTCAGCTCAATACAATAACAACAAGTTTTCTT
GATCTTGCCGAATCTCGTGCACGGCGTCATATTATCACAACGATGGATGATTGGAAGCAA
CGCTTACAACAATTCCTTGCAACTATGGATTATGATGCAAAGAGTAGTGCAGGCAAGGTT
TCCCAAGAGGAAGCAAGAGATAAGGCTTATTCTGAGTATGAGAAGTTTAAGGTTATTCAA
GACCGTTCATATATCTCTGATTTCGACCGATTCAATAATGGCAATGATGATGATACACCA
TTGCTTCCGTTTGACATCGACCCAAAAGAAGAGTAA
>30B_gene_id_322
ATGGCAACAAATAAAGAACAAAATAAACTGAATGAACCCCATTTGAGATTCCCGGAATTT
CATGGGGAATGGGAGAAGTGTAAGGTTTCTGACCTCTTGGACTTCTATTCTACAAACTCT
TTGAGCTGGAATCAACTGGAATATGGTCCAGATAATATGCTAAACTTACACTATGGGCTT
ATCCATGTTGGGCTACCAACTATGGTGGATTTGTCAAAGGATATATTGCCTGCAATAAAG
AAAGAAAATGAGCCAAAGAACTTCGAGCTTTGCAAAGAAGGTGATATTGCTTTTGCTGAT
GCTTCAGAAGATACAAATGAGGTCGCAAAAGCGATAGAGTTCTACACTTTAGAAGACAAA
GCGGTTGTATGTGGTTTGCATACGATACATGGAAGAGATAAATCCAACAAAACTGTTGTT
GGATACAAAGGCTATGCTTTTTCCTCAACAGCATTTCATCATCAGATTCGCCGTATTGCA
CAAGGTACTAAAATATACTCGATTAGTGCAAAGAACTTCGCTGAATGTTATATTGGTATT
CCTTCAAAAGAAGAACAAACTAGAATTGCCAAATTATTGCGTCTAATAGACGAGCGCATC
GCTACCCAAAGCAAGCTGATTGAAAAGTTAGAGTCC
>30B_gene_id_323
ATCAAGGGAATATGTAACAATTATTTTGAAAAGTTGTCAGTTCAAGAAAAAGCGTACCTT
ATTAGACTAAGCGACATCCTCAAAGAAAGAAATGAATATTGCTGTAAAGATGGTAAGTTT
ATTCATGGAACACTTTCAAAAGATGGAATATTTCCTAAGACAGGACGTTGGGATAGAGAT
TTTCTTGTAAAACAAGAAGATAAAAAATATAAGGTAACTCATCTTGACGATATTTGCTAC
AATCCCGCTAATTTAAAATTTGGGGTTATTTGTAGAAACACATTTGGTGATTTAATCTTC
TCGCCAATATATGTAACTTTTGAAGTTTGTAAAAATGTCAATATAGGTTTTATCGAGTTA
TATCTGACTAATCATAATTTTATAGAAAAAGTGAGAAGATTTGAGCAAGGTACAGTATAT
GAAAGAATGGCAGTATCTCCAGAAGATTTTTTGTCTTATAAAATTAGAATACCTTCATAC
TCCGACCAAACTTTCTTCTATAAAAAAGTACAATGGCTTATAAAGCTTTCACAAAACGAG
ATGAAGCTTTTGAGCCAATATAAGAAATTACGTCAATATCTGCTTCGCGAAATGTTCATA
>30B_gene_id_324
ATCAAGGGAATTGCACAGAAGATAGTTCGCTGCAACAAGCCCAATGTTCGCTTATCAGAA
TGCTTGGAATGTAAATCTTCAACCCTGCAAGAAAGTGATGTGTATGAGCAAGGTACATAT
CCTGTATATGGTGCAAATGGCATCGTTGGTTACCTCGATAATTATAATGCAGAGAGTGAA
GCTGTTTATATTATCAAAGATGGTTCTGGTGTTGGAACAGTTTCCTACGTTACGGGCAAA
TGCTCTGCAACAGGAACTTTAAATACTTTACAAGCAAAAGATGGTTATTCTCTTCAATAC
TTTTACTATCTACTAAAAGTGTTCAATTTTGAACCTTATAAGACTGGTATGGCTATACCT
CATATATACTTCAAGGACTATGGTAATGCACTGTTTTTTTGTCCATCATATACTGAACAA
CTTCAATATGCAAGACTGTTTTTGCAATAG
>30B_gene_id_325
ATAGATTATGCGATAAAATCCCATGATACTGATTTTGCAAAGTTTGGTTCTTTGTATGAA
ATGGCTGGTGAGGGTGGAACTCCAACAACTTCAAATGCCAGTTTCTACGATAATGGCAAA
ATACCATTCATCAAAATTGACGATTTGAAGAAAAAGTATTTGACTAAGAATAAAGACTTT
ATCACAGAACTCGGTTTGCAAAAATCATCAGCTTGGCTTGTGCCTACACGTTCCATCCTA
TTTTCCAATGGTGCTACCATTGGAGAAATCACAATAACAACATATCCTGTTTGTACTAAA
CAAGGAATATTGGGAATTGTACCAAAGCCAAACATTGATGTAGAGTTTTTGTATTATTTC
ATGTCTTCATCTTACTTCAAAAAAGCTGTTAGTCGTATTGTTACAGAAGGTACGATGAAA
ACTGTCTATTTGAAAGATATAAACAATATACGTTGCCCAATACCAACAAAAGAAAAACAA
CTGGATATAGCAAAGATGCCATCTGCTCTAAACTCCAAGATTGATTTTGAACAAAGTATA
TTGAAACTATTCGGTTCGCAGAAACAATACTTGCTTCGTCAAATGTTTATGTAA
>30B_gene_id_326
GTTGAAAAGGTCTTTTGTTCTCCGAACCAAGAACATCCCATGTGTCGTATTGAGGGATTT
GGGCAAGCATTATCTACTTACAAGATGAGTGACTTTAGTTCTCGCATAGCTACAAAAAAC
AAGGATTCCAAGTGTTCATTAGTGCTAACTATCGCTGCCCAATATGGTTTAGTTAATCAA
GAGTCTTTCTTTAATAAATCCGTTGCAAGCGAAAATCTTACAGGATATTATTTGCTTCAT
AAAGGAGAATTTGCTTATAACAGAAGTTACTCTGCTGGATATGATTGGGGAACCGTCAAA
CGATTAGACAATTATGACGAAGGTGTACTATCAACTCTTTATATATGCTTCAAAATAAAT
GAAACCATTGTTGATTCTGATTATCTTGCCTATTACTTCGAATCAACTAAATGGCATAGA
GGCTTGTCTGATATTGCTGGTGAAGGGGCAAGAAATCATGGTCTACTGAATGTCTCTATG
GCAGATTACTTCAACACCAAGCATCGGTTTCCTGTAATTGAAGAGCAAAAGACTATAGCC
AAAATACTAAATGCCATTACAGAGAAAGAAAGGAAAGCTACCATGTTGGGAGAATGCTAT
CAAAAACAAAAGCAATATTTGCTTTGCCAAATGTTTACATAA
>30B_gene_id_327
ATGCTACAAGACTTTCAAGGTGTTGTAGAGGCTAAGTCTGTCCCTAATGAAACAAATGTC
ATTTCCTTTACTTGTGGTGACATCCTAATT
>30B_gene_id_328
ATGGTTAATAATAAAAAGACAATTAAGGAGATTGCAGACATCTGGAAAGAAGACAAACGC
CAGTATGTCAAGCAATCAACGATGGCAGTATATTTGTTATCGTTGGAGAACCATTTGCTT
CCAGTTTTTGGAGGTAAGATGGAGGTTACGGAAGAAGAGGTTCAGGCTTTTGCCTTGGAC
AAGTTGAATCATGGATTGAGCCAAAAAAGTATCAAGGACATGCTCATTGTTTTAAAAATG
GTGGTTCGTTTCGGAGAGAAGCAAGGTTGTCTCAATCATGTAGAGTGGAAAGTTAAGTTC
CCTGCCTATCAGCCAAAAGCTACATTACCAATCTTGACAAAGGCGCATCAAAAGAAGCTG
ATGGACTATCTCAAAGACAATTTCACGTTTCCTAATTTGGGGATACTTGTGTGTCTTTCT
ACAGGACTTCGTATTGGAGAAGTTTGCGCCCTAAAATGGTCTGACATTAATATGGACACA
GGATTACTTCATGTTAATCGCACCATCGAGCGCATTTATATTGTGGATTCTGATAAACCA
CATACGGAAATTGTGATTAATACTCCTAAGACAAAGAACTCTTTGCGTGAGATTCCTCTG
AGTAAAGAACTTGTCAGAATTTTTAAGTCTTTGATGAAGGTGGTGAACAAGGACTACTAT
GTCCTTACGAACAACACAAAACCGACTGAGCCAAGAACGTATCGCAACTATTTTAACAAG
CTATTGAAGCAGTTGGATATTCCGCGATTAAAATTCCATGGGCTACGCCACAGTTTTGCT
ACTCGCTGTATTGAGAGTCATTGCGATTACAAGACTGTGAGTGTTCTTTTGGGACATGCC
GATATTAGTACTACGCTTAACCTTTATGTTCATCCGAATGAAGAGCAGAAGCGAAGTTGC
ATCGACAAGATGATGCGATATATGAAATAG
>30B_gene_id_329
GTGACGGTATTGTCGGAATTGTCGCTTTTGGCGGTTTTAATACCCAAAGCGACAAAACCG
ACAGAACCGCCACATAAAAAAAGAAATGAAATGAGTACACATAGATTCATATTAGAGCCA
TACAAAGGCATCGCTACCCGACATACATGTCCAAAATGTCATAAGAAACGTAGCTTCGCC
CGATATATTGACACAGAAGGGAAGATTGAGTTTCCTCCTTACGTGGGTCGCTGCAACCAT
GAGCAAAGTTGTGGTTATCACTTCACTCCCAAGGATTTTTTTGAGAAGAATCCCGAAAAG
AATGAGACATTCACAAAGGATGATACTATTTCATATAAGAAGAGAGAAATGCCGAAGCCA
TTACCCACTTCTTATATAGACGAGAACATCATGCGAAGTTCTCAGAAATGTTATGAGGCG
AACAACCTTTTCTTGTTTCTATCTTCTCAATTCGGTGAAACAGCTACTCTTTCTTTGATG
GAGAAATATCATGTCGGAACTTCCAAACACTGGACTGGTGCCACGGTATTTTGGCAAGTT
GACAATCAAGGCAAGGTGAGAACTGGTAAGGTAATGCTCTATAATCCTGAGACAGGTAAG
CGAGTAAAAGAACCATACAACCATATTTCATGGGTACACTCGCTTATTCCCCACAAGGAT
TTCAATCTCTGTCAATGTTTCTTTGGTGAGCATCTTATCAATGCAGTCAAGACCAAGCCC
ATAGCATTGGTTGAAAGTGAGAAGACAGCCTTGATAGCCTCCTACTATCTTCCTCAATTC
GTATGGATAGCAAGTGGTGGTAAGAATGGTTGCTTTAACACGAAGTCGTTATCTGTTCTG
AAAAACAGAGATGTGATCTTATTCCCTGATTTGGGAGCGACAACAGTTTGGCAAGACAAG
CTGCCAATGATGCAAGTTCTCGGCATCCGTGCAACGCTTTTCGACTTTTTAGAGCATCAA
GCCTGCGAAGAAGATAAAGCTAAAGGCTTGGACATTGCTGATTATTTGCTCAAAATCAAG
CCTGCAGAAGCAAGACTTCAAACCCTCATCAAACAGATTCCTGCCATTCGGAAGTTGATA
GATGTCTTCAAACTCGAAATTGTTGACGAGCCTCAACCACGTTTCCGCTCTCCTAAAAGG
CAACGTGGTTTCAGACTCTGA
>30B_gene_id_330
ATGACAGCTTTAAACAACAATAAGGAAACTTCCATCAATCCAATGATTATCATGGATAAG
GCTATTGATGTGGGTACTCGCCTATCAGGAAGCCAGTTTCCCGTAAGCATCTTTCCTGCC
AAGATTCAGAGAATCATCAAGGAGGTACACGAATGCCACAGTTTTCCTACCGACTATATT
TCAGCAGCCATACTCACTGCATTGGCTGTTGGTATCGGCAATACGCACTTGGCACAGATG
AAACAAGGTTGGCTTGAAAGTCCTATCTTATACATGGCTCTTATCGGAAGACCAGGAGCC
AACAAGAGTCACCCACTTAGCTTCGCTATGAAGCCATTCCTCGATTACGACTATGAGCAA
AACAAGTTGTTCGAGGAGCAATACAGTAAGTTTGAGGAAAAGATGTGCATGTCTCGCAAG
GAACGCATTGAAAATGGAGAGGATGGATTTCCGCAAGAACCTGTACGCAAACGTTTCTTG
GTCTCTGATGTCACACCAGAAGGCTTGAGCTATATTCATGCGCAGAACAAGAGGGGTTTA
TGCCTATGGACAGACGAGCTATCTGCATGGTTCAAGAACTTCAACCGCTATAACAATGGT
TCAGAGGAACAGTTCTGGTTATCTGTCTTTAGCGCCAAGACAACCATATCAGACAGAAGA
AGTTCCAAGAGTTCCATTTTCATTAAACGCCCCTATATCTCAGTAATCGGAACCATCCAA
AAGAAGATACTTAGTGAGTTGGCGAAAGGCGAACGCTCCAGCAACGGCTTCATCGATCGC
ATTTTGTTCGTCATGCCTAACCTTCAGCAGAAAGCGAGATGGAGTGACCGAGAGTTGCCC
GATAATATAGAGCGAGATTGGCAAGCCATCATTCAACACCTTATTGATATGGAGTGTCCA
ATAAATGAGCAACAGGAAATCGAGCCCCATGTCTTATCATTCACTGAAGAAGCTAAGGCA
AGGCTCTATGAATGGCAGCATCATTTCTCCGAGCAATGCGACAATGAAACAAATGATACC
ATTGTCAGCATCTATTGCAAGCTGGAGATATACATCATCCGTTTCTGTCTGATTATTCAA
TTGACACGATGGACGTGTGGAGAATGTGATAAGGAAGCCATCGACCTGCTGAGTGTAGAG
CGAGCCATCCGATTGACAGAGTATTTCAAGAACTCTGCCATATCAGTGCAAAATATCCTC
AACGAGAATATGCTTACAGCTCAACAACAAGCAATCGTCAACCATCTTCCTGCAACATTC
ACCACGGCGCAAGCTCATGATGTCGCCAAAGAGAACGACATGAAGTCAAGGACATTGGAA
AGATTTCTGAATGATAACATCGGAGTTCTATTTCGCAAAGAGAAGCATGGAGAATATTCA
AAGATTAACTCGTGA
>30B_gene_id_331
ATGATAAATGAAAGTATCACCTTTGATAAGTTACCACAAGCGGTATCTTATTTAACAGAA
CAAGTTATCGAGTTGAAGCAAATGGTATCAGCACTTCAACCTACATCATCAGCAAATAAC
CATATATTGGTTGAGATTGATGAGGCTGCTATTATTATAATGAAGTCGAAGCCAACCATT
TATCGATTGGTTAACCAAGGCATTCTGCCATCCTATAAAAAAGGTAAGAAGCTATACTTC
TATAAGGATGAGCTGCTTGCATGGATTGAGAATGGTCGAAAAGCTACCAAGGAGCAGAAC
CATTCTGAAATGCTAAAAGCCATGCAAGGAGGAATGAAGCGCAAACCCAAGTCAATGTAT
AATTTTTAA
>30B_gene_id_332
AATATAGTAAACAATACAGAAAGAAAGCGTCTGTCTTCTATTGTCATCAATGAAACAAAT
ACATATGATGAGGGAGAAGAGCTAAATCTGGAAGATGTAACTTTCGTCTATGCAGATGAA
GCCTCTTCTTGTATTACAAGCTATGAACAGTTGAGACAGGAAGCATTGGAAGACAAAGCC
AAAAAGGAAAAGGTCTTGTTAAACTCAGCTATCGATTATACCAGAAGAACTTTTGCTGCC
TACATGAAAGAGGAGCATTTGAACCAACTTTGTGACAACATCGCTATTTTCCAGTGTTGT
GCCTCTACACACATGAGACATCATTCATTGATTGTTGACAAGGCTATTCGTACTATTGAC
TTAATGCATTATGCTTGGAATATAGGAAACCTTTTCAAGAAGAAAGGCATTGATACAGCA
ACCTTTATAAAACAAGTTTTTGCTGATGCGCTGGTTGATGTGGAAATATCCACTATTATA
AGGAAGTTAAGAATGGAAGGTACCTGCATCATAGAATTACTACCAAGCTTAGAGGTTCAA
GGCGGAATCAAGACACATTATTGTTGCTGA
>30B_gene_id_333
ATGGTAAATACATGTACAAGAGTTTCTCTTCGCCAAAGAGCGATTAAAAACGACCGTATT
TCTCTTTATTTGGATTTCTATCCACCAGTACGCAACCCTGAGACTATGCAAATGAGTCGC
AGGGAATATTTAGGTATCTATATCTATGCTCATCCAAAGAATGAGATGGAACGTGAGTTT
AATACAGATATGCTCAACAAAGCAGAGGCCATCCGTTGTATCAGAACCCAATCACTCATC
AATGAAGAATTTGGGTTTTTGGACAAAACACGACAGAAAGCAGATTTTTTGGCATACTTT
GAGAAGATGACACATAAGAAAGATGATAAGTGGACATGTGTCTACAAGCATTTCTTCAAA
TTTGTTCAAGGTCATTGTACATTTGGAGATGTGACAGTGGAACTTTGCAAAAAGTTCAGA
GAGTATCTTCTGAATGCAAAACAGTTGAATCGAACAAAACAAAAGGTATCTCTCAACTCT
GCAGCAGGTTACTACTCTACTTTCCGTGGTCTCTTAAAAATCGCCTATCGTGACAAGTGG
CTTCGTGAGAACATCAATGACTATCTGGACAAAATTGAGCCACAAGATGTAAAGAAGGAG
TTTCTTACCCTCGATGAAGTAAAGCAGTTGGCAGCGACTCCTTGCGATATACCTGTACTG
AAGTCTGCCTCCCTCTTTGCTTGCCTCACAGGATTGCGAATCAGCGACATCTTAAAATTG
TGTTGGGAAGACTTCGAGATAGCTCCCGACCAAGGCTATTGCTTGCGTATTCGTACCCAG
AAGACTCAGACCGAGGCAACCTTGCCTATCAGCAACGAGGCATACGAACTATGTGGTGAA
CCAAGCACGGGTATCGTGTTCAAGGGATTGAAGCGCAGCATGATTAACCATCCCCTTAAA
GCATGGTTGAAGAAGGCTGGAATCACCAAGCCATTTTCATTCCATTGCTTCCGGCACTCG
TATGCAACAATCCAAATCGCCTTAGGCACAGACATTTACACGGTTTCGAAGATGCTTACC
CATAAGAATGTAAGCACAACACAGATATATGCCGACCTCGTGAACGCAAAGAAAAGAGAG
ACAGCAAATAAGATTTCTCTTAAATAA
>30B_gene_id_334
ATGACAGCAAGCAAAGAAAGAATTCTAAAAATTTGCGAGTATTGTGGGAAGAGCTTCTAT
GCATCAAAATCTACAACTCGTTATTGCTCCAAGCAATGCAACAGTTATGCCTATAAGGCA
GCAAGACGTGAGGAGAAAGTAAAGATGGCTGAGACAATGAGCCACCGAAAAGCTTCCGAG
AAATCCATGTCTGAAATCCTCGTGAAAGAATACCTCACAATTCAAGAGGTAGCTATACTT
TTAGGACTAAGCAGACAGACCATATATAATATGGTGTATAGTGGTAAGTTGCGAGCATCC
AAGATTACTTCTCGTTTATCTTTAATCAGAAAGCGAGATATAGATTATCTTGTTGATAGT
TTGCCATACACCACAGAAAAAAGTGTTTCAAAAGAAGCATCTCCTGCAAAGCAAGAGCTA
CCTGTTCCAAAATATTACTCTGCCAAGGAAATTGCAGAAGTCCACAACACTTACGAGACC
GCCATCTATGAGATTGTCAAGAAAGTCAAGATTTCAAGAATATCCATACAAGGAAGAGTA
TATTGGAACAAGAAAGAGGTGGATGATTATTTTGCACACCTGTCTCCAGATCCAACCATC
AGTGAATGGATGACTGTTATGGACATTCAACAGAAATATTGTATGACGAAAACAGCCGTA
TATAGTTTCGTTAGTCACAATGCTATTCCAAGAAAAATGGAAGGTAACAATGTTCTATAT
TCCAAGCGTCATGTACAATTGGCAAAAGGTGAATCCGTAGAAGAGCAACTTTATTATACA
ATACCGGAAGCCATGAAGTTGTATGGTTTAAGTCAGGACCAGATTTATAAGCGTATCAAG
AAATACGCTATTGAAAAGGTGAAGATTGGCAAGTATATCAAGATTTCCAAGCGAGATTTA
GAGAAAGCTATCGGCAAGCCTAAGGTTATTTAG
>30B_gene_id_335
GCACCCATATACCGAGCAGAAAAAAGCAGCAAAGAGAAGCGTGGTACAAAGATTACAGAA
AACATTCTGATAATCAACAACTTGAATTTGTTTCTCTATAAGATTGAAAAAGCAAAGCCA
AGCCTCGTACCGATTAAAACGCAAAGTGCTGACTATGAGATATGTGAGGAAAGTGCATCG
GAAAATAAGTCGTGA
>30B_gene_id_336
AAAGTGAAGAAATGCACCCCAAAAGTTTGTGGTTTCGGAATATTGCCGTATATTTGCACT
CAGATATTAAATTTAAAGATAATGGATTTAACGCATAATATTATAAAATACGTAAATAGC
AGTATAGGTGCTTTTGTTAGTCGTTTTAAGCCCCTATTGGTGGGATATGAAGACGGCTCT
TGA
>30B_gene_id_337
ATGGCTAAAATTGAAGACTTTTATTGTTCCTTAGAGGATAAATATAAACTTAATTCTGTA
AATTTTAATAAGAATTTTTCTTTCGAAGAAAAATATGATGCTGAAATGTTCAGTTATGAG
CTCGTATTGCTCAATCCTTTTATGAACACTGACATTAAACTACCTTGTGAAAAGAAGGTT
CTTATTGCTTATTGTAGAAAACGAATTTCGCAAGTGAATAATATTCAGTTAAAACTTAAA
TATCATAAAGTTTTATTAGATTTTGAGGTGGTAGATGTTGACTTTTTGCACGATTACGTA
TTATCCTTACGTAAAGCATTGTTAGATGCAGAAAAAAATAAACCTGGCTATAGTTTTGAG
GCTAAATATGCTTTTACAACATTGCTAGATGTATTAATAAAGTATAGATTAGACGAATTA
TTATCTTACCAAAAAGAACTTTTAGATTTGTTTGAAAGTTCTGATAGCTATTTGTTGCAA
AATTTGTGGAAATTAGAGATAGCTTTAGAAAAA
>30B_gene_id_338
TTGACGAATTTAATTGTATCGCCGTGGATTAAATCAGAATCTCTCAATGATTTCGCAGAA
AAAAGTATTGATGTAAATTTCTGCTATAAACAGATGGAAATGAAAAGAAGTGATGGGTAT
AATAATGTTAGAAAGATTGACATAAAAGCTAGTCTTGTGCATCAAAACTTTTCTGTGTTT
TATTGTCAGATTGGCTTTCGTCTTGTTTCACGATTAATACAAATAGCTATGGAGAATGAA
TTGTTTAATTTTGATATATTAGTTAAGAATTTGAAGGAGTATGGATTTATGACGAAGTAT
CCTGTATCCAAAAATGGATGTAAATATGAAAGTTCTTTTTATGATAAGGTAAACATCGGG
TTATCTGCTTTTATAAATTGTCATAAGGACTTTGTTGAACATAAAAACGTAGATTGGCGA
TTTTGCATAGATTTTTTAACACCAAAGTTCGAGGGCTTGATTCGTGATATAATAAGTTTG
TTAGGTAGTCCTGTGACTAATATTAAAAGTAAAAATGATAATTTGAACTCAAGTTTGATG
CTGTTGGATCAGCTCTTAAATCAGAAAGTATTGACTCAGGTTTTTGATCAAGATGACCTT
TTATTATTCAAACAAACATTTACTAATGAAGGTTATAACATAAGAAATGATGTTGCACAT
GGTCTCTTGATGCCAGAAGAATACACTCCTTATAGGGCTCTATTAGTTTTCATGTCTATA
CTTCGATTAGCAAAAGCAACTAGAAAAATTTTTATTGAGAGAAGTGTAAAAAAAGATAAA
TAG
>30B_gene_id_339
TTGAAAGGTTTGGAATTCCGCATAGTTATTCTGGTTGGTGTAACAGAGCGAAGTATGCCA
TCAAAGGAGACTTCCGGTAAACCATTCTCTATGATGGATGTTCCGGAACGCAAAGAGTAT
CTGATGGGTATCCGCTCCCTACTCTATGTAGCCATCACCCGTTCCAGACAGATGGTATTC
ATCAGCGGATGGGGAGAAGCAACAGGATTGCTGGAAGTGATGGAATAA
>30B_gene_id_340
ATGTTACCACTACAACAAGCTTATGAAGTACGCTCCGCCGTACTCGAATATATCAAAGCC
ACTTTCCACTTCAAGGACAATGAAGTGGGAAAGGCTTTCTACCAGTTTATTGAGGATTCC
AGAAACGGACTCTTCAAGGGTCCTTATGTCTCCCTGAAAACTCCCTTTGTAAAGGCAAAG
GAAGAAGAGCAGATTCCCTTGGATATCCGTCCGCCGTTCACTCCTCACCTGCACCAGATA
CAGGCATTCCGCCGTCTGACCACCCACGATGGGCATCAGCCGGAACCTACCCTGCTCACC
ACAGGTACTGGTTCGGGAAAGACCGAATGTTTCCTCTTCCCGGTACTCGACTATGTATAT
CAAATGAACCGGGAGAAGGTTTGCCCAGGTATGAAAGTCATCATCCTCTACCCTATGAAC
GCCCTGGCAAGCGACCAGGCAAAGCGTCTTGCCGAAGCCATTTGGGGAACGGAAGAAGAT
CACCCGTTGAGAGGTAAGGTAACAGCCGGACTCTTTATCGGTGAAGGCACGAACCCCAAG
GAACACCCTACCCAGATGGGGAAAGACCATATCATAGAAAACCGAGACAGCATCGTACAT
GGCGAAGTTCCCGACATCCTGCTTACCAACTTCAAGATGCTCGACTATGCCCTGATACAG
CAGAAATATACTTCCTTGTGGCGAGGCAACCTGGGAGCCAGAGAACCGATGCTCAAGTTC
CTGGTATTGGATGAGTTGCACACCTACGATGGCGCACAGGGCACGGATGTAGCCAACCTC
ATCCGACGCCTGAAGCTGAAACTGAATCTGCCGGAACACAGACTTACCCCAGTAGGAACG
AGTGCTACCATCGGCAACAAGGAAGACTCCAAGCAACTGCTGTGCGAATATGCCAGCAGC
GTATTCGGCGAAGAGTTTACAGCCGAAAGCATCATAGAAGAGCACCGTATCAGTGTGGAA
GATTTCTTTGCAGACATCACGGAAGATGGACTGCCGGAGAAGTATAACCTGAAGCAATGC
ACCCTGAAAGAAACCAAGACCGTGGAAGCCTACCTGCGTACCATCCGACAGATCTGGTTG
CCAGGCTGCAAAGCCGACCGGGCAGAAATAGGCGCAAGACTCAGAAAACTACAGATATTC
AAGGACCTGCTGAGCGTTACTACCCAAGGCATCATCACCATGGAACAGCTGGGCAAACAG
TTGGGAAGAAAGAACGCCGGTTTTCAGCGAATACTCCTCAACTACCCCGCCTATGCCCAT
ATAGCTTTGGAGAATATGCTTGCCCTGATATCAGAGGCAAAGATGCCAGGCGGAAAGTTT
CCGCTGCTCTATCTCCAGGTGCAACTGTGGCAGAGAGAGTTGAGTGGCATTCAGCGGTTT
GTACAGAATGAGCCGGAATTCACATGGAGAGACAGCATCCCTATGGACGACCGCATCTCC
CTGCCTATCTACTTCTGCAGAGACTGTGGAAGCAGTGGTTGGATTACCACCAAGAAGGCA
ACCGAGCGGAAGTTTGCTACAGATGCATCAGCCATCAATACTGCATTCATGGATGGGGAC
AAGGATGTAATACTCATGAATACAGAAAACAGGAAGAATGAGCCTATCGAGGATTACATC
AACCAAAACGGAGTAAACCAAACTCTCTATATCCATCCTGACGACCTGACCATCGGTGCC
AAGACCGACCCGGAGGTGCTCAGAGTAAGAGTACTGAGCCGCAGAATATTTGCCCAGAAT
GGCAAGTCGCTGTTCCTGGACAAGAAGTGCCCGCTCTGCATGAGCGATTCACTCACCATC
GTGGGCGGCAGAACCACCACACTATCGTCGGTTGGCGTGAGTCAAATCATGGCAAGCGAC
ATGGACAGCGAGGATGCGAGCAAGCGAAAGATGCTGAATTTCAGCAACTCGGTACAGGAT
TCAGCCTATCTGGCTGGTTACTATGAAATCAGAACCTACCGCTTCCTCTTCCGCCAAAGC
ATCCAGCAATATCTCAAGACGATAGACAAGCCCGTCAGTCTGGAAGAGTTGCAGGAGGGT
TTTAAGAAATACTGGAAAGCAAGGCTGGAGGGCGATGAGTACTACTATCGCTTCATACCG
GATGACCAGATAGAGAAAATCGATTTGAAAAAGAACTATCGCAACCCTGCTACAGGCGAG
CTGACCGATAAGTTCAAGAAAGAGTTTGACCTGAGGGTGGATTGGGAAATCTGCTCTGAG
TTTGGTATGATGTCAACCCGAGGTCGTACTTTGGAAAAGATGGGTTCCAGTGCTACCCTG
TTCAGGGAGAACGACCTGCGCCTGGTATTCCACAAAATGGAAACATGGCTGAAAGAAAAC
CATCTTGACTTTATATGCAAGGAAGAACAAGCCTTCCTTCACTTTGCCAATGGCATATTG
CATCGTCTGCGCCAGCGTGGTGGCATAGACCATGAATTCCTGCGTCTGTACCGCACGCAG
CAGTTGAAACCCGTGACGCTCAACTGGCCTCGCCAGAGCAACATCCACTTTCTGTATCGT
GGATTCCGCTCAACCCGTGTGCCACACATGATAGGCTATCAGCCAGTGAAGACCAAAGAT
GAAGTACTGGATGTGACGACTGTAAGAAACAATCGCCGCAACTGGTTCTTCAACTATTTC
ATCAAGTGCCTGATACCACAGGATATGATGCTCCAGCCCAACGTAGAACAGATCAACGAC
TTCTACGTGATGCTGCTCAACACCATGACCGACTGCATGATTCTGGATAAGAAGGAAGCT
CATGGCATGGTGAACTATGCCATCCGCCCGGATGCTATCTATGTGGAGGCAGGAGTCAGA
AACCTGAAGTGTGACGAATGCGAATCACACCTGTTTGTTGGTAAAAGTGATACTTTGAGC
GAAGGCACCCATTGCCTTGACTTCAAGTGCGATAAGGGAATTTACGAAGAAGGAGAATCA
ATGTCAGATAACTACTATCGTCAGGTATATGACAGAGAATCTTCTCCTCGTATCTATGCA
CACGAACATACGGGACTTCTAGACAGAGAGGTTAGAGAAAGGATTGAGCATGAGTTCAAA
GACCATACCGACGAAAACGGCAAGCCACTGCAGCATGCCATCAATGTACTGACCGCCACC
TCTACCCTGGAGATGGGTATTGACATCGGTGACCTGAACGTAGTAGCCAACACAGGCATT
CCGCCCAAGCCAGGCAACTTCCTGCAGCGCATCGGACGTGCGGGGCGTAAGGAAGGTTCG
GCTCTGGTGCTCAACTATGCCAAGGCAGGCAAGCACGACATGTTCTACTTTGCCTCCCCA
CTGGAGATGATGGAGGGTGAAGTGAACACACCGGGATGTTTCCTGGAGGCTAGAGACATC
TTGCGCCGCCACTTCCTAGCCTATTGCATTGATTCATGGGTAAGTGCAGACAGCAACAAC
GAGATTCCGAACGTGCTCAGGGAACTGCATCTCAACCATACTCTGCTGACTGATCCGAAC
TTCTTCATCAACCGAATATTCGAATACATCAAGGGAAATCTCATCCAGCTGGAAGAGAAA
TTCAGAGAGCAGTATCCCCAAAATACGCAACACGTATTGGATGAACTCTTTGCTACGCTC
GACTCCACCAAGTTCTATGAGCATGTGATCGTAGAGTTTGAAAACCTGATAGAGCGCATC
AACCAGATACGAACAGAAAAGACCCATATTGGAAAGATGCTCAAGGAGATTCCTATGAAC
GATACGATGCGCCGGACAGAACTGCTAGATCAGAACAGAAGCCTGAGAGCCCAGGAAGAT
ATGATCAACAAGGAGATTGTTGTGGAGTTTATGACCAATGCCGGTCTGCTGCCAAACTAC
GCCTTCCCGGAAACAGGTGTCAAGTTGACCGCTACTATCTTCTCCAAGAAGGCATTGGGC
GATGAGGCAGAAAATACGCCAGAACCAACTACCCTGGAACTGGTAAGACCAGCCTCGCAA
GGAATCAGGGAGCTGGCTCCCGACAACAAGTTCTACACCCAGAAACTGAAGTTGCCAATC
AACGGTTTGTCGCTGAAAGACAGAGCCGATTCCGTAAAGATGCTGAGATTCTGCAGCGAC
TGCGATGCACTTGCCACCGAAGACATGCCAGAATACAACCTGAATACCTGCCCTAAATGT
GGCAGCGATTCCTGGCACGCCAACAAGCATAAGTTCCTGAAGTTTACGGCTGCACTATCC
AGCTGTTACCGCGACAAGGCTGCCATCAACGACAGCAAGGAAGAGCGTGAGGAGGAGTTC
TACAAGACCATGAAGCATTTCCGTTTCGACCATAATGGAGCCATCCATTCGTATGGTCTG
AAAAAGGTGGGCTTCGGTATAGAGTTCTGCAAGGACGTAACCCTGACAGAGGTGAACTAT
GGCAGCAGAAAGCAGCTTGCCGACCAGGTAACCATCAACAAGCAGCAGCACATATCGGGA
CTGGGCTTCGTTACCTGCCGGTATTGCGGAAAATCTACCCCAGTGCTCTATGGCACAATG
GACGCCAAGGAGATGCATCATCCTTACTGCAACCATAAGGAAATAGGTTATCCTGCCGAT
GCTGCCCATGCAGATACATTCGACAGTCTGTATCTTTACCGAAGCATGCATACGGAGGCT
ATCAAGGTATTGCTCCCTGTACAGCTCTTTGAAACAGAGGCTTCATCACAACTGTTCAAG
GCTGGCATCGAACTGGGTATGCGCCATTACTACAAGAGTAATCCGGAGCACCTGCGCATA
GACACCTACCAGGAATACAACAAGGCTACGCAGAACTTCGACAACTATCTGGTTATCTAC
GATACGATACCAGGTGGTACGGGCTATCTGTCGAAGCTATATAATAAGGTGGAGTTCTCC
AGACTGATAGAAATCAGCTATGAGCATATCCGCAACTGTGAATGTCAGCGAGAAGGCAAG
GACGGCTGCTACCATTGTATCCTGAGCTATGGAAACCAATGGCAACGCCAGAACCTGAGC
CGTGCAAGAGCTGAAGAACTGTTTAAGAAGATTGTTGACCAATTGGATCATTGGGAAGAC
ATCAACGGTTCTGTGGGCAATATCACGAGCAGCGGTGTCATTGAGGATAGCGAGTTGGAG
ATTCTCTTCGTCAAGACAATGGAGAATGTCTGCAAGAAAAAGCACTGGAATTGGAAGAAA
GAGGTGGATGCCGTGGACGAGACATATAACTATCAGCTCATCATCAAGGATGATGAACGG
GAGATTAAATATATTGTCCTTCCACAATATAAACTGGGTCCATCGCTGGGCGTAGAGAAA
ACCACCGTTCCGGATTTTCAGTTTATCTGTGCCTATGCTCAGGTAAAGGGTCAGGAAGTG
GATGTACAGAGCATCCCGCAATGGTCTGTATTCATGGACGGCTACGATTACCATGCCAGC
AAGCAGAACCTTCGTTTCTACAGTGATGTTCAGAAACGAGAAGCCATCAGTCACTCTTCA
GGACTTCCAAAACTCTCATGGACATTGACCTGGGAAGACATCAAGCCTTACATCTCACCC
GATGAGAATATGGATGAAGCTACAGATGAACTGTTCGTCAGTTCTCCTAACCGCGAATTG
TTGGCAGATTTCCCTAATGAACTCTGGAGAATGAAGGACTCTGTAATGCGTTTCGTCTTC
ATGCTGTCCCACCCTGATCTGTGCAGTCTGAGAGAAGAAGCATTCTCATATCTTGCATCA
TGTTGGACAGAAGAGAATCAGTACTTAGCATCGTATAGCCATATAGACCAGGCTGTGGAA
GAAAACGCAAGGACACAATACGCGGACTTCTCAGAGAAAGAAGCTGACGAGTGCCATTTC
TTCGTGAAGACCACATTCATTCCACGAAACACGCTGCTGGCTGGTTCAGCCTGGTATCCA
TACGATTGCGAAGAAGACTACCTCAACAGCGTGAGATATAAATGGGACATCAAGGAAGGA
CTTTCGGAAATCAACAAAGCCGACTGGACAGACTTCTGGCACCGATTCAATATCCTGCAA
TTCTTCAGCAACAAGGCACAGGAAGAGCCAACGGAACAGATAAACCTGGATGAAGTGCTG
CTCTACTTCCCTGGACTGGAGAATATCGTAACGGAACTTGTGATCAACAAGATTCCATTC
GATACCGATGGCGGTTTCTCTGTTATGGATGAAAACGGGCAGGTAGCTATGGAGGCTGCC
ATCAAGATAGAAGGTAAGGACTCTCACTCTGCACTTTTCACTCGTTGA
>30B_gene_id_341
ATGGAAAAGAACATAATTATATCAAATAATGCATTGAATAGTATGGTTAACGACATAAAG
TCTATCTTGAATAAGGCAAGAGAGAATGCTTATGCCTCCATTAACCAAAATATTCTTTAT
TCTAATTGGCAAATTGGAAAACGCATTGTTGAGGAAGAGCAAAACGGTAAAGAGCGTGCA
GATTATGGAGCCCAACTGCTTAAAGCTCTCTCTCAACAACTTGTCTCAGATATAGGAAAG
GAATACAATGTACGAAACTTGTGGTATTACAAGCAATTCTATCTTTCTTTTCCTGATTGG
CAAATTGTGAACGCGCGCGTTCACAATTTGAAATGGACTCATATTCGTAGCATATTAAGA
GTAAATGACTCTGAGGCTCGTCTATGGTACCTGAAAGAGGCTTCAGAGCAAATGTGGAGC
ACAAGAACCCTCGACCGCAATGTTGCCTCCCAATACTATTATCGTCTTCTGCAAACCAGC
AATGAGCACAAAGATGAGGTTGAGAACGAGATGAAAACCCTTACAAAAGGATACGCAGAC
TCACCAGCCATGTTCATCAAGTCGCCAATGGTGACAGAATTCCTGGGCTTATCCCGTGAC
ATGAGCTTCTCGGAAAGCGAACTGGAGAGTGCCATTATCACCCATCTTCAGAAGTTTCTG
ATGGAGATGGGTAAAGGCTATGCCTTCGTAGAGCGTCAGCAGCACATCATCACCGATACC
CAGGACTACTACATAGACCTGGTATTCTACAATTACCTGATGAAATGCTTCGTACTGATC
GACCTGAAGACGACCAAAATCACCCATCAGGACGTAGGACAAATGGATATGTATGTAAGA
ATGTATGATGAACTGAAGCGCACGGAAGGCGACAACCCGACCATCGGCATACTGCTCTGT
TCGGAAACCAGCCAGGACATCGCAAGATTTTCCATCCTGCACGACAGCAAGCAATTATTT
GCTTCAAAATATCTCACCTATCTCCCTACAGAGCAGCAGCTTAAGGAAGAGATAGAAAAG
CAGAAGGAGATATTCAGACTACAACATATCAGATAA
>30B_gene_id_342
ATGGCAGAAAACGTAAAATATAAATTCATCCAGAATGTGGGAGACTATTTCCCTTCAGGA
TATTTCTCAGAGGACTTTATCGATAAGGTCCAGAAAGCATCAGGCTTGAACTCCGACCAG
ATGACGGAGCTGTGCAAGCCATACGTAAAACTTCGTGGCGAGTACGAGAAGTACAAGAAC
TACATCCTCAACACCCATCCGCGTGTCAAGGATGCCATCAAGCATACCCACGACTTCCAC
ACCCAGCTGCTCAATATCCTGGGCTACGATACTACCTGCGCCTACCAGCAGTTCATCACC
ATCAACGAGGACGACCATTCCGTGGTTCCCGTGCGCCACATCCTTACCCGCAACGGCAAG
ACCACGATGCTCGTGATGGAGATGCAGCATCTCATCAAGACCGATGAGCAGGAACCAGCC
GGATTGTTCGAGCAGCAGTATAATGTGGTGGAAGATGGACAGACCTCCTCTGTTATCATC
CGCCACCAGCAGTACTATGCCGGTCAATGGAGCGAACTCTTCACATTGCCTAAAGACGAA
GAGGCTCATATCTCTCCTGCCGTCATCAACAAGGCGATAGATGCTATCTTCCTTTTGCCG
GAAGAGCACCGTCCTCATTTCATCCTGATGATGGCAGGCAACACGATGTTCCTGCTCGAC
TCCGACAAGTGGAATCGTGGAAGCTACCTGGAGTTCTCCATGGATGAACTCTTCTCGCAG
GCAAGTATCTCTGCATTCCGCAAATACTACGCCCTCTTCCATCTGCTCATCTGCAAGGAT
ACGCTGGCAGCAGACAGCGAATCGGTATTGATGGACAAACTCGTAGAAGAAAGCTACAAG
AGTGCCTACGAGGTTACCAAGGACCTGAAGGAAGGTGTGATTCTCTCTGTAGAGACCCTT
GCCAACGAAGCCTTGTGGTATTGGAAGAAAGAATTAACCAATCCTGATACCGCATTGAAG
AGCAATCCGTTAAGCAGTATTGATTATACAGATGATACATTCGAGGCAGAAGTAAAGGAC
GACTGCCTTAACATCATCTACCGTCTGCTCTTCATCTTCTATGCCGAGAGCCGTGATGAA
CTGGATATCCTGCCTACCAAGGACGAGGTTTATAAGGATGGTTACTCGCTGGAGATGCTC
CGTGACCTGGAGAAAGCACCGATGAGAACGGATGAAAGCCGCAACGGTTACTTCTTCCAC
GACAGCCTCAACGACCTCTTCTGGCTCCTTGCCAACGGCTACCGCCAGGGGCAGCAGGAT
AACAAGAGCTTCTCGGTAAGAAAGATTGATTCTCCTCTTTTCGACAACAGACGATTGCAT
CACCTCAAGGATGTAAAGATCCGCAATATTGAATGGCAGAAGATTATCCGTGCCCTCTCT
CTGAGCAACCGCGATAAGCAGGTGGGCAGAATCAGCTACGCCAACCTCGGCGTCAACCAG
TTGGGTAGCGTATATGAGAGTCTTCTCGCCTACCGCGGTTTCTATGCCGAACAGGATTAT
ATCGAAGTACACAAGGTGGGCAAACCTGAGGAAGGAACTTTCCTGGTACCTTACAGCCGA
ATGGATGATTTCGAAGCTGACGAGATTCTATGCGATGAACAGGGTGAACCTAAGATTCTG
CCACAGGGCACTTTTGTCTATCGTCTGAATGGTCGTGACCGCCAGAAGTCTGCCAGCTAC
TATACGCCTGAGGTTCTGACCCGAAGCACCGTGAAATATACCTTGAAGAGCATCCTCGAC
GAGGTGGCTGAGGGCAAGCGCAAGGCGCAGGACCTCCTCGATTTGAAAATCCTTGAACCT
GCTATGGGTGCTGCCGCCTTCCAGAACGAGGTAATCAACCAGCTGGCTGAGGCTTATCTC
ACCTATCAGCAACAGCAACGCCACGAAGCTGGTTTCAAGGAGTGGCGCATCGCCCCAGAC
CACTATCGTGATGAACTTCAGAAGGTTAAGGCGTACATCGCCACACACAATGTTTATGGA
GTCGATTTAAACCCAACTGCCATTGAGCTGGGTAAGCTATCGCTGTGGCTGAACGTAATC
CATAAGGACATGGAGACTCCGTTCTTCTCCAACCGTCTGGCTTTAGGCAATGCCGTGATT
GGCGCCTGGCTGAAAGTCTATGACAAGAAGGATATTATAGGTCATTCTGTTACCGTTAAG
GGCAAATACAAATTGCTTCCTAACGAATGGTGGACCAAAGCACCTCATAAGATTCACTTC
AATAAGGTGAACTTCGAGAATGGAAAGGTAAAGAGTGCCGTGAAGCGTTCGGTGAATGAG
ATTTACCACTTCCTGTTGCCTGACAGGAACATGCTTGCCGTGCGCAGCATCAAGGATGTA
TTCATCCCTGCTGATGCTACGGAAGAAGAGCGATTGAAACTGAAAGAGACCCGCAAGGCG
CAGATCAAGGGCATGAAGGAGATGTTGGACGACTGGACAGCCCCTATCAGCAGTGAGGAG
TTCCAGATTCTGCAACGCATCTCTGCCAAGATTGACAAGCGACTGCTGGAGTACTTCACC
TTCCAATGGGACATTGAGCGACTGACCAACAACAAGACCGACCTTTGGGGAATCTATGGT
CAGACTACGCTGGAGTTTGGATCTCTTGCCGAAAACTATGCTGAGAAAGAGCGACTGAAT
GATACCCGCTACCGCCATAACAACGCATACTTCATTCTGAAGAATGTGATGGACTATTGG
TGTGCCCTTTGGTTCTGGGAGTTTGATGATGCCCACGAGCTCCCTACCCGCCGTGAGTTC
TGGAGTGACATCGAGGCGATTCTCCAGGTAAAGGACGAGGATTTGAATGCCCGTACCGAA
CGTGCCCTACAAACTTATGTGGAGAAGGACGGCCAGCTTGGCTTCTTTGGAGAGAACCAT
CAGAACGACCTGTTTGCACAAGCCCAGTATGAGAACACGGTGCACGAAGACCCTCATCAT
GATGAGGATACAGACTTGGAAGACAACGATGAGGTAAGCGAACTGAAGACACAGTCGAAG
GAAGAAATCTTAGGCGACACCCAGGGTGCCGTCCGCACCTTCTTTGATGATAGTATGCGC
TTCATGACCGTGAAGAAGTATGCCGACCGCTACCATTTCTTCCACCCGATGCTGGAGTTT
ATAGAAGTATTCTGGCTGAGAGATGGATTCGATATCATCTGCGGTAATCCGCCATGGATC
AAGTTGGAGTTTAACGAGGCTAACATCATTTCAGATAAGTACCCTGAGGTCGCTATCCGA
AAGGTATCAGCTCCTGACGTACGCCAGCGCATCAACGACTTCTTGGGCAATCCAGCCATG
AGAGACCTTTATACTTCAGAACAATATGAGAACGTGGGAAGTATTGCGTTCTTAAACGCT
TATTGTAATTATCCGTTACTGGTTGGTCAGCAGACTAACCTGTATAAGTGCGTGCTCGAA
AATACAATGGATTTGGCTTCTGAAGAAAGAGGTTTCATTGGTTTGCTTACTCCAGAAAGT
ATCTATGATGATCCTAAGGGACAGCCACTTAGACGTGAGCTATACAAACGTTTGCGCTAC
CATTTCCAGTATCAAAATGAACTTCGGCTCTTCGCCGAAGTTCATCACCATACGGTGTAT
GGTGATCAACTTCTCGGCCCTCGCCGAAGTTCATCACCGCGCTTCGCTTCGCTCAGCAAT
TTATTCCATCCTAATACCGTCGATGCTTGTTTTGCTCATGATGGACATGGCTCGTGTGGC
GGAATAAAGGATGAAAATGGAAATTGGAATACTGCAGCGCACAAAGATCGTATTGTTGAA
ATTACAGATAAAGAATTACAGGTACTGTCGGATACTTTTGAGGATGGTACTACGGGGGAT
TGTGCCAAGTTGGTAAGCTTACACTCAAAAGAGATTATTTCCGTTCTTGACAAAATATCC
AAATATCCAAAACATTTAGATGATATTCAAAATATTACATCCATGTGTTTTGACGAAACA
AATGCTCCTAAAGCGGGAATTATTAAAAGAAATACATGTTATCCTGTTTTAAGTCAATAT
GAGATGATATATAGTGGTCCACACTTCTATATTAGCAATCCTCTTTATAAGACACCTAGA
ACAAAATGTATTCTTAATTCTGATTACGATATCATTGATTTAGGTACAATTAATAAAGAT
TATATTCAACGAACCAACTATATTCCTAACATTCCTTTGGAAGAGTATAACAAGCAAGTA
AAAGGATTCCTAGTTAAGAATGAATATGGAATAGAGGAATATGAGAATTATTTTGACTAC
TATAAAATTGGAATAAGAGCAATGGTAAGTCAAGCTGGCGAAAGATCGTTGATATGTGCT
GTTCTGCCTCGCAGAACAGCACATATCAACGGCATTATATCTATCTCGTTCCTCAATAGA
TATAATGCCGTGGATATGGCTGCGCTTTGTGCTTCTTTAGTTATAGACTTCTATATTAAA
ACAATTGCTGCACAGAATTTACGTTACAGTAGATTAGCAACATTTCCAATAGGAGTTTCA
GAAAAGTACCAGTCAGCCATGTACTCTCGTACCCTCCTCCTCAACTGCCTCACGGTCCAC
TACGCTGACCTCTGGCAGAGTTGCTGGCGTCCAGAGTACGCTCATGAAGGATGGTCACTC
TCCGACCCTCGCCTCAAGCCATTCACTGGCTTGACCGAGGAATGGACATGGGATACACCT
TTGCGCAATTACTTCGAGCGCCGCCAGGCTTTGGTGGAAATCGATGTATTGGCAGCGATG
GCATTAGGCTTGTCTTTAAAAGACCTGGAGCTTATCTATACCATCCAGTTCCCAGTGCTC
CAGCAGAACGAGAACGACACCTGGTATGATGCCAAGGGCAACATCGTCTTCACCTGCTCA
AAGGGTTTGAATGGTGTAGGCTGTGAACGCAAGGAATGGGAAGCCATCCGTGGCAGCCTC
AGCGAAGACGGCATGACCTATGAGGGTACAGCCCCAACCTACGTCCACACCATCGACCCA
AAGAAGAGCGAGATGTATGGCGGTGAGGAAGTAACCTATTATGCACCCTATAACAAGTGC
GACCGCATCGCCGACTATCGCCGTGCCTGGGCATTCTTCGAGAACAAATATAATAATAAG
AAGTAA
>30B_gene_id_343
ATGACTGCATTCTCATCAGGACAAAGAATCTGTGTCAGAGGCGAAGAGTTCCGAATCACT
CGTGTTGAAAGAAACTACGATGGCAAGGAAATTCTATATGCTGATGGCCTCAGCGAACTT
GTCGCAAACAAACACTATATCTTCGACACCAAAATCGAAGAAGAAAACTACAACAAAATC
ATGATTGTCTCTGCCACCAACACCCAGTTAGTAGCAGATGACAGTCCGCAATGTCGTGCC
ACCCGATTGTTGATTGAATCAACCATCCGTGGCAACGACTATTATTCCAAGAAGATTTGC
GTTGCTCAAAAGGGTGCCTTCAATGTAGCCGACTATCAGATGGAACCTACATTGAAAGCG
CTTGAACTGCCACGCTCTCGCCTACTCATTGCAGATGGCGTAGGTCTGGGAAAGACCATA
GAGGTGGGAATCTTCCTCAGCGAAATGATACGCCGAGGAAGAGGCCGCCGTATCCTTGTA
TGTGCTTTGAAAAGTATTCTTGCCCAATTCCAGGAAGAACTGTGGAATCGCTTTGCCATC
CCACTGATGCGTCTCGACAGTACCGGCGTGGATCATATCCGCATGAATATTCCGATGAAC
AAGAATCCTTTCGACTACTATGACAAGACCATTATCTCTATCGATACGTTGAAGAATAAC
GGTAAGTTCCGTGCCTGGCTGGAAAAGACCCGCTGGGACATCATCGTCATTGATGAATGC
CATACGGTAGCCAATGAAGGAAGTCTTCGTGGCCAATTGGCTCAGTTCCTTGCCAACCAT
TGCGACAGTCTGATTCTCACGTCAGCCACACCTCATAATGGTTCGGCAGAATCATTTGCC
AATCTGATGCGCATGCTTGAACCTACTTCCATTCCTCGTGATGGAGAATATACCAAGGAA
GATGTGGAGAAGTATTACGTGCGCCGTTTCAAAAACGATATAGAAGACGAGAACATCCGC
CAGAACTTCCAGGAACGAAAGGTGATTTCTGTTGATGTGGAACTGGCTCCTCAGGAAGAG
GCGCTGCTTGCCCTGCAACAGAAGATTAAATTCCGCTCCCTGAAGGATGAGACCGATGAG
GAGCATCGGGATCTTCTCTTTGCCTTCTCCCTGTTCAAGACCTTCCTTTCCAGTCCTGCG
GCTGCTTTGAAGGCTGTCAACAACCGACTGGCAAAGGACCACAACAATACCGAGGAACTG
GAGAATCTGAAAGGAATCCTGGAAGAGATGAACCAGCTGCAGATTGACTCCCGCTATGAA
GCCTTCAGAAACAAGTTGAAGGAACTCAAGTGGAAAGGTACCAAGAAAGATGAGCGTATC
GTGGTGTTCACCGAACGCATCGAGACCATGAACTATCTGGCTGCTCGCCTGAAAGAAGAC
TTCAAGATGAAAGATGACCAGATTGTACTCTTCAACGGCAGTCTGTCGGATACCGAACAG
GAAGAACTGGTGGCTGACTTCGGCAAGGAAGACAGCAAGATACGTGTGTTCCTGTCTTCT
GACTCCGGTTCACAAGGTGTCAATCTGCATTATTACTGCCACTTGATGTTCAACTACGAT
ATTCCTTGGAGTCTGATTACCCTGGAACAGCGAAACGGACGCATCGACCGCTATGGTCAG
AAAGAGACTCCATACATCTATTATCTGATAGCCAAGAGTACGAGCGACAGTGTTCGCAGC
GACATGGCTATTCTCAAGAAACTGGTAGATAAGGAAGAGGAAGTACACAAGACCCTGGGC
GATGCCCTCAGCGTCATGAACCTGTATAGCGCAGAGAAGGAAGCTGTAGCCGTAACCAAG
GCCATCAAGACCCACGACACCCATTTTCTGGAAACCAACCAGGAAGGCGAAGAGCAAAAG
ACCCGCCGTCGCCGGGGCGGTTTCTTTTCTCTCGGCAAGAACACGACACCAGCCAAAGAG
CACAAAGTGCTGTACGAGCCTCAACTTAGCCTCTATCACGACGATATGCAGTTCTACCGT
GACCTCTTTGCCGAACTGGAAAGCAAGGGGCGCAACGAACATGGAGAGATACAGGTGGTA
GATGCTGAAATTCCATACGTGGAGGCGATGGAAAGCAAAGACCTGAAAGAGGTGCTCTAT
GATATTCCTCGTGAGGCTTTGCCTACCGATCGTGTCTTCCGTCTCTGCAACAACCGAAAG
GTGGTTATGGATGCCATTGCAGATTCCCGAAAGGAAAACAATAACAACTGGGCAAAGTTC
CAGCCGCTCTACGATCTGCACCCTATCATCCAGTATCAGCTCACCAAGTTGGCTGCATCC
GTTCCTAAGGAACAGGCATTCGTAGTCAAGCATAAGATGTTCCCTCAGGATACAGCCCTC
TTCCTAATGTATGGAAGTGTGGCCAACGGATTGGGACAGACACTCGTGAGCAAGTTCTTC
ATAGTTCCGATGAATATCCAGAAGGGTACCCTCTGCGAGGCGCCTTATTCTTTGGATGAT
ATGCTGAAAAAGTATCCCGATATGATGAACACCATCTATCAGGAGTCTGTGAGCGAGGAA
GAACTGGCTCTACTCCAGGACTTACTCTCTGATGCCCTCGAAAATGGAGAGACTCAATAT
ATGTATAGCCGACAGAACGAGGAGAGCCACAAGATGAGCCAGCAACTCGAGATCTACAGA
CAGAAACTTGCCCACTGGGCAAACCAGGCCAAGCAGCAGCTCAGTATCCAGTTTGGTGAG
GATGTCGTCCAGTTCCGCCAGAAGGCATACAGCAAGGCAGAAGAAGAAATAGAAACCATC
GTCAGCAAGCAAAGCCAGTTTAACAACGACTTGTTTACGCTCGACAACAACGAACCTTAC
ATCAAGGTTCTAGCCGTATTCTTTAACAGATAA
>30B_gene_id_344
ATGAATATAAGAAAAAGTAAAACAGAAGAATTCGATGTCAACGTTTTTTTGGATGCCATC
GATAAGGAAGAGAATCTGAAAGAAGCCTCTATACAGGTGGACATGCAGATTGATGAACTT
CGCAACATCAGTAAGGATTTGACCGATTATTTCCGGCGACTAGACAATGCCCGTAAGAGT
GTCGAGCAATATTGTACCATAAGCAACAAGATAATGATTGATGGTAGGACTGCAGCCAAC
ACAATTACGGATAGCATCAATCAGGCAATTGAGGATACCAAGCACATTACGGTAAAAGCC
AATCTTTGTTCCGAGGCCCTAAAGAGTATTTCTGATTTTAGTCAAGCATTAGCAGAATCT
GAGAAAGCGGTATTGCAGGCTCATGGAGAAAAACAAAAGTCTCTCTTCCAAAAATACCAT
TATGAATTCTGCCACATGCTCGACGAAAACCAGGGAGTATGGTTATCCCCCTCCATGTGC
AAAGTGCTACTCTGGATATTCCTGCCGTGTGTAGTAATCACTGTTGTTGTAATAGTATTG
GCTATATCTATGGCTTTGGGAAAGTAA
>30B_gene_id_345
ATGATAGCAAAGGCAAAAGCAATACAGCATGGACATAATGCCATCAACTACGCAGTCAAT
AAAGAACAAGCAGAAATTATTAGGCTCAACTTCTTGCCACAAAACATTACACCCGATACC
ATGTGGCTTAGAATGATAGTCCATCAAAAACTTCACGAAAATAGAAGTAGCTCTCGTCGT
TCTCTAAAGAATAACATGATTCGAATTGAGGTTTCACCAAGACCCGAAGAAAGTCTAGGA
TGGACGATTGAAGACTGGAATAAACTAGCTAAAGAATTTATTGAAGTATTTGATGCTATA
GACTTATCACTTAGGTCAAAACGCAAGAGCGCTAAAAGTACTAGTTTAAGTAATTCTCAA
TATGTAGTAGCGTTACATCACGACAGTAAGAGTGGCATTCCACACCTCCATATCGATGCC
AATCGTATCGACATGGAAGGCAACATAAATGATGCTCATTTCATCTATGAGAGAGCCATG
GAAGCAGCTAAAATCATCAATCAAAAGCGAGGTTGGAGACAGGCAACTCACTATAGCATC
AGAAACAAGATGAAACTTTCAATGGATTGCAATGCTGTTTTAAGCAGCATGAAGGCATTC
TCTATAGATGACTTTTTCAAGCTTTTAGCAGAAAAGGGGTATGAGATACGTCAGCAACGG
GATAGCCTCAATACGGTAAGAGGTTACTCTGTGAAGATGAAAAATTCTATCTATAAGTCA
TCCGAGATAGGCACAGGAAGAAGATACATGCCGTCAAAATTGGAAACTACCTGGAAAGAA
CTTCATTCTGTTTTGGAGCACGAACCTGTCAAGCAATCGGTTTCGAAACCGCTAACATCA
TCAGACTCATTCTATGCTAGGAATGACATGTCTAGCACGAATGAAAGTGTCGGCAATTCA
AGCTCAATATCTTCACAATCGCCAAGTACCCAAATAGAACTTATATGTAAATATAACTTC
ATTATTGACAAAAAATTACATACTGCTGAGATTTCTAAAAAGATGGATGATATCATTCAC
TCAGAAATCGTATCTAGTCAAGGTGCATTAACTTCAACAGAGGAAACTATAGACAGAATC
CAGCGAGTAGCTATAGCCTTATTTGTCGGATATATAGATGCAGCCCTCACAATGTCTGAG
TCATATGGTGGTGGCGGAAGTATTAGTTCCAACTGGGGCAAAAATGAAGATGACGATTGG
CTTTGGGCAAGAAAGTGTGCCACGAAAGCTATGTGGCTTTGCAAACCTCGCATGAGATAT
GGCAGAGGTCGTTAA
>30B_gene_id_346
GTGCTTGAGCAGCATCCAAAGAATCGCTTAACAGAAAAAGAAGTGGAGGCACTTAACAGT
TTGGCTGATGCAAGAGGGGATGTAGTAAAGATAGCAAATGCCCTGAATGGCAGAAGCCAG
GAAGAACGAAAGCGATATTTTGGCAACCCACGTTTCATGGAACAATGGATAATTGCAATC
AACAAAATCATAACAAGATGGTATGAGATACAGAAGAACATCATGGAATAA
>30B_gene_id_347
ATGAGTCGACGTTTTAGACTACCACTAACTAAGGAAGAAGCAGCAGACCTCTTGCTTGTA
GCAGTTCAGAACGAAGTAGAGTATCGTCAGCGTCAATTCATCATAAGCGACGACTTGATG
GAACAAGTAACAAAGATGGTTTCTTGGCTTACGGGTGAATCCTCAAAGTTTGGCATTATG
TTATTGGGAACATGTGGTAACGGAAAGAGCACTTTGGTCAAGGCATTCGACAAGCTTCTT
ACCCAGTTAGCCATTCCCCTGTATCGCAACTGCAGCATAAAAAGATATGACCTGAAAATG
GTAGATGCAAAGTATGTGGCGAATCTTTGCAAATCGTATCCCAAAGACTATATCAGTCTT
TCTAAAACTGAGATGCTGGCAATCGACGACTTAGGAACAGAACCGACAATAGTAATGGAC
TATGGTAACATTTCTTACCCATTGATAGACCTACTTACTCAACGATATGAGCTACAGCTG
TTCACCATCATCACTACAAATCTGACCGGTCAAGCCATCAGAGAAAAATATGGAGATCGT
ATCGCCGATCGCCTCAACGAGATGATGGAGAAAGTAGGTTTTACCAATCCTTCGTACAGA
ACTAACTAA
>30B_gene_id_348
ATGAAGTACCTTGACTTAATCAACCGTTTCTGGGAAGAGAATCGTTCCAATCGCTTCACA
ACTTCGGAATGCGCCCTCTACTTCTATCTTCTCAACGAAGGAAACCGCAAGTATTGGAAG
ATGCCGTTTTCTTGCTCGTCCGTGCTTGTTATCGCCGAGACAGGGCTTACCAAGTCAACC
TTGGTAAGAGCAAGAGAAGGGTTACGAGCTCGTAAACTTATTTCCTTCACCGAAGGTATA
CAGAACTCACGTGCTCCAACCTATGTTATCAACGATGCTGATACTTATGTTGACCCTACT
TGTGAAACCGCTCATATGACTAAAGGCGAGAGTGCTTGCAAGAAGAAGCTTGAAACCGCA
TGTAAGGTGGAAGATAAAACTGGTAAGGACATCAAACATGAAACTTCCTCCGACTCCTTT
TCTAAAGATAAAGACAAAAACAAAGAAAAGAGAGAGGTGAATAAAGACTACATGCCAATC
GAAGAAATCGAGAAAAGGATGTTAGAAGACGAAAACTGGCAAAGATTAGTCTTGTCTCAG
TTAAGTCAAATGGGATATGATGCGCCCAAAGATAACAATCTTGCTCCTTACATCCATCAG
TTTTTCAACTTTCAACGTATCAGCAATGTATGTGAACGAGAAGAAGGCGATTGTCGCCAA
CATTTTTTTAACAAACTAAAAAAGGAGTATCTCTCCAATAACAGTCATGGAAGTAATCAA
TATGAAAGAAATAATAGACGTGGAAGCCTTGAAGTCTCGCCTACGTCAAAAGAAAACTAT
GAGTCGACGTTTTAG
>30B_gene_id_349
ATGATTTTGAATATGACCGAAAGAAAAATTTCTTTTGAGGCAATGCCTCAAGCAATCTTA
GAATTGCTCCAGAAAGTAGATTCTCTTCATGAGAAAGTGAGCGAATTGAGTAACCGTTAT
CCCAAGCAGGCAGAAGAGGCTATGATTGGGATAGAGGAAGCATGTACCATATTGGGACGT
GCAAAATCTACCATCTATGCCCTCACACAGGCGCACAAAATTCAATATTATCAACCTGGG
AAAATGCTCCAGTTCAAACGCTCGGAGTTGATGGCTTGGATGGAAAATGCAAAGCATGAA
ACCTCCATCCAAACGAAGGAACGCATCTGTGAAGAGATGCAAAAAACAGTGCGCCATCGT
CCTAAATCTAATTGGGGAATATAA
>30B_gene_id_350
ATGTTAGAGAAAGGTCTTAAATTTGTACTCCCTGTCATCATAGGTTTGATGGCATTCGCA
ATGTCCTACGTACTCTATGTAGAAAAATTTCAACTCAACGCTGTTTTTAGCCTAAGTTTT
TCTTTGGTTATTGCCATCACAGCAGGTGTGATATATAGTTTTTATCTGTTCATGTTTCCT
TCGTTTCTTCTAATAGTATGGAAGAAAGTAAGCTGGTCCATTAATCGACTTCTTCATCAA
GCTCAAGTGAAAAGTGAAGAAGCGACTTCAAACGAAGACAATGAATCCACATCTATCTCC
TGTCAAATTTCGGAGGTTACAGACGTTACCGAAAATTTTACTAAAACATGGGCAAAGACA
AAGGAGGAACTTCTCGCATATACGCAACAGAGCGTGTTTCCATATTTTCCAGAACAGTAC
CATCCTGCCCTATTACAAATTGTCGAGGACTTTGCAAGCAACAACATTGCCTGTAGTTCA
CCTATCAAATGCACATTAAAAGAGACCGCGGGATTAAAATCTCGTGACATTTGCCATTTT
ATAGGTAACTTATATTTAAAGTTCATGCAAGTAGACAAGAATAAGGTAATGAAAAGAAAC
AATACTTACCAGTTTGTTAAAAATGCGTTTCCTAATATTATCACTCAGGAAGAATCTTTT
ATAAAAACGCATCTAGTAGAATATAAAGAACATAGCATAATTCGTACTTTCCCAAAAAAT
AAGTTATAG
>30B_gene_id_351
CTACTTAACGCTAGCAACCTGCGTTTGAGCCATCGCAAGATAAGCCAAAACTCGGCAGCT
GGGTACTATTCTACTTTCAGAGGTCTGCTAAAAACAGCCTATCGTGAAAAGTTTCTTCGA
GAAAACATCAACGATTATCTCGAAAAGATTGAGACCAAACAAGTTAAGCGAGAGTTCCTT
ACTTCTAACGAACTGAAGAAATTAGCATCTACACCTTGCAAGATAGAAGTTTTGAAAAGA
GCTTCTTTATTTTCTTGCCTCACAGGACTACGAATCAGCGATATCATTCAATTGGAATGG
AAGCATCTTCAGATGGCACCAGATGGTGGTATGTGCATCCGAAAGACCATTGAAAAGACC
GATTCTGACTCCAATAATTTGCCAATCAGCAACGAGGCACTTGAACTTTGTGGGAAACGT
TCTGACGGCAAGGTTTTTAAAGGTCTAACACGAAGTATGACAAATATTCCTCTCAAAGAG
TGGATAAAAACGGCAGGCATAGATAAGAGTATCTCATTCCATTGCTTCCGTCATACTTAT
GCGACCCTTCAGATTGCATCTGGTACAGACATATATACAGTTTCCAAGATGCTAGTCCAT
AAGAATGTGACTACCACTCAAATCTATGCTGACATGGTGAGCGAAAAGAAGCGAGAGACC
GTCAATAAGATTTCGCTTAAATAA
>30B_gene_id_352
ATGCAGATGACACGACGTGAATATCTGGGCATTTACATCTTCGCCAAGCCACGCAACGAT
TTCGAGCGTGACTTCAACCAGCAGATGTTAGACAAGGCAGAAGCAATTCGGTGCCTTCGT
GTCACCTCTCTTATTAATGAACAGTTCGGCTTCTTAGATCATGAGAAGATGAAAGGTGAT
TTCTTGACGTACTTCAAGAAGAAATGCAAGAACAAGGACGAAAAATGGGATGTAGTTTAT
AAGCACTTTGAGGCATTTGTTAAAGGACAATGTTCTTTTGGAGATGTAACGGTCGACTTA
TGCAAGAAATTCAGAGAGTATCTACCCTTAATTCCGCAACACTATAATTTAATATTTTTT
ATAAGCACCTGA
>30B_gene_id_353
ATGACAGCAACAAAGATTACAGTCAAGAGAGTTTGTGAACTCTGTGGTAAGGAATTTTTA
TCACAAAAAATCACGACAAGATTCTGTTCAAAGGATTGTGCCAATAAGGCATATAAAATG
CGTCTTCGTTTAAAAAATGTGCAGCAATCTGAGAAACAAACAGAAGAAAAACCTGTTTTA
AATCTAAAGGACAAAGAGTATCTATCCGTAAATGAGGCAGCCATCGTCTTGGGGTTGTCT
AGAAGGTCCGCCTATAACCTTATATATAAAGGTATTCTAAGAGCAACTAGATTCAGCGAA
AAACTCACTATCATTAAAAGAAGCGACATTGAAGCGATGTTTGGCAAGGGAACTGCATAT
CAAAAGCAAGAAAGAAAGACACCTTCTCCTGTCGGCCTGTTCTATACAACCAAAGAAATC
ATGGAGAAATATAAAATATGTGAGTCGATGGTATATCAAATAGCTAAGAAGACTCCCATA
CCCAAGGAATCAAGAAATGGGAAAACTTATTGGAGCCAAAAGCACATAGATGCATATTTT
AGAAAACGAAATCCTGATGCCAACATCAAGGACTGGTATTCTACAAACGAAATCATGGAC
AAATATGGAATGACCAAGACCGCAGTCTATACTTTAGTATCCAATTACAAAGTTCCAAAG
AAGCGAGAAGGCAATGCCACATTCTATTCCAAACAACACATTGAATCCATCAAAGGGAGA
TAG
>30B_gene_id_354
ATGGTAACAGCTATGAGACAAAGAAAAGACTTTCAACGAATAGAAGGAGTTAAATCTTCT
CGACTCATTGTCATAGCTGCCGAAGGAAGAGCAACCGAAAACATTTACTTCGAGGCTATG
CGCCAGGAACTATGTGCAACTAATGTACAGCTGGTTGTTCTTAACCGAGAAGATGACAAC
TCTAATCCAGCCAATGTTCATCGTCAGATTAAGGATTTCATGGATGAATACAACATCTTG
GACGATGATCAACTATGGATTGTAATTGACCGTGACGACTGGAAGGAAAAGATGCTTGCC
GACATTGCACAGCTATGTCAGCAAAACAGCAATCTCAGATTTTGCATGAGCAATCCATGT
TTCGAACTTTGGTTGATATTGCACCTTGAAGACATCGAAGATTATTCGGAAGAGGACAAG
AAAAACCTCTTTGAAAATCCTCGCTTGTCAACTCATGGTACATGGACGAAATATCATCTT
CGAAAACTGATGGGACATTATCAGGAATCAGACTATGATCCATCCATCTTACTTCCACAT
GTCGAAGAGGCTATATGTAGAGCAGAAAAGCTGGATATAAACCCAAAAGACAGATGGCCA
CAGACTACTGGAACCAGAGTATATTTACTCGCAAAAAGCATCATGGACAGATAA
>30B_gene_id_355
ATGATACTTAGAGCTACATTTGAAAATATATATTCCATCAAGGATGAGACTCAAATCAGC
TTTGTGGCTGGTAAGAGCAATGCCCATCCGTCTCACGTTTCCCGTGCAGAGAAGCGTGAT
GACATTTCTGTTCTGAAGGCTGGTATCGTTTATGGTGCCAATGCTTCCGGAAAGAGCAAC
GTCATCAAGGCCATTGCCCTGCTCCAGCAGATAGCCAATGGAAGCTTTCCGCAAAGCAAG
GTGGAACCTTTCAAGCTTGCTGATACCGAAGAGAAAAACTCTAAGGTCGAAATCGAGTTC
AAGACCAAGGGTAAGTGCTTCGCCTATGGCATGGAGTTCAACATCGGAGGAATCAAGGAG
GAATGGCTGTTTGAAATCAACAGCCGTACCGACAAGGAAGTTTTCACCAGAAAGGTTACT
GCAGACGGCAACGAGTTCACGTTTGGCAAGGTGGATGGAAACGAAGAAACATCCATGCTG
CTGAAGTTCATCGCCCACAGTACTCCTTCTGATTTCAGCTTCCTTTCAGAGTATGTGCGC
AGAAACGGCAAGGGACTTGAAACCATACGCATGGCCAAGAACTGGTTTGCAGACGGCTTG
AAGATCATCTTCCCAAGCACACGCCTGCAGGGAATTTCTTTCCTTACTGAAAACAATGAC
GAGCTGCAGGAAACGACTCGCTCGCTTCTTGCCTACTTCAACACGGGCATTTCAGACGTG
CGCCTGTACAAAATCAAGAAAGAGGATGTAAACTTATCTTCCGATTTACTTGACAACATA
CTCAGCAAGGCCAAGAACGGCAAGGCGTACAGCATGGCTGCCACAGTTGGAGGCGAAATG
CTTCTTTTCGAGGTAAATGCCAACGGAGGATATGAGATTTACAAGCAAAAGGCTGTTCAC
CGGAATCTTACTTCCGGCACAGAAGTTGTTTTTGATCTGTGCGAAGAATCAGATGGCAGC
ATCCGATTGCTCGACTTCATCCCAATGCTCATAGATTTGAAGCAAAATGAAGTTGACTAT
CTCATCGATGAGATTGACCGCAGTATGCACCCGATGCTCTCGCAGAAAATCTTAGAGTGC
TATTTCTCAGGACTGGAGTCAGGAAGAGACACTCAGCTCATCTTCTCCACCCATGAATGT
AACCTGCTCAACCTCGACCTTATCAGAGCTGATGAAGTCTGGTTTGTCGAGAAGGAAAAG
GATGGAGCGTCTCATCTTACATCCTTGGCAGAATTCAAGCCTCGTGAAGATGTCCGCAAG
GGTTATCTATTAGGGCGCTATGGAGCCATTCCATTCTTCGCGCCTATAAGTCAATTAAAA
TGGTAA
>30B_gene_id_356
ATGATGCCTGAGACAAGAGGCAAGCTCAACCAATATCTCTTGGCAACAAGCGAAACTGAA
GAGAAGGACTACGGAATTTCAGCAAGGAGAAGAAGGCAAAGCCTTGAACCAGCTAAAGAG
CAGCCAAGGCAAAGCTTACGGCGCATACAAGTTTAA
>30B_gene_id_357
ATGCAGCTTTCCTTTACCCAACCAACTGCAGATATTTTCTACTCATCCTTTTCATTCATA
TTTTTGGACGAAGCATCCACACTTACTTTTTCCGCTGCAAAGTTAGTGCAAGCCACATTT
CTGCAAGTACCAGGTGCCTTATTCTCTGAATTTTTTCAAAAACTTTTCCGTCTGCTGCTC
ATCCAAAAAACTTTTCTTGCCCAAGGGTGA
>30B_gene_id_358
ATGAAAAAGATGGAAAATTCTTTCGCAGTAACTGGTTTCGTAGGTAAGGATGCAAGCATC
CATCAGTTTACAACCGCAAGCGTAGCTCGCTTCTCACTGGCCATCAGCCGCAATGAGAAG
AATGGCGATGAAAACTCTCGTACTTCTGCCTTCATGAATGTAGAGGCTTGGCGCAAGAAC
GAGAATACCTCTTCATTCGACCGCCTGGTCAAGGGAGCACTCCTCACTGTAGAGGGCTAC
TTCAAGCCAGAGGAATGGCAGGATGCCGAGGGAGTCAAGCACAACCGAGTGATTCTCGTA
GCCACCAAGTTCTACGAAGCTGTTGAGAAGGAGAATGCTCCTGATTCTCAGCAGGGCAAG
ACCCAGAAGGATAAGTAA
>30B_gene_id_359
TTGATCTACGAAAGGGAGATAAAATCAGATGGCATTATGACAACAATGAAATCAATTCTC
AGCCGACTAACCCAGGCGGTGAACGGCACAGACAAGGAACTCTTCAGTGAGCAGGAGTTG
AACCAGTTTGCTTCATCCCATCTTGACAAATGGGATGAGAACACAAGCGAGGACGTGGTG
GCAGAGTCTTTCGTGGACTATTGGTGGAATACCGACAGGGCTTGCAGACGATGCTCTGAA
TGCGGCAAGCTGATGCGTGAGGGTTATTGTGCAGACATGGGAGTAGCCTACTATTGCAGC
AAGGACTGTCTGCATAGCGACTTCACAGATGAGGAATGGGCAGAGGAATGTGAATCCAAC
GACCAGAGTTATTATACAGAATGGTAA
>30B_gene_id_360
ATGGCTAATCAGGCAACAACAACCTATAAGGTTACAGGAACCCAAAAGGCAGTAAGCAAC
CTTTGGAACACCCTTCAGCGCATGGAGGTGAACAGCAGGAACATCTGGCTGGATGACCTT
GCAAAGCACTATGGAATCGACTATCAGAAGAAGCACATCTGTGTGCGTGGTCACATCTAC
TGGGCAGAGTATGAGGAGGATGAAGACACCAGTCTGCTTTCCTTCGAGACCGAAACTGCC
TGGGATGCTTGCAATGACCTCTTCTTTGAGATAAACGGACTCCTGGATGATGAACTGAGC
ATTTCCTACAGATGCTGCGAGTGTGGATGTGAGGTCTATTACACCCACGATGAAGGCGAT
TATTTTCCCGAAGAATGTTGTGTCAGCGCATCCGGCGAACCATTCGAGGATTGTTGTGAT
GATGTTTACGGCACTATCGGAGAAGCCATCAGGGAATGGACTTCCAAGACCGGCATTGAG
CAGGGAGAGCGAACCGATGAGCAGATGATGGACTTCATCAATGAATATGAGTATGAGGAC
GATGACACCTATTTCTACATCCGCACCTTCACTTTTGAATAA
>30B_gene_id_361
ATGTCATTGAAAATCATTACATTCGCCAATCATAAAGGTGGCGTTTCGAAGACCACCTCT
ACAGCCTCCATCGGGGCTTGTATGGCACGTATGGGCAAGAAAGTCCTGCTCATAGACCTT
GACGGTCAGGCAAATCTTACCCTGTATTTCATCCTAAATGAAAATGAGGTGCAGGCAAGT
ATCTTTGACTCTCTGGTTGATGGCGCACCCCTGCCAGTGAAGCACGTCAGGGAGAACCTC
GACCTCGTTCCTTCCTCCCTCGAAATGGCAAGCGCAGAGATTGCCTTGACCAATCTCCTG
GCAAGAGAACAGCTGCTGAGCCGACTGCTCGAACCCGTGAAGCAGAACTATGACTACATT
CTCATAGACTGTCCTCCATCTTTGGGAATCGTTACCACAAACGCTTTCCTTGCTGCAGAT
GAAATCATCGTTCCAATGACTCCAGAGCTTCTTCCTCTGAAAGGAATGCGAATGCTCGAT
TCCTTTGTCTCGACCTTGCAGCGAGTGAAGCCGAACCTCAGACTTGGAGGAGTCTTTATC
GCCAGATTCAACCATCGCAAATTGAACAAGGTGGTTGAGCAAGCCGTGAAGTCCCGTTAT
GAGACTATCACCATGAAGACTCGCATCCGAGAAAACATCGCCCTGGCAGAATCGGCAGGC
AGCGGTCAGAGCATCTTCGAGTACGACCCTCAGTCGAACGGAGCGAAGGACTATCAGGCA
TTGACAGAAGAAATTATTTCACGTAATCAGTAA
>30B_gene_id_362
ATGGCAAAGAAGAATATGGACATCCTGCTTGGCAACATTCTCGGAAAGGCTGCTATTCAT
CCGCAGGACAGATTTGACAAGTCTCCTGGGACTTCTCAGGAGAAGCAGATTCCTGCTGCA
AGTTCTCAGATAGAGAGCGATTCGCCTAATGATGAACCCTGGCGACATTTCTCCTTTATA
TGCTCAAAGGAACTCGTTAACAAGGTTCAGAGCATCGCCCGAAAGGAAGGTTTCACCATC
CGCTCCTTCATGGAATACGTCATGAAACAAGGCGTTGAAGCGTATGAGTCGAAATATGGT
AAGGTCAAGAAAATCAGAACTAAAACCATTAGGGAAGTCATGTAG
>30B_gene_id_363
ATGAAAATGAAAAAGTATCTTTCAATCGCCATCCTTCTGATGATGATGGCTTCACCAGTA
GTATTCACCTCTTGCGACAATGATGACCCGATGGAGGAGGTCGAGAGTCCGGAAACAAAA
CTGGACGTTTGGACAGAGCCTTACCATATCATGGGTGCAAATGTGGATGAGGTCAAGAGC
TATATGGCTCAATCCATGAAGCGTTACCGCCAGGTAGCTGAGACTTCCGGCGACAACATC
CAGTTGACCTTTATGACTGGGCAGGGTAGTGAAGGCATTCTTTACAGCTTCTCCCGTCTT
GACGGTTCGCTCTATTCTGTCATTGATACGGAGCAAAGTGTGAACCGTGGGCTTGTCATT
GACTATCTGAAGAAGCACTACACGCTTGTTTCAGCCGATGAAGCCAGCCTGCAGTACTGC
TTCACCAACCAGGAAAAATCCATGGTGATTACAACCATGAAGATTTCAGACTCCTATTTC
AATGTGAACTATTCATTGGTTTATTGA
>30B_gene_id_364
ATGCCAGCAAATAAGAATGCCTTAATAAGGTACAAAACTATAGACAACTGTTTAAGAAAC
AGATACAGAAGATGGACTCTCGAAGATCTCGTGGAGGCATGTAGCGATGCTCTCTACGAC
ATGGAGGGAATCACCAAAGGAGTATGCGCCAGAACTGTTCAGATGGATATACAGATTATG
AGATCTGACAAACTGGGCTACAATGCTCCTATCGAGGTTTATGATAGAATATACTACAGA
TACGCTGATCCAGACTACTCTATCACTGAAATGCCTTTATCCATAGAGGATTGCAAGCTG
ATAAAGAAGGCTATCATCCTTCTTGAAAACAAGAAGGATAAGAACAATGAAGACACCATC
CAGGTGCTCAACAAGGTACAGGACAGACTCAAATCTATTCTGAACTTTGTGTAA
>30B_gene_id_365
TTGCTTGGACTATTCCCACCCGGCTTTTTTATCCCTTCAGTCATTTTCTGTTATAATATT
TTCTTCTTACTGAAACCAGAAGGCTTTGATTCCGTATCGTCTTTGGGATTTCGGGATTCT
TTTTCTGCAAAGTTATCGCGTATTTGGCAAATAGCAAGTCGTGATTCGGTAACAATCTTC
CTTTTCCATGAAACATGCAAAAGAGTATTCTTCCCATCAGACTTGCCTTATTGCCTTGTA
CGCACTTTGAAAAGCAGAAAAAGCTTCCCGATCCCAAGTCCGAAAGGACTTAACGAAAGG
GAGAAAATAAATTTAGAGACTATGGCAAAAGATTTCAACAACCGCCTGATTACTCCCGAA
TTGGAGAAGGCAATGCAGGACTATCCGCTCTATTCCCAGGATAGCAAGAAGAAGGATGCA
GTTTGCATCGCAGAGTTTTTCATCGGCAACGCTCGCTGGTACATTCTTGAAGGACAGCGA
GAAAATGATGATTTTGTGCTCTTTGGCATCGTTGTAGGTCTGGCAGAGACTGAGTACAGC
TACATTTCTGCCAATGAATTGGCAAGTGTGGAACTGGACGCAACCAAGTTCGGACTCGGC
AAGGTCAGAGTGGAGCAGAGAAAGCCATTCCAACCATGTCAGCTTTCAGAAATCATCGAC
AGAGAGTTGCAGTCTTTCCTCAGCAGACTTTACGATTGA
>30B_gene_id_366
ATGTCTGCTACCTGCCCAGTAACAACAATTAAAGCTATGAACATGGTACAGGTTTACATC
AAGGGACAGGAGGATAAGGAGTTGAGCAGCTTTTTGCGCTATTATCCGGTACGTATCAAG
AACATCGGTATGGATGCTTTCTTCGACCGCCAGGTTATCTATGATTTCAAGGATGGTCGA
AACCATGCTGATGTGGCGAAGTGCGTGGCAAAGATGCTTGTCAAGAAGTTTGGTCGCAAG
GTTCGCTGCGTGGTTTTCTCTTGCGTTCCTGCAAGCAGCCAGGAGCGTAACGAGGCACGC
AACAAGAACTTCTCTGAACTTGTCTGCAAGTTTTCAGGAGCAATCAACGGCTTTTCCCAT
GTCAAGGTTGTTGGCGAACGTACCGCAGTTCATGGCACAAAGGTCAAGAAGGAAGAGCGA
GCAAAGCGCTTGAAGGAAAAGAATAATATTGAGGTGGATGCGAACTTCTTCAAAAACAAG
ATAGTCTGCATTTGGGACGATGTGGTCACTACCGGCACTTCATTCTGTGCCTACACCGCA
CAATTAGAACAAGTAGGGGCGCACGTAACAAACGGCATTTTCCTCGGCAAGACATCATAT
AAATACGTACAACAATGA
>30B_gene_id_367
ATGAAAAGAAAGAACATGACAAAGTTTGACAAGGCTTTTTCGGCAGCCTTTACAGGTCAT
CGCTTTTACAACTTCTCGCAGCAGGAGGTCATAAGAGAGCGATTGACCAAAGCCATCCTC
GAAGCTTACGAGCATGGCATCAGCAATTTTATTTCGGGATTCGCCATCGGCATTGACTTG
ATGGCAGCCCTGATTGTGCAGTCGCTGAAACCTTCCTGCCCAGGAATGACGCTTGCCGCA
GCCATTCCTTTCAAAGGTCAGGCTGATAGGTTCAAGCCCGGCGACAGGATGGTTTATGAT
GGATTGATGGCTTCTGCAGATGAGGTGATTATCCTTTCAGAATACTATTACACCCGATGT
TTTCTTGACCGGGACGAGTTCATGGTTGAGAATGCGTCCCTTCTCATTGCCTTCTATGAT
GGGAGAGAGAAGGGTGGAACCTACTACACTTTCAAGAAAGCCATCTGTTTGGGCATTCCG
GTTGTGAATATATATTGA
>30B_gene_id_368
TTGGAAAAGACATCAAAGGCAATCATCGGAAACGTGCAGCGAGGACTGCACCATAGCCTT
CGTGGCACTCTCAAAGATACAAGAATTTTATATTTTGCATTTATGAAAAAGAGAACAATT
ATCACAATGGTTCTGGTAGGAATCCTCGGCTTGGCACAAGCCCAAAACAACTCCATAAGT
GACAAACACTTGCAGTCTGTTACAGCGATAAGTCGCGTATTAGGAGACGGTAGAAAAGTT
GAAACCGTTGTACTTCAATACGACACACCTATTAGTAACAAAAGTCTTTCTGCCGAAAGT
TATCGTGTAGAAGATAAGGAGGTGACACGCATATATGCCAACAAGGTTCCCGAACGAGCA
CAACAAGGAGTAGACGGACAGTATGTCATCATTGAAGTAAAGGCAGAAGTAGATTTGAAT
GCTCAGCCTCAAAAGCCTACCGAAGCGGACAAAGAAAAGAAACAGGAACGCGATCGTATG
CAGGGAGGCCCGGGATTACGTGCAGGATGGAGTACTGGGGGAAATGACAAATATCCTGGT
AATGCTGTAGTAACGCAAATCGCCGATATAAAAACCAGTAAAGGAAAAAACTACAAGGCA
AACACCTTGCCAATAGAAAGTACTTCCGAGAAATGCCTCGTTGCAGATGATTTCAGACAA
GAAGAATTTATAAGTCCGTACACCGGACAAGTATTACCTTATAATATATACTTGCCGAAA
GACTATAATCCGGCTGAACACTATCCTTTGGTACTCTTCATCCACGATGCGGGAGTGGCC
AGCGGAGACGTCACGCACACACTTTATCAGGGAAACGGTGCAACTTCGTGGGCAGAGCCG
GAAGCACAAGCACGTCATAAGTGCATCGTTGTTGCCCCGGAGTATCCGGTCATTACGATA
GATGATAACTGGAATTACAGCCACCACCTTGATGCTACCATTGCTTTATTAAAAGAGCTC
CAGACTAAATATTCCATAGACCCGAAACGCATTTATACCACAGGGCAGTCAATGGGATGC
ATGTCATCCATTGTATTGATGTTAAAAGAGCCGGATTTGTTTGCCGGTGCACTACTTGTA
GCAGGAAAATGGAATCCTTCCCTAATGGGACCGTTGGACAGACAGAACATCTGGATTATT
TCATGCGAAGGCGATACTTCGTCCAATTCATTACAAGGACAAGCCGTAGAATTGTGGCGT
AGTCAGGGTACCAAGGTATCAGAAGCAACATGGGATATGACGTTGCCAAAGGAACAGCTC
TCCGAGGAAGCAAACAAAATGCGTGCTGAAGGCAACCATCTGCTGTTTACCCATCTTACA
GGTGGCAATCATCGCGCCACATGGTTCGTGGCATACGGCATAGAAGGTGTGCAGGATTGG
CTGTTTGAGCAACATAAATAA
>30B_gene_id_369
ATGAACATCTGTGCAGCTAAGAAATCAAAGGTTACGCCTTTGCAGTTTAATCCTGATAAT
GGTGTAAAAGCGTCATTGACTATGACGGATGGTAAAGTGGTAAACTATACTGCTTACACC
AAACTCTATTTCGTGACCAATGTGGAGGATTCCACCTATCAGTATATGAACATCTTTGTG
CCTGAAGGAGCTACACACCAGTCGCCTATGTTCCTCCGCACCTATGTGGGAGGTTATATG
GCGAGTGAAGCAGGTTATCCTCAGGCGCAGGATGCCAGCGGACGAGCTTTGGCTGAGGGT
TATGTGCTTGTCATTCCTGGCAGCCGTGGCCGTACATCAACCGTAAAACAGGGAAAGAAG
ACCATTTATACCGGTCGTGCTCCAAAAGCATTGCTCGATCTGAAGGCAGCAGTCCGTTAT
CTTCGTCATTTTGACAATGTGATTCCTGGAAATGCTGAGAAAATCATCACCGATGGAACG
AGTGCAGGAGGAGCCATGTCGAGTCTGCTGGGCGCAACAGGTAATCATCCTTCTTACGCT
CCTCTGCTCAAAGCTATGGGAGCAGCCGATGAACGAGACGACGTGTTTGCCTCTGTATGT
TATTGCCCGATAACAGATTTGGATCATGCCGACATGGCGTATGAGTGGTTGTATGTCAAT
ACAGATAGTCGCAAGAGCCTGTCTGCCAGCAAGCAGACCTTATCTCAGGAACTTGCAGCT
CAGTTTCCTTCCTACATCAATTCCTTGGGTCTGAAGAAGGCTGATGGAACAGCTCTCAAT
GCCGAAAACTATCTCGATTATATCAAGCAGATTCTCATCAAGAGTGCCCAGGAAGCAAAA
GATGCTGGCGCAGATATTCCAGATTCTTTAGGGTTCAGTTTCAGCAGTATGGCTGCATTC
CAGGCACCAGTTAATGGCCAGAGCAGCCGTCCGGGTATGGGAAACAATAGAGCAGAGGGA
ATGCCTGGAGGCGAAAGAAGACCATCGGTAGGAAGACCAGGAGGTGGCAGAAAGCCATCA
GCCGGAATGCCTCCTATGAGAATATCTGGCCGCAAGATGGTGGGCGAATACATTACAGAT
CTCGACATGGGAAAATACCTGAATTATGTGGTCAGTACCCAACCTCTGAAAGGTGTACCT
GCATTCGACAGTTACAATGTTGATGGAGCTGCAGCAAGTGGTGAGAATGGAGAATTCGGC
AATGCTCAGGGTTCAGATGTCAACTTCACATCTTGGAGTGCCGAGAAAGCCGGAACCGCT
GTTTCTGAGGAAGTCAAGGAGAATGTCCGTCTGCTGAATCCGATGTATTTCATTGGCGAT
GGCGTTTCATCAGTAGCTCCTCACTGGTATATTCGTCATGGAGCCCGCGACAGAGATACA
GCCTTTTCTGTTTCCATCAATTTGGCTGCAAAACTGCAGAACTCAGGCAAGGACGTAAAC
TTCAAGCTGCCTTGGAACCGCCCTCACAGTGGCGACTATGCCTTGAACGAACTCTTTGCC
TGGATGGCAGAAATCGTAAAATGA
>30B_gene_id_370
GTGGTGTCGGCTACAGAAAAAGAAGCTGGAGGTGAAGTAAAGAGATTTTCTCCTAACTAT
GATGACAACAAGGATGCATCCATTACCACAGATTGGCTGACTGCTAAAAGTGTAGGAAAT
ATATTGACTGTAACCATTCAGCCTACAACACTGGATGCAAACCGCTTTATGAAAGTGGAA
GTGGAAGCAGGTGACGTCTTTGACGAATTCAACTTCAAACAACGTGGTTTGAAAGTTGGA
TTGTAA
>30B_gene_id_371
ATGAAGATTCAACAGATTAGAAATGCCACCATCATTATCGAGTATGCGGGAAAGCGATTT
CTCGTTGACCCCGTGCTCGGCGAGAAAGGGTCGTTTGCTCCTTTTCCGTTCTCTCACCAT
CAGGAGTTGAGAAACCCGCTACACGACCTGCCCATGAAGGCAGAAGAAATTGTCAACAAC
ATAGACTGCGTGCTACTTACCCATCTGCACCTTGACCACATCGACAATACCGCCTACAAG
CTGCTGAACAAGAAGGTTCACATCTTTGTGCAAGACGAGCAAGATAGGAATACTGTTAAG
AGTCATGGATTTACCAACGTGGAAATCATTGGCGAAGACTCACGTTTCGGCGACATCCGT
CTGTCAAAGACAGAAAGCCGTCACGGTCACTGGTGGATGCTCCCCTTGGCAGGTCACACC
TGCGGCTATGTGCTGCGTCATGAGGCAGAACCGGTCTGCTATCTGGCAGGTGACACCATC
TGGTACAGCGGAGTACGCCGAAACATAGACCGCTGGCATCCGCAGGTTATTATCGTGAAC
GCTGGAGGAAACAAATTCTATATAGGCGGACATGTCATCATGCACATTCCTGATGTTATA
AAGTCAATGGACTATGCTCCTTGGGCAACCTTCGTGGCAACCCATCTTGAAGGTGTCAAC
CACAATCAAGTCACCCGTGCTGCCATGAGAGAAGAAGTCTTGAAGTGCGGCAAGGCAGAC
CGCATTCATATTCCCGAAGATGGAGAGATTATAGATCTGTAG
>30B_gene_id_372
ATGGCAAAGCAAAGACAGCGTCTGGTAGAAGTGCCATTCAGCAAGACGGACTGTGGCGTA
GATTTCTACATCAACACAGCTTATGGCGGCGAGTGCCCTTGGATGCTAACGGAGCATGAA
GTGTTCAAGACCGACTTCTTCGAAATATTTTTCATCAAGAAAGCCAATGGCTACGTGCTG
ATAGACTACAGGAAGATAAACCTGAAAGACGGCATGGTGCTTATTGTGAAGCCTCACCAG
CAGCAGGAATGGCACATCGATGAGGAGGCTCTCGACTACGAGTTTTTGATATTTCGCGAG
GATTTTATGCGAACGTTTATTGCCGACAAATTCTTTGTCTATCGTCTGCAATACTGCCAG
CAGACCGAAATACCGCCCTATTTGATGTGTTCGGGAAATGAATGCGAAGAATATCAGCGG
CTGCTCAAGAAAATACGGACAGAACTTCGGCAGCCGCAAGCCGACAGCTACAACATTATC
GTCAGTGTGCTCTACTATCTGTTGGCAATTATGAATCGCCATTATGCCCTTGAGCATCAA
TTGCCTCTGGCTGCTCCTAAGAATTATTATGCCTTTCAGTTTGTGGAATTGATGGAAACC
CACATCCGGAAGTTGCAGCGTGTGCAGGACTACGCCTCGCTACTCAAGATTAGCCGCATC
ACCCTGAACCATAGCGTGATGGCGCAGTATGGAGTATCGGCTACCTATCTGCTGAAACAG
CGACTGTTGGCAGAAATCAAAAATGAACTTCTATTCACCAGCAAGTCTATAAGTGAGATA
GCCTATGCTTTCAACTTCTCCGAACCACCCCACCTGATGCGTTTTTTCAAGCAGCAGACG
GGCAAGACATGTAGAGAATTCCAAGATGACTATAAGAATGGTGTGTATGAATGA
>30B_gene_id_373
ATGGAAAAGGAAATATTATTGAATAATGGAGTGAAGATTCCTACACCGGGCTTCGGAACG
TTTCTCACTCCTGATGGAGCAACCTGCGTTGAAGCTGTGAAAGCTGCCATCGCTGCCGGC
TACACCCACATCGACACCGCTGCTATCTATAAAAATGAGAAGAGCGTGGGCGAGGGAATC
AAGGAAAGTGGAATCAAGCGTGAGAATCTCTTTGTTACCAGCAAGGTTTGGAACACGGAG
CGTGGTTACGACAAGACCTTGAAGGCGTTCGATAAGACATTGAGCGATTTAGGGCTTGAT
TATCTCGACCTCTATCTCATTCACTGGCCAGCCAACGAGTTGCAGTTTGGCAAGGATGCA
AATCAGCTGAATGCAGATACTTGGAAAGCGATGGAGCGTCTGCATGAAGAGGGCTTGATT
CGCAGCATCGGTCTTTCCAACTTCATGCAGCATCATGCAGAGTCAGTAATGGCGAAGGCA
AACATCTGTCCGATGGTTGACCAGATAGAGTATCATCCTGGATTCACCCAGAAGGAGTGC
GTGGAGTTCTGCCAGAAGAACAACATTCTCGTGGAAGCATGGAGCCCATTGGGAAGAGGC
AATGTCTTGGACAATCCTCTCTTGAAGTCGATTGCTTCTAACTATGGCAAGAGCGTGGCC
CAGGTAGTCATCCGCTGGGTGATGCAGACAGGCGTGCTGCCACTGGTGAAGTCGGTTACT
CCAAGCCGAATCAAGGAAGACTTCGATGTATTCGACTTTGAACTCTCTCAGCAGGAAATG
CTTGAAATCGCATCGCTGAAAACTGACAGAATTGGTTCAGACCCAGATACATGTGACTTC
TAA
>30B_gene_id_374
ATGATGCTGGCAGAAACTCTGCATATTGATGCAGAAAGGGCACTCAACTTGTTTTACACT
ACTAAGGTGTACCAGCAACTGTCTGACCCGAAATATGGTTTACAGCTTATGAGTGATGAT
TATATTCTTGAAAACCTCATAGAAGAACTGAGGGAAACCCAATAA
>30B_gene_id_375
ATGATTACACTATATCATGGCTCTTATATACAAGTTGGAAAACCACTTGTAAAATTAGGA
AGAAAGAAGGTGGACTTTGGGCAAGGTTTCTACCTTACCAAATTGCGCCAACAGGCTTCC
TCATGGGCAAAAACTATTGCTGAAAGAAAAGGACGCAACGCCCTACCGACTTTATCTATA
TATTCATTTGATTATGACGCAGTAAAGAATAAGGATTATCGCATTAAAATCTTCGACAGT
TACAACCTTGAATGGCTGGAATATGTTGTAGATTGCCGCAAAGGAGGTACAAAGCAAACC
ATGTATGACATCGTGGAAGGTGGTGTTGCCAACGATAATGTCATTGATACAGTAGAAGAC
TACGAGAACAATGTCATTACAGCCGAGCAAGCCCTAGGACAATTGAAATACAAGGCTGTA
AATCACCAACTCTGCATATTGAACCAAGAGATTGTTGACAACTATCTGTCGTTTATTTCG
TCAGAACAAATAGAAAAGGAGGATTGA
>30B_gene_id_376
ATGGCATATACAGACAACGATACATACAGACATATTCACTTCGCCGTTATGGCAATAGAG
AGTGGAGCACGGAAACTGGGCATTTCCGGAAAGGAGATGCACGACCGCCTGCTGAAGCAG
GGACTGATTCATCGTAGGCTGATTAAACGGTATGAAGACCTGCATACGCAAAGCCTTGAC
TGGGTGGCAGACGACATTAGTGAAACATTATTAAACTGGGAGAAAGAAGTATGA
>30B_gene_id_377
ATGACACAAGATACTTCTACATATTACGTTTGGATAGGTGGCTCATGTGATTATGGTCAT
AAAGAGCGAGCTGGTGGTGCTGCCGTTGTGATTGAGAACAATGGAAGCATCATCAGCCGT
GATGTAATCAGCGACCTACACACCACGGAGTTCCGAATGATGCTAACCCTCATGGTGAAG
GTAATGCAGAAAATCCCGGAAGGTTCTGATATTCTCTTCCTGACCAACGCTGCCTATATT
CAGAATTTTGACAAGACTCCAACATCAAAGTCGGCTAATCCGGACTTGATCATTCAATGC
ATCGAGGAAAAGAAAAGACACAAATCAGTCGGAGTCAAGATTGTGCAATATCACAAAAGT
CCATTGCTGATAGAAACCCATGACATGGCTACGGAAGCAATGGCAAAGACAAGGAAGGAG
TTTCATCAGAAAAACAAGTAA
>30B_gene_id_378
ATGGAAACAAAGAATTCATTCATATCATCAGCAAACGTCAAAGTGCAAGGACGAACAGCT
TACTACAAAATGCTAGAAGCCGTTCGCCAAGGTGAACTGATTCAGGTTTGCCGTGGCGTA
TATGCTAACATAGACCAATTGTCAGCATGTATGGTTGATATTGAGTCTATTGTTCCCAAC
GGAATCCTCTGCCTTTGGTCTGCCTGGAATATCCATCAGCTTACGACATCCATGCCGCAA
GCTTATCATGTCGCCATCAAAAGGGATAGAAAGGTTAAGGTACCTTCATTCCCAAAGATA
GAGCTCCATCACTATACTTCCAACATTCTTGAAATCGGCGTGATGGAGAAAGTCATAGAT
GGATTTAAGGTAAAGGTATATGATGTAGAACGATGCGTATGCGATGCAGTAAAGTTCCGC
AATAAGGTGGGCATTGATGTCTGTTCTGAAATCATCGATAACTATCTTTCCAGACCAGGA
AGAAATCTCAGTAAATTAATGGATTATGCCCGACAATTGCGTGTTGGCAACATCCTGGGA
ATTTATCTACAAATGAAACTGTAA
>30B_gene_id_379
ATGACTTCATTTCAAGAAAGACTGTTCGCCATGCAGGATAAGCAGTATGCTGCTTTCCAA
GCCAAACTGACACCGGGAGTGCCTGTGGAGAGTTTCATAGGCATTCGTGTGCCTGTGCTT
CGCAAGTTCGCAAAAGAATTTACAAAGGAGAAGGAATGCGAAGAATTCCTTCATCAGCTT
CCTCACGAATACTACGATGAGAATATGCTTCACGCTCTCCTCATTTCCGAGGTAAAGGAC
TACGAGGAATGCATTCGTCTGACAGACAGCTTCCTGCCATTCGTGGACAACTGGGCAGTT
TGCGACATCATGTCGCCGAAGGTGTTTGCCAAACACAAGGAGGAACTGTTGGCGAAGATC
AAGACTTGGAGTAAATCGTCACACATTTATACTTGCCGCTTTGGAATAGAGACACTTATG
TCTCATTACCTGGATAAAGACTTCAAGGCAGAATATCTTGAAATTCCTGCATCAGCAAGG
AGCGAAGAGTATTACGTAAAAATGATGGTTGCCTGGTTCTTTGCCACCGCCCTTGCCAAG
CAATGGGATGCAACGATTCCCTACATCGAGCAACGCCGCCTTGCTCCCTGGACGCACAAC
AAGACCATCCAGAAGGTCATCGAGAGCTACAGAATCACGCCTGAGCAGAAGGAATACCTG
CGGACGTTGAAGATAAAATAA
>30B_gene_id_380
ATGAAGAAGATAAAGTTAAGCAATGGCGTGGAAATGCCACAACTGGGATATGGTGTTTAT
CAGGTGGAACCTGATGAGTGTGAGCGTTGTGTGGTGGATGCTCTCAGCGTGGGCTATCGG
ATGATAGATACTGCGCAGGCTTACCTCAACGAGGAAGCCGTGGGCAACGCATGGAAGAAG
AGCGGCATTAGCCGTGATGAGATTTTCCTCGTTTCCAAGGTCTGGCATTCCAACTATGGC
GAGGGACAGACCATGAAGAGCATCGACGAGAGTCTGCGCAAACTGCAGACCGACTATATA
GACCTGATGCTCCTCCACCAGCCTTACTGCGACCGCTACGGTGCTTATCGTGACTTGGAA
AAAGCTTACAAGGCAGGAAAGGTTCGTGCCATCGGAGTGAGCAACTTTTTCCCTGATCAT
CTCATCGACCTGGCTTCAAACATGGAGATTGCGCCGATGGTGAACCAGATGGAGACGCAC
GTGTTCAACCAGCAGCATGAGACCCGAAAATTCATGGATGAGATTGGCACCAAGCTCATG
GCATGGGCTCCATTGGCAGAAGGTCAGAACGGAATGTTCACCAACCCTACCCTCACCCAG
ATTGGCGAGAAATACGGAAAGACTGCCGCACAAGTAGCCTTGCGCTGGCTGTTGCAGAGC
GATGTGATCATCATCCCGAAGACCGTTCACAAGGAACGAATGGAAGAAAATCTGAATCTC
TTCGACTTCGAACTTGATGCTGAAGACATGCAGGCGATTGCCAAGCTCGACACCGCCCAT
AGTCTCTTCCTCGACCATCATAGCGGAGAAACAACCAAGCAGTTTATGGAGTGGAGAGCT
GTGGTGAAACCTACAGAATAA
>30B_gene_id_381
ATGAGAAAAGAATCAAGAGCAATGGATAGTGGGTGGGCATTGGAAGTAATGCACAAGGCT
CCGCATATAACAGTAAGTTTTATTGACGAAGACGGCAAACCTTACGGCTTACCGCTGTCA
CTCGCATCAGACGATGATGTGAACTGGTATTTTCATGGTGCCTTGGAAGGCAAGAAGTTG
GAGGTAATCAAGGCTCATCCAGAGGTCTGCCTTTCGGCCGTAACCCGTTGTGCGCCTACA
GTTGGTCCGAAGGACGGCAGTTTCACCCTGCAATTCAAATCAGCCATTGCATTCGGCAAG
GCTGAAATCGTGACCGAGGATGCAGAGAAGATTCATGGTCTCCGACTGGTCTGTGAGCGC
TTCCTTCCTCAACACATGGAAGCTTTCGACCAGAGCATCGCCCGTTCCCTTTCACGCACG
GCTGTTGTTCGCCTCACGCTTACTGAGCCACCAACCGGCAAGCGCAAGCAGTATGATAAG
GAAGGCGTGGAAATGAAATATGGCAGAATGGCATAA
>30B_gene_id_382
ATGAACATGAATTTTCCAGAAATATATTCAGCAACAGGCATGATGGAGCTGATTCAGCAG
ATCGGCTTCCTCCCTCTCCTTGATAGTGGAATTGAAGGCTTCTCTGCCGAAGACATCGTG
GCAGAGGATTGCGGTTATGTAAGACTTCCAGAAGGTGGTTGGGATTGGCCATTGTGGAAA
TGGAAGGGCGAAATTGTGCAGGAAATGCCGTGTATGTACGGAAAGTTCTTTAACAAGAAA
GCTGGATTTATCAGCCAGGAATGGTGGTCGGACTTCTGCAACTACAGAAGAAGCAAGTTC
CCTCGTCCGGATGATGAATCGATAGAAGGAGCCATTCTCTGCACGCTTCAATCTACTGGC
AGTCTCATCACAAGAGAACTTCGAGCTGCCTGCGGTTTCACCGGCAAGGGAATGAGAAGC
AAGTTTGACGGTTATCTCACCCGACTGGAAATGGCGACTTACATCGTGACCGAGGATTTC
ATCTATCCTCGTGACAAGCACAATCACGAATATGGCTGGGGTTGGTCGCTACTCAATACT
CCCGAAGATCTCTATGGCAGGGAGACTTGCCAATGCAATCGCACTCCCCAAGAATCTTAT
CAGAGGATTTTCCAACATCTGAAAGAAATCCTGCCTGATGCTTCGGATAAACAGATCATA
AAATTAATTGGATAA
>30B_gene_id_383
ATGATTAAGAAAGAAGAAGTTATATCTTTTGTATGGCAGCATATTCTGCTGCTCGTATCG
CTCTATGTAATGACTTTCGGAGTCGCTGCATGTGTGCGGAGTCAGTTAGGTTCAAGCGTT
ATTTCCACCATCCCTTACGTGATGGCTTCGGCAGGAAAGATACTTAACTACATCCCCAGA
TGGACTATCGGCGGCTACACCATCATGATGAACGCAATCTTCGTGGTGCTGCAGATTCTG
ATTCTCAGAAGAAACTTCGAGTGGGTGCAACTCTTCCAGCTCGCTATCGGCTTTATCTTC
GGAATGTTCATAGACCTCAATATGGTGCTTACAGAATGGATGGTTTCAGAAAACATCCTG
GTCAATGCCCTGGTGCAGATTGCCGGTTGCACCATCCTCGGTTTCGGAATTGCCATGGAG
GTGAAGTGCGGCTCAGTAACCATGCCTGGCGAGGGCATTTCCATCGCCATTCACAAGGTT
ACCGGCTGGCCTTTCCCTAAAGCCAAGATTCGGGTGGACATCACGCTGGTGGTCTTGGCC
GTCTTGTTCTGTTTCCTGCTTCTCGGTTCATGGAAATGGGAGATTGTGGGCATCGGAACG
CTCTTCGCCATGGTCTATGTAGGTGTTACAGTTCGCCTATTCAACAAACATCTTGCATGG
TTCGACCGCCTGCTCCACTATCGTCCAGGTTGCCGAAGATATGTTTACGGACTGGCACGA
TACATAAGAAGACAGATGTAA
>30B_gene_id_384
ATGACTATTGATACAACAAACCTCTGTTCACATCTTCAAAAGAAGTTGTTTGAACCTGAG
GGAATATATTATCCTATCTGGCAAGCTATGAAGAATGATGAGGAGTTGACAGCCGTGGTT
CGCTCACGACAGCTTCATATTTATCGTAACGGCAAGAAGATTCTCATTCTCGCTGGCAAG
GCCCAGCCGAAGATTATCAGAGAGGATAAACTGAATGAATTGATTAAGAAAACAATATAA
>30B_gene_id_385
ATGAATCCAATAGCAATACGCCTGCTTTCGCAGCAGCTCATCTGCCCTCAATTTGATACT
CCCCAAAAGGTGGTGTCTCATTTTGGGGCCATGCAAGCCCAGGATTACCGGATGGTAAGA
TGGGCGGTGATGATGCGAACTCGCAAACCAACTTCCATCGCTTTCAAAAAAGCATTCGAT
GAGGGTGAGATCGTCCGTCTTCACCTGCTGCGTGGCACCTGGCAACTGGTTTCAAATGAA
GACTATTGGTGGATGCTGGATCTGATTTCACCTAAGGCAACTTCTGTTGTAAAAGGATGG
ATGAAGAGTAACAAAATCAGTATCGATGATTCTGAGCTCAATCTAATTCACAACATATTT
GTTCAAAAAACCGAAGAGTTGCAGTCTGTGACAAGCAAAGACCTGAACGACGCTTTGCTC
GAAAGAGGCATCATTATAGACAGTCATCGACTATCCTACCACATTCGTTTTAACGAATTG
AACGGTACTTTCTGCAGCGGCAGTCTTCTTCCAACAAAGGCAACATACAGTCTCACGGAG
AAGAAGATTCCCCGAACTGTCAGGCTGGAACGTGATGAAATGCTGATGCTTCTGGCAAGA
AAATATTTTCAGAGTCATTCGCCAGCCACATTCGAAGATTACGTCTGGTGGTCGGGACTG
AGCTGTTCTGATTGTCAACGAGGTATTGAGTTGCTTGGTTCAGAACTGAGGGTTGAAAAA
TGGAAAGACTATCGGTTCTATCTGCATGAATCATGTCGAACACGTGGATTCAGAAGTGGA
AAGACTCATCTGATAGCTCCTTTCGATGAATATCTGATTGGTTATAAAAGCCGGGAATTA
GTGATTCATCCGCATCAAATGCCGTCTGCATACACTAATAATGGCATTTTCTATCCTGTA
ATCGCCCATGATGGAAGAATTTGCGGCAACTGGAATCCTTGGGACAAAAATCTCAACATC
AGTTACTTTGATTCGGCAGAAAAAGATTTGTCATTTGTGAAGCAATGGAAAATATTTAAT
GAAACGATAAAGAAGAAATAA
>30B_gene_id_386
ATGAAAAGTTTTTCACCAAAGCCGTGGTTTGCACCACAGCCTGTGTTGATTATCGGCACA
TATAATAAGGAAGGGGTTGCCAACGCAATGAACGCTGCCTGGGCAGGACAATGGGACATG
AAGGAGATTATGATCTCGATGGGAAATCACGTCACCACAGACAACCTGAAGCTTGGCGGT
GAGTTTACCGTTGCCTTCGCTACCAAGAAAACCATGGTGGCTTCTGATTTCGTGGGCATT
GTTTCTGCCAAGAACGACCCGAAGAAGATGGAGAAGACTGGATGGAGCATCGAGAAGGCG
ACTATGGTCAACGCTCCTGTGTTCACCGATTTCCCGATGACTCTGGAGTGCCGCATCAAG
GAGAAGTATGACGAAAGTGAAACCGGCTATTATCTCGTTGCCGAAATCGTCAATATCCTT
GTAGATGAGAAGTATCTGGCAGAAGACGGAAATCCTGACATGGAGAAGATGGAGTTGATT
GTCTTCGACCCTATTCATCATGGCTATATCCAGTTGGGCGAGAAAGTCGGAAACGCATTC
TCAGACGGCAAGGCATTGAAATAA
>30B_gene_id_387
ATGAACACATTACACAGTTGCCTCGTCTACTATCTCCTGGGCATCAATGCAGTTACATTC
ATCGTGTACGGCATTGACAAATACAAGGCGAAGAAAGCCAAGTGGCGTATTCCTGAAGCC
ACGCTTTTGTTACTGGCTGTACTTGGAGGAAGCATCGGGGCATGGATGGGAATGAAAGTC
TGGCACCATAAGACGATGCACAAGAAATTCAAATACGGCATTCCTGCCATTCTGCTGATA
CAGATTGCGCTGATGGCGTATTTACACATAAAATAA
>30B_gene_id_388
ATGCGCATAATAGGAAACTTACTTTGGTGGCTCTTCGGAGGTCTCGAAGCTGCCATCGGT
TATTTCACCGGAAGTCTGGCTCTTGCATGTACCATCATCGGCATTCCCTTTGCGATACAG
ACATTCAAGATTGGTCTGCTCTGCCTATGGCCTTTTGGTTCTACAGTAAAAGAAACGAAT
AGTCCAACTGGTTGCATTCGCATTCCGCTGAATTTACTCTGGCTGATTTTCGGGGGATTG
TGGGCTTGCATCATGCATCTGTTCTTCGGCTTTCTCTTATTCATCACCATCATCGGCATT
CCTTGGGGAAAACAGCATTTCAAGATGGCCGGGCTTTCGCTCGCACCATTCGGAAAGGAT
GTGGAGTTGGGATTTTAA
>30B_gene_id_389
ATGAAACAGATAGAAACACTCGTCTTTGATTATGGAGGTGTCATCGTGAATATTGATGAT
GCCTCTGTTGTGAAAGCCATGGAGAGCCTGGGCGTTACGGCGTTCAAGCGACTAATCCAT
GTCCGCAAGATCAAGAGACTGATGCACCAATATATTAATGGTCTGGTGGCGGAAGCTGAG
ACTTTGAAAGAGATGCTGAGCCTTTGCCGCAAAGGAACCACAACCGGGGATATTGAGAAA
GTCCTTGAAGAGCTGTGTGGCAATCTGCCTGTGGAAAGACTGGAGGCATTGGTCAAACTA
CGGAAGCGGTACAAGGTCTATCTGCTCAGCAACATCAACAACACACTTTGGCAGAAATCG
GTCAGTCTGATGAATCAGCTGGGATATTCTACAGACGAACTGTTTGATGAAGTCTTCCTC
TCATACGCCATGCGAAAGGAAAAGCCATCTATCGAAATCTATGAAGAGATGACGCAACAG
ACTGGATTGATTCCTGCCACTACGCTCTATTTCGATGACCGCACAGAGAATGCCGAGGCA
GGCAAGCGTTTTGGTTTCCAGAGCGTACTGGTAAAGCCCAATCATCTGGAAGAGCATCTG
GAATGGCAAGAAATTAACAAAAATATAAAAGAATAA
>30B_gene_id_390
ATGGCGAGAGCCTTGAAAGAGGCGTTTGAGGGGACGGCGGTGGTGCTGACTCCCGACCTG
CCATTGCACCCCAAGGAGGCACTGAAGGAGATTCGCTCCATCATCGAACGGGAGCAGCCC
GACTTGCTTCTGGGTAACAGCTGCGGCTCTTTCCTTGCCCAGATGCTGGCTCCGGTGATG
GGCATTCCTGCCCTGCTCGGCAATCCGTATTTCATGATGACGGAGTTTCTGAAAGAGCGC
ATCGGCGAGCATGAATACAAGGCTCCGAGAAGGGACGGAAATCAGCAACTGGTGATTGAC
GAGGCGCTGATAGAGGAGTTTGCGGAGCTGGAAGCCGTGCAGTTCGACCATTGCAACCCC
TATTATAAGAATCGTGTGTGGGGACTTTTTGGTGAGCAGGACACCCTGGCTCACTTCTCC
CCTCTCTTCCTGCACCATTACAACCAAGCCTTCCATTTCCCTGGCGGTCATACGCCTACA
GAGCAGGAGGTGAAGACCTGGTACGCTCCCCTTGCCCAGAAAATGCTGATGGAGTTTTCA
GCAAAGGAAGAAAGATATTTCCAGCACTTTAAAGGCGGCAAATATAAGTTCATCCATTCT
GCCTTCGACTCCGAGACTCAGGAGCGCATGGTGGTTTATCAGGCTCTCTATGGAGACCAA
GCCTATTGGGTTAGACCGGAAGATATGTTCTTCGGGAAAGTAACAAGGGACGGCAGAACT
TTCAATCGTTTCACAGAAATAGATAAATTCTAA
>30B_gene_id_391
ATGGCAAAAGTAGGCTACATCATGGCTACATCCCAGTATGACAAACTGGAAGAAGACCGC
AAATGGATGAACGAGTTCGGTTGTGTAAGAATCATCGAGGAAAGTGATGATAACGAACGC
CACAGACCGCTGTGGAAACAACTGATGGCAGCATTGCAAAGAGGCGATGAACTGGTGATT
CCGAAATTTTCAAACGCCTTGCGTGGCAGTCGTGAACTGGCAATATTCCTGGAATTCTGC
CGGGTCAAGGTCATTCGCATCATCAGCATCCACGACCGGATTGACTCCAGCAACATCCTG
TTTCCGGAAACCAAGCCATCAGACGTATTGGTAATGATGGGTTCCCTGCCAGACGAAGTC
CTTGCACTTAGGAAATCAGCTGAGCATGTAATCAAGCTGCAGGAGAAGATGATTGTGTCT
CTGCCTCCTGTTTCTGCCAGCAAGATGCAGAAGCTCGACAGAGAGAAGACTGTCGTGAAC
CTCTATGTTGCAGGACATCCGATAGATGAAATCTGGAGAGCCAGCGGATTCAGAAGCAGA
AGTTCCGTATTCCGCATTCTCAACAAGCACGGAATCAAACTCAACAGAGGCAATCACTCC
GGACCAATCAAGAGAAGAGACACAAAGTAA
>30B_gene_id_392
ATGTGGAATTTTATCTGTATCTTTGCACGCAAAATTTTCAATTACATGCCAATGGATAAT
AGGAATACAGTACAGTTGAACAGTTTTGTCGGTTGCCTCGGTAACTCTTCAGCAACAGGT
CTCAAAAACCAAATGAAAGAAAGTAAAGCAAGTGAAAGAAAAACAACTCAGCAGAGTTTA
TTCTTTCACTTGCTTTTTTTATGTGCCTTACTCATGATCACCTCCTGCAGTGGAAGTCGT
CAATATGATTTCAAGTCTTCTGAAGATGCCTTGAAACAGTACCAGGCTTTCTTTCAGACG
ATAAAAGGGCATTCAGATTCTGATTCAGAGCAGCTTGCAGGTTTCATCAACCAGTGGCAC
GAGTATGGCGACACCGTATTGAACTTCATCAGGAAGGATCCTTCATTCTCTGCGCACAGT
GGGCTTTCCATGAAGTATGATCTGATTTCAGACTCCATCCGCACAGAACTTCTGGGGATG
ACTGGCAACTGTACTTTGAGCGATGTGGCTTACGTGAAGCTCCACACCTCTTTATATAAG
GACAACAAGGAACTCGGCTCTTTTAAGGAAAATGCCACCAAGTTCTTTGCTACGTTGGAC
AAATCGCCTGCCTATGAACTGGAAGTTCACAGAGCCTTGGGCAACTACTCTAAGTTCCTG
CTGAGCACCAAGTCGCATGGAATCAAATCCAGGAAAGAACTCGTGGCGTTCCTGCATGAG
GAAGACCGCCATTTCCGCACGTTCCTCGCTCATATCGACGAATGCTCATCCATCGGAATG
ACGGAAATCACCAACCATACGGCAGACATCTGCTCAGCCATCTACAAATCTGCTTCCAGG
AACAAGTTGCCAGCTTCTGAGACCCTCGTTCTCATGTCGATGCGAACAGATCGCCGTCTG
ATTCTCAACGCCCAGGTTTGCCGTGACGCTTTGAAGCGAGGAAAAATCAAAGATGCCATC
CAAGCCAATGCCTATCTCTGGATGATATTGCAGCCTTACCTCTCGATGGATGCGCTTGCC
ATTGCTATGCTCACCCCGGAGCAGGCTCAGCTGATGACGGACATCGCCAAGGATTATCCT
GCCATCATCACGAGACTTGAAGGCAAGCACCTTGTCAACAAGAAAGTGTCCAACAAGATT
CCAGTCCAGCTGATGCGTCTTTACATATCAACCCTCTAA
>30B_gene_id_393
ATGTTACAGGAAGCTATCTATAAATTCAAGGCATCCGGCCCCATGCTGTTGCCAGAGCTG
ATTGACAATTATTGGATTGGCGAGATAAAGGTATACGAAGATTACGCCATTCTTCCCTAC
GAAGTTCATATCCCACAGCCTATAGACAAGGTGATTGATATGTTCGAAATGAATGCCGAC
CTTGCCATTCTCTACCATCTGGAGCCATCAGTCCATACGGTGTTCGGACATGAATGCTGC
GCCTACTGCTATCCGGTCACCGAAAGGATGTTCAAGATCAACTGCAAGACTTCCGCCGAT
GGACTCATCCACGAGTTGAATGTGACGATTTACAACTCCATCGAACTCATGTCGGCAGAT
CTTTTTGAAGACCTCCGGCTGCACGAACGTCGCGGCACGTTCCGGGCTAAGCGAGAACAC
GTACAGATCATGAATGATTTCAACTGCGGCCTCTAG
>30B_gene_id_394
ATGAACAAACAGACGTATTACCTGATTGCAGACATCATACAAAGATACAGAACATGGATA
ATAGTTAAAGATACGGAACTGCTGGTAGAGATGAGAATCCTGCAGGATGGGGTGTTGAAG
CCCCTGTTTTACAAGGGACTTTCGCTCCAGAGTTACAGAGATCATTACTCT
>30B_gene_id_395
ATACAAAGATACAGAACATGGATAATAGTTAAAGATACGGAACTGCTGGTAGAGATGAGA
ATCCTGCAGGATGGGGTGTTGAAGCCCCTGTTTTACAAGGGACTTTCGCTCCAGAGTTAC
AGAGATCATTACTCTTTCAGAAAGAAGCGAACCTGGAAAATCAATGAATACGACTTGAAC
CAGGGACTGGCAGCTCTTTGTAAAAAAGATCCGAGCGCCAAGGGTAGAGTAGAGAAGGGC
ACTCTCACCCGGCGTGATGTCGAATACATTATAGAGAAAGCATCCTTCGGAATCATCAAA
CTTGAATTAAGCGATTATGAGTACTAA
>30B_gene_id_396
ATGAGTACTAAACGAAAAGTATATACATTCTATATAATAGCCATCCTGGTAATGGTGCTT
GTTCTGATGCTCTTTGATTTAAACATCATGGCCAAGGCGATTGTCGGACTGATGATAGTC
TTCTGCATCTTCGTAATGCGAAGCATACAGACGGCTTACCAACTGCCAGATGACATCGAC
CCTGATACGATGCTCCCGATAAAGCCTCATGGCAAATCGACTGCAGCCATGTCCACAGAG
AAGTTAGACCACAATTCCAATGTGGATCTTTATCTCCGTCTTCTCATCGAAACTGATGAA
GAACTGGCGAAAGACCCTACCATAGACCAGATGTCGCCCAGTTACAACATCCAGTTAAAT
AACAGAATTGCCGAGCGACTTGAATCACTCGACAAAGGTAATAACAAGTAA
>30B_gene_id_397
ATGATACAGATATTAACCCTTATCCGGTTCGCTTTTCCCTTTCTCCTGCTGACAGCGTTT
TTCTGTCTTTACAGGAAGGAATATGGATTCATGAAGCGGTTTATGTGGAAGATGGCCATG
TTTCAGAGTGCAAGAAATCTCTATGCTTACTTGGTTGTGCTGATGCTTATCTTCATCAAC
TGGTGTTGCCATGTCACGGCCCCCAATCTCTCAGTCGTAGTGTCAACACTCTTGACCCTG
GTGCTTCTTAACAGGAGAATCGCAGAAAACACCTTCCATCTTTTGCATGAGAGGAAAAAA
CTGTGGTTCGCCACCTTGCTGCTCTCGATGGTTTGCTACGCCTTACCTTATATGAACAGC
ATGTCTTTGTTCCTCTTTATCGTCAGCGTGGCAGCAGTCTTCTATCCATCTGAAAGAGTT
CTTCAGCTGAAGAGCCATCCTAAGGTCATCAACAACCCGAAGGAACTGCTCGCACTGATT
ATCAGAAATTACTATTAA
>30B_gene_id_398
ATGACTCAAATGACTCATCATCCCAATCAGCAGGCACCAGAAGCAGACCGATGCAGAGGT
GTTGACCGTTCATTGCTGGAGTTTCTGAAGCCGAAAGCAGAGGAACGTTACAGCAAGCTA
GAAGCCTACTGCGACCTGCTTTCGAAAGCATCCTCAGGAGCCTATCAGTCTCCGGGAACC
GACGGAGCCCTCCAGCTGTTGCCCGGTCAGTTTGTTGCCACCATTTCCGAACTTGCCCGT
CAGTGGCAATGGCAGCGTGCCACGGTTCGCCAGTTTATCTCCGGACTCACCAAACTTGGT
CAGCTTTCCGTAGAGCCATACTCCAAGAGCTTTATCTTCTCTGTCAACCTGGAGCAACGT
CTCTCTCTTCTTATCGAGAGTCCGGACGACATCCTCGATTTCTGCGCCATGCAGTTCATC
CGCTTCATCAAAGGCAGAGCCACCGCCAGGGAAGTGGCCGATTCCTACAGCCGTTATTAC
GACTTGAAGATGAACATGGCCAAGCAGGAAGGATATGGAGGCATTCCTGCCAGGCGTGTA
CTCAACCAGCAGGCCCAGGTATTCGATTCACTGGCAGTTTCCATCCTCCGCTATCTCAAT
CAGGAGAAAGAACTGCCCGAGGAACTTTCCGATTCCGTGAGCCTGCTCTTCGGAAAAGAC
CATATCTGGGACTGGCACAAAGTGATAGATTCTCTTGGCATTCTGGCTAAAGCCATCAGT
GGCAACACCAAGCCGAGTTATATGGACGAAGTGGCAACCCGATATTCGAAAGCGGAGATA
GTACTCCTGGATTGCATCTTCGAGCACTACATCTCCGGCTCCGCATCCCACTACTATGTG
AATCCCCCTCGTCCTCTTACTGAGGCCAGGGAGCCTTCCGAAAAGGTAGCACCTGCGGAG
TCTTCCGACGATTAA
>30B_gene_id_399
GTGTTGCCAAGACTGAAAAAGGCTTCTGGAGTAAGGGCATTAGCAAAGAAATACGATATG
GGAACATCATCAAAACAGGTCATGGACATCAAGGTAACCAAAGGTCTTGCTTCGGTAGGC
AACGAGGAGTTGAGAGACTGGACGGAGAAGGGATGGAACCAGGCCATGCGTGAAGGCAAC
TACGACCGTAGTCGTGAACATCTCAACTTCGAGATCCGTCCAGGTGGCATTGTTGCACCG
ATAGACAAGAGCCGTCCGCTTACCAGGCGCATGGCAGAGAATCTCGCCTCACGTGGCATT
AAAGACCCCAACGAAGGACTGGCAGAGCCACGTTTCCGAACCGTAGTGAATTTCATCTTC
GGCGGTTCAACGGAACGTATGCGAGAGCTTGCCTTTGGTAATCAGAAGGTAGATTTTGAA
AGCAAGGGTGGTAACGAGCATATCCGTAGAATGCCAGAAATAGAAAAGTGGGCACAGGAC
ATCTACCGCTTTGTGGCAGATAAATATGGAGAGGAAAACATCGTCTCCTTCATCGTCCAC
TGCGATGAGAAAAATCCGCACGTCCACTGTGCGCTTCTGCCGATAGACAAGGATAAGAAG
TTCGCCTTCAAGAAGATCTTCCATGGTCAGAACCGCATAGATTACAAGAACTATCTTCTT
GCCCTGCACGACGAACTTGCCAAGGTCAATGAAAAATGGGGACTCACGAGAGGGGTGTCG
ATAGCAGAGACAGGAGCACGTCACCGTTCAACGGAAGAGTATCGACGATGGCTTGCCAAC
GAGTGCGTGACGCTTGAAGCCCAGATGCAGAACACCCGGAAAGCCCTCGAAGATCTGAAC
GTGGAACTCTCCATCGCCCAGAAGAAGCAGAAATCATTCACCTCTATGATAGAGAATCTG
AAGGCTGAAATCGACCGCCTCGAAGCAGAACTCAAACCGCTAAGAGCCTTGCAAGCCAAC
AGCGACAACATCAGTGCCGACATCGCCCGTAAGATTCAGAGCCTTGAACAGCAGAAGGCG
ATGGTGGAAGATAAACTGGCAGATAAGGAGAAGAAGCTTTCTGAGACCAACCAGTTGCTT
GACACCCTCCGAAAGGACAAGGAAGAGATAGAGAAGCAGGCCAGTGAACTGGAAGACAAA
GCCAATCAGTCTGAACTCTCCTGGGCTCACAACATGAGCTACCATCTCAACGGAGTGATG
CTCGACACCATGGCACATGAGTTTGCCCTTCGCTTCCCGAATCTTCCCGACAGCGTGAAA
CTCGACTTCGACGGCACGCTTCTCTGTCAGTTGGCTGAAGACGGAAACCATGTTGTCAAG
GTAGCCTTGAACCTCGTGTGCGGTTTCGTGGATGATGCCACGACCATCGCACAGACGCAT
GGAGGTGGAGGCGGCAGCCCAGGCTCAGGATGGGGCAAGCGACCGGATGAAGACGATAGG
GAGTGGGCAAGAAGATGCCTGGCAATGGCACGCAAGATGTGCGCTCCATCCGTCAGAAGA
AGAAAGAAGATGTAA
>30B_gene_id_400
ATGAGAAAGAAAATATTTTCAATATCAATGATGTGCCTGGCTGCAATGACAGCTTCGGCA
CAAACTGCCAGACAGAGTTCTGACAGTCTTTATATCCAGAAATCATACAGTCAGGAGCAG
ATGCTCATGCCTGTTAATCCTACATATCTCAAGCATGTAAGCGAAGCAGCCAACTGGGGT
AGAAATTGGTTTATAGAAGCAAAGGGCGGGGCTTCGGCTTTTCTTGGGACGCCCATTGGT
TGCGGTGACGTGTTCGACCGTGTCACTCCTCTCTTGCAGATAGGAGTCGGCAAATGGTTC
ACGCCCGCAATCGGTGGACGAATAGGATTTCAGGGACTCAGCTTCAAGAATGCAGAGTTC
CATACGATGAAGTATCAGTTTGTCCATGCAGACTTTCTGTACAATGTCACGTCTGGCATC
CGTCAGAATGAAAGCGGAATCCCTCTTTGGGATGTGATTCCCTTCGTAGGTGTCGGCATG
ATCCATAATTCCGACTGGATCAACAACTGTACCTGCCAGGGCGGTTCGAGTGGCAGTCAT
CCGTTTGCTTTCACCTATGGCGTGGAAGCCCGTTACCGCATCAGCGACCGTGTTCATCTT
GTAGGAGAAGTGAGTGGAATGCTGACCGCCAGGAACTTTGACGGCATCGGAACTTCAACC
AAGTTCGGCGACAACATGATTTCGGTTTCAGCCGGTTTGTCCTTCACGATAGGCAAGACG
GGGTGGAAGCGAGTAGTGGATGCTACTCCCTATATCGAGCAGAATCTCGCCCTCCAGGAT
TACATTGCCTACATGAGGGATAAGAATGCTCATCTGGAAAAGCGACTTGCAGGAAACGAC
GATGGCAAGACCGTCTATCCGAAGAACAGCTACAGTGGTCTCAACTCCCTCCGTGCCCGA
CTCTCGATGAATGGCAACAGCAAGCAGGGTGCAATGGGCAGCGGTGATGGCAACATTGCA
GGTTATGCTGATGGCTATCGCTCAGATTCCCTTTCATCTTCTGACCACCTGAAAGTAAGC
CTTGGTGTTCCGGTGTATTTCTTCTTCAAGCTCAATACTGATAAATTGGTTGACAAGTCA
CAGCTCGTGAACCTCGACGACATTGCGAAGATGGCCAAGCGGGGAAACCTGAAGATAAAA
ATATCCGGTGCAGCCGATAGTGCTACTGGTACTCAGTCCGGCAACCAGGATTTGGGTAAG
CGACGTGCCAAGTTCATAGCCAAGGCACTCATCAAGCGAGGTGTAGATAAGAGCCAGATC
AAAGCCTACAACTTAGGCGGAATCGACAAATATGCGGCGAATGAGGCAAACCGCTTCACA
ACCGTTGTCTTGCTGAAATAG
>30B_gene_id_401
ATGGGGAGTTTGCTCGTGATGAGTAAGCTCCCCATAATTATCTTAAAAAATCTTATTTGT
TTAATAGAAAGTTTTGATATTCAGAATATAACCACTTTATTTGCACGTAATATTAGTCGT
GTTATTATGTGCAATATTAAATATTATATAGATGAAACAGCTGCATATTTCGGCAAAATG
TTAGGCGAAAAGCAACCGAATACCCCACTGGAGAAATATAGAGACTTACTTCCTGACCGA
TGGAAAAAGCAGTAA
>30B_gene_id_402
ATGAGTGGACCTACATTAATACAAAAAAGAGTTTTGGCTTATTTAATTAATGATATTACA
AATAAGCATCCTAAAAAATGGGGAAATTGGCTCTGGGACGATTTTGAAGATTGGGGAGTA
AATCAAGATTTGGACATTTCGATGAATGAACAGGAAGTGATATCACTTTTCGATGATTTC
CCAGCTTATCCGAAAAGTGTTTTGACTCAGTCTATCTTGAATGGATGGAATGTGCACCAT
GATATGGCTTCGCTAAAAGATTCAATAATCACATTAGCAAGATTACACGCATGTGGTACG
AGTGAATATTTCCTACTTCAGTACACATATAATTGCATTAAATACTTTGGAGATTTATGT
GAAAACATCGAATTTATACACATAAATATGATGAATGATGTCTATTCTTATACTCTAAGA
TTTGGAAAATCTTATTCGAAGTGTGGAGATTCGCATGGTATAATTGATTTGCAAATGAAT
AAAACAGAAGAGGAACCACGAGTAGCAGTTGTGCCATGGAATAGTCTCTTGTCAGAGAGA
TTTACCATTCCCGAAGATTGTATACAACAAGACAGCAATATTGAATATATTAGTAATGAA
TTGGAAACTATTTTCAGAGATGAATTCTTAGAATATTCACTTCCGAAAAGGCCTTATTCT
AATTATTCCTACTCCATATGCAAAGAGCAACTGGGAAGAGGTATCTTATACCTTTTCCAT
AATTTAACTCTAATACTGAATTAA
>30B_gene_id_403
ATGATTATGGCTGATTACAAGAAATATAATACAGATGGCCGTAGCAGTGAAGACCGGGCT
TTGGACAAGTTTGCCGAGATGATGATTGAGAAGATCAACACCTTGCAGAACGACTGGAAG
AAGCCTTGGTTCACTGAAGGTTCCCTGACATGGCCTAAGAACCTGTCAGGGCGTGAGTAT
AACGGCATGAATGCCCTGATGCTCATCATGCACTGTGAGAAACAGGGATATAAGTTGCCT
GTGTTCTGCACCTTCGACAGAGTGGCCGGTCTGAACTTCAATAAGGACAAGCAAGGAAAA
AGACAGCAGGTTAAGGACAACAATGGTGAAGCTTTGCCCCAGGTGACAATCCTCAAAGGC
GAGAAGAGTTTTCCTGTTTTCATCACGACTTTCACCGTTGTGAACAAGGAGACAAGAGAG
AAAATCAAATACGATGACTACCGCCTGATGTCCGAGGAGCGACGCAAGGAGTATAACGTA
TATCCTAAATTGCAGGTTTACAATGTGTTTAATGTGGCGCAGACCAACTTGCAGGAGGCT
CGTCCGGAACTCTATAAGAAGCTGGAGGCAGCTGCAGGAGTAAACAGACCTTTGAATCAG
GGTGATGACTTCTCTTTCCCTGCCATGGATAAGATGATCAAGGAAAACGGATGGATATGT
CCTATCAAGCCTGTCTATGGCGACAATGCCTACTACAGCATTTCGAAGAATGAGATTGTC
ATTCCTGAGAAACGCCAGTTCAAGGATGGAGAGTCCTTCTACACCAATCTCGGACATGAG
ATGGCTCACTCTACGGGGTCAGAGAACCATTTGGGCAGATTGAAGCCTGCATCTTTCGGA
AGCGCAGAATATGCCCGTGAGGAACTTGTTGCTGAACTGAGTGCCGCTCTGGTGGCCCAG
CGTTTCGGTATGACCAAGCACTTGAAGGAAGACAGTGCCAGTTATCTGAAAAACTGGTTG
GACAGTTTGAAAGAATCGCCTGAGTTCATCAAGACTACGCTTACCGATGTGAAGAAGGCT
TTGCACATGATCAACCAGCATATTGATGCCATGCAGCTGAAAATAGACCAGGAGCAAAGT
CAAGAGGCAGAGCAGAAGCAAAAGAAAGCTCCAACGATGTATTACGCATCAGTGGCGTAT
CTCCAGACTACCGATGCTACAGACCATCTCGACAAGTTCAAAAATGATGGCGACTACAAT
GCACTCCTCACTGAGGCAAAGGAATACGACCAGGGTGATGCCCCTGAGCTCTCCAGAATC
AATCTCTCACCAACTAAATACCGTGGTGATGACCTTCTTATAGAGGATGAGCATTATGCT
GTGGTATATAATCCGACAGTTGGAGGTACATACGATGTGATGCGCAAAGTAAGCGCAGAG
GAAATCAAGGATAACATCATCCGCTATGGTCTCCCAGAAGATGCAACAGACGACGTAAAG
GAAGTTGCTAAGCACATGGAAAAAGAAGAGGTTGTTGCTCAGGAAGAAGAGCAGCACTAC
CATCGAGGACGATAA
>30B_gene_id_404
ATGATTAAATGTAATGTAACCGTATGCGGCACGGTGTGTCGCCAGGCACAGATGCGTGCC
AACAAGGAAGGTAAGCAGTTTCTCTCGTTTGGAATCAGCGTAGTGGTTCAAGCCAAGACC
GGTATCAACAAGACTGTTGAAATCAGCGTGGCCAAGGATGGTGACAACCAGGCTGAACTG
GTCAACTATCCTGTAGGTTCCCGTATCGAGGTGGCAGGAGTTCTCCAATTCCATAAGAAA
GGCGATGCGCTTTACCTCAATCTCTCGGCTTCGGGAGTGAATACCTTTAATGCAGGAAGC
CAGGACGCAATCACCGGCACCATCGAGTTTAGAGGAACCATCGGCAAGCAGGTTGAGGTG
AAGACCGATAAGAAGGGCAAGCCTTATACCCTATTCTCTGCCTACAGCAGCGAGAAGGAT
GGTGACAACTATGCCTACACCTGGATTCGTTTCATGCAGTTTGACACCACAAAGGCAGAC
TGGGTACAGGCTAAGGCAGGCATTAATGCCAAGGGTGATTTGCAGGTGGGAGCCTACAAC
GACCGCCTCGACCTCACTTGCCGTATTACCGAGCTTACTCCATGGGAGAAGAAAGCAGCA
TCCACCAACCAATAA
>30B_gene_id_405
ATGTCAAGGAATCAAGAATATGTAGAACAATATGCAGAGTATGCCATGGAGCAGATGCGC
CGATATGGCATACCTGCTTCTGTCACACTTGCACAAGGCATCTGCGAGAGTGCAAGCGGA
CAGAGCGAGTTATCCCGAAAGGGAAACAATCATTTCGGGATCAAGGCTACTTCCGGTTGG
GTTCAGAACGGTGGCAAGTACCTCGTATATACCGATGACCGTCCTAACGAGAAGTTCTGT
CAATACGCTTCTGTTGGCGACTCATACGAGCATCATTCCCAGTTTCTGAAAGGAAACAAG
AGATACAGCTCGCTCTTCAAGCTATCCCCCGATGACTACAAGGGATGGACAAACGGACTG
CAGAACTCCGGTTATGCCTCCAACAAGAAGTACGCTTCAAGTCTTCAGAGCATCATCGAG
AAGAACAACCTGCAGAAGTATGACCAGATGGTCATGAAGGAGATGAAATCGCAAGGCAAA
TTCTTCGGTACCGAAGCCAATCCTCGTCAGCAAGGAGAACAAAGCAGCCAGAAAACGAGT
GTTTCAACGCCTACTGAGAGCGGAAAGTATTCCTATCCTTTGAAGAGAAACGAGTTTATG
CTCGTCACCTCACCTTTCGGTATGAGAAAAGATCCGCTCAATCCGACCAACACGCAAATG
CACAAGGGCATCGACATTCAAGCCAAGCATGACAATGTACTGGCAACGGAAGACAAGGGC
AAGGTCACTCAGGTCAACAACAATCCGAATACTGCAGGTGGTCTGTCTGTAACTGTAGAA
TACAACAGAAATGACGGCAGCAAGTATCAATGTACCTACATGCACCTGAGCAGCATTGCC
GTCAAGACTGGCGATAATGTAAATGCCGGTCAGCGATTAGGCGTGACTGGCAATACGGGA
ACCAGAACCACCGGTGAGCATCTGCATTTTGGGGTGAAAAGTATCTCTGCGGATGGCAAG
GCACGGGATATAGACCCAGCAGCATATCTTGCTGAAATCTCACAAAAGGGAAACATCCAG
TTGCAGACTCTCCACAACGGCAAGGACATCACCGCTCAGTACAAGGTTAGCAATCCTGCC
TCACAAGGCGAAGTGACAGACACGGCACAAAGTCCGAAAGACTGGATGAAGAAGCTTCTG
TCATCTGAGGACAGCGGAGTGAAAATGCCAGGCGAAGACCCTGTCATTGAGATGGCTATG
ACCATGTTCACCTCTCTCATGGCACTTGCCCTGCAGATAGACAACAAGAGCGAAGAAGAG
AAAATGCAGACTGTGACAGACTCGGTTGTCAGCAAGAGCATCGACCTCTCCTCGCTCCTT
CCCTCTTATAAAGCCTGTTCCGTGAACATTCAGGATGGTAAGCCTTATCTCCATGTAGAT
AACGGAACCGTCCAGTTTACAAGAGAAATGACCCAGGCAGAAATGACAAAGCTCCAGCAG
ACGCTCGGCAATGCCAATCTGAGCGATGATGACAAGCGAAGAGGTGTTGCCTCTATCATC
CAGTCAGCGACGGTATCTCAGCAGATGTCACAGAACTATCAGAAAGGCGTTGACAATCAG
CAGGACAGACAGGAATCTGTTCAAATCAAATAA
>30B_gene_id_406
ATGACAGAAAAGAATCAGCAAGAAAAGATGGCTGCAGAACGTCAGGTGGAACTGTTCACC
AAGGCGTTTGGGAAAGCCAAGGAAGATAAAGGCATTTGGCTGGACAACAACGGTCGCAAG
GCTCCTGGACTCTACCAGAAGCATTTGCAGGTATCAGCCTTCAATGCCATCATCTTAGGA
ATGCACGCCGCTCAAAACGGCTACAAGACCAACCAATATACGCTTTTTTCGGAAGCGAAG
AAACGTGGCGAGTCTGTTCAATCAAAAGAGAAAGGAGTACCGTTCCTCTGGTACAACTGG
AACGAGTATGTCAACAAGCACAACCCTGAGGACAAAATCAGCCGTGCAGACTACCAGTCT
CTCCCTTCAGACAAGCAAGCTGACTACAAAGGCATCAGAAGCCGTGAAGTAAGAGCCTTG
TTCAATATCGAGCAGACTACCCTACCCATGGTTGACAAGACCGCCTTTGAAGCTACTGTC
CAGAAATACGGCAGGTTGAACGACCGAAAAGATGTTGAGTCTGCCTCCACAACCATTCGC
AAAGGTGTAGAAGAGCTTCTGGAGAAGGCACGTGAGAACATGGTCGAAATCCGCAGTGAC
TCTACAGGTGTAGCACATTACGACAGCAAGAAAGACATTGTCTTCCTGCCCAAAGCATCT
TCATACGAACACTATGAGGATTATGCCCGTGATGCAGTATCGCTACTTGTTACAGCGACT
GGCCATGGGCAGCGACTAGCCCGTGAAGGTATGGTAACGAAGAAAGGAAAGGTCTCTGCA
GAGGATGCCATGAAGCAGGAGCGTCTGGTCACAGAGGTTGCCACAGCCGTAAAGCTTCAG
GAATTGGGAATCTCAGCCAAGCTCTCCCTGGAAAGCATGGCTATGACCGATTATTGGTCA
AGAGAACTGAAAGAGAACCCTTGTCTCATTGATATACTGGAGAGGGATGTCAACAATGCC
GTTGATATGCTCCACAAGGCAGAACGTGGCGAAAAGGTTGAATTGAACAGCAAGACTGCC
AGAAACCAGGCAGATGCCATCAAGAGCATCCTTCCAAAGCACTACTATGTGGCTGACGAG
ATCAAGACCCTTCCCAACAAGTCCACCAAGGAGTTTGTCCTTGTAAAGGACGCAGAGGGT
AAGATGGCTGACGTAGTCCTTCCGGAAGGTGCATCCTTAGGTATGGATAACGACATCCCT
GGCATGAAAAAAGGACGTATCGAGCATGCCCTACAGAAGGAAGGATATGAAACTGTCACC
TTCTACAATGTTGATGGTTCCATGGGCTACCGTCCTGACGACAGTTTCTTTGACGGCAAG
GCAGTCTCTGTTGCCAGACTCAACAACTGGAGCCTGGAGACCATCACCCTGCTCGATGTT
TCGGATGCCGTAAAACGCTCAGGAGCCGTGGACTTCGACAAGATTCTGATGCTGCGTGAC
GATGAGGGCAAGTGGGCTCTCTATCTGAAGCCTGAGAATGAAAAGGCTTTCAGCGTATAT
CCAGACAAGGCCGATGTCAACCTGTTCTTCACCACAGTAAAGCAAGGAGACGAGGAGCTT
TCAGACACTATGCGTCAGGACATGGCACAGAAATACTATATGGAAGCTTCCAATAAGCCG
GAAATGAAAGTTGACCTCTTCAAGAGCAACGTTCCTGCCGAAGAGGTGGACAAAATCCAA
CGTGTCAACATCTTCAAGACCAAAGAGACGGACAATCAGCCGAGTGTCATCCTCTGTATG
CCTACAGTGAATGGTGAAAAGCTCAAACCTCGTGAGATCTCACCATCCCAGTGGCAACGT
ATGTGGCTCGCCGAGAACATGCAGGATTACAAGAAACACCTTGCTGCCAGTCTTTATGCC
GATGTACTGCGCAAAGACCGAACCGATGCGGTAGCTGTAGGCACAGAAAAATCAGAGCAG
GAAGCCCAAAGCAATGAGGTAAAGCAGAACACCGCTCAGCAAGAGGAAGACAAGGCTACG
GAGGAACAGAAAGAGGAAACTCCAGAAAAGAAAGAGCAGAAGCAAAAGGAAGAAAAGGCA
AAGGAAGAGAAGACGAAGGCTGAGACAAAGGCTGCCGTTGTAGCTATGACACCGATGTTA
AAGCAATTCTACGAGCTAAAAGGCAAACATCCTGATGCTGTGTTACTTTTCCGTTGTGGA
GACTTCTACGAGACCTATAGCCAGGATGCAGAGAAAGCTTCAAAAATCCTTGGCATCACG
CTCACCAAGAGTTCCCATACCAAGGATGCTGACGACAAGCCTTTAGCCATGGCTGGTTTC
CCATATCATGCTCTCGACACCTATCTGCCGAAACTCATCCGTGCTGGAGAACGGGTTGCT
ATCTGCGACCAGTTGGAAGCCCCCAAACGTGCCATTGAGGAAATTTCTCCCTCCAAGGTA
GAGAGTCCTCAGCAGGAACAGAACAATTCATCAGGAATACATAGATAA
>30B_gene_id_407
ATGAAAAGATACTGGTATAAATTCCGTGTCAAATATGGCAAAGCCCTTGACACGGGAAAG
AACAAAAAAGTCAGTGAAGAATACCTGGTAGATGCCGAGAGCTTCACCGAGACAGAGAAA
CGTGCCACCAAAGCTGCTACCGAGCTTATCGGAACCAGAGACTTCGACATCACAGCCATC
TCACGTGAACCTATCACGGAAATCCTGAAAGAAGATGAAAAAGAAGGCAACCACTGGTAC
AAGACCGTCGTCTCCCTTGTCACTGAGGATGAAGAAACTGGCGTAAAGAAGTTCTCACCA
CAGACCATCTACGTCAATGCTCCTTCGACAAAGGAAGCAGACCACATGCTACGTCAGCAC
ATGAGCAGCAGTGTGACAGAGTGGAAAATCAAATCCATAGCCGAGACCAAGGTTCTTGGT
GTTCTTGGCTATAAGCAATGA
>30B_gene_id_408
ATGGTAGAGTCAAAACAGGATAAAATATTCAATACTAAGGTCATACCGATTATGAATAAA
GTTCGGAATGACCTACAGAACAAGCTTGCAGACGAGTTGCGGTCAAACTCCAATTCGTTT
GCAGGTCTGATGGCAGCAGCAGCTGGACCTGACGGTGGTATGGCATCCATGCAGGCGCAA
AATGACACCCTCAAATACACAGGCAAATGGACATCCAAGACCACGGAAGACTATATTGCG
ATGGTCAAGAAAGAGTTGAAGCGACAGCATATCACGGTCAATGCTTCCATGGAACAGAAG
ATGATTGACAAGATGATAAAGGACAAAATACCGAAATCATCCATCGACTACATCATACGA
AAGGCTGCCACGAGTACCATCTTCTACCTACCGCAGGAAGTCGCAAAATCGCCATTGGAT
CACAAGATAGACTCGGAGGCAGAGAAGCGGTATAAGCCATCGGTCTGGGAAAAGAACGCT
GGTATAGCCCTTGGCTCTGTAACCGACCTTGCCTGTATGGGAGGATTGGGAGGTGGCTTG
AAGACTGCTGCCACCTGGATAGGAAGCGACATGCTCGTCACTCATGTTGGTGACAAACTC
AATGACCGTTCCGATGTTCCCATGATCATTGCACCGGGAAAGGAGGATGAATACAGACGA
ACGCAGCAGGAAAAGAAGAAACAAGCGGAGCAGAAACCACAGAACAAGCCACAATCTGAG
GAAGGAGCACAACAGGCAGAACCAACAGAAGAAGTAAACCAATCTGAAGGTGAAACCAAC
AACACGCAGCCTGAACAGACTAACATGAACGGTTGGCAAGGGCTTCTCACGTCATTCGGC
CTCAATGGTATCAGCGATATAGGTCATAATCTTGGTTATGTATTGGCCATGCTTCCAGAT
ATGCTCGTAGGCATGTTCACCGGTAAGACCAAGTCCATCAATATCAAGGATAACATGATG
CCTATTGCAAGCATTGTTGCAGGTATGTTTGTCAAGAACCCGATTCTCAAAATGGTGCTC
ATAGGCATGGGAGGTATGAATCTTCTCAATAAGGCAGGACATGAAGCCTTGGACAACTTC
AAGACACAGGATCATCCGCAACAAGCTGGTGGCAGAGTCAACTATCGCATCTATCCCGAA
GAGCCTCTGAATGCACGCATCCAGAATCCGGAGATAAGAGCCAACTGCCTAATCGCAACC
ATTGACAGAGTGCCATGTACCATAGCCCTTCCAAAAAAAGTTGTGGATGCCTACCGTCAA
GGAGCGCTGCCTCTCAACACCCTTGCCAATGCTGTGCTGGCAAAGAATGACCAGATGCGA
CAGATAGCATCCGAGAAATACGAGGCTGGCGAACGACAGACTGTCATCGAGAGACCACTT
GCTCAAAGATAA
>30B_gene_id_409
GTGAGCGTCTATCCCGACAAGTCGGGAATCAGATGGTGGACTAAGGCTTGGTTCAACAAC
AGCGAGAAAGGCGAAGCTGCCATTGAGATAGAAAGAAATCTGGCCATCAAGTTCATCAAC
[truncated: 16,179,788 more chars]
