# Supplementary material for: Expansion of intestinal Prevotella copri correlates with enhanced susceptibility to arthritis
Source: eLife. 2013 Nov 5;2:e01202. doi: 10.7554/eLife.01202 (PMC3816614; doi:10.7554/eLife.01202)
Supplement: Figure 2—source data 1. — DOI: http://dx.doi.org/10.7554/eLife.01202.010 [file elife01202s003.zip › Figure_2/Patient_Assemblies/Unfiltered_MetaGeneMark/Subject_061B_FE.fa]

>61B_gene_id_1
ATGTGGTTAGTATTAGCATTTCTCTCAGCAGCGCTGCTGGGATTTTATGATGCCTTCAAG
AAGAAGGCGCTTTCAGGTAACGCAGTGATTCCCGTGCTCTTTCTGAACACGCTCTTCTCA
TCGCTCATCTTCCTGCCGTTCATCGTGATGAGCTATACAGGAAATTCGCTGGATGGAACG
ATGTTTCATGTAGCAGAAGGCGGATGGGAAGTTCACAAGTACATCGTGCTCAAGAGTTTC
ATCGTATTGAGCAGCTGGATCTTCGGTTATTTCGGCATGAAACACCTGCCGCTCACCATC
GTGGGACCTATCAACGCCACCCGACCAGTAATGACACTCGTAGGCGCCCTGCTGGTTTAT
GGCGAGGTTCTGAATCTGTATCAGTGGATTGGTGTCATACTTGCCATCATCTCCTTTGCC
ATGCTTTCGCGCAGCGGCAAGAAAGAGGGTATCGACTTCAAGCACAACAAATGGATTTAC
TTCATCGTGCTGGCTGCCGTGCTCGGTGCAATAAGCGGCCTCTACGACAAGTATCTGATG
GCTCCACCAGAGAATGGTGGTGTAGGATTAGACAGAATGATTGTGCAGAGTTGGTACAAC
ATCTACCAGTGTTTCCTCATGGGAGCCATGCTGCTGATGATATGGTGGCCTACCAAGAAG
AATTCTACCCCATTCCACTGGCACTGGAGTATCATCTTCATCAGTATCTTCCTTTCGGCA
GCCGACTTCGTTTATTTCTACGCTCTAAGTTTGCCTGGCGCCATGATCAGTATCGTGAGC
ATGATTCGCCGCGGTTCGGTCATCGTCAGCTTCCTCTTCGGTGCAGCCATCTTCCACGAG
AAGAATCTCAAGGCGAAGTTCGTAGATCTGCTCCTGGTATTACTCGGAATGCTCTTCCTC
TACTTCGGAACGAAGTAA
>61B_gene_id_2
ATGAGATATTTCATATTCTTCGGTTACGACGGCACCAACTACCACGGTTGGCAGATTCAG
CCCAATGCCAATTCGGTGCAGCAGGAGTTGCAGCGCGCCCTCTCCATACTTCTGAGAAAG
GAAATGGAGGTGGTGGGAGCAGGAAGAACCGATACCGGCGTACATGCCCGACACATGACA
GCCCACTTCGATACCGACAGGATTCCGATGGAACCCGACCAGCTGGTATACCGCCTGAAC
CGCATCCTGCCCCGCGACATCGCCGTATACGAAGTAAGGGAGGTAGCCCCAGAGATGCAT
GCCCGTTTCTCTGCCATCTCGCGCACATACCATTATTATATACATACGCAGAAAGATCCG
TTTGAGCGCCATTATTCACTGCAGATAAACTATCCCCTGAATTTCGAGAAGATGAACGAG
GCGGCTCAGCATTTTCTGCATCACGAAGACTATGCAGCGTTCTGCAAGGCGGGTGGCGAC
AACAAGACCACCATCTGCCACGTAACAGCCGCCCGATGGATACAGACCTCTCCTACCACC
TGGTATTTCGAGATTACCGCCAACCGTTTCCTGAGAAACATGGTGAGAGCCGTAGTGGGA
ACGCTCATCGATGTAGGCAGAGAAAAGATTACGATGGAACAGTTTCTCGATATCCTGCAC
AACGGAAGCCGCAGCGATGCAGGCGAAAGCATGCCGGGTAACGCATTGTTCCTGGAAGAG
GTAGGGTATGATTTAAAAGATTAA
>61B_gene_id_3
ATGGCACAGAATATATTCAAGGGTTTAGGTGTTGCCCTTATTACTCCTTTTAACACCGAT
GGCTCGGTTGATTATCAGTCGCTCAAGCGATTGGTAGAGTTTCAAATTGACAATGGTGCA
GACTTCCTTTGCATCCTTGCCACAACTGGTGAGGCTCCATGTCTTACACAGGAAGAGAAA
GATAAAATCACAGAATTGGTGAAAGATGTGAACAAGGGTCGCATCAAGATATTGAAATAT
TGTGGCGGTAATAATACTGCTGCTGTCGTTGAAGAAATCAAGAACACCGACTGGAGTGGC
ATCGATGGTATCCTCAGTATCTGTCCTTACTACAACAAACCTTCTCAGGAAGGTCTCTAT
CAGCACTTCAAGGCCATCGCCCAGGTTAGTCCGCTGCCTATCGTGCTCTACAATGTTCCT
GGCAGAACCGGTATCAACATGAAGCCTGAAACAACCTGCCGTATCGCCCGCGACTTCCCT
AATGTGGTAGCCGTGAAGGAGGCTAGTGGCAGCCTGGAGCAGGTAGATGAGATTATCAAG
AACAAGCCTGATAATTTTGATGTTATCAGCGGCGATGATGCGCTTACCTTCTCAATGATT
GCCAGTGGTGCTGCCGGCGTTATCTCTGTTATCGGCAATGCCCTGCCTAAGGCTTTTAGC
CGTATGATCCGTCTCGAGTTCCGTGGCGAATATGAGCCAGCCCGTAAGATTCATCATTCT
TTCACTGAACTCTACAGTCTGCTCTTTGTTGACGGTAACCCTGCCGGCGTAAAGGCGCTC
CTCAATGATATGGGTTTCATCGAGAACGAGCTCCGTCTTCCTCTGGTTCCTACCCGTATC
GCAACCAAGCAGAAGATGAGCGACATTCTGAAGACTTTGAATATCTAA
>61B_gene_id_4
ATGGTAGATGATAGAAGAATCATACACGAGATAACACCGCTGATGGGTAAGGATGTGCTC
TATATTGCAGACCGACACAAAAAGGAGTTTACTTATCCTATCCATAACCATTCGGTGTAC
GAGTTGAACTTTGTAGAGAATGCAAAGGGAGTAAGAAGAATCGTTGGAGATTCGCAGGAG
GTGATAGGCGATTATGATCTCTGTCTCATCACATCGCCCGATCTGGAGCATGTATGGGAG
CAGAACGAATGCCACAGCGATGACATCCGTGAGATTACCGTCCAGTTTGATTTCTCCATG
AGTGATGAAACGCTCTTCGGAAGAAATCCCTACGCCAGCATTACCCGTATGATGCAGGAA
GCAAAGAAGGGACTCTCATTCCCGTTGCAGGCAATCATGAAGGTATACGGAATGCTCGAT
ACTTTAAGTTCCGTAAAAGACGGTTTCTATGCCGTACAGCAGTTCCTGACCATTCTCTAC
GAACTGTCACGCTGCGAAAATGCCCGCACCCTGGCTTCCAGCAGTTATGCCAAGGTAACG
GTAGAAGACGATAGCCGGCGCATCCTGAAGGTGAAGAATTTCATCTCCAAGAACTATATG
GATGAACTCCGTCTGCCGGAGCTTGCCTCGCTGGCAGGCATGAGCAGCAGTGCGTTCAGC
CGTTTCTTCAAGCTCCATACCGGCAGAAATATCTCTGAGTATATCATCGACCTGCGTCTG
GGTTATGCTGCCCGCATGCTGGTAGATACCGCCAAGAGTATTAGCGAGATAGGTTTTGAT
TGCGGATTCAACAATCTCAGCAACTTCAACCGCATCTTCAAGAAAAAGAAAGGATGCTCG
CCAAGCGAGTTCCGGGAAAGCTATCATAAGACAAGAATCATTGTATAA
>61B_gene_id_5
ATGAAGCAATTTATGGATGAAAACTTCCTGCTCGACACTAAGACTGCACAGGATCTTTTC
CACAATCATGCGGCTAAAATGCCAATTATCGATTATCACTGCCACCTCATCCCTGAGATG
GTAGCCAATGATCACAAGTTTAAGAGTATTACAGAACTTTGGCTCGGCGGCGACCACTAC
AAGTGGCGTGCTATGCGTACCAATGGTGTAGATGAGCGCTTCTGCACAGGTACTGATACT
AGCGACTGGGAGAAGTTCGAGAAGTGGGCTGAAACAGTGCCTTATACATTCCGTAACCCT
CTCTATCACTGGACTCACCTGGAGCTCAAGACTGCTTTCGGTATCAATAAGCAGCTCAGC
CCTAAGACAGCCCGTGAAATCTACGATGAGTGTAACGAGAAGTTGCAGTTGCCAGAATTC
AGCGCTCGTGGCTTGATGCGTCACTATAACGTAGAGTGTGTTTGTACAACAGACGACCCA
ATCGATGACCTGCGTTACCACAAGCAGACACGTGAGAGCGGTTTCGAAATCAAGATGATT
CCTGCTTGGCGTCCTGACAAGGCTATGAACATCGAGAAGCCAGATTTCGCTGACTATATG
AACAGGCTCGGTGAGGTAGCAGGTGTTAACCTCGTTACATTCCAGGATATGGTTGATGCT
TTGCAGAAGCGTCACGACTTCTTTACTGAGAACGGCTGTAAGTTGAGCGACCACGGTATC
GAGGAGTTCTACGATGAGCCATACACAGATTCTCAGATTGAGACTATCTTTGCCAAGGCT
ATGCGTGGGCAGCAGCTTTCTGCTCTCGAAATCCGTCAGTACAAGCATGCATTCCTCAAG
GTTTGCGCTGAGATGGATCACGCTGCCGACTGGACACAACAGTACCACTATGGTGCTATC
CGCGACAACAATACACTGATGTACAACAAGCTCGGTGCTGATACCGGTTTCGATTCTATC
GGTGAGTTCACTACAGCCAAGGCTATGAGCAGCTTCCTAAATGAGCTCAACATGGAGGGT
AAGCTTACACGTACTATCCTCTATACATTGAACCCATGTGCCAACGAGGTAATCGCTACC
ATGCTCGGTAACTTCCAGGATGGTTCTTGCCCAGGTAAAATCCAGTTTGGTTCTGGCTGG
TGGTTCAACGATCAGCTCGATGGTATGACCCGCCAGATGAACGCACTCTCTGTATTGGGT
CTCCTGAGCCGTTTCGTAGGTATGTTGACCGACTCACGTTCATTTCTCAGCTATCCACGT
CACGAGTACTTCCGTCGTTTGCTCTGCAACCTCCTCGGCAATGATGTAGAGAAGGGCTTG
CTTCCTAACGACATGGAGAGCCTCTCTCGCATGGTAGAGGATATCTCTTACAACAATGCT
CGCAACTACTTCAAGTTCTATTAA
>61B_gene_id_6
ATGGGGGTAATAGACAGAATACTAGGTTTTTACGAAGATATCAGAGAATTCAATTCTTCT
AATATCAAAGACTTTCGGGGCAGACTCAAGTCTTGGATCAAGATGGGTATGCTTGCCGGT
CGCATCTTCTATCTCAAGGATATGTGGGCCAGGGATGTGGCTGCCTTGACTTTTGCCTCC
TTCATGGCTATGATACCTTTCATGGCTATGATGTTTGTCATAGCCCGTGGTTTCGGCTAT
GCCTCTCTGCTCGAATCCTGGCTCTCTACCACCTTCGAGGCACAGCCTGTTGTGGCGCAG
ACCATCGTTAACTTCGTTCACAATTATATCGAGAATACGCAGAGCAACTACATCATCGGT
ACGGGTATCGTGATGTTTCTCTATACCATCGTTTCGCTGATGCAGAAGATAGAGCTTACC
TTCGATGACATCTGGCATACGGGCGAGCGTTCGTGGAAACAGATTGTTACCGAATATCCT
ACCATTCTGTTTGGTCTGGGACTGCTGATACTCTTTGCTTCGAGCATCAATGTATGGACG
GTGAATATGGTGGATAATGTAGACAGAATAGCAGATATCGGGGATAGCATTCCTTCGTTC
ATCCTTCATCTGGCGGCTTTTGTTCCGATGTTCCTGTTCTTCGTGTTCTGCTATTATGTC
ATCCCGAATACCTATATCCGGGTTCGCAGTACCCTGGTTCCATCGTTCCTGGCGGGTGTC
TGCATGACGGCACTTCAGTATGGATATATCTATCTGCAGGTTTTTCTGTCCAGCTATAAT
GTCATCTATGGTTCGCTGGCAGCCATTCCGCTTTTCCTGTTATGGCTTCAGATTTCGTGG
GCTATCGTAGTGTTTGGCGCCTTGCTTTGCCATACCAACCAGAACATCCATTATTATGAT
GGTGATTTGCAGTACGATCACCTGAAACTGGTGCAGCGCATCAAGGTTTGTGGGGTAGTG
ATGCATCTGGTATGTCGTCGGTTCAATCAGGGCGAACAGGCGTATACTCCGAAAGAAATT
CATGATTTAACGAAGATACCTCAACAGATTGTCAACCAGTCGGTTAAGGAGCTGTTACGT
GCCCGTTTGCTGGTAGAAATCCGGAATGGTAAGAAAAGCAGTTTTGAGGAATCGGTGGTT
CTTCATCCGATAGAGAAGATAGAGCATCTTACCTATGGTGTAATGATAGAGCGCCTCTTC
AGTTATGGCGAGGATGTCTCAAGCCTAGCCGCATTAGAGTCGGATATGGCGATGTGGAAG
GATATCGACATCGTGAATGCAGAGTTCATAGAAAAGGGAAAGCAAATCGCTTTCTGA
>61B_gene_id_7
ATGGCTAATTACGAAAATGAAATCAACTCGTGGCCAGTCCTGAAAAACGGACTGCACTAC
AAATGGCTTGTCGACTACGCTGCATTCAGCGCCTTCGGTACTTTTGAACTCACAGCAGAG
GAATGGGAAAAACGCGACCTTATCGTCAACTTTAAAGGTAACTCTGAGCTCACTACGGAG
ATGGACCATCAGGAAGCCCTGAAGAAGGCTATCGAAATGGTATCAGACAAGCTGAAGAAT
CTTTTGGGCGAAGAGGCAGCACAGTTTACCCTGGTCTGCATTCCTGCAGCTCTTGAGGCG
CATACCAAGCGCCGTTTCAAGGAGTTCAGCGAGGAGATATGCAAGGCTACGGGCATGACC
AACGCCTACCCTGCCTTCAGCTACACGCATGATGTAGATGAAGATGGCGATCCTGTAGAT
GAACTCCATATCGACGAGGCTTTCTTCCAGGGCAAAAAGATCATTCTCTTTGATGACATC
ATCGCATCCGGCAATTCGGTAGCAAAGTTTGCCGACCAGCTGGAAGGATATGGTGCCAAG
GTTGAACTGGCGCTAGCACTGGGAAAAAAGATTTCTGACGGATATGACCAGAAATAA
>61B_gene_id_8
ATGACGAGAAAAACAAAACTTCATGAAATCCGCGACTACGTTATCATTGCCCTGGCGATG
ATAGAAGGTAGTATCGGTTTGAACATCTTCCTGCTTCCCAATCATATCACGATGGGTGGT
GTAGGAGGTATCGCTTCTATCCTTTACTGGGGATTTGGCATCCCGGCATCTGTATCTTAT
CTGGCGCTCAATGTGTTCCTGCTTCTCATCGCATTCCGCATTCTGGGCTATAAGTTCTGT
CTGAAGACCATCTATGGTGTTGGTATCTTTGCCTTAACTACCCGTCTGATAGAGACGCAT
ACGGTAGGCATGACGCCGCTGCTTCACGACCAGCCGTTCATGGCAACGGTCATCGGTGCG
TTCTTCATGGGTAGCAGTGCCGGTCTGGGTCTTTCCTGCAATGGTTCTACGGGTGGTTCT
GATACCGTAGCGGCGATGATCAACAAGTATTGGAACATTTCCCTGGGTCATGCCATCATG
ATTTGCGACCTGTGTATCATCACCAGTTCTTATCTGGTATTGCGCGATTGGGAGATGGTG
ATTTACGGTTATGTCTGCCTCTTTGTGCAGTCGCTCTGTGTAGATCATGTGGTGAATGCG
TTGCGCCGTTCGGTTCAGTTCTTCATCATCAGCGACAAATATCTGGAGCTCAGTGCAGCC
ATCAATACCGCCGCCGACCGAGGTTGTACGGTGATGGATGGTCATGGCTGTTACAGTGGC
AAGGATGTCCACATGCTGTTTGTATTGGCGCGTCAGCGTGAGTCTCAGAAGATATTCCGT
CTTATCGACGAGATAGATCCTACCGCCTTTGTCAGCCAGAGTGCCGTCATCGGTGTTTAT
GGCGAAGGTTTCGACCGTTTCAAGGTAGGCAAGAAGATAGGTTTGCCGAAGAAGAAATAG
>61B_gene_id_9
ATGGAAATCTACCAACTTCAGCCATCGCTTGACATCAAACGACGGACAGGCTTTGTGAAC
GTTTGGCAAATCGCGATGGCCCAGTATCTCTGCATTAGGATAGGAGAGGCAGAGGCTCTC
CAGAAGCGAATACAGAGCCTGATTCTGGGCTGGAGTGCGCGTATCGGCAGGCTTGCCGTT
CTTGTCGAGACCTCCCTCATAACAGATGCCGATGCTTTGGGCATTGTAATGACGGGCATG
GGCTCCGACTTCCGATTCCGGACGACCCGGATATACCACACCATCCTTCGTGATGTAATA
ATGATAGCCGATACTCTTGAAACCGCGGGCAAGATGGCAGGCCTCCAACTGCTCGAATGT
GAAATCCTGAGTCACTATCGTGGCAGAACAGTGGATCACGATGAGTGA
>61B_gene_id_10
ATGATTCTCATCAAGTTAGTGAAGAACAAGAACAAGACAATCAAGGAAGCGTATGGCAAG
TATTATGCGCGACCAGTAGTAACAGAAACCATCGGTATCGATGAACTCGCCGAACACATG
GCGAGCCACAATACCCCGTTCTCGAAGGGTGCCATCAAAGGCCTTCTCACCGATATGGTG
AGCTGTGTGAAGGAGCTCGTGCTCCAAAATAAGGCAGTGAAGATAGACAACCTCGCCATC
TTCTCCATCGGCATCATCAACAAGATGGGAGCCGCCAGCATCAAGGAGTGGAACCTCGCC
AAGTTTGTAGAGGGCTACCGCCTCAGAGCCCGTGCTACCGGCAAGCTCAGCAACACCCAG
CTCTCTCTCGATGCCAACGCCAAGAACGCCATGGATCTCCTCAACTCTAGCGAGAGCGCT
GCAGGCAATACCACCACTGGCGATACCACACAGGGCGGCGGTACATCACAAGGCGGCAGT
ACCGACGGAACAGGCGACAGCGGAGACGGTCTGGAGTAG
>61B_gene_id_11
ATGGGACGTGTGACAATCAACGGAACTATCGCACAGTTCAGTTGCAAGCAGAGCGTTACC
AAGGCTATCTGGGATGCCAAGGGCAACAGAGCCATAGGCAAGAGTAAAGAAGCCAAGGAG
GTGAATTTTGCGCTCGACAACATCAAGGCTCAAATCGCCAAGCATTACCAACGACTTTCC
GACCGTGAGGCGTTCGTTACCGCTGAAATGGTGAGAAACGCCTATCAAGGCATAGGCACC
GAATACGAGACCTTGCTCAGAGCTTTCGACAAGGAGAACGCAGCCTTTGCCAAGCGTGTA
GGCAAGGACAGAGCCAAGAACACTTACAACAAGTATCTTGTGGTGAGAAAGTACGTTGCC
GAGTTCATCAAGTATCAGTACAAGCGCAGCGATATGTCCATGAATGAGCTTACTGAGGAG
TTCATCCGTGACTATTGCCTTTACTTGAAAAATGTGGTAGGGCTTGCGCAGTCCTCCATT
TGGATTTACTCCATACCTCTGAAACATATCGTTACGGCGGCACACTACAACGGCAAGATA
CCGAGAAATCCGTTTGCCATGTACCACGTTGATCCAGACCATAAGGAACGTGAGTTCTTG
ACCTTGAACGAGCTTACCGCCATGACTGAGATAAAGTTGGAAGACCCCAACATGGCATTT
GCGAGAGACCTTTTTATCTTTGGCAGTTGGACAGGTATAGCTTTCATCGACATCAAGAAC
TTGACGGAAGATAACATCACCATGGTAAACGGTGCTCCTTGGATAGTGTCCAAGCGTCAG
AAGATAGGCGTACCGTTCCGAATCAAGCTGTTGGATATTCCTATGCAGATAGTTGAGAGA
TACAAATCTTTCAGAAACGGCAATCACTTGTTCAACATTGGCAACCTTGACAGCATCAAC
AAGCGCATCAAAAAAGTAGCGGTAATGTGTGGCATCAAGAAACGAGTTTCATTTCATGTC
TCCCGCCATAGTTGGGCTGTTTTAGCATTGGAGTATGGTATGCCAATAGAGAGCGTTAGC
AAAATTCTCGGTCACACGAATATCACCACGACACAGATATACGCCAAGGTGACAAGCAGC
AAACTTGACCATGATATTTCTGTCTTTGAAAGTCGAATCAAGGGGCATTTGCCTGTAATG
GGAGGAATGGCATGA
>61B_gene_id_12
ATGAAAAGGACAACTATCACTATGGACGGAAATGGGATACTTTCCATTCCGTCCAACTTA
GAGGAACTGTGGATGAGTGAGGGAGAGTTGGTTGATATACTTTATGTTACCGCTCCGAAA
CTCAACTCAGTGATACGAGCCATATATAAAGAAGGTATGTTGTCTATGTCGGAAGTCCAA
TGCAAGGACGAAACTCCCGTTAGTGTTTGGCAAACGCTGTATAATTTTCCTATGATAGTT
GCCATTTGCTTTCGTCTCCACTCTTTTGGCGCAGCACAACTTCGTGAAGTTATCCTCAAG
AGATTGTACGAAACAAAAGAGAAAACAACTATTGTCCTGCAACTCAACGGAGGGACGAAT
GCCTTTTGTTGA
>61B_gene_id_13
ATGATAAGGTTTTTAATTTTGATGATGTTAGCTTGTCTCTGTAACTGCACTTTTGCCCAA
AGTGTAGTTACAGGAATAGTGCGTGACGCCATTGGCACGGCTTTGGAAGGTGTCATCGTA
AGAGTAAATGCCGATAAGGCTACTCTTGGCTTTGCGAGAACATCAGAAAATGGAACTTAT
AAGATAACACTAAAGTCAGATGCCAAGCAGCTAATCGTCACTGCCGAAGCCATCGGATAC
GAGAAAACCAAAAGAGAAATCAAGAATGTCTCACAAGAGTGCAACTTCAATCTAAAGGAA
AAGACCACAGACCTAAAAGAGGTTGTTGTAAAAGCTCCAGCCATCTACCAACGAGGGGAT
ACTTTGTCATACAACTTAGCCTCGTATATCGGAAAGAATGACTATACGCTGAAAGATGCC
ATGAAGAAACTCCCTGGCATTGAAGTAGGTGACAAAGGTTCTATCAAATATCTGGGCAAG
GAGATTTCTAACTTCTATATCAATGGCATGGATTTGTTGGGTGGACGATACAACATTGCC
ACTACCAATATACCCGCTTCTTTTGTCAACTCAGTCCAAGTGTTGAGTAACCACCAAGCC
GTAAAAGCCAACAAAGATGTATTCTCAGACAACGTGGCTATCAATGTGAACATGAGCAAC
AAGGCAAAGTTTAAGCCTGTAGGCTCTTATGGAGTGTCATTAGGGGCAGGCAAACATACC
TTATATGAAATCAATGGTGCCGGTATGCTCTTCAAATCCAACTTTCAAATGTTGGCTTCG
CTAAAAGCAGGCAATATCAATCAGTTTGCATTGACTGATGGGACGAATCACTTTGACAAC
AAAGAGACATTATCTACGTTGTCTAATTTATTAGAGAACATTTCCGCTACCACTCCTCCT
ATTGAAGTTGACAGATATGCCTCACCAACAGATAGATTATTGTCATTCAACATATTGAGA
AAGATAAGAAAGGATGTTACCCTAAAAGGTAATATCGGGTATAGCTATGCCAAAAGTCAG
TACGACTATAGCTTGACGAGAAGTTATGCGGATGCGGATAACAATGTCATTATCGCCCAA
GAGTATTCTCCCCTATCAACCATACATCGCCCAAGCATCCAGTTGGAATACAAGGACAAC
TCAGAAAAGACTTATCTTAGCAACACACTGTCGAGCACAGGTTCTTTTCTGACATCAGAA
TTGCCTACTAAAGAGAACGGTTCTCTCTTTAACCAGAAGCAGACCATGAGAGAGTTTTAT
GTGAACAACAAGTTCTCTACCTTGTGGCATCACAAGGATTTGTGTTGGGCGGTTACGTCT
ATCATGTCGTATCAAGGTTCTCCTATGGGAAAGATAACTCTTAACAAGGAAACTACCGAT
AATGTGGTACAAAATGCCAATGGAAGAAGTTTTCGTACAGAGAATACTCTCTCAATGTCT
AAGAAGCATCTCTATTCTCGTATTTATTTACCAATATTGCTGAATTATTATATGGATAAG
GTGCAAACAAGCCTGCACCCTACAGACGAGAGCAATGATGTGAATATGCAGAATCTCAGA
ATGGCTCTGGTACCACAATATGAGTACTCACATCCTCAATATAAATATGTCTTCCGATTG
GAAATACCTATGCGCATAGACTATATAATCCATAAGGACAACTTGGAAAGCGCATCGTCT
GGTTCTTGGTATTATTCTGTTTGTCCTAGCGTATATTGCAACTATAAGGTAACTTCTCGC
TCGGTACTTCGCACCAACATATTCTATGCTCGCACCTTTGGGGACATTTTGGATTTCTTG
AAAACACCCGTCAGATTCAATGACACCTCGCTGAAGGTTGGCTCTGGTATCTTGGCGGAC
AACAAGAGTTTGAACGCCTCATTGCATTACGACTATAAGATACCACTGAAAATGTGGTTC
TTCAATGCAGACTTTCTATATAATCAGGAAAAGAACAACTTACTGATGAGTCAAGATGCA
AGTTCTACTCTCATCACGATGTCGAAGATATATGCCCCAAATACAGGTAGAAGTTTTATG
GGGCAAGTTGGTGTCACTAAATTTATAGAACCCATCAAGACAAAGATTTCCTTGAATGGT
GGCTACCAATGGAAGCGACAAACGACTTTGCAGAACGACAATCAACAGAAATACACATGG
AAGAGTTGGACATTCTCCCCATATCTGACTTCACAGCCTTGCAAGTATGTGGAGTTGGCT
TATAACGGAATGTTTGCCAAAACTTATCTTTCCACGAAGTATCAGAACAACAGCTATCTG
AGCCAACAACACAAAGTGTCATTGAAACTCATGCCATTCGATGGCTTTACATTCGACACT
TCTGCTGACATTGTAAAGAATGAATTGACGAAAGATGTGTCAAAGACAATGAGTTTGTTC
GATATGGGGTTGTCATATAGGAAGAAAGCCATGAAGATTTCTTTTGACATCAGGAACATT
TTGAATCAACGCCAATATGCATACACTATCTATAATTCCGTCAATACCTTCACGTATAAC
TATCTACTGAGGGGAAGAGAGTGTGTCTGCACTGTAAAACTAACAATGTAA
>61B_gene_id_14
ATGAAAAAGATTGTTTTATTGATAACCACCATCTGCCTAACATCAGAGACATTCGGGCAG
AAAACGAGTTCCTCTTCCGTAGATGAATACGAATGCATCTACGAGTACCAAATGAAGAAT
GACAAAGGCTCTTCTGATGCCACTTCTACCATTCTTCAAATTGGCAGAAACTCAGCTATG
TTCTCTGATTACACTGCGTTTCAAGCAGACTCTGCCATTGCTTGCAAAGCGCCAGAATCA
GAGATTCAAAAGTTCAAGACACGGGAAAAGAGAAATGATTTGCTTTTCGACCAATCTGTC
TCTCAAAATGTGCCTAAGGGCAAACTGACCGTTTATAGCGTAATCACGCCAAACTACTAC
AGCTATACGGAAAGTGCCAATCCCATAAATTGGAATCTGAGCGAGGGCATTGACACTATC
TGTGGTTACACCTGTCAGAAAGCTGTTGGAGAATATGGTGGAAGAACTTGGACTGTTTGG
TATTCCACGGACATACCAGCATCCTTTGGACCATGGAAACTTTGTGGTTTGCCAGGCTTG
GTATTGGCAGCAAAGGATTCAGAAGGCATACATAAGTTCAAAGCTATAACTTTCCGTAAA
TCAAGCACCCCTATGAACTTCAAGCCTTACACCAATACCATCAAGACTTCGAGGGAACAG
TTTGTCAAGGCGAAGAATAAGTTTGAGCAAAATCCTATGGGCAACATTCCTGCAGAATCC
ATCAGCGAGATGACTATTCAGAAATATGAGGATGGTGGGCATAGTGCCTTGGTCAATGGT
GTGGTACTGAGAGTGCGCCCTAATGGATATGTTCCTCTCGAATTGAAGTAA
>61B_gene_id_15
ATGATAAAAAGTAAGATTTCAGTTGCTGTACTATTTCTGCTATGCCTTTGTTGGTTACCA
ACACTTTCATTGGCAAAAGGAAAGAGCCATTTTACGGTAGAAGATTCACAATATGGAACT
CGCCTTGTGAAATGGGAAGGAAAAGACTCTGTTGTGGATTTTAATAACATCCAAGAGCTT
AAGGATGTAAAAGTAATAGGAGAAATGGCTTTTGAAATGAATAAGTACATCAAGCAAGTC
ATCCTTCCCGACAATTTGCTGATTATAGAAAAACGAGCTTTCAATACTTGTGAGAATCTT
CAAACCGTAAAGATGCCAAACACAGTGAGGTATATCGGCAATAGTGCATTCAATATGGAC
CATCAATTAGAGCTTAGCGTCTTGCCGGACAGTTTGCAAGAAATCGGTGAATGGACATTT
TGGGATTGTAATAAGGTCTGCATATCCGTGATACCTGAGCATGTGAGCAAAATAGGAAGA
CTGGCTTTCACTTGTTGCGAAGGCATAAAGGCCCTTGTATTCAAGAATCAACTAGAAGTA
ATTAACGACCGTGCATTTTCTGGTTGCAAGAACTTGGAACGCATAGTCTTTCCGAACAAT
TTGAGAGAGATCTCCGATTTTGCCTTTGCCCGATGCATTAACCTTAAAGGCATCAATCTC
CCTGCATCTTTGCAGAAAATCGGATATAGAGCATTTGGAAACTGCGAGTCACTTTTATTC
GTGAAGTATAATTCTAATCCCAAAGTTGACTCTTCCGCATTTATGAATTGCCCAATAAGC
CAAGAGAAATAA
>61B_gene_id_16
ATGGGAAAGAAAAACTACGGTAAGTCTGTTAAGACCCGCTTGCTCAATCTGATGAATGAG
ACAGGCTATAAATATATGTATCTCTTGGCAAGATATTTCAACGAGAGGTTGCTTTACAGA
GTATCTGTAAGCCAATATAAGGACAATTTTTTGCTGAAAGGTGGCTCTTTGCTTTATGCG
ATGAACGGACTTGAGGCACGTCCTACAGTAGATGTTGATTTCATGGCAGATAGAATTAGC
CGTGATAGGGATTTCCTTGCGCACGTGTTCCAGGAAATTTTGGGCATTGTATGCGATGAG
GATGGAGTATCGTTTGATGTTAACAGCATTAAGTTGGAGCCTATAACTGTTGAAAAGAAG
TATCCTGGCACAAGATTTTACTTTACGGCCCATATGGATACTATTGCTTACAACATGTCT
GTTGACATTGGCTTTGGTGATGTTGTAACTCCATATCCAACAACTATTGACTTCCCATTG
CTTTTGCCTGACATTCCATCTGTGAACATACAGGCATATTCCTTGGAGACTGTTGTCGCC
GAGAAATTCCATACGATGATAGACCGAGATGTGCTCAACAGTCGCATGAAAGATTTCTTC
GACTGTTACCAACTCCTGACAAAGAGAGACTTGTCTGATGACACATTATATGATGCGATT
AAGGCGACTTTCGATAATAGAGGGCTTACATACAATCCCGAATTGCAGTTGTTTACAGAA
AGTTTTGCGACAGACGCAGCACGTATAGTTCGCTGGAAAGCATTTCTGAAAAAGATTCAA
TGGAAAGAAACTCTTGATTTCAAGACTGTTATGGAAGTAATAAAGGAAAGGTTGCAGCCT
ATGGCTGAAAAATATTGGAAAAAGTAG
>61B_gene_id_17
ATGAACAATATAGTTTGCAAAGTAGCAGCACTTGGTGGCACTATCTCCACTACTGATATA
TCTCATCTGTCAGAGTATAAACGACTGTTGAGAGCTAAGGAGCGTGGCGACTTGATAAAG
TTGCGTCATGGCATATATGCCGTTCCCGATGCTTTGCTTAATACAATGATTGATGTGGAA
CGGATTGTACCTAATGGTATTGTATGCCTGTACAATGCGTGGGCTTACCATCAGCTTTCG
ACAACTGTTCCACCTGCTTTTTGTATAGCCATCGCCAACAAGCGGAAGGTGGTGATACCA
GATACGCTTCCGATAGAGCTGTATTATTGGAAGAAGGAGAACTTGGAGTTCGGCATTATG
GATGCAGAAATTTCAGGGTATCATGTTCGTATTACCGATATGGAGCGAAGTGTTTGCGAT
GCTGTAAAATACAGGAATAAATTGGGGTTAGATATTTGTGCTGAAGTGATACGCACCTAT
CTGAAAAAGCCAAACCGCAATCTCACTCGTTTGCAGGATTACGCCCAACGCCTCAGAGTG
TTTAATACATTGAAAAATTATCTTGAAATAGCTATAGAATAA
>61B_gene_id_18
ATGAAATATCCTATAGGAATACAAGACTTTGGAAAAATCAGAAATGATGGTTATGTCTAT
CTTGACAAGACAGACTTGATTTATGATTTAGTACACAATGGGAATATATATTTTCTGAGT
CGTCCAAGACGATTCGGAAAGTCTTTGTTGATTTCTACCTTGGAATGCTACTTCCAAGGA
AAAAAAGAATTGTTTAAAGGACTTGCCATCGAACAGTTAGAAAAAGAATGGAAGCAATAT
CCTGTTTTTCATCTAGATTTCAACGGCAAGGACTTCACACAGGCAGGCGAATTGGAAAAA
ACCTTGCAGACTTTTGTTGAAACCCAAGAACTGAATTATGGCAGAAACCCATTGGCCAAC
ACCTTGGGAGACAGATTTATGGCTGTTTTGAAAGCTGCCCACGAAAAGACAGGACTTGGC
GCCGTTGTCCTGATAGATGAATATGACAAACCTTTATTGGATGTTTTAGACACAGGGTTA
AAGACCTTCGATTCTGAAGGCAACGAACGTTTGCTGGAAGACCGACATCGTGAAATCATG
AAAGGGTTCTACAGTGTCTTCAAGGCTGCTGACAGAGATTTGAAATTCGTGCTGTTGACA
GGTGTTACCAAGTTCTCGCAGGTAAGCGTATTCAGTGGTTTCAACCAACCAGATGACATC
AGCATGGACGACCGCTACGAGGCTCTTTGCGGCATCACGGAAGAGGAACTGTATTCTGTC
TTTGATGAGCAAATCAAGGCAATGGCTGCAAGATATAAAGTGTCTGAGGATGAGATGAAA
TATCGGCTCAAGCGCAAATATGACGGTTACCATTTCAGCCCAAGCATGCTCGACATCTAC
AATCCTTTCAGTATCTTGAACTCACTGAGTAAGAAAATCCTGAGTGATTTCTGGTTCCGT
ACAGGTTCACCTACTTATCTGGTCCGCTTATTAGCTCACTTCGACGAAAACCTCAATGAA
CTGACAGGGAAATTTTATCCTACCAGCAGTTTTATAGATTACAAGGCGGATACAGAGGCT
CCATTGCCAATGATTTACCAGAGTGGTTATCTCACCATTAAGGATTGGAACATGGATACC
GATTCTTATCTCTTGGATTTTCCAAACGATGAAGTAAAAGCTGGTTTCGTAACCATGGTG
GCAGCCAACTATCTGAAGCCTAAGGAATCGCCTGATGCATGGGTCGTAGAAGTTGTTAAC
ACGATGAAGACGGGAGATTGCGACAAATTGGAAAAATTACTCACTTCCTTCTTCGCCAGT
ATACCCTATAGCCAACGTCGTAAAGATGACGAGCGGGAAAAAGAGCGATACTTTCAATAT
ACCTTCTATCTGGTGATTCGCATGATAAGCAGTTTTACCGTTCTAATAGAAAAGGAGCAA
AGTGAAGGACGGGTTGATTGCATTATTGAGACCCCAATGTTTGTATATATCTTCGAATTT
AAGCGTGATGGGTCAGCGACTGAAGCCTTGAAACAAATCGAGGAAAAAGGATATGCCCGT
GAGTATGCTACAGACAACAGAACGATTTACCTGATAGGCTGCAATTTCTCGTCTAAGACG
GGGACGATTGACGACTGGAAGTCTAAGGGCAAAAGCGTTTAA
>61B_gene_id_19
ATGATAGAAGACAGAAGTTACGGGAAGGCGGAGCTCGCCATGCTCTACTTTCCCACCGCT
ACCCCCAGGGTAGCGCTCAACCGACTGGTGAGATGGATCAACCGGTGCCCCGAGCTCAAG
CAGAGCCTCTGTTCGGGCTACGCCGGCAACAAGTAG
>61B_gene_id_20
ATGCGGCCTGAAGGGTGCAATCTCACTGCCACCGAACTCCACCTGCTCGCCATCAGGAAA
GCCATGAGCATGTACGACAAACTGCTGGGTATCAGCTGCGACAAACAATGCCAGGACATG
GTGAGAAGCTGCGGACTGGCTTACGACCCCGAGGCTTACTTCAACTGGAATGCCGAAGTT
CTCGCCATCACCCGGGAGGAGGTGGAGAACTTCGAAAAAGCTACAAAGCAACAGGAGGAA
CAGAACAGGAAAAGGCAGACGGAGGCTGAAAAACCCAAAAAGAAAAATCCTCGCAAACAG
GAAGACGAAGCGCCACCCAAGACGCTCACCACCGAAGAGATTCTGCAATATGTAGACAAA
CTGGCGGAGAGCTGGGAAGAGCGGTTTGAGGAGCATCATCACAACAGCTACGTAGTAAGA
TACGCCACATTCTGCCTCTGTTTCGGAGCCGAAAAGGAGGAGGCTGTGAAACATATGGCA
GATAAGTTTGGCAGCGAATATGCCGATACCGAGCGGGTGGCACGGGAGATTTACAAGCAT
ACCGAGCGGCTGGGAACCTGGAAGATAAGACAGCAGGGAGAGGATGAGCAGAAACGCTAT
ACCAGCATGAGAGCACTGCTGGGATGGCTGGGAGCCCGATATGAAATGCACCACAACACG
CTGAGCAACCAGTATGAAGTGCGCGCCATCAACACCGGAGAGAAACTCTATCTCGACTGG
ACCGAAGTGGATACCCGGGTGAGCAATTCCCTGTTCGTGAAGATGGAACTGGAGAACATC
TGCACCACCCAGAAAAAGCTGGATACGGTGATAAGAAGTAACTTCAGTCCCGAATTCAAC
CCCATGGAGGAATATCTGAAGAGTCTGCCGAAATGGGACGGAAAGACTGACTATATCGCA
GAATTAGCCCATCGGGTAACCGTGATGCAGACAGGCGGTTACCGCCATACGGAGGAGGAT
TTTGTCTATGCCTTCAAGAAATGGCTGGTCAACATGGTGGTTTGCTGGGTGCGCCCCGAT
GTCACCAACCAGTCTATCATGGTTTTCGTAGGCAAGGGCGGCATCTTCAAGACCACGTTT
TTCGACCATCTTCTGCCGCCCCATCTGCGCAAGTATTTCGCCAACGATTCTACGGGCGAC
TACAAGAACAAGGATTTCCTGCAGATGTGTGCCAGCAAGGCGATAGTGTGTCTCGATGAG
TTCAGTTGTCTGCGCGGCAAGAACCTGGATTCCTTCAAGAGCAACATCACGAAGCGCAAC
ATCAGCATGCGAATCCCTTATGCCGAGTGGGACTGCATTCTGCAGAACAATGCGGGGTTC
TGTGCCACGAGCAATGAGGTTCATATCATCGATGATGACGAGAACCGCCGTTTCCTCATC
TGGCGCATCGAGAAGATCAAGAGTCCCATCGACTTCCCCTTCAATTACGAGGGCATCTAC
TCCCAGGCTGTGGCACTGGCTCAGGAGGTGATAGAGAAGCGCCGGAGGGGTGAGCCCTGC
GACTGGGTTTACTGGTTTACGAAGGAGGAGAACGAGGAGATACAGCGCCACAATCTTTAT
TTCCGTGTGAACAACTATATAGCCGAGCGCATCAACAAGTTCTACCGTGTTCCTGATGCC
GATACACCGTCCGAGTTCTGCAAGTTTGTTACGGCGAGTGATGTGATGGAGCGCATCTGC
ACGAACCCCGCCTTCCGCCAGTCGATGTCGAACAAGGATATTTCGATGTTCATGGAGGCG
CTGGGGTTCAAGAAGATTCACCGCAAGACGGGCAACGGCTGGAAGGTGATAGAAATGCGT
CCTGACGAGATAGAGAACAACCAGAAGATGGATGGCAGCGAGAATATTCCGCCCGAAGAT
CTCCCATTTTAG
>61B_gene_id_21
ATGGAAAATAATAACATAACAAAACAAGAAGTGCTGAAATTTTCAGCAGAAATGGAAGAA
GAAGCCAGCGTAAAAATGGCTATCGCCAACGTATGTGGTGTAAATGCCACAGACGGCACT
CAGGCAGACCGCCCGGAACATCCCCTTCACCATGATCTTCTACATCACCGTCTCGGGCAA
GGGATTCCGCATCCTGCTCAGATATATGCGGCCTGA
>61B_gene_id_22
ATGTTTATAAAAAGCGGAAAACACCCTTCACCACCCTTCACCCGTAACTATTTGACACAC
AAAATGTTAAATAAAAAGGTGAAGGGTGAAGGTTTGAAAACTCTTTTTTATATATACGCG
CGGCAAGGAAAAAAATCCGTTTTTTCATTTTTCTGGCTTTCCGGTTTTTCCAAAAATCCT
AAAAAAAAGAATATAATATAA
>61B_gene_id_23
GTGAAAGTTCAGTTATTAGCCAATAATGATGTTAATTTCATTCAAATATTTGGCGTTATC
AAGATTTTGCAGTATATTTGCATCCAAAAGAATTTAAATGTGAATCAAATGGTTAAGCAT
TTATATATAATAGCAGGTTGTAATGGAGCAGGCAAAACGACTGCTTCTAAGACGATTCTT
CCCTAG
>61B_gene_id_24
TTGCTCGTTAAGGAATTTGTTAATGCTGATGAAATTGCAAAAGGTCTCTCGCCTTTCAAT
CCTGAAGGAGTAGTGATAGAAGCAGGGCGTTTGATGCTTAGGAGAATAGAAGATTTGCTG
GAAATGGGTGAATCGTTCTCCATAGAAACTACTTTAGCAACCAGATCTTATATTAACCTG
GTGCGCAGAGCACAAGAAAAAGGGTATGTTGTGCATCTCTTGTTCTTTTGGCTGGATAGT
ATAGAGCTTGCAAAAAGACGTGTAGCTGATAGAGTAGCTAGTGGCGGGCATAACATTCCT
TTGCCTGTAATTGAACGTAGGTATAAGGCTGGTCTTAAGAATCTTTTTGAGATATTTATG
AAAGAAGTGGATATCTGGATTCTATTTGATAACAGTTTAAATAAAGGAGAACGTGTTGCT
TTCGGAGGTAGACTGCTTCCAACAAAGATTAAGGATATTGTTAAATTTAAAAGAATTAAG
GATTATGAGTGA
>61B_gene_id_25
ATGAGTGAAAGTGAGATTGAGGGCTTTATCAACAAAGTTGAATCAGGCTTAGTTGAAGCT
CAGCATGATATGTTGGTAGAAAAGGCTTTATACAATCGTCCTGTTGTCATTAGTGACGGA
AATGGCGGGGTAGTAGAAGTTTCTGCCAAGCAATTATTAAATTAG
>61B_gene_id_26
ATGAATACAGCAGAGCTTTTTCTTTGGATACTCGACAATTTAAATTACTGGGTAGTAACC
CTTTTCATGGCTATCGAGAGTTCATTCATCCCATTCCCATCAGAGGTGGTTGTTCCACCT
GCAGCATGGAAAGCCATGGATCCTGATAGCGGAATGTCGTTTATCCTAGTCATCGTGTTT
GCCACCATTGGTGCCAATATCGGTGCACTTATCAACTATTATTTAGCTAAATGGGTAGGC
CGCCCTATCATCTACCGTTTTGCAGACAGCCGCATCGGACATATGTGCCTGATAGACCGC
CAAAAGGTAGAAGTTGCAGAAGAGTATTTCCGCAAGCATGGAGCCGCATCCACTATTTTT
GGGCGCCTGGTACCAGCTGTTCGCCAATTAATCAGTATTCCAGCCGGTTTGGCAGGTATG
CATGTAGGCAAATTCTTGCTCTATACCACAATCGGTGCTGGCATCTGGAATACTGTTTTA
GCAATCATCGGTTGGGGGATATACCAATATACAGACTATAAAACAACTCAAGATGTATAT
CAGCAGGCATTAAAGTATAGTCATGAGCTCGGTTACATCATCTTGGCTCTTGCCATTGTT
ATTGTAGCTTTCCTTGCATACAAGGGGCTCAAGAAGAAATAA
>61B_gene_id_27
ATGGCAATTAATGAAGAAAACAATTTGGAAGAGAAGAAAAGTATCTCTTTCGTAGAACAG
TTAGTTGAGGAAGATCTCAAAGAAGGCAAAAACGGAGGACGAATCCAGACGCGTTTTCCG
CCAGAGCCTAATGGTTATCTGCATATCGGCCATGCCAAAGCTATCTGCATGGACTTTGGT
GTTGCAGAGAAATATAATGGTGTTTGCAATCTTCGTTTTGATGACACTAACCCTAGCAAG
GAAAACAATGAATATGTAGAGAATATTCTTCAAGACATCCAGTGGCTCGGATTCAAGTGG
GGCAATATCTACTATGCTTCTGACTACTTTGAGAAGCTTTGGGATTTTGCTGTCTGGATG
ATCAAGAAGGGCAATGCATATATAGATGAACAAACTGCTGAAGAAATTGCACAGCAGAAG
GGTACTCCTACCTCACCGGGTACTGCTAGTCCATATCGTGATCGCCCAATCGAAGAAAGC
CTTGCTTTGTTTGAGAAGATGAATACTCCTGAGGCCGTAGAAGGCAGCATGGTTCTTCGC
GCAAAACTCGATATGGCGAATCCAAATATGCATTTCCGCGATCCTATCATGTATCGTATC
ATCCATACTCCTCATCACCGTACAGGAACTAAATGGCATGCATATCCTATGTATGATTTT
GCTCATGGACAGAGTGACTACTTTGAAGGGGTAACCCACTCTATCTGTACATTGGAATTT
GTACCTCACCGTCCGCTTTACGATAAGTTCATCGACTTCTTGAAGGAGAAGGACGGAACT
GCAGATGTATTAAACGACAATCGTCCACGTCAGATTGAGTTCAACCGATTGAACCTCACT
TATACAGTAATGAGCAAGCGTAAGCTTCACCAGCTGGTTGATGAGAAACTGGTTATCGGA
TGGGACGACCCACGTATGCCTACTCTTTGCGGAATGCGCCGTCGCGGTTACTCTCCTGAG
AGTATTCGTATGTTTATCGACAGTATCGGATATACTAAGTTCGATGCTCTCAACGATATG
GCCTTACTCGAAGCATCTGTTAGAGAAGACTTGAACAAGAAAGCATGTCGTGTGAGTGCA
GTACTTGATCCTGTAAAACTCGTAATTACCAACTATCCGGAAGGTGAAACAGAGGAAATG
GAAGCCATCAATAATCCAGAAAATGAAGCTGATGGCACACACACCATCACATTCTCTAAG
AATCTCTGGATAGAGCGTGCTGACTTTATGGAAGATGCTCCTAAAAAATTCTTCCGTATG
ACTCCGGGTAAAGAAGTTCGTCTGAAGAATGCTTACATCGTTAAGTGCACTGGATGCACA
AAGGACGAAAATGGCGTTATCACTGAAATTCAGGCAGAATACGATCCTATCAGTAAGAGC
GGCATGGAAGGTGCCAACCGTAAGGTTAAGGGTACATTGCATTGGGTATCAGCAGATCAC
TGCGTAAAGGCAGAGGTGCGCGAATACGACCGTCTCTTTATGGTAGAAAATCCATCTGCT
GATGAACGTGACTTCCACGAGTTGCTCAACCCAGACAGCTTCCACGACTATCCTAACTGC
TATATTGAGGAATATGCAGCCAACAAGAAGCCAGGTGAATATCTCCAGTTCCAGCGTATC
GGTTATTTCATGGCCGATCTTGATTCTACTGCAGAAAAACCAGTATTCAACAAAACCGTT
GGCTTGAAGGATACATGGGCAAAACAGAATAAATAA
>61B_gene_id_28
ATGAAGAAATTATCAATTCTTGCATTTGCTATGGGCCTGATAGCTTTCACAGCATGTTCT
GAGAAAAAAGCACCAGCACAGGCACCAGCTCAGGCAGAACAGACAGTTGTAACCGATTCT
GCATTTCAGGCTGCCGCAGCCGGTGAATATAAGAGCGCAGATGGTGAGCGCTGTGTAACT
TTGAACAGTGATTTCTCTGTTAAAGTAAAAGGCCTTGATAAGGAATTTTACAAGTGGGAA
TTGCCAGCTAAGCCAGAAGGTAAAGCAGCAGTGATTATCCTGAGCCGCAAGGGTCTTGAT
GCCGACGTTCAGGAGCAGGCAACACTCGATACAGAAGAAGGTTCTATCATTATTAAGAAC
GAAACATTCCGCAAAAAGTAA
>61B_gene_id_29
ATGATAGAATTACTTCATCAAATAGAACAGATTGATACGCAGATTTTTCTGTTTTTCAAT
GGTTTTCACAACGTGTATTGGGATTACTTCATGATGATTTTCTCAGACCGTTTTGTATGG
GTTCCGTTCTATGCCAGTTTTATCTTTGTACTGCTGAAGAATTTTCCTGTCAAGGTTGTG
ATGAGCACTATAGTTGTCATCACTCTGATTATCTTGTTTTCAGACCAGACTGCATCAGGA
ATTCTGAAGCCATTGGTAGCAAGAATGCGTCCCAGCAATCCTGATAATCCTATCAGTCCG
ATGGTACATGTTGTTCAAGGATATCGGGGTGGAAGATATGGTTTCCCGTCTTCTCATGCA
GCCAATGCATGGAGCATGGCCTTCTTTGCCCAATATCTGGTTCGCCGGAGCAAACTCACG
ATATTCTTATGCCTATGGGCATTGATAACCAGTTATTCCCGAATGTATCTCGGTGTACAC
TATTTTGGCGACATCCTGATTGGTACCCTCATTGGTTTTCTCTATGCCACCTTATATTAT
TATATATTTCAGTATTTTTTAAGGAAGCATACCGAACGTTTTAAGCCCAACCACGACATC
AGATTTGCAAGCGTCCCTATCATTACGGGGCTCGTTTCTATTTGGGTAATCATTTGTACC
AGTGGAATACTATCTTTCTATAGCATACCACTGAGATAA
>61B_gene_id_30
ATGAAGCAAATATTGTGGTTTATAAAAACGTATTTTACGTTTGTCATTTTGTTCGGTTTT
CAGAAACCATTTTTCATGATATTGGAAAAGGCTTCTGCTACACAACCTATCGATAATATC
TGGAGCGAAATGCCTACAGTGATGTGGTATGGTTTATCACTCGACCTCTCTATGGCTGGT
TACCTCACCGCACTACCGGGTTTGTTGCTCATCGCAATGATTTGGTTTCGTAAGGAGATT
ATACGTCCCATTCTGAATGCTTATTATATACTGGCATCTTTCCTGGTTTCCATTACATTC
ATACTGAATGCAGGATTATATCCATATTGGAACTTCCCGCTAGATAGCACTCCATTATAT
TATTTCTTTACTTCGCCAAAGGATGCACTTGCAAGTGTTGGAGGGCTTTACATCTTTTTG
GCTCTCCTCATCACTGTGCTGCTTACCATAGCCGTCTGGTTCGCACTCCGCATGCCTCAT
ACCCAGAAGCGCTATTCCAGCAGATACAGCAACTATGGTTTTGGAGATTTCGGCAGTGGT
CGCAGAACACGCTACTCTGACATAGAGCATCATCGTATGCGCCATTCTCTTATTTTGTTG
CTGCTTACTGCCCTTCTCTTCATCCCTATCAGAGGAGGATTTACTGTATCTACAACAAAT
ACAGGAAAGGCATATTTCAGCCAAAATGCGTTTTTGAATCATGCTGCCGTCAATCCGATG
TTCAGCCTGTTTGAATCACTTACCCATCAGGAAGATTTTGCATCGCAATACCGATACATG
TCAGAAGAAGAAGCTAACAAGCTCTTTGCTCAAATGGTAAGTTCAAGCGACCAGAACACC
TACCCGCTCCTGAATGAAGAAGCTCGGAAAAACGGAAAGCCAGATATACTTATTATTATT
ATGGAAAGCTTTGCCAACGACATCATGCCTTCCGTCGGAACACATAAAGACGTAGCGGTC
TGCTTGGACTCAATAGCCCAAAAGGGAATTTTCTTCCCAAGATTCTATTCCAATACTTTC
CGCACGGATCGTGGTCTGGTTGCTGTTTTGAGCGGTTATCCTGCACAACCTACAACCAGC
ATCATGCGCTACCCGGCAAAATCTGCACAATTACCATCATTGGCACGTTCATTGGCTAAA
GCAAAGCATTACGGCAATGCATATTATTATGGTGGTGATGTTGATTTTGCCAACCAACGC
TCTTGGCTGGTTTCCCAGGGCTATGAGAGAATCATTTCAGATAGTGATTTCCCTATAGAG
GACAAATTGAGCAAATGGGGAGTACACGATCATATAGTAGCCAACCGGCTGCTTGCAGAC
CTCAGAAAAGAACAGAACACCAAACAGCCTATGCTGAGAGTATTCCAGACATCAAGCAGT
CATGAGCCATTCGATGTACCATATAGCAGACTGAAAGACAAACGTTTAAATGCATTTGCT
TACACTGATAGTGTCATAGGTCATCTTCTGCGTGAATACAGCAAATTGCCTAGATGGAAA
AATACTTTGGTATTACTCGTTGCCGATCATGTTGGCGCATACAAAGAACATCTTGACAAC
TTTGACCGCAGCCGCTATCAGATTCCACTTATCATGACCGGTGGAGCAATAGCTCGCCCA
ATGAATGTTAAGCTCATAGGAAGTCAGCATGATATAGCAGCTACACTGCTCGGACAATTA
GCCATTCCTCACAAAGACTTCTTGTTCAGCAAGAACATGTTGAGTGATGCTACTCCTAAA
TTTGCATTCTTTGATGTACCCGATGCTTTCGGCATGGTATCAGAGGAAAACTCTATCATC
TACGACAACAAATCCAAAAAGGTTGTTTATGATAAAGGCAAAAAAGGTTATAACCTGAAG
CGAGGCATGGCTTATCTTCAGAAGTTGTACGATGACTTGAGTGCAAAATAG
>61B_gene_id_31
ATGGCTAAGTACAATATTCAACCTAAAAAAGAAAAAATAGCAAGATATCAATCTATGCTG
AGTGAAGAAACTAAGGACCGCCTTCGCGACGAGATAATCCGTGTTCTTGTTACTGAAAGA
AAGTACAAGGACCCAGACTATAGTTCCAAGAAACTTGCAGAGGATTTGAATACTAACTCT
CGCTATATTTCTGCTGTATGCGCAACTCGATTTCATAAGAATTATGCCGAGTTGGTGAAT
GATTATCGAGTAAACGATGCTATGTCTTTACTTACCGATAAACGTTATGCAAGAATGACT
GTAGAAGGTATCAGCGAAATGGCTGGTTTCAATACTCGTCAGAGTTTCTATGCTAATTTC
TTCAAGCGAATAGGCGTTACTCCTCGTCAATATCGTGCTAATCATTTTAAGGGATTGGAG
TAA
>61B_gene_id_32
TTGCAAAAAGAATTATTGAATATGACAGAAAAAGAAATAAACAAGATAGTTAGTGAGAAC
TTAAACTATGTAAAATCAGTAGCCAACCAGTATAAAGGTAAAGGCGTTGAGTTTGATGAC
TTGGTTAGCGAAGGAACGCTGGCAATGCTTATGGCAGCCAGAAAGTTCCAAGCCGACCGG
GGCACCGATTTTGTGGCTTATGCCGGTCCATTCGTTCACAAGGCTATATCACAGGCCATT
GATAAACAATCAGGAGTTTATCGTTTACCGAAAGACCAGAAGAAATATGCCCCAAGAAAC
GCAGACAAGGCTGTATCTGTAGATGCGCCACTAAGCGCAAACAATCCGTATACCCTATTA
GACATATTAAACGATCCGGATGTAAAGATTGCAGATGATACCCTGAACATAGAAATGATG
AAGAAAAAGATGGCAGAAAGCATTGCAGATTTATTGCCACGAGAGAAAAAAATCATCACC
AAATTCTATGGTATAGGGGTTCCTAAGGAAACGATGGCTGAAATTGCTGAAGATATGGGG
CTCAAACGCGAGCGAGTTCGCCAGATACGAAATCTGACCATACGCAGATTGAACAGGAGT
ATCCGCCACCAGGCATTGAGAAACTACTTCAAGAGGTAA
>61B_gene_id_33
ATGAAAACATTTTTAAAATATGTAGCAAGAGATATACTCGAGAAATATGGAAACAATCTC
AGCGACATTGCCGTCGTGTTTCCAAATAAACGCGCCGCTCTTTTCCTCAACGAGAGTCTG
GCACGTTTGACTGATCACTCTATCTGGTCGCCATCTTACATAACTATCAGCGACCTGTTT
CGCAAACATAGCACATTGAAAGTTGGAGACCCAATCAAACTTGTTTGCGATTTACATAAA
ACATTCGTAGCCTGCACTGGTATTGATGAGACCCTAGACCATTTTTATGGATGGGGACAA
CTTCTTATCACAGATTTTGACGATATTGATAAAAACATGGCAGAAGCAGAAAAACTCTTT
GCCAATCTTAGCAATATACATGAACTTGACGATATCTCATATCTTACAGAAGAACAGAAA
ACGCTGATTAAGAAATTTTTCAGCAATTTCAACGATGATCACAACTCAGAACTCAAAAAG
AGATTTCTACAATTATGGAGCCATTTTCTTGATATCTATAAGCAGTTCAACATGCGTCTT
GAAGAACAGGGATTGGCTTATGAGGGGGCTCTGTATCGGAAAGTTGTAAATGATGAAAAT
ATCAAATTCCAACACAAGAAATATCTCTTTGTCGGTTTTAATATGATGCAAGTAGTAGAA
CGGAAACTCTGCGACCGCTTGATGAAAGAGGGTAAAGCACATTTCTATTGGGACTACGAT
GACTATTATATGCAAAACAACCATGAGGCAGGTCACTATATTCGTGAATATCTCAAATAT
TATCCTAACGAATTGAATGATATGCCTCCTCATGATCTTCGTGAAATTTATCATAACTTT
GATAACAATAAAGACATTACATACATATCGGCATCTACAGAAAACATTCAGGCCCGCTAT
GTAAACCAATGGCTTAAAGAAAAGAAACGCTATAAATATGGAAAAAAAGTGGCTATAGTA
TTAGCCGATGAAGGATTATTACAAAGTGTTATACATAGTCTTCCTACTAACGAAGACATC
AAGTCGTTGCCAGATTATTCTGAGAACGACAAGATAGCATATAATATAACATTGGGCTAT
CCGCTTCAACAGACACCATTCTACAGTTTGCTGCAACAACTCATCAAGTTGCAGGGCGTA
GGTCACCCCAAGCATAGTAACAACTATCGCTTACACAATGTGCTCATGGCGCTCCGTCAT
CCATACACACGCTATATTTCTCAAAATTATAGCAAACTCTTGAGCGCTCTTGACGAGCAG
AAGCAGTTCTATCCTACCCGCCAATTCCTAAGCATGGATGGTGATGAAGGTTTGTCACTG
CTTTTCAAAGATTTGGGTGAGACTGCAACAGAAAATGAATACAACTTGAGACTCATCCAG
TATCTGCTGGATATTTTGAAGACAATAGGTGTGAATAGTAAAGAACAGGACGATCCTTTA
TTCCAGGAATCGCTCTTCAGGACCTATACCTTATTGAACCGTCTGCAAGAACTCATCCAG
ACAGGAGACTTAGCAGTAGACTGCATCACTCTGGAACGACTCATCCAACAGCTCATCCAG
TCTACAAGTATTCCTTTCCATGGTGAACCTGCAGAAGGAATACAAGTAATGGGAGTATTG
GAAACTCGAAATCTTGATTTCGAACATATCTTAGTACTCTCATGCAACGAAGGGAAACTG
CCGAAAGGTGTGAACGATGCTTCATTTATTCCCTATTCATTGAGAAAGGCATACGGCTTG
ACTACGGTAGATAACAAAGTAGCCATATACGCCTATTATTTTCACAGTCTGCTCCAACGC
TCAAACGACATCACTTTATGTTACAATAACGCAACAGAAGATGGTCAATCGGGTGAGATG
AGCCGTTTTATGCTACAACTCCTGGTAGAAAGCCATCATGACATCGAGCGCTTTTCTTTG
GTCGCAGGACAAAACACACTGCGCCCTACTTATGAGCCAATAGAGAAAAAACTTCATGCG
CTCAGCCAGCTCAAGAATTTGAAAATGCTTACGCCAACATTTTTAAATACCTATTTGAGA
TGTGAAAAGCAATTCTACTATAAATATGTAGAAGGACTGATTGAGCCAGATGAAATGGAT
GAGGACGAAGTAGACAACAAAGTATTTGGAAATATATTCCATCGGGCAGCAGAACTGTTC
TATCTGGGATTAGCAAGCAGCGATGCTCTGACAACCGACGGTAAAGGTGAACTCAAACTG
ACTCGTCCTATCGTTGTATCAAAAGAGCAATTAGAGCAAGCCTTAAAAGATGAATCGCTT
GTTTATCGCCTGGTAGATCAGGCGTTCAGAGAAGAACTCTTTAAAGTTAGCGCTGCAGGG
TATCGTCCGAAATATAATGGTCTGCAACTGATTAATAAAGAAGTAATAGCAAGGTATATC
CGGCAACTTGTCACGATAGATATGCGCCAGGCTCCATTCACCATACTCGGATTAGAGCTG
GTTGTAAAAACTGACGTCGAAGTAGAAACAAGTATCGGCAATTTATCTCTGTCAATAGGA
GGTTTTATCGACCGACTGGACGCTGTTGCAGCTAACGGTCATGCAAATGGCAATAATCTT
GCAGAACGAATCCGCGTAATAGACTATAAAACAGGACGTATTTCAACAACACGTCCAAGA
GAACTGAGCGAAGTGTTTGATCCATCCATGCTCAACAAGCATACAGATTATTATTTACAA
TCTATGCTCTACTCGATTATTGTAAGCCACAACAGGAATCTGAATCCGGCTCAAGAGCCC
GTATCTCCAGGCTTGCTGTTTATACAAAATGCAGGAGCAGAAGATTATGATCCGACATTA
AAAATGGGCAAGGAACTCATCAGTAGCATAGATGTATACGAAGAAGAGTTTATGAAACAA
CTGAAAGTTCTCATCGCCAACATCTTTGACAGGGACCAACCATTCCGACCTACAGATGAT
AAGCATCGTTGCGAATACTGTCCATACGCAGCTTTATGCAAATCATAG
>61B_gene_id_34
ATGAGTTCACAACTAACTGTTTATAAAGCAAGTGCAGGATCAGGTAAAACATTTACTTTG
GCTCGCGAGTATATGACACTCGTGATAGCTAATCCTGCTTCCTACAGAACCATTCTTGCA
GTAACCTTCACCAACAAAGCTACTGAAGAAATGAAAATGCGTATCTTAGGAAAATTATAC
GAAATTGCACACGGACTACCAGAAGCAAACGATTATGTAAATCAAATACAGCAGGCTTTA
CCGTATCTTTCATCCAAACAAATTCAGAAAAATGCAGAATCAGCCCTGCATTTGCTCATA
CATAATTATAACTATTTCCGGGTTATGACCATCGATACGTTCTTTCAGAGTGTATTGAGA
AATCTTGCACGTGAACTTGATCTGACTGCCAATTTACGGATAGAACTCAATGACTATCAA
ATAGAACAGCATGCCGTTGATGAACTTATAGAAAGTCTTGAAGATACCGATCGTCTACTT
TTCTGGATTATGGATTATATCAAAGAAAATATTGATGATGATAAGAGTTGGAATGTCATA
GGACAGATCAAGAAATTCGGTGAGAACATATTCAAGGATTATTACAAAGCTCATTCCGAC
AAGTTGACAGAATTGATGGAACAAGAAGATTTCTTCAAGGATTTTACCGATCGAATGAAG
AAAAAGCGCGATAAGGCAAAAGAGCAGCTTAAAGAAATTGCTGCTACTTTTTTCGATTCC
CTTGAAGAAGAAGGCTTTACGTCAGACGACTTAGCTGGAAAAACGAGAGGTATTTGGAGC
TATTTCAACAAGCTGAAAAATGGTAAATACAGTGATGATGATCTACATAATGATACTTTT
AATAAATGTCGGGAAAGTCCGGAAGCATGGGTCAAAAAATCTGATGTGAAAAATTGTACT
GATATCTTCAATTATGTAGAATCGGTGCTCTACCCTATTCTGCTGTTTGCAGAAGATAAT
CGTCCAAGACTCACCCGCATCTTCAAAAGTACCGATCTGACCATAAAGCATCTTAATCAG
CTCCGCCTTTTGGGAAGCATAGATAAAAAAGTCAGGGAGATGAACAGAGAGGCAAACCGT
TTCCTTTTGAGCGATACTCAGACCTTGCTCAACTCACTGATAAAGGATAGCGATTCGCCA
TTCATCTTTGAAAAGATTGGCACTCAACTCGACCATATAATGATTGACGAGTTCCAAGAT
ACTAGCACCATCCAATGGAAGAACTTTAAAGTGCTGCTCGAAGAAACCATGAGTAGAGAA
GATGCAGGTAACCTCATTGTTGGTGACGTAAAACAAAGTATTTACAGATGGCGATCCGGC
GATTGGAGACTGCTCAATAATATCGATAAAGAATTTAATAAAAGCGCGAAAGAAGTAAGC
ATAGAAACTTTGGGTACCAACTACCGCTCTGATAGAAACATCATTGAGTTTAACAATGCT
TTTTTCACAGAAGCAGTAAAATTGGAGATTGAAGACCTGACAGATAAATGTCCTGAAGAA
TGTAAACAGCTGGAAAGCGCATATAGCGATGTCTGCCAGCAAGTACCAGACCACCATTCT
GTTCCTAATGGTTCTATCAGTATTCAGCTCCTGGGCGGTGAAAATATTGAAGACAGAATG
ATGCAAACAACATTGGACACTGTAGACAAGTTGGTTGAAAGAGGTGTTCCTTGCAACAAA
ATAGCAATCCTGGTAAGAAGCAACCGTAACATACAGGACATTGCTGAGTATTTTATGAAC
CATTCCGACTATCCGTTGGTTTCTGATGAGGCATTCAGGCTGGATGCCTCCCAAGCAGTA
TGCACATTGGTTAACGCTCTCTACATTCTGGTACACCCAAATGACAATATTGCATTAGCA
ACTCTCAACAAGTTTTGTGACACGTATTCTGTAGCTGGAAATATGCCGGAACAACTTTTG
ACCAATCGTTCTGAGTATCTGGAAATGCCACTGTTCGATCTCACAGAACGCCTTTTTGCA
GAACTTAAACTTGGCGAAATAAAAGACATGATCAAGCAAACTGCCTACATCTGTACTTTT
TATGATTGCTTAAGTAAATATCTCACAGATAACAGTAGTGATATCACTGGATTTCTGAAA
GAGTGGGATAACCGTATCCACGAAAAAAGCATTCATAGCGATGGCGATGGCGGTATCAGA
TTCCTTACTATACATAAGAGTAAGGGACTGGAATACGATCATGTTATCATGCCTTACTGT
GACTGGCAACTAGAAAAAGCCAACACTATCTGGTGCACACCGCAAGAAGCTCCATACAAC
GAGCTTCCACTGGTACCTATAGATTTCAGTGCTAAACTGATGAAGCAAAGTATATATGAA
GCAGATTATAATCATGAACATCTGCAAAACATAGTCGACAATTTGAATCTGCTTTATGTA
GCCTTCACACGTGCCAGTCACAATCTGATTGTAATTGGCAAACGAGCTAATAGTGCATAT
CGTTCTGCCATTATCGAATCTGTACTCGACAAGGTAGCCAGCCGACTTGAAGCTAATGAT
GTAAAGATGGAGTTAACAGGAATAGGTTCTGATGCCAAAACAGATGACATATCTTTCTGC
TATAATGAAATATATGTACCTGATTCTTCCAAGAAATCAAACGAGAAGAAGGATACAAAC
GTGCTCTCAGCCTATTCTCAACCTTTAGAAATTAAAATAAATGTTACGCCTGAAATGCCA
GAATTCAGACAAAGTAACCAGAGCCGTGACTTTATAAAGCGTGATGAAACGGAAGAACAA
CAGAAGTTTTATATCAAAATGGGTACCATTTTGCACAACCTCTTTTCTACAATCCGCACG
GTTGATGATATTGATGGAGCCCTGAAACAGTTGGAGTTAGACGGACTTTTATACGATCAA
GACCTCACACCAGAGAAAATAAAGGAGATGATCAGGAAAAGACTTGAATCACCAAAGGTC
GCAAAATGGTTTGATAAGGAACTGACCATACTAAATGAATGTTCTATCCTGACAGTTGAA
AATGGAAAAATGGCAGAATACCGTCCAGACCGCGTGATGCAAAACTCAAAAAATGAAACC
ATCGTGGTAGACTTCAAATTCGGTAAACAGAAAGTAGAACACCATGAACAGGTTAGAAAA
TACATCGGTTTATTAAGAAGCATGGGACATCACCGAGTAAAAGGTTATCTATGGTATGTA
TACCCTAACAGAATAGTTGAAGTAATAAAATAA
>61B_gene_id_35
ATGAAGAAATATCAAACACACATCATTTTGACGATTATCTTCTGCATGATGGCTTTTGCA
GCAAATGCAAGAAGAATGTCACCGAGAGACGCCTTTAGTGACTCGGTGATGTGTTTGGTA
TTTAAATATTCACAATCTGTTGACACAACAGGTAGAGCTGAGCACAAGAGTTATGCCTAC
ACTAAATTTCAAATCAAAACAAACAAACGTAATGCAACGCTCATGCTAGTACCGACAATG
TATGCGGTGGCTCATGGCGGTGGCAGAAGATTCATCAGCGAGTTTTATAACCAAATGACG
CTAGACGCAAATGGCAGACCAGTTGCCAAGCGTTTGCTGAACATAAGCACCATTCCGCAT
AGAAGCAACACATTGTCATCAGTTCTGAAATACATGACTCCAACGGTATATGGAGAAACA
CTTTTCGAAACTAATATTCTTTCTCCTTTCCACTATAAGAATCGCAGATATTATAAATAT
GCCGTCACCCAATTACCATTCGGCAAAGCACAAGTCTACGTATATCCACGTCTCAAAAAC
ACCCAAGTTATTGAAGCACGTGCCATTGTTGATTCCCAAAACGGAAAGATAAGCATGGTA
GACTTTGAGGGCGAATATGATATGACCCGTTTCTATATCTCGATCATTATGGGTAAAGAC
GGATTTGGTTCACTTTCTCCTGCAAGGTGCAGCATGAGAGCTAACTTCAGTTTTATGGGT
AACAAGATAACGGGCATGTATACAACTGTATACGGACTGCCGAAAATATTAAGTGATTCA
CTCAATAATGTAGCCGATACTGCATTAATGGCAAAAGTGCGCCCAATTGAATTAAACCAA
GATGAGGCTGACATATACAGAAAATTCTATGAAAAAAGAAAACAAATAACAGATTCCTTG
AATAACAACATACCAGAGAAAAACTTTGCAAAAGACATACTTTGGGATGTTATAGGTGAC
AATGTATTAAACAGGATTTCCCAAGGCTTCGGAAAGCAAAACCAAGGCTACTTCCGTATC
AGTCCTATTCTCAACCCACTCTATATGGGATACTCCGAGCGAAAAGGAATTGTATACAAG
TTTGACCTGAAGGGTGGCTACAGGTTTACAGAAAATCTGGAATTGGGGCTTCGCTTTAAA
GGAGGTTACAGTATGAAACAACACAGATTTTATTTCAATATACCAATGACATTCAACTAT
AACCCGAAGCACAATGGATATCTGAAGTTAGAAATCGGTAATGGTAATAGAATATCGAAT
AATCGTGTTGCACGAAAGATGTTAGGCATCAGCAAACCTGAAGATAACGATTTTCTAAAT
CCACTATTCTCAAAATATCCAGGATTGTCATTACCGGAAATTTCAACAGATATTGATGCT
AATAACAGGAAACTGACAGAGTTTAAAGATGATTACCTTCGTCTTACTAACCACTGGAGT
TTCAACGACTATGTCGGTTTTGAGATTGGCTTGGTTTCACATCAACGAAAAGCTGTAGTA
GAAAGTTTCTATAAACTGTTTAATTATCCAAGCAAATATGTGTCAGTAGCACCAGCTGTA
GCTTTAGAACTGTTACCATGGGGTAAGAAAGGCTCTATCTTTAAAATAGACTATGAAAAG
GGATGGAAAAACCTACTAGGTTCAAACATAGACTACGAACGGGTAGAAGCAGATGCACAA
ACTATTTTTCAAGCATCACGCCGTCAATCATATTCTATAAGGTTAGGAGCTGGCTTTTAT
ACCCGCAAAGGTGATCATTGGGACTTCGTTGACTATACCAATTTCCATGACGACAATATT
CCTGGAGGCTGGAATGATAGCTGGAGTGGAGAATTCGAATTACTGCCATCCCAATGGTAT
AATGCCAGTGATTATTACGTTCGCGGAAACTTCACTTATGAAGCTCCCATGATTGCAACT
GCATGGCTCCCCCTGATTGGGAAATATATAGAAGCAGAGCGTCTGTATGTAAGCAGTCTT
GTTGTAAACCATTTACACCCATATACAGAATGGGGATATGGAGTAACAACAAGAGCTATT
ACATTAGGATTCTTTGCAGCCTTCAAAAACACGAAGTTTAATGGCATAGGCTGTCGCTTC
GGTTTTGAACTATTTAGAGATTGGTAA
>61B_gene_id_36
ATGGTTTCTATTGATGAAGAAATAGAATTGGCTCAAGCTATCCGCAAGGGAGGTAGAGCT
GGCGAAAGAGCAAAAAATAAGTTGATTGAAGCCAACTTACGTTTTGTGGTGTCGGTAGCA
AAACAATATCAGCACCAGGGACTCACCTTGACAGACTTGATTGACGAAGGAAACATCGGA
CTCATCAAGGCTGCAGAACGCTTCGACGAAACACGAGGGTTCAAATTTATCTCATACGCT
GTATGGTGGATTCGTCAGAGTATTTTACAGGCAATAGCAGAGCAAAGCCGAATTGTTCGA
CTTCCTCTCAACCAGGTAGGATCACTCAATAAGGTAAACCAGGAAATTAATAAGTTTGAG
CAGGAAAACCAACGCCGTCCAAGCGTTGAAGAACTTGCTGCCAGAACGGGTGTTGACGAG
GACAAGATTTCTCAGAGCATGGCTGCCAGTGGTCATCATGTAAGCATCGATGCTCCATTT
AGTGATGACGATGACAACTCTATGGCAGATGTAATGGCAAGCGGAGACGATGCCAGAACA
GACAAGCAGGTTGACCATGAAAGTATGGCACAAGACCTAAGACAGGTTTTAAAAGTTTGC
CTCAAGGATCGCGAACTGAAAATTATCTGCGCATGCTACGGAATTGGGGAAACCGAAAAG
GGGCTCGAGGAAATTGGTGATAAAATGGGGCTCACCCGTGAGCGAGTTCGCCAAATAAGA
GAAAAAAGCATCACCAAACTGAGAGAATCCGGGAAGATAGGAATCCTTATGAAATATCTT
GGTTAG
>61B_gene_id_37
ATGAAAAAGAAAACATTATATATCACAAGTTTAGTTTTCATTCTGCTGGCTGCCGCCAGC
ACATGGAGCTATTATTGCCTGAACCCATCAAGTGATAGAGTGAACAAGGCAAAAGCAAAC
ATAAAAGTATACAGTCACTACGAATTAATTCAAAATGGAAAAACAATACTCCGGTTCGAC
GAAGACACTACGACACTGGCTGCCAACTTTATGAATCGTTGGGCGTTGATTCCTTCATGT
GAAGGAAGACTTGCCGCCTGCTACAACAACAGCATCAGCCGGAATCACTATCTTGGCAAA
GATGCGGATAGCATCTTTAAAGAGAAAGTTGATTCTTTAGACAGTTTGTATAGAGACTCC
AAATGGAAAGTTGGAGAACTGAACTATTATATTCACTCTCATTCTGTTCTGGATGTAGGC
TACAACTCTATTTGCGCTTATACCCAACACGAACTGGAACTACGCGATTCTGCCAAGAAA
CTGATTGATTCCCTGAAACATGTACAGAAAAAGGGACATTTCAAGTTGAAACGCTCCATT
TCATATCAAGCCTATTATAGAGACGAGAACGGAAAATGGAAGAGTCAGGCATGCAAACTC
ATCAAAGCTATGAATGGAGAAACTGCACAAGGAAGCCGCATATTCCAACTTTCCTCAGAA
ACAACTCCTGAAGGGGTTAAAGCTATTTCACCTCAACTTGCAGCATCTTTAGCAACAGCT
CATGGAGTCACACTTCGACGCTCTATTGATTACACCCTCTTACCTGATTCTCTAGGATAT
TATCGGGGTACAACCGACAGTATCTATCAACCAAACGGTCATGGATGCTGGCAAGGATAC
GATGGAACCTATTATGAAGGTTACTGGAAAAACGGGAAACGTGAAGGATTCGGATTCAGC
ATTGCTCCCAAGAAGCCATTACGAATAGGCGAATGGAAAAATGACCGCTATAAAGGCGAA
AGACTCGTATATACATCGGAACGTATTTATGGCATAGACCTGAGCAAATACCAGCATGGA
AAAGGCAGAAAAAAATATGCTATCAACTGGAACCGTTTACGCATTACACATCTTGGACGT
CTCAGCAAAAAGACCATATCAGGAACAGTAAACTTCCCGATTCGCTTCATCTATATCAAG
AGTACAGAAGGTAAATCGCTGTTAAATCCATATTACAGAAAAGATTATCGTGATGCAAAA
GCACATGGTTACAAGGTTGGAACCTATCACTTCTTTACCACCATAACACCTGCTGCCGAA
CAAGCACGACACTTTCTGAAACACAGTATCATTAGGAAAGGCGATTTTCCTCCAGTTCTT
GATGTTGAACCGCTTCCTAGTCAAATCAAGAAAATGGGAGGGGCTGGAGTATTGTTTGCA
CGCATTAGAACTTGGCTTAGAATTGTAGAAAGAGCAACTGGTGTTAAGCCTATTCTTTAC
ATCAGCCAAACTTTCGTAAATCGCTATCTGCCACAGGCTCCCGATCTGAAACATAACTAC
CAGGTTTGGATTGCACGATATGGAGAGTATAAACCAGACATCCGATTGGTATATTGGCAA
CTCTGCCCCGACGGAAGAGTAGCAGGAATACATGGAGAGGTAGACATCAACGTGTTTAAC
GGATACGATGATGCTTTTCAAAGTTTTGTTAAGAACAAGACCGTAAAATAA
>61B_gene_id_38
ATGAACAAAATTGAAAATATCGTCAAGAAATATATTATTCACCATAGTATGTTCAAGTGG
CAAGCACCATATATCGTTGCCTTGTCCGGAGGTGCTGATAGCGTTGCCCTATTGCTTATC
TTGAAAAATATAGGACTGAATATTACTGCTGCGCACTGTAACTTTCACCTTCGCGGCGAA
GAGAGTAACAGAGACGAGCAATTTTGTGTAAATCTGTGTAAACAACAGGGAATCAGTTTG
TCTCGAATCCATTTTGATACTTATACTTATGCCCATTTGCACAAGGTAAGTATCGAAATG
GCTGCACGCAACTTACGCTACAGCTATTTTGCCCAATTAGTAAAAGACTTGCATGCAGGA
GGCATTTGTGTGGCCCATCATCGCGATGACAATGTAGAAACTTTACTTCTGAATCTGTTA
AGAGGATCTGGAGTAGACGGATTAGCAGGCATCGCCCCCAAAAACGGAAACATCCTGCGC
CCTCTTCTCTGCATCAGCCGACAGGATATATTGCAATACCTAAAAGAAAAAAAGCAAGAT
TTTGTCACAGATTCAACAAATTTGGAAGACGATGCTTTAAGAAATAAAATTCGCCATCAT
GTAGTACCTCTTTTGGAAAGTATCAACCCGGCAGCAAGTGAAAATATCGCTCTCTCTGCC
AAATACATACGCCAAGCGAAAAGTATACTTGAGAGCATGGATAGCATCAGTACATCCGAC
TCTTATAGGAAAGTTATATATATCCCTAAAGTATCTGTAATGAATGCTCCAAGTCCGGAA
TTCATACTTCATAAAGAATTAGGCAGATATGGTTTTCATGGCAATGCCATTGATGACATC
TGTGAAAGCCTCTTCAGTCAGGATCGTGGTGTCGGTAAAATTTGGAAAAACGAAGACTAT
ATGATAGTCATCGACAGAGAACAGCTGTTGATTTCTAACATAAAAGACTTGAATAACATT
CAGGAGCAAAGAGCGTTCCGACTGCCAGAAGAAGGCATTTACAACATGGACGAAGGAACT
CAAATCAAGATAAGAATCTTCTCGCATATGGGTGACTTCATGCCAAGCAAAGAATCGCAA
TGTATCACTTTGGATGCTGAAAAAGTCAGTTTTCCCCTCACCTACCGACTGGTAAAAGAA
GGCGATAGATTTCAACCTTTCGGCATGAAGGGTAGCAAACTGTTGAGTGACTATATGACC
GATAGGAAATTTGACTATATACAAAAAAAGACACAGCATGTATTAACTGATAGTAAAGGT
GAAATCATCTGGCTTATCGGCGAACGTACGTCTGAAAAAACAAAGATTACCGAAACCACC
AAGAAAATATTGGAGGTCATCATCAAATGA
>61B_gene_id_39
ATGAAATTTATAGGAATTATTCCAGCAAGATACGCATCAACACGTTTCCCGGGAAAGCCA
CTTGCCATGTTAGATGGCAAACCAGTGATACAACATGTTTATGAGAAAGTAGCAAGTTGT
CTAGAAGCAGCCTATGTTGCAACAGACGATGAGCGAATTTTCAATGCTGTAGAAGCATTT
GGCGGTAAATCTGTTATGACGCGCAAGGATCATAAGAGCGGTACTGACCGCATAGAAGAA
GCTATCGAAAAAATTGGTGGAGACTGGGATGTCATTGTCAATGTTCAAGGAGATGAACCT
TTTGTTGACAAAAGTCAACTGGAAACCATCTGCCAGTGTTTTGATGACCCAACAACCCAA
ATTGCCACTTTAGGAAAAGCTTTTACCAGTATGGAAGCTGTAAAAAATCCTAATAGTCCA
AAGATTGTTGTAGACAATCAAGGCTTTGCTATGTATTTCTCTCGCAGCATCATTCCATAC
GTAAGAGGAAAGGAAGAGGAAGAATGGCTCAAGAGTTTTCCTTATCTGAAACATTTGGGC
ATCTATGCTTACCGCAAAGAAGTTTTAAAAGAGGTAACCAAACTGCCACAAAGCTCACTA
GAAATAGCAGAGAGCCTGGAACAACTTCGATGGCTGCAGAATGGCTACAAGATAAAAGTT
GGTACTACAGATGTAGAAACTGTAGGCATCGACACGCCAGAAGATTTGCAGCGGGCAGAA
GACTTTTTGAAAAACAGAAAGTAA
>61B_gene_id_40
ATGTTAAATTACTTAGCATCCAATAGCAAACGAAGTTTTCACTTAACATTTAACATTACA
ACAAGTAAAATGAATTATCAGAATCTTTTCAAAATAGCCATCCGCGCCATTGCTGCCAAC
AAAATGCGCTCTTTCCTTACCGCACTTGGCTTCATCATCGGTATTGCTGCGGTTATTACC
ATGCTTGCCATCGGACAAGGAAGTAAAGCCAGCATCAAGGCAAACATCGCAGAGATGGGA
TCAAACATGATTATGATTTCACCAGGTGCAGACATGCGTGGCGGTGTGAGACAGGATGCT
TCGTCAATGGAGACGCTGAAGCAAGCCGACTATCAGAGCATCAAAGACGAATGTAATTAT
ATCTCAGCTATTTCTCCTACTGTAAACAGTTCCGGACAGTGGATCTACGGAAACAACAAC
ACCCAAAGTTCCATTTATGGTGTAAACCAAGACTATCTTTCCATCCGACAACTGAAAGTG
GCAGATGGAGAAATGTTTACAGATACAGACATTAAGGCTGCATCTAAAGTTTGTATTTTG
GGACAGACAGTAGTTGACTATCTTTTCCCTGATGGCAGCGATCCTATCGGTAAAGTTGTG
CGATTTAACAGCATTCCATTCAGAGTAATCGGTGTCTTGAAGAAGAAAGGTTACAATAGT
ATGGGTATGGAGCTGGATGATTTAGTACTTGCCCCCTATACAACAGTAATGAAGAGAATT
ATGGCACAAACCTATTTAGGAGGCATCGTCTGCTCAGCTATCACCGAAGAGGCTTCTCAA
CCTGCCCAAGATCAGATTACAGAAATATTGCGACGCAACCACAAATTGAAAGACGCAACA
GATACTACTGAAGCAGATGAAGATGACTTCAATATCCGCTCTCAAGAGGAAATTTCAAGC
ATGATGAATTCTACCATGTCTACAATCACCATCCTGCTCGGATCCGTGGCAGGAATCTCG
CTGCTGGTAGGCGGCATCGGAATCATGAACATCATGTATGTATCTGTAACAGAACGAACC
CGCGAAATAGGTCTTCGAATGAGTGTGGGCGCACGAGGTATTGATATTTTAAACCAGTTT
CTGATAGAAGCTATCTTACTTTCTGTAACTGGCGGTATTATAGGAGTGATATTGGGAGTT
AGTTTATCGCTCAGTCTTAACTATTTCTTCCATATAGCCACCCCAATAGAGCCTTGGAGC
ATTATTATGAGTTTTGCTGTCTGTACATTTACTGGCGTTTTCTTTGGATGGTATCCTGCA
AAGAAGGCAGCAAGGCTCGACCCTATCGAGGCTATCAGATACGAATAA
>61B_gene_id_41
ATGAGCGAGTTGAATACTGCCAAAGCTAACCTGGCAAGTGCGCAAAGCAGTTTGAACTAT
CAGAGTGCAAACATGAGCCGCTACCAGCCCCTCTATAAGAAAGGTTTGGTAAGTGCTGAC
GATTATGAAAATGCGCTTCTCACCTATCGCCAGGCGAAAGAGCAAGTAGCTTCGGCCAAG
GAAAATGTACAGAAAGCCCAAACCAACCTGAGCTATGCTACAATTACATCCCCAATAGAT
GGAACTGTCATATCAAAAAGCGTAGAGGAAGGACAGACCGTAGCAGCAAGCTTCAACACT
CCAGAGCTCTTTACTATCGCTAAAGATCTGACCAACATGCAGGTGATTGCAAATGTTGAC
GAGGCTGATATAGGCGGTGTAAAAGAAGGCGACCGCGTTAATTTTACAGTAGATGCTTAT
CCTGACGATGTATTCCAGGGAACAGTAAAACAGGTTCGTCTGGAAGCTACTACAACAAAC
AATGTAGTCACTTACGAGGTTGTCATCTCTGGCAATGTTAAGTGTTGA
>61B_gene_id_42
ATGAAAAAACTTAGAATCAGCAAAATCTGGATTGCCATGATTGTGATAATCATCGTAGCT
GTGGCAGCATGGCTGTTCTCTGGAAGTAAAAACGAAGAGCAAATAGACTTCAAGCAGGAA
GCTGTAACCACACAAACATTGCAGAATAGTGTAACTGCAACCGGTACTATTGAAGCGGTA
ACTTCTGTAACGGTTGGTACACAGGTGAGTGGTATTGTAAACAAACTTTATGTTGATTAC
AATTCGCAGGTAAAAAAGGTGAAGTCATAG
>61B_gene_id_43
ATGGAAAATAAGAACATTAATCCACATTTAATCAGAACAGATGCAAAGAGATCTGTAAAG
ATGAAAACAAAAAGTAAAAAGAGTATGAACGCAAGTTTTAAAAACATGGCGGTAGCGCTG
ATCATCATGTCGGCTCCTATCGCTGTACAAGCTAAGCAATGGTCACTGCAGGATTGTATC
AGTTACGCACTGGCTAACAACATTCAACTGCAGAAGACTCAACTCACAAAAGCTTCAGCT
CAGGAGGACTATCTGCAATCAAAGTCTGCGCTTCTGCCATCGCTCTCTGCCAGCACCAAT
CAAAGTGTAAACTATACGCCTTGGGTTTCTAATGGAATCAGTGGAGAAGGTTTCAGCAAA
GCTTCCATCGACAAGGTATATTACAATGGCAGCTATAGTGTGATGGGCAATTACACGATT
TGGAACGGTAACAAAAATAGAAATCAGGTGAAACTGAACAAGCTGGCAAAGGAAGCGGCA
CAACTCGATTCGACAGCACAAGCCCTCAACCTGCAAGAACAGATAGCTCAACTTTACGTA
CAGATACTTTACTCTACAGAGGCTATCAACGTAAACAAAGAAAGTTATCTGTCGAGTGTT
CAAAACGAAGAGCGTGGTAAGGAAATGGTAAAAATTGGCAAGATGAGCCAAGCAGACTTA
GCACAACTTACAGCACAGAGAGCACAAGATGAGTTTAACATCGTGCAGGCTGAAAGTAAC
GTTAAAAACTATAAACGACAGTTGAAGGAACTCCTGCAGATTACCAGTGAAGAAGCTTTC
GACATCGCTATTCCAAGCACAACTGACCAGATGGCTCTGGCCTCTATCCCAGGAATGAAC
AGTGTCTATACAGCTGCGCTTCAGAATCGCCCTGAGTTTTTGAGCTATCAAAACAAACTC
GACCAGAACGATCTGAACATCAAGATTGCAAAGGCAGGAAAGTTGCCAACCATCAGCGCA
AATGCAGGAGCTACGACCAGCACCACATCTATGAACAAAAACGGTTGGGGCAGTCAGATG
AAAACCAACTTCAGCATGGGTGGTGGAATCGGTGTCAGTATTCCTCTCTTTGATAACCGA
CAGACCAAGACTTCTGTCAATAAAGCACTCATTCAGCGTGAAAGCATCTTGCTCGATATA
AAGAATGAGCAAACTAAGCTCTACTCTACTATCGAAAACTATTGGTTGCAGGCTAATACA
AACCAAAGCCAGTTTAAGGCTGCCAAGGTGAGCAGCAAGAGTGCCCAAACAAGCTACGAT
CTGTTAAGTGAGCAGTTTAAACTGGGATTAAAGAACATCGTAGAATTGAGAACTGGCAAA
GATAATCTTCTGAAGGCTAAACAGAACGAGCTTCAGGCAAAGTATCTTACCATTCTGAAT
ATCAACATGTTGAAATTCTACCAAAACGGTAGAATCTAA
>61B_gene_id_44
ATGCCGTTAAGAATACCAGATAAGCTTCCAGCTATCGAACTGCTGAAGCATGAGAATATA
TTCGTGATGGACGAAAGTCGTGCGCATAAACAGGAGATTCGTCCGTTGAAAATCTGTGTG
CTCAATTTGATGCCCCTCAAGATTACGACAGAGACAGATCTCGTTCGTCTTCTGTCGAAT
ACTCCTCTTCAGTTAGAGGTTTATTTTATGAAGTTGAAAAGTCACACGCCGAAGAATACT
CCAATAGAGCACATGATGATGTTCTACAAGGATTTTCAGGAACTTTCCAAACAGAAGTTT
GATGGAATGATAGTTACAGGTGCTCCTATCGAAACGATGGCTTATGAAGAGGTAGAATAT
TGGCCTGAAATCAAAGAGATTTTTGATTGGGCCCGTACCCATGTTACTTCAACACTCTAT
ATCTGCTGGGGTGCCCAGGCTGGTCTTTATCATTTCTATGGTGTTCCTAAGTATCCTTTA
GAGAAGAAGATGTTTGGTATTTTTAAGCAGAAGCCTCTCGATTTGTCTCAGCCAATCTTC
CGCGGTTTCGATGATATCTTTAATATGCCTCATAGTCGCCATACAGAGGTAAGACGTGAG
GATATTGAAAAAGTGCCGGGACTTGACATCATTGCCGAATCGCCTGAAAGCGGTGTCAGC
ATTGTGATGGCCAGAAACGGCCGCGAATTCTTTGTGACGGGTCATCTTGAGTATGCGCCA
AACACGCTGGATAAGGAATATAAACGTGATGTGGGCAAGCGTGATGATGTAGAACTGCCA
AAAAATTATTATTATCATGACGATCCGAACGAAGAACCTCTGGTGACATGGCGTGCTCAT
GCCAACCTCTTCTATAGTAATTGGATCAACTATTATGTTTATCAGGAGACTCCTTACAAT
ATTGACGAAATCAGTTAA
>61B_gene_id_45
ATGCAAACATTAGAATTATTGGCGCCTGCCAAGAACTTGGAATGTGGTATTGCTGCCATT
GATCATGGTGCAGATGCCGTATATATTGGTGCACCTCGTTTTGGTGCACGAGCAGCAGCA
GGCAATTCGCTGGAAGATATCAGACAGTTGTGTGATTATGCTCATCAGTTTGGAGCAAAG
GTTCATGTTACAGTGAATACTATCATCTATCAGGATGAGATGTTGGATACGCTTAAGATG
ATCCAGCAACTTGATGAGATTGGTGTTGATGCACTTTTGCTGCAGGATATGGGTGTGCTT
ACTGAGGTGAGGGCGCAGAATTTGTGGAGTAGAGAATTGCATTCCAGTACCCAGTGTGAT
GTAAGAACTCCAGAAAAGGCGTATTGGCTTACCACGTTAGGTTTCAAACGTATTGTTCTG
GCTCGTGAGCTTTCGCTCGATGAAATCAAGGCGATCCATCAGGCGATTCCTGATAGAGAA
ATAGAGGTCTTTGTACATGGAGCGCTCTGCGTAAGCTATTCGGGTGTATGTTATGCTTCA
GAGAAGTGTTTCGGGCGCTCTGCTAATCGTGGAGAATGTGCACAGTTCTGTCGTATGAAG
TTTGATCTGCTCGATTCCAATGGTCAGGAGATAGAACATCAGCGTTATCTGTTGTCTCTC
AAGGATCTTTGTCAGCTTGATCATCTTAAGGATCTTGCTGATGCTGGAGCTACTTCGTTC
AAGATAGAAGGAAGATTAAAAGATATCAACTACGTCAAGAATGTGGTGGCTGCCTATAGC
AGTCAACTCGATGCAATCGTAAAAGCTGAACCGCGTAAGTATCGCCGTGCATCGGTGGGA
CATGTTCAATATAATTTTACACCTAATCTGAAGAAGACTTTCAATCGTGGCTTTACCCAT
TATTTCCTGAATGGGCGACAGCCGGATATTGCTTCTTTCGATACACCGAAAGCTATCGGC
GAGTTTGTGGGCAAGGTTAAGGAAATACGTGGCAACATTTCTTTCAACATAGCCACAGTA
GCCAGCTTTAAAAATGGCGATGGACTGTGTTTTATCAATGATGACCGTGAGTTGGAAGGC
TTTCGTGTGAACAGAGTAGAGGGCAATCGCCTCTATCCGTTTGGAATGCCTGAACATTTG
CGTCCGGGCATGGCTCTTTATCGTAATAACGATCGGGCTTTCGAGGCTTTGCTGGCTCGT
AAGTCTGCTGAACGTAAAATCTATATTGTCATAGCAATGGAGCCTGTGATGGGTAATGAG
TTCAGGGAAGAGCCACAGGGGGTAAAGGCTGTTGTCAACATCATGAAGACGAAAGAGGCT
GATGGTGGCTTGATTTATCAGGTGGCTGAGGTGTTTAAAGAGTTGAAACTCGAAAAGGCA
AAACGCCCGCAAGGCGAAAATATAAAGGCTCAGATGAGCAAACTGGGCGATACGATTTAC
GAAGCTTACCAGGTAGAACTTCTAAAGGGAATGGAGACATACTTCGTTCCGAACAGTATT
CTCACTGCTATCCGGCGTGAATTGATAGATGAACTTACCAAGGCAAATCAGAAACAGCTT
GATAAGTCGTTGTGGGGTGGATGGGATAGAACCTTGTTCAACAATGGTTTTGGATTCAGT
CAGCCCAGTGAGCACCGACTTACGAAAGAGGAATTTACTTGGCAGCCGGAATACGGAAAA
TGGGGATATCTCTATAATATAGCTAACTATGATGCAAGAGTTTTTTATCAGATTCATGGT
CTGTCGCCAGTAGTTCCGGCATTTGAGTTGGGTAAGAATATTCCTTCTGCATGGAATGCT
AAGACCCAGGAAGAATATGATGAGAATATAGAAAAAGACAAGGCAAACCGAAGTATGCAA
CCTAAGTTTACCAACGAAAGGGGAGAATCGCTCCTGATGCAGTGCCGCCATTGTATCCGC
TATTCGTTGGGCTACTGTGTGAAGCGTGGAGGCAAGAAACCATCCTGGAGAGAGCCTCTC
TTTCTGCAGTTGGGTGACGGTCGTCGTTTCCGTCTGGAGTTTGCATGCAACGAATGTCAG
ATGAACTTATATAGTGAGAAATAA
>61B_gene_id_46
ATGAAAAAGAAATGGACGATACAGATTCTTTGTATGCTGGGCATCCTCTTGATGTTCAGC
AGTTGTTATCATCGCCGTGCTCATCACCAGATGCATGCAGCTATGGTAGAGTACAGTAAT
AAACAACTCGATTCCATTTCGTTTTCTACTACCCATCATTATACCAACAAATTCAATTTT
CTGGTATTCAAGGATTCCCTGGAATTGATAGCGCAACAGCCTGAAGAATTTTTGAGCAAT
TTGCCTATCGACTCCTTCGCCGTCCAAAAGAACTGCCTGCTGGTGGTTACGGATATTCGT
ATGGTTCCTCAGGATTCCATAGATTCAGTTTGGGTGCAGTTGGCAACAGAAGATAATCAG
TTTGGCTGGACCCGTGAGTCCCGTCTGCTGCCGAAGGTTGTGCCCGATGATCCTATTTCA
GAGTTCATTATGACCTTCAGCAATACTCACTTGCTCATCTTCATGGTTATCATTATTCTC
ATAGCCGTAGCCTATACAGTTCGTAAGATTTTCCATAGCAATGGTAAACTGGTTCATTTT
AATGATATTGATTCACCATATCCTACAGCGTTGGTGCTTATTGTTTCGATATCAGCAACC
TTCTATGCAACCATTCAGTTGTTTTTGCCAGAAGTATGGCGTCATTTTTATTTTCATCCT
ACGCTCAATCCTTTTGCCGTACCGCCTATACTGGGCTTTTTCCTGGCTACAGTCTGGGCG
ATACTGATAGTAGGATTAGCTTGTGTTGATGAGGTGAAACACCGTTTGCCGGCAGGTGAT
GCAGTTCTGTATCTGGGTGGTTTAGTGGGTGTTTGCGCCATTGATTACATCATTTTCAGT
GTTACTACCTTATATTATATAGGTTATTTGTTGCTCGTAGCCTATATATGGTTTGCCATA
CGGGTTTATCTGTTTCCTCATAAATAA
>61B_gene_id_47
ATGAAAAGAATAGTATTTTATAGTAAAAAGAGCGTATGCATTGGTTTGGCAGCGGTAGCG
TTGCAGGCTAGTGCTGCGGATAACGAAAGGGCTACTTGCTCTGACCTGTCATTGGGTACG
AGTGAAAAGTTTGCAGAAGCTAACGGCTTGCTGGCTGATAGCAGCCGAGTTTATGACATT
GATGAAGTTGTGGTTGTTTCGCAGCCTAAGGAGAATTTCCGTCTTCGTCAACAGCCTCTC
AGTAGCACTTCCTTTGGTTCTTATCAGATGCAGCGATTAGCTTCTCGCGATTTGCGCGAA
CTTTCCTGCTATGTTCCTAATTTTGTGATGCCCAACTATGGCTCGCGTTTTACCAACGCC
ATGTATGTGCGTGGTATTGGAAGCCGTATAAACAGTCCGGCTGTAGGAATTTATCTTGAC
GGAATTCCAGTGTTGAGCAAGGCTGCTTTCAATCTTCACCATTATCAGACCAGCCGTATA
GATATTCTCCGTGGTCCACAGGGAACACTCTATGGTCAGAATTCTGAAGGTGGTTTGGTG
CGCATCTATTCACGCGATGCTTATGATAGCAAGGGCACCTACGTTAATCTGGGATTGGGC
TCTCATTTCTATCGTAATGTAGAAGCGGCTCATTATATGAAGCTTTCACCTCGTATCGCA
TTAGGGGTAGCTGCTTTTTATGATGGACAGAAGGGATTCTTCCATCGTGCAGGAACTAGC
GATTATGCCGACAATTATGATGAGGCAGGCGGTAAGTTTAATCTTAAGTTCCGTTTTGAT
AGAGGATGGAGCATGGATTTGCTAGCCAATTACCAATTTGTCTATCAGCATGCATTTCCT
TATGGTCAGTTGGATTTAAACAGTGGCAAGGCTGCATTACCAAATACAACATTCCCTGGG
CTTTATCGCCGCAACATGCTGCTTTCGGGTGTCAATCTTCGTCATGAAGGAGCGAAATGG
GATTTTGCTTCTACTACCAGCTATCAGTTCCTGGATGACAATATGAAGATGGATCAGGAT
TATCTTCCTGAAGATTATTTGAGCTTGCAGCAAGATCAGTTGCAGAATTCTATCACTCAG
GAGTTCACATTTAAGAGTCGTCAGCCTTTCTTCGGTTTCTGGCATCTTACACAGGGTGCA
TTCTTCTCCCATGTGTGGTTGAAGACAAATGGTCCTGTAAAATTCGGTTCAGCATTGACG
AAGCCTATCAGTAACGTTATCCTGAGTCAGATGCAGCAGGCAATGCCTCCGGCAATGGCT
AGCGGAGTTTCTGTCAATGTAGATATGGGAGCTCCGGGTTTGTTCCATACTCCTCAGAGC
AATTTGGGTCTCTATCACGAGAGTACGTTTGATCTTTCTTCCCGTTTGAAAGCAACGCTT
GGTTTGCGTTACGATTTCATGCATACAAGTATTCATTACGATACTTATGCTTATATGGCG
ATAACAGCTAAGGTGATGGGCAAGGAGGCTACTCGTACTTTGCGTTCAATGCTCGACCGC
AAAACGGGTGATGATTACAACCAGCTCTTGCCAAAATTTGGCTTAAGTTACCAGCTTGAT
GAGCAGGGTAGCAATGTTTATGCCACGGTGAGCAAGGGCTATCGTGCAGGCGGTTATAAT
ATCCAGATGTTCAGTGACATCTTGCAGACCGAACTGAATGCTAACCGTCAGCATGCGATG
CGAGGCGATTATGACGTTCCTCATACCGATGAAGATTATGATAGGGTGAACCAGACTATT
GCCTTTAAGCCGGAAACCTCATGGAATTATGAGGTAGGAACGCATCTTAATCTTTTTGAT
CATCGTCTTCATTTCGATTTGAGTGCCTTCTATATGCAGGTTCGCAATCAGCAACTCTCT
GTGATGGCAGGAACCTATGGCTTTGGCCGAATGATGGTTAATGCAGGTAAGAGTCACAGT
TGTGGTATTGAAGCTGCGCTCAAGGGGCAGGCTTTCGACGGTGCTTTTGATTGGGGTGTA
AACTATGGTTTTACACGCGCCGTATTTGATGAATATACTGATGGCGAGGGTGATAAGACA
GTGAATTATAAGGACAAGAAGGTTCCTTATGTTCCTCAGCATACGATAGCAGCCATGGCT
GACTATCATTTAGGACAGTTTACCTTCGGATTGAATATGAATGCGCAGGGCAAGACTTAT
TGGGATAATGCCAATACCTATAGCCAGAAGATGTATTTTGTGATGGGTGCGCATTGTGAT
ATTGATTTCAGTAAGATGAGCATCAGTATCTGGGGTAAAAACCTCACAGATACTAATTAC
AATACCTTTGCTGTTGATAATGCAGTAACAAAAAAGAAACAGTATTTTGCCCAGCGTGGC
AATCCTTTCCAATGTGGTGTTGATCTGAAATTCCACTTTTAG
>61B_gene_id_48
ATGAAACTATTATACACTGTCATCTCCCTTCTCTTTCTGTTTACCTATCCTGCCTGGGCG
CAGCAGCACGAGATATTCAACCAGCGCATCAGAACCCTACAGGTTGTAGGCGGAACGAAC
TGGTTATCGCTCCCAGTATCGTCACTGGACGGAGAACCTATCCATATCGATTTTGACGAC
ATGACGCACGATTATCATCGGTACAGCTACAAGATTGAACATTGTGATGCAAACTGGAAC
GTATCTTCTTCGCTCTTTGAAAGCGACTATATGAGAGGCTTCAACGGCAATCAGATTATT
GAAGATGTAAAGCAATCCATCAACACCAATCATCCTTACACTCATTATCATCTGGCAATT
CCCAATGCCGACTGCCAACTTACCATGAGCGGCAACTACAGACTGACGGTTTATGACGAC
AATGCGGAAAACGAGGAAGAAGGCAAAATGTTTACAGCCTGCTGGATGATTACAGAGCCT
CAGCCATTGGTTAAACTGAAGATAGAAGCTACTTCAACAACAGATATAGATATCCAGAAG
GACCACCAGCAACTGAAAATGGAACTGGATCACAGCCAGCTGAGAATCACTCATCCCAAC
CAGCTGAACATCGTAGTGCTTCAGAACGGAAGATGGGACAATGCTGTCATCAACCCTAAA
CCCGACTACCTGAGTGCGGGGAAAATGAATTGGCAGCATGTAAGAGCTCTGATTTTCGAT
GCGGGCAATGAATACAGAAAGTTTGAGTTTCTGGATACCGATCATCCAACCATGGGAATA
GACGCTATAGATTGGGATGGAAGCGACTATCAGGTAAAGGTAATGACCGACAGCCCTCGC
CCCAATTACGTTTACGACGAAGCTGCCAAAGGTTCGTTTTATATCCGCAACAGCGACAAC
GTAGAAAACAACAACACCTGCGAATATGCACAGATTCACTTTACCCTGAAAGCTCCAAAA
CTGCCAGGCGATGTTTATCTGAACGCAGATTGGACCTACGGCCGTTTCCTCCCCGAATAC
CGGATGGAATATGATGAAATGACGAAAACCTATCACGCACGTCTCTTCATGAAGCAAGGT
TATTACAGTTATCAGTATCTCATGAAGATGGAGGACGGAAGCATCAGGCTGCTCCCATCA
GAAGGAGATTTCTACCAGACCCAGAACAAATACAATGTACTGGTTTACTATCGGGCTCAG
AGCGACCGCACCGACCGGCTAGTAGGATATGGAGAATTAAAATAA
>61B_gene_id_49
ATGAAGCAACAGGTAAATCTCGAAATCATGGACTTTGTGGAGAAACAGATTCTCCCCAAA
TATAATGCTTTTGGCGAAAGTCATGGACTCAGACATGTTACCCGAGTCATCAGAAACTCT
CTGAAACTGGTTCCGGTAACCGGAGCCGACATCGATATGGTGTATGTAATAGCCGCTTAC
CACGACCTGGGGATGAGCGGTCCGCGTGCCATTCATCATATTACCAGCGGTAAGATTCTG
CAGGCAGATTCAAGACTGAAGCGCTGGTTCAATAAAGAACAGATCAAAATTATGAAAGAA
GCTGTTGAGGACCATCGGGCTTCATCTAGCCGTCAGCCTCGCAGTATCTATGGCAAGATT
GTGGCAGAAGCCGATCGCGATATTGATGTTCACGAAATTTTTCTGCGCGCCATACAGTAT
GGCAAAGAAAATAATCCAGATGATGACAAGGAGCATCAATGGGAGCGGTTCAGCCAACAC
ATGGACGAGAAATATTCAAGAAACGGATACATCAGGTTATGGATTCCCAACTCCCCTAAC
GAAAAAGCGCTCAACGAACTGCGCAATATCATAGAGGACAAAACAGAGTTGAGAAAATAT
TTCGAAAAAATATTCGAAGAAAACAGCTAA
>61B_gene_id_50
ATGATAGAAACAAATTCTATAAAAGCATGGTATCTAGCCGCTCGCCCGAAGACTCTGACG
GCGGCGGCTGTTCCTGTTTTATTGGGTATTGCGCTGGCTTATAAAGACGCTCAGCAGATA
CAGACATTGCCAGCCCTACTCTGCCTGCTCTTTGCATGGGTGATGCAGATAGACAGCAAT
CTGGTGAATGATTATTTCGACTGTAAACATGGCAATGACGACGAAACCCGGCTGGGACCG
AAACGTGCCTGCGCTGAAGGCTGGATAACATTGGGAGCCATGAAATGGGGAATCATCCTC
ACTACTCTTCTGGGCTGTGCCATAGGGCTTCCGCTGGTTCTTTTCGGAGGTTGGGAAATG
GTTATCGTAGGCATCTGTTGCGTAGTCTTCTGTTTTCTCTATACTACCTGTCTCAGCTAT
CTGGGCATGGGCGATTTTCTGGTACTGCTCTTCTTCGGCATTGTACCCGTATGCTGCACA
TACTATCTCGTAATGCCCGAAACCATGCAGGGAGTAAGCATGGAAGCAGTTCTCGTATCT
GCAGCCTGCGGACTGGTAGTTGATACGCTGCTCATTCTGAACAATTACCGCGATCATGAC
AACGACCTGAGAGCCGGCAAGAAGACTCTTGTGGTTCACATAGGAAAGAAGAATGCCGAG
CGGTTATACTGCACATTGGGCAATCTGGGCATCATTACCATAATAGGTGTCACCATCTAC
GAAGTATTTCAGCATGAAGCCAGCAGCATGTTCCTGCCGCTTGCAGCACTCTATATCATT
CTGCACAACAAAACCTATATGGAGATGAAAAAGATAGGCGAAGGCAGAGAACTTAACAGA
ATTCTAGGCAAAACAGCTCTGAACATCTTCTGTTTCGGCATTGTATCATCCCTGATCATC
ATCGGAATGGCGAACTGA
>61B_gene_id_51
ATGAAGAAGAAGAAAATTATATTCTCATCACTCCTATTTTGTGCTGCGACCCTCCCGGTT
GCGGCACAAAACGATTTTAACTATAACGAAGATTCACAGTTCCGTCCTCAAACCAACCGC
AAGGTGAACACCGATTCACTGGGCTCAGACAAGGAGATTCCGAAAGGCATCAGGGTATGG
ACTGTAGACGAACGCTTCGGCGACACAAAGGCTGCGGTAGTAGACACCTTGCAGCACATG
TACATGAACTCAACCTTCACGGAAGGACTGAGAGGCGAATACAATACCCTCGGAAACATG
GGTACTGCCCGACTGAACCGAATCTTCATCGACCGCCGCAACACGCAGGGCAACTTCATC
TTTACAGAGCCCTACGATTATATCGTAAATCCGGTAAGCGACTTCCACTTCACCAACACC
TACTCACCTATCACGAACATAACGCTGAACAGCTGCGGCGACAAGGTGACGGGAGAAGAC
GACTTCAAGGCCATGTTTGCAGTAAATGCCAACAAAAGGCTAGGTGCCGGTTTCAGATTC
GACTACAAGTATGGCAGAGGATATTATAACGCCCAGAGTACCAGCCACTTTAAATACACC
ATGTGGGCATCTTACCTGGGCGACCGCTATCAGGCACACTTCCTCTTCAGTACCAATCAT
GAGAAGATGACCGAGAACGGCGGTATTACCAACGATGATTACATCAAACATCCGGAAATC
TATACCGAATCGTTTGCCACCAATGAAATTCCTACCGTTCTGGAACAGAACTGGAACCGA
CTGGACAACCAGCACATCTTCTTTACCCACCGCTATAACGTAGGTTTCAGCCGCAAGGTA
AAGATGACCGAAGAAGAAATCAAGGCAAAGAAATTTGCCATGGCTTCGAAAAAGGAAAAT
GCTGAAGAGGAAGCGAAGGAAGAAGCCAGAAAGAAAGCCAAGGAACAAGGCAAGAAATTT
GATGAGAAAGCCTACGACAAACAGCAGAGAGCTAAATTCAGCGGCCGTCCTGACGGAGCC
AAGATTGCAGGCGATGAACCGGCTAAAGACTTAGCCGCAAAGGACATCAGGAACGACAGT
ACCCGAATCGCTGTAAACGGAAAAGCCGCAGCCGACAGTCTGCTGGCCATCCAGAAGAAA
AATGCCGAAGACTCGCTTTTCTACAAGAGCGAATATGTTCCGGTAACGAGTTTCATCCAT
ACGGTAAAGTTTGACAACTATCGCCGTATTTACGAAGCTTATCAGACCCCTGCCGACTAT
TATCTGAAAGAATATTACGATGCAGGCAGGCTGACCGGCGACTCCATCTACGACCAGACC
AAGCACTGGCACATGAAGAATACCTTCGCCATTGCCATGCTTGAAGGTTTCAATAAATGG
GCAAAGGCAGGCTTGAAGGCTTTCGCCAGCTACGACCTCCGTCACTATGAACTGCCAACC
ATGGAAGGTGGTTTCGAAAAATACAACGAGCATGCACTGAGCGTAGGCGGACAGCTGAGC
AAGCAGGAAGGCAAGACACTCCACTACAATGCCGTAGCAGAAATAGGACTGACGGGTGTT
GACGCCGGAACCCTTGCCATAGATGGTAATGTAGACGTGAACATCCCATTCCTGGGCGAC
ACGCTTCAGGTAAGAGGCGATGCTTTCTTCCATAGAGAAACCCCATCGTTCTATTACCGC
AATTATCACGCCCGCCATCTGTGGTGGGAGAATGATCTCGACAAGACCATCCATACCCGC
ATCATGGGTACGCTCTCCTTCCCTAAGACACGCACCAAGCTGAGAGTGGCTGTAGATGAA
ATCAAGAACTACACCTACTTCTCGCAGAGCTATGACATTACAGAAGAAGGTTTGCGAACA
GGAGTCATAGTAACACCGATGCAGGAAAGCGGAGGAATCAACCTGCTGACAGCACAACTG
GAGCAAAACTTCAGACTAGGCATTCTGAACTGGGAAAACCAGTTTACCTACCAGCACTCA
AGCAAGGAGAGTGTTCTGCCAGTACCAGCCTTCAATGCCTACACCAACCTCTACATCAAG
TTCAAGGTAGTAAAGGTGCTGAACGTAGACCTGGGTGCTGACATGCGCTACTTTACAAGC
TATGAAGCTCCCGACTATTCACCTTATATGGGACAGTATACGGTACAGGGCAACGGCGAG
AACAACGTAAAGATAGGCAACTATCCTATCGTCAATGTTTACGCCAACGTTCACATCAAG
CACACCCGTTTCTTCGTAATGATGAGCCATATCAATGCAGGACAGGGCGACAAGAACTAC
TTCTTCGCTCCTCATTATCCGATGAACGAAAGAGTGTTCCGTATTGGAGTAAGTTGGAAC
TTCTTCAATTAA
>61B_gene_id_52
ATGGATAATCAGAATACAGACAACAAGATACAACAGAACGAGGCACAGCAGCCTGAAAAC
GCTACAGCCCAGCCTACAGCTGAGCAGGGAACAGAACAGACTGAACAGAAGCAGCCTACC
AGCTACGCCGTAAGACCTCAGCACCGCCGGCTCCGCCCATTGGCCTACAGCGACCAGAAC
AACATGCTGAAGGTGCGCAACTATCTCAACATCGCCTTCATGCTGCTCGCCATCGTGGGG
GTAATACTCTGGACCCAGCTGGAAGAAAGCCGCAATATCGCCTACATCGTACTCATCGTG
GGTGTAGTGCTCAAGATTGCCGAAGTATGTATCCGACTATTTAAGAAATAA
>61B_gene_id_53
ATGAAAAAAATCATCATCCCCATATTTATGCTCCTCCCGCTGATGACTGCACAGGCCCAA
ACCGTGCTGACTGAAGAGCAGCAGCAGTTGGAACAGGCACAGAAACAGCTGGAAGCTGCC
AAGAAGGCACTAGAAGTGGCTAAGATAAAAGCACAGGCTGCCAAACTGAAGGCTCAGGCC
GACAGCATCAACGCTGCAAGCGCCAAGGCTGAAGCTGAAGCAAAAAAGGCGGAAGCAAAA
AAAGGTAATGCTACTGAGCCAGAACCAGTTGTTGTAAAGGAACCAACCACATCAACCACG
GGATGGGCGATTCCTGTTGCCGTAGCCGCTAAGCCAAAGGAGGCTGCCAAGCCTGCCAAC
AAGCTGGCAAATGGTACAACAGCCAAAGTGGATATGAAATATCTGGCAGGCGCCATCACA
TATAATGATGAAAACAAGATAGAATTCACACTCGATACGGATGCTAACGGAAAAACTGCC
AAGCAGATTTACGACATCGTATTAAAATACATGAGTGAACTGACACATAACAAGCAGAAC
ATAGCAAGCCGAGTAGCATTGGTAAACGATGCTGAACACATCATCGCCAACACGATGGAC
GAATGGCTCGTTTTCAGCCAGTCATTCATCTCGCTCGACCGCACGGAATTCAAATACCAG
CTGATAGCCAGGATTTCAGACAATCATCTGAATCTCTCGCTCTGCCGCATCATCTACAAC
TACGAGGAAGGAAGAAGTACCGGTTTCAAGGAACCTGCAGAAGAGGTAATCAGCGACAAG
ATTGCGCTCAACAAGAAGCAGAACGACCTGGCTAAAATCTTCGGAAAGTTCCGCAGATGC
ACCATCGACCGCAAAGACCAGATATTCGCAGAGTTAGCTGCATTAGTAAAACAATAA
>61B_gene_id_54
ATGGAAAAGATAAAGACATTAATTATAGGTAGCGGTCCTGCAGGATATACTGCTGCCATT
TATGCCGGCAGAGCCAACCTGCAGCCAGTACTCTATTCAGGTATGCAGCCGGGCGGACAG
CTCACCATCACCACAGAGGTAGAAAACTTTCCGGGCTATCCTAACGGCGTAGACGGAACA
CAGATGATGATGGACATGAAGGAACAGGCAGCCCGATTCGGAGCCGAAATGAGAGACGGG
AGCATCGTGAAGGCAGATTTCAACTCACGCCCATTTCATCTTACAGATGAGCGCGACAAC
GAGATTGAGGCAGAAACCGTGATCATCGCCACAGGTGCATCTGCCAAATATCTGGGTCTT
GCCGATGAAGAAAAATATCGCGGACAGGGCGTTTCTGCCTGCGCTACCTGTGACGGATTC
TTCTACCGCAAGCGCACCGTAGCCGTAGTGGGCGGTGGCGATACTGCCTGCGAAGAGGCT
ATGTATCTATCCGGACTTGCCAAGAAGGTTTACATGATTGTGCGCAAGCCTTATCTCCGT
GCTTCAGAAATCATGCAGCAGCGTGTAAAGAACAAGGAGAACATCGAGATTCTGTTCGAA
ACCAATACGCTGGGGCTCTTCGGCGAGAACGGTGTAGAAGGTGCTCATCTCGTGCGCCAC
AAGGGCGAAGCCAACGAAGAGAAGTTTGACATCAGCATCGACGGATTCTTCCTGGCTATC
GGACATAAGCCTAACACCGACCTCTTCAAGGGACAAATAGATCTCGACGAGCAAGGCTTC
ATCAAAGTAGTGCCAGGTACTGCCACCACCAACATTCCGGGTGTTTTCGCAGCAGGCGAT
GTGGCCGACCCAATCTACCGCCAGGGTGTTGTTGCCGCAGGCTCGGGAGCCAAGGCTGCC
ATCGAGGCCGACAGATTTCTGCAGCAACAGTAA
>61B_gene_id_55
ATGAATCAGATTAAGAAGATTGTACTGACGGGTGGACCTTGTGCGGGCAAGACTACCGCT
ATGGTTAAGGTGATTGAACATTTCTCCAGTCTCGGCTATAAGGTCTTTACCATTCCCGAG
GTTCCAACCATGTTCACCCAGGCGGGCATGAATTATCTCACCTCCAACAAGGATTTTTTC
TTTGAGGGCGAGAAGGCTACTTTCCAGACTCAGATCAACCTGGAAAACAGTTTCCTGCGT
ATGGCTGAAACATTGCAGCAGCCTGTCATCATCGTCTGCGATCGTGGTACGATGGATATT
TCTACCTATCTCACTCCCGATTTCTGGCACCGTATCATCTCTGAAGAGGGTTATACAGAT
GCCCAGCTTCGCGACCGCTATGATGCTGTGCTGCATCTGGTGAGTGCTGCTGATGGTGCC
GAGCAGTTTTATACTACAGCCAACAATGCGCAGCGCCTGGAGAAGGCCGATGAAGAAGGA
CTGAAGATAGCGCGCGAGTTGGACAAGAAGATTGTTTCTGCATGGAAGGGTCATCCTCAT
CTCAGGGTAATCAATAACCACGAAGATTTCAACAACAAGCTGAACCGTGTGCTCAAGGAG
ATAAGCAATGTGCTTGCCATTCCGCAGCCGATAGAGGAGGAGCGAAAATATATCGTGAAG
CTGACGGGCGAGGTTCCTAATGCGATAGACAGCGATATAGTTCAGACTTATCTTACGGGA
GAGCCGAGCAGCGAGATTCGTCTTCGTCGTCGCGGTTTCGAGGGAGGCAAGTATGTGTAT
GTTCACACCACCAAGAAGCGTATTTCAGACAATGAGCAGATAGAGACCGAGCGACAGATT
AATGCCAATCTTTACGAGAGTATGCTTCAGCAGGCTGACCCTTACCGCCAGCGCATTCAT
AAGCATCGCAAGAGTTTTATCTGGAAGGGCCAGTATTTCGAGCTCGACGAGTTTCTTGAG
CCGGTTTCCGACCTGATGATTCTTGAAACCCGTGGCATTTCTGCCAACGAGAGTGTGAAG
TTCCCTCCTTTCATCCAGGTGCTGGAGGATATTACGGGCAACAGCAAATATTATAATTAT
AACATAGCGCTGAAGCGGTAA
>61B_gene_id_56
ATGGAAACAGAAAGAATTTTACTTCGATATTGGCAGGAATCAGATGCAGAGGCGCTCTTC
AAGTACGCCTCCGACCCTGACGTAGGACCACGTGCTGGATGGCCGGCGCATAAGTCTGTA
GAAGAAAGTCGGGAGATAATCCGGACATTCTTCCATAATGACACGACATGGGCGATTGTA
TTGAAAGAGACTGGCGAGGCTATCGGCTGCATCGGCTACTACACCCATGAAACCAGCAAC
ATCCCTATCGGAGAAAACGACTGTGAGGTGGGCTACTGGGTAGGAAAGCCATTTTGGAAC
CAAGGAATCTGCACCGAAGCCTTGAAACTGATGCTTGACTACTGCATCAACGAGAAGCAT
TTCGAAAACATCTGGGCAGACCATTTCACAGGCAATCCTGCATCAGGGAAAGTCATGGAG
AAATGCGGTTTCGTCGATACTGGTATGTTGAATAAATGTAGCCAACTCGTGGGTGGCGAC
AAGGAAATGGTCAAGGTGTTCAAGTACAACGGATAA
>61B_gene_id_57
TTGCATTCTGCCCGAAAATGTTGTATCTTTGCACCGGCAATCGAAAGAACAGCCTTTTGT
GCCTTGCTCGGGTCTTCTCTTAAGACCAACACGGGTTATAAAAGATGGCAGGCGCCGGTC
ATCAATGAAGACCCCGAAAACGGCAGGAACGGGGCGTTCTGGGGAGTTGCAAAACAAAGG
ACTCTAAACATACTACAAACGACTATGATTAATTACAGCATCGTAATGCGTAGCGTGAAC
GCAAATCTTCTGGAAATCAACCAGGCGAAGTCACGCATCAACCAGGCGAAGAAGGAGGGT
AAGACTAACGTTGACCTCAACGCCCCAACCACTCCGGATAATACGCCAGGCGGTTCTACC
CCAGGTGGTTCAAGCACCGGTCAGACCGGCAGCGAAGGCCAAGGCTCTGAATCAAGCGGC
GGCACTACCGGCAAGGACGATACTGGCGACGGCCTTGAATAG
>61B_gene_id_58
GTGTTTGTATACGTTTATAACTGTCTGAATGATAGTGTAAAAGCTTTTCTGATTGCCTGG
AATTCTAAAGTTTTTGCCCTTGCAGGGCGTGTGGAGCCTACATGCGAAACTTCAGTAAAT
CATGTGTTTTTAAAAGAAAACCTCTCCCTCAGCAAATCAACAGCTAAGGAAGAGGTTTGT
ACAGTTGGTCTTTTTGAAGACCGATTATAA
>61B_gene_id_59
ATGAGATACATAATATTATTATTTGCGCTCACCCTCAGCATAGCTAAGGCAAGCGCCCAG
GATGTATTAAACGAGGTGCTCCGCACTTCTGATGCAATCCTCAACGACACCACGAAGAGC
ATGGACGAGCGCCGTACAGCCCTCTTCAAGTTTGACGCAATGACCTACATGCGCAGCAAG
ATTCTGCCACCGTATGTAATGCTCGACAAAAATCTGAGCAAGGACACCTTGAACATAAAG
GTTCGCTATCTCAACGAGCAGGCCTACGCCATGAGTGTTTATATTACGCTCTACCAGAAG
CGACTGAAGGAGGCTTCAAACAAGAACAAGCCGCTCGTAACCCAGTTTTTCAAGCAGGCA
ACCATCGACCACAAGGCATTTAAGGATGCAGATACAGAGTTTACCCTGGCTTATTACAAC
ACCCCGGATGTTCCTACTCCTTTCTGCCTCGACTGCGATTGGGTTTCAACCTTGGCATTT
ATCCGCAGCATCGACTGGTCAAAGCTTTAA
>61B_gene_id_60
ATGCAAAAGATTATTAGCATTAAAAATGGTGTTACCCGTATGCCTGAATGGCGTATGGCA
GACCCCGTAAACTTCGAGGCGTGCGATGGTGAACACATCGCTATCGTAGGTCCGAACGGT
GGAGGAAAATCAATGTTTGTTGACATCATCGTAGGTCGCCACCCACTCCTGATGCACGAC
CCTGATTACGATTTCTCACCTAGTCAGAAAACAATGGTGAGCGACAACATCAAGTATATT
ACCTTCCGCGACACCTACGGAGGCGATAACGACCGCACTTATTTCCTGCAGCAGCGCTGG
AACCAGCTCGAGATAGACGAGAACACGCCTATCGTAAAGGACAAGTTGGAAGAAGCCTAC
CAGATGGCAGGCGAAGACACTCCGGAGCGCAGAGCCCTGCAGCAGCACATCTACGAACTC
TTCCACATGCAGCACCTGATGGACAAATACACCATCCTGCTCTCAAGTGGCGAGCTCCGC
AAGTTCAAACTTGCCTCTACCCTCTTCTCAGAGCCTCGCGTGCTCATCATGGACAATCCG
TTTATCGGACTCGATGCTGAAACCCGCGACCAGCTCAAGGAACTGCTCAAGACCCTCTCT
TCAGAGCGAGCCCTGCAGATTATCCTCGTGCTGAGCAAGAGCGATGATATTCCTGATTTC
ATCACCCACGTGGTAGAAGTAAAGGATATGAAGGTTCTGCCTAAGGTAACCCTCGCCGAA
TATCTTGCCGGCAGAGAATCCGCGCCTGCCCATGTGCTGAGCCCGGAGCTGGAACAGGCC
ATCGTAGACCAGCCTTACAGCGACCGCGAATATCACACCCAGGAAGTGGTGAAGATGAAC
AAGGTGCGCATTCAGTATGGCGAGCGAATCATCCTCAACGACCTCGACTGGACCGTGATG
AACGGCGAACGATGGGCTTTGAGCGGACAGAACGGAGCCGGAAAAAGTACGCTCCTCAGT
CTGGTTTGTGCCGATAATCCGCAGAGTTATGCCTGCGACATCACCCTCTTCGACAATCCT
CGAGGCAGCGGCGAAAGCATCTGGGACATCAAGAAACACATCGGCTACGTATCGCCTGAG
CTTCACCGCTCTTACCAGCGCGACCTGCCAGCCATCCGCATCGTGGCAAGCGGCTTGATG
GATTCCGTAGGCCTCTATGTAAAGCCGAAGGAAGAAGATATGGACAAGTGCCGCTTCTGG
ATGAAAGTCTTCGGACTGGAAGGTCTTGAAGACCGTGGTTTCCTGAAGCTCTCCAGCGGC
GAACAGCGCCTCGTTCTCCTGGCACGAGCCTTTGTCAAGGATCCGGAACTGCTGATTCTC
GATGAACCGCTCCACGGACTCGACAACCGCAACCGCCGTCTTGTAAAAGACGTCATCGAA
GCCTTCTGTCGCCGCCAGAACAAAACCATGATTATGGTAACGCATTATAAGGAAGAATTG
CCAGCGTGCATCGACCACAGCATCTTCCTCTTGCGCCACACCAACGATTAA
>61B_gene_id_61
ATGATCAAGAAATCGAATACAGAGAAGATCATTCTCGGCATTGACCCCGGAACCAACGTG
ATGGGCTATGGCGTAATCCGCATCATCGGCAACAAGGCCGAACTGGTGGTGATGGGCGTC
ATCGACATGCGCAAGGAGAGCGATCCCTATCTCCGGCTGGGCAAGATCTTCGACCGCGTA
ACCGGCATCATCGACAGCTATCTGCCCGATGAGATGGCCATCGAAGCCCCCTTCTTCGGC
AAGAACGTGCAGTCGATGCTCAAGCTGGGCAGAGCGCAGGGAGTAGCCATCGCAGCCGCC
ATTCATCACAGCGTTCCTATCCACGAATATGCGCCGCTCAAAATCAAGATGGCCATTACA
GGACAGGGACAGGCTTCGAAGGAACAGGTGGCGGGAATGCTGCAGCGACTGCTCCATATT
CAGCAAGACGAAATGCCGAAGTTCATGGACGCTACCGATGCACTGGGGGCAGCCTACTGC
CACTTTCTGCAGATGAACCGCCCGGAGACCGACGCCAAGCACTACAGCAGCTGGAAAGAC
TTTGCAACAAAGAATCAGAGTAGAATAAAAAAATAA
>61B_gene_id_62
ATGTTGCAGGAAAACTGCTACGTGGTGAGCGATGAGACCAAGGAATGCGTCATCATCGAT
TGCGGCGCCTTCTATCCGGAAGAGCGCACGGCTATTACACAATATATCAAGGAGAACCAG
CTCAAGCCCGTTCACCTGCTCGTAACCCATGGCCATCTTGACCATAACTTCGGCAACAAC
ACCATCTACCAGGAGTTCGGACTGAAACCGGAAGTATCGGCAGCAGATGAAAACCTGATG
AAGGGACTCGCCAAGCAGGCAGAAACCTTCTATCAGATGCAACTCGATTACCAGTTTCCG
CCTATTGGCAGATTCTTCGAAGATGAAGAGGTCATCAAGTTCGGCAACCACGAGTTCCTG
GTCATCGCCACTCCTGGCCACAGCAGCGGTTCCGTCACCTTCTATTGCGAGGCAGAGCAC
GTAGCCTTCACCGGCGACACCCTCTTCCACAACTCTATCGGCAGAACCGATTTCCCTGGA
GGCAGCATGTTCCGCATCATCAACAGTCTGCGCCATCTCGGTCAGTTGCCTGACGAAACC
CAGGTTCTCCCGGGTCATGGCGAATACACCAGCATAGGCGAAGAGCTCGCTCACAATCCA
TATATGGACCGTTAA
>61B_gene_id_63
GTGCAAAGTTACGCAAAAAACTTAATATACGAGCATAATCTGACAGATTTTGATGTTTTT
ATTACGTGTTTTCCGATTTTTTACACTACCTTTGCAGAAAAATCAGTAGAAATAAAGAAG
AATACATATAATTATATGATAGAAATAATAGAGAAATACTTCCCGAACCTCACGGAAGAG
CAGAAAAAGCAGTTCGAGGCACTCGATGCATTATACCGCGACTGGAACAGCAAAATCAAT
GTCATCAGCCGCAAGGACATCGATAATCTGTACGAGCACCACGTGCTCCATTCTCTGGCA
ATAGCCAAAGCCATCCATTTCCGTCCGGGCACGGAGATTCTCGATTTCGGCTGCGGCGGA
GGTTTCCCGGGCATTCCGCTCGCTATCCTCTTCCCTGAATGCAAGTTCAAGCTGATAGAT
GGAACGGGCAAGAAAATCAGAGTCTGCAACGAGGTGGCTACGGCCATCAATCTGCAGAAT
CTCAAGGCAGAGCATCTGCGCGGAGAAGACGAAAAAGGCAAGTACGATTTCGTGGTAAGC
CGTGCGGTAATGCAGCTTCCTGACCTGATGAAGATTATCAAGAAAAACTTTAAGCAGAAG
GGGCAAAACGCTCTGCCTAACGGACTTCTGTGTCTGAAAGGCGGCAATCTGAAAGAAGAA
CTGAAGCAATACTTCAAGATTTCAGAAATCACTCCGCTCAGCACTTTCTTCGATGAAGAA
TGGTTCAGCCAGGACAAGCAACTGGTTTACGTTCCGGCTTAG
>61B_gene_id_64
ATGATAAAAGCAGCACTCTTCGATCTGGATGGCGTGGTTTTCGACACAGAATCACAGTAC
TCCATCTTCTGGGGAATGATAGGCAGGGAGTATCATCCGGAAATGCCCGATTTCGAATAT
CGCATCAAAGGACAGACTCTGGTTCAGATTTACGACAAGTATTTCACCGATGAAGCCGTC
TTCGCCCACATCGAAGGTTTTACAGGCGCAAAGGAGGAACAGGCTAAGATTACAGCCCGA
CTGGATGAGTTTGAAAAGACCATGCAGTATGAATATATTGCAGGGTTCGAAGACTTCATC
AGCGACTTGAAGCAGCATGGCGTAAAATGTGCTGTGGTAACGAGCAGCAACATTCAGAAG
ATGCTGAATGTTTATGAACGTCACCCGGAATTCAAGGCTTATTTCGACCGCGTGCTGACC
AGCGAGGATTTCGCCGAGAGCAAGCCTCATCCAGACTGCTATCTGAAAGGTGCAGCCTAT
TTCGGTGTGGAACCGGAGGACTGTGTAGGGCTGGAAGACAGCTTTAACGGACTGAAGGCG
GTGAGAGCTTCAGGAGCCTTCACCCTAGGTCTTGCCACAACGAACAGCAGAGAAGCCATC
CAGCCGCTATCCGACTATGTGATAGATGATTACAGAGGTTTCAGCTTTGCTGACTTGCAG
CGCATCGTGGAGAATGCGAAATAG
>61B_gene_id_65
ATGGGATATTTATCTACTGACAAGAAGAAAATTACCACCAAGACCTTCGCAGAAATGAAG
AAGGCTGGCGAGAAAGTAACCATGCTGACAGCATACGACTTTACAACAGCCGGAATTATA
GATGCTGCAGGAATTGACTCTATATTAATAGGTGATTCGGCCAGCAATGTGATGGCAGGA
AATGCAGACACATTGCCGATTACCGTAGACCAGATGATTTATCACGCCCGCAGCGTGGCA
CGTGCCTGCCAGCATGCTTTCGTGGTTTGCGACATGCCTTTCGGCAGCTATCAGATCAGC
AAGGAAGAGGCGCTGCGCAATGCTTGCCGCATGATGAAGGAAACGGGTGTAGACGCTCTG
AAACTGGAAGGCGGCGTAGAAATCTGCGAAACCGTTAAGGCGCTGGTTAATGCAGGTATT
CCTGTTCATGGTCATCTCGGACTTACCCCGCAGAGCGTGAACAAGTTTGGCGGTTATGGC
ATTCGTGCCAAGGAAGAGACTGAGGCACAGAAACTTATCAGCGACGCCATTGCGCTGGAC
GAAGCAGGCTGCTTTGCCATCGTGCTGGAGAAGGTTCCTGCTAAGCTCGCTGCAGAAGTA
AGCAAGAAGGTGAAGGCTGTAACAATCGGAATCGGTGCAGGTAACGGCTGCGACGGACAG
GTTCTGGTTTATGCTGATGCACTCGGAATGACACAGGGCTTCAAGCCTAAGTTCCTGCGC
CATTTTGCTCAGGTAGGTGAGGAAATGACCAAGGGTGTGAAGGCTTATATTGATGCGGTG
AAGACCGTAGATTATCCTAGCGCTGAAGAGAGTTACTAA
>61B_gene_id_66
ATGGATACACAAAACACACCAGTACATATCAAGCTGTGGCACAATGACTTCTGGCGATTA
TGCTTTGCCAACCTCTTGCTGATGTCGAGTGTGTACATGCTCATTTTTGCCATTCCTTAT
ATCCTGCTTCAGGAGAAGTATCAGATGTGGCAGATAGGGTGTGTGCTTCTTGCATACGGC
TTTGGACTTTTCCTGTTTGGCGGCTTCTGCTCTTATCTGGTGCAGCGCTACCGTAGGAAT
ATGGTCTGCCAACTTTCCATTTTAGGTGTAGTTGTTTGCCTTTCGGTTCTTTACTATCTG
GATACGTTCTGGAACATTAGGTTTTCTTTTGAGATTCTCCTGGCGGTCCGTTTCCTGTTA
GGAGCATTTCTGGGGCTGGCTCAGATGTCGCTTGCCAGTACGCTGGTTATTGATTCCTGC
GAGTCGTTCCAGCGCACCGAGGCTAATTATATTACCTCCTGGTTTGCCCGCTTTTCGATA
GCTGTAGGACCCTTGGTGGCATGTTTCGTTTACAACTATTTCGGTATGAACTATGTTTTC
CCTACGGCTTCGTTGCTAGCTTTGGGAGCCTTCGTGCTGGTTTCTCGCGCCAAGTTTCCT
TTTAAGGCACCTGCTGAAGGAATTAAGACTTTCAGCCTCGACCGCTTCTATCTGCCACAG
GGAACTCCGCTGTTTGTCAATATCATCCTGATTACTTTTTCTGCGGGATTATACTTTTCT
GTGCCTCATCCTACTGGCATCTTTCTGATGATTTTCGGAGGATTGGTCTTGGCGTTCCTG
GCAGAAAAGTTTGTCTTTGCTGATGCAGATCTGAAAAGCCAGATAATAGTAGGTCTGGTA
CTGCTGGGAGCAGCTCAGCTGATTTCGTTCGCAAGTCAGGAGTTTGCCGTAGAAATCTTG
GTTCCTGCCTTGTTGGGTTTCAGCTTGGGAATTATCGGAAGCCGTTTTCTGCTCTTCTAT
ATCAAGCTTGCCAAACATTGCCAGCGCGGCACGAGCGTAAATTCGTTCTTCCTGGCTTGG
GAATTGGGATTGAGCTTGGGACTCGGTCTCGGATTCCTGTTTCATAATATTCCGGCGAGA
GTGCATTTTGACGTAGATCATCCTGTATATAATATGGTTGAATCAGGGATGTTGCACTAT
GCACTTCTTGCAACAATCGTATCGTTACTGGTGTACAATTTCTTGGTTCATCCATGGTAC
ATGAAGCATAAAAACAGATAA
>61B_gene_id_67
ATGGCAGAAGCTATTGATATCCGCGAATTGAATATCCGGATAGAACAACAAAGTCAGTTT
GTTACTAATCTGGTAATGGGCATGAATAAGGTTATCGTAGGTCAGAAACACCTCGTAGAT
TGCCTTCTTATCGGTCTTCTCTCTGATGGTCATATCCTGCTTGAGGGTGTGCCTGGACTG
GCGAAGACACTTGCAATCAAGACATTGTCACAGCTTATCAGCTCCGACTATAGCCGCATT
CAGTTTACTCCTGATCTGTTGCCTGCCGATGTGGTGGGAACTCAGATTTATTCACAGAAA
GATGAGGCTTTCCATGTAAAGCGCGGTCCAGTCTTCGCCAATTTCGTTTTGGCAGATGAG
ATTAACCGTGCCCCAGCCAAGGTGCAGAGTGCGCTGCTCGAGGCAATGCAGGAACATCAG
GTTACCATTGGCGATGAAACCTTCAAACTGCCTAGTCCGTTCCTGGTAATGGCTACACAG
AACCCTATCGAGCAGGAAGGAACCTATCAGTTGCCTGAAGCACAGGTAGACCGTTTCCTG
CTGAAGGTAATCATCGATTATCCTACACTGGAAGAGGAGAAACTCATCATCCGCGAGAAT
ATCCAGGGCGGACTTCCTGAGGTTACTCCTGTAACATCAGCTGAGGAGATTCTGAAGGCT
CGCAAGATTGTAAACGAGGTTTATCTCGATGAGAAGATTGAGCAGTATATTGCCGATATC
GTCTTTGCTTCACGTTATCCTGAGCGCTACGGACTGGGCGAACTGAAAGATATGATTACC
TTCGGCGGCAGTCCTCGTGCCAGCATCTCTCTTGCCAAGGCAGCCAGAGCCTATGCGTTT
ATCAAGCATCGCGGCTATGTGATTCCTGAAGATGTAAGAGCTGTGGCTCATGACGTAATG
CGCCATCGTATCGGCCTTTCTTACGAGGCTGAGGCAAGCAATGTGACAAGCGAGGAAATC
GTAAGCCGCATCATTAATAAGGTGGAAGTGCCTTGA
>61B_gene_id_68
TTGGATACACAAGATATCTTAAAAAAGGTTCGGAAGATAGAAATCAAGACTCGCGGACTG
AGTCAGAACATCTTCGCTGGTCAGTATCATTCTGCCTTCAAGGGTAGGGGAATGGCCTTT
GCCGAGGTGCGCGAATATCAGTATGGCGATGATGTGAGAGACATCGACTGGAACGTGACC
GCCCGCTTTCATAAGCCTTACGTCAAGGTGTTTGAAGAGGAAAGGGAACTTACCGTGATG
CTGCTCGTAGACGTCAGCGGGTCGCTCGATTTCGGTACGATGAAGCAGATGAAGCGCGAT
CTGGCTACTGAGATTGCTGCCACACTCGCCTTCAGTGCCATTCAGAACAATGACAAGATA
GGTGTCATCTTCTTCTCTGACCGTATCGAGAAGTACATTCCGCCTAAGAAAGGAAGAAAG
CATATTCTCTATATCATCAGAGAAATGCTCAACTTCCAGCCGCAAAGCCAGCGTACCGAC
ATCGGCTGCGCCCTGGAATATTTCACCCGCGTGATGAAACGCCACTGCACAGCTTTCGTA
ATCAGCGACTTCTACGATCATAAGGATTTCCAGCATCAGCTGCAGATTGCCAACCAGAAA
CATGATGTAGTAGCCATCCAGGTTTACGACCCACGTGCCAAGGTGCTGCCTGATGTAGGA
CTGCTCAAGGTGATGGATGCAGAAACCGGACACGAAATGTATATTGATACAAGTTCGAAG
AAACTGCGAATGGCTCATACCCAGCAATGGCTGATGCAGCAGGAGAATCTGAAAACCGAC
TTTGCCAAAAGCAAGGTCGACTGGACTTCGATTGCCACTAACGAGGACTTCTCGAAGGCG
CTCCTGATGCTTTTCAAGCAGAGGGGCTGA
>61B_gene_id_69
ATGTTTAAAGTAAAGAATATCATATTGTCGCTCGCTCTCCTGGGGTGCTCAGGCTTAGCT
CAAGCCCAGCAGGTAGAGCAACGCATCGACTCGCTCCAGATACTGATAGGACAGCAGACC
GTGCTGCATCTGAAGGCTTCGGTAAAGCAGGGCGATAAGGTGCAACTGCCATCTTTCAAG
CCGCAGCAGCAAATTACGCCGGGAGTGGAAGTGGTAGAGCAGAGTAAGGGCGACACTTCG
CACATAGGCGACGACCGAATGGTGGTGAGTCGCGACTATACGCTGACTTCATTTGATGAA
AAGGTGTACGTGATTCCTGCGCTCAATGTGAAGGTAAACGGCAAGAACTGTCATGGCAAC
CAGCTTGCGCTGAAGGTGCTCACCGTGCCTGTAGATACGGTTCATCCCAACCAGTTCTAT
CCGCCCAAGGATGTTCAGGATAATCCTTTTTCCTGGAGCGAATGGAGTCCGCTGTTCTGG
TTGAGCCTATTGCTGTTAATCCTCTGTGGTGCATGGCTTTATCTGCGCAACAGACTGAAG
AACAATAAGCCAATCATCACCCATATCCGCATCGTAAAACGTGTTCCGGCTCATGAAAAG
GCGCTGAATCAAATCAACGTCATCAAGCAGCAGCACGTTGAGAATCAGGAAACACAGAAG
GCTTACTACACCCAGCTTACCAATACGCTGAGAGAATATATCGTGAGCCGTTTCGGATTC
AATGCCATGGAGATGACCAGTGCCGAAATCATCGAACGTTTGCGCGAAGCAGGCGACCAG
AAGATGATAGATGAACTGAAGGAACTCTTCCAAACTGCCGATCTCGTGAAGTTTGCCAAA
TATGAAACTCTGGTGAATGAGAACGACGCAAACCTGGTGAATGCCATCAACTTCATCGAC
CAGACCAAGACAGATGAGAAACCTACAGAAGAAAAGGTGGTTCCGCAGCTGACCAACGAA
GAGCAGAAGACGCAATCTCAGCGCCGCCTCATCAAGTCGCTCCTCTGGATAGGAGCCATC
GTAGGTCTGGCTCTGTTGGGTTACATCATTTATCAGTCAGCCATGCTGCTGATGTAA
>61B_gene_id_70
ATGGAATTTGCAAGTAAAGGCTATTTTCTGTTGCTCCTGTTGCTGATACCTTATATATTA
TGGTATTTCCTCTACAGGAAGAAGAATGCGCCAACCATGCGCATGAGCGACACGAAAAAG
TATCAATATGCTCCGAAGAGCCTGCGTGTGCGTCTCATCCATCTGCCAATGGTGCTGAGA
TGCATCTGCTTTGTGCTCATCGTCTGTGCGATGGCTCGTCCGCAGACGCATACGGCTTGG
GACAACAAGACGGTAGAAGGCATTGACATTATGTTGGCGATGGACGTTTCCACCTCTATG
CTTGCCGAAGATTTGAGACCAAACCGTATGGAAGCGGCTAAGGATGTGGCTACAGAATTC
ATCTCAGGAAGACCGAACGACAACATCGGTCTGACTATCTTTGCCGGTGAAGCTTTCACC
CAGTGCCCGATGACAACCGATCATGCCAGTCTGTTGCGCCTCTTGCAGGCAACCCGTACG
GATATTGCCGCCCGGGGACTGATTGACGATGGTACTGCAGTGGGAATGGGATTGGCCAAT
GCCGTGAGCCGCCTGAAGGATTCTAAGTCAAAATCGAAGGTTGTGATTCTTCTTACCGAC
GGCAGTAACAACATGGGTGAAATCTCGCCAATGACCGCAGCAGAGATTGCCAAAAGCTAC
GGAATACGTGTTTACACCATCGGTGTAGGAACCAACAAGGTGGCTCCTTATCCAATGCCT
GTGGCAGGAGGAGTACAGTACGTCAATATTCCGGTAGAGATAGATACGAAGACGCTGAGC
GATATTGCGCAGACAACCGATGGTAATTTCTATCGCGCTACGAACAATAACGAGCTGAAG
AAGATTTACAAGGACATTGATAAACTGGAGAAAACCAAGTTTAATGTCAAGCATTTCGCT
AAGCGCTATGAAGCTTATCAGCCATTCGCCTTGGCAGCTCTCCTGGTATTGCTGGTAGAA
ATCCTGCTCCGCATCACCTGGTTCAGAAGAATTCCGTAA
>61B_gene_id_71
ATGTTAAGATTTGAAGATCCTATATTTCTCTGGCTGTTGTGGATTATACCAGTACTGATT
CTGATCAGGCTGATAGGATGGAGAAGAAGAAAGGCTAAACTGAAGAAACTCGGCGATCCG
GAGCTTCTGAAACAGCTCATGCCCAACATCTCTAAATATCGCCCTACAGTGAAGTTTGTG
CTGATGCTCGCAGCCTTGGCGCTTCTTATCGTGATGGTAGCTCGCCCGCAGATGGGCAGC
AAGATTTCTCACGATAAGCGACATGGTATTGAAACCATCATCTGCCTCGATATTTCAAAT
TCCATGCTCTGTCAAGACGTAGTTCCATCCCGTTTGGACAAGAGTAAGATGCTTGTCGAA
AATCTGGTCGACAACTTTAACAACGACAAGATTGGACTCATCGTCTTTGCAGGCGATGCT
TTCGTGCAGTTGCCAATCACCACCGATTATGTTTCGGCAAAGATGTTTCTCCAGAACATA
ACCCCTGGTCTTATCCAGACACAGGGAACCAATATCGGAGCTGCCATCGATTTGGCTTCC
AAGAGTTTCACCCAGCAGGAGAATGTGGGCAGAGCCATCATCGTTATTACCGATGGCGAA
AACCATGAGCCTGGCGCACAGGAGGCAGCGGCTGCTGCCAACAAGAAAGGAATCAATGTC
TTTATCCTGGGCATAGGAAACACCAAGGGAGCGCCAATCCCTATGGGCGACGGCTCTTAT
CTGAAGGACAATGCGGGCAACACCGTAATGACCGCTCTGAATGAGCAGATGTGCAAGGAA
CTTGCCCAGGCAGGCAAGGGTCAGTACATTCATGTAGATAATACCAGCGATGCGGAAAGA
GCATTGAATGATGATATTGCCAAATTGCAGAAAGGCGATGTGACGAGTGTGGTTTACAGC
GCCTATGATGAACAGTTCCAGGCTGTAGGTATTCTTGTCATCCTGTTGCTTATCATCGAA
ATCTGTCTGCTGGAGGTAAAGAATCCTCTGCTCCGAAACATCAAGTTTTTTAAGAAAGAC
ATCAGGAAGCCTTTCTGA
>61B_gene_id_72
ATGAGATATTTAAGATATATATTGGTTTTTGCCCTGATGGTGCTGGGCTTGGCGAAGGTG
GGAGCACAGAACGACCGCAACTTCATCCGCCAGGGAAACCGCGCCTATCATAAACAGAAG
TGGGCTGCAGCCGAAACGCAATATCGCAAGGCTATCTCCAAGAACCAGAAGAATGCGCAG
GCTGTCTATAATCTGGGTTGCGCCCTGATGATGCAGCAGAAGGATTCGATGGCAATGATA
CAGTTTGAGAATGCTTCGAAACTGGAAACGAACAAGATGCGACGCGCCAGAAGTTACCAC
AATATGGGTGTGGTCATGCAGCAGCATCAGCAATATGCGCAGGCCATAGGATGTTATGAG
AACGCCCTGCGCTGCAATCCGCAGGACAATGCAACCCGATATAATCTTGCCCTCTGCAAG
AAACTGCTCAAAAACCAGAAGCAGAACAAGCAAAACGATAAGAATAAGAACAAAAAGGAT
AAAAACAAGGACAAAGACAATCAGAACAAAGATCAGAATAAAGGCAAGAACAAGAACGAC
AAAAACAAGAACAACCAGAATAAGAACAATCAGCAGAATCAGAACAATCAGGACAAGATG
AGCAAAGATAATGCTGAACAACTCTTGAACGCTGCCATCCAGCAGGAGAAGGATACGAAG
CGCAAGATGCAGAAAGCGATGAGTCAGCCTCGCAGAAAGCAATATGAGAAAAACTGGTAA
>61B_gene_id_73
ATGAAACATATAGGTTGGTTTATTATTATATGGGCAATGCTTCTGGGCTTCAGTTTGCAG
CTGAAAGCCCAGCGTATCAGTGTGTCGGCACCAACACACGTGGCGGCGGGCGAAAACTTC
CGTGTGGCCTATACCATCAATACACGTGATGTAGAGGAATTCCGTCTGGGCGGAGTAGGA
GAAGGACTTGAGGTAATCGCAGGTCCTTACACCTCATCGCAGTCCAGTTATCAGATGATC
AATGGCCATACTTCCTCTTCATCGTCGGTAACCATTACCTATACGCTCTATGCAGCTAAG
AACGGAACCTTTGGCATTGGTGCCTCTCATGCCATCGTAAATGGTAAAAAACTCTCTTCC
CATCCGGTTAAGATTACGGTTTCTGGCCATGCTGCACGCAACAACGGTGCACCTTCCATG
CACGGACAGAATGATTATAATGAACCACGTATGCGAACAGCCGGATCAAGAATATCAGGC
CGCGACCTCTTCATCAAGGTTACAGCCAACAAGCGACGTGTTCACGAACAGGAACCGGTG
CTCCTTACTTATAAGGTTTACACGCAGGTAGACCTTACCCAGTTGGAAGGCAAGATGCCT
GACCTGAAGGGATTCCACAACCAGGAAGTTCCGCTGCCTCAGCAGAAGACTTTCCATACT
GAGACCGTAAACGGCCGACCTTACCGATGCGTTACATGGAGCCAGTATGTTATGTATCCG
CAGATGACGGGAAACCTCACTATTCCAGCCATTACCTTCAAGGGAATCGTAGTTCAGCAG
AACAGAAACGTTGACCCGATGGAAGCTTTCTTCAATGGCGGCTCCGGCTATGTTGAAGTA
AAGAAAGATATTATAGCTCCTAGTGTGAAAATTCAGGTTGATCCGTTGCCTCAGCGCCCT
GCCAACTTCTCGGGCGGTGTAGGTAAATTTAATATTACTGCTTCCATCGACAAGAAGGAA
GTAAAGGCTGGAGAACCTATCACCATCCGTGTAGTGGTAGGAGGAATCGGAAACCTGAAG
CTGCTCAAGCAGCCTGTCATTACCTTCCCTAAGGATTTTGACAAGTACGATGCGAAGGTG
ACAGACAAGACCCGCCTTACAGCCAATGGCGTAGAAGGCAATATGATTTATGACTTCCTG
GCTGTACCTCGTAATCAGGGAAATTATACCATTCCTGCGGTAGAATTCACCTATTATGAT
ACTTCGGCTAACAAGTACAAGACAATCAAGACCCAGCCGTTTACGCTGAACGTAGAGAAG
GGCGATGGAACTTCAGACAATGAAACATCAGATTTCAGCAACAAGGATAAGGACATTCAT
GCGCTGAAACTGGGCAAGTCTAAGCTCCATGATATTGACGATATGTTTTACGGAAGCTTC
GGCTACTGGACCAGTCTGCTGGTTCCATTGGCAGCCTTCTTTGCCCTGCTCATAGTCTTC
CGCCGCCGTGCTCTCGAGAATGCCGACCTTGTAAAGGTCCGTTCCAACAAGGCAAACAAG
ATAGCAACCAAGCGCCTGAAGAAGGCTCATCTGCTGATGCTCGGTGGCAAGCAGGAAGAA
TTCTACGATGAAGTGCTCCGTGCTTTGTGGGGCTATGTAAGCTACAAACTCAACATGCCT
GCCGAAAAGCTCTCACGTGAAAACATCCAGGCTATGCTCGAAAAACATTGTGTAGAGGAG
AGAACTATCGAGAAGTTTACAACTGCGCTCGATGAATGTGAGTTTGAACGCTATGCGCCG
GGCGACCCTGCCGGCAATATGAACCGTACATTCGAATCAGCAATGACTGCTATTATGGAT
ATAGAAAATGCTATCAATGCAACGCGTAAGCAGCGTAAGAAGAGTGCAACCGGATATTCG
TTCGTCATGATGATCATGGTAATGTTGGGCTGCTCTGTTTCTGCAGGCGCTGTAACCAAG
AACAATGCTGATACGGAATATCAGAAAGGTAACTATCAGCAGGCCATACGCGACTATGAG
GAAATATTGAACAATTATGGTGTTTCTGCCGAAGTTTACTATAACTTGGGCAATGCTTAT
TACCGTACAGACAATATTACCAAGGCTGTGCTCAATTATGAGCGTGCCCATCTGCTCTCG
CCAGGCGATGAAGACATCAGCTTCAACCTTCAGTTTGCACGTAGCAAAACCATCGATAAG
ATTACTCCGGAAAGCGAGATGTTCTTCGTAACCTGGTGGAAGGCGCTGGTTAACTTTACG
AGTGTTGACTGTTGGGCTAAGACAGGCATCATTGCCATCATCATGGCGCTGGTTCTGGTC
TTGGTTTATCTCTTCGGTCCGCATATCGTGTTGCGCAAGATAGGTTTCTTCGGTGGAATC
TTCTTCGTGGCAGTCTTCCTGCTGAGCAATCTCTTTGCTTACCAGCAGCGGCAGATGCTC
ATTAACCGTACGGGAGCCATCATCATCGCTCCTTCGGTCAATGTGAAGAAGACTCCAGCC
AAGACGAGTGCTGACCTCTTCCTGCTGCATGAAGGAACCCGCGTTGATATTACCGATAAG
GCGATGAAAGGCTGGCGTGGAATCAAGGTTGGAGACGGCAGAGAAGGCTGGATTGAAACC
AAGGCAATTGAGGAAATCTGA
>61B_gene_id_74
ATGGATTTTAGTAGGATACAAGATTTTGACATGCAGCTGTTGCATGTGTTTAACGGCAGC
GAGAATGTCTGGCTCGATCAGATGGCGATGGCGCTTACGTCGGGCTGGACATGGATTCCG
CTTTATATCGTCCTCTTCGTTGTTGTGATAAGAAACAACGAGATGATGGGGCAGATTGCG
CTCGTGGTTGGAGGAGCGGTGCTCTGTATCTTTCTGGCTGATGGACTGGTGGATGGAATC
ATCAAACCGCTGGCTGAAAGATGCAGACCTTCCAGCGACCCGATGTTCAAGTATACGGTT
CAGGTGGTTGACAATATGCGCCTCAAGAGTTTCAGCTTCTGTTCGGCTCATGCAGCCAAT
ACGCTTTCGTTAGCTATCTTCTTCTCATTGCTTATCCGCAGCAAACTGGTTACGTGGACC
CTGTTATTATGGTCGCTCGTTAACTGTTGGACCCGTCTTTACCTGGGTGTTCATTATCCG
GTCGACATTCTTTGCGGTCTGGCTATCGGAGCAGTGGTGGGTGTTGTCGTTTATCTTATC
TACATCAGGATGTATTACCGCATCTCCCCAAAAATTAAGTATATTTCCAACCAGTATACG
AGTACGGGTTACGACTATGATGATGTAGATAAAATCATGACCGTAGTGATATTTACCCTT
ATCATGGTTGTGTTTTATGCCACCTGTCAGATGGCTTATCTTTAG
>61B_gene_id_75
ATGGATACAAAACACATTAAGATTAGTGATTATAATTATGATTTACCGGATGAGCGCATC
GCAAAATTCCCTATCGCCCAGCGCGACCACAGCAAACTGCTGGTCTATAAGCACGGCGAG
GTAAGCGATGATGTTTTCCATCATCTTCCCACATATCTCCCTCAAGGAGCCTTGATGATA
TTCAACAATACCAAGGTGATACAAGCGCGTCTGCACTTCCGCAAGGAAACAGGTGCGCTT
ATTGAGGTTTTCTTGATGGAGCCTGCAGAACCTACTGATTATGAACTCATGTTCCAGACC
ACCGGACATTGTTCCTGGCTCTGCATGATCGGTAATCTGAAGAAATGGAAAGAGGGAAGC
CTGAAGCGTGATTTCGAAATCAAGGGCCACAAGCTTACGCTCAGCGCCACTATGCGACGC
GGAGATGCTCTCGGTTCTGAAGCGCAGGAAATGGTTGCCAAAGGCGGAGGAACCAACTAT
TGGGTTGATTTTGATTGGGACAACGACAAGGTGTCTTTCGCTGAGATTCTCGAAGCAGTA
GGTGAGTTGCCTATTCCTCCATATCTCAACCGCAAGACAGAGGAGAGCGACAAGACCACC
TATCAGACGGTTTATTCTAAAATCAAGGGAAGTGTGGCTGCTCCAACTGCCGGACTTCAT
TTTACCGATGCGGTTCTCAAGGATCTTGATGCGCATGGAATCGACCGCGAAGAAGTAACC
CTGCATGTAGGAGCCGGCACATTCAAACCGGTGAAGAGTCTTGAAATCGAAGGTCATCAG
ATGCATACGGAATACATTGTTGTTCATCGCCGCAGCCTGGAAAAACTCATCAAGCACGAG
TGCCGGGTCATTGCCGTAGGAACCACCAGCGTCCGTACCATCGAGAGTCTCTATTACATG
GGCGTTCATCTGCTGAAGCATCCTGAGGCAAATGAAGAAGATCTGCACGTAAAACAGTGG
GATCCTTACGAGCTTTCTGAAGATGGCAATCTGGTAGATGGAATCACTCCGATGCAGGCT
ATCCAGGCAATCATCGATTATCTGGACCGCAACGGCTTGGAGGCACTCCATTCCAGCACG
CAGATTATCATTGCTCCTGGCTATCAGTATAAGATTGTGAAGATGCTGGTCACCAATTTC
CATCAGCCTCAGAGTACGCTCCTGCTCCTGGTGAGTGCTTTCCTCAAGGGCGACTGGAAG
AAGGTTTACGATTATGCTCTTTCGCATGATTTCCGTTTCCTGAGCTATGGAGATTCATCC
CTGCTCATTCCGTAA
>61B_gene_id_76
ATGATTTCAGTAGAAGGACTGAAAGTAGAGTTTGGCGTTAAGCCTCTCTTTCATGATGTA
AGTTTCGTCATCAACGACCGCGACCGCATTGCCCTGGTGGGTAAGAATGGTGCCGGAAAA
TCTACGATGCTCAAGATTCTCTGCGGTTTGCAGAAACCTACTGACGGCGTTGTGGCTATT
CCTAACGAAACCACTATCGGCTATCTGCCACAGGTGATGAAACTGCAGGACGATACGACC
GTGAAGGAGGAAACCCGCAAGGCTTTCGCCCATAATACCGAAATGAAGGCGCGTCTTGAC
AAGATGCAGCAGGAAATGGCCGACCGCACCGACTATGAGAGCGAAAGCTATGCTCAGCTC
GTAGAGAAGTTTACCCAGGAACATGAACGCTACATGATGATGGGTGGCGAAAACTATGAG
GCTGAGATAGAGCGTACCTTGAGCGGTCTTGGCTTTACGCGCGATGATTTCGATCGCCCA
ACCAAGGAGTTTTCCGGCGGTTGGCGAATGCGTATCGAACTTGCCAAGATTCTGTTGCAG
AAGCCTGATGTCCTGCTCCTCGATGAGCCTACCAACCACCTTGATATTGAAAGTATCCAG
TGGTTGGAGCAGTTCCTGGCGCAGAGTGCAAAGGCTGTGGTTCTGGTGAGCCACGACCGT
GCTTTCATCAACAATGTAACTAACCGTACCCTCGAAATTACTTGCGGAAGGGTAGAAGAC
TATAAGGTGAAATACGATGAGTATGTGGTGTTGCGTGCTGAACGCCGCGAGCAGCAGCTC
CGTGCTTACGAAAACCAGCAGAAGGAAATTGCCGACATCAAGGATTTCATCGAGCGGTTC
CGCTACAAGCCTACCAAGGCGGTTCAGGTGCAGAGCAGAATCAAGCAGCTCGAGAAAATC
GTGCCTATCGAGGTAGATGAGGTTGACAACAAGCAGATGCACCTCAAATTCCCTCCTTGT
CTCAGAAGTGGCGATTATCCTATCATCTGCGATGAGGTGCGCAAGGATTACGGCGCCCAC
ACCGTCTTCGACCATGTTACCTTTACCATCAAGCGTGGCGAGAAGGTGGCTTTCGTGGGT
AAGAACGGCGAGGGTAAATCTACCCTGGTAAAATGTATCATGGGTGAGATTCCTTTCACC
GGAACTCTCAAGATTGGTCATAATGTGCAGATTGGTTATTTCGCCCAGAATCAGGCGCAG
CTCTTGGATGAGAATCTAACTATCTTCCAGACAATCGACAATGTGGCAACAGGCGAAATG
CGTCTGAAGGTGAACGATCTCCTGGGCGCCTTCATGTTTGGCGGCGAGACTTCAGAGAAG
TTTGTCAAGGTTTTGAGTGGAGGCGAACGCAGCCGTCTGGCTATGATCAAGCTCCTGCTC
GAACCGGTGAATCTCCTCATTCTCGATGAGCCTACCAATCACCTCGACATGCAGTCGAAG
GATGTGCTGAAAGAAGCCATCAAGGCTTTCGATGGAACAGCCATCATCGTGAGCCATGAC
CGTGAATTCCTCGATGGTCTGGTAGATAAGGTCTATGAGTTTGGCGGCGGCAAGGTTCGT
GAGCATCTCGGTGGTATTTACGATTATCTCCGTGCCCATAATGCCGAGAATATTAATCAG
GCTCTTGCCAACCAGAGTATGGCTTCTGCCGGTTCGCCTTCTGCCAATACTTCCGGTTCT
TCTGTCGCATCAGGTTCTACAGCCGACAGTCTTGCCTCTGCCACATCCGGCAAGCAGAGC
TACGCTGAACATAAGGAACAGCAGAAGAAGATCCGTAAGGCTGAGAAAGCCGTGAAGGAA
TGCGAGGCGAAGATAGAGAAGCTGGAAGCGAGAAAGAAGGAGATTGATGAGCTTCTGATG
AAGCCGGAAAATGCAACCAACATGGAACTCGTGACCGAATACACCGAACTCATGAAGAGC
CTCGATGAGGAGAACGAGCGCTGGATGCTCCTTTCGGAAGAACTGGAAGAAGTTTCGAAA
TAA
>61B_gene_id_77
ATGAAAATGAAAATGATCTTACCGATGATGCTGATTGCAGCTTTGCCATTAGGCGCTGAT
GCTCAGAATAAATCGGGTCTTGTCATGAGCAATCTCGACCAGACAGTGAAGCCAGCAGAC
AGTTTCTATCAGTTTGCTACAGGTGGATGGCAGAAGAACAATCCTCTTCCTGCCGCTTAC
AGCCGTTATGGCAGTTTTGACCAGCTGGCTGAGAACAACAACAAGCGCATCAACACCATT
CTTTCTGAACTCCAGAAGAAGACTTACAAGGCTGGAACCATTGAGCAGAAATTGTCTGAT
TTCTACAAACTCTCTATGGATGTTGACAGCCGCAACAAGGCTGGAATCGCTCCAGTAAAG
CCTCTGATGGATGAGATAGAAGCTGCCAAGACCAAGGACGAGCTTCAGAAGCTTCAGGTT
AAGTATGCATGGATGGGGCTCGGCTTGAGCTATGGCGCAGGTTTCGCTGCCGATGAGAAG
AACGTAACCATGAACATCTACAACCTGATGCAGGGCGGTCTTACTCTCGGTGCCAAGGAT
TATTACCTCAACAACGATGCTGCAACCGTAGCTATCCGTGAGGCTTATAAGTCTTACCTC
AGCAAGATGTTCCAGCTCTATGGTTTCTCTGCTGATGAAGCTGCCAAGAAGGCTTCTGCC
GTATTCCTTCACGAAACAACGCTCGCTACTTTCTCTAAGAGCCGTACCGAACTTCGTGAT
CCTCAGGCCAACTACAACAAGATGACCTTGGCAGAATTCAAGGAGAATTATCCTAACATT
CCTCTCGAGGCACTTGCCAACGCCGAGGGAATCAAGAGCGAATATCTCAAGGAGATGATC
GTAGGTCAGCCTGCTTTCTTTGCCGGTTATGACAAGGTGGCAGCTGCAGAATGTGCAGGC
ACATTGAAGGCTTTGATGGAGTGGGACATCATCTGTAGTTCTGCTTCTTACCTCAGCGAT
GAGATTAGCGAAGCCCGTTTCGAATTCTTCGGTAAGATTATGAGTGGCCGTAAGGAGGAT
TATCCTCTTTGGAAGCGCGCTACTGTTCAGGTTGAGGCTCAGTTGGGCGAGGCGCTCGGT
AGCATCTACTGTAAGCGCTATTTCCCAGAAAGCTCTAAGAAGATGATGGAGACACTCGTG
AAGAATCTTCAGATCAGCCTCGGTCAGCGTATCGATGCTCAGACCTGGATGAGCGATGCT
ACAAAGAAAGCTGCCCACAACAAACTCGACAAGTTCTATGTAAAGATTGGTTATCCTAAC
AAGTGGACTGATTTCAGCAAGCTCAGCATCGACCCATCTAAGAGCTATTATGAGAACGTA
ATGGCTTGCCGCAAGTTTGCCAACGATAAGGAGATTGCAGAGAAGGCAGGAAAGCCAGTA
GATAGGGATGAGTGGTTCATGACTCCTCAGACCGTGAACGCTTACTACAATCCTACTACC
AATGAGATCTGCTTCCCAGCTGGTATTCTCCAGTATCCTTTCTTCGATCCTAAGGCTGAT
GCTGCATTCAACTATGGTGCTATCGGCGTAGTAATCGGTCATGAGATGACTCACGGATTC
GATGATCAGGGCCGTCAGTATGATGCTAGCGGTAATCTGAAGGACTGGTGGACAGCTGAA
GATGCAGAAGGTTTCAACAAGCGTGCTGATATGTATGCTGATTTCTTCAGTAACATCAAG
GTGTTGCCTGATCTGAATGCCAACGGCCGTTTCACCCTCGGCGAGAACCTTGCCGACCAC
GGTGGTTTGATGGTTTCATACAATGCCTTCAAGAATGCTACAGCCAAGAAGCCATTGAAG
AACAAGGATGGTTTCACTCCTGACCAGCGTTTCTTCCTCGCCTATGCAGGTGTTTGGGGA
CAGAACATTACTGATAAGGAAATCCGCAACCGCGTAAAGAATGATCCTCATTCTCTCGGC
AAGTGGCGTGTTGATGGTGCGCTTCCTCACATCGATGCATGGTATGAGGCATTTGGTGTA
AAGCAGGGCGACAAGCTGTTCATTCCTAAGAACCAGCGCCTGGAGCTTTGGTAA
>61B_gene_id_78
ATGATTACAGTTGATGGATTGACCGTAGAATTTGGCGGCACCACCCTATTCAAAGACATT
TCCTTCCAGATCAACGAGAAGGACCGTATAGCCCTGATGGGAAAGAATGGCGCAGGAAAG
AGCACATTGCTTAAGATCATTGCCGGTGTGAGAAATGCTAATCGTGGCACCGTTTCCGCT
CCCAAGGATTGCGTCATCGCCTATCTGCCTCAGCATCTGATGACCGAAGACGGCAGAACC
GTATTCGAGGAAACCTGTCAGGCGTTTGCCCATCTGCACGAAATGCAGGCTGAGATTGAC
CGCATCAACAACGAGCTCACCACCCGTACCGATTACGACAGCGATGATTACATGCAGCTC
ATTGAGAAAGTATCCTCTCTCTCAGAGAAATTCTACGCCATCGACATGACTCATTTCGAG
GAAGATGTAGAGAAGACGCTGCTCGGTCTCGGTTTCGAGCGCTCTGATTTCAACCGCCCT
ACCAGCGAGTTTTCGGGAGGATGGAGAATGAGGATTGAGCTGGCAAAACTGCTCTTGAAA
TCGCCAGACGTACTGCTGCTCGATGAGCCAACCAATCATCTCGACATTGAATCTATAGGC
TGGCTCGAAGACTTCATCATCAACAGTTCGAAAGCGGTAGTTGTCATCAGCCACGACCGA
AAATTCGTTGACGACATTACAACAAGAACCATCGAAGTAACCATGGGTCGCATCTACGAC
TACAAAGCCACTTACAGCCAATATTTGGAACTGCGCAAGGAACGCCGCGAACAGCAGATG
AAGAAATATGAGGAACAGCAGAAGATGATTGCTGAAACCAAGGACTTTATAGAACGCTTC
AAAGGCACTTATTCTAAAACCTTCCAGGTGCAGAGCCGCGTGAAGATGCTAGAGAAACTG
GAACTTATCGAAGTGGATGAAGAAGATACAAGTCGCCTTCGACTCAAGTTCCCGCCGAGC
CCACGAAGCGGTGCTTATCCGGTTCAGATGAGCGATGTGGCGATGTCGTTTGATGGCAAG
AAGATTTTCAGCGGCGTGAATCTTACCGTAGAAAGAGGCGACAAGATTGCCTTCGTGGGA
AGAAACGGAGAGGGTAAGTCAACGCTCGTGAAATGTATCATGGGTCAGCTTCAGAACGAA
GGAAAGTTGGAATTGGGACATAATGTGCAGATAGGTTATTTCGCCCAGAACCAGGCTTCT
CTGCTCGATGGCGAACTTACCGTATTCCAGACCATTGATGATGTTGCCAAAGGTGAAATC
CGCAACAAGATACGCGATTTGCTTGGAGCATTCATGTTTGGCGGAGAGGATTCTACCAAG
AAGGTGAAAGTATTGTCGGGAGGTGAGCGCACTCGCCTTGCCATTCTCAAGCTGCTGCTG
GAGCCGGTGAATCTGCTGATTCTCGATGAGCCTACCAACCACCTCGACCTGAAGACCAAG
GATGTGCTGAAACAGGCCTTGCTCGATTTCGACGGAACGCTCATCGTGGTTAGTCACGAC
CGTGATTTCCTCGATGGTCTTGTCAGCAAGGTTTATGAGTTCGGTCATGGTCGCGTCCGC
GAACATCTCTGCGGCATTTACGAATTCCTGGAATCGAAGAAGATGGAAAATCTTCAGGAA
CTGGAGAAGAAGCAATAA
>61B_gene_id_79
ATGGCTAAAGAGAAAAAATTTATCACTTGTGATGGTAACACAGCTGCCGCACATGTAAGC
TACATGTTTACTGAGGTTGCTGCTATCTACCCTATTACTCCATCATCACCAATGGCGGAG
CATGTAGATGAATGGGCTGCCAAAGGTCGTAAGAACCTTTTCGGTCAGCGAGTTTCTATC
CAGGAAATGGAATCAGAGGCTGGAGCTGCCGGTGCAGTTCACGGTTCTCTCCAGGCTGGT
GCCTTGACTTCAACTTACACTGCTTCTCAGGGTTTGTTGCTGATGATTCCTAACATGTAC
AAAATTGCTGGTGAGTTGCTCCCTTGCGTGTTCAACGTATCAGCTCGTACATTGGCTTCT
CACTCACTTTGTATCTTCGGTGACCACCAGGACGTAATGGCTTGCCGCCAGACAGGTTTC
GCTATGTTCTGCTCAGGTTCTGTTCAGGAGGTTATGGACCTCTCTGCAGTTCCTCACTTG
GCTACATTGGAGACAAAGGTTCCTTTCATTAACTTCTTCGACGGTTTCCGTACTTCTCAC
GAGTACCACAAGATCGAGGAGATGGATATGGAAGACATCCGTCCATTGGTTAAGGAAGAG
TTCATCGAGGACTTCCGTAACCGTGCTTTGACTCCTGAGCGTCCTGTTACTCGCGGTACT
GCTGAGAACCCAGAGACATTCTTCACTCACCGTGAGGCTTGCAACCCTTACTACGATGCA
ATTCCTGAGGTAGTAGAGAAGTACTGCCAGGAGATGACTAAGATCACTGGTCGTGAGTAT
CACCTCTTCAACTACTATGGTGCTGAGGATGCTGAGAACATCATTATCTTGATGGGTTCT
GCTACAGAGCCAGCTCGCGAGGCTATCGACTACTTGAATAAGCAGGGCAAGAAGGTTGGT
ATGGTTGCAGTTCACCTCTTCCGTCCATTCTCTGTTGACTTCTTGAAAAAGACTATCCCA
GCTACTGTTAAACGTATCGCTGTTCTCGACCGTACTAAGGAGCCAGGTGCAGAGGGTGAG
CCATTGTACCTCGACGTTAAGTCAGCTCTCTACGATGACGAGCGTAAGCCATTGATCGTT
GGCGGCCGCTACGGTCTCGGTTCTTCTGATACAACTCCAGCTAAGATTGTTGCTGTATTC
AAGAATCTCGAGTTGCCACAGCCTAAGAACCACTTCACTGTAGGTATCGTTGATGACGTT
ACATTCACTTCTCTCCCAGAAGAGGAAGAAATCCCAATGGGTGGCGACGACTTATTCGAG
GCTAAGTTCTACGGTTTGGGTGCAGACGGTACTGTTGGTGCTAACAAGAACTCAGTTCAG
ATTATCGGTAACAATACTAACAAGTATTGCCAGGCATACTTCTCTTACGACTCTAAGAAG
TCTGGTGGTTTCACCTGCTCTCACTTGCGTTTCGGCGACAGCCCTATCCACAGTGCATAT
CAGGTAAATACTCCTAACTTCGTAGCTTGCCATGTACAGGCTTACCTCCACATGTACGAT
GTAACTCGTGGTTTGCGTAAGAACGGTTTCTTCCTGTTGAACACTATCTTTGATGGTGAG
GAGTTGGTTAACTTCATCCCTAACAAGGTAAAGCGTTACTTCGCTCAGAACAACATCACT
GTTTACTATATTAACGCAACTAAGATTGCTCAGGAGATTGGTCTCGGCAACCGTACCAAC
ACCATTCTCCAGTCTGCATTCTTCCGTATTACAGAGGTTATTCCTTTGGATCTCGCTGTA
GAGCAGATGAAGGCATTCATCGTTAAGTCTTACTCTAAGAAGGGTCAGGACGTTGTTGAC
AAGAACTTCGGCGCTGTAGACCGTGGTGGTGAGTACAAGCAGTTGACAGTAGATCCAGCT
TGGGCTAACCTCGCTGACGATGAGGCTAAGGAGGATAACGCTCCAGCATTCGTTAAGGAG
CTCGTTCGTCCTATCAACGGCCAGGCAGGTGACCTCTTGAAGGTTTCTGACTTCGTTAAG
CACAACACAGTTGACGGTACATGGCAGAACGGTACTGCAGCATTCGAGAAGCGTGGTGTT
GAGGCATTCGTACCAGTATGGAACGTAGAGAACTGTATCCAGTGTAACAAGTGTTCATTC
GTTTGTCCTCACGCAGCTATCCGTCCATTCGTATTGACCGATGAGGAGCTCGCAGGCATC
GAGGGTCTCGCGACTCAGGATGTTAAGGCACCTAAGGCTTTGGCTGGAATGCACTTCCGC
GTCGAGATTTCAGTACTCGACTGTCTGGGTTGTGGTAACTGTGCTGACGTCTGCCCAGGT
AAGAAGGGTGAGAAGGCGTTGACAATGGTTCCATTCAACGTTGACGCAGAGGATATGGTC
AAGGAAGCTGCTAACTGGGAGTATCTCGTACACAAGGTAGCTTCTAAGCAGGATCTCGTA
GACATCAAGCAGAGCCCTAAGAACTCTCAGTTCGCTCAGCCATTGTTCGAGTTCTCTGGT
GCTTGCTCTGGTTGTGGTGAGACTCCATACGTCAAGTTGATTTCTCAGCTCTTCGGTGAT
CGTCAGATGATTGCTAACGCTACTGGTTGTTCTTCTATCTACTCAGCTTCTATCCCATCT
ACTCCATATACAAAGAACGCTAAGGGTCAGGGGCCTGCATTCGACAACTCTTTGTTCGAG
GACTTCTGCGAGTTCGGTCTCGGTATGGTAATGGGTAACAAGAAGATGAAGGAGCGCATC
GCTCACTTGCTCGAGGAGGCTAAGACTCAGGAGCATGTTCCTGCTGAGTTCGTAGCTGCT
GCTGACAAGTGGATGGCTAACATGAACGATTCTGAGGGTTCTAAGGAGGCTGCTGCAGAG
TTGAAGCCTCTCATCGCTGCCGGCGCTGAGAAGGGTTGCCCTATCTGCAAGGAGCTCAAG
ACTTTGGATCACTACCTCGTTAAGCGTTCACAGTGGATCATCGGTGGTGACGGTGCTTCT
TATGATATCGGTTACGGTGGTCTCGACCACGTATTGGCTTCTGGTGAGGATGTTAACATC
TTAGTACTCGATACTGAGGTTTACTCTAACACTGGTGGTCAGTCTTCTAAGTCTACTCCA
CTCGGTGCTATCGCACAGTTCGCTGCTCAGGGTAAGCGTATCCGCAAGAAGGATCTCGGT
CTGATGCAGACTACATACGGTTACATCTACGTAGCTCAGGTAGCTATGGGTGCTGACAAT
GCTCAGACATTGAAGGCTATCCGCGAGGCTGAGGCTTATCCAGGTCCATCACTCATCATC
GCTTACGCACCATGTATCAACCACGGTTTGAAGCGTAAGGGCGGTATGGGTCGTTCACAG
CACGAGGAAGAGTTGGCTGTTGAGTGCGGTTACTGGCACTTGTGGCGTTACAACCCACTG
TTGGCTGATGAGGGTAAGAACCCATTCACACTCGACTCTAAGGCTCCTAACTGGGAGAAC
TTCCGCGACTTCTTGCTCGGTGAGGTTCGTTACCTCTCTGTACAGAAGGCATTCCCTAAG
GAGGCTGATGAGCTCTTCTCTCAGGCAGAGAAGATGGCTAAGCTCCGTTACCAGACTTAC
GTTCGTAAGAGCCAGGAGGACTGGAGCGAGCAGATCTAA
>61B_gene_id_80
ATGGAAGAAGCATTCTTCAGAACACATACATACCTCGTAGAGCATACGGACGCACCAGTA
AGACGCACTCTGATGGACGAAATCGACTGGAGCGACCGTTTGATTGGCATAAAGGGAACA
CGCGGTGTAGGAAAGTCTACATTCCTCCTTCAATATGCCAAGGAGCACTTTGGCCCTACT
GACCGAAAGTGTCTGTATGTGAATATGAACAATTTCTATTTTCAAAGCAGAGGAATCGCA
GATTTAGCAGGTGACTTTGTTCGCCACGGCGGCAGAACCCTTCTCATCGACCAGGTCTTC
AAGCAGTCGGACTGGAGCAAGGAGCTGCGCAAATGCTACGACCTGTATCCAGAGTTAAGA
ATCGTGTTCACAGGTTCCAGCGTGATGAGACTGAAGGAAGAGAATCCTGAGCTCAATGGA
ATCGTGAAAAGCTATAATTTGCGAGGCTTCTCTTTCAGAGAGTTTATCAACCTGCAGACT
GGCAACAGTTTCCAGCCATATACACTCGATGAAATCTTGCGCAATCACGAGCACATCATC
AAGCAGATACTGCCCAAGGTGAGCCCGATGAAATACTTCCAGGACTACTTGCATCATGGA
TTCTATCCATTCTTCCTGGAGAACCGCAACTTCACAGAGAATCTACTAAAGACAATGAAC
ATGATGACCGAGGTAGACATCCTCCTCATCAAGCAAATCGAACTGAAATATCTCACCAAG
ATCAAGAGGCTCTTCTATCAGCTAGCTGTAGAAGGTGCCAAGGCTCCCAACGTGAGCCAG
CTTGCCGAAGAGATCAACACCAGCAGAGCTACGGTAATGAACTACATCAAGTATCTTGCT
GATGCGCGACTCATCAACATGATTTACCCTACCGGGCAGGAGTTCCCAAAGAAACCATCC
AAGGTGATGATGCACAACTCCAACCTGATGTACGCCATCTATCCTATCAAGATAGACAAG
CAGGAGGTGATGGAAACATTCTTCGTCAACTCGCTCTGGAAAGACCATAAGGTAAGCCAG
ACCGGCAAGGACCACTACTTCATTGTAGATGGTGAGAAGAAGTTCAGAATCTGCGATGCG
CAATCTCCAAACAAGGTGCGCAACAATCCCGACATCATCTACGCCCGATACAATACCGAG
GTAGGCAAGGACAACAGGATTCCGTTATGGCTTCTGGGTTTCCTATATTAA
>61B_gene_id_81
ATGGGGATTTTCTTCCCTATTTTGCGCTTTTCTTTATATCTTTGCACCATGAAGTTACAT
ATTTTCAATCCAGAACATGATTTGGCTTTGGCTGCAAATCTGAAACAGTTCACCGCGCCT
CATGCGGGTAGACAACTTAGAAGTGATCTTGCTTTCATTCCGGCTCTTTGGGCGGAAGAG
GGCGACCTCGTACTTGTGGATGATATTGATTTTGCGAAGAACAGGGTGCGCCATTTTGGA
GCTGAACTGAACAGCAAGGTTGAGTTTATCACCAAGCCTCAGCTGAAGCATCTGCTCAAG
ACGGAATTTCTGGACAGTGTTCATCCCTGGGGATGGAACCTGTCGCTGAAAGGTGAGTTG
GAGCGTTTGGGAATGCCGGAGATTATGTTGCCGACTGATGCTGTATTAAATAAGGTACGC
GAGGTGAGCAGCAGGCAATGGGCTGCCCTTCATCTGCAGCGTGGCGTGGAATATGTTACT
GAGACGGCTCGCGTCAAAGAACTCATTCTCCAGCACGGCAAAGCTGTTGTCAAGGCTCCC
TGGAGCAGTAGCGGGAGGGGAGTGAAATATGTGAGTGCTGAGGACTTCAGAACAGCCGGA
GATTATCCTACCTTCGAAAGATGGGTGGCAAACATGATTTATCATCAGGGCGGCGTAACC
GTAGAACCCCTATATAATAAGGTGAGAGATTTCGCCATGGAGTTTGAAATGAAAGATGGC
AAGGCGCTCTATCGCGGTCTTTCGCTATTCGATACGATCAAGAATGCCTATTCGGGCAAT
GTGCTCTGCTCTGAAGCTGAGAAGGTGGAAATGATGAAACCGCTCATTAGCGAGGCTCAG
CTTGCCGGAATCAGACAGCGTATCATCGAGGTAATGGAGCCGGCGCTGAAGGATATTTAC
AGTGGTCCGTTCGGCGTTGACATGATGATCTGCACGAAAGGGGAGAAGGATGAATTCTGC
GAGGCTGTGCTGAATCAGGAAGGTGAGGACGTAAACAGAACCGGACTGGGCGTGGTTCCT
TGCATCGAAATCAATCTGCGCAGAACGATGGGACATGTGGCAATCGATCTATACGAACAT
CTTGTGGCTAATTCGAGCGATGAGATGAAGACCAATAGGACGAACATCATGCGCGTGGAA
TATGATGGAAACAGATATCATCTCAGAATAAAGCCTGGCAGACCTTCGGAAGAGGCACCG
CTGCATTGA
>61B_gene_id_82
ATGTATAAGAAAGTATTTAGTGCAGCTATTTTAGCTTCAGCTGCAATGGCAATGACTTCT
TGCAGCTCAAGCAAGAATGCACAGAATGAGAACGCAACAAAGGCTGAGAAGATAACGGAG
GCAGAGGCTGCCCGTCCGTCAGCAGATGAGGAAATGGGCGAGGGTTATCTTGTCCTCTCA
GAGGCTCAGCAGAACATCGTGAAGAAGAACAACGATTTCGCTTTCAGACTCTATCAGCAG
ATCAGCGGCATGGATTCTGAGGTGGTTTCGCCAATGAGCATCGCCTATCTGATGGGAATG
CTTGCGAATGGTGCCGACGGCAAGACTCAGCAGGAGATTCTGAAGGCAATCGGTTGCGAG
GGCGTGAGCGTGAAGGAACTCAACGACTGTTATAAGGCGCTGATGCTTTCGGCTGGCAAA
TTTGACAAGCAGACAACCGTAAACATTGCCAATTTTATCGCCATCAATAAGAATTTCAGA
CTGAACAGTGATTTCGCTCACACCGTGGCCGATTCTTATCAGGCTGGTGTTGAGAGCATG
GACTTTACCTCTCCTAAATCTGCCACTCGCATTAATGACTGGTGCAAGAAGCAGACTAAA
GGCATGATTCCTAGCATCATCGACCAGGTAGACCCTGCAGCCGTTTCTTATCTCCTGAAT
GCTATTTATTTTAATGGAACCTGGCAGGAGAAGTTTGATGCGAAGAACACTAGACTCGAG
AACTTCAGCGGTTACACTCGTGATATAAAGAAGGTGAACATGATGCACCAGAACAAGAAG
TTTGCCTATACTGAAAATGATATGTTGCAGGCTGTAGAACTGCCATACGGAAATGGATGT
TATCAGATGACCGTTCTTCTTCCTAAGGCTGGCAAGAGCATCAGCGAGGTGATGAAGGAG
ATGGATGCTGATAAACTTCAGAAGTTAAGTAATGACATGGACCGTTGCCAGGTAGATTTA
AAATTCCCTAAGTTTACCACAGAGATGGATTTGTCGCTCAACCAGATTATTAGTAAATTG
GGAGCTCCAAGCATCTTCCAGCCAGGCACGGCAGATTTCAGCCGTTTTGCCAATGGCAGC
TTCTACGTATCGAAGATGTTGCAGAAGGCAAAGATTGAGGTAAGCGAGCGTGGAACCAAG
GCTGCTGCCGTAACAGCTGCTGTGATGCTGACCTCACTGGGTCCTCATGAGATGAAGCGT
GTAGAATTTCATGCTAACCGTCCATTCGTTTATTTCATTACCGAACGTAATAGTGGCGCA
ATTCTCTTCATGGGTCAGTTCCTGGGAGAATAA
>61B_gene_id_83
ATGGAAGAGAAACTATTGCAGATGAAGAGCTTGGTTGAAAGACTCAACCAAGCTTCGGAT
AGTTATTATAACGGAAAAGACGAACTCATGACCGACTATGAGTGGGACGCCCTTTTCGAC
CAGCTCAAGAGATTGGAAGAGGAAACAGGCGAAATTCTGCCTGACTCCCCAACTAATCGC
GTGTCAGAAGATTCTATCGTAGGAAAGAAAGAGGAGCATGAATTTGCCGCCCTCTCTCTG
GCAAAGACCAAACAGGTAAGTGATCTTGTAAAATGGGCAGAAGACCGCCCTATCTGGATT
TCATGGAAACTGGACGGACTGACCCTCGTAGTAACCTATGACGGCGGAATACTCACCAAA
ATCGTTACCCGCGGTAACGGACACATCGGCACCAACATTACCCACTTGGCTCCAGCCATT
TCAGGCATTCCTGCTACCATTTCAGAGAAAGGACATCTTGTAGTAAGAGGAGAAGCCGTC
ATTTCGTATGCTGATTTCGAACAGTTCATCATCGAAAGCGAAGGCGATTACGCCAATCCA
CGAAACCTCGCTTCAGGCTCACTCGCGCTGAAGGATATTGAAGAGGTGAAGCAGCGCCAC
ATCCAATGGATTCCGTTCACCCTGGTTTATACTGAGCGGGAACTTACCTCATGGGGCGAA
CGCATGCAAATGCTGAAAGACCTGGGAATGAATCCTGTAGAACGTGAGCGTATTGACCAC
CCTACCACAGAAAATATCCAGCTGGAAATAGACAAGTTTACGGAGAAGGTGACAAGCAAG
AAGAATCCTTTCCCGGTAGACGGACTGGTGATTTGCTACGATGATACGGCTTATGCAGCT
ACTGGGTCGGTTACAGGCCACCACGCTACGAGGGCAGGATTTGCCTTTAAATGGCAAGAT
GAACATGCTGACACCGTACTCGACCACATCGAATGGTCGTGCGCAGCCAGCACCATCACG
CCTGTAGCTGTTTTCAAACCGGTAGAACTAGAAGGAACCACCGTGCAGCGTGCCTCGCTC
TGCAATGTAAGCGAATGCGAGCGTCTGGGCATTGGTGACAAGGGAACCAGACTGCAGGTC
ATCAAGGCCAATAAGATTATCCCGAAGGTAATCAATATTACAGAGGTTGTGGGGAGTTTT
GTCATTCCCAACGAATGTCCGGTTTGCCATGCGCCAGCCGTAGTACGCGAGAGTGAGAGC
GGCACCAAGACTCTCCATTGCACCAATGCAGCCTGCCCAGCCAAACAACTTAAGAAATTT
GCCCGCTTCGTCAGCAAGGAAGGAATCAATATTGACGGAATCTCAGAACAGACTGTCTGG
AAATTCATCAATCATGGTTTTATCAGGGAATATGCAGATTTCTACAAACTGAAGAATTAT
GCGTTCGAGATTTCCTGTTTCGAAGGATTTGGCAAGAAGAGCGTAAGCAATCTTCTGGAG
AGTGTAGAGAAAAGCCGCCATACTGACGGTCGTCATCTGCTCTACGCTTTGAATATTCCG
CTCTGCGGCGGCGATGTGGCTAAAAAACTGCTCAGCCGTTACAAGGTGAAGGAACTGATA
GAAACGGCGCGCCTGAGCATGTTCGATGATGAGTTTGCAAGCATTGATGGTATTGGACCT
GAAAAGAGTGCCAAGTTTATCGCCTGGTTCAAGGATGATGTTCATTTCCAGCATGTGCAG
CATCTGCTGTCCGAGCTGATTATCGAGGAGCATGAGCCTGTAGAAACGGGAAACAAATGC
CAAGGACTGACTTTCGTCGTAACGGGAGATGTGCATCATTACAAGAACCGCAACGAGCTG
AAGGCTTATATTGAAAGCCAGGGCGGCAAGGTTACGGGAAGTGTGAGCAAGAGTACTAAC
TTCCTGATTAACAACGATGCAGCTTCGCAGAGTTCGAAGAACAAGAAAGCCCATGAACTC
AATATTCCAATCATTACAGAGGATGAGTTCATTGAAAAGTTTCAGGAGTAA
>61B_gene_id_84
ATGAAGACAAACTTCAGACCGGCGTATATAAAGGACTTTGCTGCTTGCTGGAAAGTCATC
GACCAGGCTCGCCAAAGTATGATAGAATCGGGACGTCATCAATGGACTGAGGAATATCCA
TCAGAAAAAGACATCAGAAAAGACATAGAAAATGGCAATGCCTTCGTTCTGACAGTAAAT
GAAGAGGTAGTTGTCTATGGAGCAGTCATATTGAATGGTGAACCCAAATATAAGAAATTA
GTAGGCAACTGGATTACTGATGGCGATTATTATGTAATACATCGCTTTGCCACGTTGCCT
AGTTTCCAGCGTGAAGGTTTAGCGCGTATTTTCATCAGTAAGGTGAACAGCATGTGCGAG
GTAGAAAAAATACCTAGCATCAAGGTTGACACCAGCTTTGACAACACGCCGATGATTAAC
CTCCTGTCTTCGATGGGTTTCTGCATCTGCGGACGTGTAAACTATGGAGGAAACAGAGGT
CAGCGTTTCGCCTTTGAAAAACTCTCCATAGCCATGGAACCTGCAGAATAA
>61B_gene_id_85
ATGGCAAAAAATAAGGTGTGGCACAATCTTTGCAGTTTCGCAAAACCGTCAGGCTGCCAG
ATGACAGCTGCCCGAGAAAGCAGCATTATCAGCAGACTGGGTCTAAGAAGTATAACATTA
AAATATTTTAATATGAACGCAAAGAAGGAAGTGCCTGTATTGCTTTTGACAGGCTACCTG
GGTAGTGGAAAGACAACCCTTCTCAACAAGATTTTAGCTAACGAAAAAGGTATTAAATTT
GCCGTCATCGTCAACGATATTGGTGAAGTCAATATTGATGCAGCCCTGATAGAAAAAGGT
GGCGTAGTAGGTCAGAAAGACGATTCGCTTGTTTCTCTCCAGAATGGTTGCATCTGCTGC
ACATTGAAGATGGACCTGGTAGAACAGCTCAAGGAAATCGTAGACATGAAGCGTTTCGAT
TACATTGTCATCGAGGCTTCCGGAATCTGCGAGCCTGCTCCTATTGCACAGACCATCTGC
TCTATCCCATCCCTCGGTCCTCAGTACATCGAGAATGGCATTCTGCGCCTTGACAGCATC
GTTACCGTAGTAGATGCTTTGCGCATGAAGGATGAATTCTCTAACGGCAGCGACCTGATG
AAGAAGAATATGGATGAGGAAGATCTAGCTTCGCTCGTCATCCAGCAGATTGAGTTCTGT
AACATCATTCTTCTGAACAAGGCTGCAGAGGTTGAACCTAAGGAACTGGAGCACCTTAAG
CAGATTATCCGTGCCATCCAGCCTAAGGCAGAAATCTTTGAATGCAACTATGGTGACGTT
GACTTGAATCTGATCGTCAATACCAAGAAGTTTGATTGGGAAACCGTAGCCACTTCAGCC
GGTTGGATTCAGGAGATTGAATCAGAAAGAAACGAAGAGCATGAAGAAGATGATGTAGAA
GAAGCACATGAACATCATCACCACCATGACCACGAGCATGACGAGCATGAACATCATCAT
CATCACCATCATCACGACCATAATCATGATCATGAAGGCGGAGAAGTTGAGGAATACGGA
ATCGGCACCTTCGTTTACTATCGTCGCAAGCCTTTCGACCTGGGTCTCTTCGATGATTTC
GTCGCAAGAAAATGGCCTAGAGACGTGGTTCGCGCCAAGGGAATCTGCTATTTCGATGAT
GAGCGCGACATGTGCTACGTGTTCGAACAGGCAGGCAAGCAGAAGACTGTAAAGCAGGCT
GGCCAATGGTTGGCTACCATGCCGAAAGGCGAACTCGCCCAGGTCTTGTTGAATAACCCA
CAGTTGCAGAAGGAATGGGATCAGGAATTGGGCGACCGCATGATAAAAATCGTATTCATC
GGTCAGCATATCAAGGAACAGAAAGATGCTATCATTGCTGAGCTCGACAAGTGTTTGGCG
TAG
>61B_gene_id_86
ATGAAAAAGTTTAAGGTTTTAGTTCTGACGGTTGTGGCAGTCCTTGCGCTGTCATCTTGC
GGCACTACTCAGACGGTGCCTCTGACCGGTCGCACTCATCGCATCTCTGTATCCGATGAG
CAGATTCTCAGTCTGTCTAATCAGGAATACACAAAGTACATGGCTTCTGCCAAGAAGTCG
ACCAATGCAGCCAATACGGCGATGGTTCAGCGAGTAGGAAAAAGACTTGCCAATGCTGTT
GAACTCTATTTGAAGCAGAACGGATTTGAAGCCGATGTGAAGAATTATTCATGGGAATTC
AACCTGGTACAAGATAAGTCAGCCAATGCATTCTGTATGCCTGGCGGTAAAATCGTGGTT
TATGAAGGACTTTTGCCTTACACTCAGAATGAAACCGGTTTGGCAATCGTTTTGGGTCAC
GAAATAGCTCATGCTGTGGCTAAACATAGTGCTGAGCAGCTCACCAAACAGCAGAATCAG
CAAACCGGTACAAGCATCCTGGGAACTGTGTTGAACCAGACAGTTGGTAATGGTGTAGGT
AATGTGGCAAGTGCAGTTGCCGGACGGTATTTCTCATTCCGCAATCTGAAGTATTCCCGT
GATAATGAAACCGAGGCAGATTACATGGGGCTTATCTTCGCTGCCATGGCTGGTTACGAT
CCTCAGCAGGCCATTCCTTTCTGGCAGCGAATGTCGCAGGGCTCTAGCAGCAATCAGAGT
GATATTTTCAGTGATCACCCTTCAGACACCAAGCGTATTGCTGACTTGCAGAAGGAAATG
CCTACTGCGCTGAAGTATTATAAACCTCAGACAACTTATAAGGTAGGTTCTACGAGCAAG
ACTTCTACAACCAAGAAGACCAGTAGCAAAAAGAAGACTATAACCCGCAGAAAATAA
>61B_gene_id_87
ATGGAGTATTTATCTCATAACCTTTGGCTGGTATGGACGTCGGTGATGTTCATCTGCCTC
ATCTTAGAGTTGTCTTCCGGCGATTTCTATGTTACTTGTTTTGCCATTGGTGCGCTCATC
AGCATTCCTGTGGCATTAGTAGGAGCACCTTTCTGGGTGCAGGTAGTGGTTTGGGCTATC
TGCTCTATGCTTAGCATCTGGTTGGTTCGTCCGCATCTGCTGAAATCGCTACATAAGGGT
GGGGAAGACCGCCGCAGTAACGCCGATGCGCTGGCAGGACAGATAGGGGAAGTGACAGAG
ATGATTCCTGCCGGAGGATTCGGCAGGGTAAAGCTGGATGGAGATGATTGGAAAGCGGAA
GCTCCACATCTTGCCGAACCGCTTGCTGTAGGCGATATGGTTCGAATCTTAGGTCACGAA
TCTATCATCCTCAAGGTAGAAAAAGTTTAG
>61B_gene_id_88
ATGAACATAGGAATTTATGTGCTGGTGGCTCTAGTAGCACTTGCACTCGTAGTGGTTAAG
AAAACCATCGTTATCATCCCTCAGAGTGAGACGAAAATCATAGAGCGTCTCGGACGATAT
TTTGCTACGCTCAAGCCGGGTATTAATGTCATCATTCCTTTCATTGACCATGCCAAGGAT
ATTGTGTCTATGAGAAACGGAAGATACGTTTATACAAACAGCATCGACCTTCGTGAACAG
GTCTACGATTTCGACCGTCAGAACGTAATCACTAAGGATAATATCCAGATGCAGATAAAT
GCGTTGCTCTATTTCCAGATTGTGGACCCATTCAAGAGTGTGTATGAAATCAACAATCTG
CCAAATGCCATAGAGAAACTGACTCAAACTACCTTGCGTAATATAATAGGTGAGATGGAA
CTTGACCAGACTCTTACCTCCCGCGATACGATTAACACCAAACTCCGTGCTGTTTTGGAT
GATGCAACCAATAAGTGGGGAATCAAGGTAAACCGAGTAGAGTTGCAGGATATTACACCT
CCAGAGAGTGTGCTCCAGGCCATGGAAAAGCAGATGCAGGCTGAACGAAACAAGCGTGCT
ACCATCCTGACTTCAGAAGGTGAGAAGGAAAAGCAGCGCCTGCTCTCAGAAGGTGAGAAG
GCTGCCATCGTGAACAAGGCTGAGGCTGCCAAACAGCAGGCTATCCTGAATGCAGAAGGT
GAGGCTACTGCCCGCATCCGTAAGGCTGAGGCCGAGGCTATTGCCATTCAGAAGATTACG
GAAGCTGTAGGACAGAGTACGAATCCAGCCAACTATCTCCTGGCCCAGAAATACATCAGT
ATGATGCAGGAAGTAGCACAGGGTAAGGATAATAAGGTGGTTTATCTGCCATACGAGGCA
ACCAATCTCTTGGGTTCTATAGGAGGAATCAAAGACCTTTTCAAGGGATAA
>61B_gene_id_89
ATGAAGAAAATCTGTATCGTTGCAGGTGCAAGACCTAACTTTATCAAGGTTGCGCCCGTA
ATTAGAGCAATTCGTAATGCTCAGGAAGCTGGTAACGAAATCAGCTATCAGTTGGTTTAC
ACAGGAAAAGAGGATGACCCGACACTGGAATCTTCTCTTTTCGATGACTTAGGCATTCAG
AAACCGGATGCTTATATCGGTGTAGACTGTCCAAACATGAACGAACTTACCGGACAGGTG
ATGGGTCAGTTTGAGCGCTATCTGCAGCAGAATGCTACAGATGTTGTCATTGTGGTTGAT
GATCTGGCTTCAACCATGGCTGTGGCTATTGTTACCAAGAAGCAGGGTGTGCAGCTTGCT
CATATTGCAGCCGGAACCCGCAGTTTTGACATTACCATGCCAAAGGAAATCAACCGTCTG
GTGATTGATGGCTTGTCAGATATTCTCTTTACCGCTGGCATTTCAAACAACAGCATCGCC
AACAAGGAAGGTGCAGAATTGTCTAAGGTTTACATGGTAGGAAATGTGCTTATCGACAAC
ATCCGCTTCCTTCAGTCTAAAATGCAGCGGCCTGAAGTCATGGACGAGTTTCATCTGAAA
GAAGGCGAATATATGGTTCTGACCTTGAACCGCAAGGCCATCGTCAATAACATTGATGAG
ATGAAATCGCTCATTTCTGTCATAGATGAAGAGGCGCGCCAGGTTGGAGTGAAGGTGATT
GCTCCGCTTCGAGGTAAAGCCTTGGGCTTCGTGCTCGCATTCAAGGCTTATCAGGAAGAG
AGTAATCATCAGAGTGGAATCCAGGTGGTTCAGCCGCTCGATTATCTGTCGTTTGCTTAT
CTTACAGCTCACGCCAAAGGTGTGATTACCGATTCGGGTAATGTGGCTGAAGAAGCTACC
TTCAATGGGGTTCCTTGCATTACGCTCAACAGCTATACTGAGCATATTGAAACTGTAAAG
GTGGGTACAAACGAATTGGTTGCTGAAGATCCGGAGTTACTGAAGCAATCTATGCAGAAA
CTTCTGAAGGGTGAATGGAAGAAAGCGGGCATTCCTGACAGATGGGATGGCCGCTCAGCA
GAAAGAATAGTCCAGATTCTCGCTGAATAG
>61B_gene_id_90
ATGCAATCAATTATGAAGAAAAAAATATATATTATCATCGCTTTTTGCACATTCCTCACT
ACAGAAGCAAGTGCACAGCAACAGGTAAGCTTCGGACCATTGCACAGTCCGGACAGTCCG
CGTGAAGAATGGTTGCTGCCTGGCGATACGGTTTACCAGGCAGGAAAACCTATGATTTAT
CAGGGAAAACCGGTGAAGAATGCATATATGACTCCTGCCCGACTATCAGATAAGAAAGAA
ACTCTCGGCAAAAACGGATTACTGGGTGATGCTTCGCTAGACAGCACCTATTATAATAAT
CCCATCTCCAACCTTACCAACAGCTTGAGTTATCCGTTGGGCTATGGCTGGGGGCTGCAC
AAGGGATTGAATCTCTCGGTAGATCTTTCTGCCTTTGCTACATTCGGCAAGAATGTGCCT
CACAGAGGCGGTTTCACCCAGACCATCGATGCAACCTACCTGACGCCACTCACCAAAGAC
AACAAACTTTGGTTGGCTCTGGGCACTTATATCAACAACGTAAACTATGGTGGAGACAGT
TATCATGACGGTGGAGTCTACGGCATTCTGGGCTACCAGTTTAATGAGCATTGGGAGGCT
TACGTTTACGGTCAGCTTAGTGTAGCCAACAATTACAATTCTCTTTACGGCCGTTATGGC
GGTTATGGCTATGGTCCCTACGGCTATTCGCCTTGGGGCTACGGAATGTATCCTTGGGGT
ATGGGAAGAGGAATCATGCCGGGTGGCTACGGAATGGGAGTACCTGGCGCCAACGTTTTA
GGAGCCGGTGTAAGATACACTAATTCCAAAAAGACTTTCTCTATCGGCTTAAACGTAGAA
GGAGTATGGTATGATAACAAGACGCCGTCCTATTTCAAGCAATACGACTATCCTGTGCCA
AAGGCGCCTGAAAAAGATTAA
>61B_gene_id_91
ATGAAGAAGATCATCAGATTATTGACACTCGCTCTTCTTACGGTGCCTGTTACGACATTC
GCTCAGAGTGAAGGCAATCAGAACACATCAGAACCAGCCGGAAAAGTTGTGGCGTCTAAG
CCCGATTCTCTGCTCGACTGGGAAACACCGCACGATCCAACTTGCCCTCAGGTGTTGCTG
GAAACTACGATGGGTAACATTCTCGTGGCTCTCTACAACGATACTCCCAAGCATCGGGAT
AATTTCCTGAAACTTGTCAATTCGGGCTATTATGACGGTTGCATCTTTCAGCGTGTCATC
AAGAATTTCATGATTCAGGGTGGCGATTATTCATGCAGAAAGGTGAACATGAAAAAGCCG
CAGAAGTTTGATGTAAACTATACGGTTCCGGCAGAAATCATCTATCCTAAATATTATCAT
AAGCGCGGACAGCTCTGTGCTGCTCGCGAAGGAGATGATGAAAATCCGGCCAAAGCTTCG
GCGTCTACTGATTTCTACATCACCTGGGGCAGAAATTTTTCTCCCCGGCAGATGGAATAT
TATGTAGAAAAACTGAAACGGGACGGCAAGTATTACGCCATTCCTTCAGAACAGTTGCAA
AAGGGCTACATCAAGCATGGTGGTGTTCCTCACCTTGACAACGGCTACACTGTATTCGGA
GAGGTGCTTGAAGGCATGGATGTGGTTGATAAGATTCAGAATGTGGCTACCGATAAGGCG
AACAACGACAGACCTCTCACGGATGTCGTCATTCTGAAAGCCAAGCAGATGAAGTAA
>61B_gene_id_92
ATGGGGCCTCAGCGTGCAGCCAAACTTTTTCAGGAGCGTTGCCCTAACGCTTCTTATTAT
GAAGTAACCCTCTATGGAAGTCTGGCTGCTACAGGTAAGGGACACATGACTGATGTGGCA
ATAGAAGAAGTGCTCAGACCTCATAAAACTGTGAATATTATCTGGCAGCCACAGACTTTC
CTGCCTTATCATCCCAACGGAATGAAATTTGTGGGCAAGGATCTGAACGGCGATATTATC
GATGAATGGACCGTTTACAGTATTGGTGGTGGAGCCATATCAGATGGTACTGCCGGCAAC
GAAGAGCTGGGCGCCAAGGATGTTTATGATCTGAACAAGCTCGCCGACATCAAGCAATGG
TGCTATGATAACGGACGCTCATTCTGGGAGTATGTTGAGAAATGCGAATCGGAAGATATC
TGGGATTATCTCGACATGGTTTGGCAAACGATGAAGCAGAGCATCAGAAATGGTTTGAAC
CATGAAGGTGTTTTGCCGGGTCCGCTGAAGCTACAGCGTAAGGCTGCCACCTATTATATA
AAGGCGAAAGGTTACCGTGCTTCCCTGCAGAGCCGCGGCTTGGTTTATGCTTATGCGCTG
GCTGTGAGCGAAGAGAATGCTTCGGGTGGTACCATCGTTACAGCTCCTACCTGTGGCGCC
TGTGGTGTATTGCCAGCTGTACTCTACCACATGTTTACTTCTCATGATATGAGTGAACAG
CGCATCTTGAGAGCCTTGGCTACAGCCGGATTGGTGGGCAACATCGTAAAGCAGAATGCT
TCTATCAGTGGTGCTGATGTAGGTTGCCAGGGCGAGGTAGGTGTTGCCTGCGCCATGGCT
TCGGCTGCAGCCTGCCAGCTTTTCGGAGGCAGTCCGGCTCAGGTAGAATATGCTGCCGAA
ATGGGATTGGAGCATCATCTCGGAATGACCTGCGACCCGGTTTGCGGACTGGTTCAGATT
CCTTGCATCGAGCGAAATGCCTTTGCTGCCGCCCGAGCTTTGGATGCAGACCTCTACGCT
TCCTTCTCAGATGGCCATCATACCGTATCTTTCGACCGTGTAGTTGAAGTAATGCGACAG
ACGGGTCATGACCTACCTTCGCTTTACAAGGAAACAAGCGAAGGCGGTTTGGCAAAGGGA
TTTCCAAGAGACATTTAG
>61B_gene_id_93
ATGGCACAGAAAGGTAATATTGGTGTAACGACAGAGAACATTTTCCCTGTCATCAAGAAG
TTCTTATATTCAGATCACGACATCTTCCTCCGCGAGATGGTTTCAAACGCCGTAGATGCT
ACACAGAAGTTGAAGACTCTTGCAGCTCAGGGCGATTTCAAGGGCGAGATAGGCGACACA
ACCGTTCGTGTCTCTCTCGATGAGAAGGCTGGAACCTTGACTATCAGCGACCATGGTATA
GGTATGACTGAGGAGGAAATCGATAAATATATCAACCAGATTGCATTCTCAGGCGTAACT
GACTTCCTCGACAAGTATAAGGAGAATGCCAACGCCATCATCGGCCACTTCGGTCTCGGC
TTCTATTCTTCTTTCATGGTAGCCAGCAAGGTAGAAATCATCACTAAGAGCTACAAAGAG
GGAAGCAAGGCTGTAAAGTGGAGCTGCGATGGTTCACCTGCTTTCGAAATCGAAGATGCA
GACAAGGCTGAGCGTGGTTCAGACATCATCCTCCATATTGCTGATGATTGCAAGGAATTC
CTGCAGAAGAACAAGATTGAGGAACTTCTGAACAAGTACTGCAAGTTTATGGCAGTGCCT
GTTGCTTTCGGCAAGAAGACCGAATGGAAGGACGGCAAGAATGTGGAGACTGATGAGGAT
AACATTATTAATAATGTGGAGCCTCTCTGGACCAAGGCTCCTAGCACACTGAAGGATGAG
GACTACAAGAAGTTCTATCACACCCTTTATCCGATGCAGGACGACCCGTTGTTCTGGATT
CATCTGAATGTAGACTTCCCATTCAATCTCACGGGTATTCTCTACTTCCCACGCATCAAG
AGCAGCATCGACATGCAGCGCAACAAGATTCAGCTCTATTGCAACCAGGTGTTCGTAACC
GACCAGGTAGAAGGCATTGTACCAGAATTCCTCACATTGCTTCATGGTGTAATCGATTCA
CCGGACATTCCGCTGAACGTAAGCCGCAGCTACCTGCAGAGCGACAGCAACGTGAAGAAG
ATTTCTACCTACATCACCAAGAAGGTAGCCGATCGTCTGAACTCTATCTTCAAGGAGAAC
CGCAAGGAGTTTGAAGAGAAATGGGATGATCTCAAGATCTTCATCAACTACGGAATGCTC
TCTCAGGAAGATTTCTACGAGCGCGCAAAGGACTTCGCACTTCTGAAAGATGTTGAGGGC
AAGTACTTTACTTTCGAGGAGTACAAGACGCTGATTAAGGACAATCAGACCGATAAGGAC
GGCAACCTGGTTTATCTCTATGCCAACAATAAGGAAGAGCAGTATTCTTATATCGAGGCT
GCCAAGCAGAAGGGTTATTCTGTACTCCTGATGGAAGGTCAGCTCGATACGCCGATGGTA
AACATGCTGGAGCAGAAGCTGGAGAAGAGCCGCTTTACACGTGTTGACGCCGACATCATC
GACCGCCTCATCGTGAAGGAAGATGCTAAGAAGACCGATTTGAGCAAAGAGCAGTCTGAC
AACTTGACAGAAGTATTCCGCTCTCAGATGCCTCAGCTTGACAAGGCAGAATTCTTTGTT
GAAATTCAGGCTTTGGGCGAACAGAACCAGCCAGTGCTCATCACTCAGAACGAGTACATG
CGCCGTATGAAGGCGATGAGCCAGTTCCAGGCAGGCATGAACTTCTACGGTCAGATGCCA
GACAGCTACAACATCGTACTGAACTCAGACCATGCTCTGGTAAAGAAGGTATTGGAAGAT
GCTGAGGCCAACACTGCTGAAACATTGAAGCCAATCCTTGCAGAAATCAAGGGTCAGGAA
GCTCGCCTTGCCGTACTCCATCAGGAGCAGAACAAGAAGAAGCCTGAAGAGATTACCCAG
CAGGAGAAGGATGATGTTCACAACACAGAGAAGGCCATCAGCGATGAGAAGGCTAAGCGC
AACGAAATCATCTCGGGCTATGCTAAGAACAACAACATTGTTCACCAGCTCATCGACCTC
GCCCTGCTTCAGAACGGTATGTTGAAGGGTGCTTCGCTCGACGCATTCCTCAAGAGAAGC
GTTGACATGATTAAGTAA
>61B_gene_id_94
ATGATTAAAAATATCGCCATCATGGAACAAACAAATTCAAATTACAGCATTATTGCTGAT
TATTACTCTGAACACTACAACGAGCTGAAGTTGTATGTCATGTCCCGTTCGCTTCCGGCA
GACGAGGCTGAAGACATCGTGCAGAATACTTTTGTGCGATTACTTCGAGGCGATAAGATG
ATTACGCCTGTTACTTTACCTTGTTTTGTATACACCATTGCCAAGAATCTGATTATCGAT
TATTACCGGCGCAAGCATAAGATTGAGGAGTATGAACACTTCCTGGGAGCTAGCGACTGG
ATGGGAAGATATGATGTTGATGGCGAATCAGTTTTCTCTGCCCAGCAGACCAACGAGATT
CTGGAGCGTGGCATTGCCCGGCTCACAGAGAAGAGAAGCAAGGTTTACCGCCTGAATCTC
TTCGAAGGAATGCAGGTGAGCGAGATTGCCCAAAGTCTGAACCTCGGATATAAAGCGGCT
GAGAATCGTCTGACTCTGGCTAGAAAAGAAATAAGAGATTATATGAAAAAAGAGTTGGCT
AGTTAA
>61B_gene_id_95
ATGATAAAGAAAATGATGTTTTTCATGGTTTCAGGACTTGTGCTGATGTTCACCTCGTGT
GGCGATCAGCACAAGGCTCAATCTCTTGTCAAGGATTTTCTTAATGAAAACCTCGTTGAG
CAGGACTGCAGCTATGAGCGGTTCTCCCGCCTCACTCCTACCGCCATGATCAGTTTCGAC
CAGATGAAGGTGATGCGACAAAATGTCAGCAAACTGCCTTACGTCAAGAAGAATATTAAT
TATAATGATGCAGCTTATCCCGACACCTTATTATATTTAAGGGCTACATACAAGCTGACC
AACCATCAGGGCGAGAAGCAGGAAGTAACCCAAACCTTTTATCTTGATAAAGGTTTGACA
AGAGTAATCGGGTTTAAGGAAAACTAA
>61B_gene_id_96
ATGAATAAAAGTGAATTGAAGCCTGCTCTCGTGTTCGAGCAGTTCGCAAAAATCAACGAA
ATACCTCGTCCTTCCAAGCACGAGGAGAACATGATTGAGTTTTTGAAATCTTTCGGAGAG
GCTCATCAGCTCGAAACGCTGGTAGATGAAACCGGTAATGTGCTCATCCGTAAAGCTGCC
ACTCCAGGCTACGAGCATGCAGAAACCATCATCCTGCAGAGCCACATGGACATGGTTTGC
GATAAACTGGTAGATGTTGATTTCGATTTCCACAAAGACGCCATCCAGACTTACGTAGAC
GGAGAATGGCTTAAGGCAAAAGGCACTACATTGGGTGCTGACGACGGTATAGGCTGCGCC
ATCGAGCTGGCTATCCTGGCAAGCAACGATATTGAGCATGGTCCTATCGAGTGCGTCTTT
ACACGTGATGAAGAAACCGGACTGACCGGTGCTCACGGTATGAAGGCGGGCTTTATGACC
GGAAAGATGCTCATCAATCTTGACTCAGAGGATGAGGGCGAAATCTTCGTATCCTGTGCC
GGTGGTCAGACAACCCATGCCACTTTCCACTTCTCACGCGAAGAGGCTCCTGCGGGTTAT
TTCTTCATGGAAGCTTCACTGAAGGGTCTCAACGGTGGTCACTCGGGCGATGACATCAAC
AAGAAGCGCGCCAATGCCATCAAGATTCTTGCCCGCTTCCTCTTCCTCGAAAATGAGAAA
CTGGATGGAAGTCTGCGCCTCGTAAGCTTCAACAGCGGCAAAATGCACAATGCGATTCCT
CGCGACGGAAAAATTGTTTTCGCCGTCAAAAATGCTGATAAGGAACAGGTTCGTGCCGAC
TGGAACATCTTTGCATCAGAAGTAGAAGATGAATTCCACGTAACCGAACAGGCTATGCTG
TTCAATATGAGCAGCACCGATGCTGCACCTGTCATCGAGAAAGCTGTAGCTGACAAGTTC
GTAATGGCTCTCCAGGCTGTAGACAACGGTCCGCTTACTACCTGTCAGGATGAGGCGATT
GCCTGGATGGTAGAAACTTCAAGCAATGTGGCAAGCGTGATGACCGATGAAAACAGCATC
AACATCGTAGCTTCTCAGCGAAGTAACGTGATGAGCAATCTGGAGAACATGACCAACACC
GTAAAGGCAGCCTTCCTTCTGGCTGGCGCCGAGGTAACTGTAGGCGACAAGTATCCAGCT
TGGAAGATGCGCGCCAACAGCGAGCTTACCGACCTGGCTGTGAAGGCTTATGAAAAGCTC
TTCGGCAAAAAGCCATTGGTAAAGGGTATTCATGCCGGTTTGGAATGTGGTCTTTTCTCA
GAGCGTTATCCTGAGCTCGATATGGTAAGTTTCGGTCCTACCCTTCGCAATGTTCACACC
CCAGACGAGGCTCTTCTCATTCCTACTGTAGAGATGGTTTGGGATCACTTGCTGGAGATT
CTCCGCAGCGTGGCTAAATAA
>61B_gene_id_97
ATGTTATTAAGCGTGTTAATAATTGCTATCTGCATGGCATTATTTTGCGTAAAGGTGATT
TTTAAGAAGAACGGCAAGTTCTCTTCCCAGCATGTGCACGACAATCCGGGCTTGCGCAAG
CAGGGCATTCATTGTGTGGTGGATCAGGACCGCGAGGCAAGGGAAGCCAACAAGGCTTAT
TAG
>61B_gene_id_98
ATGATAGAAAAAATGAGAAAGAACATTTTGAGTTCAGTGGCAATTGCAGCTGTTGCTGCC
CTGTCATTGGCATCATGCAACAAATCTCAGCCTCAGGTAGAGGCTAAGTCAGAGAGCAAG
GCTCCTGCTGAATTGAAGATTGCTTATGTAGAGGTAGACTCTATCATGACTCAGTATACC
TTTGCTAAGGAGTATTCTTCTATCTTGGAGAAGAAGGGTCAGAACATTCAGGCTACTATT
GCGCAGAAGGGCCAGCAGCTTCAGGCAGCAGCAGCCAACTTCCAGCAGAAGATTCAGCAG
AATGCTTACACCCGCGAGCAGGCTGAGGCTATCCAGGCTGGACTGCAGAAGCAGAACAAC
GACCTGCAGGGCTTGCAGCAGCGCTTGAGCAACGAGTTTGCTGCTGAGCAGGAGAAGTAC
AACAAGGCGCTCCACGACAGCATTGCCAACTATCTTGCCCGCTATAACAAGGACAAGAAG
TATAGCATCATCTTCTCTAAGAGCGGCGATAATCTGCTCTATGCTGACAAGGCTTACGAT
ATTACAAAAGAGGTGATTTCCGGCTTGAACAAGGCTTACAAGGGAAAGCTGAAGAAAGAG
GAGGCTGCTCCTGCTAAAAAGTAA
>61B_gene_id_99
ATGCTTCGTAAGGAAAGATACGATTTTATATTGAATCATTTCAGAAGTGCGCTGCCGAAT
GTAACTACCGAGTTGCAGTTCGGTAGCGCATTTCAGCTTCTGGTGGCTACCTTGCTTTCT
GCGCAATGCACCGACAAACGCATCAACATGGTTACGCCTGCTCTCTTTGCCCGTTATCCT
GATGCGCAGCACATGGCACAGGCGAGCGAGGAAGATATTTATGAGTTGATCAGTTCGGTG
AGTTATCCGAATGCCAAGGCGAAGCATCTTGCTGAAATGTCTCGCCAGCTGGTTGAGATG
TTCGGAGGTGAGGTGCCTGAGGCTGCGGATGATTTGGAGAAGTTGGCAGGAGTGGGGCGC
AAGACTGCGAATGTGATTCGTGCCGTATGGTTTGGTCATGCTACGATGGCGGTGGATACG
CATGTTTACCGTGTGAGTCATCGTATGGGGTTGGTGCCGAAAACGGCAGATACGCCCCGA
AAAGTAGAAGATTATCTGATGAAACACATTCCGGCTGAGGATATTCCGAATGCGCATCAT
TGGATTCTGCTGCATGGCAGATATATTTGCAAGAGTACGAAGCCGCTCTGCGATAAATGC
TTTTTTAATGAATATTGCCCAAAACTATTAAAGGACAGTAAGCTTTAG
>61B_gene_id_100
ATGAGGAATACATTTGGCAATCTTTTCACTCTCACTACGTTTGGAGAGAGTCATGGAATA
GCTGTAGGAGGCGTTATTGACGGATTTCCTGCAGGCATAGAAATCGACATGGACTTTATC
CAGAGCGAGCTGAACCGCCGACGCCCAGGACAGAGCCACATCACTACGGCCAGAAAGGAA
GCTGACAAGGTAGAGTTTCTGAGTGGTGTGTTCGAAGGCAAATCAACAGGAACCCCTATC
GGCTTTGAGGTGCGTAACCAGAACCAGCATTCTCAGGACTATGAGAACATGCGCTGTCTC
TTCCGCCCTTCTCACGCAGATTTCACCTATCACGAGAAGTATGGCGTACGCGACTATCGT
GGCGGCGGCCGTTCTTCAGCCCGCATCACCATTGCCCGATGCGTAGGCGGAGCTTTGGCT
AAACTTGCCTTGCGACAGTTGGGCATCAGCATCACGGCCTATACATCGCAGGTGGGCAGC
ATCGCGCTGGAGAAAGATTATCATCTGTATGACCTTAACACCATAGAAGATAATCCGGTG
CGCTGTCCTGACCAGCGGAAGGCGAAGGAGATGGAAGATCTCATCGCCCAGGTTAAGGCC
GACGGCGATACGATTGGTGGAATCATCACTTGCGTCATCAAGGGTTGCCCGGTAGGATTG
GGCGAGCCTGAATTTGGCAAGCTTCATGCCCAACTGGGTGCTGCCATGCTTGGCATTAAC
GCCGTGAAGGGTTTTGAATATGGTGAGGGATTTGCCGGAGTTACTGCCCGCGGAAGTGAG
CAGAATGATGTCTTTATCCCGAAGGCTGATGCTGCAGAGACGCCAGCTGATGCTGCTGTG
AATCAGGATATTGCTGCCCGTATTACAACAAAGAGCAATCATAGCGGAGGAATACAGGGC
GGTTTGAGCAATGGTCAGGACATCTATTTCCGTGTTGCCTTTAAGCCAATTGCTACTCTG
CTGATGGAGCAGAATACGGTAGATTTGGAAGGAAATGCCACCATGCTGACTGCCCGCGGC
CGTCATGATCCTTGCGTTTTGCCAAGAGCCGTGCCGGTGGTTGAAGCCATGGCTGCCATG
GTGATTCTGGATAATTATCTCTTGAATAAAACAATAAAACTTTAA
>61B_gene_id_101
ATGGAAACAAACAACAAAAACAAGTTTATTGTAGTTTCATACGCACTGTATGATGTAACT
AATGGTGACAACGGCGAGGAAATGCTCATCGAGCGCACAACCGACGAGCGTCCGTTCATC
TTCATCAGCGGTATGGGTGTTACCCTGCCAGCTTTCGAAGAGAAGGTGGTAGACCTGGCT
AAAGGTGATGAGTTCGACTTCCAGCTGGACCCAGAGCAGGCTTACGGACAGCACTATGAT
GAGCGCGTACTGGAGCTCGACAAGCAGATTTTTACCATCAACGGCCAGTTTGATGCACAG
CACGTACAGGTAGGCGCTATCATCCCATTGCAGAACGAGGATGGCAACCACTTCAACGCA
GTCGTGAAGAACATCAGCGATACAAAGGTAACCTGCGACCTGAACCACCCATTGGCTGGC
TTGAAGCTCAACTTCTGCGGCCAGATTCTCGAGAGCCGCGAGGCTACTGCTGAGGAGATT
GCCAAGATGGCTCAGATGATCAGCGGCGAAGGTGGCGGCTGCTCAGGTGGCTGCGACAAC
TGCGGCGGCGACTGCAAGGATGGCAACTGTGAAGGTGGTTGTGAAGGTGGTTGCGAAGGC
GGCTGCAACAAGTAA
>61B_gene_id_102
ATGGTACAGGAAAATCATATAGACAAGGCACTCGCCTTTATGGAAAGTCTCGAGAAACTG
GGCAACCAGCTCAAGGCGGCTGAGGAACACCAGAAGCAGCTCATCGCCCGAATGCTGGAT
CTCAAGAAAGAGAATCTGACCGACGGCGAGGAATATGCTGAACTCTCGCAGAAGAGCAAA
AGTCTGCAGGACATCATCGACAAATGGCGCCCTATCTATCTGGAGCGCATGGAGATGGTA
AAGAGCGTAAGCATTCAGAAAAGAAAAAGAAATAATAAAAAATAA
>61B_gene_id_103
ATGTGCAGGACTCACAAAGTAAAGAAAGGTAAAAAGATTATGAAGAAGATTATGGTATTA
GCAGTAGCTATGTTTGCAATGGCAACAGCTACTTTCGCAGCAGAAGAGGAGACAAATGCA
ACAGCAGCTTACAACATGAATGTAAAGATGTCTAGCTTGGCAGATGCTTTGAGCTTGAAC
ATCGACCAGGTAGAGGCTGTAGCTGATGTACACAAGAACTTCACCGCAGACATGATGAAT
GCTGCAACAGCAAAGGGTGAGGAACGTTCTGCAATGATTGACAAGGCAGTTTTGAAGGAT
CTCAAGTACATGCACGTTATCTTGAACAACAGTCAGTATCGTAAGTACGTGATGCTTCTC
AACACAACTCTTATCAATCGTGGTTTGAAGTAA
>61B_gene_id_104
ATGAAAAGAATTTTGCGAATTTTGATGATTGCCATCTGCTGCATGGTTTCATGCAATATG
GTGGCGAATGCGGGCAACGACAAACCTATCTCTGTAAATGCACTTCCTGCAAAGGCTCAG
ACCTTACTCAGCCAGCATTTCAATGGTCAGAAGGTGATGCTTGCTACCATTGAGTCGGGC
GTTGTGAGCAGAAGCTACGACGTGGTTCTGCAGAATGGCACGAAGCTGGAGTTCGACAAA
AAGGGAAATCTTACAGAGATTGACTGCAAGCAGGCCACCGTGCCAGACCAGCTGATTCCG
CAAGCCATCAAGAATTACCTGATGGCTAATTATGCAGGACAATCGGTGAAAAAGATAGAA
ATGAACAAGAATGAATACGAGGTAGAACTGGCTAACGGATTGGATTTGACCTTCAACAAG
CATTTCCAATTAATAGATATTGACTGA
>61B_gene_id_105
ATGAAGAAAATATTTATCATGAGCATTATAACCATGCTATCAAGCCTGTATTCTTGTCAG
GCGCAAAATAAGGGCTATAAGAGTCTGTCGGCAGATGACTATGAGAAAGCCATCGCTGAC
ACCGCAGTAATCCGTCTCGACGTACGAACCGCAGAGGAGTTTGCCAATGGGCATATTCGG
GGCGCAATCAACATTGACGTACTGAAATCAGACTTCGAGCAGAAGGCCGCTGCCACTCTT
CCCAAAAGCAAGACTATCGCCGTGAACTGCCGAAGCGGCAAGCGAAGCAAAAATGCCGCA
GCTATATTGACAAAGAACGGCTATCAGGTAATAGAACTCGATTCCGGCTTTATTGGCTGG
CAGGCAGCAGGAAAAGAAATCGTAAAGGAGTAA
>61B_gene_id_106
TTGCAATATATCTGCAAAAATACAAAAAATATTCAGAAAGTTGATTATATGGATGGATTT
TGTTGGCTGGGCGAACTCGATTTAACCTTATTTTATAAGATAGAGGGATATTTTGATAAT
CTGAAATCCTTAATGACCGAAAATGACCGTGACCGAAAATGA
>61B_gene_id_107
ATGATTAATTACAGCATCGTAATGCGTAGCGTGAACGCAAATCTTCTGGAAATCAACCAG
GCGAAGTCACGCATCAACCAGGCTAAGAAGGAGGGTACAACCCCTGACCCAAAGGACCTG
GAACTCGTGAAGACCGAGAAGCAGAACGCTTTCGCCATCTCACAGTACACTGACATCATG
ACCATCGAGAAGTTTGCCAAGCACATCACCTCTCATGGAAGTGTCTATTCGAGAGCCGAC
ATCAGCGCCATTCTCTACATCGCCGTAGACTGCATGCGTGAGATGTTGCTTGAGGGCAAG
AAAATCCGTCTGGGCGATCTCGGTGATTTCTCTCTCCTTCTCACCTCGAAGGGTGCTGAG
GATGCCGACAAGTTCACCGCGCAGAACATCACCGGCGTGAAGGTTCAGTGGGAGCCTGGT
CAGGAGTTTAAGAACCTTCGCGATGACGCCGAGTTCAACCTCGTAGCCAGCCGCAGTGCT
CAGGCAGCCGTTATCAAGGCGATTAAGGAGGGTAAGACCAACGTTGACCTCAACGCCCCA
ACCACTCCGGATAATACGCCAGGTGGTTCAAGCACCGGTCAGACCGGCAGCGAAGGCCAA
GGCTCAGAATCAGGCGGCGGTACTACCGGCAAGGACGATACTGGCGACGGCCTTGAATAG
>61B_gene_id_108
ATGTGCAAAATATTTCGTACTTTTGCAGCTGAAATGAAGAATAAAGGATATTTATACGCA
TTATATGCACTATTTTTGCTCGCTGCCTGTGCCGACAAGAAACCGCAGCAGGAGCTTACG
CCATGGGGAACTCCTGTAGGCGAAATGGAGCATGCTGACAACTCTGATGGGGCTGATGGT
GATGAAAAGAAACCAGCTTCAACCAGCAAGGGGCTTTCGCTCGAAGATATTCAGGCCAAT
GGTGAGCTCATCATGCTTACCGTTAACGGCCCTACTACCTATTATGATTACCACAGCCAC
GGAATGGGACTGCAATATCTGCTCTGCGAGAAGTTTGCCCAGCAGATCGGCGTGTCGTTA
CGCGTAGAAGAATGTAAGGATACGGCTGAAATGGTACGCAAACTGGAGAAAGGAGAAGGT
GATGTGATTGCCGTGCCCCTACCCCGAAAACAGACCAGAGGCAACCTGCTGTTCTGTGGT
GTTACGCCCGACAGTACCCGAACCCAATGGGCTGTGCAGAACGGTAACAAGAGTCTTGCC
GACACCCTGAACGGCTGGTTTAAGCCTAAGCTGATTGCTCAGGTCAAGCAGGAAGAATCG
TGGCTGCTTTCTTCTGCCAGCGTGCGCCGCCACGTTTATTCACCATTTCTGAACCGTTCT
AAGGGTGTTATTTCCCGCTACGACCACCTCTTCCAGCGCTATAGCGGAACGGCTCGCATG
GACTGGCGTCTGATGGCTGCCCAATGTTATCAGGAGAGCTGTTTTGACCCGAATGCGAAG
TCATGGGCTGGAGCTTGCGGACTGATGCAGATTATGCCAGGCACGGCTGCCCATCTGGGT
TTGCCGATGAGCATGATTCATGAACCTGAGGCGAATGTGGCTGCGGCAGCCAGATATATG
GCGGAACTGCAGGGGCATTTTTCTGACGTGGGCGACCCGTCCCAGCGCATGCTTTTTGCC
CTTGCTTCTTATAATGGTGGCTATTTCCACATCAGAGATGCGATGTCGCTGGCTCGCAAA
CATGGTCAGAATCCGCACAATTGGGGCGTAATTCGCGATTATATTCTGCGCCTTTCTCAA
CCGGCTTATTACACAGACCCGGTGGTGAAATACGGTTACATGCGAGGCACGGAGACGGTA
GATTATGTGGATAGAATCAGAGCCCGCTGGGGTGAATACAGCGGTGGTTCAGGCTTCCAT
GAGAGTCTTCGTGGCAGCGGTATGGGCAGCGGTTCCTTCCATGGAGCCCCTGTTAAATCC
AAGCGCCACTACCAGAATAAGTATCATATATAA
>61B_gene_id_109
ATGTTACGAATAGCAGTACAAAGCAAGGGTCGTCTTTTCGACGACACCATGAATCTTTTA
GCAGAGGCTGACATCAAAGTAAGCGCCTCTAAACGCACCCTTCTGGTGCAGTCAAGCAAC
TTTCCTCTCGAGGTTCTCTACCTTCGTGATGATGATATTCCTCAGAGCGTAGCCTCTGGT
GTGGCAGATATCGGAATCGTGGGCGAGAACGAGTTTGTTGAGCGTGGAGAGAATGCGCAG
ATTATTGACCGTCTGGGTTTCAGCAAGTGCCGCCTGAGCCTCGCCATTCCTAAGAAGATT
GATTATCCGGGATTGCAATGGTTCAACGGCAAGAAGATTGCTACTTCTTACCCTAACATC
CTGCGCAAGTTTATGAAGAAGAATAATATCAATGCCGATATCCATGTCATTACGGGTTCT
GTAGAAATCAGTCCGGGCATCGGTTTGGCTGACGGTATTTTCGATATTGTAAGTTCTGGT
TCTACTCTGGTCAGCAACAATCTTGCTGAGGTTGAGGTGGTGATGAAGAGCGAGGCTCTG
CTCATCGGCAACTGGAACATGGACGAGGAGAAGCATGAGATTCTGAACGAGATGCTGTTC
CGCTTCGAGGCTGTACGTTCTGCACAGGACAAGAAGTACGTGATGATGAATGCTCCTAAG
GCAAAGGTTCAGGAGATTACAGAAGTATTGCCAGGCATCAAGAGTCCTACGATTATCCCA
TTGGCTGATGAGGAATGGTGCTCTATCCACACTGTGCTCGACGAGAAGCGTTTCTGGGAA
ATCATAGGCAAGTTGAAGGAACTCGGTGCACAGGGCATCCTGGTAACACCAATCGAAAAG
ATGATATTATAA
>61B_gene_id_110
ATGAAGGTAATAAAGTATCCTGCAAAGGAGGAATGGAGCGAGATTGTAAAACGCCCACAC
CTGGATGTTTCGCAGCTGAATGCGACCGTACAAGGTGTACTCGACGATGTGAAAAACCAT
GGCGACGAAGCCGTGAAGCGTTACGAGGAGAAGTTTGATTATGCCCATCTCGATTCTTTG
GCTGTGACTGAAGCTGAAATCGAAGAGGCAGAGAAAATGGTTTCTCAAGAACTGAAAGAC
GCTTTGCACCTCGCCCATCATAACATTGCCGCATTCCATCATAGCCAGAAGTTTGATGGT
GTAAAGGTTGAAACTTGCCCTGGTGTAACCTGCTGGCAGAAGAGTGTGGCTATAGAGAAG
GTGGGATTGTATATCCCGGGAGGTACTGCTCCTCTCTTTAGCACCGTTCTGATGCTGGCT
ACTCCTGCCAAGATTGCGGGATGTAAAGAAATAGTACTGTGTACTCCTCCTAATAAAGAG
GGCAAGGTGAATCCGGCTATCCTCATGGCGGCAAAGATTGCGGGCGTAAGCAAGATCTTT
AAGGCGGGTGGCGTTCAGGCTATCGGAGCCATGGCTTACGGTACGGAGAGCGTGCCTAAG
GTTTATAAGATCTTCGGTCCGGGCAACCAGTTTGTCATGGCTGCCAAGCAGCAGGTTTCC
CTGCACGATGTGGCTATAGACATGCCTGCCGGTCCGTCTGAAGTTTGTCTTATTGCCGAC
GAAACAGCCAACCCTGTGTTTGCTGCTGCCGACCTGTTGTCGCAGGCTGAACATGGTTTC
GATTCTCAGGTTTTCTTCATTACTACATCTGAAAAGGTGTTGGATGATGTAAAGAATGAA
GTTGAAGTACAACTTGAACGTTTGCCACGTAAGGAGATGGCACAAACCTCGTTAGATAAC
TCTAAGTTTATCCTCGTGAAGACTGAAGAGGAGGCAATAGACCTCTGTAATACTTATGCG
CCGGAGCATCTGATTATCGCCACAGCCGATTACGAGCAGCTGGCAGAAAAAGTTGTGAAT
GCAGGTAGTGTATTCCTCGGAAACTATGCGTGCGAAAGTGCAGGCGACTATGCAAGCGGT
ACGAACCATACCTTGCCAACCCATGGTTATGCTTTGGCTTACAACGGAGTGAACCTGGAC
AGTTATAATCGCAAAATCACCTTCCAGCATCTTACAGAAGAAGGTATTCGTAACATTGGA
AATGCTGTAGTGACCATGGCGGAAAATGAGCAATTGGAAGCTCATGCCAATGCGATGAGA
CTGAGAGTGAACAGTTTGAAACAATAG
>61B_gene_id_111
ATGAAAGAATTGAAAGATTTGTGCCGAGAGAACATCTGGAATCTGGCACCTTACAGTTGC
GCCCGTACGGAGTTTGCAGGCAGAAATGCCCGCGTCTTCCTCGATGCCAACGAAAATCCA
TATAATGACCCTTACAATCGCTATCCTGATCCGCTGCAGGTTGAACTGAAGAAGCAGATC
AGCAAGATTAAGGGTGTGGCTGAAGAGAAAATCTTCCTGGGCAACGGTTCTGACGAGGCC
ATCGATTTGGTTTACCGTGTATTCTGCCGCCCGGGCAAGGATAATGTAGTAGCGATTGCA
CCTACTTACGGAATGTATGAAGTTTGTGCAGACATCAACGATGTGGAGTATCGTTCTGTA
TTGCTTGATGAAAATTATCAGATTTCTGCCGGAAAACTGCTGGCAGCCTGCGATGAACAG
ACAAAGGTTATCTGGTTCTGCAGTCCGAACAATCCTACGGGTAATCACATTAACCGCGAG
GCTATCGTAGAGGTGTTGCAGAAATTCCAGGGTATTGTCATCATCGACGAAGCCTACAGC
GATTTCTCTTCGGAGCGCACATTCCGCAGCGTACTCGACAGATTTCCCAACATGATTGTG
CTCAACACCATGAGTAAGGCATGGGGCTGTGCAGCCCTCCGTTTGGGAATGGCTTTTGCG
AGCAAGGAGATTGTTGACATATTCAATAAGGTGAAATATCCTTATAACGTCAATCTGCTT
ACTCAGGAGCATGCGCTGGAAGTGATGAAGAATCCGCTGAAGGTTGACGAATGGGTGAAG
AACATCCTGCAGGAGCGTTCTAAGGTAATGGCTGCATTCCTGGATCTGCCTATCTGCGAG
AAGGTTTATCCTACTGATGCAAACTTCTTCCTGGCTAAAATGACCGACGCCAATGCCATC
TATAATTATCTGGTGGCACAAGGCATTATCGTAAGAAACCGCAACAAGGTTCAGTTGTGT
GGCAACTGTCTGAGAATTACGATAGGAAACAAGAGCGAGAATGCTGAATTACTCGGTGCT
TTGAGACAGTACTAA
>61B_gene_id_112
ATGGATTATAAGTTAACAGATTTCTTACCTACCACCAAGAAAGAATGCGAGTTGCGCGGA
TGGGACGAACTCGACGTCATCCTCTTTTCAGGAGATGCTTACGTTGACCACCCATCCTTC
GGCCCTGCCATCCTCGGACGAATACTGGAAGCCAACGGCTATCGGGTAGCCATCGTTCCC
CAGCCCGACTGGCACGGCGATTTCCGAGACTTCAAGAAACTCGGTCGCCCTCGCCTCTTC
TTTGGTGTTTCTCCGGGTGCCATGGACTCGATGGTGAACCGCTACACGGCCAACCGCCGC
ATGCGTAGCGAGGACGCTTTCAGTCCCGACTCCCGCCACGACATGCGCCCCGACTATCCG
TCTATCGTCTATACGCAGATACTGAAGAAACTCTTTCCCGACGTACCTGTAGCACTAGGC
GGTATTGAGGCTTCGTTGCGCCGCATCAGCCACTACGACTATTGGAAAGACGAGCTCCGC
AAGTGCATTCTCTGCGATTCGGGCGCCGACCTCATTCTCTACGGAATGGGCGAACGTTCT
ATTGTTGAACTAGCCAATGCCTTTGCAGAAGGCAAGACGCTTAGCCAAATCCACGAAATG
CCGCAGGTGGTTTTCTACTGCAAGGAAAGTGAGATTCCGGGCGGTTTCAAGGACGATGAC
ATCATCCTCCACAGCCACGAAGAATGTCTCCACAACAAGAAGGGACAGGCTGAGAACGTG
CGCCATCTGGAGGAAGAAGCCAACAAGATGCATGCTCAGCGCATGATTCAGGAAGTTGAC
GGCAAATATGTAGTGGTGAATCCGCCTTTCCCGCTGATGACTACCGCGGAACTGGATGCG
GCTTTCGACCTGCCTTATACGCGTTTGCCTCATCCTAAATACAAGGGCAAGACCATTCCT
GCCTACGAGATGATCAAGTTCTCCGTGAACCTTCATCGTGGCTGTTTCGGCGGCTGTTCT
TTCTGCACCATTTCTGCCCATCAGGGTAAATTCGTGGTTTGCCGCAGCAAGGAGAGCATT
CTGAAGGAGGTGAAGAAAATCATCCAGATGCCTGATTTCAAGGGCTATCTGAGCGATTTG
GGCGGTCCTTCTGCCAACATGTACGGAATGCACGGCAAGAATCAGAAAGCCTGCGAAGTG
TGCAAGCGCCCGTCGTGTGTAAACCCTCAGATTTGTCCGAACCTCAATACCGACCACAGC
AAGCTTCTGGAGATTTATCATGCTGTAGATGCTTTGCCGGGAATCAAGAAGAGTTTCATT
GGTAGTGGTGTGCGTTACGACCTTCTGCTGCATAAGAGCAAGGACGAAAAGGTGAATCAG
GCGGCTAGAGAATACACGCGCGAACTGATTATCAAGCACGTGAGCGGCCGACTGAAGGTG
GCTCCCGAACATACGAGTCCGGAGGTCTTGAAGTTCATGCGCAAGCCATCGTTCGACCTC
TTCTACGAGTTCAAGCGCATCTTCGACAAGATCAACAAGGAAGAAGGTCTTAACCAGCAG
ATCATTCCTTACTTCATCAGTTCGCATCCGGGCTGTCATGAAGAAGACATGGCCGAACTT
GCCGTCATTACGAAGGGACTGGATTTCCATCTGGAGCAGGTGCAAGATTTCACCCCTACT
CCTATGACCATTTCTACCGAGACCTGGTATACGGGGTACGATCCTTACACCCTGGAGCCG
GTCTTCAGCGCCAAGACTCAGAAAGAGAAGCTTGCCCAGCGCATGTTCTTCTTCTGGTAC
AAGCCTGAAGAGCGCCGCGCCATCGAGAGTGAACTTCGCCGGATAGGCAGAGCCGACCTC
ATCGACAAACTCTACGACAGGAAGAGCATGGGTGGCAGTTTCAAGGGTAAGAAGACGCAT
TATGACGATAAGGCGATAGGTTCTACATACGATAATCCTGGTGTAGGAAAAGGTGCTAAA
GGCAAGCGTGGAACTGGCAGAAATGCGTCTGACCGCTATGCACCAAAGGGTTTCGGAAAT
GTAGGCTGCTATGATGAAGATAAATATCTGAACGAAGGCCGCCCATTAAGCGGAGGTGCC
GGCTTCTTCAAGAACAAGAAGAAAAAGAGCTTCAACCCTAATTTCGACAACGACAACCAC
AGTCGCAAGAACCGCTACAACAGCGGGGATAAGAACGAACGCGGCGGCCGTGGAAATCAA
GGTCGTGGAAATCAAGGAAGAAATGAAGGTAGAGGCAGAAGAAGATAA
>61B_gene_id_113
ATGTATAAGATTCAAGCCAACCAGTCTGGCACTCGCTCTATCGAAGTGAGCGACCAGCAT
TTAGAGACCATCGAAAAGTATCAGTTACTCCGCAACCTCGTAGACAGCAACGGCATTATC
GACGAGGAAGTGCTCGATAAACTGAAACTTAATGTGCGTTCACTCCTCGAGAGCAGCGAC
ATCAAGGATAAGGAGTTGCTCGATCTCTGTCTCGACGTCATCTACAATCAGAACATGAAG
GCGCTCGGTCTTCACAACCTCGTTCTGCTCTACGTAGACTGGAAAGACAAGAAGCAGGCT
GAGGCTGCAGCAGATGCAGAACCAGACGCAGTAAATGATTAA
>61B_gene_id_114
TTGCTGTTAGCCGCTGGAGCTTCGCTTCAGGCTAACGGCAAATCGTTTTTTCCTATCTAC
GACGAGGCTAACAGCGGCGCATGGCAAGGCATAGATTATGATGGCGACCCATGGGTGTTT
AATGTTTCCCGCCCTTATTTCGTTACGGCAGGACTACAGAACAGGCACCTTTCGCTATGG
GCCTCGCACGGACGGTATTATTATGCCGACAGAGATGTATGGAAATGGCAACGCCCTAAC
CTGTTTTGCACAAACGAAGATCTTTTTACCCAAACCATCGTCGTGCCCTACCTCATCCCG
ATGCTCCAGAATGCGGGAGCCATCGTCTTCACACCCCGTGAAAGAGACTGGCAGAGGAAC
GAAATCGTCATCGATAATGATGATGCTGTCAAGTCGGTTTATTATTTCGAAAAGGAGGCG
AGCAAGCGATGGAAAAAATGCGATTCGCTCGGTTTTGCCAACCGCTACCGACTGAAAGAT
GGGGAAAATCCGTTCCGCATGGGAACCGTGAGACAGGCGAAGGCTACCAAGCGCAAGAAA
ACTAGCCAGGTAAGCTACCAGCCCCGTTTCAAGGAAGCCGGCAAATACGCAGTCTACGTA
AGCTACCAGTCGCTCCCCAAGAGCGTGAGCGATGCAAAATACATCGTTTATCACAAGGGC
GAAGCCACGGAGTTTTCCGTTAACCAGCGCATGGGCGGAGGTACCTGGGTTTACCTGGGC
ACCTTCGATTTCGACAAGGGCTGCAACGAGTTCAACCGGGTAGTCTGCACCAACAAGGCT
TCACGCCGTGGAGTAGTAACTACAGATGCTGTCCGCTTTGGCGGCGGCATGGGAAACATA
GAGCGTGGCGGTTACACCAGCGGATTGCCCCGTTGCCTGGAAGGAGCCAGATACTACGCC
CAATGGGCTGGCGCTCCTTATAAGGTTTACGGCGGCCGAAAGGGAGAAAATGATTACGCC
GACGACATCAACACCCGTTCGCTGATGACCAATTGGCTGGGCGGCGGTTCGGTTTACATG
CCTGCCAAAAATGGCAAGCATGTGCCTATAGAACTCTCGCTGGCACTTCATAGTGATGCG
GGTTACAATAAGGACGGAAAATCTACCGTTGGAGCCCTTGCTATCTGCACCACAGATTAT
AACGACGGAATACTGAACAGCGGAATCTCCAGATTCACATCCAAGGATTTCGCCAGGGCT
TTGCGCGATAATCTCGTTACGGATCTGACAGCTCAGTTCGGAGAATTCGGCAAACGCTAC
CTATGGGACAGAAACTATTCTGAAACCCGTCTGCCGGAAGTTCCGTCGGCTATTCTCGAG
ATGCTTTCGCATCAGAATTTCCCTGACATGAGAATTGCTCAGGATCCGCTCGGAAAATTC
TATATCGCACGCTCCATCTACAAAACTATCCTGCGCTTCGTAAACAGCAATCATGGAACC
CGATACGTGGTCCAGCCGCTGGCTCCGCAGAACTTCAGCGTTACGCAGAACCAAGGCGTT
GCCCTACTCTCATGGACTGCTCAGCTGGACAAGACGGAACCATCTGCCCGCCCTACTTCT
TACATTATTTATAAGGCTGAGGGACAAGGCGGTTTTGACAACGGAACCATCGTGAACACC
ACCCGCTGCCAGATGCAGCTGGAACCGGGCAAACTTTACCATTTTAAGGTGGCTGCGGTT
AATGCGGGAGGAGAAAGTTTCACCACCGAAACCCTCTCTGTGCTCTATAATCCTGCTGCC
AGCAAGTCTGTGCTCATCGTAAACAATTTCCATCGCCTTGCCTCTCCGCAGGTCGTGGAT
GATGAGGAAAAGCAGGGATTTGACCTCAATCAGGATCCGGGCGTAAGCTACGGACTGACG
GCGGGATGGAGCGGCAAGCAACAGGTGTTCGACAGAAGCAGAATGGGCAACGAAACCAGT
TTCGGACTCGGTTTCAGCGGCAACGAAATGATTGGTAAGTTTGTGGCAGGCAATGACTTC
AACTACGTTCAGGCGCATGCTACAAGTATTGCAGCTTCGGGCAAATATAATATTTCCAGC
TGTTCGAGCGAAGTCATCACCAGCGGCAGGGTTCAGATGAAGAACTATCAGGCAGTTGAC
CTCATCAACGGACTGGAGCGCCATGACGGCTATACTCACACCTTCTTCAAGTCGTTCACG
CCTGCCCTGCAGAACAGCATCAGGCAATACGCCAGCCAAGGCGGCAGAATTCTGATAAGC
GGTTCTTACACCGGAAGCGACATGCAGACTGAAGAGGAACAGGCGTTCCTGAGCGATATT
CTGAAACTCAGCTATGAGCCTACAGGTTCTACGGCCATCACCAGGGAAATCAATCCCGAA
GATTCAACCATAACAGAAAGAGACAGTATTGTCTACACTTCGCCTAACGTCAAGGGTTTA
GGTCTGCAGTTCAGCTATTATAACGAGCTGAATGCCCAGCATTATGCGGCAACCCATCCC
GAGATATTGAAACCGGTTGGCAATTACGCCTTCACGGCGATGCAATACGATACGGGAACG
AGTGCGGCTGTTGCCTACAAGAGCACAACTTACCGTAGCTTCGTCATGGGATTCCCGCTG
GAATGCATCATCGACGAAAGAACCCGCACCAGCGTGTTGCTCGGCATTCTCAAATTTCTG
ACAGATTAA
>61B_gene_id_115
ATGGTAAAAGGAATTTGTCAATGGATATTGTATAAGCGCTTGGGCTATAAGAAAATCATC
ACCCAGGAGCTTCCTGAAAAGTATATTATCTGCATGGCTCCGCACACCAGCAACTGGGAT
CTGATCTTAGGCCAGCTCTTTGCCCATGCTGAGGGAATCAAATGTAATTTCCTCATGAAA
AAGGAATGGTTCTTCTGGCCGCTAGGTCCTATCTTCAGAAAGATGGGAGGTATTCCTGTG
TGGAGAAGCAAACATACCAGCATGACGGATAATCTGGCTGCAGAAGCGGATAAGCGCAAG
GCTTTCGGACTGTGCATTACGCCCGAAGGTACCCGCTCGCTCAACCCGGAATGGAAAAAG
GGATTCTATTTCATAGCCCTCAAGGCGCATCTGCCTATCCATCTCTATGGGCTTGACTAT
GAGAAGAAGGTCATCCAATGCACCAGGCAGATTATCCCGTCAGGAGATGTTGACAAAGAC
ATGCGTGAAATCAAGTTGTACTTCAAGGATTTCAAAGGAAAGAAACCGGAGAAGTTCACA
ATCGGAAATATTGATTAA
>61B_gene_id_116
ATGGCTAATAAAAGAGATTTAAAGCGCACGATCAACTACATTACAAGCGAACTTTTCGCC
GAAACAGTAGCTGCATCTTTGTATAATGGTAAGCCTACACAGGAAGATGTGGATGGCATT
CTTTCAGCTATCGTCATGATCAACGGCGATTACATCAGCCGCGTATCTCACCCGGAACCG
GGAATCACGAAGGGTGAATATTATAAGAAACTCACAGTCGACTTCAACAAGCAGGTGAGC
GAAATCATCGACCAGATTTCAAACCTGGCATAA
>61B_gene_id_117
ATGGAAAAAAGTGCATTGCAGATTACAAGAGCTGCTTATCAGCCAAAATTGCCTAAGGCT
CTCCAGGGCCCAGTAAAGGCAGTTGAAGGTGCAGCAACACAGTCAGTAGGTAATCAGGAT
GAAATCAAGGCGTTGTTCCCTAACACTTATGGAATGCCTGTTATTACATTCGAGGCAGGT
GAGGCTAAGGAACTTCCTGCTTTCAACGTAGGTGTTATCCTCTCAGGTGGTCAGGCTCCT
GGCGGTCACAACGTGATTTCTGGTCTCTTCGACGGTGTGAAGTCTCTCAACCCAGCTAAC
AAGCTCTATGGTTTCATCCTCGGTCCTGGTGGTCTCGTTGACCATAAGTACATGGAGATT
ACTTCTGAAATCATGGACGAATACCGCAATACTGGTGGTTTCGACATCATCGGTTCCGGA
CGTACCAAGCTTGAGAAGGAAGACCAGTTTGAGAAGGGTATTGAGATTCTTCGTGAACTC
GGCATCAAGGCACTTGTCATCATCGGTGGTGACGACTCAAATACCAACGCTTGCGTTCTC
GCAGAATACTATGCTGCTAAGAAGTATGGCGTACAGGTAATCGGTTGCCCTAAGACAATC
GACGGCGACTTGAAGAACGAGCAGATTGAGACTTCTTTCGGTTTCGATACAGCCTGCAAG
ACATATTCTGAGCTCATCGGTAACATCGAGCGCGACTGTAACTCAGCACGTAAGTACTGG
CACTTCATCAAGCTGATGGGTCGTTCAGCATCTCACATCGCTCTTGAGTGCGCTCTCCAG
ACTCAGCCAAACATCTGCTTGATTTCAGAGGAGGTAGAGGCTAAGGAAATGTCACTCGAT
GATGTGGTTACTTATATTGCAACTGCAGTAGCTAACCGTGCTGCTGAGGGCAACAACTTC
GGTACTGTTCTCATCCCAGAGGGCCTGATCGAGTTCATCCCAGCTATCAAGAAGCTCATC
GCAGAATTGAACGAGGTTCTTACAGACCCTGCAACAGGCGAGAGCCGTGAGTTTGCAAGT
GCTGAGGAGCAGATTGCATTCGTTAAGGGTGCCATCGCTAAGGACAACCTCGCAGTATTG
GAGTCTTTGCCAGCTGACGTAGCTCGCCAGCTTTGCCTCGACCGCGACCCTCACGGAAAC
GTACAGGTTTCTCTCATCGAGACAGAGAAGTTGCTTTCTCGCATGGTAGCTGAGAAGTTG
GCTGCATGGAAGAAGGAAGGCAAGTTTGTTGGTAAGTTCTCTGCACAGCACCACTTCTTC
GGTTACGAGGGACGTTGCGCAGCTCCTTCTAACTACGATGCAGACTACTGCTACTCACTC
GGTTTCAACGCTTCACGCCTCATCGCTAACGGCAAGACCGGTTACATGTCAATCATCAAG
AACACAACAGCTCCTGCAGCAGAGTGGATTGCAGGTGGTGTGCCAATCACTATGATGATG
AACATCGAGCGTCGTAATGGTGCTAACAAGCCAGTTATCCGCAAGGCTCTCGTTGAGCTG
GATGGCGCTCCATTCAAGTTCTTCGCTTCTAAGCGCGATGAGTGGGCTAAGGAAACAGCT
TACGTTTATCCAGGTCCTATCCAGTACTGGGGTCCTTCTGAGGTTTGCGACCAGACCACA
AAGACTCTCCAGTTGGAGCAGGCTAAGTAA
>61B_gene_id_118
ATGTCAACAAGACGAACGGCTTCTTCACAGAAAAAGAGTGCCATGGCGAGAAAGAAAACT
CCTCGGCGTGGCGGCTCCCGTGGTAGAAGGCGTTCGTCTTCTTTTTTGCAACGCTATCCC
CGTTGGGCGTGGTGGATAGGCGGAACGGCGGTTATCGTGCTCTATGTCTTTCTGTTCTAT
CATTTCTTTGTAGGGCCAACTGGTTTCCGATGGCGTGCGCTTTATGGCGATGCTGAATAT
CCTGAAGGTTACGAGATTCATGGAATCGACATTTCGCATTATCAGGGCAAGATAGACTGG
GAACGGCTCAAGAATGCGATGATCAAGGGGTGTCCTGTGCGCTTCGTCATCATCAAGAGT
ACGGAAGGTTCTTCACGGCTCGATGAGAATTTTCGCGAGAACTTTAATCAGGCTCGCGAT
TTCGGTTTCATCCGGGGTGTTTATCATTTCTGGAGCAATAAGTCGACAGCCCGAAAACAG
GCCTATTATTTCCTAGACCAGGTTCATCTTACGGATGGCGATTTGCCTCCGGTACTGGAT
ATTGAACATAAGCCGGCAGATAAGAGTGTGGAGGATTTCCAGCGTGATGTGCTTACCTGG
CTGCATATTGTAGAGGATAAGTATCATGTTAAACCTATCATCTACACCTATTATAAATTC
AAGGAGCAATATCTGAGTGCGCCTGTCTTCGATGATTATCCTTACTGGATAGCCCACTAT
TATGTTGACAAGGTTCAGTATAAGGGCAAATGGAAGTTCTGGCAGCATACGGATGTGGGC
AAGTTGCCGGGCATTAAAGGCTACGTAGATTTCAATATTTACAACGGCAGTTATTATGAG
CTCAAGCAGCTCTGCATAGGAAGCAATAATAATGAGAAGAAATTCATGGAATAA
>61B_gene_id_119
ATGAAATATTTAGTAGCAACATTCACAATTGAAACGACTGCCGACTTGATGCAGGACTGT
CAGGATCTGCTTGCCGATGGTGCAGCCGAAGTCGGATTTGAATCTTTTGAAGAAACAGAA
ACCGGACTGAAAGCGTATGTGCAGAAAGAACTCTTCGACAAAGAGCTGCTGGATGACCGT
CTTTCTGATTTCCCTATTGGGGATGCGGAAATTACCTACGAGGTGAAAGATGCAGAATAC
AAGGATTGGAACCAGGAATGGGAAGAACAGGGATTCGAACCAATTTATGTGGACAACCAG
GTGGTGATTTACGATGCGAAACATCCAGAACTCTATCCCGATACGAGCAACAGACCCGAC
ATGATAGAAATAGGTATTGAGGCGAAACTGGCGTTCGGAACAGGAAACCACGAAACCACA
CGCATGATTATTTCGCAGCTGCTCCACATGCCTATCAGAACCAAGCGCATCCTGGATTGC
GGAACGGGTACGGGAATACTTGCCCTCACCTGCTCAAAACTCGGAGCGAAAGACGTGGTA
GGCTACGATATTGACGAGTGGAGCGTGGAAAATGCCAAGCATAATGCCGTGCTCAACGGC
GTAACTAACATGGAAGTACTCTTTGGCAACAGTCAGGTAATCAACCACATCAGCGGCGTT
TTCGACCTGGTTCTAGCCAACATCAACCGCAACATTCTGCTCGACGACATGCGCGCTTTC
CGTAGCGTGATGAACATCGGCGGAACCCTGGTTCTGAGCGGCTTCTACGAAGAAGATATT
CCTGTACTCCTGGAGAAAGCAGAAGAACTGGGGATGCATGAAATAAACAGACAGATTGAC
AACAATTGGGCCTGCCTTGTTTTAGGTTCATAA
>61B_gene_id_120
ATGATGGATCTGGAAAGAGAAAAATGGAGAAAAAAATTAATAGGAGAACAGAATATGAAA
AGAAAGTATCTTCTTGCAGTCCTTATCGCAGCTGCGATGCCACTCACTTCGATGGCACAG
GACGATGACCTCTACTTCAATCCGAAGAAGGAGGCCAAAGAAAAGGCTGAAAGACGGGCT
CTGCTCCAGCGCCAGTATGCTGAACAGCGGGCACGTAGAGATAGTGTTTATCGGCTGTTT
TGGAGCGGAAGCGACCGTTCGGTAGATGAATACAATCGGGGCGGCAGAATCTTCAGCCAT
TATGAGAATGTAGGGAAAGATTCCCTGGGCAACGACATTATTCAGTTTCATGTGGGCAAG
GGTGTGGCGCCAGACAGCATTTATGATGATGCTTACTTCGCCCAGAAGTATGCTGACAGG
GATGAAGATTTCGTACGCACACGCGAGATGAGCCGATGGGACGGATTCTATGATCCGTGG
TTCTACGATTATTATGGTTACGGTCCTTACTACTGGCGCAGCCGCATGTGGGGCTGGCAC
AATCCTTGGCGCTACGGCTATTATGCCGGCTGGTATGATCCTTGGTTCGACCCTTGGTAC
GATCCATGGTATTATGGTTACTGCGGCTGGTATGGTGGCTGGTACGACCCTTGGTATTAT
GGCTGGGGCGGCTACTACAATCCTTGGTATTGGGGCGGTCCGGTAATCGGACATGTTAGC
TATGGTGGACGCAATTCGGGCGGTTATGCAGGAAGCAGAACTTATCGTTATAATGGCGAT
AAAGGCTATGCTGGCAACAGTACTTACCGAAGCAACAAAAACCGCAATTTCGGCGGTCGC
ATCAACGGTAATGGCCGTTACAATAGCGTTCGCAACAATAATAATACCAACAACTTCGAC
CGCAGCAACTTTGGCGGATTCGGAAACCGTAGTGGAGCCAGTTTCGGAGGCGGATCGCAT
TCCGGTGGTGGAAGCTTTGGCGGAGGAGGCGGTAGCTTCGGAGGCGGCAGTCGCTCAGGT
GGCGGCGGCTTTGGTGGAAGAAGATAG
>61B_gene_id_121
ATGAAGAATTTAAAATATTTATTCCTGGCTTCATTGGGACTCATGTCAGCCCCAATGTTG
GCTCAGGAAACTTATCAGGATACTAAGTTTGCAGAAAATTCCCTCACGGGTACTGCACGC
TATGTAGGTATGGGTGGAGCTATGGAAGCCTTGGGCGCAGATATTTCTACCATTTCCAGC
AACCCTGCCGGTTTGGGTCTGTTCAGAAAGAGCATGGCAAGTTTCTCGGCTGGCGTTGTG
GCTCAGCCTGGAGCTGATACGGAACTCAATTTCGATAAAACTCCTTTTGGCTTCGACGGA
AAGAAATCGGTTCCTAGTTTCGACCAGATTGGTTTCGTTTGGGCTGCTACAAATGGCGAT
TCGAATGTAAAGCTCAACTTCGGTTTCAACTACCACAAGAGCACGAATTTCTCTCAGATT
CTTTCTGCTGCCAATTATCTCAACGGAGCATCTCAAACCAAATGGGCTTCTGCCAAGACG
GCTTATGCTAAAGAATTGGATGAGAAACATGGTAAAGATGCAGGCGATCAGATTTGGAAT
GCTGTAGATGCTAACTATAATGCGTTGATGGGTAAAGACGAGGAAGGAAACCAGATGACC
TACGATGGCCGTTCGTTCCTCTTTGGCCAGTATCAGAAGGGCTACATAGGCGAATATGAT
TTCAACATTAGCGTGGGTTTCAACGACCGCGTATGGTTGGGCTTCACCTTGGGCATTCAT
GATGTTCATTACCGCAGCAATTCTGTTTATACAGAGAATTATGTGGCTGATAAGGAGGCT
TACGGAACAGCTTGGGAAAGCCAGCGTATCACGGGTACGGGTTATGATGCAAAACTGGGT
ATTATCTTCCGTCCGGTAGAAGATTCTCCTTTCCGTATTGGTGCTTATGTCAATTCGCCA
GTATTTTATGATTTGTCGATGGATGGAACAGCTGACCTGGAACTCGTTGACAAGAATATA
ACGGACGATAAGGGCAATTATGCTGAGGCTAGCAATACGAACAGTTCCAGCCTCGATTAT
CGTCTGAATACGGCTTGGAAGACGGGTATCAGCTTGGGTCACACCATTGGCAGCAATCTT
GCCCTGGGTGCTACTTACGAGTATGCATGGTACAATCACATGGATAATCGTGTGAAGGAT
GGCGGTTATTATGATGGTTATTGGGACGAATATTATGAAACCAGTTCAAGCGATGACCTC
ATGAATGATCATACCAAGCAGTCGTTGCAGGGAGTGAGCACGCTGAAGCTGGGTTTGGAA
TACAAGCCTGTCAGTATGTTGGCGCTCCGTCTGGGTTATAATTACGTTTCTCCGATGTTC
AAGGAGAGCGCAGACCGTGACCAGACAATCCCTTCTCAGGGAACAATCTACGCCACCTCT
ACAGATTATACCAACTGGAAGGCGACTAACCGATTTACAGCCGGCGTAGGTTTCAACTAC
GAGAAGCTGTCTATTGATGTGGCTTACCAGTACAGCTGTCAGAATGGTGACTTCTATCCA
TTTGCAGCCTGGGAGGAGCTTGGTGCGAATGCAGCTCCTGCAACAAAGGTTGACAACAAG
CGCCATCAGTTGCTGATGACCGTTGGCTATAGGTTCTAA
>61B_gene_id_122
ATGAAAAAAGTATTTTTAATCTTTCAATTACTCCTTGTAGTAATGCTGGCTCAGGCGCAG
ATGATGAACCCTGTGAAGTTCACCAGCTCGCTGAAAACAGACGGAAGTGCTGTGGCCGAA
ATCGTGTTTAGCGGAAAAATCCAACCGGGATGGCACGTCTACTCTACCGGTTTGGGAGGC
GACGGACCTATTTCAGCTTCGTTCAACGTAAATAAGCTTGAAGGAGCTGAGCTCGTAGGC
AAACTTCAGCCACGTGGCAGAGAGATTGCAAAGTTCGACCCTCTCTTCGAGATGAAACTC
CGTTATTTTGAAGGTAGCGTTACCTTTGTACAGAAGGTGAAGTTTACCCAACCTAATTAT
CATATTGATGCCTATCTGGAGTATGGCGCCTGCAACGACCAGAACTGTCTGCCACCAAGC
GAGGCAGCATTTAAGCAGAGTGGTAAATCGCCAGCCGTTGATACTCCTGCAGCTGGGGCA
AAAGATGCTCTGAATGCAAAGGATGCGAAGGCGATTGATCCTGCCCTTGCTGCCAAGATG
AAGGCCGATTCGCTTGCCAAGGCCGCTGCCCTGGCTCAGACCGATAGCGCTACTCAGCCC
GTAGATTCCGCAGCTTTGGCATCTGCTATGGAAAAACTGAACGTCAAGGACTTATGGAAA
CCGGTTGTCAAAGAACTTCAGGCTTTTGGCGGAGCTAACGACATCGCCAACCATTCGCTC
TTCTACATCTTCTTCATCGGTTTTGTGGGCGGTCTGCTTGCGCTCGTCATGCCTTGCATC
TGGCCTATTATCCCGATGACTGTAAGTTTCTTCCTGAAGCGTGCTAAGAACGATAAGAAG
AAAGGTATCCGCGATGCGATTACTTATGGTTTGAGCATCGTAGTCATCTATCTGGTTTTG
GGTCTTGCCGTAACAGCCATCGCTGGTCCTAGCACCCTGAATGCGCTCAGCACAAGTGCC
ATATTCAACATCATCCTCTTCCTCCTGCTTGCCGTTTTCGCCTTCTCGTTCTTCGGTTGG
TTTGAAATCAAATTGCCTGACAGTTGGGGAAATGCGGTAGACAACAAGGCTTCCAGCACC
ACGGGTATGATTTCTATCTTCCTGATGGCTTTTACCCTGGTATTGGTCAGCTTCTCATGT
ACAGCTCCTATCATCGGTTTGCTGCTGGTTCAGACCGTTACATCCGGCGACTGGCTCGCT
CCTACCGTGGGAATGTTCGGTTTTGCGCTTGCTCTGGCGCTCCCATTCACCCTCTTCGCC
CTCTTCCCATCATGGTTGAAGTCGGCTCCTAAGTCGGGTTCTTGGATGGAGACCATCAAG
ATTGTGCTCGGCTTCATCGAGCTTGCCTTCTCTCTGAAGTTCCTCTCTGTAGCCGATCTG
GCTTACGGCTGGCACATCATGGACCGCGAAGTATTCCTCTCTCTCTGGATTGTCATTTTC
GGTCTGTTGGGTCTCTATCTCATCGGCAAGCTGAAGTTCCAGGTTGATGCTATCGGGGGC
GACATCAACAAGCCTATGCCTGTAGCCTGCATCATGTTGGGTCTCTGTTCTTTGGCATTT
TCGGTTTACATGATTCCGGGTCTCTGGGGCGCTCCTTGCAAGGCTGTGAGCGCATTTGCT
CCACCTATTAACACACAGGACTTCAACCTCAACACCAAGACCGTAGAGCCTGCTTACAAG
GATTATGAGTTGGGAATGGCTGCTGCCAAGGCTTCCGGCAAACCGGTATTGCTTGATTTC
ACGGGTTATGGTTGTGTAAACTGCCGCAAGATGGAGGCTTCTGTCTGGACAGATCCATCG
GTTGCCGATAAGCTGGCAAAGGATTATGTTCTCATCTCACTTTATGTAGATGACAAGACT
CCTCTTCCTGAGCCTATGGAGGTAACGTTTAATGGTGAGAAGCGCACCCTGCGTACCGTT
GGCGACAAGTGGAGTTATCTGCAGGCAAGCAAGTTTGGAGCTAATGCCCAGCCATTCTAT
GTGGCTATTGACAACGACGGCAATCCTCTTGCAGCAGCCTTCAGTTTCAAAGAAGATGTT
AGTGCTTATCTCGACTTCCTGAACAAGGGTCTGGATAATTACAGAAACAAATAA
>61B_gene_id_123
ATGGCAAAGAAGAAACTATACTTATTCAGCCTCCTTGTGGCCACGATGAGTGTGCTGCTC
TCTACGGTGGTGATGCATCATCACCACATGGGGCGTATATGTATGGTTGTAGAACGTTGC
CAGCAGGATGGTAATCTCAACGATGAGCATACTGAGCATCATGAGAATGAAAACGATAGT
TGCCGCGTGCATCAGATGTACCATTTTGTAACCAACGGCAAGATTTTGAAGAGCATTCAG
AAGCAGCTTTTCGATGGCAACCATCTTCTTTCCGTGCTTTCTTCTGAGTATTTGTTTATC
CCTACCTCGTCGATTATTAGCGTACGTTGGCAGCAGTTTGCAGCCAGCCTTCCTTGTGTT
GACGAAACGGCCATCAGTAGGCGAGGACCTCCTTCTTTTTGTTGA
>61B_gene_id_124
ATGAAAAGAATATTGGTGGTTGCCGTTGCGGCAATCTTAGCCTGGTGTGGTTTCACCTTT
TTCTCAAACCACGCCGGAGCAGAGGCTCATGATGCCGAACACGGACATGAGCAAGAACAT
GAAGAGGTGGATTTTGATAATATTCCGCTCTCTCAGAAACAAGTTGATGCGGTAGATCTG
AAGATGGGCGAGGCGGTTGACCGCGTGATGGATGCTACGATTGCAGCCAACGGCCAGCTC
GTTTTGCGCGCCCAGAACAAGGGCGATGTGGCTTCGCTCATGGGTGGCGTGGTGAAGGCT
ATCTACGTGAAGGAAGGACAGAATGTGAAGCGCGGACAGGTGGTGGCGCTGGTCGAAAAT
ACAGATGTGGTCAGTCTGCAACGCGAATATTTTTCTGCCAGCAAGGAGTGCGAACTGGCA
CTTACCGACCTGGAGCGACAGAAACTGCTGAACAAGGCCGGAGCTGGCGTCAAGAAGAAT
GCGCAGCAGGCAGCTAAGGAGTATCATGTGGCCCACGCCAACCTCATCGGCATCGGCAAA
CAGCTTGCCCAGATGGGCATTTCTACCGCCGCCGTAGCCAGGGGCAAGTTTACCACAGCC
TTCCCTTTGCGTGCTCCGATTGCGGGTACGGTTTCGCAGATTACAGCCAGCTTGGGCAGC
TTTGCCGACATGCAGACTCCGCTCATGAAGATTCAGAACAACCAGGCGATAGAGTGCGAT
TTGAACATTTTCGAGAAAGATTTGCAGAAGGTAAAGCCGGGCGATAAGGTTTATCTCTCG
CTTACCAATCAGCCGGGCATCAAGCTCGTCGGCCATGTCTATGGTTTAAACCAATACTTT
AACGATAATTCGAAATCAGTTGCTGTTCATGTAAGAATAGATGCGCAGTCTCTTAAAACC
AGCGGCGTTCACGGCTCAGCCCGACTCTTCGACGGAATGTACGTAAGCGGCAAGATAGCT
ACGGGCAGCCAGTCGTGCATCGCCCTTCCTTCCAAGGCCATCGTCAGTACCGACGGCAAG
CAGTTTGTCTTCGCTCTGAACGGCAAGCCAGAGAAGGGCGAGTACAGTTTCTCCCGCCAC
GAGGTTATTACGGGCGTTTCGGATGGAGCTTATACCGAGGTAAAACTCTGCAAACATCTG
AAGCAGGAGGGCAAGAAGATTGTGACAGAAAATGCATATTATCTGGCTTCGCTCACGGGC
GAACATGCGGATGAGCATTAA
>61B_gene_id_125
ATGTTTCAGAAACTGATTACTTACTCCATCCGCCACAAGCTGGTGGTGGGAGTTTTCACG
ATAGCCCTCGTCATCTGGGGCATCGTTTCGCTCATCCATCTTCCTTTCGATTCTACGCCG
GATATTACCGACAATCAGGTGCAGGTTATCACCCAGGCGCCTTCGCTCGGAGCACAGGAG
GTGGAGCAATACGTAACTACTCCGGTAGAAATGGCGCTCGCCAACATCCCCGAACTCAAG
GAGCGCAGAAGCATCTCGCGAAGCGGACTCTCGGTCATCACCCTCGTTTTTGATGATGAT
GCAGATATCTACTGGGCACGTTCGCAGGTGAGCCAGATGCTGACCCAGGTGGAGAAAGAT
TTGCCCAAAAATGTGGAAACCGAGATGGGACCGATTGCTACCGGACTGGGCGAGATTTAC
CATTATACCGTGCGCGCCGAGAAGGGCTACGAGCACAAATATTCGCTCACCCAGCTGCGA
ACCATCCAGGACTGGATTGTGAGAAAACAGCTCTCGGGAACCCCGGGCGTAACGGAAGTG
AGCGGCTGGGGAGGCTATGTGAAGCAATATGAGGTGGCCATCAATACGGATAAGCTCAAC
GCCAGCAATCTGACTGTGAGCGAGGTGTTTGATGCGCTCGAAAAGAATAACGCCAACACG
GGCGGAAGTTACATAGAGGAAAATTCCAACCAGTATTTCATCCGCGGCATAGGCGTGGTG
AAGAGTCTGGAAGATGTGGCAAATATCGCCGTGAAGACCGTAAACGGCACTCCTATTAAG
ATAGGTGATGTGGCGAAGGTTCAGCTGGGTCATGCCACCCGTTTCGGAGCCGTTACCCGA
AATGGCGAGGGCGAAGTGGTTGCCGGAATAGCCATCATGCTGAAGGGCGAAAACTTTCAG
GAGGTTATCAGGAATGTGAAGCTGCGCATAGAGCAGATTCAGAAATCTCTGCCCGAGGGC
GTGGTTATCGAGCCGTTTATCGACCGAACCCACCTGGTTGACCGTGTGGAGGGAACCATC
GCCCGAAACCTGATAGAAGGCGGACTCATCGTTATCTTCGTGCTGGTTATCTTCCTGGGC
AACTGGCGTGCCGGACTGGTTGTGGCGAGCGTCATTCCGCTCAGCATGCTCTTTGCTTTC
GGCATGATGAAGACCTTCGGAATCGACGGCAATCTGATGTCGCTCGGAGCCATCGATTTC
GGTATGATAGTCGATTCTGCCGTCATTATCGTAGAGGCTGTTGTGGCCCATCTGGGCGTG
AAGAGTATTGAGCGGAAGGCGAGAAATTCTGCCGATACTCCCATCCGTTTTTCTCAGGCA
GAGATGGATGAGGAGGTTCATGATTCCGCTTCGCGCATCCGCAAGAGTGCGGCATTTGGC
GAAATCATCATCATGATAGTTTACATTCCGCTGATGACGCTTGTGGGCATCGAGGGCAAG
ATGTTCCGTCCGATGGCGCTTACCGTTTTCTTCGCCATCCTGGGTGCCTTCATCCTCTCG
CTCACCTATGTTCCGATGGCGAGTGCGCTCTTCCTGAGCAAGAAGGGATATGTGCGTAAG
ACCTTTAGCGACAGAATGATAGAGAAACTTCAGGGCTGGTATCGACCGGTTCTGGAATGG
GTCTTGGCGCGATATAAGAATGTGATTACCGGCGCCGTTTCGCTCTTCTGCATGAGCGCA
GTAGCCTTCCATTTCCTGGGTGGCGAATTCATTCCGAGTCTGGAAGAGGGCAATTTTGCG
GTAGAAATGAGCATGTCGCAGGGCACTTCGCTCTCGCAGATGGTAGAGAGCTGCTCCAAG
GCTGAGAAACTTCTGAAGGCTGAATATCCTGAAATCAAGCAGGTGGTGAGCCGCATAGGT
AGCGCCGAGATTCCTACCGATCCGATGCCGGTAGAACGAGCTGACATCATGGTGGCGCTC
AAGCCGAAAGCCGAGTGGACTTCGGCAGAAACTACCGCCGAACTGATGGAGAAGATGGCA
GAAACCCTGAAGACGATTCCGGGCTTGGAGGCTGAGATTTCGCAGCCTATCCAGATGCGT
AACAACGAGTTGCTTACGGGCATCAAGCAGGATGTGGCGATTAAGATTTTTGGCGACAAT
CTCGATGTGCTTACCCAGCAGGCTGATAAGGTTTCAAGAATGATAAAGAATGTGCCGGGC
GTGAGCGGAATCTTTATAGAAGAGGTTTCGGGACTGCCGCAAATTCAGGTGAAATACAAC
CATGAACGCATGGCGGCTTATGGGGTGAGTGTAGACGAAATCAACCGCATTCTTGAAACC
ACCTTTGCGGGCGCTACGGCTGGAGCTATTTATGAAGGCGACAAAAAGTTTGACATCGTT
TTGCGTCTTGATCCTAAGAATCGCAATTTCGAATCTCTCCAGTCGCTCCTCATTCCGCTG
GCTGGTGGCGAGAGCATTCCGCTTTCCCAGTTGGCTGATGTGGTTTACGAACCGGCTCCG
GCTCAGGTTTCTCATGAGAATGGTGCCCGCCGCATCTACGTAGGTTTCAACGTGAAGGGT
AGGGACGTGCAGAGTACGGTTAAGGACATTCAGACCATCCTCGACGAGAAGCTGAAGCTG
CCTGAGGGCTACTATTATAATTATGGTGGCGAGTTTGAGAATCTTCAGAGTGCCACCCAG
CGTTTGCTTATCGTGGTTCCGGTAGCGCTCATCATCATTCTGCTGCTGCTCTACGCTACG
GTTAAGAATCTGCGCGAATCCCTCTTCGTGTTCTCCGCCATTCCGCTTGCTGCGATAGGT
GGCGTCTGGGCGCTCTGGTTGCGCGGAATGCCTTTCAGCATTTCGGCGGGCGTAGGTTTC
ATCGCCCTCTTTGGCGTGGCGGTTCTCAACGGCATCGTGCTGATAGGTCAGATGAACCAG
ATACAGAAGCAGGCGGCAGCGGTTCCTGAGGAGAATGACGCAAGTTTGGCGGCTGTTATT
CAGAACAGAATTATTGACAGTTGTATGATTCGTCTCCGTCCGGTTCTGATGACGGCCCTG
GTAGCTTCTATGGGTTTCCTCCCGATGGCATTATCCCATGGCGACGGAGCAGAAGTCCAG
CGTCCTTTAGCTACGGTTGTAATAGGCGGTCTCATTACCAGCACGCTCCTTACGCTTCTG
GTTCTGCCAGCCATCTATAAGATGTTTACGAAAAAGTAA
>61B_gene_id_126
ATGAAAATAATGAACAGAATAAAGATAACAAAGAATAGGGTGGTGGCTTGCTTTGCCGCC
ATCCTGCTCCTGCTGCCAGCCACAGTCGGAGCCCAGCATTTTGATGCTCATATTGCGGGC
AGGAAAGTTACCCTGCAGGAATGTTTCGATTTGGCTGCCAGGCAGAACCTTCAGATGCAG
GCAGGAAAGAAGTCGGTAGAGCGTGCGCAGGTGATGCAAGGCACGGCTTGGGAACTGGAT
AAAACCGAGGTCGCTTTCTCTCAAAACCCTGCTACGGGTGGCGAATCGGACAACGGCTTT
ACCTTTACCCAGAGCCTCGATTTTCCTACCGTCTACGCCTCACGCCGCAACCAGCTGAAG
GCTGAAACCCAGGCAGAAAAGAGCCGCCTGAACGTGGTTAGCCAGCAACTGAAGGCTGAA
ATCGCCAACACCTATTATCAGATGCTTTATCAGACTCACAGACTTCAGATATTGCAGCGA
ATCGACTCAGTATTAGAGCGTTACAGCAAGATAGCAGAAATGCGTTACAAGGCTGGAGAG
AGCCGCCAGCTGGAATATCTCTCAGCCGACCGCAAATGCAACGAAAACCGTCTGGAAATG
GCAGATGTAAAGAGCGAAATTGAGCGTCTGCAAATCGACCTCATGACGCAGCTCAACACG
CAGGAGCCCATAAAACCGGCAGAAGAGAATCTCTCGGCCATCGCAGCCCAGAATCTCAAT
TCCTATAATTATCAGCAGTCTGCCGACGGCATTTACCAGCAGGACAAGCTCATCGCTCTC
GATAAGGAAATCAAGGCAGCCAAATCAGGTTTTGCTCCAAGTTTATCCTTATCTTTGCGC
ACCCAATGTGTCATTTCCAGTTGGAATCCATACAACATAGACCGTTCGAGATTTGCCGAG
GGTAATTTCTTCGGTTTCGAGATTGGCGTAGGCATCCCTTTATTTTACGGTTCTACGAAG
GCAAAAGTAAAGGCAGCCCAGAAAGACCGCGAATTGGCTGAAATCGAAATGCGCCAGGAG
CAGACAGAAAAAGAGCGCGATTTCCGTCTTTGTACGAAGCGTCTCCAGGCAGCATCCAAC
CGTCTGAAATATTACGAGCAGAACAATCAGGCTCATTCTGCGCAAATTTCGAAGTTGAGT
GCGATAGAATATGAAAATGGCGAAATTTCGTATGTAGAATACGTGAATGCTATCGAGGAA
ACCATAGCTGTTCTGATGAAGCATGCTGATGCGATTAATGAATACAACCAGGCAGTCATC
GCCATCCAGCGGCTTACGGGCATGATGTAA
>61B_gene_id_127
ATGGCAGATAAGAATATTTTTAAATTAGAAGGGAAAAGTCAGGAACAGGTAAAGGAAGCC
TTTCTGGAATTTCTGAAAATAGACAAAACTAAGCCCGGTGGCTATGCCAGCGTAGGCTCA
AACAAGGTTATCTGCAAGGTCGCTAAAGAGGCCTGCGGGGTAAACTCGGTATTGGAAATC
AAGAAAGCAGAGGATGCTACAGAAGTGAGCAAACTCCTGACTGGCAGAATAGACGAAGAA
TTGGACTACGGCAAGAGGCACCAAATGACAAGCCTGAGATGCCACGTAAGAAAATACATC
GAATTTCTGAACTTCTGCGAAGGTCAGAAAGGCAAACCTGTTTACGAGTTTGGCAAAGAC
CCAGATAAGCCATTCATCGGCGCCAGCCAATTCAAGAAGATTGTTTCCCTGCTGAAGGCA
AAGAAGAACATCATCCTAGAGGGAGCACCTGGTGTGGGCAAAACCTTTCTGGCCAGAAAG
ATAGCCTATCAGCTGATTGGCTTTGTGAAGGATGAGAATATCGAGATGGTACAGTTTCAT
GGAGGCTGGCGAGGCTCTACCGATGATGGAAACCGACGTGACGCTTTTCAATCCGAATAG
>61B_gene_id_128
ATGGAAACCGACGTGACGCTTTTCAATCCGAATAGGCAGGAGAAGCTTATTCTTGATGCC
AAGTTTTACCGCGAGGCGCTGGTTTCGAAGTTTGGCGGCAGGGAGAAGGTTCGTAGGGAT
CATCTCTCGCAGATTCTTTCTTACGTGATGAACCAGGAAGACCGGAGCAAGCCGCATACT
ATGAATGCTTGCGGAGCTTTGGTCTACCCTACCGTGGATGAGGATTTCGACTTTTCTTAT
AGGTATAAGGAGACGGGGCATCGCATCTTTGTGAGGACGGTAAACCTGGGGCAACCTTGG
AGGAAAATAGAGGAACGGGTGAAGGAGATTGTGAAGGGAGAAGGCAGGGATGAATGGTGA
>61B_gene_id_129
ATGAGGGACAAAAGCGATGAGGGACAAGCGATGGAATCGCTTGGAACGGAGGCGAGAGAG
GAAAGATTGGAGGCGAAGGAAAGAGTGGAAAATAGGAAGGAGAAAAGGAGCTTCTTTATT
AAAAGCTGCACAAAAAAAGGAGCGAAATCTAGATTTTTTGTTACGAATAATGTTAAAAAT
GTTACATTTTAA
>61B_gene_id_130
ATGGGAGATTTAATAAAAATAGTTGGGGTACAATATGCAGTAAATTCTAACCACGTAAAA
GGTGAGGATATGACTGCACAAGAACAACAAAAAACAATAGAATTTCTGACCATGCTGGAC
AGAAAGCACCCCTATGTTTCGGTAAAACCCGAACCTACTAACGAAACTGATGAAGAAGCT
TTTGTTGCGCGCGTTGCGAGTCGGAAGGCAGGCTATGTACGTAATAGAGAAGAATATAAA
TCATTGGCTCAGGCTGCATTGACAACCAGCGGACGGGGTTATTTCCGCGCTCGGGTTAAG
GAGGTTATAATTTCTGCAGAGGGCTATTTTTTTGTTGAAGCAGAAACTGATTCTACTCCA
ATTGTGCCCATCTTGCATAAAGACCATTGGAAAGAATGGGAGCCGCCCCTGCCTTTATTT
CCTATGACAGAGGAGTTTTTATGCGTAGAAGATGCTACGATGATGATGATAGATATTCTG
AGACATGAGACGTTAACTTCAGATGAAGAAGAGGAGCTTCAGGAATACACAGAGACTTTA
ATAACAATGGGAAAATACGCTCTATGGTACGAAGCGAAGGAGGGAATAGAAAATGTCATA
AAAGCTATGGAAGCAAAAAAGGGCGACAAGATGCGCTATATGGCGAATGAACTAGAACAC
TTATTGAGCGGTTTATGCAATGAAGGTCGCCAGAAGAAGCTCCGCAAAAGTTGGCTCCCC
CATCTCCTATCCACCCATGAAGCAGAAAGGGCATGGCATGACTGGTTGCACTTAAAAGGT
GCCGACTGTCATAAACCAGATAATTTGAAAATGATGTCATGGTTGGAAGATATAGAGACA
GAACTTTCCAATATTCCGGCATTGGCTCCTTATTCCAATGATGATAAGATAGCCATGCTC
ATACGCGCTCACTACACACGCATTCCATTAGATAAGTATCGCCAATTGCTTACCGCTTTC
GTGATTAGAGACCGTCTGCGCATGCGTTTGGGGCTGCCAACAAACAGCTTTGCTCCTACC
CCATCTCTAACGAGCCAGAAGGAAGACTACCTTATTGATAAAATCATCAAGTACAGCCAA
ACTCTAGTCAGACGAGAAGATGTTGAGGTTTTGCAGAGATTCATCTATCACGAGATTTCA
TATTTACCCCCAGAGTATAAACTTCGGGTTGACAATATGACTGAGCGTTTCCTTTCTGAA
GAGGCAAGAGAAGGTATACAGATTAATGCCATCAAGGAACAGACGAAGGCTTTAAAAGAG
GTGGCAAAGAAGCCTACGATTCAGGCAGAGCACTATCATGCAGGAAATTCTACATTTGAT
GTTCATAGTAAGCATCTGCATCTTGACCACCAGGAAGAAGGGAATTCAGCTCTGCTACCA
TCAGAATTATAG
>61B_gene_id_131
ATGAGTAATAATTATTATGCAGGCAATGTTATTTACAACAACCAGCACAAAGAACTGACT
ATCCAGGGCAATCTGTCTGCACAGCAGATGATGAAGATTGCAAAGGATTTTTTTGCTGAA
GAAACAGAGGTGACGGAGGAGAATTACGAGGCAGAGGTGACTGGAAAAGCTAGTGAAACC
AATGAAGCTGCAGGAGAAGGTTTTCAGAAGGAACTCTTCCATTTTGTGCATCCTGCACTC
GATGAAGACGATGGATGGAAAGTGCATAAAGAGGTGGAGAGACTGGTAAAGCAATTTGAC
GTACAGGAAATCTGTAAGAGACTGAACATACTGAAAAAGGAGGGCAAGGTGCTGCTGCCA
CAAAACACAAAAAATGCCCATGAAGAATTGATACGAATGGGTATGCCGATTGAGAAAGGA
GGGTTCGGATACAAGACTTTCTGTAAATATTATAATAAGGACTAG
>61B_gene_id_132
ATGAATATAGTATTAAATGACAATATGAACGAAAGTTCAGGTAAAGCAGGAAAGGGATTC
TACCCAAACACAGAATTGGGTATCGACCTCAAGTTGATGACTAAAGAGCCAGGGCGCATG
GCCGTTGGCGAGTATCTGGATGGAGCCATTACGCACGACGGCGAAGACCACTTCACCTTT
GTGCAGAATGACCAGGAGAAGAAACTGCAGAAGGTGGTGCAGAGAAATCCGCACGTGTAT
GAAGGAAAGTACATCAACGTGAACCGAAAAAAAGACGGTACGCTCTACCCTACCTTCAAC
CGCCCGCAGTTCTCAGAACGCTTCACCTTTCAGGACTTCTGCCAGGGAGCCGCCAACGAG
CTGCGTATCATTAGCGGCAAGAGTGATGACAGATAA
>61B_gene_id_133
ATGGATTATAATATTTTTAGCAACATCGCTCCGGCGATGCCAAAACCCAGCAAGGGTACT
GAATTTGTAAAATTTGCCATCTCTCAGGCATCTAAAGACATGCAGGAAGTGCTCATTCCG
ATGGCAATTCCGGCATTAGCAGCTCATCTCACAGACGTAAGATTCATGTATTCCGACAAC
AAATATTACGAAATGTGCGGGCAAATGGGCCATCTGATAGGTCCATCGGGTATCGGAAAG
GCACAGTTGGGTCATCTTGTAGAGGCCATCATGAGACCTTTCAGAAAGCATGATGAGACT
GAGTTCAAGAAACTGGTTGACTGGCAGCGACAGATGAAAACCAAGGGCGCCAACAAGGAA
AAACCGGAGCGCCCGGACGTGAGTTTCTGGTTTCCACCTTCTGATGTCACCAATCCTGCA
TTCATCCAGAACGCTATGGCATGCGAACAGCTGGGCGGAAGAACCCAGTACATCAATCTG
CCTGAGGTGGAGATGGCCGACAGAATGTGTGGTGGGCATAAGCAGGTGAGCCAGATGGTA
AGAAACATCTTCGACTGTCAGAGGGCTGGAGCCTTGCGCGCCACGGCTGATGGCGTAACG
GGCAACCCTCTGCTCCGTGTGAACCTCACCTTTACCTCTACTCCCGAGGCGGCCCGACTC
TTTTACAAGAAAGACCTGACCAATGGTTTCTTCGGGCGCATACCTTTCGCCTACAAAGCC
CGTGGCGAGCGAAGCGGAAAGATTCCGCGACAGGGAACGTACAACAAAGATTTCCTCGAA
AAGCTCGATGGCTACCTGCTGAGGCTGGACAACTGCAAGGGCAGTTTTGTGGTGAAGCCA
CTCAACAAGATAGCCGATAAGCTGGCAGAGGAAATGGCACGCCTGGCCGACCTTGCTGAT
GATGATACGCTCTGGGAACTCTCCCACCGCAGCATCTTCTCGGCATGGAAGAAGGGAGCC
GTGCTGTGGATTCTGAACGACCAGAGCTGGTCGAAATCCATCGGCGACTTCGTTGAATGG
TTCTGCTACTACGATTTGTGGTCGAAGGTTAAGGTGTTCGGCGACATGTTTAAAGCGGGC
GATGGGCAGGAAGAGGCTCAGAGAAGCGGTCCGAAAAACATGCTCGACCAGCTGGAGAAT
TCCTTCAACGAACTGCAGTTGGAAACCCTGCGCCTGAGTCTGGGCAAGAATCAGGAAGGT
ACCAAGCATCAGCTCAACGTATGGAAGAACCGCCAGTTTATTACTTATAACAGCCAGACG
AAACTCTATACCAAGACTGCAGAATATCTGACGGGTATACCGGCCAAGAAAAAGAAAGGG
AAAGGGATATGA
>61B_gene_id_134
ATGATGGAGAAATATGAGATTCAGAAACTGCGCGAACTTCCGATAGAGAAGGTCGCGAAA
GAGATGGGGATGAAGGTGGAGCACCATAAGGCGCTCTGCCCCTTCCATGACGACCACCAC
GCCAGCCTTACGTTCAACAAGACCAAGAATAGCTGCAGATGCTATGTATGCATGAGAAAC
TCCATCGGCACCATCGACCTGGCGATGAGATACCTGGGGAAGGATTTCCCGTCGGCTTGC
CGATGGCTCGCAGAAGAACATCAGATTCAGCTGGAGGAGGATTCTTCTTCGGGTGATAAT
TCGGGAAAATCTTCCTTCGATGCAAGCAGGTATGCGAGATTCTTCGAGCATCCCTGGCTC
AACCAGGCAGCTCGAAGATTTCTCTTCGAGGAGAGGAAGATTGACTGGAGAGTGGTGAAC
TGGTGTAGACTTACTTCATGGACGGATAAGAAGGGCATCAACTGGCTGCAGATTCCTTAC
TTCGATACCGATGGGCGGCTTATAGGAATCCAGAACCGGAACCTGGATTACAAGAAGGAG
CAGGAAGCTCCCCGCTTCCGGTTCCCTTACGGCGCAAGATGCAGCATCTATAACCTGCCG
GTTGTGAAGAGACTGAAACCGGGCGAGAGGCTGTTTATTACGGAGGGATGTAGCGACTGC
TGGGCGATGCTTTCTGCCGGTCATAAGGCGATAGCCATCCCTTCTGCCACGCTCCTCAAA
CCCGAGGATAAGCAGTTGCTGACGGATATCGGAAAACTGTATCAGGTGGAATTCCACATG
TTTCCCGATCAGGATGTGCCGGGCGAAAGCCTCTTCATGCAACTCAGGGAGATGCTCTCC
CAGCTGGTTCACCACCAGTTGCCACCGGGCTGCAAGGATTTCAGCGAATACTATCTTTTA
GGGGCTGCTGCAACTTCCGGGAGCAAGGAGCCGATAAACAAATGA
>61B_gene_id_135
ATGGAAGATTTTATAAACCGTTCGTATACGAAGAAGGAACTGGGACTGATGTACTTTCCC
GAGAGTATGCCACGCACGGCCGTGAATCATCTCATGAGTTGGATTCGCCGTTGCCAGCCG
CTCTGGGATGAATTGCAGCAGATGGGATATGAAAAGACTTGCAAGTCGTTCACGCCCAAA
CAGGTGAAGGCTATTATCGATAACCTCGGGGAACCGGGATAG
>61B_gene_id_136
TTGGAGAAAAATATCTCCCTAATTGGGAAAATAAAAAAGAAAATGAAACCAAGACTCCAA
GCCTCGAAACGAGTCGCTTCGCAAAGTACTTCTTCTAAGAGAAATCTGAGGAAAGAGGAA
AAAGCGAAACTTAGCAGGGGGCAGAAAAAAAATCATGAACCAGAACATGAAGGCATTCAT
CAGGTATCTCATCGTGGCGATTTGCTCAGCCATCGTCACCTTCCTATCCAGCTCCTGCAC
GGCAGGACTCGTAATCGGAAAGAACCAGCGGCAACATCAGGAGAACAACATCTCCACCAA
AGTAGATTCTACCTACTACGTGCCAACCATCACCATCAGGTAGTTTAG
>61B_gene_id_137
ATGGCAATTAATTTGAAAGCAAAGGAGACCCTTATCCAAGTAGGCGAAATGAAGGGTCAG
TACAGATTCATCCTCGGTACCGAACTTTACAACAAGCTCTCTGAGAGCAAGGTAATCAAG
GAGGCTGCCATCAGAAGCGGCGTTAGCGTGGGCGTGATGCAGGTTTGCTGGGATGCAGCA
GGCGAGGTTATCAAGGCGTGGTGTACCGAAGGCCATTCCGTAGCCGTTCCGGGATTGGGA
ACCATGCGATTCGGCGTAAGAGCCAAGAGTGTGCCTACCGTAGGCGAAGTGGCTACCAGT
CTGATTACCAACCGCCGTGTTATCTTCACCCCAAGCGTTGACATCAAGCGCGAGCTGCAG
GAAACCTCCATCCAGATTACCTGTTACGACCGCAACGGCAAAGTGGTGAAAAACGTTACT
TCCGACGATAAGGGCGATGTGGAAGACCCAGACAACACCCCAGGTGGTGGCGGTTCGGAT
AATACCCCGGGCGGCGGAAATACCGAAGGCGGCGGAACCACCGGCGGTAATGAGGGCGAC
GGTTTGGAGTAA
>61B_gene_id_138
ATGTATAAGAAAGTATTGGCCTATCTGGCATTATTGTTGGGAATAGCCGAAGTAGTGGTG
ATTCTGGTTTCGTGGCTGCTTACAGCTGCGATGCCCGAGTCGTTCACCCATTCGCTTACC
AGCCCCGAGGGCATCCGCTGGTTTACGGGCCATTTTGTAGACCATCTCACCTCTGTATGG
CTCGTATGGCTGGTGCTCATCAGCATCACCATCGGGGTGGTAAGGCAGAGTAGGGTGCTC
CATTTCGACCATACCCAGTATCGCCAGCGCACGGCCTTGCGCCTGATGCTCATCGAGTTG
TGCATCTCTGCAGGTATCATGCTGGCGCTCACCCTCTTGCCCCATGCCATTCTGCTGAAT
GCCGTAGGAACCCTCTTTCCGGGTCCGTTCACGCATAGTCTCATTCCGTACATCTGTTTC
TCGGTCATGGTGATGAGCATGAGTTACGGCATCATGAGCGAGAGCATCAAGGGCATCAGT
CAGGTTTATGATGCGCTGAATCAAGGCATCCGCCTCCTGTCGCCCTGCTTTCTTTTCTAC
ATTCTCGTGATGCAGCTCTATACATCCATCCTCTATGTAATGGAGTAA
>61B_gene_id_139
ATGGAAAATTTTAAAGTCATCATTGTAGAAGACGTGCCCCTGGAACTGAAGGGTACAGAG
GGTATCTTCAAGAATGATATTCCAGAGGCTGAAATCATCGGTACTGCCGAGAGCGAAATA
GCCTATTGGAAACTCATCAAGCAGCAGTTGCCCGATCTGGTTCTGCTCGACCTCGGACTG
GGCGGTTCCACCACGGTAGGCGTAGAAATCTGCCGCCAGACCAAGGAGCAGTATCCTGAC
GTGAAGGTGCTCATCTTTACAGGAGAAATTCTGAACGAAAAACTCTGGGTTGATGTGCTC
GATGCGGGCTGCGACGGCATCATTCTGAAGAGTGGCGAACTCCTTACTCGTGGCGATGTG
GCGAGCTGCATGGGAGGTAAGAAACTGGTGTTCAACCAGCCTATCCTTCAGAAGATAGTA
GACCGTTTCAAGCAGAGCGTAAACAGCCAGCTGATGCGTCAGGAGGCTCTGGTGAATTAT
GAGATTGATGAGTATGACGAGCGTTTCCTGCGCCATCTTGCGCTGGGTTATACCAAGGAG
CAGATTACCAACCTGCGCGGAATGCCTTTCGGCGTAAAGAGTCTGGAGAAGCGACAGGCA
GAACTGGTTCAGAAACTCTTCCCTGACGGCAATCACGGCATGGGCATCAACGCCACCCGC
CTGGTGGTAAAAGCCTGCGAGCTCCGCATCCTCGATATCGACCATCTGCAGGCAGATGAA
GAATAA
>61B_gene_id_140
ATGCAAATTTCAGCATCCTTCTTTTCCATGTCGCCATCATCAATTCTGGTGGTGGCGGCT
CTTTTTCTTTCAGCTTGTTCTCCTGCGAATAAGGCAAGGGTAGACGAGCTGAACGAGCAA
TCCTATGCTTATCATTATCGCAATCTCGATTCTACTAAAGTGCTGGCTGAGAGGGCTTTG
AAACTTTCAGAAGATTATCCCTCAGGCCGTGCCGAAGCCTATAACAACCTTGCCTTCGTA
TGTATAGCCAAGATGGATTACAAGGGTGCCAAGGGATGGCTGAAGAAGATTGAAGAGGAG
AGCGATAATCAGATAGAACTCGCTATTGCCGATGTTCAGAACATGCGACTCTGCCAGAGA
GAATCGCACAACAAAGATTTTTATGCTTATCGCGAAAAGGCGATGAGGCGTTTGCGCAGA
ATTCGCGAAGAGGTGAATTCCATGCCCCCGAGGGAAAGCAAACGCGTGATTTATGCAAAA
TCTGAATTCTATATTGTGGCCGCCACCTATTTTTATTATGTGGGCTTAGACGAGCCGATG
CTTCAGGAGCTTAACCGTCTGGACCCAGATGAACTGGAACAGGATTCGGCACAATATCTC
AACTATCTTTATAATATAGGTTCGGGCGGAGCTATCGTCAAGGGAACCGAAAACGAAATC
AATCAGGCGGAATTCGACCGGCTGATCAGCTGCTACATGCTGGCTAGCGACCCAGCCCAT
CCTTATCCTTACTGGCAGGCTAACGCCCTGCAGTCTATAAGCGAGCACCTCAGAAAAGGA
GAGGTGAGCGATTTCCTCATACGCAACAACCTGCCTGCCTTCCAGTATCTCAACATCGAG
CAGATGCCAAACAATCTGCTGGCAGGCAACTTTGCCCAGCGTGCCCTCAACCTCTTTTCG
AGCTACGGAGATGTTTATCAGACTGCCGGAGCCAACCGTACGCTGGCTGAATGTTTCTGG
GATATCCATGATTATTCTTCTGCGCTCGACTGCCTGGATCATGCCCTGAACGACAACAAG
GCCATCGAGCAGGCACCCGACCTCGTAGCGTCGATACGTGAAAGACTCTGTCTGGTTTAT
TCGGCTATAGATGATAAGCAGCAGAGCGATTACAACCGCAATATCTATCTGGATTTGCAG
GACCGTTCGCGACAGGACCGCCAGCTGGAGGCACGTGCCGCGGCACTCGACGAGAATGCC
CAGCAGCTCAACCTGATGATTGCTGCCGTGGTGGCGATGATTGTGCTCGTAGTGGTGCTA
CTCTACGTTTTCGACCACATGAAGCGCAAGAAGATGAAGAACCAGTCGATGGATAAACTG
CTTGCACCTTTGCGTGAGTGGAGCGAGAATAACACTAAGAAAATCAACGAATTAAAAGAT
AAGCAGGAGGAGGTTCAGGATGACCTGAACGTAACCCGACTGCATATCGAAGAAAACAAG
AAACGCAATCTGGAACAAAGGGCTAAGATTTCGCTCGTAAACAGTATTACGCCTTTCATC
GACCGCATGATTCACGAGGTAAACCGACTCTCCGAAGGGAGCGAAAGCGATGAGGTGCGG
CAAGAACGCTACCAGTATATCGCCGAACTCACGGATAAGATAAACCAATATAACAACGTG
CTTACAGAGTGGATTCAGATGCGCCAGGGCTCACTCAGCCTGCGTATCGAAAGTTTCCCG
CTCCAGCAGCTTTTCGATATTGTAAGCAAGGGCAAGATGAGCTTCCAGATGCAGGGCGTG
AAACTCGATGTAGAACCTACAGATGCCGTGGTCAAGGCCGACCGCATCCTTACGCTCTTC
ATGGTCAATACCATAGCCGATAATGCCCGCAAGTTTACACCCGAAGGCGGAAAGGTAACC
ATTAGCGCCAAGGTTTCTGACTTCGTGGAAATCAGCATCTCAGATACCGGAAAGGGTATG
GACGAGGAGCAGCTGGCGCATGTCTTCGACCGGACCTATACAGGCGGTCACGGCTTCGGA
CTGCTCAACTGCAAGGGCATCATAGAGAAATATAAGAAGGTGAGTTCGCTCTTTGCCGGC
TGCCAAATCAAGGCAGAAAGCAAGTTGGGCGAGGGGAGCCGCTTCAGTTTCCGTCTGCCT
AAAGGTATCGTCCGCCGAACCCATCAGTTGTTGGGCATCATCATCATGCTCTTCGTGCTG
CTGTCGGCTTCGGTCCAGCCTTGCGAGGCTAAGAAGGCCAACGACATCCGCCAGCGCCAC
AATCATCACAAGACGAACGTAGATGCCAATCTCCAGCGTGCCGACGATTTTGCAGATAGC
GCCTACTTCAGCAATATCAGCGGCACCTACCAGCGCACCCTGGCCTTTGCCGATTCTTCG
CGCCATTATCTCAATGCGTTCTATCTGTCGAAATATCCCGACGGCAAGTATCTCATGGTG
GCTCATCCGGAGGTGGGAATGGCGGCAGAACTCTATTGGATGCGCGAAGGGCTTAGAACC
AATTATCACGTCATTCTCGACCTGAGAAACGAGTGTGCCGTGGCTGCCCTGGCGTTGCAC
CAATGGTCGCTCTACCAGAGTAACAACAAGGTTTATACCCAGCTGTTCCGCGAGATAAGT
GCCGATAATACGCTCGATATTTACGTGCACACGATGCAGCAGAGCGAGAACTCGAAGACC
GTGGCCGTGGTGCTGCTCATCCTGTTGCTGCTGCAGTTGCCGCTGGCTTATTATCTGCTC
TATTACCGCCACGTGCTGAGTTACCGGTTTGCCATGATTGAACAGACCAAGGCTAAGCGG
ACCGACGAGGCTGAGCAGGAATCGCTGAAACTGGAGCTGATGACCGATGAGCTGCATAGG
GCTGAATATGAGAACGATAAACTTCATATCTCCAATTCCGTGCTCGACAACTGTCTGTCT
ACGCTCAAGCACGAAACGATGTATTATCCGTCGCGCATCCGCCAGCTTATCGATTCGCAG
CCCGATGATGTAGATTCGCTCAAGGAACTGGTAGATTATTATAAATCGCTCTATTCTCTG
CTCAGCGCCCAAGCGATGGAGCAGGTAGAAGGCAACATCAAGGCAGATGATTTCCTGAAC
CGCTATCTTGTTTCTCTGATGCGTGGCAATTCCAAGGATTACCATACCGGAATGGCTGAG
ATTCCGGGTTCTGCCTACGTGAGATATTGGATTGACCAGCAGGATGTGGCCTATGATGCT
GCGCTCCATGCCCAGCTCTTCACCCCTCTGACGGGCGATTTGCGCTATCTCCTGTGCCGG
CAGATTGTGAGGGAACTGGGAGAGATTACCAATCTGCGCGGCTGCGGCATCAAGGCTTGC
CAGGGCGATAAGGGTTGCCTCAGGATAGAGGCCGTGCTGCCGGCACGCATCAAATGGAAA
AGTTTAAAATCATAA
>61B_gene_id_141
ATGGCAAAGTTTAGCAAAATGCAGGTTATGGCAGCCATGAAAGAGACTGGTATAGTACCT
GTTTTCTTCAATAAGGATGTTGAAATCTGCAAGAACGTCATCAAGGCTTGTTACGAGGGT
GGCGTACGTGTTTTCGAGTTTACTAACCGTGGTGACTTCGCTCACGAGATTTTCGGAGAG
TTGGTAAAGTGGGCCGACAAGGCTTGTCCTGAGATGATTCTGGGTGCAGGTACAGTTGTT
GATGCCGGTACAGCTTCTCTGTATCTCCAGCTCGGCGCTAACTTCATCGTAGGTCCTAAC
TTCAACCCAGATATTGCTCCAGTCTGCAACCGTCGTCTGGTTCCTTATTCACCAGGTTGC
GGTTCTGTAACTGAAATCAATAATGCTCAGGCTGCCGGTTGCGACGTAACCAAGGTATTC
CCAGCAGGTAACGTAGGTGGTCCTTCATTCGTTAAGAACGTAATGGCACCTTTGCGTTGG
AGCAACATCATGGTAACAGGTGCCGTAGAGCCAACAGAGGAGAATCTTACTCCTTGGATC
AAGGCTGGCGTTCTCTGCGTAGGTATGGGCTCTAAGCTCTTCCCTAAGGAGACAGTTGCT
GCTGGCGACTGGGCTGCCATCACAGCCAAGTGTCAGGAGGCTCTCGGTTACATCGCGAAG
GCTCGCGCTTAA
>61B_gene_id_142
GTGGAATTTAATTTGTTACTCATAACAAACAAAATAAAAACAAAAAAATTAAAACTATCA
AACATGGCAAAAATTGTAACATTAGGTGAGATCATGCTTCGTTTATCACCAGAAGGCAAT
GATCGTTTCATTCAGAGTGAATCACTTCGCATCATCCCTGGTGGTGGTGAGGCTAACGTA
GCTGTAAGCTTGGCTAACTATGGTCATGATGCTTACTTCGTATCTAAGCTCCCTAAGCAC
GAGATCGGTCAGATTGCTGTCAACGGTCTCCGTCGTTACGGCGTTAACACAGAGTTCATC
GCTCGTGGTGGCGACCGCGTAGGTCTCTACTATGCCGAGACTGGTGCTTCTATGCGCCCA
TCCAAGGTAATCTACGACCGTGCACACAGCGCAATTGCTGAGGCTGACCCATCTGATTTC
GATTTCGACAAGATTATGGAGGGTGCCCAATGGTTCCATTGGAGCGGTATTACTCCAGCT
ATTAGCGACAAGGCTGCTGAACTTACCAAGTTGGCTTGTGAGGCTGCTAAGCGTCACGGC
GTAACTGTTTCTGTTGACCTCAACTTCCGCAAGAAGCTCTGGACTTCTGAGAAGGCTATC
TCTGTTATGCGTCCTCTGATGAAGTATGTTGATGTTTGCATCGGTAATGAGGAAGATGCT
CAGCTCTGCCTGGGCTTCAAGCCAGATGCTGACGTAGAGGGCGGTAAGACTGATGCTGAG
GGTTACTACGGAATCTTCAAGGGCATGATGAAGGAGTTCGGATTCAAGTATGTTGTTTCT
ACTCTCCGCGAATCTCTCTCTGCTACACACAACGGCTGGAAGGCTCTTATCTATGATGGT
AAGGAGTTCTATCAGAGCAAGCACTATGACATCAACCCTATCATCGACCGCGTTGGTGGT
GGCGACTCTTTCTCTGGTGGTCTGATCCACGGTCTTCTTACTAAGGAGACTCAGGGCGAG
GCTCTTGAGTTTGCGGTAGCTGCTTCTGCTTTGAAGCATACTATCCCTGGCGACTTCAAC
CTGGTATCTGCTGACGAGGTAGAGAGCCTGGCTGGCGGTAACGCTAATGGTCGAGTTCAG
AGATAA
>61B_gene_id_143
ATGGCCGAAAAAATCAGAATCAAGGATATTGCCGAGAGAGCTGGCGTATCCGTTGGAACC
GTAGACCGAGTTCTGCACGACCGTCCAAACGTATCGAAACCTGCACGCGACAAGGTCGAG
AAAGCCCTCAAGGAAATGAATTATCAGCCTAATGTGTACGCCAGCGCTCTGGCTTACAAC
AAATCCTATACCTTCTACCTGCTGATTCCGAAACATGAATCGGAGGCTTACTGGGAGGAA
ATAGAGGAAGGCGCAAAAAAATGTGAAGATACCCGACGTGACTTCCATATCGATGTAGAG
ATTCGTTTCTATGAGCGTTCCAACGAGGAATCGTTCCGCGAAGAAGGCAACAAGATTCTT
GAGGCCAGTCCGGAAGGAGTCATCGTGGTGCCTTCATCGCTAGACGTAACCCGCGAGTTT
ACCGAGGCGTTGCATCACAAAAGCATCCCGTTCATCCTGCTCGACTCCTACATGCCCGAT
CTCCGTCCGCTCTCTTTCTTCGGTCAGGATTCGTTCTGTTCCGGTTTCTTCGCAGCCAAG
ATGCTGATGATGCTTGCAGCAAAGGAAGATGAAATCCTGCTCATGAGGCAGACCAAAGAC
GGAAGAGTGGTCAGCAAGCAGCAGGACAACCGAGAGGTAGGATTCCGCCATTACATGCAC
GACCACTTCCCTAACGTGAAGATTACCTTGCTCGACCTGCCGTTGAGCGGCACACGTGCT
GAATTCGTCAAAATGCTGGAGAAGTTCTTTGCCGTGCATCCGAACATCCACCATTGCATC
ACCATGACTTCGAAGGCGCACATCGTGGGCGACTTCCTGCTGAAGACCAACCGCCGCGAC
GTTCAGATCATGGGCTACGATATGGTGGAGAAAAACGCCCGCTGTCTGCGCGAAGGAAGC
ATTTCCTTCCTCATCGCCCAGCACGCCTACATGCAGGGTTACTCCTGCGTAGACACGCTC
TTCCAGGCCATCGTGCTGAAGAAGAAAGTTACACCGGTAAACTATATGCCTATCGAGCTG
CTGATGAAGGAAAATGTAGATTTCTATCGCAGAACCCAGCTCTAA
>61B_gene_id_144
ATGGAACAATCAAGTTTTATCAAGATTAACCCTGCCGACTCGGTAGTGGTTTGCTTGCGC
CCTATGAAGAAGGGTGAAACGATTGAAGTAGATGGCAAGACCATCACATTATTGCAGGAT
ACTCCTGCAGGACACAAGGTGCTCATCAACGATGCTGCCGAGGGTACAGATATTCTGAAG
TATGGCTACCCTATCGGTCATGCAAAGACCGGTCTCAAGGCGGGCGAATGGGTAAACGAG
AACAACCTCAAGACTAATCTTGCCGGTACGCTCGAATATACCTACAACCCGGTTAACGAG
CAGCTGAACATCGCTAAGGAAAACCGCACCTTCAAGGGCTACGTTCGCAAGAATGGCGAA
GTAGGCGTAAGAAACGAAATATGGGTAGTTCCTACCGTGGGCTGCGTTAACGGCGTGGCT
GAGAAGCTGGTAGAACTCCTCAAGAAAGAAACAGGCAGCGAAGGCATCGACGCCATCCAC
GCATGGCACCACAACTTCGGTTGCTCACAACTCTCGGGCGACCATGAGAATACCCGCAAG
GTGCTTCGCGATATCTGTCTGCATCCAAACGCAGGTGCCGTGCTCGTTCTCTCGCTCGGC
TGCGAGAACAACCAGCCAGATGATTTCATGAAGATGCTCGGCAACTATGATCACGACCGC
ATCAAACTTCTTGTAACACAGAAGGTTGAAGGCGATGAGCTCGAGGAAGGCATGAAGATT
CTGCGCAACCTCTATGCCCAGGCTAAGGAAGACAAGCGCGAGGAAGTTCCGGTAAGCAAA
CTGCGCGTAGGTTTGAAGTGTGGCGGTTCTGACGGCTTCAGCGGAATTACAGCCAACCCA
TTGGTAGGTGAATTTAGCGACTGGCTCGTAGCTCAGGGCGGTACAAGCATCCTGACAGAG
GTACCGGAAATGTTTGGCGCAGAAACCATTCTGATGAACCGTTGCGAAAATAAGGAACTC
TTCGACAAGACCGTTCACCTGATTAACGACTTCAAGGAGTACTTCCTGAGCCATGGTGAA
CCAGTTGGCGAGAACCCTTCTCCAGGTAACAAGGCAGGTGGTATCTCAACCCTCGAAGAT
AAGGCTTTGGGTTGCACCCAGAAGTGCGGCCGTGCTCCGGTAAGCGGCGTGCTCCAATAT
GGCGACCGTCTGGAGACAACCGGTTTGAACCTGCTTTCAGCTCCGGGTAACGACCTTGTA
GCAGCCACAGCTCTGGCTTCAGCAGGTTGCCAGCTCGTTCTCTTCACCACAGGTCGCGGA
ACCCCATTCGGAACCTTTGTGCCAACGATGAAGATTTCTACTAACAGCAATCTGGCAAAG
AACAAGCCAAACTGGATTGACTTCAACGCCGGCGCTCTGGTAGAAGGTGTAGAAATGAAA
GACTTGGTAAGCAAGTTTATTGATAAGATTATAGCCGTAGCAAGTGGCGAGGAGGCTCGC
AACGAGTATAATGGCTATCGTGAAATCTCCATCTTCAAGAATGGAGTAACTCTTTAA
>61B_gene_id_145
ATGAGTAATAAAAAAGGTTTGCTGGCGTTGTCGCCATTATTTTTGCTGATTGTCCTCATC
GTGGCTTTTACCGTATATTCGGTAGACAGCAGCCATCAGGACACCAGCCTCTCGCTCACA
GTAGCGTTCATGATTTCGAGCATTTATGCCGTGGCTATTTCCGGCGGAATGCCTGTCAGG
AAACGAGTGGACACATACAGCAAGGGTGCCGGCGCCAACAACCTGATGCTCATGCTCTGG
ATTTACGTGCTGGCTGGCTCGTTTGCCGCATCAGCCAAGGCGATGGGAGCCGTTGATGCA
ACCGTCAACCTGGCGCTCAGCATCCTGCCAGCCAGCATGATTCTGCCAGGACTCTTCCTG
GCTGCCTGCTTTATCTCCGTATCTATCGGAACAAGTGTGGGAACCGTAGTGGCTCTGGTT
CCGATAGCCGCCGGACTGGCCCACTCGATGGATGCTAACGTAGGCATGATGACCGCCATC
ATCGTAGGTGGCGCTTATTTCGGCGACAACCTCTCGTTCATCTCCGATACGACGGTTGTT
GCTACGCAGACGCAGAACTGCAAGATGAGCGATAAGTTCAAGGTCAACTCCATGATTGTG
GTTCCGGCCGCCGTACTCGTGCTCATCGCCTATTCTGTCATGGGAGTCGGTCTTCAGGCC
CCAACCCACATCAACGAGGTAGAATACATGAAAGTATTGCCTTACCTCATCGTCCTCGTT
ACCGCTATTGCCGGCATGAATGTAATGGCTGTTCTCACTCTGGGCACCCTACTCTGCGGC
GCCATCGGCATAGGCAGTCATCTTCTGGGTGCCTCCGGAAGCTACGACCTCTTTGGCTGG
TTCTCAGCCATGGGCAACGGCATTATCGGCATGGGCGAACTCATTATCATCGCCATGATG
GCAGGTGGTATGCTCGAAATCATCCGCGAAAACGGCGGAATCGATTTCATCATCAACAAG
ATTACAGCCCACGTAAACAGCAAGCGTGGAGCCGAACTTTCTATCGCCGCCCTCGTTTCG
ATGGTAAACATCTGTACGGCAAATAATACGGTAGCGATTCTGACAGTAGGAAATATTTCG
AAAAAGATAGGCGACCGGTTTGGCGTAGACAACCGCAAGGCAGCCAGCATTCTCGACACC
TTCTCATGCATGGTTCAGGGATTGATTCCTTATGGCGTACAGATGCTCCTGGCAGCCGGC
CTGGCCAATCTCAGTCCGATGGACATTCTTCCTTATCTCTACTATCCGCTGGCGATAGGT
GTGGCAGCCCTGCTGGCCATCCTCTTGCGCTATCCTAAGAGATACAGTTAG
>61B_gene_id_146
ATGAATTTTCTTCAGCGCAACCTTTTTACTAAGCTCCGTGCCGACAACTTCGGCATCAAG
GAAGAAATGGAACCGATGACTACCTTTAAGAAGAAAAAGATAGCTCAGATGCTCAAGAAC
GTGAATGATGTTCCTGCCGGAAAGGTGAAGATGAACAACGGTTTTCTGAACCGACGGCTC
AGCAAGATTCAGGAAGATGAACGCCACGCCATCGATACCTCTATCGAGACTATTTATCTG
CTGCGCATCATCGTGGCAAACGTAAATGGAATGCTGGCTAACGGAATCAATCTCAGAGGA
ATCATCCAGTTGGGAGACTACCTGAGAACCCGAGGCGACAAGGTAGATTTCGTGAAACTG
GAGAAGTGGCTTGCCAAGCTCCGCATCCAGCGCATCGCCCAGCTGGAAGGAAGCGTGCTC
ATCACCTTCTTCGATTTTGAACAGGACGAAATCCCATTCGTTCATCACATAGAAAGAGGC
GCCTACAAGCTGACGCTCCGTTCGCTCTACTATAATATCATGGATCAGCAGGCCATTCAG
TTTGAGCAGACCAGCAGCGGCTTTGTACGCACCACGGGGGGAACCATGCGCAAGAATCTG
CGCCGCAGCATGCGCTATCTGCAATACGCTCCGATAGAAACCATGAGCAATTTCATGAAC
AATTTCTTCCGTTCATTATCTGAGATTGAAGAATAA
>61B_gene_id_147
ATGAAAAAGTTATTTATCTCTATTATAGCATCCATTATTGCCTTGGGAGCCCATGCCCAG
GTGCAATGCGAAGACACTTGTCGGCACGTTCACGGCATCGACTTGAGTCATTATCAGGGC
AACGTGTTCTGGGAAACCGTGGGCGACAACTCTAAGATGGCTTACGTTTATCTGAAAGCT
ACCGAGGGCGGAACCAACATCGACAGCAAATACAAGAAGAATATAGACCTGGCTCATCGC
TACGGAATGAAAGTAGGTTCTTATCATTTCTACAGACCCCGCATCCCACAGCAGACGCAG
TTGGAAAATTTCAAGGCCCAATGCCGTCCGGGAGATCAGGACCTCTTGCCTATGATTGAT
GTGGAGACGAAAAGCGGCATGAATACAGAAGAATTCTGCGATTCGCTCTTTAAGTTTCTG
CATCTCGTAGAGAAAGCATATAAGCAGAAACCCCTCATCTATACGGGAGCCAATTTCTAT
GACAACTATCTTCTAGGCAAGCTAGACAGCTACAAGCTGATGATTGCCCAGTATACGAAG
CGCATCCCTGTATTGCGCGATGGTAGAGATTTCGAAATGTGGCAATATACGGGTAAGGGC
AAACTCAACGGAATAAACGGCTATGTTGACAAAAGCCGTTTCATGGGGCGCCACAAGCTC
AGAGAAATCAGATTCAGACATCGATAG
>61B_gene_id_148
ATGGCAATTATAAAATGTCCGGAATGCGGACGCCAAATTAGCGATAAAGCACCTACCTGC
CCTAGTTGCGGAGTAGAAATAGCAGGCAAAATTACCAAATGCCCAAATTGTGGCGAGATT
TATTTCAGCAACCTGGAAATGTGTCCTAACTGCCATGAGCTGAATCCTTCGCTCACAAGA
ATGACGCCTCCGACAGGAATGAGCCAGCAGACTCCTGCCAGCCAGGCTTCTATGACTCAG
CAGCAAGAAGCTGAAAACGCAGCCAGACAGAATGCAATCAGACAAGAAGAAATTCGCCGC
CAGGAGGCTCTCAGGCAGCAGGCTCGTCCTCAGACACCTGTCAGAACAGCAACACCTCCT
ACTCCACCCGTTCCTCCGGTTCGCCCACAGCAATCTAATTCTCAGAACGGCGGTAACGGC
GAGGGAACCCAGGAAAAGAAAAAAAGCAACCGTGGCGTCATCATCATCTCTCTGATTTTC
GCCTTCCTCGTTTGTGGCATTTTCTACTATTTCTATGATAGTGCCAATAAGAATAAGGAA
CTGGAAGCTTACGAGTATGCGATGCAGAGTAGCGACCCGATGGTTCTGCAGAGTTACCTA
GATACTTACAAAGATGCTGACGAGGCGCATCGTGATTCCATCATGGCTCACCTCGAACTT
CTGAAACAGACCGATCAGGACTGGACCAACGCCGTAGTAAGCGGTTCGAAAGAGGCCCTG
CAGGCTTATCTCGACAAATACCCAAACAGTCCACACAAGCAGGAGGTTTTGAACAAGATA
GATTCCATCGACTGGAATGTGGCAAAGAATGCTGATAATGTAGAAGCTTACCAGGCTTAT
CTCGCCGCTCATGCTGACGGTTCGCATATCGAAGAGGCTGAGAATGCGATGAAGAAAGCC
AAGAGCAGAGATTTGCAGCCAGAAGAGAAAGATATGGTAAGCAGTCTGTTCCGCCATTTC
TTCCAAAGCATCAATACCCGCGATGCTGATGGTTTGCAGGCTTCATGCGAAGACATTCTC
TCTTCGCTTCTGGGTAAGAATTCTGCTACCAAGGCAGATGTTGTTACCTTTATGAATAAG
CTTTATAAGGAAGATGTGACCAACCTGAACTGGTTCCTCACCAACGATTATAAGATCAAG
AAGCGCGAGGTGGGTGACGAAGATTATGAATATCAGGTTCAGTTCTCAGCACGTGAGGAA
GTTCAGCTTACCGACGGTACTAAGAAAACCAACCATTTCAAAATCAACGCAACCGTTTCG
CCAGACGGCAAGGTTTCTGCGTTCAACATGTCGAAGATTAATGCCGCAGAATAG
>61B_gene_id_149
ATGGCATTTGTTGATTATTACAAGATTCTCGGCGTAGACAAGAACATTCCGCAGAAGGAT
GTGAGAGCTGCGTATCGTAAACGTGCAAAACAGTTTCACCCAGATTTGCACCCTAACGAC
CCGAAGGCGAAGGCTAAGTTCCAGGCGCTGAACGAGGCGTATGAGGTGATTTCTGACCCA
GATAAGCGTGCTAAATACGACCAGTATGGCGAACAATGGAAGAATGCTGATGCATTCGGC
GGTTTCGGCGGAGCTGGTGGTGCAGGCGGTTCCGGAAGCTATGGTGGAGCAGGTGGAAAT
CCATTCGAGGGTTTCGACTTCAGCCAGTTTGGCGGAGGCGGAGGTTTCTCCAGCTTCTTC
GAAAATCTCTTCGGAGGGCGTGGCAGAAGCCAGCAGTCTGCTGAAGGATTCGGTTCCGGC
AATTTTGGCGGTTTTAAGGGTTCTGCCGGTTATGGTAGCGGCTTTAATGGTGCTGGCTAC
GGAGCTGGTGCTGATTTCGGTACTGGTGGTTGTGGCGGCGGTTGCGGACAGAATGGTCGT
GCCAATAACGGCGAAATGAACATGAATGTGAATATCGACCTTTATACGGCTCTGCTGGGC
GGCGAAGGAATCATTAAATTGAGTAATGGTTCTAAAATCAAACTGAAGATTAAGCCGGAA
ACGCAGAATGGCACGAAGGTTCGTGTTCGCGGAAAAGGATATGACCGGGGGGACGGAACC
TTTGGCGACCTGATGATTACTTACAACGTGAAGTTGCCAACCGGGTTGAATGATAAGCAG
AAAGATTTGCTCCGTCAGATGAAGGATGCAAAGTAA
>61B_gene_id_150
ATGAAACAATTATTTGCTGCGCTTCTTCTGGCGCTAACTTTCAATTCACAAGCGATGGCA
CAACAACGTACCGTAAAACTGAGAGTGATAGAGACAAGCGATGTGCACGGCTCTTTCTTC
CCTTACGATTTCATCAACCGTAAGCCAAAAGCAGGAACCTTGGCGCGCGTTTCTTCCTAC
GTCAATAATTTGCGAAAAGACTACAAGGATAACCTCATCCTCTTGGAGAATGGCGATATT
CTGCAGGGACAGCCTACCTGCTATTATTATAATTATGTAAACACAGAGGATAGAAACGTG
GCTGCCGATGTGGTAAACTACATGAAGTATGATGCGCAAGTGTTTGGCAATCATGATGTT
GAAACGGGTCATCCAGTTTACGACAAATGGATAAAAGAACTCAATTGCCCAGTTCTTGGT
TCCAACATCATCAGCACTTCTACAGGCGAGCCATACGTTAAGCCTTATCTCATCCTGAAC
CGCGAGGGCGTGAAGGTGGCAGTCTTGGGAATGATTACTCCTGCCATTCCAAACTGGCTC
ACGGAGAATCTCTGGAGCGGACTGAAATTTGAAAATATGGTAACAAACGCCCGCAAATGG
GTGAAATATCTTCAGGAGAATGAGAAACCGGATGTCATCATCGGCCTCTTCCACAGCGGA
AAAGACGGAGGCATCCAGACTGCCGAATATGATGAAGACGCCTCTATCAAGGTGGCAAAA
GAAGTGCCGGGCTTCGACCTCGTTCTCTTCGGCCACGACCATACGCGCGACAACGAAACC
GTAACCAATATTGATGGAAAGCAGGTGGTTTGCCTGGATCCTGCCAACAACGCCATTAGC
GTGGCTGATGCTGAAATAACCCTCACCCTCAACAAGAAAAAGGTGAACGGAAAGAAGCAG
CTGGTGGTAACTGACAAAAAGGTGACAGGCAAGATTGTGGATGTGACAGATTGTCCTATA
GACGAGGATTTCATGAAGACTTTCGAACCTCAGATTGCGGAAGTAAAGAAATATGTGGGC
AAGCAGATTGGCAACTTCAAGACTACCATCTACAGCCGCGACCAGTTCTTCGGCAGTTCT
GCTTTCAACGATTTCATCCTCAACCTCCAGTTGCAGATAACAAAAGCCGACATTTCGTTC
AACGCTCCCCTTCAGTTCAACGCGGTTCTGAAAGCCGGCCCAATCTACGTGAGCGACATG
TTCAATCTCTATAAATATGAGAACCAGCTCTACGTAATGCGCATGACGGGCGAAGAAATC
AGAAAGCATCTGGAAATGAGTTACGACCTTTGGGTGAACACCATGAAGAGCCCGGACGAC
CATCTCCTGCTGCTCGATGAGAAGACCGTTGGCGACCAGCAACGCCTCGGTTTCAAGAAT
CTCTCGTTCAACTTTGATAGTGCTGCGGGAATCGATTACGAAGTTGACGTAACCAAGCCA
GATGGTGAGAAGGTGAAGATTCTGCGCATGAGCAACGGCGAACCTTTCGATGAGAAGAAA
TGGTACAAGGTAGCCGTTAACAGCTATCGTGGAAATGGCGGCGGCGAACTCCTAACCAAG
GGTGCCGGAATCCCGAAAGACAGTCTTGAAAGCCGAATCATCTATCGCAGCAAGCGCGAC
CAGCGCTACTATCTGATGGAAGAAATTGAAAAGATGGGAACGGTTGATGCAAAACCAAAC
AACAATTGGAAGTTTGTGCCGGAAGCATGGACCAAGCCTGCTGCCCAGCGCGATTTCGAA
TTGCTGTTCGGTAAGAAGAAATAG
>61B_gene_id_151
ATGAAGTATTGGTTTATATTTTGCAAGACTGATCTCTTGCTCGAAAAGAAAGAAGACGGA
ACCTATACGATTCCTTGTTCAGAAGAGAGTCCAATCCCAACAAAGCCTTGGACTCACATT
CTCAACATTACCCCGATGGAAGACGGAACAGAGGTGAAGACCTTCACCATTCCTGAGCCC
GTTACCGGCAATCCGAAGTACGAAATGTGCGGTTTGCGCCCTAGTTTCTACAAACTCTCT
CCTGCCCTTTACCAGAAAGCAGGAAAGTGTCAGGAGCTCAACTATTGGGACATGAATACC
CAATTCTGCGGCGTTTGCGGAGCTCCGATGAAAATGGCAACCGACATCAGTAAGAAATGT
ACAGAATGCGGCAAACAGGTCTGGCCTTCGCTTGCCACAGCCATCATCGTTCTGATTAAG
AAAGATGATCAGGTCTTGCTGGTACACGCTCGCAATTTCAAGGGAAATTTCGACAGTCTC
GTGGCTGGTTTCGTTGAGACTGGCGAGAATTTGGAAGAGGCGGTTCATCGTGAAGTAATG
GAAGAAACCGGTCTGACTATCAAGAACTTGAAATATTTCGGTTCCCAGCCTTGGCCTTAT
CCGAGCGGTCTGATGATTGGCTTCTCGGCAGAATATGTAGATGGAGAAATTCATCTTCAG
AAAGAAGAACTCTCTCGTGGTAAATGGTTCACGAAAGAGAATCTCCCTATTCTCCCAGAG
AAACTTTCCATCGCCCGAAAACTCATCGACGCCTGGCTGGCGGACAAACTCTAA
>61B_gene_id_152
ATGATGAAAGAGAAACTTTGGAATGCAAACTACATCAAGGTGATGACTACCAACTTTCTG
TTGTATTTCGCCTTCTATCTGCTCACACCTTTGCTCCCTCTCTATCTGAGCGAAAATTTT
GGAGCCACGAAAGATGTGATTGGAATTGTGCTGAGCGGCTATACGGTTGCCGCCCTCATC
ATTCGTCCGTTCAGCGGATATGTGGTTGACAGCTTTTCGCGCAAGAAGGTTCTGATGGTC
TGTCTCTCGGCCTTCGCCATCTTCTTTGCCGGCTATATTGCAGCCAGCACGATCCTGATG
TTTGCCATTTGCAGAACCCTGCACGGAGGTCCGTTCGGAGCCGTAACGGTTGCCAACAGC
ACCTGCGCCATCGACGTTCTTCCGGCAAGTAGGAGAAATGAAGGAATCGGACTCTACGGA
CTGAGCAACAATTTTGCCATGGCAATTGCTCCATCCATCGGAATCTATCTCCATAATGCG
GTAGACAGTTACATGATTCTCTTCTGGATAGCTTTCATCGTGGCGATTGCCTCAGTTGTG
ATTGCAGGAACCATCCGCCTCCCCGAAAAGGAAATCGTTAAGAACAAGGAGAAGCTTTCT
CTCGACCGCTTCTTCCTGACGCGTGCCTGGCTCCTTGCCATCAACATCGCCATGTTCGGT
TTCTGCTGGGGCGTTCTGAGCAATTATCTCGCAATCTACAGCAAGGAGGAACTCGGAATT
ACGGGCGGAACGGGCACTTATTTTGCCCTTCTTTCCATGGGGCTGTTCCTGTCAAGATTG
CAGGGAAGAAAAGCCTTGAGCCAGGGCAAACTTACCCAGAATGCGGCCGAAGGAATGCTG
CTTTCGCTTGTTGGTTTCATCATCTTTGTTGCCGTCAAGCACCCGGTAGCCTATTATCTT
TCGGCTTGTCTCATCGGCCTGGGCAACGGTCATCTTTACCCAGCCTTCCTCAACATGTTT
ATTAATGTGGCTCGTCACAACCAGCGTGGAACGGCAAACAGCAGCATTCTTACAGGTTGG
GATTTGGGCTTCGGAATCGGCTGTCTGCTAGGCGGAGTTGTGGCAGAACATTTCGGTTAC
AACGGAACATTCTGGATGGTTGCTATAGAAAATGCAGCTTCCGTTCTCCTCTTCTTCGCC
GCTTCAAAACAATTCTTTGAGAAGAGACGTAGAGAATAG
>61B_gene_id_153
ATGGAATTACAAGGAAAGGTTATTGCCGTTTTGCCTGAAAGAAGCGGCGTCTCTGCAAGA
GGAGAGTGGAAAGCTCAGTCGTTCGTAATTGAAACCCACGAGCAGTATCCAAAGAAATTG
TGCTTTGATGTTTTCGGAGCAGACCGTCTGGCTCAGTTCAACATTCAGAGTGGTGAGGAA
CTCCTGGTTTCTTTCGATATTGATGCTCACGAGTATCAGGGTCGTTGGTTCAACAGCATC
CGTGCCTGGAACATCCAGCGTGTTGACCCTAACGCCGTTGCTGGTGCTATGGGCGGAATG
CAGCCAGGTGCGTTTCCTCCAGTAGGTGCTCCTGTAGCTCCTGCTCAGCCAGCAGCTCCT
GCTAATGGCGCAACTGCAGCATTCCCTCCAGTTCAGCCTGCAGCTCCTGCAGCAGAGGGT
GGTAGCGCAGATGATCTTCCTTTCTAA
>61B_gene_id_154
ATGAGATTTACAGTATCAAGTTCTGCATTGAGCAGCAAGCTCAACATGCTCGCAAAAGTG
ATTGGAAGCAAGAATTCGTTGCCAATCCTCGATTGTTTCCTTTTCCAAGTTGCTAACGGT
GAAATGAGCATCACGGCTAGCGATAGTGATAATGTCATCAAGAGTACACTCGCTCTTACC
GACCACGATGGAGAAGGTGAGTTTTGTGTGCCTAACCGCGTTATCCTCGATGCGTTGAAG
GAACTGCCTGAGCAGCCTCTTCACTTCGATGTGGATACTGCCGGAGAAGCCGTTGCCATC
AAGATTGTTTACCAGAACGGTCTTTACAACTTCACAGGTCAGAGCGCAGAGGAATATCCT
CGCACACAGAGCATGAACGATGCTTGCACCACCGTTTCTTTGCCTACAGAAATGCTGATC
AACAACATTTCACGCTCGCTCTTCGCTACAGCCAACGATGAGTTGCGCCCTGTCATGAAC
GGTATTTATTTCGACCTGACAGCAGATGCTCTCGCTATAGTAGCAAGCGATGGTCACAAG
CTGGTTCGCAGCAAGAACTTCACTATCAAGAGCGAATCTCCTTCAGCATTCAATTTGCCT
AAGAAGCCAGCTTCTCTGCTGAAGAACATTCTGAGCAAGGACGGCGACGACGCTATCATC
AAGTTTGATGACCGAAGTGCAGAAATCCAGTTTACTGACGGCGTTATGAGATGCAGACTG
ATTGATGGCCGCTACCCAAACTACAACTCTGTCATTCCAAACAACCCTAACGAGGTTACA
GTAGACCGCAGAGGCTTGCAGAGTGCTTTGCGTCGCGTGTTGCCATTTGCAAGCGAGAGC
AGCCAGCTCATCCGTTTCCACATCGAGTCAGGCCGTTTCGAGGTTTCTTCTGAGGATATT
GACTTCTCGACATCTGCAAAGGAACAGTTGTCTTGCGAATACAACGGCTCTCCTATCAGC
ATCGGCTTCAAGGGAAGCAGTCTGATGGAAATCCTGAGCAATCTCACCAGCGACAACATC
ATCATCCAGCTGGCAGACCCAAGCCGTGCCGGAATCATCGTACCAGCAGAACAGCCTGAG
AACGAAGATATTCTGATGCTCATCATGCCTATGCTCCTTAACGACTAA
>61B_gene_id_155
ATGAAACTCAATTTAACAAAGCCTCTGATCGTGTTCGACCTGGAGACAACGGGTCTTGAC
ATGATCAAGGATCGTATTATACAGATTTCTTACATCAAGGTAATGCCTGATGGAACTGAA
GACCGCAAGAACCTCTACGTAAATCCTTGCAAGGAGATTCCTGCCGAAGTAGTTGCCCTT
ACAGGCATCAGCAACGAAGATGTAAAAGATGCGCCAACCTTCAAGCAGCTGGCTTCCACA
TTAGAGAAGGAATTTACAGGTTGCGATTTCGCAGGCTACAATTCCAACCACTTCGATGTA
CCGATGCTCGCAGAAGAATTCCTGCGTGCTGGAATCGACTTCGATTTCAACAAGTGCCGT
CTCATCGATGCGCAGACCATCTTCATGAAGATGGAACGCCGTAACCTGGCTGCTGCCTAC
AAGTTCTATTGCGGCAGAAAGATGGAGGAAGATTTCGAAGCTCATCGTGCAGATCAGGAT
ACAGAGGCTACTTACCGCGTGCTCATGGGCGAGCTCGACAAGTATGCTCCAGGCGTGCAG
GACGAACCTGAGCGCGTGCTCAACAACAATATGGATGAACTTGCCGATTTCTCTAAGCAA
AAGGATAATGTAGATTTCGCCGGACGCATCGTTTGGGAAGAGGTAAAAGACGCCCAGGGC
AACGTTGTAAACGATGAGAACGGAAATCCTTTGAAGCACGAAGTATTCAACTTCGGCAAA
TACAAAGGATGGGATGTGGCTGAGATTCTGACCAAAGACCCGGGTTATTTTACATGGGTC
TTGGGAAGCGATTTCACCAACAATACCAAGCAGGTACTTACCCGCATCCGCCTTCGTGAA
TTCAACAAGAGAATGGGAAAATAA
>61B_gene_id_156
ATGTTAAAAGGAAAGAAAATCGTATTGGGTATTACGGGCTCTATTGCAGCCTACAAGTCT
TGCCTCATCATACGAGGTCTCATCAAGCGCGGAGCCGAAGTGCAGGTGGTCATTACGCCT
GCAGGAAAGGAGTTCATCACTCCCATCACCCTTTCGGCTCTTACGCATAAGCCTGTGGTA
AGCGAATTCTTCTCGCAGCGCGATGGAACCTGGAATTCGCACGTAGACTTAGGTCTGTGG
GCCGACGCCATGCTCATCGCTCCTTGCACAGCCTCTACCATGGGAAAGATGGCTCACGGA
ATTGCTGACAACATGCTCATCACAACCTATCTGTCGATGAAAGCGCCTGTTTTCATCGCT
CCAGCCATGGACCTCGACATGTATAAGCATCCTTCTACCCAAACCAACATGAAAACACTT
CTGGGCTATGGAAATCACATCATAGAACCCGAAGTGGGATTCCTGGCAAGCGGACTGGAA
GGAAAGGGACGCATGGAAGAACCTGATATTATCGTAGAATGCCTTGACAGATTCTTCGAT
GAACAGGCTCAGCAGAATGCGAAGACCGATGAATCTGCATCAGAAAACTGCAAGGAAAAA
GAAAGCGATAAGCTCGATTTGAAAGGCAAGAAGATCATGATTACAGCCGGACCAACTTAC
GAAAAGATTGACCCGGTACGTTTCATCGGCAATTATTCTTCCGGCAAAATGGGCTTTGCC
CTTGCTGAAGAGTGCTGCCGTCGTGGTGCTGAGGTTACGCTGGTTGCAGGTCCGGTTTCG
CTCAGCTGTTCCGAAGCCATTCATCGCATCGATGTAGAAAGTTGCGAGGAAATGTATCAG
GCTGCCACTAAAGCTTTTGCCTCAACCGATGTAGCCATTCTCTGTGCTGCTGTTGCTGAT
TTCAAGCCAAGCGAGATTGCTGACAGGAAAATCAAGCGCGAGAAAGATGATCTGGAACTC
CGCCTCGTCCCTACTCACGATATTGCTGCAGCCCTTGGCAAGATGAAACAAAAACATCAG
AGAATTGTGGCTTTCGCCCTGGAAACCAACGATGAAGAGGCTAATGCACAGAAAAAACGC
AAAAAGAAAAATGCCGATTTCATCGTGCTTAACTCTACTCGCAATCCGGGAACCACATTC
CGTACGGATGACAACCAGATAACGATTATTTCTGAAGAGGGTAAGAAAGAATATGAGAAG
AAACCGAAAACTGAAGTGGCTCGTGACATTATCAACGAGCTGGCTCATCTCTTGTAG
>61B_gene_id_157
GTGACATTATCAACGAGCTGGCTCATCTCTTGTAGCCCCATCACATCAGCCGCTCAGGAG
TTACAGGCTAAGATTACCATCAACCATGCCCAGATTCAGGGCACGGAAAACCGGGTATTC
GATAATCTGCAGCAAACTCTTGAGCAGTTTGTGAACGACAGGCAATGGACGAATCTTCAA
TTCAGGAAGAACGAGCGCATCGTGTGCAACTTCAATATCACGATAAGCAAGTATGATAAA
GACCAGAATATCTTTACCTGCAAGGCGCTCATCCAGGCCAACCGTCCCGTCTACAATTCA
GCCTATACGTCCACCTTATATAATAATGTGGATGAAAACTTCACGTTCAAGTTTGCCGAG
TTCGACCAGCTGGAGTTTACCGAAGAGCGGATTGACAACCAGCTAACGGCTCTGCTCGCC
TACTATGCTTACCTCATCATCGGTTTAGATCTTGACAGTTTTGCGCCTAAAGGTGGTGAA
GACATTCTGCAACGTTGCATGAACCTCACCAACAACGCCCAGAATCTGGATTTTCCGGGC
TGGAAAGCGTTTAGTGACAGCAGAAACCGGTTCGCCATAATTTCCGATTATCTCGACGGA
GCCATGGAGCCTTTCAGAATGCTGCAATACAACTATTACAGAAAAGGGCTCGATGAAATG
GCGAATAATGTGGAACGAGGCAGAACTGAAATCACCAACACCCTGCTCCAGGATCTGAAG
AAGGCACGTACAGACAGACCGCTCAGTCTGCTGCCACAAATCTGGACCGACTATAAGAAG
GACGAGCTTGCTAACATCTATCAGAAACATGGCACTCAGAAAGAGAAAGAAAGCATTTAT
GAGCTGCTCTTCTCCATTAATCCTTCTCAAAACTCATATTGGGACAAAATCAAGGAATAA
>61B_gene_id_158
ATGCTCAAGCAATTATACATCAAGAATTTCACGTTGATTGACGAGTTGGACATTCCTCTT
TATCCAGGATTCTCAGTCATCACGGGCGAGACGGGTGCCGGAAAGAGCATCATTCTCGGA
GCCATCGGACTGCTCCTGGGCAACCGTGCAGACAGCAAGGCCATCAAGGCAGGAAGAGAC
CGATGCGTGATTGAAGCCCACTTCGACCTGTCAAAATACGGAATGCAGGATTTCTTCGAT
GCTAACGATATTGATTATGATGCAGAAGACACCATCATCCGCCGCGAACTGACTGCTGCC
GGAAAGAGCCGTGCCTTCATCAACGACACGCCCGTCCCCCTGAGCAAGATGAGAGAACTG
GGCGAACAGCTCGTCGATATTCATTCGCAGCACCAGAACCTCCTGCTGCAGAAGGAAGAC
TTCCAGCTCAGCGTGGTCGACATTATTGCCCACGATGAAAAGCAGAAGAAGGCTTATCTT
GCCGAATACAAGAACTATAAAAAGGCTAAGCAACAGCTGGAAGACCTGAAAGCGGAAATC
GCAAAGAACAGGGAGAACGAGGAATTCATGCGCTTCCAGTTTAAGGAACTGGATGACGCT
AACCTGCAGGAAGGCGAACTTGAGCAACTGGAACAGGAAGCAGAAACCCTGAGCCATTCT
GAAGACATCAAGACTGCTCTCTATGAAGCAGATAATGCACTCTCGGGCGAAGACGGCAGT
ATTCTCGACAAACTGAAGAATGCAGCCCAGCAGATTGACAACATCAAGGAGGTTTATCCG
GATGTGAAAGAGGTGGCTGAGCGAATGCAGAGCAGCTATATAGAACTCAAGGATATTGCC
CAGGAAATAAGCGGAAGCGTTGACAATATAGAGTTCGACCCGAACCGGCTTGAAACCATC
AATTCCCGACTTGACCACCTCTACTCGCTCCAGCAGAAATTCCATGTGGAAAATGTAGAG
GAACTCATCGCCACTCGCGAGCGAATCAACGAACAGCTACAGCACATTGATAATGGAGAT
GAAGACATAGAAGAGCTGGAAAAACAAGTTGCCCTTCTGCTTGCCAAGGCTGAAAAGCTG
GCTGGTGAACTGACTGCCATCCGAACAAAATCGGCTAGAAAGATAGAAGAAGAAATGAAG
AAACGTCTCATTCCTCTGGGAATTCCAAACGTCCGCTTCGAAATTTCATTCTCCGCCAAG
CCGCTCAGTTCTGATGGTGTTGACAAGGTAAATTTCCTGTTCAGCGCCAACAAGAGCACG
CTTCTCCAGCCGGTGAGTCAGGTTGCTTCTGGTGGAGAAATCGCCCGCGTCATGCTTTCT
CTGAAGGCCATGATCAGCGGCGCCGTAAAACTGCCAACCATCATCTTTGATGAAATCGAC
ACGGGAGTAAGCGGTAAGACTGCTGAAAAGATGGCGGAAATCATGACAGAGATGGGCAAC
CTGAACCGTCAGGTTATTTCCATCACCCACCTGCCTCAGATTGCTTCCATGGGAACCCAT
CATTACAAGGTTCTGAAAGAAGAAACCGAAGAGGGAACTCTTTCTCACATGAAGGAACTC
AACGAGCAGCAGCGCATAGAAGAAATCGCCCAGATGCTCAGCGGAAGCGACATTACGCCT
GCTGCCCTGGCAAATGCTAAGGAGTTGCTCAATAAACACAAGCAACACAAATAA
>61B_gene_id_159
ATGAAAAAAATAAATATGATCATGATGGGACTGATGCTCGGAGCATCGTCCCTCTATGCC
CAGCCGGGTTCGGTCCAGAAACTGGCTAAGAGCGTTTTCACCTTGACTACTTTCAATCAG
AAAGGCGACATTATCGCCTCTACCCAAGGTGTTTTTATCGACAACAAGGGAACGGCTATC
AGCACCTTCAAGCCATTTGTCGGAGCTGTAAAGGCTAGCGTTGTTGACGCTTCCGGAAAA
TCGATTCCTGTTGAGGCCATCATGGGAGCCGACGAACTCTACGATGTGGCTAAATTCCGC
ATCAACGCCTCTACTGTTGCTGCCCCTATTGCAACCAAGGAATCGGCTGCTGGCGACAAG
GTCTGGCTGGTTCCATATTCTATCAAGAAGCCGGCTTACCAGCAGGAGGACATCAGCAGC
GTAGAGAAGTTCAAGACTACGTACAACTATTACATCTTCTCGAATAGTGCTCCCGAAAAT
GCAGTAGGTTGTCCGTTTGCCAACAAGAACGGTCAGGTCATCGGTCTGATGCACAGCAAT
GGTCAGGTTACGGCCATCGACGCCAACTACGCCAAGCAGCTGAAGGTAACCGGTCTTTCG
AGTCTTGATGCAGCACTTCGCGAAACCACCATCCGTACAGCTCTTCCTGATACAGAGAAC
GAAGCGATGACGATGATGACTCTGAAGAAAGGCCAGACTACAGCTGATGAGTATGCGAAA
TATAGCGATGAGTTTATCAGCAAATTTCCTACTTCAGCCTTCGGTTACAAGGAGAAAGCC
GCTTATCTGACGGATAAGGCCGAATATGATGCAGCTGCCAAACTGATGGAAGAAGGCATT
AAGAAATCGGCTGCCAAGGATGAGGCTCATTCCAACTATGCCGACCTGATTTATCAGAAG
ATTATTTACAAGGGCGATTCTGTTTATAAGGACTGGACGCTTGATAAGGCCATAGCTGAG
GCTCAAAAGGCATACGAAATCAAGGCTCAGCCTATTTACCGCCATCAGGAAGCGCAGATT
AATTTTGTAAAGGGTGAGTATCAGAAAGCTTACGATACTTTCATGGATTTGACCAATACT
TCACTTCTCAGCGGCGAACTCTATTTTGAGGCTGCCCAGGCTAAGAAGAATCTCAAGGCT
CCAGCCAAGGAGATTGAGGTTTTGCTCGATAGTGCGGTAAGCGTTGGAAACAAGATCGGA
ATGGTTGCGAATTATTATCTGGCACGTGGAGAATTTCTGAAGGAGCAGGGTGAATTCCGC
CGCGCTATTCAGGATTATAATATGTACGATTCCATTGCCCGTCCTGTTTCGCCAGCCTTC
TTCTACACCCGTTACCAATGCGAAACCAAGTTACGCATGTGGCAGCCAGCCCTGCTTGAT
ATTGCCCGCACCTGTTACCTGGCTCCTAAAGAGCCTACTTATTTTGCAGAATGGGCAAGT
CTCGACTTGCGTGTAAAGCGTTATGATGAAGGAATCAGCGCAGCCACCCATTGCATAGAG
TTGGCTCCTGAATATGCTGACGGCTACCTTCTCTTAGGACTGCTCCAGAAGGAGAAAGGA
AATAAGGAAGAGGCCATCAAGAACCTGAAGAAAGCCCAGGAACTCGGCGATTCCCGCGCT
GGAGAATATCTCAAGAAAGTGAAGTAA
>61B_gene_id_160
ATGGAAGAGAAAAAGAATTTTGAAGCTGTCTTCAAGGAAGATCTTTATCAATATCTGCTG
GGTATTGATAAGGTAGACGCTCATTTGCCGGAAGCTCCGGATTTGGAAGAGCTGTGGCAG
AAAGTAGGCGAGAGTTATCTGCCTGATGCGATTCGCGAGTTTGCCAAATATCCTACGGTT
TCATTGGGTTGGATCATGTATGTAGGAATGGCGCTTGCCAAGTATTGGGATGAGGATTGG
GAACTCTACAGCAAGGTAGAGAATCATTATGAATATCTTCGTGACAGAATAGATTTCGAC
CACATGGATGATTACATCTGCGAAAAGGTTCTGCTGCTGAATGAGGAAGCGCATAAGGCT
GTTACGAATGTAGTGGCAGAATGTGCTTCGCGCTCTTACAGCAAGCTGATTCATCTGAAT
CTGCAGCCTGGAAGCGAGGAAGCCTTCCGTGGTTTCGTTGCCGCCCTTCACCAGATGTTC
CTTATGGGAATAGCCGTAGAGCTTAAAATGCTGGGGTACCACATGACTAAAATGTAA
>61B_gene_id_161
ATGAAAATATTTACGAAAATGGCAGCTATCGTGCTGGCTTGTGTGCTGGCTGTTCCGGGA
GAAGCCAGGGTGAATGTGGTTTATCAGCGGCAGGACAGTCTGCGGATTGTAGGACTGCTG
CAGCAGGCAAGGGCGATGAAGAAGAAACCAGCCAGTTGGATGCTTTGGTTCGGCAAGCAG
ATGGCGGGCGTTCCTTATGTGGGCGGCACGCTGGACCGAACGAAGGAAGAGGTGCTCATC
GTGAACACCCGTGAGCTGGACTGCACCACATACGTAGAGATGGTAACGGCGCTCACCCTA
TGCGCCAAGAAGAATGAGACTTCTTTCTCGGCTTTCTGTGAATATCTCCGGAATGTGCGT
TATGTGAGCGGAGAGGTTTCCTATGTGAAGCGCCAGCATTATTTCACGATTTGGATGGAT
GCAAACGAGCGCGAGGGAATCGTGAAGAATATTGCGCCCAATCCTCCTTTCTCGGCCGTT
CAGACCGTGAACATCAACTGGATGAGTACGCATGTTTCGAGCTATAAGATGCTTAAGGCT
CATCCGGAATGGAAATCGGGAATCAGAAAACTGGAACAGAGTGTGAACGGCAAGCGTTAC
CGTTATGTTCCGAAGGGCAAGATTGCCAACACGGCAGTTTTCCGCAACGCTATTCATGAT
GGTGACATTATCGCCATCATTACCAACAAAAAGGGTCTCGACACAACCCACATCGGTATT
GCCTCCTGGCACAAAGACGGATTGCATCTGCTCAACGCCAGCAGCATTCACAAGAAGGTG
ATTGATGAACCGATGACACTTTATACTTACATGCATAAACATCCGGTGCAAATAGGAATC
AGGGTTTGCAGAGTTCAGTAA
>61B_gene_id_162
ATGCTGGGAACGCTCTTCAACAAGACGATGTTCATGTCCAATTCCCAGGACAGCCTCGTG
AAAGAGCGCCATCGCAAAACCTTCTTCCATCAGGTGGGAGATGTGTTCACCCGGTTCTTC
AGAGAATTCAACAGTACGGATTCGGCTTATATAGAAGACCAGCATTACAATTATACGGTG
ATGCTGCAGAACACCAATACCTACGAGGAATATACGCTCAGAAACAGCGAAGGACAGAGC
ATTTCCTTCTCGCCTGATCCTTCTTACCGCCTGGGGCCTTATCTGGGCTGGCGATGGGTG
TTTCTGGGTTATACGTTCGACCTGAAGCACATTAATTTCAGGAATAACCACACTAATAAA
AAGGAGTTTGACCTGAGCCTCTACAGCAGTCTGCTGGGAATAGATCTGTTCTGGCGCCAG
ACGGGAAATGACTATCATGTTCAGCGGATGAATCTGGGTGAGCACATCAATTGTGCCCCT
ATCCGCAAGGCTCCTTTCGACGGTTTCAAATCGAGCATCAAGGGATTCAATCTTTATTAC
ATCTTCAACCATCGCCGCTTCTCTTATCCTGCCGCCTATTCGCAGAGTACGGTGCAGCGG
AGAAGTGCCGGTTCCATGCTTCTGGGAATCGGTTACACGGAACATGAACTGGAGGTGAAC
TGGGATAAACTGACCAATCTTGTAGATGAAAAGCTGAATAAAAATCTGACAAACGGGGGA
ACTCCGGAAGCCAAGATAGACAGTTCGCTGATGTTCAGCAAGGTGAAATACAGCGATGTG
AACGTAACCTGCGGCTATGCTTACAACTGGGTTTTCGCCAAGAACTGGCTCTTCAACGCT
TCGCTCTCGGTAGGTGTGGCTTACAACCGCTCGAAATCGGATAATGAAAGGGAACATCTG
GACATTACCAACTTCAGTTTCAAGAATGTGAACCTGGATGGAATAGGCCGCTTCGGTATT
GTGTGGAACAACACGCATTGGTACGCGGGCGCCAGCACCATCATCCATTCCTACAACTAT
AAGAAAAAACAGTTTTCTACCAACAATTCGTTTGGCTCACTCAATATTTATGTGGGTGTG
AACTTCGGCAGGAAACGTCATCATTAA
>61B_gene_id_163
ATGAAACAGATTAATTGGGGATTTATCGGCTGCGGAGAAGTAACCGAAAAGAAAAGCGGA
CCGGCTTTCAACGAAGTGGAGGGTTCGCAGGTGGTGGCTGTGATGAGCCGAAGCGAGAAC
AAGGCACGCAGCTATGCTGAGCGCCATCATGTGCGCAAATGGTACACGGATGCATCGGAA
TTGATAGAAGACCCCGATGTGAATGCTGTTTACATCGCCACGCCACCTTCTTCTCACGCC
ATCTTTGCCATCATGGCGATGCGTGCGGGCAAACCCTGCTATATAGAGAAACCGCTGGCA
GCGAGCTACAACGACTGCATCCGCATCAACCGCATCAGCGAGCAGACGGGTGTTCCCTGC
TTCGTAGCTTACTATCGCCGTTATCTTCCTTACTTCCAGAAGGTGAAGGAGATTATCGAG
AGCGGAACCATCGGTAACGTGGTGAATGTTCAGGTGCGCTTCTCGGTTCCTCCGCGCGAT
CTCGACTTTCAGAGCGGCAAGGAAATGCCTTGGCGACTGCAGCCGGATATTGCGGGCGGC
GGCTATTTCTACGACCTGGCTCCTCATCAGATAGATTTGCTCCAGAACCTGTTTGGTGTG
ATTACCCGTGCGCACGGCTATCCTGCCAACAGAGCGCATCTTTATCAGGCTGAAGATACG
CTCTCGGCGTGCTTCTTCTTTGAGAGTGGAATTCCGGGCAGCGGAAGCTGGTGCTTCGTG
GGACATGAGAGTGCGAAGGAAGACTGCATCGAGGTGATTGGCGAGAAAGGTTCGCTCTCA
TTCTCGGTGTTCACTTACCAGCCGATAGAAGTGATTACGAGCGAAGGAAAAAACTTGATT
ACGGTTCCGAATCCGCCTTATGTGCAGCTGCCGCTCATCAAGAGTGTGATTCAGCATCTG
CAGGGAATAGGAAAATGCGACTGCACCAGCGTTTCGGCTACGGCTGTCAACTGGGTGCTG
GACCGAGTATTGTGGAAGAACTGA
>61B_gene_id_164
ATGGAAATTAAGAAATCAGAATTTACAATATCGGCTCCACGAGTGAGCATGTGTCCGAAA
GATACGAAGGCTGAATATGCTTTCATTGGCAGAAGTAATGTGGGAAAATCGAGCCTCATC
AATATGCTCTGCAACCACAAGGGTTTGGCTAAGACTTCAGCCACACCGGGTAAGACGCTG
CTTATCAACCACTTCATTATCAACAACGAATGGTATCTGGTTGACCTTCCTGGCTATGGT
TTCGCCAAGCGTTCGAAGACCGTACAGAAGCAGCTGGAACAAATGATAAGCAGTTATATT
CTGCAGCGCCAGCAGTTGGCTAATGTCTTTGTGCTCATCGACGTGCGCCACGACCAGCAG
AAGATAGACCGCGAGTTTGTAGACTGGCTGGGCGAGAGCGGCGTTCCTTTCTGCATCGTC
TTTACCAAGGCCGACAAGTTGGGTCCGGTCAAGGCTCGCATGAATGCGGAGAAATGGATG
CATGCGCTGGAAGACCGCTGGGAAGCACTTCCACCTTATTTCATTACCAGTAGTGAAAAG
AAGATGGGACGCGACGAGGTGCTCGACTATATTGACGAAATCAACAAATCGCTCGCCGGA
GAATAA
>61B_gene_id_165
TTGATAAATTCGTGTGCAAAGATAATTAAAAAATTTGTTTCTGCCAAATATTTTGCCTAT
CTTTGCACAAAAAAAATAAAAATGGCTAGTCAAATACCCTATTTAGACGTTCAAAACCTC
ACCAAACGCTTTGGTGCACAGGTTCTTTTTGATAATATTTCCTTCTCTATCGCTGAAGGA
CAGAAAGTGGGACTCGTGGCGAGAAACGGCACGGGAAAGTCTACGCTCATGTCGGTGCTG
ATGGATAAAGAGGGACACGAGAGCGGAGACATCATCTACCGACGCGACTTGAAGGTGGGC
TATCTGGAGCAGTCGCCGCAGTTTGATCCGGAGGAAAGTGTGCTGCAGGCGTGCTTCAAT
CATGAGGATGATCCGGAGAAGGTGCTGAAGGCGAAACAGATTCTCACCCAGCTGCACATT
ACCAACCTGGAACAGCCGATGGGACAGCTCAGCGGCGGACAGCAGAAGCGAGTGGCGCTG
GCGAATGTGCTGATTACGGAACCCGACTTCCTGATGCTGGACGAGCCGACCAACCATCTG
GACCTGGAGATGATAGAGTGGCTGGAGGGTTATCTGAACCGCGGCAACAAGACCATCTTC
ATGGTTACGCACGACCGATTCTTCCTGGACAAGGTGTGCAATACGATTCTGGAACTCGAC
GACCGCACCATCTACACCTACCGCGGCAATTATGCCTATTATCTGGAGAAGAGGCAGGAG
AGAATGGACAATCTGAGAGCCGAAATTCAGCACTCGAAGAATCTCTACCGCAGGGAACTC
GACTGGATGCGCCGTCAGCCTCAGGCTCGCGGACACAAGGCAAAATACCGCGAGGATGCT
TTCTACGAGCTGGAGAAGGTGGCGAAGCAGCGCATCGAAGACAGGCAGGTAAGGCTGAAG
GCTTCTACCGTTTATATAGGTTCGAAGATTTTTGAATGCCAGTATGTGAGCAAGGCTTTC
GATGACAGGGGACAGAAGAAGGTGATTCTCGACAACTTCTACTACAACTTTGCCCGCTTC
GAGAAGATGGGTATTGTGGGTAATAACGGAACGGGAAAATCGACCTTCATCAAGATGCTG
CTGGGCGAGGTTCAGCCCGACAGCGGCAAGTTTGACATCGGCGAGACGGTTCGCTTCGGC
TATTTCTCGCAGGAGGGACTGAAATTCCGTGAAGACCAGAAGGTGATTGACGTGATTACG
GAGATTGCTGATTATATAGATCTGGGCGGCGGCAAGCACATGACGGCTTCGCAGTTTCTG
CAGTTCTTCCTCTTTACGCCCGAGGAGCAGCACAACTACGTTTACAAGCTGAGCGGCGGC
GAGAAGCGCAAGCTTTACCTCTGTACGGTGCTGATGAGGAATCCGAACTTCCTGGTGCTG
GACGAGCCGACCAACGACCTTGACATCCAGACGCTGCAGGTACTGGAAGAATATCTTCAG
GATTTTGCGGGTTGCGTCATCGTGGTGAGCCACGACCGCTATTTCATGGACAAGGTAGTA
GACCATCTGCTGGGTTTCAAGGGCGAAGGCGAAATACAGGATTTCCCAGGCAACTATACG
CAGTACAGGGAATGGAGCCGGATGCAGGCGAAGGACGAGGCGGAACAGGCGAAACCGGCA
AAGAGCGGAAATGCAACGGCAGAAAACGACGGAGCTGGCACGGCCAAGCGCGACGCCAAT
TTTGAGAACAAGCGCAAGATGAGCTACAAGGAGAAGCGCGAATATGAGCAGCTGACCCAG
GAAATAGATGCGCTGACCGAGGAACAGAAGAAGCTGGAAGAGGAACTCTGCAGCGGAAAT
CTATCGGTTGAGGAACTGACGGAGAAAAGCAAGCGCCTGCCTGAAATCAAGGATGAACTT
GATGAGAAGGAAATGAGATGGCTGGAACTGGCTGAAATGCTCTAG
>61B_gene_id_166
ATGTATAGCAAAGAAGAATTACAAGCAAAGAGTGTCGTTCAGTTGAAGGACATTGCCAAG
GAACTGGGAGTCAAGGTAAAGAAGAGCGATAACAAGGAAACTATCGTCTATGCCATTCTC
GACGCCCAGGCGGAACAGCCAGCTCCTGAAGCAGCCCCTAAGCGCAAGCGCACCCGCATT
GCAACCAAGAAAGAAGACCGTGTTTATTCCGTACACGGTAATGAAGGAGAGAATTTCGAC
GTGCAGAAGAACCAGGTATTGGGTCCTAACGGCGGCGAGACTGCTCCTCAGGCTATGAAC
GAAACTGCCCCAGCCCCAGCGGTTGAGGAAGAAATCCAGTTCAGCCCGGCAGAGCAGAGT
TTACAATCAGCTGCCCAGAAGCAGACTCTAAACCAATCAGGCGAAGACATCGAGGCTCAG
GTACTTGCCAACTTCCCGAAACACCGCGGCAGAAGAAGCAAGGCAGAACTCGAAGCCATT
GCAGAAGCCAGAGCAGCTGCCATCAGAAAGCATCAGGCGGTAAAAGCCGAGCTAGAAGCG
CAGATGGCGAAAGATGCACAGGAGACGGCTAACCAGCAGGCTGCTACTGAGGCAGAACAG
CAGGAAGAGCCAACAGCCGATAACCAGCAGACTGCTCCTGAGCAAGTTGCCGTTCCGGAA
GAGCAGTTCTCTGCCGGAAACGCTGAGAGCGCTAACATCAGCGGTGATTTGCAGGCGATG
CTCCAGGCTAAGATGAATGCACAGAACGCAGCAGCAGCTCCGGCAGCAGCTCCGGCTCCA
GCTGAGGAGGCAAAGGAAAAAGCTACTGAAAAAACTGCAACCGATAAGAAACAGGAGTCA
GCTCCTATCCACTATACTGAAGGTATGAAGGTAGAACTCGATGCAGACGGAACCTGGAAG
GGTGATCCGGGCGATGGAACCGATTTCATCCTGGTAGTCGACATTCCTATCGAAGACCAG
GCTGCCATTCCTACTGTCGATATCTTCGACCGTCCTACCACTCCGCAGACTTCTCACCAG
CACACACCTGCTGCTGCCCCTGCAGCCAAGAACAAGCAGGAAGCACCAGCCTACGATTTC
AGCAATCTCGTGAAATCCAACGGTGTGCTCGAAGTGATTTCAGAGGGCTACGGATTCCTG
CGCAGCAGCGATTACAATTACCTTTCTTCACCGGACGATGTTTATGTAGCATCCAGCTTC
GTCAAGAAGTTCGGTCTGAAGACTGGCGATGTCATCGAGTGCAAGGTGCGTCCGCCTCAC
GAGGGCGAGAAATACTTCCCGCTCACCAGCATCATCAAGATCAATGGCCGTGACCCGTCA
GAGGTTCGTGACCGTGTTCCTTTCGAGCACCTCACCCCACTCTTCCCTGATGAGAAGTTC
AATCTCTGTGGCGACCGCCGCACCACCAATCTCAGCACCCGCATCGTAGACCTCTTCTCG
CCAATCGGTAAGGGTCAGCGTGCGCTCATCGTGGCTCAGCCTAAGACCGGTAAGACCATC
CTCATGAAGGATATTGCCAACGCCATCGCAGCCAACCATCCTGAGGCTTACCTCATGATG
CTGCTCATCGACGAGCGTCCTGAGGAGGTTACTGACATGGCCCGCACCGTGAATGCAGAG
GTTATCGCCTCTACCTTCGACGAGCCAGCAGAGCGCCATGTCAAGATTGCCGGAATCGTG
CTCGAGAAGGCTAAGAGAATGGTAGAATGCGGACACGATGTTGTCATCTTCCTCGATTCT
ATCACCCGTCTCGCCCGTGCCTACAACACCACAGCTCCTGCATCTGGTAAGGTGCTCACC
GGTGGTGTGGATGCAAACGCCCTCCAGAAGCCTAAGCGTTTCTTCGGTGCTGCGCGTAAC
ATCGAAGGCGGCGGTTCGCTCACCATCATCGCTACTGCCCTCATCGATACAGGTAGTAAG
ATGGATGAAGTCATCTTCGAGGAGTTCAAGGGAACCGGTAACATGGAGTTGCAGCTCGAC
CGCTCACTCAGCAACAAGCGCATCTTCCCTGCTGTCAACCTCATTTCTTCGTCTACCCGT
CGCGACGATCTGCTGCAGGACAAGACAACGCTCGACCGCATGTGGATTCTGCGCAAGTAT
CTGTCCGACATGAATTCTATCGAGGCGATGAGCACCATCCACAAGAATATGCAGCATACT
CGCAACAACGACGAGTTCCTGCTCTCTATGAATTCATAA
>61B_gene_id_167
ATGAGCAAATATTTTGCAGAATCAGAATTGATTATCAATGAAGACGGAAGCTGCTTCCAC
CTTCATCTTCGCCCGGAACAAGTGGCTGATAAAGTAATCCTCGTTGGCGACCCAGGTCGC
GTAGCCCTCGTAGCCTCCCATTTCGATGAGAAGGAATGCGAAGTTTCAAGTCGGGAATTC
CACGCCATCACCGGCACATATAAAGGCAAGCGAATCACTGTGCAGAGCACCGGAATAGGA
TGCGATAATATCGATATCGTAGTCAACGAGCTCGATGCGCTGAAGAACATCGATTTCAAA
ACCCGCACCGAGAAACCCGAGCACACCACGCTCACCCTCGTGCGCATCGGAACCTGCGGC
GGCCTGCAGCTCAACTGCCCTGCCGGAACCTTCGTAGCCTCGCAGAAGAGCATCGGTTTC
GACGGACTCATCAACTTCTATGCTCGTCGCAACGAAATCTGCGACCTCGAAACAGAGGCA
GAATTCAAGCGCCAGGTAAAATGGAACGACCAGATTGGCAACCCATACTGTGTAGACAAC
AATCCGGAACTGCTCAACCAGATAGCCGGCGATGATATGGTTCGTGGAATCACCATAGCC
TGTGGCGGTTTCTACGGTCCTCAGGGCCGCGAGCTCCGTGCCCCACTTGCCGACCCGGAA
CTTAATCAGAAGATTGAAGCATTCGAGTATAACGGTCTGCGCGTCAACAATTTCGAGATG
GAGAGTTCAGCCCTCGCCGGTCTTTCCCTTCTCCTCGGTCATAAGGCATTAACCTGCTGC
ATGGTCATCGCTAACCGCCGTGCCCTCAGCGCCAACACCGGCTACAAGAGCACCATCGAC
AATCTCATCAAGGTTGTATTAGATAGAATTTAA
>61B_gene_id_168
ATGAATCAAGAAGAATGTATCTGCGCCCTGGCAACCCCAGCCGGCGGTGCTATCGGAATT
ATCCGACTCAGTGGCTCCGACGCCATTACCCTCACCGACAAAATCTTCCAGTCTGCCAAC
GGCAAATCCCTGGAAGAAGCCAAGCCCTACACTCTGCATTATGGCGAAATCAAGGATAAG
GATGGCAACACCATCGATGATGTACTGGTGAGCGTGTTCCGTGCACCCCACAGTTATACA
GGCGAGAACTCCACCGAGATTTCCTGTCATGGCAGCCGATACATTCTTCAGCAGGTTCTC
CATCGATTTACGGAGGTAGGATGTCGCCAGGCAGAACCGGGCGAATACACCCGTCGTGCC
TATCTCAACGGCAAGATGGACCTCTCTCAGGCAGAAGCCGTAGCTGATCTCATCGCCTCT
ACCAACAAGGCAACCCACAAGATGGCGCTCAGCCAACTGAAGGGCCATTTCAGCAACGAA
CTCTCCCTCCTTCGCGAAAAATTATTAAAGATGACTTCGCTCCTAGAGTTGGAGCTCGAC
TTCAGCGACCACGAAGAACTGGAGTTTGCCGACCGCAGCGAACTCCAGGCACTAGCCGAA
GAAATCAATCACAGGATTACCACCCTCGCCCACTCCTTCGAAACCGGCAATGCCCTGAAG
CAGGGAGTAGCCGTAGCCATCGTAGGCAAGACGAATGTGGGCAAGAGCACCCTGCTCAAC
CGTCTGCTCCACGAGGAGAAGGCAATCGTGAGCGACATTCACGGAACCACCCGAGATGTA
ATCGAAGACACCACCCTCATCGACGGAATCACCTTCCGCTTTATTGACACAGCCGGAATC
CGCAAGACGGATGATGTGGTAGAAAACATCGGAATAGAGCGCACTTTCCAGAAGATGGAA
GAGGCGAAGATAGTAATCTGGCTATTAGATGAGCAGCCGTCAGCCTCAGAAATCGAGGAG
ATGAAGCTGAAGAACCAAGGCAAGAAGCTGCTGGTAGTATTTAATAAGATGGATAAACTG
GAGAATGATAAACTAGCGTTCGATAAATTCACCCATTCCTGTGGCTCAGATTCCAGTGAA
TCAGAAGCCCCACTCTTCATCAGTGCCCGCACAGGCGAGAATGTTTCATCCCTGGAGCAG
GCATTAGTAAAAGCCGCTGATATTCCTGAGATTACCGAGAACGACGTCATCATAACGAGT
GCCCGCCACTACGAGGCCCTACTCCGTGCCCATGATTCCCTCTCCCGAGTATTGGAGTCG
ATGGAAATGGGCATGAGCGGCGACATCGTCGCCGAAGACCTGAAAATGGTGTTGGAAGAA
CTGGGTGAAATCACTGGCGGACAGATCAGTAGCCAGGAAACGCTAAACAATATCTTCAAG
CACTTTTGCATCGGAAAATAA
>61B_gene_id_169
ATGACAGCAAGCAAAGAAAGAATTCTAAAAATTTGCGAGTATTGTGGGAAGAGCTTCTAT
GCATTGAAATCCACAACTCGTTATTGCTCCAAGCAATGCAACAGTTATGCCTATAAGGCA
GCAAGACGTGAGGAGAAAGTAAAGATGGCTGAGACAATGAGCCACCGAAAAGCTTCCGAG
AAATCCATGTCTGAAATCCTCGTGAAAGAATACCTCACTATTCAAGAGGTCGCTATACTT
TCGGGACTAAGCAGACAGACCATATATAATATGGTGTATAGTGGTAAGTTGCGAGCATCC
AAGATTACTTCTCGTTTATCTTTAATCAGAAAGCGAGATATAGATTATCTTGTTGATAGT
TTGCCATACACCACAAAAAAAGTGCTTCAAAAGAAGCTGTTCATGCAAACCGAGAGCTAC
CTGTTCCAGAATATTACTCTGCCAAGGAAATTGCAGAAGTCCACAACACTTACGAAACGG
CCATCTATGAGATAG
>61B_gene_id_170
GTGGATGATTATTTTGCACACCTGTCTCCAGATCCAACCATCAGTGAATGGATGACTGTT
ATGGACATTCAACAGAAATATTGTATGACGAAAACAGCCGTATATAGTTTCGTTAGTCAC
AATGCTATTCCAAGAAAAATGGAAGGTAACAATGTTCTGTATTCCAAGCGTCATGTACAA
TTGGCAAAAGGTGAATCCGTAGAAGACCAACTTTATTATACAATACCGGAGGCCATGAAG
TTGTATGGTTTAAGTCAGGACCAGATTTATAAGCGTATCAAGAAATACGCTATTGAAAAG
GTGAAGTTTGGCAAGTATATCAAGATTTCCAAGCGAGATTTAGAGAAAGCTATCGGCAAG
CCTAAGGTTATTTAG
>61B_gene_id_171
ATGGTAAATACATGTACAAGAGTTTCTCTTCGCCAAAGAGCGATTAAAAACGACCGTATT
TCTCTTTATTTGGACTTCTATCCACCAGTACGCAACCCTGAGACTATGCAAATGAGTCGC
AGAGAATATTTAGGTATCTATATCTATGCTCATCCAAAGAATGAGATGGAACGTGAGTTT
AATACAGATATGCTCAACAAAGCAGAGGCCATCCGTTGTATCAGAACCCAATCACTCATC
AATGAAGAATTTGTTTTTTTGGACAAAACACGACAGAAAGCTGATTTTTTTGCATACTTT
GAGAAGATGACACATAAGAAAGATGACAAGTGGACATGTGTCTACAAGCATTTCTTCAAA
TTTGTT
>61B_gene_id_172
ATGAGAAAACAATCGACGATAGCTATGCTGCTGCTCGCTGCCATCTCGTGTATGATGGTG
GCTAACCCAGGTACGCCCGATTCGAAAAAGAAAAAGAAGAAAACGGAGAAGACGGAAACC
GTTGACAGCGTGGGGGACAGTGTGTTCGTAGACTCGCTGGGTAACGAAATAAAGCCCAAG
CTGAAACAGGCTGACGACACCACGCAGATGGACTCGCTGCAGAAAGCTATATGGAAACAT
AATAAAGTGGTGGATGACAGTATTCGCCTTGACAGTATCGCCAGAAAGAAACAGGGTGGA
GTAGACGCACCGGTTAACTATCAGGCGGACGACTCTCTCGTATATGATGCCAAGAACAAG
GTGGCATATCTCTACGGAAACTCCAACGTGAAGTATACCAACATGGACCTCAGTTCCGAC
CGCATCTCCATGGATATGGACAAGAGCAACGTGAAGGCGATGGGTACACCCGACAGTACG
GTGGAGGGAGGCATCAAGGGCAAACCTGTCTTCAAGATGGGTAGCGACACCTATGATACC
GACACCATCAAATTTAACTTCAAGAGCAAGAAGGCCCTTATTAATAATGTATATACAGAA
CAGCAAGACGGATTCCTGACCGGTATGAAGTCGAAACGCGACTCATCGGGAGTCATCTAT
CTGCAGCACGGAAGGTATACCACCTGCGATGATCCGCATCCCGACTTCTACATCTCGCTC
TCCCGAGCGAAGGTAAGGCCGGGCAAGGATGTGGTATTCGGACCAGCCTATCTCGTGGTG
TGCGATGTGCCTATGCCGCTTGCCATCCCTTACGGCTTCTTCCCGTTTACCAAGAGCTAC
AGCAGCGGTTTCATCATGCCAACCTACGGCGATGAAACGGCACGAGGATTCTATCTCAGA
GATGGCGGATATTATTTCGCCATGAACGATAAATGGGACCTGAAGCTGCTGGGCGAGATT
TATACCAAGGGATCGTGGGGACTCTCGGCAGCCAGCAACTACCGAAAGAGATACAAATAC
TCGGGTTCCTTCTTCTTCAGTTACCAGGATACGAAGAACGGCGACAAGGGAATGCCAGAC
TTTACCGAGCAGGAGAGCTTCAAACTGCAATGGAGCCACCGCCAGGACAGCAAGGCAAAC
CCATACAGTTCGCTTTCGGCAAGTGTGAACTTCGCCACATCGAGCTACGAACGCAACAAC
CTCAATTCGCTCTACAATCCGCAGACGATGACGCAGAGTACGCGAACCTCATCTGTTAAC
TGGAGCACCTCGTTCTCAAGCATCGGTATGACGCTCAGTTCCACCGCCAACCTCTCGCAG
AACATGCGCGATTCATCCATCGCCATGACGCTGCCCGACCTCAACATCAGCATCTCCCGC
TTCTATCCGTTCAGAAGAAAGAAGATGGTGGGCGACGAGAAATGGTACGAGAAGATAGCC
ATGAGCTATACGGGACACATCTCTAACAGCATCAATACCAAAGAGGATAAGCTGATGCAC
AGTTCACTCATCAAGGACTGGCGCAACGGATGGCAGCATCAGATACCGGTGAGCGCTACA
TTCACGCTCTTCAAATATCTCAACGTGAACCCATCGTTCAAATTCATCGACCGTATGTAT
ACCAACAAGGTGGAGAGATCATGGGATGAAGCCAGCCAAACGGAGAAATGTGATACCATC
TACGGTTTCAACAACGTATATAACTGGAACATGAGCGTAGGTCTCTCTACCAAACTCTAT
GGTTTCTACATACCAAGCCGCAAGCTCTTCGGAGATAAAATACAGGCTGTGCGCCACGTG
TTTACGCCTACGGTGAGCTTCAGTTATGCCCCAGACTTCGGAGCTTCACGCTACGGCTAC
TGGGACACCTACCAGAAGACCGATGCCGACGGAAACGTATCACTGGTGAGCTACTCGAAG
TATGCCAATGCCCTTTACGGTGCGCCGGACAAGGGTAAGAGTGGTAATATCTCGTTTACC
CTGGGCAACAACATCGAGATGAAGGTGAAGAGCGATAAGGACTCTACCGGATACAAGAAA
CTCAGTATCATCGATGCGTTCGACATCAACATGGGTTACAATACCGCAGCCAAGGTTCGC
CCTTGGAGCGATATGAATATCAACCTCAGACTGAAGTGGTGGAAGAACTATACCTTCAAC
ATGAACGCTGTGTTTGCCACCTATGCCTACGAGCTGGACGACCAGAACAATGTTTATGTG
GGTACCCATACGGAGTGGGGCAAGGGCAGGTTCGGACGATTCCAGGGTATGTCGCAAAAC
TTCTCGTTCACATTGAACCCGGAGAAGCTGAAGAAACTCTTTGGCGGGGGCGATGATGAG
GACGACAAGAAGGACAGCCAGCGCAATGATGATGACGATGAAGGTCTGGATACCGACATC
GAGAGCAACGTAGACGACAGCATGGAGAAGGGTAAGACGGCAGCCAAGAAGGGCGGCAAG
GCTGAAACGGATTCAGATGGTTATATGGCGTTTAAGATGCCATGGTCGCTGACCTTCGGT
TATGGTGTAACAATGAGCGAGGATACGCGAAGAGAAAAGTTCAATGAGAAGACGATGCGC
TATGCATATAAGTTTACCCAGACTCTAAACATGAGTGGTAACGTAAGAATCAGTGATGGC
TGGAACATCAGTTTCTCATCCGGTTATGATTTTGACAACCACAAGATCAGTATGACCACC
GCCAGTCTGACTCGTGATCTTCACTGTTTTAACATGAGCTGTTCTGTGGTTCTCGCTCCA
TATACGAGCTACAACTTCACCTTCCGTTGTAACGCAGCCACCCTGACAGATGCGCTGAAA
TACGACAAGCGCAGCGGTTATTCGAACGCTGTACAATGGTACTAG
>61B_gene_id_173
ATGAATTATCAAGCTATTATTGATAAGTATTATCCTGAGGATAATGAGCTTCGGCATATC
CTCATTACACATAGCCAATCTGTAGCGCGAAAAGCGCTACAGATTGTTTCGTATCATCCC
GAATTGCAACTCGATGCCCAGTTTATCGAAGAAGCAGCTATGCTCCACGACCTCGGCATC
TTCATGACCGATGCCCCAGGCATACAGTGTTTCGGCTCGCAGCCCTACATCTGCCATGGA
CGACTGGGAGCAGAAATCCTGCGCAAGGAAGGATATGAGCGACATGCCCGCGTATGTGAG
CGCCATACCGGTGCAGGCATCACAGAGGCACAGATCATAGCACAGAACCTGCCCCTGCCA
CATCAGGATTTCCTGCCGGAAACCATGGAGGAGAAGGTGATTTGCTACGCTGATAAATTC
TTCAGCAAAACTCACCTCGACCGGGAAAAAACAATTGAGAAAGCAGAAAAAAGTCTCATG
AAGTTCGGAGAGGAAGGAGTAAAACGCTTCCAGCAATGGGAACGCATGTTTGAATAG
>61B_gene_id_174
ATGAAGAAGAAAATTCAGTTCAGTCTCGTTTATCGAGACATGTGGCAGAGCTCTGGTAAG
TTCCAGCCACGCAAGGATCAGTTGGCTAAAATAGCCCCAGTTATCATCGAAATGGGATGC
TTTAGCCGTGTAGAGACTAACGGCGGTGCCTTCGAACAGGTTAACCTCCTTGCAGGTGAA
AACCCTAACGATGCCGTACGCGCATTCTGCAAACCTTTCAACGAGGTGGGTATCAAGACT
CACATGCTCGACCGCGGATTGAACGCTCTTCGTATGTATCCTGTGCCTGACGACGTGCGC
GCCCTTATGTATAAGGTAAAGGCTAAGCAGGGTACCAACATCACACGTATCTTCGACGGA
CTGAACGATGTGCGCAACATCATTCCTTCTATCAAGTGGGCTAAGGAGGGTGGCATGACT
CCACAGTGTGCACTCTGTATCACCAACTCTCCTGTTCATACCCTGGAATATTACATGAAC
ATCGCCGACCAGCTCATCGCTGCCGGTGCAGAGGAAATCTGTTTGAAGGATATGGCAGGT
ATCGGCCAGCCAGCATTCCTCGGCAAACTCACCAAGATGATTAAGGACAAGTATCCTGAG
ATCATCATCCAGTATCACGGCCACTCAGGGCCTGGTCTCTCTATGGCTTCTATCCTCGAG
GTCTGCAACAATGGTGCCGACATCATCGATACAGCCATCGAGCCATTGTCATGGGGTAAG
GTTCACCCAGACGTAATCTCAGTTATCAGCATGCTGAAGAACGAGGGCTTCGAGGTGCCT
GAAATCAACATGAGCGCTTATATGAAGGCTCGTGCTATGACTCAGGAGTTCATCGACGAG
TGGCTCGGCTACTTCATCAACCCAGGTAACAAGATCATGTCTTCATTGTTGCTCGGTTGC
GGTCTCCCTGGCGGTATGATGGGTTCTATGATGGCAGACCTCGGCGGTATGCGTCAGACC
ATCAACAATATCCGCAAGAAGAAGGGTGAGGAAGAGTTGTCTATGGACGACTTGCTCATC
AAGCTCTTCGACGAGGTAGAGTATGTATGGCCACGCGTAGGTTATCCTCCATTGGTAACC
CCATTCAGCCAGTATGTAAAGAACATCTCACTGATGAACCTCCTCACCATGGAGCAGGGC
AAGGGGCGCTTCGTAATGATGGACGACTCTATGTGGGGTATGATTCTCGGTAAGAGCGGT
AAGATTCCTGGAACTATCGACCCAGAACTCGTAGAGCTCGCCAAGAAGCAGGGCCGCGAG
TTTACAGATGTTGATGCACACACATTGCTCACCAACGCCCTCGACGACTTCAAGAAGGAG
ATGGACGAGAACGGTTGGGATTACGGTCAGGACGACGAGGAACTCTTTGAGCTCGCTATG
CACCCAGAGCAGTATCGCAACTACAAGAGCGGACAGGCAAAGAAGAACTTCCTGGCCGAC
CTTCAGAAGGCAAAGGATGCTAAGCTCGGTACAACCCTTACTCCTGCACAGCTTGCAGAG
TTCAAGCACGCCAAGGCAGATGCCATAGTGGCACCAGTAGCCGGCCAGCTCTTCTGGGAA
TTCCAGGGCGAGGGCGAGTGTCAGCCAGCTGTAGAGCCATACATCGGCAAGGAATATAAA
GAAGGTGATGCCTTCTGCTATATCCAGGCTCCTTGGGGCGAGTTTGAAACCATCCCAGCT
GCATTGGGCGGCAAGCTCGTAGAAATCAATGCCAAGCAGGGCAGCAAGGTGCGCAAGGGC
GATGTTATCGCTTACATCGAGCGCGATGCTGAGTAA
>61B_gene_id_175
ATGTTGATCCCAAAAAACGGTTGCAAAGGTAATGCAAAATCGAGACACTACAAAATATAT
CACCTATTTTTTAATTATTTTACGATTCAATATTTGGTGCTTCCAAAAAATAGTTGTAGT
TTTGCATCTGAAATAATGAATAGAAAGATGAAAGTCAAGACAATACTCACACTGGCGCTA
GCCGCCACAACCCTCGCAGCATGTCACAGGGGAAAGAAACCACCACGTATGGACAATTCG
AAACTCGCCATCAGCCTCTCGAAACCGGCTAAGGGCGACAGGGCTATCTACGGACTCGCC
TGCCTGGGCTGCTCGGATACCGCGCTGGTGCTGCTGCCCAACGGAGGCGGCGACCCCGTA
AGATACAATATTCTGGATGCCACTCGCAACCATCAGGTGTTTGGAGATATAGAGGTGGGC
GACTGGGTTTGCGTAGTGCCATGCGAGGAGAAGGATGAGAAGAACCGTGCCGACATGGTG
ATAGACCTGGACCAGCTGAAGGCCACCTGGACCTATCCGGTGATGCCGAAGCTGCGCGAA
GTATCGCATCTGAGCAAGCGCCAGCAGGCGAGAATCCTTGCCAATATGCCCGACAGCATC
GTAGAAACTTATATGGTGCCGCGACAGTATGGCTTCACCCTGAAGCGCATGAGCGAGGCG
GTGGCCGTGGGCAGGGTGATGATAAACAAAGATGTGGACGACGATAGCCCGGTAGAATAT
CCTGCTGTGCCTCAGTATACGGAATGGCATGCCTATAACGGCAAACTGATTCTGGTGCAG
GGTCGCCGCGAGTTGGAGGACGTGGTGATCAACGAAAAGACGAAGCGCGATACCTTCACC
TTTGTATATATGAAGGGCGACAGTCTGGCCCTCTCTGATCGTGAGGGTCGTATCCAGGGG
TTCCACCGCTCGCTCAATGCGATGAAGGCCAACGCCAAGGCCCATGCTGCAGCCGAGAAG
CTGAACAGCAAGATGAAGAAGGAAATATTGAAGTAA
>61B_gene_id_176
ATGCAACAAGAGAATATGACAGACAAGACAAATACACACGCTCTCCCGGCATGGACCGAG
GTAGAGTATACCGCATTATGCAAAAACCCGTACCTGTTAACCCCATTCTTCATCCCTAAG
GAGGCGAAGTGCTTCACGTGCCGCGAAGATGGCACGAGGGAAGAAGAAAGAATGGTTTTC
CTCGTTTTCAAATCTACTGCAGCCCCTGCTGATGCCGAATGGGAAGATGATCCTGTTCCG
GGCGAGATGTGGGTGCGAGCATTGGGCGATGACGATGAGGAGATTGAGCCTGCCAAGGTG
ATTTACCTGGGTCAGGACATCGAGGATTTCATCCGTGTAGCCGCTGAGGACGACCAGACC
ATCACCTTCGATTTCTGGTGGCGCCACGGCGAGGTGAAGGTGGAGAAGGCTGAGAAGACG
GATGACGGATTCGTATGCCGCAAGGATGATTTCGGCGATGACGGACTGGCTGTTACCCTG
ATTCCTGAGGACGGCGGCAATCCGGTTGTCCTCCGTCTTCAGATTCCTTACATCGGTTTC
TCGCTCTACGATGCCGAGGGCAACAAGGTGCATGGCGAGCTGAGCATTCCGCAGGATAAG
GTGGATGACTACACCTACGAATTTGTGGGCGATGACAACAACGACCGTTTCACCCTTCAG
CTCGACAGCAACAGGCTGGTTTACATGTGTGTATTGCGCCATGAGGACCATCAGCTGGTG
GTTCGCAACCAGCGCGACCGTCTTTCGGTAGTAGATCAGATTCCTACCGAGGGCAAGCTT
TCTGAGTTGCTCATGAACACGAATTCTGCGCTCATCAAGAATAGGAATCACCGTTGGCGC
ATTCAGATTGAGGGCACCACGCTGTCTCACGAGGTTGAGTTGAATGTAGATGCGGCATCT
CTGGTAGCATTTGCTGAGGAGCAGATGCAGAAGGGCATGGAGATTGACGAGCTGGGGCAG
CATCTGATGGCATTGGAACAGAAGTATCATTTCCAGTGGTTCTGGCTGAGTGAGGACGAC
TGGAGTCATGACAATCCAGTGTTCGACATGTTCATGAAGCAACTTTGTGCCTTTTCGTAT
GTCAGTCAGAATCCTGTTCAGGCAGATGCGTTGATGGCAAGGAACTACAAGCGTAAGATT
CGCCGTTACAGCAGTATGCTGAAGGCTCACAAGCGTGGTGAGTTGAATCTTTTTGAGGAG
AGTGATGAGGTGCGAGCCGAGTATCTCCGCATCTTCCAGGGTTTCCATCAGCCTTTCGTA
GAGGCTTTTGAGAAGGAGGAAGAGGAATAA
>61B_gene_id_177
ATGAAATCTTATAGAAAGAATATGAAAGATAAAGTGACCGTTATTGGCATTGCGGGAGGC
ACAGGCTCCGGCAAGACTACTGTGGTGAAGAAACTCGTAGAAGTGCTGCCGCCTCATTAT
GTGGCTGTGGTGCCCCTCGATTCATATTATAACGATACCTCGCAGATGACCGAGGAAGAA
CGTCATCGGATCAACTTCGACCACCCGTCGGCATTCGATTGGAAGCTTTTGCACCAGCAG
CTCGCTGATCTGCGTGCTGGCAAGGCGATAGAGCAACCCACCTATAGTTATATCAAATGC
AACCGTGAACCGGAAACGATTCACGTTGACCCCAAGCCGGTTGTGATTATCGAAGGCATC
ATGACGCTGGTGGACAAGAAGTTGAGAGACCTGATGGACCTGAAGGTGTTCGTGGATACC
GATGCTGATGAGCGCCTGATACGCAACATTCAGCGTGATACCATCGACAGGGGTCGCACC
GTATCGATGGTGGTAGACCGATACCTCAAGGTCCTGAAGCCGATGCACGAGCAGTTTATC
GAACCGACCAAGCGCTATGCTGACATCATCATTCCTCAGGGTGGCGAAAACCTCAAGGGC
ATCGGTATCCTCTGCAAGTATGTAGAGGGACTGATAGAGAAATAA
>61B_gene_id_178
ATGGTAGAGAATCATCCTTTTGAGCCGTGGCTGCCCGAGAATGCGCGGCTGCTGATGCTC
GGCACGTTTCCGCCTGCAGCGAAGCGGTGGTGCATGCCCTGGTATTATCCCAACTTCCAG
AATGATATGTGGAGGATATTCGGGATTATCTACTTCCAGGATAAGTTCCATTTCGTGGAT
GTAGAGAAGAAGACCTACCGCCTCTATGCTATTAAGGAATTTCTCAGGGAGAAGGGCGTC
GCCATCTATGATACCGCACAGCAGGTGATACGCACCAAGAATACGGCATCCGACAAGGAC
CTGCAGATCGTGCAGCCCGCCGATCTCGACGGCATGCTCCGCCAGCTGCCCCATTGCAGG
GCGGTGCTTACAGCCGGCCAACTTGCCACGAAGGTATTTTCAGAACACTTCGGCATCAAG
GAAAAGCCTGAGATGGGAGGCTATGCAGAATTCCAGTTCGAGGGCCGCAGACTCCGTCTG
TACCGCATGCCATCCAGTTCCCGTGCCTATCCTATGGCAGTGGAGAAGAAGGCTGAATTC
TACCGCAAGATGTTTGATGAAATCTTATAG
>61B_gene_id_179
ATGAGAAAACATTTGCTCTTGCTGGCTGCCCTCCTCATGATTGGGTTGGGCGCTACGGCA
CAGAAAAAGAAGTCGCAGACTTCCGGTAACAAGCAGTATCAGGTGTATGCTGTGGGTTTC
TATAACCAGGAGAACCTCTTCGATACCTGCCATGATGCCGGTAAGAATGATTATGAGTAT
CTCCCTGCTAAGGGATGGAATGGTATGAAATATACCAATAAACTCAAGAATATGTCGCGT
GCACTTGCCGACATGGGTACCGATGTGCTGCCTAACGTGGGTTGTGCCTTCATTGGTCTG
GCTGAGGTTGAGAATGCCAACGTGCTGAAAGATCTCACCGCGCAGCCGCCTCTCAAGGCA
AGAAACATGCAGTTCTGCCATATCGAGGGTCCCGATAAGCGAGGCATCGATTGTGCGCTG
CTCTATAATCCGGCACTCTTCACGGTGAAGAATACCCGATTGGTGCCTTACGTACAGGAA
CTTGCCAAGGATTCTGCCTACAAGACCCGTGGTTTCCTCACCGTACGTGGTGAGTTGGCG
GGCGAGGATGTGGCGGTTATCGTATGCCACTGGCCAAGCCGTTTCTCCGGTTCGTTCTAT
CGCGAGAGTGGAGCGCGCCAGGCTAAGGTGGTAAAAGACAGTTTGCTCCGTCTGAACCCT
GAGATGAAGGTGTTCGTGATGGGTGATATGAACGATGATCCTACCAACGCCAGCATGCAT
AAGGTGCTGAAGGCGAAGGCTGAAATCAGCGAGGTGGGTGCCGATGAAATGTATAACCCA
TGGTATAACATCCTGGCCAAGGAGGGCAAGGGAACCCTGTTCTACAGCGGTTCATGGAAT
CTCTTCGACCAGATTGTCATCACGCCTAATCTCCTGAACAGGGATAGTAAGAACAAGGAC
TACAGTTCTCTGAAGTTCTGGAAGAACCACATCTTCCGCCGCGATTACCTCATCCAGCAG
GAAGGTCAGTACAAGGGTGCTCCTTTGCGTACCAAGGCAGGCGGCAGATGGCTTAACGGC
TACAGCGATCACCTGCCGGTAGTGATGTACCTGGTGAAGGAAAAAAGTAGAAAATGGTAG
>61B_gene_id_180
ATGCAGAAGAAAGTAAACTTAGCAATGTTAGCACTCTTCTCATGTTCATTGGCTATGGCT
CAGAACGAAAAGACTGACCAGAACATAGCACAGGGACTTGACGAGAATGCTTTCACCTTC
TCCGAGGCACAGTTGGGCGAGGACGATGACATGTCATCCAATGTCACCATCCTCAATTCT
ACCAGCAACGTATACGCGAGCCAGGCAGGTTACCTGTTCTCGCCAGCACGTTTCCGCTAT
CGTGCCTTCAACCAGAAGTACAACGATGTCTATATCAACGGTGCTTCCATGAACGATATG
GAGACCGGACAGTTCCGTTTCTCCAACATCGGCGGTTTGAACCGATTCTCCAGAAACGTA
GACTTTGCCCTGCCTTTCGAAGCCAACGGCTATTCGATGACCGGCATGGCAGGCTCCAAC
AACTATGATTTCCGTGCCGGAAGCATGCAGGAAGGACAGTATGCCAGCGTAGGTGTTGCC
AACCGCAACTATACCCTGCGCGGACTCTACTCCTACTCCAGCGGCTTCAACGAGAAGGGA
TGGGCAATAACAGCCGGTCTCACCTACCGTTGGGCTAACCGGGGATACGTAGAGGGAACC
TTCTACAACGCCCTCTCCTATTTCTTCGGTGTACAGAAGAAGTGGATGAACGGCCACTCG
CTGAGCTTCTCCACATGGGGTAACCCGACAGAAAGAAGTACCCAGGGAGCATCTACCGAC
GAGGCTTACTGGCTGGCAAACGACTACCAGTATAACCCATACTGGGGATACCAGAACGGA
CACAAGAGAAACTCACGCGTAGTGAACGACTTTGCCCCTTCGGCTATCGCTACATGGGAC
TGGGAAATCAACGACCAGATGAAGCTCACCACATCGGTGTTCGGAAAATACTCTATGTAC
AAGAGCACCAAGCTCAACTACAACAACGCAGAGAATCCACAGCCAGACTACTGGAAGAAC
ATGCCATCAGCCAACTACTATGTATGGGGCGACTACAAGAACGGCAACAACATGTATACC
TGGGAAAACTGGAACAACGCCGTAAACTACTGGCAGGCAAGCAAACAGAACCGACAGATT
AACTGGAACCGCCTGTACTATGCCAACCAGCAGGCAGCCAAGAACGGACAGGATCTGCTA
TACTATGTTCAGGCTAAGCACAACGACAACCTGACCCTGAGCCTGTCATCCGTTCTGAAC
ACCAAGCTGACCAAGAAATCGAACCTGGCTACGGGTATCATGCTCGGAAAGAGTACCAAT
CAGCACTATCAGACACTGGAAGACATGCTGGGCGGTGCCATCTTCCACAACATCAACACA
TATGCCCTGGGAGATTATCCTAAGACCGACCCACGTGTGCAGTACGATCTGAACACAGCC
GGTCCTAACAACACAGGCAAGCTGGTTTACGAGGGCGACAAGTTCGGTTACGACTATCGC
ATTGACGTGAACAAGGCAAACGCATGGAGCACCTATACAGCCGAATTCTACAACATGAAG
GCGATGCTGAGCGGACGTATCGGATATACCGGAATGAACCGCCGAGGCTACATGCGCAAC
GGTATGGCACCGAACAACAGCCAGGGCAAGAGCGGCACAGCCAACTTCCTGGACGGTGGC
GTAAAGGGAAGTCTGAACGTGGATATGGGCAGAGGTCATGCCTTCAGCATAGGAGCCGGA
TACGAGCTGCGTGCACCGATGGCAAACACAGCCTTCATCTCGCCTGAAATCAGCAACGAC
TTCGTGACTAACCTCAAGAACGAGCGCATCTTCAGCTCTGAATTCAGTTACCAGTATCGC
AACGCATGGCTGAGTGCCAACGTGAGCGGATACTACAGCCGACTGGAGAACGTTACGGAA
TGGCAGAACTTCTACAACGATGATGAGAACTCATTCACCTACGTGAGCATGACCGGACTG
AAGAAGGAATACTATGGTGTAGAGGTGGGCGCTAAGATCAAGCTCACATCATGGCTCGAC
CTGAAGACCCTGGGCGCTATGAGCGAGGCGAAGAACATCAACAATGTAAACGCCGTATAC
ATGCTCTCAAAGAGTGCTGAGGTTTACCAGGACAAGGCTTACGTGATGAATATGCGCGAG
AGTGGCACACCGCTCACAGTGGGAAGCATCGGTCTCGATGCCCACGTAAACGGATGGTTC
GTCAACCTCAATGCCAACTATTACGACCGCATCTACCTCTCTTATTCTCCAAGCTACAGA
TATGAGAAGGTGCTGACCAACCGCCAGGCTGCCCACAAGGCATTCCCTGAAATCTTTGCT
CCTACTACACTCGACGGTATGAGCTGGACTGAGGATGCTGTAGCCCAGGAGAAGGGTCAC
GGAGGATGGATGGTTGACCTGAGCATAGGCAAGAGCGTGAGACTGAAGAAGGGTTCTCTC
AACTTCAACCTCATGATTACCAACCTGCTGAACAACCAGACCATCGTAACAGGCGGATAT
GAGCAGAACTCACGTTCAAGCTATACAGTGGATGCTAACGGCAACGTGAAGAATCCACGC
CTCTACCAGTTCTCCAAGAATCCTAAGAAGTATTACACCTGGGGTACCAACGGCATGTTC
CAGGTATCTTACAGATTCTAA
>61B_gene_id_181
ATGAAAAAGATAAAATTCATAGCATTGGCATTCCTGGCACTGACTCTGGGGTCGTGTATG
GGCGACGGTTATGCTGACCCAGACCTGACCGAGAAGGTGCCTGCATCTCCATGGGGCAAC
AACAGCCTGAGGGAGAAGAATGTGATCAGCATAGCAGATTTGAAGACCCAGTTTGCTACG
ATTATCAACAGCGACAATGGCTACAAGCTGATTGAGAAGGACATGATGATCAAGGCGGTA
GTGACGGGCAATGATGTCAGTGGCAATATCTACAACCAGGTGAGCGTACAGGATGCATCC
GGCGCAATCATCATTGCCATCAACGGAAGTGGCCTGTCAGGTTATCTTCCTGTTGGTCAG
GAGATTCTCGTAAACCTGAAGGGCCTCTATATCGGAAGTTACAAGAAGTTGCCTCAGATT
GGCGGTGTGAATACCAAGCTCTCAGATGGAAGTCTGGGTATAGGAAAGATAGAGCGTGCC
ATCTGGAACGAGCACTTCAAGATTCTGAACCCTGGCGAGGCGGATGCAAGCACGGTAGTG
CCAGAGGAGTTTGACCTGACAAAGCTTACTGATGCAGCCTATATGGAGGCTAACGTGTGC
AAGTTGATGACCCTGAAGAAAGTGAAGTTTGCTTCTGCCAACGGTACAAACGTATGGGCG
CCAGATGATACCAATACGAGTCTGGAACTGATTGATGCCGAAACGGGCAAGAGAATCAAC
AAAAACAACCTGGTAGTGCGCAACTCGGGTTATTCTAAGTTTGCCAACGAGGTGGTTCCA
CAGGGCGTATTCGATATCACCGGTATCTTCACCCGATTCGGCAACACCTGGCAGATTGTA
CTTCGCAACACGGATGATCTGAAGGCATCAGAAACAGGCGGTACATTGGAGAAGCCTTAT
ACCGTGGCTCAGGCACTGGAGAAGATCAATGCCGGTACAGCAGGCGATGCTAAGGTTTAT
GCTACCGGTATCATCGTAAAGGTGAAAGATGTAGATACTGGCACGTATGGTAATGCTACA
TTCGTTATCTCTGACGACGGTAAGGATACAGAAGGCAAGACTCTCGAGGTATTCCGTTGC
TTCAACATCGATGGTGCAAAGTGGACAGAGGAAACCAAGGGTATCCTTGTACCAGGCAAG
AAGGTGGTTGTATCAGGCACCCTGCTTGATTATAACGGCACCAAAGAGATTAAGGGTGGC
AATCTCATCTCTATCAAGTAA
>61B_gene_id_182
ATGAAAAAGTATATATTTTCAGTTTTGATGGCGGCTATGGCAGCCTTCACATTCAGCAGC
TGTGAGGACGTACCAGAGCCTTATACACTGCCTACTAAGCCTGAGACTCCAGGAAACACA
GATCCTAACCAAAAGGGTTCTGAAAGCAATCCATATACTGTAACAGAAGCCATCGCCCTC
ATCAAGACAGGTACAGCACCTTCTACAGCTGTATGCGTAAAGGGTAAGATTACAGCCGTA
ACTTTCTTCAACGCAACCTATAGCAGTTTGTCATATAACATCGCAGACGAGGGCTCTTCA
GATGTTATCGAAGTATACTCTGGCAAAGGCAAGGATGGTGCAAACTTCTCTTCCAAGGAT
GACTTGAAAGTTGGTCAGACCGTAGTAGTAAAAGGAATCGTCAAGGCATTCACGAAGAAT
GATGGCACTATTGTCAATGAAATCGACAAGAACAGCACCATCATATCTATCGAGAACACA
GGAACTACATCTCCTGATACTCCAACAACTGGTAAGGGTTCTCTCAGTGACCCATACAAC
GTGGCAGAAGCTATCGCAGCCATCAAGGCTGGCACAGCGCCTACCGCACAGGTTTACCTG
ACAGGTATCATCTCAGATGTTGCTTTCTATAATGACCAATACAAGAGCATCACCTATTAC
ATCTCAGACGATGGCAAGAGCAAGGACATGCAGGTTTACTCTGGTAAGGGACTGAACGGC
GCAGACTTCGCTTCTAAGGAAGATTTGAAGGTGGGTCAGAAGGTTACTATCCTGGGTAAG
ATCATGAAGTTCACCGACAAGAACGGAAATGATATCATGGAGGTTGATAAGACCAGCTCT
ATCGTTAAGATTGAAGGTGAAGGTACAGGCGGCGGTGAGGTTAAGCCAGACCCAGCCCCA
GGAACAAACGCAGGTATTACTATCAACGACCTGACCGTAACGTTGGCTAACAGCGGTGTA
ACAGCCGGCGAAAGCCTTAAGATTGACGACATCAGCGCATTGAAACCTGATGATACTCTT
AAAGAGATCAAATTGTCTGACGGCACAGTTATCGCATTTGACAAAAACAGCGGTACAACC
CCTCCTGCTTACAACGCAAAGTTTAAAGAGTTGCGTATCTATGCAAACAACAAGATGACT
TTCACGGCCAGCAAGCCTATCGCAAAGATCATCTTTACTTGCACATACGATACAAACAAG
AAGTGGAATGCTGTAGGTAACAAAACTGCTACAGTAGTATTCTCAGGAAATACAGCAACC
TATACAAATACCTTCGATGGTACAGGCGGTGGCGTTCAGCTCCGTATTGCCAAGATGGAA
ATCGTATACGCAAAGTAA
>61B_gene_id_183
ATGAAAAAAGGTATTCATCCAGAGAATTATCGTCCTGTAGTATTCAAGGATATGTCTAAC
GGCGATATGTTCCTCTCTCAGTCTACATGCAAGACTAACGACACTGTTGAGTTCGAAGGC
GAGACTTATCCAGTTGTTAAGATTGAAATCTCTAGCACATCTCACCCATTCTACACAGGT
AAGAGCAAGCTCGTTGATACAGCGGGTCGCGTAGACCGCTTCATGAACCGTTACGGCAAA
TTGAAGAAGTAA
>61B_gene_id_184
ATGAAGCATACTAAGTTTTTTATCTTCGCGCTCGTTGCTGCGATGACGTTCTCTGCCTGC
GGCACTGACGATACCCTGCAGTTCTATTATCCTGAAAACGGTGGTACTACCGGTGGCGGT
AATACGGGTGGCGGAAGCACAGGCGGCAATACCGGTGGTGAATCAACCGATAAGAACAAT
ACAAACAAGAATGTGGCTACTGCCAACATGCCACAAGTGGTAAGAAACGCTATCGGTGGT
CTGGAGTTCCCAAAGCTCAAGAATAATGGTACCAGCTATGCCATCGTTCACATGGATAAT
ACAACAGGTATGTTGAACTATTCTACAGAATGGGATGACAACATGAAGAGCCAGAGATGG
AGCTGCTATACTTTCAATACAACCAATACGAAATCAAATGTATCAGGAAGATATGATCCT
CCTTATGGTCAAAGACAATATCCTTGGGATACAGATCTTAAAGAACAATGGGGCATTGTT
GATTTTACAGATGATCCAACGCCGACAACACAGCACATGGACCATGGTCATATCTGTCCA
AATGCAGACAGACGATATAATGCAAATCAACGCTATCAAACATATTATATGACCAACATG
CAGCCCCAATACAGAGATTTCAACCAACACGGTACCTGGTTTTATATGGAGGAAGATCTT
CGTAATAAAGCTCCAAAGATTGATTCTGATACCCTGTTTATCGTAAAGGGTGGAACTATT
GACCCGGTAGGCAGCGAGAGTAATCTCCTGGGCTGGAAGAAGAATGGTGCTTCTAGCGAA
ACAAAGAAGCCAGGCTATATCCCAATACCAAAGTATTTCTTTGTAGCTGTACTGAAAAAG
GAACTAAACAAGATCACCAACCAGTATACATACAGCGCTTTCGGCTACTGGTTCCCTCAC
GAGGACAAGGAATTTGATAAGAAGAACGATAAGCTCGGCAAGTATGTCGTAAACATCAAG
ACGCTGGAAGACAAAACCGGCATCGACTTCTTCTGTAATCTCCCGGATGAAATAGAGAAG
GATGTAGAAAACGTAGATGCAGAAGCTCTCAAGAAACTCTGGGGCTTTAAATAA
>61B_gene_id_185
ATGTGGATGGCGATAGCTACAGCATCTTTCTCATTTACCTCATGTGATGATGATGATTAT
TGGCATGATGATTATTACTGGTATGATGACTATAATCATGGTGGCTGGGGATGGAATCAG
GGCGACTGGAACAACGGTTCTAACGGCTCTCAGGATGATTACCTGCTGTCGGAGGCTCAG
ACTCTTGCAGGCGACTGGAGAGGCTCTGTGATGCTCTCTGAACTTGCAGAGGACGGCCAG
TCTCGCAATAATTACAGTTTCAATGCCGAGATGACGTTCTATCAGGCGGGTGATAAGGTT
AACTCGCTCAGTGGTAATGGTGTAGAAGTGGATTATGCCGATGATGGAAGCAATGAAACC
CAGACCCTGAAGTTTGCCTGGTACATCGATAAGAATGGTGATATTTATATCCGTTATAAT
GATTCTGGTGCTACCTATGTGATGGATGCAGGTGCTAAGCAGTATGGTTTCTATCTGGGT
GATGAAAGGGGCCAGGATGTGTTCTATGGTTATATGATAGGAACCGGTAAGGCTAAGGGT
GATGTGATGCAAATCGATTTAGTGCGCTACAATCCGAGTGGAGCCCGTAAGAAGACCCGT
TCTGCTGCAACCGATTCTGTAGCTCCTGGCTTCGGTAAGGCTACCGGCAGGGCATTCATG
CCACATGCTATCAAGAAGTTGCCGAGAAGATGA
>61B_gene_id_186
ATGAAAAAGTTTACTACTCTTCTCACAATGGCTTTCATAGCTTTGATGAGCATCTCATTC
ACCTCATGTGATGATGATTCTGATATTGCATACACCCTCGATGGTACATGGAAGGGTAAT
ATGTTGGTAGAATATGGTAATCACAATGCCCTCTACTCGGTAATCCGATTCGACCAGAAT
GATGGCATCTATTCCGGTACAGGCTATTGGATCGATTACTTTGATAGAGATTATTGGCAT
GGTAACAATTATATAGCAAACCATATTACCTGGACAGTACGTAACAGAAACATCTATATC
ACTCTTCTTGATGAGGGTAGCGATGTTGTGATTTACGACTATGCTCTGGGCGACCGCAAG
TTCTCTGGATATGTAGATGCTGATAACGGCAACCGTGCTTATTTCGAGCTTTATCGCGAT
TCTTACAGCTATAACTGGCGCGATTATGACTGGGGCTACGATTGGGACTACGATGACGGT
TGGGGCTACAGCAAGCAGCATTCGGGCTTGGAGAACACCCAGATTGTTTCTCGCGGAGCT
AAGGATTCTGTAGAGTATGTTAAGGTGGCAGATGATAATCAGAAGCCTGTTCGCCGTTTT
GTAGTGAAGTAA
>61B_gene_id_187
ATGAACAAATTTTTACGCTATTCATTATCATTGGTTCTGGCGTTCGTAGCTAGCGTTACG
TTTGCACAGGAAGTAACTTTTGACTTTGCAGGAAACAATTGGAAACTGCCAGACTCTAAA
GCACAAGGCATTACCAATGCAACAGATTTCACCAATGGCACGTATACCATTACGGTCAGT
GCACCGGAAAAAGCATACTATCTTGCATCAAACAATGCCATCATCTATGGAAAAAAGGAC
GCATATATCAACCTTCCTAAGTTTGACTTTGATGTAGAAAGAATTGATATTATCAGCCCT
GCTGGAGGATCTGGTAAAACTACCAGAAACATTTTTGTTGGTAATAAAGCTGTCAGTACA
CAAACAACAGGTGCTAAAGGTACACACCAGTACGAAATTGCTGCAGACAACCAGGTTGCC
AATACGGTATATACCATCAAAGTTACAAATGCCAACAATGACCAAATCCAAAAAATTCTG
ATCTGGAAAAAGGGTTCTGCCAAACCTATAGAAACAAAGAAGGTAGATAACATTGCTGCA
TTTAAAGCTATTGGTGTCGGCAATAAAGCTATTTTGACTTTAAAGAATGCACAGGTACAA
TATGTAGGCACTGGCGACATCTATATAGTTGATGAGACTGGTGGTATAGACATCTACCAG
AGTTCTCTGTCTTATAAAGCAGGTCAAATTCTCAATGGAACAATTGAGGCTTCTTATGAT
GAATTTAAAAAACTTCCAGAGTTAGTTAACATTGCTGCTTCAGACATCAAAGTTACAGAT
GGTATTGTCAAGCCTTTCGAAATGACGGTAGAAGAGGCTGCAAAACAGGAAAATGCATGC
AAACTTGTTACTATCAAAGATGTTACTCTCGTAAAGGCAGTAGAAGGCGAATACACAAAC
TATTACACAGATGCCGAAAAGACAATGCAGATTTTCGACAAGTTCAAACTTGGTTACAAA
CCTAATACGGAGACTGCAATGGACTATACTGGCATCATCATTCCATTCAATACCAAGATA
GAACTCGCTCCTACTATAGCTCCTACAGCATCAACTACCGGCATCACTAACATAACAACA
GATGAAGCTGCAAAGAATGCTCCTGTTTACAACCTCGCAGGCCAGAAGGTAACCAAGGCT
TACAAGGGTGTAGTCATCAAGAACGGAAAGAAGATGATTCAGAAGTAA
>61B_gene_id_188
ATGATGAAAAGAAAATTATATATCACCCTATTAGGACTGCTCTCTACCATTATGACAGCA
GCTGTACCCTACTGCGATGTGAGAAAATTCTCTATCACAGACGGACTCGCTGCCAATACC
ATCTCAGACCTCAAGCAAGGTAAAGACAACCTCATGTGGTTCAGTACCTGGAACGGACTG
TCGTTCTATGACGGCTACAAATTTCATACTTTCAGAGACAACCCGGATGATATTGACGTT
CTGTCAACCAACCGTATACTGAAAATAGAACCATCCTATAACAACAACGTGTGGTGTATC
ACATACGACCACAAGCTCTACGTATACGATACCCACTTCTGCCAGTTCTTTGCCGTAGGA
CAGAAATTCAACGAACTGTTCAACATCGACCTGCGCGTGAGCCAGGTATACCCATTGAAA
AACGGAGCTACATGGTTTACTTCAGAAGATGGAAAATACATCATCCGATCAATAGGAAAA
ACCTTTGATGAGCGGAACATAGAACTCATCAAAGTAGGAGAAAAGGGACTCAGAAGCGGA
AATGTATGGTACATCCATCAAGATATACACGGAAGAGAATGGGTGCTTACCGACAAAGGC
GCATACATATATCATTCGAAAATTCCAAGCAAACTGCCTTTCAAATGGCTCAGAGGGGTG
GGAGAAGATGAGTTCCTGGCAACTGAAGACGGTAAACTGGCAAAATATGACCTGCAGAAC
CGACTCACCATGATACCAATGCCAGAAGGCGTAACCCGTATCAACGGACTGAAAAATACA
GGTTACCAGCTTCTGATGGCAACCAACCTGGGTGTAGTAATCTACAACCCGCGCACCTTC
AAGTTTGATATCATCAACGTACAGAGCCCGAGTCAGCCTCTGGCAGAGGTAAAGAAGATT
TATATCGATGATTTCGGTATGGTATGGGCATTTACAGACGGTATAGGAGTAACCCTTGTC
AATCCGAAGACCGGACAGACACAGTGGCTCTTTGCCGACCAGGACGATCCGATGGACCGC
ACAACCTGCGAAAGCAATTTCATCACACAAGATGAACACAAGACCCTCTGGGTAGTGCCA
AGAGGAGGAACCTTCAGTTATTTTGACCGCAAGGCAGGAAAACTGGTGCCTTATCTGCTG
AGAAGCAATTCATCGGGCAACTACCGCATACCGAAGATTACGAAATATGTACTCTCAGAC
CAGGGAATCCTCTGGCTGACAGGCTCTCACGACCTGACACAGGTAGTCTTCAAATATCAC
CCTTACATTATCAACAAGCTGGATGTGGGCGAAGACGAAGTGTTCTCGGTGAATGCATCG
CCAGACGGACATATCTGGGCTGGCTATTACAATGGTATAATCCAGGTGCTCAACGCATCC
TACCAAAGCATCGGATACCTGTCGCCAAGCGGACAGATCGTGCCACAGCAAGTAAACTTC
GACGAGAAGGGCATCTTCGCCATCCACTTCGATATCAAGGGAAGAGCATGGATAGGAACC
AACGGAAATGGTGTCTATCTGATAGATAAAATGCAGGTAAGACACTTTGTTTATGATGCC
AACAACCCGTCATCGCTGCCGTTCGACAAGATACAAGACATTGTAGCCGACCGCACCGGA
CGCATCTGGATAGGTACCTACGGAGGTGGGCTGGCACTTGTTAACGAGGCGGCAGACGGC
AGTATCAGCTTCATCAGTAAACGAAACGGACTGCCTTGGGAGAAACAGCACTACGACCGC
ATACGCCGCATCTGCTGCACCACTACGGGAACCATTCTCGTAGGAACTACAGATGGTCTC
ATCACCTTCAGTGATGCCTTTACAAACGCAAGAAAGATCAATTACCACAAGACCTACTAC
ATACCGAACGATACAACTAGTCTGGCTGCAAACGATATGAACAATATCATGGAGCACACC
AGCGGCAAGATGTATATCTCGCAACAGGGCGGTTTGATGGAAGAGATTGTGAGCAAATCG
CTCCTGCAAGACAACCTGAAGATGAAATACTTCCATGCCATCGATGTTAACGAAGGCATC
GTACAGGGCATGGTAGAAGACAACCAGGGAAGAATCTGGGTAATCAGAGAATCGAGTATC
GACTGCGTAAACCCGAAAACGGGCCAGTGCAATGTGTTCGGACCTAACGACTTCGACTTC
AACATGTCGTTCTCGCAAAGCCGTCCTTACCACGATCCGGCAAGCAACAACATCTCGGTA
GGTACCCCGATGGGACTGATTACCTTCAATCCGGCTACGCTGAAGAAGAGCAACTACCAG
CCTAAAGTCATCTTCTGTTTCCTCCATTATAGCGGAGAGAAGAAGTCGGAACCTATCCTG
CACAAGGATAAAGTGGTGATTCCTGCCAACAAGCGAAATCTGACCATCAACTTCGCATCG
CTCGACTATCAGCGTAAGTATCAGACCAGATATCTCTATCGCATAGATGGTTTTACAGCT
CCAGGCGTGTGGATATCAAACGGAAGCAGCAATACCATCGGCTTCAACCGTATCAGTCAT
GGCGATTACGTACTCAAGGTGAGAGCCACCAACTCTCACGGTGTATGGAGCAAGTATGTG
GCAGAACTGCCTATCGAAGTGCGCCCTACCTTCTGGGAGAGCATCTGGGGCAAATTTCTG
ATGCTGCTTCTGCTCTTCGGTATCGTAGGCGCAATCTTCTATACCTACAACCAGCGCCAG
CACGAGAACGTAACCCACGAGATGAGCGTAATGAAGAACGAGTTCTACAACGATGCAGCC
AACCGTCTGAGAACCCCTCTAACGCTCATCGGAGCCCCGGTAAAAACCGTTTTGGATACC
GAACCGGGTATCACCCGAAAGGGCAAGGAACTGCTGAAAATGGTGGCAGACAATGCCAAC
GAGATGCTGGTAATGCTGGACAAGGTTCAGAGATATGGCAACAAGGCAGACTTCCATACG
AACAGCGGTCTGAGCGAGGAAGATTACGACCTGGCAGAAAGGGAGAAAGAGAACGGACAG
ATTGACGACCGCAATGCATCCGACTATCTGGAAGAAGTAAACAAACAGAAAGAAGAAAAG
GATGAAGAGGCAGAACGACTGGAAGAAATGGGCAAGGAACAGAAAGAAGCACAAGAAGAA
GCGGAACACAAAGACCAGACGGTACTGGTAGTTGAAGACAATGCCGACCTGCGCAAGTTC
CTCTACAGTATCCTCTCGCCTACCTATAACGTGCTGCTCGCAGAGAACGGAAAGGCTGGC
TTGGTAATGGCGCGCAAGGAGACGCCCGACTTTATCCTTACAGACGTTACCATGCCTGTG
ATGGATGGTTTGTCGATGATTCACGAGATTAAGCAGGATACCACCCTCAACAACATCCCA
GTGATGATTCTCTCGGCCAAGGCAAGCGTAGAAGACCAGCAGCGAGGCTTTGATGAAGGT
GTTGATGCCTATATCACCAAGCCATTCTCTACCCCTTATCTGCTCGGCCGAATAGAGGCT
ATCCTCACCCAGCGCCGCAACATTCAGATGGATGTCATCAGAAAACTGAAGGAAACTGGC
GATAAAGATGCCATAGCAGCCCTGAGAATACTGCCTGCAGCAGCTCCTCTGCCTGCTCTT
AACCAGGCTGAAACTAGTGCCGAGAACGAAGCGGTTAACCCAAACAGCGAGCTGGCATTT
ATGGCGGCACAGATTCAAGACAGAACCATGATGCGTATCTTCAGGTTTGTTGTTGAAAAT
GCAGGCAACCCGGAACTCAAGATTGATGACATCTCGAACGAAATCGGTATGAGCCGAAGC
GTACTATATAATAAGGTGAAAGCAACGACCGGAATGACACCGGTAGACTTCGTTCGCCAT
ATACGTATCAAGAAGGCATGCGAGATATTGCGCAATACAGACGATACACTGACCAGTATC
GCCTTCGCAGTAGGTTTTACTGACCCTAAGTATTTCTCAAAGGTATTCAAGAAAGAAACG
GGTATCGTGCCTACTGAATACCGAAACAGAACGCAGGGATAG
>61B_gene_id_189
ATGAGAACTGTTTACGAATTTTCTGTTAAAGACAGAAAGGGAAAGGATGTTTCCCTCAAG
GAGTATGCCAACGAAGTGCTGCTCATCGTTAACACCGCTACAAAGTGTGGTTTCACCCCT
CAGTATGAGGAACTGGAGAAACTTTATGAGACCTATCATTCTCAAGGTTTCGAAATACTT
GATTTTCCTTGCAACCAGTTTGGTCAGCAAGCCCCTGGTACAGATGAAAGCATTCATCAG
TTCTGCAAGCTTACATACGGCACAGAGTTCCAGCGCTACAAGAAGATCAAGGTAAACGGA
GACGATGCTGCCCCTCTCTTCAAATTTCTGAAAGAATGTAAGGGCTTTGCTGGTTGGGAC
GAGAGCCACCCTCTCTACCCTGTTCTCGACAAGATGTTGAGCGAGGCTGATCCTAACTAC
AAGGAGAGTGCCGATATCAAGTGGAACTTCACCAAGTTCCTCGTTAACAAGAAGGGTCAG
GTTGTAGCCCGCTTCGAGCCTACCACAAGCTTCGATGTCATCGCTAAGGCTATCGAAGAG
TGGTTGAACTTCTAA
>61B_gene_id_190
ATGAGACAGAAAAAGTACATCTTAAGCGAGCAGGAACTTCCTACTCAGTGGTACAACATT
CAGGCAGATATGCCTAACAAGCCATTGCCACCGTTGAACCCTCAGACACACCAGCCAATG
AATGCTGATGATTTGTCACATGTATTTAATAAAGAGTGCTCAAAGCAGGAACTTGATACA
GAGCACGCTTGGATTGATATTCCGGAAGATGTGTTGGAGAAGTACACCTTCTACCGTTCA
ACCCCTCTTGTACGTGCTTACGCCCTTGAGGAGGCACTCGGTACTCCGGCGCATATCTAT
TTCAAGAATGAGAGTATCAATCCGTTAGGCTCTCATAAAATCAATTCAGCCATTCCTCAG
TGCTACTACTGTAAGCAGGAGGGTGATACCAATGTCACTACAGAGACAGGTGCAGGTCAG
TGGGGTGCAGCCCTCTCTTATGCAGCAAAACTCTACGGCCTGGAGGCAGCAGTTTATCAG
GTAAAGATTACCATGCAGCAGAAACCATACCGTTCCAGCATCATGCGTACGTTTGGAGCC
ACTGTAGAGGGTTCTCCTTCCATGAGTACACGCGCAGGTAAGAACATTATCACTCGTGAG
CCTCATCATCCTGGTTCGCTCGGTACTGCCATCAGTGAGGCTGTTGAGCTGGCTACAACC
ACACCAGGCTGTAAGTATACGCTGGGTTCTGTGCTCAATCATGTGGCACTTCACCAGACC
ATTATCGGTCTAGAGGCAGAGAAGCAGATGGCGATGGCAGGTGAGTATCCTGATCAGGTG
ATTGCTTGTTTCGGTGGTGGTAGTAACTTTGGTGGTATTGCCTTCCCATTCCTCCGTCAC
AACTTCACAGGCGAGCGCCATACTGAGTTTATAGCAGCAGAGCCGGAGAGCTGTCCTAAG
CTGACTCGCGGTAAGTTCGAGTATGATTTCGGTGATGAGGCAGGTTACACTCCATTGCTG
CCAATGTTTACTCTGGGTCATGATTTCAAGCCTGCCAACATTCATGCAGGTGGTCTCCGT
TATCATGGTGCTGGTATGATAATCTCCCAACTTCTGAAGGATGGTTATCTGCATGGTGTA
GATATCCCTCAGCTGGAGTCATTCAAGTCAGGTATGCTCTTCGCTCAGACCGAGGGTATC
ATTCCTGCTCCAGAGAGCTGTCATGCGATTGCAGCCACTATACGTGAGGCGCTGAAGGCT
AAGGAAGAGGGCAAGGAGAAGGTTATCCTGTTCTGTCTCTCAGGTCATGGTCTTATCGAT
ATGCCGTCTTACGATAGCTTTATCAATGGCGATTTGCACGATTATTCTGTGAGTGATGAA
GAAATCCAGCAGTTCCTCAAGGATGTGCCAAAGGTTGACTAA
>61B_gene_id_191
ATGGAAATCCAAAAGATAGAAAAAACATACGGGCGTTCGCCACAGGCGGATGCCCTCTTT
GATTTGATGGGGAAGAAGTCGGTTCATTCCATTTTTCTCCAGGGTTTGCTGTGCTCTTCG
GCTCCGATGTTCTTTGCTTCTCTGCAGGGGAAGATGAGGCGTTCGGTACTCTTCGTACTG
GATGATGCCGATGAAGCAGGCTATTTTTATCACGATCTCACTCAGATGATGGGGCAGGAG
AAGGTCTTCTTCTTTCCTTCCAGCTATCGGCGTGCCGTGAAATACGGGCAGCGTGATGCA
GCGAACGAAATCCTACGTACAGAGGTGCTAGCGCGCCTCTCTTCGGGAGGACATTTCCCG
GTAGTCACTTATCCCGATGCACTGGCAGAACTCGTTGTGGCTAAGCAGAATCTGGATGAA
CGGATTCTGAAACTGACTGTAGGCCAGCAGATTGCTCAGACCGATGTGGTTCATACCTTG
CGCGATTTCGAACTCAAAGAAACCGATTATGTTTATGAACCGGGCCAGTTTGCCGTGCGT
GGAAGCATCCTCGATGTCTATTCCTACAGCTGCGAATATCCGTTCCGTATCGACTTCTTC
GGCGATGAGATTGACACCATCCGTACCTTTGATGTTGAGACCCAGCTCTCGCAGGCAAAG
CGCACAGAGATAGAAATCGTGCCCGAACTCGCCCATATCGAGAGCAACAAGCAGTGTTTC
CTCAATTTCCTCTCCGAAAGTACGCCAGTCGTTGCAAAAGACCTTTCTTTCGTTTGCGAC
CGCATCGGTCAGATCTATACCGAAGGCTTCTCATCGCAGAGCCTTACCGAGCAGCTGGAG
GGAGCTACTGAGGTAGAGGCTGAGCGCATCAGACATGACATGAAGACCGAGCTCAACCTC
GTTTCTCCGCTCGATTTCAAGAAGGCAGTAGCGGCTCATCTCCGTATCGAGTTCGGCAAG
GTCGCTCCGTCAGAGAGTTCGGCTGTGATACCTTTCAATATTGCTCCACAGCCTCTTTTC
CATAAGAATTTCAATTTGCTTTGTCAAACTCTGGAGGATTTCCTGCTCCAGGGTTACACC
TTATATATATTGGCAGATAGCCAGAAGCAGCAACAGCGCCTGAAGGATATCTTTGAAAGC
GAAGAGCTGAAGCGCTACGCCATCCGTTTTACACCGGTAGACAAGACGCTTCATGAAGGC
TTTACTGACCATGACAAGAAGTGCTGTTTCTTTACCGATCATCAGATTTTTGACCGTTTT
CATAAATATAACCTGCGCTCAGATAAAGCGAGAGCCGGCAAGATGGCACTCACCATGAAG
GAACTGCAGGAGATGGAAGTGGGAGATTTTATCGTGCATGTAGACTTCGGTATCGGCAAG
TTTGGCGGTCTGGTTAGGGTTCCTACGGGCAACAGCTATCAGGAAATGATCCGAATCGTC
TATACGAACAATGACAAGGTGGATGTTTCTATCCACTCGCTTTATAAAATCAGCAAATAT
CGCCGCAGCGATACCGGTACTCCGCCTCGCCTGTCTACACTGGGTACAGGTGCCTGGGAT
AAACTCAAGGACAAAGCTAAGAAGCGAATCAAGGACATTGCGCGCGACCTGATCAAACTC
TATGCCCAGCGCCGACGGGAGAAGGGATTCGCCTTCAGTGCCGACAATTATCTGCAGCAT
ACGCTGGAGGCTTCCTTCCTGTATGAAGATACGCCAGACCAGAATAAGGCTACTCAGGAG
GTGAAGAAGGATATGGAGAGTGGCAGACCGATGGACCGTCTGGTTTGTGGCGATGTGGGC
TTCGGCAAGACTGAGGTTGCCATTCGTGCAGCCTTCAAGGCTGCGTGCGACAGCAAGCAG
GTTGCGGTGCTGGTGCCTACTACCGTTCTGGCTTTCCAGCACTATCAGACTTTCAAAAAG
CGTTTGGAAGGCATGCCTGTAAGGGTAGACTATCTCAGTAGAGCCCGTACAACGAAGGAA
ACCAGAGAGGTGCTTGACGCCCTGAAAGAGGGTAAGATTGATATCCTCATAGGTACGCAT
AAGCTGATATCAAAGACCGTGAAATGGCATGACCTGGGACTGCTTGTCATCGATGAAGAG
CAGAAGTTCGGTGTGTCTACCAAAGAGAAACTCCGTCAGCTCAAGGTAAATGTCGATACA
CTCACGATGAGTGCCACTCCGATTCCGCGAACCCTCCAGTTCTCTCTGATGGGCGCCCGG
GATATGAGTATCATGCGCACTCCGCCACCTAACCGTTATCCGATTCATACCGAACTGGTA
ACGTTTAGTAGTGAAGTTATCTGCGATGCCATCAATTTCGAGATGAGCCGAAACGGACAG
GTTTATTTCGTATGCGACAGAATATCCAAGCTTCCGGAGCTCAAGATGCTCATAGAGAAG
CATATTCCAGACTGTAGGGTAGCAATCGGTCACGGACAGATGAAGCCTGAGGATTTGGAG
AAAATCATCATGGGCTTTATCAATTACGATTATGATGTACTGCTTTCTACCACTATTGTA
GAGAACGGTATCGACATTTCCAATGCCAATACGATTATCGTGAGCGATGCTCATCACTTC
GGATTGAGTGACCTGCATCAGATGCGTGGACGCGTAGGAAGAAGCAACAAGAAGGCTTTC
TGCTATCTGATGGCGCCACCTAAGAGTGCACTTACTCCTGAGGCGCGTCGCCGACTGGAG
GCTCTGGAGACGTTCAGCGAACTGGGTAGTGGCTTCAATCTCGCCATGCAGGACCTGGAT
ATCCGCGGTGCTGGTAATCTGCTGGGCTCTGAGCAGAGCGGTTTTATGGAAGATCTGGGT
TATGAAACCTACCAGAAGATTCTCTCTCAGGCTGTCACAGAGTTGAAGAACGAGGAGTTC
TGTGATCTTTATCAGGAGAAGATGGATGAAGGTGCCCAGCTTACGGGTGATGATTTCGTT
GACGATTGTGGCATAGAGAGCGATCTGGAGATGTATTTCCCTCAGACTTATGTGCCGGGT
GACAGTGAGCGCATGCTCCTTTATCGTGAACTGGACCGTCTGGAGAGTGATGAGGAAGTC
GAGGCTTACCGCAAGCGTATGATAGACCGTTTTGGTCCTGTGCCTCATGAAGCAGACGAA
CTGATGCATGTGGTAGGTTTGCGTAGGGTAGGCAAGAAGCTAGGTTGCGAGAAGATTATT
CTCAAGCAGGACTATATGCAGATGCAGTTTGTGAGCAATGTAAACAGTCCGTTCTACAGA
AGTCAGATGTTTAACCGCATACTCGCTTACGTTACCAGTCATATTCAAGATTGTGTTCTG
AAGGAAAAATTCAACAAGCGAATGCTTCGCATCAATGATGTGAAGACTGTAGGGCAGGCT
GTAAATCTGTTGAATCAGATATCGCAGATTGATTTAGGTAATGAAAAGAAATAA
>61B_gene_id_192
ATGAGTGATAGCATAGTAATCATTCCTACATATAATGAGAAGGAAAACATCGAGAAAATC
ATCCGTGCTGTCTTCGGTCTCGAAAAGCAGTTTGATATCCTCGTTATCGATGACGGAAGT
CCTGACGGTACTGCTGCCATTGTTAAGGGCTTGATGGCTAATGAGTTTGCCGGTCGTCTG
CATATCCTGGAGCGTTCGGGTAAACTCGGTTTGGGTACTGCCTATATCATGGGCTTCAAA
TGGTCATTGGAGCAGGGCTATGACTTCATCTTCGAGATGGATGCCGACTTCAGTCATGAT
CCTAATGATTTGCCTCGTCTCTATGCGGCAACTCACGATGAGGGGTATGATGTGGCTGTA
GGCTCAAGATATATTTCGGGTGTGAACGTGGTCAACTGGCCTATCGGACGCGTATTGATG
AGCTATTTCGCTTCTAAATACGTACGTATCGTAACCGGATTTAAGGTGAATGATACCACA
GCTGGATTCGTCTGCTACCGACGTAAGGTATTGGAAACCATAGATTTGGATGCTATCCGC
TTCAAGGGCTATGCTTTCCAGATAGAGATGAAATATACGGCTCATCGAATAGGTTTCAAG
ATCAAGGAGGTGCCTGTCATCTTTGTTAACCGTCGTGAAGGTGTGAGCAAGATGAGTGGT
GGCATCTTTGGTGAGGCTTTCTTTGGCGTGATGCGACTGCGCCTGGATGGCTGGTTCAAG
AAATATCCGAAGAAGGATTAA
>61B_gene_id_193
ATGCTGGGTAATGGTCATTTCTGGGGCTATTATCCTGGTAAATATTGGTCCTGGCTTTGG
GTCCGCATCCTCCTCCTGCCTGTAAAGGTGGAGGGACGTGAGCATCTCAAGAAGAACCAG
AGTTATGTTTTCGTGGCCAATCATCAGGGCGCTTTCGATATCTTCCTGATATACGGTTTT
CTGGGCAGAAACTTCAAGTGGATGATGAAGAAGGGCTTGCGCAAAGTGCCTCTCATCGGT
ATCGCCTGTGAGTATGCGCACCACATCTTTGTAGACAAAAGCGGACCTTCTAAGATCCGT
GCTTCTTATGACCGTGCTCGCGAGGTGCTTAAAGAGGGCATGTCGCTGGTGGTATTCCCA
GAGGGTGCCCGTTCGTTTACGGGGCACATGGGTGTGTTCCGCCGCGGTGCTTTCATGCTT
GCCGATGAACTGCAGTTGCCGGTATGTCCGCTTACCATCAATGGCAGTTTTGATGTGAAG
CCTCGCATGAAGGATATCTACTGGGCTTTCTGGCATCCTCTGAAGCTCACCATTCATGAG
CCTATCGAGCCGATAGGCAAGGGAGCTGACAATATCAAGAACCAGATGAACAAGAGCTAT
GAGGCGATCATGAACGGACTTGACAAGAAATATCAGGGTTTTGTAGAGAATCCGGACCAA
TAA
>61B_gene_id_194
ATGATAGCAAGAATATTGATACCCGTAGTGGTATTCACCCTGTTGCCGTATCTGTGGATA
TATAAAAGGTATGGCAAGTTATGGCTGAAGAGTCTCTGGCAGCGGGTGCTCTTCTGGTTG
CCGGCTTTCGTGGTTATCGCCTACAGTGCATATATCACGATGCTGCCCAACTTCCTGCCA
CGCAATCCGGTGCTCATCGACATCTGGTTTGTGATAATGGCAGTATGTGCGGTTCCGCAG
TTTGTCTTCAGCCTGTTCAGTGTCTTCGGTTGGTGCTGTATGCGGCTCCTTCACGGCCAT
CGCAACTGGGGCAAGCTCCTCGGACTGGTAGTGGGAGCGGTGGCGTTCTTCTGCTTTATC
TACGGATTTACCGAAGGTTTTCCTAAGATGCAAGTCAAGCGTATCACCATCTATGTACCT
AATCTGCCGAAGTCTTTCGAGGGCTATCGCATCGTTCAGTTCAGCGATATCCATCTCGGG
TCATACTATGGCTGGCGTGGTCATCTGCCTCAGCGCGATATCGACAGCATTAATGCCGAA
AAACCTGATCTGATTTGCTTTACGGGTGATTTACAGAATGTTACGCCCGATGAACTGCCT
GAGTATCAGGCGCTGCTCAGCAGTCTGAAAGCCAGAGATGGCGTGATGAGTGTGCTGGGC
AATCACGATTACACCTATTATATGGATGTAGATGATGAGCAGGAGATAGCTGCGCTCGAG
AAGCGGATGCAGGACTTCCAGCGGAGTTGCGGATGGCGCCTGCTGATGAATGAGCATGTG
GCGGTGCATAGAGGCGCTGACAGCATCTATGTAGCTGGTACAGAGAACTATGACAATCCA
AAGCGAACCAATGTAAGGAAGGCGCTGTATGGCATCAGACCGGGCTCTTTCGTGCTGATG
CTGCAGCATATTCCGAAGCAATGGCGCGAGACCTGGCCTTCTACTATTAATAAGGAGAAG
GATGAGGATGGCGATGTGATAGGACCTGACAGGAAGGATTCGCTGGTCGTAGCACCGCAG
CTTACGCTGAGCGGTCATACGCATGCGGGGCAGATCAGTATCCTGGGCTTGCGTCCGTCG
ATGTTTACTCCTTATGATTACGGCCTCTTCGAGGAGGAGGGTTGCCAGCTCTATACCACA
TCAGGTCTGGGCGGTACCGTTCCAATCCGCATAGGGGCTACGGCAGAAATCGTGGTCATC
ACACTCAAAAGAAAATGA
>61B_gene_id_195
ATGCGAAGAATAGTATACAATGTAAGCGAAATTGAGCCATATATCAACTGGCTATACTTT
TATCATGCCTGGGGATTGAGCGGCAAACCTCGAGAGGAAAAGGAAAAACTGAAGGCTGAG
GCGCTCGATATGCTCCATTCATGGGAAGGCGAATATCATACCTATGCCGTCTTTGGACTC
TTCGAGGCGAACAGCGAGGGGGATGATATCTGGCTGGAAGGGCAGAAAGTCCGCTTCCCG
ATGCTCCGTCAGCAGCATCCGGCGGCTCAGGGAGAACCCAATCTCTGTCTGGCTGATTTC
ATCCGTCCTCTGGACAGTGGAATAACAGACCGGCTGGGTATCTTCTGCACGACGGTAGAT
GGCGGTCTGGAGAAGAAATATCGCTCGGACGACTACCTCAATATGATGGCACAGACACTC
TGCGACCGGTTGGCTGAAGCCACGGCAGAGAAGTTGCACGAAGAGGTGAGACGCAGCATC
TGGGGCTATGCTCCCGGCGAGCAGCTGAGCATCGAAGACCAGCATCTGGAGCGCTATCAG
GGCATCCGTCCGGCTATAGGATATCCTTCGTTGCCCGATACCAGTGCCAACTTCATCATC
GACCAGCTCATCGATATGAGTCAGGTGGGCATCCGGCTCACCACAAGCGGAATGATGACG
CCTCATGCCAGTGTCTCGGGGCTGATGTTTGCACATCCCAAGTCGCGGTATTTCGAACTG
GGACGGATAGGAGACGACCAGCTTCGCGACTATGCACAGCGCAGAGGAGTGCCCGTGCAG
GCAATGAAAACGTATCTTCAATCAAGTTTGATCAAAAAATGA
>61B_gene_id_196
ATGAAATTAATCAAGAATGGAACCATTATAAATGAGGGTCGCTCTTTTGTGGGCGACCTC
TTGTTGGATGGTGAATTTATCAAGGAGATATATGAAGGCGAGGCACCCCGTGGCAATTAC
GATGAAGTCATCGATGCCTCGGGGTGTTTTGTTTTGCCGGGTGTGATTGATGATCATGTT
CACTTCCGTGAGCCGGGACTTACGCAGAAGGCAGACATCGAGAGCGAAAGCCGCGCTGCT
GCCTTTGGTGGTGTGACCAGTTATTTTGAGATGCCTAACACGGTACCTCAGACTACCACT
CTAGAGGCCTGGCAGGCAAAGCGGCAGCTGGGCGCTGAGAAGAGTCATGTGAACTACAGT
TTCTTCTTTGGTGCTACCAATGATAATGTAAATGATTTTGAGCAGCTCGATACGCATCGT
GTACCGGGCGTCAAGCTCTTTATGGGCTCCAGTACGGGCAATATGCTGGTGGATAAATAT
GAGGCGCTGCAGGCTATCTTCAAGAAGGCGAAAGAGCTGGATTTGCCGGTGATGACCCAC
TGTGAGGATACCGAAATCATTAACCGCAACATGCAGCTGGCTAAGCAGAAATGGGGTGAA
GACCCTGCCGTAGAACATCATCCGGAAATACGCAGCGAGGAGGCTTGCTATGAAAGCAGC
CGTCTGGCGGTGCTGCTGGCTAAGGAAAGCGGGGCGCATCTCCATATCGCTCACGTTACT
ACGGCTAAGGAACTGGAGTTCTTTGGTAAGGATGAAAATATTACAGGCGAGGCTGTTGTG
GCTCATCTCATGTTCTCGGACAAAGATTACGCTGTGAAGGGCGCACGCATTAAATGCAAC
CCTGCAGTAAAGACCGCTGCTGATCGAGAAGCTTTGCGTAAGGCGCTGAGTAATGGTAAG
ATAACTGTAGTAGGTACCGATCATGCTCCTCATCAGTTGAAGGATAAACAGGGCGGTTGT
GCCAAGGCTGCATCAGGTATGCCAATGGTACAGTTCTCGCTGGTAAGCATGCTGCAACTT
GTTGACGAAAAGGTAATCAGTATCGAGCGCCTGGTAGAACTGATGTGCCATAATCCAGCC
CGTCTGTTCCATATCAGTCAGCGCGGCTTCCTGCGTCCGGGTTATAAGGCAGATGTCGTT
GTGGTGCGCAAGGGAGAGCCTTGGAAGGTGACCGCAGAGGTGATTCAGAGCAAGTGTAAA
TGGAGCCCTGTAGAGGGTGATGAGTTTGCATGGAAAGTGGAACAGACTTTCTGTAACGGT
CGTCTTATCTACGACAAAGGCGTGTTTGATGCCGCTTGCAGAGGAGAGGAACTGGAGTTC
AGAAACAATTCCTGA
>61B_gene_id_197
ATGAATAGAATATTTTACGCATTCATTGCCTTGATGGCACTTGCATCTTGTGCCAACAGT
TACGATATCTCGGGTACTTCTAACGTAAGTACTCTGGACGGACGCATGCTGTACCTTAAG
ATACTGGAAAACAACGAATTCAAGAACGTGGATTCTTGCGATGTAGTGCATGGACAGTTC
CATTTTCAGGGTTCTGTCGACTCTATGAAGATGGCGAATATCTTCATGGATGATGACCCT
GTGCTGCCGCTGGTGCTGGAGAGTGGAAGCATTACGGTGAAGCTCGATGATACACAGCAG
GTGGTAAGCGGTACTCCTATGAACGATAAACTCTTCGGATTCTTCAAGAAATACCAGCAG
ATTCAGAATCAGTTGCGCGAACTGGTACACAAGCACGACCAGGCTATCATGAACGGTAGC
GATATGGTGGCTGTCAACAAGCAGCTGAACGAGGAATCCATCCGCCTTTCTGAGCAGGAA
GACAAGCTCATCACTTCGTTTGTTACCGACAACTTCAACAATGTGCTGGGACCGGGCGTC
TTCTTCCTCGTTACAATGGGCAACCAGTATCCGATGCTCTCTCCTTGGATTGAGGATATC
ATGAGCAAGGCTACCGACTATTTCAAGAATGATCCTTATGTAAAGGACTATTATAAGAAA
GCTCAAGAGAATCAGGAGATTATGAACGGTACACGAGATGCGCAGAGCGGCATGCAGCCA
GAGATGGAAGCGGCTCCACAGGTAAATCCTGATGCGGCTCCGGCACCTACAGCCAACGAA
CTGGCTGCGCCTACGATTCCTGAAAAACAGGAAGGTAAGGAGTAG
>61B_gene_id_198
ATGAAACAATTGAGTAAACTGGAAAGTGCTATTTTCTTGCTGGGCGGCGTGCTGATGGTT
GTCGGTGCGGCTTGCTTCGCATTTGGTTTTTCACATCCGCAGCTGGTGCAGGTAACGAGC
TGGGGGTTCCTGCTGGGCACCATACTGTTCAGTGTAATGCAGGCGATGCAGTTCTATGAG
GGACCTTCGCTGGTTATCCACCGCCTGAAGCGCATGCAGTATGTAGCAGACATCTTCTTC
GTGCTCTCAGGCATCTCGATGGTAGATACGGTGTATGCTTTCCTGCGCCGCTGGTTTGAG
AATTATGAGACCTATATCACCTATTTCTATAATAAGTGGGTAGTCTTCCTCCTCATCGCA
GCCCTGCTGGAACTGTATACCACGCATCGCATCTCTCATGAACTGAAGAAGGAAAACAAT
CAGTAA
>61B_gene_id_199
ATGAGTAAAAAACTTGGTATTATATGGAATTATCTCGCTCATTATAAGTATCTTATAGTG
ATTGTAACGGGTGTTCTGGTAGTTGGTGTAGTTGACGACAACAGTGTAAGGCAGCACATT
AAGTACCAGATAGAGATAGCTACGCTCCGTTCGGAGATAGAAAAGTATCGTGAGCAGTAT
GAAAACGACAAGCATACCTTGCGCGATATGCAGCATGGTGCGCGGGCATTTGAGAAGATA
GCCCGCCAGCGTTATTTCATGAAGGCTGATGATGAAGACATCTTTGTATTAAGTTCGGAT
ATTCCGGAAAAAACTAACGAACAAGACGAAAATGAAACAATTGAGTAA
>61B_gene_id_200
ATGGAAGAGTATATAGTTTCTGCAAGAAAGTACCGTCCGATGACCTTCGATTCGGTTGTC
GGACAGAGTGCATTGACCACCACTTTGAAGAATGCAGTGAAGAGCGGCAAGCTGGCGCAC
GCCTATCTTTTCTGCGGTCCGAGAGGTGTGGGAAAAACCACTTGTGCCCGCATTTTTGCG
AAGGCAATCAACTGCGAGCATCCTCGTGAAGACGGCGAGGCGTGCAACGAATGTGAGAGC
TGCCGTGCCTTCAACGAGCAGCGTTCCTACAACATCTTCGAGCTGGATGCCGCCAGCAAC
AACGGTGTTGACCAGATTAAGGTTCTGATGGAGCAGACCCGCATTCCGCCTCAGGTGGGC
AAGTATAAAGTGTTTATCATCGATGAGGTCCACATGCTCTCTACAGCAGCCTTCAACGCC
TTTCTCAAGACGCTGGAAGAACCACCTCAGCATGTCATCTTCATCCTCGCCACTACCGAG
AAGCATAAGATTCTGCCTACCATCCTGAGCCGATGCCAGATTTACGACTTCGAGCGAATG
ACGGTAGCCAACACCATCAACCACCTGAAGATGGTGGCTGAGAAGGAAGGCATACAATAT
GAAGAGCAGGCGCTCGCCGTGATAGCCGAAAAGGCTGACGGAGGTATGCGCGATGCCCTC
TCTATCTTCGACCAGGCTGCCAGTTTCTGCATGGGCAACATCACTTACCAGAAGGTGATC
GAGGACCTGAACGTGCTCGACAGCGACAACTATTTCCGTCTGGTAGACCTGGCTTTGGAG
AATAAGGTGGCCGAGATGATGGTAACACTCGACGGCATTCTGAGCCGCGGTTTCGATGGC
GGCAACATGATACAGGGGCTTGCCCAGCATGTGCGCAATGTGATGATGGCGAAGGATCCT
CAGACCCTGCCTCTGCTCGAGACCAGCGACGACCAGAAAGCCAAGTTCCAGGCTCAGGCC
CAGAAGGCACCTACACCTTTCTTATATAAGGCGCTGGAACTGATGAACCAGTGCGATATC
CATTACCGCGCCAGCAGCAACAAGCGATTACTGGTAGAGCTCACCCTGATACAGATAGGC
CAGATTACGCAGCCCGAGGATCAGGATGTGCCTAGTGCGGGGCGTACGCCCAATAGATTA
AAATCCCTGTTTCAGAAACTCCTGGCTCAGTCTAAGCTTGCCTCTCAGGGTGCAGGTTCT
GAGCCTTCTGGCAGCAGCGAAAACCGGTCATCACAGCCGGGAACGTCCGCTGCTACAGCT
ACTGCTGTGCCTTCGTCAGGGGCACCGGCAGCCGCTTCTGCAGCCTCCAATGCTGCATCT
TATTCTGCATATTATCCTGCATCTGCCACCGCAGCCGCATCTGCCTCTCCAGAAGGCTCA
GCCGCTGCCGGAGCTGTTACTGATGCTGCATCGCCTCACAAGCCACGACTCAAGAATATC
AAGCTGGGCGGCATAGGCATGACTTTCTCTAACCTGAAGAAGAGGGAGGAGAACCAGCGC
CGCCTGCACAGTCCGTATGATGATACCAATGAGGAAAAAGCGACCATCACGGGCGACCAG
AACGAGTTCACCCAGGAGCAGGTGGAAGCAACATGGTTCAGTATGTGCATGAGAATGCAG
AACAAGCTGGATTTCATAGGCTTAGCCAACCGCATGAAGAGTATTGTACCGAAGATAACC
AACTATCCGCAGATAGAGGTTATCATCAACAACCAGCTCTTACTAGACGACGTTTTGAAC
ATCAAGAACCGCATTCTCAAGACTTTCGTCTTAGGTCTTCACAACAGCGAACTGAGCATC
AGCTACCGCCTTGCCGACCAGGAAGAGGTAGGCAAGGTTCTGACCAAGAATGAAGTTCTG
GAACTTCTTATGGAGAAGAACCCTGCGATGAAAAAACTCACAAAGGACCTGGATCTGGTC
ATGACATAG
>61B_gene_id_201
ATGCTACTAAAAAACTTAAAAATGCTATCATTTTGCGAAAAAATACGGAAAAATGCTTGC
AGATTAATTATTATTTTGTACCTTTGCAGCGCAAATACTAAATATGAAATAAAAATGAGC
AATTTGATAAAACCTGAAGGGTACAAGGCGCTGCTGGATATGCGCCAGACCGAAATGGGT
ATTAAAATGATAAAAGAATTCTTCCAGCAAAACCTGAGCACCGAGCTCCGTCTGCGTCGC
GTTACCGCTCCACTCTTTGTATTGAAGGGTCTTGGTATCAATGATGACCTGAACGGCGTA
GAGCGCCCTGTAAGTTTCCCTATCAAGGATTTGGGCGAAGCCCAGGCTGAGGTGGTTCAT
TCTCTTGCCAAGTGGAAGCGACTGACGCTTGCCGAGTATGAGATTGAGCCTGCTTATGGC
GTATATACAGATATGAACGCCATCCGTGCTGACGAGGAGCTGGATAATCTTCATTCGCTC
TATGTTGACCAGTGGGACTGGGAGGCTGTGATTACCAAGGAAGACCGTACCATCGCCTTC
CTCGAGAATATCGTGCGCCGCATCTATGGTGCCATCTTGCGTACCGAGTTCCTGGCTTGC
GAGCATTATCCTCAGCTGAAGCCTTTCCTGCCTAAGGAGATTCATTTTATTCATGCGCAG
GATTTGCTCGATATGTATCCAGACCTTTCTCCTAAGGAGCGTGAGGATGCTATCTGCAAG
AAGTACGGCGCTGTATTTGTAGAGGGCATCGGAGGTAAGTTGAGCGATGGCAAGAAGCAT
GATGGCCGAGCTCCTGACTATGATGACTGGAGCACCGTGGCTGAGAACGGCAAGATGGGA
CTGAATGGTGATATCCTCATCTGGTATCCTGTTCTGGGTCGCAGTTTCGAGCTCAGTTCT
ATGGGTATCCGTGTCGACAAGGAGAGTCTGCTGCGTCAGCTTAAGCTGGAGGGCAAGGAG
GATAGAGAGAAGCTTTACTTCCATCAGCAGCTCCTGAACGACAAGTTGCCTCTGAGCATT
GGTGGCGGTATCGGCCAGAGCCGTCTGTGTATGGTATTGCTTCATAAGTCTCACATTGGT
GAGATCCAGGCTAGCATCTGGCCTGAGGAGATGCGCAAGGAGGCTGTGAAAGCGGGCATG
AACCTCATCTAA
>61B_gene_id_202
ATGGATTTAGTAGAACGATTTATAAACTATACGAAATTCGACACACAGTCGAGCGAAGAA
TCGACCAGCGTGCCTAGTACGGCAAAACAGCTCGAATTTGCCAAGTACCTGAAGAAGGAA
CTTGAGAACGAAGGACTGAGCGATGTCGAAATGGATGACATGGGCTATATCTATGCCACT
CTGAAGAGCAATACCAAGAAAAAGACTCCTACCATCGGATTTATTTCACACATGGATACA
TCGCCTGATGCCAGCGGAAAGGATGTAAAGGCGCGCGTCATCAAGAACTATGACGGCAAC
GACATCGAGCTGAGCCCGGGCATCATCTCAAGCGTTGAGACTTTCCCAGAGCTGAAGGCT
CACAAGGGAGAGGATATCATCGTGACAGACGGTACTACCCTGCTGGGTGCCGACGACAAG
GCGGGCATCGCTGAAATCGTACAGGCTATGTGCTATCTGCGCGACCACGACGAAATCAAG
CACGGAGATATCCGCGTAGGTTTCAATCCTGACGAGGAAATCGGTATGGGTGCACATCAT
TTCGACGTAGAGAAGTTTGGCTGCGACTGGGCTTATACCGTAGATGGCGGCGACCTGGGC
GACCTGGAATACGAGAACTTCAATGCTGCCGGAGCTAAAATCATCATCAAGGGTGTGAGC
GTTCATACAGGCTATGCCAAGGGAAAGATGGTGAATGCAAGCCGACTGGCTGTGGAATTC
CAGAACATGATTCCTGAGAACGAGACTCCTGAGCAGACTGAAGGCTACCAGGGTTTCTAC
CACCTCATCGGCATCGAGAGCCGCTGCGAGGAGGCAAAACTCAGCTACATCATCCGAGAT
CACGACCGCAACAGGTTTGAAAACCGCAAGGATTTCATCGAGGACTGCGTAAACAAGATG
AACGAGAAGTATGGCGACGGAACCGTAAAGGCGATTATCTACGACCAGTACTATAACATG
AAGGAGAAGATTGATCCTAACATGCACGTCATCGACATCGTGCTCAGAGCGATGCAGGAG
AGCGGCGTTCCACCTCGCGTAGAACCTATCCGCGGCGGTACCGACGGAGCTCAGCTGAGT
TTCAAGGGTCTGCCTTGTCCTAACATCTTCGCCGGCGGTGTCAACTTCCACGGCCCTCAC
GAGTTTGTGAGCATCCAGGTAATGGAGAAGGTAGTGAAGACCATCGTGAAGATAGCGGAA
ATCACAGAAGAATACAACGACTAA
>61B_gene_id_203
ATGGCTGAAATTCCATTCTTAATAAAAGACCTTGCCCTCATCCTGATGGTGGCAGGCATC
GTAACCCTCATCTTCAAGAGGCTCAAGCAGCCGCTGGTGCTGGGATACATCATGGCGGGA
TTCCTGGTTTCGCCACATATGCCCTACACCATGTCGGTAGTCGACGAGACGGATATCCAG
ACCTGGGCCGACATCGGTGTCATCTTCACCCTCTTCTCGCTCGGTCTCGACTTCTCGTTC
AAGAAAATCGTGAAGATGGGTGCCTCTCCCATCATCGCCACCGTGGTTATCGTGTTCTGC
ATGATGATGCTGGGCATCAGCGTAGGCCACGGCTTCGGCTGGGGCAAGATGGACTGCATC
TTCCTGGGCGGTATGCTCGCCATGAGCTCCACCACTATTATATATAAGGCATTCGATGAT
ATGCGGCTGCGCACCCAGAAGTTTGCCTCGATGGTGATGAGCGTGCTGATACTGGAAGAT
ATCCTGGCTATCGTGATGATGGTGATGCTGTCGGCGATAGCGAGCGGAAGCAGTCCTGAC
GGCGGGCAGATGCTTGCCTCTATCGTGAAGATAGGCTTCTTCCTGGGCGTATGGTTTATC
GTGGGCATCTTCGCCATTCCGTGGTTCCTGCGTTCGGTGAGGAAACTTATCAATGCCGAA
ACCCTGCTCATCGTTTCGCTGGGTCTGTGCTGCGGCATGGCGGTACTGAGCACCAAGGTG
GGGTTCAGCAGCGCCTTCGGAGCCTTCGTTATGGGCAGCATCCTGGCAGAAACCATTGAG
GCAGAGAAGATTATCAAGCTTGTAGAACCGGTAAAGAATCTCTTCGGAGCCATCTTCTTC
GTATCGGTAGGTATGCTGGTAGACCCGAAGATTCTGGTAGAATATGCCGTTCCTATCCTC
GCCCTGGTCGGTACGATACTGGTAGGTCAGGCGATATTCGGCACCTTCGGCTTCATGCTC
GGAGGCGAGTCGCTGAAGTCGGCGATGCGCTGCGGTTTCTCGATGGCTCAGATTGGTGAG
TTTTCTTTCATCATCGCCTCGCTGGGTCTGTCGCTCGGCGTCATCAGCAAGTTCCTCTAT
CCGGTAGTGGTAGCAGTGAGCGTCATCACCACCTTCCTTACACCTTATATGATCCGTCTT
GCCACACCTACCTATCAGGTGATGGAGAAACATCTGCCAGACAAGCTCATCCATATTCTG
AACCATTTCGCGATGAGTCATCCCCAGACACAGCAGCAGAGCAAGTGGAAATCGCTGATC
CGACAGATGCTGGTCAACACCACCGCCTACTCCATCCTTTCGGCAGCCGTCATCGCCCTG
ATGTTCACCTTCGTGCTGCCGCTGATGCGCAATCTGCTGCCAGGCTGGCATCTCCACTGG
TATGCCAACGCCATCACCGGCCTGCTCACCGTCCTATTCATCTCGCCGTTCCTGCGCGCC
ATCGTGATGAAGAAGAACCACAGTGCCGAGTGGAAACGCCTCTGGGTGGAGAGCAGCATC
AACCGCGTGCCGCTGCTCTTTACGGTGTTCGTGCGCTTTATGATAGCACTGGCTTTCATC
TTCTACATCATCAATTTCCTCTCGCGCTTTACCAATGCTCTGATTGTCTGCATCGGTGCA
GCAGTAGTGATGCTGATGATAACCTCCCGCCGCATCAAGAAGCGTAGCATCGTGATGGAG
CGCGTCTTCGTTCACAACCTCCGCTCGCGCGATATTGCGGCTCAGGTGAATGGCGAAAAG
CGGCCGCTCTACGAGGGCAGACTGCTAGACCGGGATATCCACATCAGCGAATTTGAAGTG
CCTGAAGATAGCAGTTGGACTGGCAAATCGCTGCGAGAACTGCATCTGCGCCAGCGGTTC
GGTGTAGACCTGAGCAGCATTCACCGCGGCTCTCACAGGCTGAACATCCCGAACGGCAAC
ATGATCATCTTCCCGGGCGACAAACTGCAGGTAATCGGCAACGACGACCAGCTGCAGAAA
TTCAACACCGCCCTGCAGAGCGACCTGCTGCCTGAGGAGGCTGAAATAGAAAAGCGCGAA
ATGAAACTTAGCCAGCTCATCATCAGCGGCGGCAGCGAATTCCTGGGAAAGACACTCATA
GAAAGCGGAATAAGGGATAAATACAACTGTATGGTGGTAGGACTGGAAGAGGGCCGGGAG
AACCTGACCCGTGTTCTGCCTACCCGAGTATTCGAAAAAGGCGATATCATCTGGCTGGTA
GGCGAAGAGGCTGACCTTCAGAAGATTCAGGAAAAGAGCTAA
>61B_gene_id_204
ATGAGCAAATTTCGGCGAATAAAACATTCTTTAAATATTAAAAAAGCTATTTTTTCGAGA
GATTTTGTTACCTTTGCAGCTAAATTTGGCGATGCGGTTCCCGTTTTGCCTGAAGAATAT
AGAATATTATTTCGTGAAAATAAGATAATTATGAAGATTAGTAAGAATAGATATTTACAG
GGTTTTGGTATTGTGGTTTTGCTTCTGGCGCTGGTAAGAGTCATCTTTCCGGGAGTAGCA
AAACCGAAGATTGCGGCTGCTGGTGCGGCTGATTCTACGCTCGTGGCAGCGAAGGATTCG
GCTGCTTCTGATGCTTCTTCTGCTGAGATTTCTGATGCATCGGCTGATGCTGAAGGGAAT
GTGGCTGAGGACCTGAAGGAGAATGAACTCTCTGTTATGCCTGATACGGTACAGAGCGGC
AAGCCTTCTATCTTCTTCGACAAGGATGGCAAGGAGGTGAAGCATCGCATCTTCTCGGTG
CCTCATTTCGGCAATACTTTCCCCGACCAGCAGGATGTGCAGATTCTGGCGGCTACTAAG
CATGGTGTGAAACCGGTACAGAACCGTCTGGAGGCGGAGAACAGCAAGGGCAAGCTGGTG
TATGTGGGCAGCAACCCTTTCTTTTATGTCGACAAGCTGAACAACAGTATTCCTTACCTG
GTGCCTCGTGCCTCTGTGCTGCTCCAGGATATCGGCCGTGCCTATTTCGATTCGCTGCAG
ATTAAGGGCATTCCGCTGCATAAGATTATCGTGACGAGCATTCTGCGCACCAAGGATGAT
GTGGCGAAACTGCGTACCCGAAACGGTAATGCTACCGAGAATTCGTGTCATCTCTATGGT
ACTACCTTCGATATATGCTACAACCGCTACAAGCAGATTCAGACCCGTGAACAGCCTCGC
CGACAGGTGCAGAATGATACCCTGAAATGGGTGTTCTCCGAGGTGCTCCGCGATTTCCGC
AACAAGAACCGCTGCTATATCAAATATGAGGTGAAGCAGGGGTGCTTCCATATCACCGTG
AGATAA
>61B_gene_id_205
TTGATAGAGAAACATATTGTACTCGAAGATATCGATCCAGTGATGTTCTACGGTGTGAAC
AATGCCCACCTGCAGATGATTAAATCGCTGTATCCTAAGTTGCGTATCGTAGCACGCGAC
AACGTGATTCGTGTGCTCGGCGACGAAGAGGAAATGGCAAAGGTGGAAGAGGATATTGAG
CAGATGCGCAAGCACTTGCTTAAATACAACATGCTCAATGATGAAGACATCCTGGACATC
GTGAAAGGAAAACAGACCAAGGCGGACAGCGTGAAAGGCGTGCTGGTATACAGCATCAGC
GGCCGACCTATCAAGAGCCGCAGCGAAAACCAGCAGCAGCTGATAGATGCTTACGAGAAG
AACGACATGGTATTTGCCGTGGGACCAGCCGGTACCGGCAAGACCTATCTCAGCATCGCC
CTTGCCGTAAAGGCCCTCAAGGAAAAAGCCATCAAGAAAATCATCCTCTCACGACCAGCC
GTAGAAGCCGGCGAAAAGCTCGGTTTCCTGCCTGGCGATATGAAAGACAAAATTGACCCA
TACCTCCAGCCGCTCTACGATGCGCTGGAAGACATGATACCTGCCGTAAAGCTGCAGGAT
ATGATGGAAAAGCACATTATCCAGATTGCTCCGCTCGCCTTTATGCGCGGACGCACACTC
AGCGATGCCGTCGTCATCCTCGACGAGGCGCAGAACACAACCTCCCAACAGATTCGCATG
TTCCTAACCCGTATGGGCATGAACACCAAGATGATTATCACCGGCGACCTGACACAGATT
GACCTGCCACGCGAACAGCGAAGCGGACTGAAGGAGGCGCTCAAGATTCTGGACGGAGTG
GAAGGCATCGGAGTGGTGAAGCTGGGACAGAAGGATATCGTGCGCCACAAACTCGTAACC
CGCATCGTTAACGCATACGACAAGTATGACAAGGAGAGAGCGGAAGAAAAGAAAACAATT
AAAAATTAA
>61B_gene_id_206
ATGAAAGCATTAACAAAGACAGATTTCCATTTTGATGGACAGAAGAGTGTTTACCACGGT
AAAGTACGTGATGTGTATGACATTAACGACGACCTCCTCGTGATGGTCGCTACCGACAGA
ATCTCAGCGTTCGACGTTGTTCTGCCTAAGGGTATCCCTTTCAAAGGACAGGTGCTCAAT
CAGATTGCAGCTAAGTTCCTGGACACAACTACAGACATCTGTCCAAACTGGAAGTTGGCT
ACTCCAGACCCAATGGTTACCGTAGGTTTGAAGTGCGAAGGTTTCCGCGTGGAGATGATC
ATCCGTTCTATCCTCACCGGTAGTGCATGGCGCGAGTATCAGAAGGGCTGCCGCGAGATC
TGCGGTGTGAAGTTGCCAGACGGTATGCGCGAGAACCAGCGTTTCCCAGAGCCTATCATC
ACCCCTACTACAAAGGCCGACGAGGGTCACGACATGAATATCTCTAAGGAAGAGATCATC
GCCCAGGGTATTGTTAGTGCAGAGGATTACGCTGTGATGGAGGACTACACACGCCGCATC
TTCGCCCGCGGTCAGGAAATCGCTGCCAAGCAGGGCTTGATCCTCGTAGATACCAAGTAC
GAGTTCGGCAAGCGCGACGGCAAGGTTTACCTCATCGACGAGATCCACACTCCAGACTCT
AGCCGCTACTTCTATGCTGACGGTTACGAGGAGAAGTTTGAGAAGGGTGAACCACAGCGC
CAGCTCTCTAAGGAGTTCGTTCGCCAGTGGCTCATCGAGCACAACTTCATGAACGAGCCA
GGCCAGACCATGCCAGAGATTACCGACGAGTATGCAGAGAGCGTATCCGACCGCTACATC
GAACTCTACGAGCACATCACCGGCGAGAAGTTTGACAAGGCTGCTGAGGAAGGCGACATC
GCTGCCCGCATCGAGAAGAACGTAAGCGAGTGGCTTGCTGCACACAAGTAG
>61B_gene_id_207
ATGTATAAGCAAGAACAGATAAAGCCCTACGAGGGCACAGGAGACAAGGGCAAGCTGGTA
GAGGAGATGTTCGACAACATCGCCCCTACCTACGATACCCTGAACCACCGTCTCTCGTGG
GATATCGATAAGGGATGGCGCAAGAAGGCAATCAGGCGTCTTGCGCCCTTCTCTCCTAAA
AAGATGCTCGACATCGCTACCGGTACCGGCGATTTCGCCATCCTAGCCGCACAGATGCTA
CATCCCGACCAACTAATCGGAGCAGACATCTCGGAAGGCATGATGGAGATAGGCAGACAG
AAGGTAAAGCAGCAGGGACTGGAAAACACCATCTCCTTTGCCAAGGAAGACTGCCTCAAC
CTCTCGTTCCAGGACGAGAGCTTCGACGCAGTAACCGCAGCCTTCGGTATCAGGAACTTC
CAGAACCTGGACCAGGGACTGAAGGAAATGTGCCGGGTACTGAAAAAAGGCGGACATCTC
TGCATCGTAGAACTCACCACGCCGGTCAGTTTCCCGATGAAGCAGCTGTTCAGTATCTAC
AGCAACACTGTCTTGCCGATGTATGGCAAACTCATCAGCAAAGACCAGAGCGCCTACAGT
TATCTCAACAAGACCATCGAGGCATTCCCTCAGGGCGAGGTCATGATGGAGGTGTTCAAA
AAGGCAGGATTCGCAAAGGCAGAGTTCAAGCGACTCACCTTCGGCATCTGCACACTCTAT
TTCGCAACCAAATAA
>61B_gene_id_208
ATGGACAAGTATGGACTCATAGGTTACCCTTTGGGGCATTCGTTCTCAAAGAACTATTTC
AACGAAAAGTTTGAGAACGAGGGCATCGATGCCCAATACATCAACTTTGAGATACCTTCT
ATCGAAAATCTTACCGAGATTCTCGACTCAAATCCTGAACTAAAGGGGCTCAACGTCACA
ATACCTTATAAGGAGAAAGTGATCAGCTATCTCGACGTGGTAAGCCCTGAGGCGAATGCT
ATCGGAGCCGTCAACGTGATCAAGGTGGAGCACAGAGGCGAAGATGTTTATCTGAAAGGA
TATAACAGCGATGTAATCGGTTTTACCAAGAGCATCGAACCTTATATCGAGCCTTATCAC
AAGAAGGCTCTCATCCTGGGTACAGGCGGAGCTTCAAAGGCTATCAACTTCGGTCTGAAA
TCGCTCGGACTGGAAACAGCCTTCGTGAGTCGATACGAGCGTCCGGGTACTATTCAGTAC
GAAAAAATCACCCCTGAGGTTATCAAGGAGTATAACGTCATCGTAAACTGTACCCCAGTG
GGCATGTACCCACACGTAGACGAGTGTCCTGCGCTGCCTTACGAGGCAATGGACAGCCAC
ACCCTGCTCTACGACCTCATCTACAATCCCGACGAAACCCTCTTCATGAAGAAGGGCAAA
GAACACGGAGCCACAGTAAAGAATGGCTTGGAAATGCTCTTGTTGCAAGCCTTTGCATCA
TGGGATTTCTGGCACCAGGAAAAATAA
>61B_gene_id_209
ATGATGCGCGGTGTTAGCGCAGCAAAGGAAGATGTTCACAACGCTATCAAGAACATCGAC
AAGGGTATCTTCCCACAGGCTTTCTGCAAGATCATACCTGATATCTTGGGCGGCGACCCA
GAGTATTGTAACATTATGCATGCCGACGGTGCAGGTACCAAGTCGAGCTTGGCTTACATG
TACTGGAAGGAGACGGGCGACCTCTCTGTATGGAAAGGTATCGCTCAAGATGCTATCGTG
ATGAATACCGACGACCTGCTCTGCGTAGGCGCCGTAGACAACATCCTCGTAAGCTCTACC
ATCGGACGCAACAAGATGCTCATCCCAGGCGAGGTAATCTCAGCTATCATCAACGGTACT
GACGACCTGCTCCACGAGATGCGTGAGATGGGTATCGGCATCTATCCTACCGGCGGTGAG
ACTGCTGACGTAGGCGACCTGGTTCGTACTATCATCGTTGACTCTACCGTTACCTGCCGC
ATGAAGCGCAGCGATGTCATCAACAACGCCAACATCCGTCCAGGCGATGTCATCGTAGGT
CTTTCTTCTACAGGTCAGGCTACTTACGAGAAGAAGTATAACGGCGGTATGGGCAGCAAC
GGTTTGACTTCTGCCCGCCACGATGTATTTGCCAAGTATCTCGCAGAGAACTATCCTGAG
AGCTACGACCACGCCGTGCCAGACGAGTTGGTTTACAGCGGTAAGTATAAGTTGACTGAT
GAGGTAGAGGGTTCACCTATCAATGCCGGCGAGTTGGTTCTCTCTCCTACCCGCACCTAC
GCTCCTGTCATCAAGAAGATTCTCGACGAACTCCGCCCAGAGGTTCACGGTATGGTTCAC
TGCACCGGTGGTGCCCAGACCAAGGTTCTTCACTTCGTAGGCGAGAACTGCAAGGTAGTG
AAGGACAACATGTTCCCAGTACCTCCACTCTTCAAGGCGATCCACGACTGCTCAGAGACC
GACTGGAAAGAAATGTATCAGGTATTCAACATGGGTCACCGCATGGAGATCTACGTACGT
CCTGAGGTTGCCGAGAAGGTTATCGCCATCAGCAAGAGCTTCAACATCGATGCCCAGATT
GTGGGTCACATCGAAGAAGGCAAGCGCAGCCTGACCATCAAGAGCGAATTCGGAACATTC
GAATACTAA
>61B_gene_id_210
ATGGATAATAACAACATATTACAGAAGCTAGAAGGCTTAGAGAGCCGATACGAGGAAGTA
AGCACCCTCATTACCGACCCAGATGTCATCGCCGACCAGCCACGCTACGTGAAGCTCACC
AAGGAATGGAAAGACCTGGGTGACATCATGGACGCACGCAAGCGATACATCAACTGTCTG
AATAGCATCAAGGAGGCAAAGGACATCCTTGCCAACGAGAGCGATCCGGAAATGAAGGAG
ATGGCTCGCGAAGAACTCAACGAGAACGAGGCGCTGCAGCCTAAACTTGAAGAAGAAATC
AAGATTGCGCTGGTACCTAAGGACCCAGAAGACGCCAAGAACGTACAGATGGAAATCCGA
GGCGGTGCCGGAGGCGACGAGGCAGCCCTCTTTGCAGGCGACCTATTTAATATGTATAAG
AAATACTGCGAATCGAAGGGATGGACCGTCAGCGTGACTTCTGTTTCTGAAGGCGCAGTA
GGTGGATACAAGGAAATCGACTTCGCAGTAAGCGGTACTGACGTTTACGGTACATTGAAG
TACGAATCAGGTGTTCACCGTGTTCAGCGTGTGCCTGCTACTGAAACACAGGGCCGTATG
CACACCTCAGCTGCTACCGTGGCCGTATTGCCAGAGGCAGACAAGTTTGAAGTGAACATC
AACGAAGGCGATATTAAGTGGGATACCTTCCGAAGTTCAGGTGCCGGTGGTCAGAACGTG
AACAAGGTGGAGTCTGGTGTACGTCTCCGCTACCCTTGGAAAAACCCTAACACAGGCGAG
GTAGAGGAAATCCTCATCGAGTGTACCGAAACCCGTGACCAGCCAAAGAACAAGGAGCGT
GCCTTGAGCCGCCTCTATACATTCATCCACGACCGTGAGCACCAGAAGTATGTTGACGAT
ATCGCCAGCCGCCGCAAGAGCCTCGTTTCTACCGGCGACCGCAGTGCGAAGATCCGTACC
TACAACTTCCCGCAGGGCCGTGTTACCGACCATCGTATCGGTTATACCACTCACGATCTC
AACGGTTTCCTGGCAGGTGATATTCAGGACATGATTGATGCCCTGACTGTAGCCGAGAAC
GCAGAGAAGCTGAAAGAAACAGAATTGTAA
>61B_gene_id_211
ATGAACAGAAAAGAACTCGTAGAGCAGATTTTCGCCAAGAAGAGTTTCTTGTGCGTAGGT
CTTGACACAGATATCAACAAGTTGCCAAAGTGCATCACCGAGAGTGAAGACATCCAGGGC
GCAGAAGCCGAAATGATATTCAGATTCAACCAGGCTATCATCGATGCAACAGCCCCATAC
TGTGTGGCTTACAAGCCAAACCTGGCTTTCTATGAGAGCCGTGGCATCGATGGCATGATT
GCCTTTGAAAACACCATCAAGTATCTCCACAGTCACTATCCAAACCATTTCATCATCGCA
GATGCCAAGCGCGGCGATATCGGCAACACCAGCAAGATGTATGCCCAGACATTCTTCGAG
GAGTACAATATCGACTCTGTAACCGTAGCACCTTATATGGGTGAGGATTCAGTCAAGCCA
TTCCTCGAGTATGATGGCAAGTGGGTTATCCTCCTGGCACTTACCAGCAACAAGGGTAGC
CACGACTTCCAGCTCACCGAGGATAAGGAGGGCGAGCGCCTCTTCGAGAAGGTTCTCAAG
AAGAGCCAGGAATGGGGCAACGATGAGAACATGATGTATGTAGTAGGCGCTACACAGGGC
AAGATGTTCGAAGATATCCGCAAGGTGGCTCCTAACCACTTCCTCCTCGTACCGGGCGTA
GGTGCACAGGGTGGCAGCCTGCAGGAGGTTTGCAAGTATGGCATCATCAAGGACTGCGGC
TTGCTCGTCAACTCTTCCCGCGGCATCATCTATGCCAGCAACGGCGATGACTTTGCTGAG
GTAGCAGGTCAGAAAGCTAAGGAATTGCAGGCAGAAATGGCAGCAGAACTTGCTAAGTTA
TAA
>61B_gene_id_212
ATGGAATTTACCGCTCAACAAATAGCCCAGTTCGTTCAGGGCCGTGTGGAAGGTGATGAG
AACGCAACAGTCAACACCTTCGCAAAAATCGAAGAAGGTAAGGAAGGCGCCATCTCGTTC
CTTTCTAACCCTAAATACACTCATTATGTTTACGAAACCAAGTCAAGCATCGTACTCATT
GATGAGAACGTAGAATTGGAACACCCTGTCAGCACAACCCTCATCCGTGTGAAGAATGCA
TACGAGTGTGTGGCTAAGCTCCTGCAGATGTACGAATCCATGAAGCCTAAGAAGACCGGC
ATCGATCCGCTGGCTTTCGTATCTCCAAAGGCTAAGGTGGCTGAAGGCGTATATGTAGGT
GCTTTCGCATATATCAGCGATGGTGCAGAGGTAGGCGAAGGTAGCCAGATTTATCCTCAT
GCCTACATCGGAGAGGGTGTGAAGATTGGTAAGAATGCACTCATCTATCCGAACGTTACT
GTATATCACGGCTGTAAATTAGGCAATAACGTTACGCTTCATGCCGGTTGTGTAATCGGT
GCCGACGGATTTGGATTCGCTCCAGGTCCTGAAGGTTACGACAAGATTCCTCAGATTGGT
ATAGTTACCATCGAAGACGATGTAGAGATTGGTGCCAACACTTGTGTAGACCGTTCTACA
ATGGGTTCTACCTATGTTCGCAAGGGCGTAAAGCTCGACAACCTCGTACAGATTGCCCAC
AATACCGATATCGGTGCCAACACCGTGATGTCTTCTCAGGTAGGTATAGCAGGCAGTACA
AAGGTAGGCGAATGGTGTATGTTTGGCGGTCAGGTGGGTCTTGCCGGCCACATCACTATC
GGCGATAAGGTGTTCCTCGGTGCCCAGAGCGGTGTTCCGGGCAGCCTCAAGAGCGGCCAG
CAGCTCATCGGAACTCCTCCTATGGAGCAGCGCGCTTACTTCAAGTCTCAGGCCATCTTC
CGTCGTTTGCCTGACATGTACAAGGAACTCAACGACCTGAAGAAGCAGATTGAAGAATTA
AAGAAAAACAATTAA
>61B_gene_id_213
ATGTCAAAACAGAAGACACTGAAAGGTAGTTTCTCTCTTTGCGGAAAGGGTTTGCATACA
GGCTTGAGCCTCACCGTAACTTTCAATCCTGCACCAGAGAACACCGGTTATAAAATACAG
CGCATCGACCTCGAAGGCGAGCCTGTTATCCAGGCTGTAGCTGAGAACGTTGTTGAAACA
CAGCGCGGTACCGTACTCGGTAAGGGCGATATCCGTGTTTCTACCATCGAGCATGGTATG
TCAGCACTCTATGCCCTCGGCATCGACAACTGTCTCATCCAGGTAAACGGTCCTGAGTTC
CCTATCCTCGACGGTTCTGCTGCTCCGTATGTAGAGAAGATCCAGAGCATAGGCATCCAG
GAGCAGAATGCTGAGAAAGACTACTACATCATCCGTCATAAGATTGAGGTGAAAGATGAT
AATGGGTCTGTCATCACCATCCTTCCTGACGAGGACTTCAGCATCACAGCCATGTGTTCT
TTCGAGAGCAAATTCATCAACAGCCAGTTTGCTACCCTCGAAAAGATGGAGACATACGCA
GAGGAGATTGCATCAGCCCGTACCTTCGTTTTCGTACGCGACATCATGCCTCTGCTTCAG
GCTAACCTCATTAAGGGTGGTGACCTGGACAATGCCATCGTTATCTACGAGCGCCAGGTA
GAACAGACTCAGCTCGACCAGCTCGCCGACCATCTCAAGGTGCCTCACATGGATGCAAAC
AAGTTGGGTTACATCCAGCACCGCCCATTGCAGTGGGAGAACGAATGTACACGTCATAAA
CTGCTCGATATCATCGGCGATATGGCACTCATCGGCAAGCCTATCAAGGGTCGCATCATC
GCTACGCGTCCAGGCCATACCGTAAACAACAAGTTCGCCCGCCTCATGCGCAAGGAGATT
CGCAAGCACGAGATTCAGGCTCCTATCTACGATCCTAACGAGGAGCCAATCATGGATAAT
ATCCGCATCCGTCAGCTCCTGCCCCACCGCTACCCTATGCAGCTGGTCGATAAGGTCATT
GCTATGGGTCCTAACAGCATCGTGGGCGTAAAGAATGTAACCAGCAACGAGCCTTTCTTC
ACCGGTCACTTCCCTGAAGAGCCAGTGATGCCAGGCGTTCTCCAGGTAGAGGCGATGGCA
CAGTGTGGCGGTCTGCTCGTATTGAACCAGCTGGAGGAGCCTGAGCGCTGGAGTACTTAC
TTCATGAAGCTCGATGATGTGAAGTTCCGCAAGAAGGTGGTTCCAGGCGATACTCTCCTC
TTCCGTGTAGAACTCCTCGCACCCGTGCGTCATGGCATCAGCTCTATGAAAGGCTATATG
TTCGTAGGCGACCAGGTGGTGGCAGAGGCTACTTTCACAGCACAGATTGTTAAGAACAAG
TAA
>61B_gene_id_214
ATGCTCTTTTTACCTTTTTACTTTTTTACCCTTTTACTTTTATCGGATAATGCCTCGCTG
AGAACTCTCAACGAAGTCGATAATGTACTGAATCTCCTTGGTAACCTCAAGATTCTTCTT
GATTTCCTCGATACCTTCCTTCAATATACCCTTGCTGTAGAGCAGGCGGTAAGCCTCGTG
GATGTTCTGGATGGTCTCATTGCTGAAACCGCGACGGCGCAGACCGATGAGGTTGATGCT
GCAGTAGCGGGTTGGCTCCTTGCCGGCAATGATGTATGGAGGAATATCCTGAGAGAAACG
GCAACCGCCCTGGATCATCACGTAACCTGCGATATGGCAGAACTGGTGAACGAGAACGTT
GGCGCTGACGATGGCGTTGTCGTCTACTACCACCTCACCGGCAAACTTGGTAGAGTTGCC
GATAATCAAGCCGCTGCCGAGCACGCAGTCGTGAGCCACGTGAACAGTCTCCATCAGGAG
GTTGTTGCTGCCTACTACGGTCTTGCCCTTAGAGGCTGTACCACGAGAGATAGTAACGTT
CTCACGGATGCTGTTGTTATCGCCAACCTCGCAGGTTGTCTGCTCGCCCTTGAACTTCAA
GTCCTGAGGCTTGGTAGAGATGCTGGCGCCTGGGAAAAATTCATTATTGTTGCCGATGCG
AGCGCCCACGTGGATGGTAACGCTGTTCTGCAATACGTTGTTATCGCCCAAAACGGTGTC
CTTGTCGATATAGCAGAAAGGACCGATAATGTTGTTGTCACCGAGTTTTGCCTCTGGGTG
AACGAACGCTAA
>61B_gene_id_215
ATGAAAACATTGATTGTGGTCTTAGGTCCTACCGGTGTAGGTAAAACGGAGCTTTGCCTT
TCACTGGCAGAGCATCTCGCTATACCTATCATCAATGCCGACTCCCGCCAGATCTTCGCC
GAACTTCCTATCGGAACCGCAGCCCCTACTGCCGAACAACAGCAACGGGTAAAGCATTAT
TTCGTAGGAAACCACCACATCGAAGATTATTACAGCGCTGCCCAATACGAGGCTGATGTG
ATGAATCTCCTGCAGGAAGACATCTTCAAGAATCACGATGTGGCTCTGCTTACAGGTGGC
AGCATGATGTATATCGATGCTGTATGCAAGGGAATCGACGACATCCCTACTGTTCGTGAC
GACATACGCACTTGGATGAAACAGCGTCTGGAAGAGGAAGGGCTGGAGGCACTGGTAGAA
GAACTCCACAAGATGGATCCGGAGCACTGGGCGATAGTAGACAGGAAGAATCCACGCCGC
GTGGTTCATGCACTTGAAATCTGTCATCAGACCGGCAAGACTTATACTTCTTTCCGCACA
GCCGAAAAGAAGCAGCGTCCTTTCCGCATCATCAAGATAGGTCTGAACCGCGACAGAACT
GAACTCTACGACCGCATCAACCAGCGTGTACTGATGATGATGGACGAAGGTCTGGAGGCA
GAAGCACGCAGCGTATACCCACAGAAGGGACTCACCTCGTTGAGAACCGTAGGCTACAAG
GAAATGTTTGCCTATTTCGATGGCGAGATTGATAAGGATGAAGCCATCCGCCAGATACAG
TCGCATAGCCGTGAATACATGCGCAAGCAGCTCACCTGGTTTAAGCGAGATGCAGAAATT
CACTGGTATCATCCCGACCAGCAGGATGAAATCATCCGATTTATTGATGAAGAGATATAG
>61B_gene_id_216
TTGTTTTCCTTTTCGGATAAAAACATTAACTTTGCAACTAAAAAAATGAAAAGTATGGAA
AAGCTGAAGAATATCAAGGCGATAGCCTTCGATGCCGATGATACGCTTTGGGCATTACAA
AACTATTTCGAGGACGTGGAGCATGAGTATTGCGAGCTGCTTGCGGAATATGGAAAGGAA
AAGGATATTTCTGCTGCTCTCTTCGAGACGGAGAGTAAAAATATGGCTGATTTGGGTTAT
GGTTGCAAGGCTTTCACCATATCCCTGGTAGAGAATGCGGTGAAGGTGAGTCATGGTAAG
GTGGAGGCGAATGTCATCGCCCAAATTGTGGACTTGGGTAAGAGTCTCCTGCATCTTGAT
GCCAAGCCTTTGGAAGGGGTAGAGAAAACCTTGGCTTGTTTCCGTGAGATGAAGAAATAT
AAGCTGGCAGTCTTCACCAAGGGTGAGTTGATGGATCAGGAGAATAAGTTGTGGCGTTCG
GGTCTGCAGCGGTATTTTGATGTGGTGACTATCGTGAGCGACAAGACGCCCAAGGCTTAT
CATCGTCTCTGCAGGGAACTGGATGTAACTCCCGACGAGCTGGTGATGGTGGGTAACAGT
TTCAAGAGTGATATTGCTCCGGCATTAAAAATCGGAGCTTCGGCTGTCCATATCCCTTTT
CATACCACATGGGCGCATGAAAAGACAGAGGAATTTGAACATCCCAAGCTCCGTCGTATT
TCAAGATTCGAGGAACTTCTCGATATCTTATAA
>61B_gene_id_217
ATGACATATTCAACAGAAGAGAATCATCATTCGGGATTGGAGTTGTATTTCATGCCTCGT
TTCTTTGTCTATAATCCTTGTCGCCGCCTGCAAGATGGCGAGGATGGTTTCTTCTCTGTT
CCTTGGTGGTATCATCTTTATATCTTATAA
>61B_gene_id_218
ATGAAAGAGTGTAAATATTGGATAGTTGTACTGCTACAGCTGTGCTTTCTTTCTATCAGC
TGTGGAAAAAAGGGGGCAAAACAAGTTGCTCCTGCTCAAAATCATGCCTTTTTGAAATAT
GAAAATGATGAAGATGGAAAGTATTCGCAAGCGATGATAGCACAAATCATCAAACATTTT
CATCTGCCAAATAATACTGTTGTAACAGATGAGGATGTTGATGCAATCTTGTTGAGAAGC
GTTGATGGGGGAGATGGCATTTATGGCGGTGACGTAGTTAGCATTTGGAAGTATTATAAG
AAGCAGAATGATATTCAAGAAATAGTTACGGCGCATCCTATGGCAGATTTGTTATGGTAT
AATCCAGATAAAAAACATGGTGTAACGGTAGGGCTAGATTCTGTTTTTGTGGCAAGTGAA
GCCATGCTTGTCCCTCTAAATCCTGATGTGGTAGTTGTAAATGGAACAACAGACAAGATG
AATACAATTTATACTTTTATAGTAGATAAGGATGCGGGAAAGGCGATATTGTTACCATCA
AATCGTGGCTGCGTAGGCTTTACATCTGAAGATGGATTACCAATCTGCCAGTCTTATCGT
CATTATTCAGATACTAGGTTTGGTAGGTATTCTGTAGTGTCTGTTTATGATTTGGATGGA
AAACTCGTCAAGGAAATGTCGTTTGAAGATTATAAAAAAAATGAGAAGTAA
>61B_gene_id_219
ATGGGAAATGATACAGAAAATATAAAGATATTGTGCATCGGTGTCGGTGGGGCTGGCACT
AATGTAATCAATCGTATGAAGGATATTGGTATTCCGAATGCAGAGTTTCTAACATTTGGA
GGATATCGTTATGACTATAGCCATCCCGAAATACCTCATTATAATCTTATAGAAGTCAAT
GAAATAGATAGCTTGCCTAATGGTTCTGGGCCAAAGGTCTTTGAAAGGTTGGCTAATAAT
GTTGCCGATGATATAAAGGAAGTCCTTTTGTGTCATTTAAACTCACGTAAGTTAGAAAAT
GAAAGAGTGTAA
>61B_gene_id_220
ATGAAGTCTTTTGATTTTAAGGGAAGAGCTTCAAAGAGTGAGTATTGGTGGTTCTGGCTG
GTTCAGGTCCCTATTACTTTTATAGCATTGGGGGCTTGGAACTCCGAAAAGTTTGATGTA
CTGTCTGGAGTGTTTTTAGGAATTACTATAGCCTCTATTCCTGCTAACCTTTCTTCTATG
GTACGTAGATTTCATGATGCGGGATTAAGTACTAAGCAATGTCTAAAGAAATTGTCTTAT
GCGGTAGCCCCATTCCTTTTTGCTGTCAATTTAATGACAAAGATCGATCCTTTTTCTTCT
TTTGCTGTAGTACTCTTAATAGCATTATTATTTTCGGCAGTCTCATTTTTCCTGTTGTTC
ATCATATTGATAGGAGACAGTGTATATGAAGATGAAGAAGAGGAATAA
>61B_gene_id_221
ATGTTTACATTTTTAATGGTTTCCATACGTACTGCTTATGCGGAGGATAATTCTCCTGCA
TATTTTGGCGCTGTTTCGATAGTGGTTACAATTATGTTGGTATTATTGTGTATTTGGTTA
CTTAATTCCCATAATGTAACAAGAAAAGTAAAGTTGAGTATTCTCGGAGTAGGTATTGGA
GTTTTTGGTTTAGTTCAAATGTTATTGTCTTTTGGTATGGAGTCTTATAGACGTAGTCTT
CTTCCTCCTGATGATCCTGAGGTTGTGCTTGCGGTAGAAGAAATTAATGAGCAGATGCCT
TTGAAACTAACGGATGGTATGACTCTTAGAAGTGTGGATTTGAAAGACTCTACAGTCGTT
AGTACTTTGGAAATTGACGAAACGAAATATCCTTTTGAGGACTTTTTGCAGAATAAAGAA
CAGAAGAAGCGAATTATGATGGCAAACGTAGCAAAGAGTTCTCCTTTTAAGTCTTGCAGC
TATGTGGATATTGCCAACAAAGGATATTCTGTAGCAATGTTGGTAAAGGGAATGCAATCT
CATCGAGAAATAAAGTTTATTCTTACACCAAAGGAAGTAAAAAATGCTCAAAATCAACCA
AAGCCAACGCCAAGAGAAGAACTGGATTTGTATTTGAATGAACTTAATAAGAATATCCTT
GTTGATCTTGAAGATGGGCTGCTGTCTGCTCATGCAAGGATACAAGGACAAATTTGTGTT
GTTGTCTATACCATAGATGAGAATAAGCTTGATATTTCAGGGTTTGAAAAAAGTAAAGAG
TCTATGAGGGTAGAACTCAAAAATGAGTTTATGGTCAAGGGTGATTTGATAAAGTTAGCT
TCCCTTCTTGCTCCTTTGGGTATGTCATTTAGAATTTGCTATGTTGGTAACTTGTCTAAA
AAACAAGTGTCAATTGATATTTCTTCTTCATATATCCAAGAAGTTCTTGATAATGCAGTA
GCTAAGATAATTAAATCACAAAATAAGCAAACAGAATAA
>61B_gene_id_222
ATGGATCTCAAAAAACATAATATTAAGTTTTTTGACAACTTGGAAAAAGAGCAAATATCT
GCATTGAAAACACGAAGTCTTTTCAAAAATAGAGCAACCAAGGACAATTCTGATTTCTTG
CGTGAGATAGGTCCTATTCCTAATGGTAAGTTTTTGTCTTCTTTTTCTGAGGTAGGTGAA
GGAAAATATGAATATTGGCAAAATTATGTGGCATATAGAGACAGATTGGTTTATTATACC
GTAAATATCCCAAGAAGAGATTATTTTGGTAATATAGAGTACGATGAAGAAAAGAGAACA
AAATATGTAAAAGAACCATATTGGGATTATAAGGTCAAGAAAATCCCATTTGAATATTCT
TACTCTTTAGTTACTTTTGACATGTCAGAATTAATTTCGGCTAATGCAACAGATTCTGTT
TATGAAAAGCAAACTCTTCTATTTGCAAAAGAGCTGGAAGTATATAAGCACTATATGTTT
TCACCAGCGCAGAGAAAAATTGTCTATGATAATTATTGGGCTACTTTTTATGGTAAGATT
TTGCCAACTAACAGAAAAGCTATTGCTTATTCGACTAAAGATCAAGAAGGTAAACCTGTT
TTGAGAAGCATATTTTTTGCTAATAGAAAAGCTTATATGCTTGAAGTCCGTAGTGAACAT
CAGTTGGAAGAAAAGTCTCAGTGGATAATGAAAGGTTTTACCACGTTTTATCTCGGAGAT
TTTAATGACAGTGTGAATGGCAAACTCTTGTTGTTTGTTTTAAGTGCTTTTATCTTTTTA
GTTTTTATTCTTATTTGTCTGCTTATGCCAAGGCATTTGTTAAGAACTAATACAATATTG
TCAAGGCAAAAAAGCATCTTGTGCCGTTGTATGTTGGTATTGGGCATATTGGATATGCTA
TGTGTCTTTACTGAGATTTATGGTATATGTATAGGCGTGTTTATGCAAGATTTTTATTGG
TGGTGTATGTTCTGTCTATTCTTGGGCGCAACTATCACAAGTGTTTTTACTATAATATAC
GGTAAGAGTAGAGCAGAAAACACATTTGATTATTTGGTACCGAAGAGTGTAAAGAAATAT
TTGTATAATAGACATGTTACAGATGCAGAATATAAAAGCATTGTAGTCTTTTTGGTATAT
CCACTTTTTGTGTTGGGTAGTTCACCATTAGGCATAGGTGTACTCATTTATATATTACCT
GTTTCGTTAATAACTTTGTTGTTGATGGAAATACGCAATTTCTCTAATTGGAGTCATGGA
GATATACATAAAGATGGAAATGAGTTGAAAGGGGATGGCTTGGGTATATTCAAGGATTAT
TATTTGTTGTTGAATATTGACAGATCTGCCTCTGAGGAGGACATAGATAAGGCATTTAAT
AAAGCTATGACTAAATATAATTCCGGTATAGATTATAGTTTGTATGGTGAAACTTATAAA
CATAATATTCAGGAAGCTTATCGTGTGCTAAGTTCAACCAATCGGCTAAAACCAGAATAT
GATAGAGAGTTTGATGCTTATCGTGCATCAAATGACTCTGAGTATCTGTATTCTGATGAA
AGAACAAAGCGTGATATAATGTTGGTACAGAAAGAACTTGGAGGTACTCTATTAGCTTCG
AAAAAATATGATACTTGTGCTAAGGTACATAACTTGGTAATTCGTGCTGTCGTTATTTAT
GGTGTCTTTTTGGCAATAGTGTCTTCCATTCTTTTTGTACCAGTAAAGAAACATACAACT
TTTGGTGATGTCTATTGGGAAAGTTTATGGGATAAAGTGAGATTTATTGATGACTAA
>61B_gene_id_223
ATGGGTACAATTTATTTATGTATTGTGATCTTCCTGCTCTGTTTAGCAGTGTTCGATCTC
TTCGTAGGAGTCAGCAACGATGCTGTCAACTTCCTGCAATCTGCCATCGGAGCTAAGGTG
GCTAAGTTTCGCACGGTGCTGATTATCGCATCCTGCGGTGTGGTTCTCGGAGCCATCATG
TCATCGGGAATGATGGATATCGCCCGCCATGGTATCATGAGTCCTGACCACTTTACATTC
GAAGAGGTTATGACGCTCTTCCTGGCGGTCATGGTGACTGATGTCATCATCCTGGATGTG
TTCAACACCTTAGGTATGCCGACCTCTACTACCGTCTCTCTGGTATTCGAGTTGCTGGGT
GGTGCTTTCATCCTCGCTACATTGAAGATGTATGGCGATGACAGCCTCAACTATGGCGTA
TTGCTCAATAGCAACAAGGCGTTGGAGGTAATTATGGGTATCTTCTCATCTGTCATCATC
GCCTTCGTGTTTGGTGCCTTTGTGATGTGGCTTTCCCGTATCATTTTCACCTTCAACTAC
CGTAAGCACAGCCGCTACAGCATCGCTATCTTCGGCGGTATCGCCTTTACAGCCCTCTCT
TACTTCATCTTCATGAAGGGTTTGGGCAAGAGTCCTTACCTGCCTGCTGAGGTGCGCGAT
TACATCGACCAGAATCTCGTTTTCCTCATCTGCATCACCTTCGTGGTATCTGCTGTTGTA
ATGGAATTCCTGCACCTCTGCCGTGTCAACATCTTCAAGTTTACGGTGCTGATGGGTACT
TTCGCCCTGGCTATGGCTTTCGCTGGTAATGACCTGGTAAACTTCATCGGTGTGCCTCTG
GCTGGTCTCTCTTCTTATCAGGACTATATGGCAAATGCCAACGGTGCAGCGCCAGACCAG
TTTATGATGACTTCATTGATGGAGAGTGCCAAGACTACTCCAGGCTTCCTGCTTGCTGCC
GGTGCCGTGATGATTATCGCCATGGCGACATCCAAGAAAGCACAGAACGTAATCAAGACT
TCTGTTGACTTGAGCCGTCAGGACGAGGGCGATGAGATGTTCGGCAGTTCTTCTGCAGCC
CGCGTGATTGTACGCAACTGCCAGGCTACAGATTCATGGTTGAAGCAGTTTATGCCAAAG
GCGCTGATGAACTGGATCAACAGCCGTTTCGACAAGAATGATGTTGAACTCGAGGAGAGT
GCTGCTTTCGACGTGGTTCGTGCAGCCGTAAACCTGGTACTTGCTTCTATGCTGATCACC
ATCGGTACCAACCTGAAGTTGCCTCTCTCTACCACCTACGTTACCTTCATGGTAGCTATG
GGTTCTTCACTTGCTGATAGAGCATGGAGCCGTGAAAGTGCCGTATTCCGTGTAACAGGT
GTATTGAGTGTAATCGGTGGTTGGTTCATCACAGCCGGTGTAGCTTTCGCAGCCTGCGCC
ATTGTTTGTATCATCATGCACTTCGGTGGTGTGGGCATCCAGGCTTGCTTCATGGGCTTG
GTTATCTACCTGCTCATCCGCAGCAACATCAAGTATAACAAGAAGGCTAAGGAAGAGGGC
AAGAGTAGTACCTTCCAGCTGATGATGCGTTCCCGCGACCCAGAGATTGTATGGGATTTG
CTTCGCCGCCAGGTTTCACGCACCCAGTCTTACGTCTGCCACTTCGCCCTGAACGAGTTC
AACCAGATTATGGATGGTCTTGCTAACGAGAATACCCGCAACCTTCGTCATGCCAACAAG
GATCTGAAGAAGGAACAGGATATGCTAAAGAAGTTCCGCCGTCAGGAGATGCTCGGTTTG
AAGAAATCGCCTATCGAGATTGCCATCGAGCGCAACACCTGGTTCCATCTGGGTGCCAAC
AGCAACCAGCAGTTTATCTACTCTCTACGCCGTATGCTCGACCCAATCAAGGAACATGTT
GACAACAACTTCAATCCGCTTCCTGCTGAATACATCAAGGAGTTTGCTCCTGTACGCCAG
AAGATCAACGACCTGATGCGCATGAGCTGCGAACTGATTGAAACTGGCAGATATGACAGC
TATCGCGAGATACTTGCCGAGGCAGATGCCTGCAAAGACGAGCTTTCAGTTCTCCGCAAG
AAGCATATCGACCGCATCCAGCACATGACAGACAATACGCTGATGCAGATTTCTCTGGTT
TATCTCAACGTACTGCAGGAGAGTCAGGAATTCCTGAGTGTGATGAGGCATCAGTTAAGA
GCTGCAAAGAAGTTTATGGAAAAGTAA
>61B_gene_id_224
ATGGACAAGAAAAAAACTCAAGTGAGCGTGCTGTTTATGCTTTTCAGCATCCTCTTCTGC
GTTTGCCTGATTGCAGCAAACGTACTCGAAACAAAGCAAATCGCCTTCGGGCCAATTTCA
CTTACCGGTGGACTCATCGTATTCCCTGTAAGCTACATTATCAACGATGTGATATGTGAA
GTATGGGGCTATCAGAAAGCGCGTCTGTTGATCTGGACCGGCTTTGCGATGAACTTCTTC
TTCGTGGCACTGGGTGCTATCTGCGATGTAATTCCAGCAGCGCCTTATTGGACCAACGAT
GCCGGTTTTCATGCCATCTTCGGTCTGGCACCCCGCATTGCAGCAGCCTCTTTCGTAGCC
TTCATCATCGGTTCGTTTGCCAATGCTTATGTAATGAGCGTGATGAAAATCCGCGATGGC
GGCAAGCATTTCTCTGCCCGTGCCATCCTCAGTACCATTGCAGGTGAGAGTTGCGACAGT
CTTATCTTCTTCCCACTTGCCCTGGGCGGTGTGGTGCCTGCATCAGAATTGCCTTGGCTC
ATGCTCTGGCAGGTGATACTGAAGACAGCCTACGAGATTGTGGTATTGCCTCTGACCATC
CGTGTAGTGAAATACGTAAAGAAGCATGAAGGTGAAGATGCATACGACAATAACATCTCC
TACAATGTATTCAAGATCTTCAGCCTCGGCTAA
>61B_gene_id_225
GTGGATAGAAAAGAAGACGGTCTTCAGGCATTAGGTGCCAAGACTACATATAGAATGGAT
TATGCGCCAGAGGTGCTCGAAACTTTCGTGAACAAGCATCCTGGCAATGATTACTGGGTA
CGTTTTAACTGCCCTGAGTTTACATCGCTCTGCCCTATTACGGGACAGCCAGATTTCGCA
GAGATTCGCATCAGCTATATTCCTGACGTAAAGATGGTAGAGAGCAAGAGTCTGAAACTT
TATCTCTTCAGTTTCCGCAACCATGGCGATTTCCATGAAGACTGCGTAAACATCATCATG
AAGGATCTCATCAAACTGATGGACCCTAAATATATAGAGGTAACAGGCATCTTTACTCCT
CGTGGCGGCATCAGCATCTGGCCGTATGCCAACTATGGCAAGCCAGGCACCAAATACGAG
AAACTGGCAGAGCAGAGATTCGCTACTCACGAATAA
>61B_gene_id_226
ATGAGAGAATGGAAAAAGATAGAAGGTTTTGATTTCAAGGAAATCATCTTCGAGGAGTAT
AATCATATCGCTAAGATTACCATCAACCGTGAGCGCTACCGTAATGCCTTCACGCCGTTG
ACCACTTGGGAGATGGCACAGGCATTCAACTATTGCCGCGACTGTTTGGATATCCGTGTG
GTCATTCTGACGGGTGCCGGCGATAAGGCGTTCTGTGCAGGAGGTGACATGCATGTGAAG
GGCCGAGGCGGTTATGTAGGTAATGACGGTGTACCTCGTCTGAATGTGCTCGATGTACAG
ATGCAGATTCGCCGTCTGCCAAAGCCGGTCATCGCTATGGTGAATGGTTATGCCATCGGT
GGCGGACATGTGCTTCATGTGATGTGCGACCTGACCATCGCTTCAGAGAATGCCATCTTT
GGACAGACTGGTCCTAAGGTAGGAAGCTTCGATGCCGGTTTCGGTTCTTCTTATCTGGCA
AGAATGGTGGGTCAGAAGAAGGCTCGCGAAATTTGGTTCCTCTGCAAGCAGTATTCTGCC
AAGGAGGCTGAAGAGATGGGAATGGTGAACAAGGTGGTGCCTCTCGAAAAGTTGGAAGAT
ACCTGTGTAGAGTGGGCTGAAATCATGATGGAGCGTTCGCCTCTGGCACTCCGTATGATC
AAGGCTGGCTTGAATGCCGAACTGGATGGTCAGGCTGGTATTCAGGAGTTGGCTGGCGAT
GCCACGATGCTCTATTATACGATGGATGAGGCTCAGGAAGGTGGCAAGGCGTTCCTTGAG
AAGCGCAAGCCTCGCTTCGAGGATTATCCTCAGTTCCCATAA
>61B_gene_id_227
ATGTATAGCAATAAAGAAAACGTCAATATTTTGACAAGTTTACTGGTAGCGCATGGTGTT
CGCCATGCTGTGGTGTGTCCGGGCAGCAGAGATGCAGCCATAGTTCATAATCTCAATGAG
TGTGAAGACATCACTTGCTATCCTGTAACCGACGAACGTAGCGCCGGCTTCCAAGCTCTT
GGACTTTCTATGGCTGAAGGTTATCAGCCTGTTGTAGTGTGTGTGACTTCGGGTTCTGCA
TTGCTCAATCTTTATCCGGCAGTAGCTGAGGCTTATTATCAGCAAATCCCGCTCATAGTG
ATTTCTGCCGACAGACCGGCACAGTGGATCAACCAGCTGGATGGTCAGACGCTTTCTCAG
CCTGATGCTTTGGGGCAGATGGTAAGAAAAGCGGTATCTCTGCCAGAAGTGTTCGCAGGT
GAGCAGCAGGAAGAGATGCATTGGTATTGCAACCGGCTGGTCAACGAAGCGCTGTTGAAA
AGCATGGGACGGGTAAAGGGACCTGTACACATCAATGTACCTATCTCTGAGCCTTTCTAT
TCGTTTACGAAAGAAGCTTTGCCCGTTGAGCGCAAGATAGAGGTTGCTTACTGCAGGGCA
AATATTGACACATTTGATGGGACCCCTTTTGAATGTGTGTTAAAAGCCAAACGTCCATTG
GTGGTAATAGGCCAGTTGGACAATACCGAAAAATATGTAGACTTGTTGGCTTATATTGAC
CGGATGCCTATATTATGGGAATCTCTGGCAATGCCACCTTATCTATATAAGGTTCAGGAA
GAACTGGGAGAAGATTGGAATAAAACCACCTTGTATGGCGCTTTCGAGAATTTGCTGGAT
GAAATAAAGGACGATGAAAGATTCCGTCCTGACCTGGTGGTTTATATAGGTGGACATATT
GTGAGCAAGAAGCTGAAATCTTATCTGCGTTCGCTTAAAGGAGTTGAGCAGATAAGAATC
TCGCAAGAGGCTGATATCGAAGATACGTTCATGCATCTTACTAAAGTGATGGATTTGCCA
AACAGTGATGCTATGGCATGGTTGGATAATTTTGGCTGGCACAACCAGTGGGAGGATTAT
CGCAAATTGTGGATGGATGCGTTGGCTAAAAGCTATGAACGCAAAGAGAACTTCAAGCCT
GAGTTCAGCAGTCTGGCTACCGTAAAGGAATTCTTCAGCCAGCTTCAGAAGGTTGAGCCT
CAGGATTTCAAAGCGTTCACCTTAGGCGGTAAAGATGCTCAGGACGATGGTATCTATGAC
CGCAAATTCGATACATTCCTTCCTGGTCTGATGAGCAGCGTCATCTCCGGCAACAGTTCT
GCCATCCGGTTGATGAATCTGTATGCCGACCGCCATGTTTACTGCAATCGTGGAGTGAAC
GGCATAGAAGGTTCTCTTTCTACGGCTGTAGGTTTCTCTATGTGCAAGAACAAGTCTGAT
AAGCATGTATACTGCGTTCTCGGCGACCTGAGTTTCTTTTATGACCAGAATGCGCTCTGG
AATAGAAATCTGAACGGCAAGCTCCGTATCATCGTGCTCAATAATGGTGGCGGTGCCATC
TTTGGCAAGTTCCAGGGGTTAAAGGAGAGTCAGGCTCGTGAAGAAATGATAATGGCAAAG
CATCATGCAACGGCTGAAGGAATCTGTAGTCAGAATGAGGTAAAATATCTCGCAGCTCAT
ACGATGGAAGAGATGGAACAGGGCATCAGCCAATTGATTCATGCCGAGAGCGAGCGCCCG
ATGCTCCTGGAGGTTTTCACCGATATGGATGTAGATAACGAGATGCTGGAAGCTATCCAG
AAGTGCTGA
>61B_gene_id_228
ATGATAGCTTTTGCGTATTATCGTCTGCCTTATCTGCACCATGCTATCTATGTGGCTCAG
CATGAGGGCGAACCTGAGGTACTCTCTTCTGTGGCAGAACTGAATGGCAAGGAAGGTTTC
GTGATAGCTCCTTTCGCGCCATCCAGCGAATGTCCCGTGGTGTTGATGCATCCGGATGAA
AGCAAACTGATTTCTGCCGAGGGGGCTGAAAATGCATCGCGATGCGGCACTTCCTACGTC
GTGACGCTGCAGGATTTACGTCGTGACGCTGCAGGATTTACGTCGGGACGTAATTTTGAA
GCCTATACAAGGGAGTTTGAATGCTTTCACCGGCAGCTCTCTGAAGGTAAATTCAGCAAG
ATTGTTCTGGCAAGAAAACTGCGTATTCAGAGCAATCGGCAGCCTTTAGAATCAGTCCAT
ACTTCAGCAGCGCAAGATGCCGGCAAGACTTCAGATGTGCAGAATACAGCCAATGCTTCA
GTTGTGCAGGATGCAGACTCTTTAAAGGCTCTGTTTCTGAAGACCTGCCGGATGTATCCC
CGTCTTTTTGTAGCCTTGGTTTATACACCCCAATCGGGTTTATGGCTGATGGCTACACCT
GAAATTCTGCTCAAAGGTGAACAGAATCAGATGGCAACCATGTCGCTGGCAGGCACCCAA
AAGGCTGAACCTTCCAAGACCATAGCCGATTATCCGGTAGAAGGGATAGAATGGTCGGAG
AAGAACAGAGAGGAACAGCAGTATGTAACCGATTATATCGAGGATTGCATCAAGGCCTTT
TCGGATGAATATCAGAAGAAGGGACCTTATACCACGATGGCTGCCAATCTCTATCATCTC
CGTACCGACATCGCTTTCCGTCTGCATGATACGGGGCGTTTGGGCGATGTGCTCGATGCC
TTATATCCTACGCCTGCCGTCTGCGGAATACCGAAGGATGAAGCTCGCCGGTTTATCCTG
CAGCATGAACATCAGTCGCGCAAATACTACAGTGGTTTTGTGGGACCGATTTCGCCGAAA
GGAAAGACGCATCTCTATGTTTCCCTGCGCTGCATGAACATCCTGGATGACGGCTCCTGC
GAACTCTATGCCGGAGGCGGATTGCTGAAGGAGAGCGAGATGGAGAAGGAGTGGAAGGAA
ACTGAAGCTAAGATGCAGACCATCCTGTCGGTCCTGTAA
>61B_gene_id_229
ATGAACATAGATGAATTAGTAAAAAGAATCAGCAAGACTGATGGATTATCCAAGACGCTC
GGAATGCATTTCATTTCTACCCCTGAGCCTGATACGCTTCAGGCAACGATGAAGGTAGAT
GAGCGTAATCGCCAACCTTTCGGTTTCTTGAGTGGAGGTGCTTCTCTGGCTCTTGCCGAG
AATGTGGCGGGTATTGGTTCCCTGGCGCTCTGTCCGGGACAGATTGCCGTGGGCATCAAC
GTGAGCGGTACTCATGTCCAGGCGGTCAGCGAGGGCGATACGGTTACTGCCTTTGCCAAG
ATTGTGCACAAGGGCAGAACCTTGCATACCTGGCAGGTGGATATCAAGAATACGGCTGGT
GAGGTAATCTGTACCGTACAGGTAACCAACTATGTGTTCACCCCAAAGAAAGATAATCAG
AAAAAGGGGGCAGAAACAAAGGTATGA
>61B_gene_id_230
ATGTTCATATTCTATTCAGATATATCTTTTATTTTCTTATTTTTGGTGCAAAAATACAAA
ATAAATCTGAACTATATGCCGTTTTTTATGTTTTTTATTATTAAAGAAAGGAAAAGGTAT
GTAAAGTTTGCCCTTCATCAAATAAAAAGTGCGATAAATTTTGTTTTCTCTAAAGAAAGT
CTTACCTTTGCGTTGAGTTTATCAGAAACATACTTTGGAGCGAAGAGAAAACGAATAGCT
CTGAATCAATAA
>61B_gene_id_231
ATGAACATTTTAGAGCTAAGCGAACAGGAAATCGTTCGCAGACAGAGTCTTCAGACATTG
CGCGAGATGGGTATTGACCCATACCCAGCAGCAGAGTTTCCAACCAATGCATTCAGCACA
GATATCAAAGCTGAATTCAAGGACGAGGACGAGCCACGCCAGGTAGTTATCGCCGGACGT
ATGATGGGTCGCCGCGTAATGGGTAAAGCTAGCTTCGCTGAGTTGCAGGACTCAAAGGGA
AGAATCCAGGTTTATATCGCCCGCGACGAGATTTGTCCAGACGAGAACAAGGACCTTTAT
AATACTGTTTTTAAGAAACTCCTCGATATCGGTGACTTCATCGGTGTAAAGGGTTTCGTT
TTCCGCACACAGACTGGCGAGATTTCTGTTCACGCCAAGGAACTGTGCCTGCTCTCTAAG
AGCTTGAAGCCACTCCCTATCGTGAAGTATAAGGATGGCGTGGCTTACGACAAGTTCGAT
GATCCAGAGTTGCGTTACCGCCAGCGCTACGTTGACCTCATCGTTAATGATGGCGTAAAG
GATACTTTCCTGCAGCGTGCTACCGTACTCCGCACACTCCGCAGCGTACTCGACAACGCA
GGTTATACTGAGGTAGAGACTCCTACCCTGCAGAGCATTGCCGGTGGTGCTTCTGCCCGC
CCATTCATCACCCACTTCAATGCGCTCGATCAGGATATGTACATGCGTATCGCTACCGAG
CTCTACCTGAAGCGCCTCATTGTAGGTGGTTTCGAGGGTGTTTATGAAATCGGCAAGAAC
TTCCGCAACGAGGGTATGGACCGCAACCACAACCCTGAGTTTACCTGTATGGAGCTTTAT
GTTCAGTACAAGGACTACAACTGGATGATGGCTTTCACAGAGAAGTTGCTCGAAACGATT
TGTATCGCAGTAAACGGCAAGCCAGAGCGCGAGATTGATGGCAACATCATCAGTTTCAAG
GCTCCATATCGCCGTCTGCCTATCCTCGATGCCATCAAGGAAAAGACCGGTTTCGACTGC
AACGGCAAGACCGAGGAAGAGATCCGCGCATTCTGCAAGGAGAAGGGCATGGATGTAGAT
GAGACCATGGGTAAGGGTAAGTTGATTGACGAGCTCTTCGGTGAGTTCTGCGAGGGAACC
TTCCTCCAGCCGACCTTCATCACCGACTATCCTGTAGAGATGTCTCCATTGACCAAGATG
CACCGTTCTAAGCCAGGCTTGACCGAGCGTTTCGAGTTGATGGTAAACGGTAAGGAGCTT
GCCAATGCATACTCTGAGCTCAACGACCCAATTGACCAGGAAGAGCGTTTCATCGACCAG
ATGAAGCTTGCTGACAAGGGTGATGACGAGGCAATGATTATCGATCAGGACTTCCTCCGT
TCCCTCCAGTACGGTATGCCTCCAACATCAGGTATCGGTATCGGTATCGACCGCTTGGTC
ATGTTGATGACAGGCAAGACCTTCATCCAAGAGGTATTGTTCTTCCCACAGATGAAGCCA
GAGAAGAAGATGCCACAGAGCACCATCAAGGAATGGGCAGAGATTGGCGTGCCAGAGAAT
TGGGCATACGTGCTCCGCAAGGCAGGCTTCAACCTCATCTCTGATATCCGTGAAGAAAAA
GCACAAGGCTTGCAGCAGAAGATTGGAGAAATCAACAAGAAGTACAAGCTCGGCTACGAG
AAGCCTTCTGTTGACAATATCCAGGGCTGGATTAATGCAGCAAATGCTTAA
>61B_gene_id_232
GTGTTCAACTGCGGTAAAATAGCGATAATTGGCGGCGGTAGCTGGGCTACAGCAATAGCC
AAGATTGTGGTGGGTCATACTCATCACATAGGCTGGTATATGCGTCGCGATGACCGCATC
GAGGACTTCAAGCGCATGGGGCACAACCCTGCCTATCTGATGTCGGCACGATTCAATGTA
GATGAGATTTTCTTCTCTTCCGACATCAACAAGATAGTGCAGAATTACGATACCCTCGTG
TTCGTCACCCCGTCGCCTTATCTGAAGAATCATCTCAAAAAACTCAAGACGCGACTAAGC
GATAAGTTCATCATCACAGCCATCAAAGGTATTGTGCCTGATGAAAACCTCGTTTGCTCA
GAGTATTTCCATCAGGTTTACGATGTGCCTTACGAGAACCTCGCCTGCATCGGAGGTCCT
TCTCATGCCGAGGAAGTGGCACTGGAGCGACTGAGCTATCTCACCGTGGGCTGTAGCGAT
ACCGAAAAGGCGCATGCCTTCGCCAACGATTGTCTGGCGAGTGAATTCATCAAGACCAAG
ACTTCGAGCGATGTCATCGGTATCGAATATTCTTCGGTTCTGAAGAACGTATACGCCATC
GCAGCAGGTATCTGTGGCGGTCTGAAGTATGGTGACAACTTCCAGGCGGTACTCATGTCA
AATGCCGTTCAGGAGATGCACCGCTTCCTGGCAGCCGTCCACCCTATCGACCGAAGCATG
TACGACTCAGTTTATCTGGGCGACTTGCTTGTAACAGGTTACAGCAACTTTTCCCGCAAC
CGCACCTTCGGAACCATGATAGGCAAGGGCTACAGCGTGAAGAGTGCGCAGATAGAGATG
GAGATGATTGCAGAAGGATATTTCGGCACCAAGTGTATGAAGGAAATCAATCGCCACATG
CACGTCAACATGCCGATTCTCGATGCTGTATATAATATATTGTACGAGCGCATCAGTCCG
CAAATCGAAATCAAGCTCTTGACCGACTCGTTCAGATAG
>61B_gene_id_233
ATGAAAAGTATCAGCTTAAACATTACAAAGGCTGCATCATTCCTTGCAGAAGATGCAGTA
AAGGCTTACGAGCCTAAGGTTAAGGCCGCTCAGGAAGCTCTTGAGAACGGCACTTGTGAA
GGTAACGATTTCTTGGGATGGTTGCATTTGCCATCTTCTATCACTCCTGAGTTCCTCAAT
GAGATTCAGGCTGTTGCCAATACTTTGCGCGAAAAGTGTGAGGTAGTTGTTGTAGCAGGT
ATCGGTGGTAGCTACCTCGGTGCACGCGCCGTTATCGAAGGCCTCGGCAACTCTTTCGCT
TGGCTCGTAAACGACAAGAAGAACCCTACTATCCTCTTCGCAGGTAACAATATCGGTGAG
GACTACCTCTTCGAGTTGACTTCTTTCTTGAAGGACAAGAAGTTTGGTGTCATCAATATC
TCTAAGTCTGGTACCACTACTGAGACTGCTCTCGCTTTCCGTCTTTTAAAGAAGCAATGC
GAGGATCAGCGCGGTAAAGAAGAGGCTAAGGATGTTATCGTAGCTGTAACCGACGCCAAG
AAGGGTGCAGCACGTACTTGTGCTGACAAGGAAGGTTACAAGAGCTTCATCATCCCTGAT
AATGTAGGTGGCCGCTTCTCTGTTTTGACCCCAGTAGGTTTGTTGCCTATCGCAGTAGCA
GGTTTCGATGTAAAGCAGCTCGTAGCTGGTGCGGCTGACATGGAGAAGGCTTGCGGCAAG
GACGTAGCTTTCGAGGAGAATCCTGCAGCTATCTATGCAGCTACACGTCAGGCTCTCTAT
ACTCAGGCCGGCAAGAAGATTGAGATTGTATGCAACTTCCAGCCTAAACTTCACTACTTC
GCTGAGTGGTGGAAGCAGCTCTATGGTGAGAGCGAGGGTAAGGACCAGAAGGGTATCTTC
CCAGCAGCTTGCGACTTCACTACCGACCTTCACTCTATGGGCCAGTGGATTCAGCAGGGC
GAGCGCTCTATCTTCGAGACTGTTATCAGCGTAGAGACTCCTAACGAGAAGTTGCTCTTC
CCTCACGATGATGAGAACCTCGACGGTTTGAACTTCCTCGAGGGCAAGCGTGTTGACGAG
GTGAACAAGATGGCAGAGCTCGGTACACGTCTGGCTCACGTTGACGGTGGTGTTCCTAAC
ATCCTGGTTAACGTACCAGAGTTGAACGCTTACTACCTCGGTCAGCTGATCTACTTCTTC
GAGAAGGCTTGCGGTATCAGCGGTCTCTTGGAAGAGGTGAACCCATTCAACCAGCCTGGT
GTTGAGGCATACAAGAAGAATATGTTCGCATTGCTCAACAAGCCAGGTTATGAGGCAGAG
AGCAAAGCTATCCAGGAGCGCTTGAAGAATGAATAA
>61B_gene_id_234
ATGAAGGAAATTATTTTTAAATATATGAAAGAACACGGTTTTGGGGAATTCAACCCTAAA
GCCGTGCTTTTTGATATGGACGGCGTGCTGTACAACAGTATGCCAAATCATGCTGTGGCA
TGGCAGGAATCGATGAAACAGTTTGATATCCACATGACTGCAGCCGATGCTTATGCCACC
GAAGGAGCCCGAGGCATTGACACCATCCAGATGATGGTGAAGAAGCAGAAGGGCATCGAC
ATCACGCTGGACGAAGCACAGAAGATGTATGATGTGAAGACCGAAATATTCCACTCGATG
CCTACTGCCGAAATATTTCCTGGCGTAAAGGAAATCATGCAGAAGGTTAAAGATGCCGGC
ATGCAGGTAGGAGTGGTAACAGGAAGCGGACAGCGCCCGCTCATCATGCGACTGCTCAAC
GACTTCGGCGATTTTCTGGATGAAGCACATATCGTAACCGCCTATGATGTAAAGCGCGGC
AAACCAAATCCTGACCCATATCTCATGGGATTACAGAAGGCAGGAAACCTGAAACCCTGG
GAAGGCATCGTGGTAGAGAATGCTCCATTGGGCGTCCGTGCCGGCGTGGCAGCCAACATT
TTTACGGTAGCAATTAACAGCGGTCCGCTACCAGATGAAGAATTATCCAATAAGGGTTGC
AATCTACTCTATCACCAGATGACTGAATTCTGTGATGACTTTGAAAACCTGGTTGCTAAG
GCTTAA
>61B_gene_id_235
ATGAATAGAAAAGTAGCTTTAATTACAGGTATTACAGGCCAGGATGGTTCATACTTGGCT
GAATTATTGTTGGAAAAAGGGTATGATGTTCACGGAACTATCCGCCGATCATCTACCGAC
TACCGCGAAAGAATTGCTCATTTGGAGGGTACACCTAACTTCCATCTTCACTATGCTGAC
CTCGGTGACTCTATGAGTATCATCCAGGTAATGAACAAGGTGAAACCTACAGAGGTTTAC
AACCTTGCGGCTCAGAGCCACGTACAGGTGAGCTTCGACTCCCCTGAGTTTACAGCAGAT
GTAGATGCTACCGGTGTGCTCCGTATTCTGGAGGCTATCCGCCAATGCGGTTTGGAGAAG
ACCTGCCGCATGTATCAGGCTTCAACATCTGAGCTCTACGGTAAGGTAGAAGAGGTTCCT
CAGAACGAGAACACTCCATTCCACCCTTATTCTCCATACGCTGTTGCCAAGCAGTATGGT
TTCTGGATTGTCAAGGAGTATCGTGAGGCTTATGATATGTTCTGCTGCTCTGGTATCCTC
TTCAATCATGAAAGTGAGCGCCGTGGTGAGACTTTCGTAACCCGCAAGATTACTTTGGCT
GCAGCCCGCATCAAGCAGGGCAAGCAAGACAAGCTCTATCTCGGTAACCTGGATTCGCTC
CGCGACTGGGGTTATGCCAAGGATTATGTAGAGTGTATGTGGCTGATTCTCCAGGCTGAG
AAGCCAGAGGACTTCGTGATTGCAACAGGTAAGCAGCATTCTGTTCGTGAGTTCGCCCAG
CTGGCGTTCCACTATGTAGGAATCGAACTGAAATGGGAAGGCAAGGATGAGAACGAGAAG
GGCATCTGCGTTGAGGGTCCTGAGGAACTCATCGGCAAGACACTCGTTGAGGTTTCTCCT
GATTTCTACCGTCCTACCGACGTGGTGAACCTTTGGGGTGACCCAACAAAGGCTAAAGCT
AAGCTCAACTGGAATCCTAACACCACCTCTTTCGAGGATCTCGTAAAGATCATGGTAGAG
AGCGATATGGCTAAGGTAGCTGCTGAGGATGCCGGTCAGAAGGTTCGCTGCAATCTTGCA
GAATATCTTGAGAAAGGTATTGTAAAGTAA
>61B_gene_id_236
ATGTTATCAAAAGATTCTAAAATTTATATAGCAGGACACCACGGACTCGTGGGTTCTGCT
ATCTGGAATAACCTCAAGAAGAGAGGTTATAACAACCTGGTAGGTCGTTCTCACAAAGAA
CTCGACTTGACCGACCAGTATGCAGTAGAGAAGTTCTTTGATGAGGAAAAGCCTGATGCA
GTAGTATTGGCTGCTGCCTTCGTAGGCGGTATCATGGCGAATTCATTGTATCGTGCAGAC
TTCATCATGCAGAACATGAAGATGCAATGCAACGTAATCAGCAACGCTTATTCTCATGGC
GTGAAGAAGCTCCTCTTCCTGGGCTCTACCTGCATCTATCCTAAGAATGCACCGCAGCCT
ATGAGCGAAGATGTGCTCCTTACTTCTCCGCTGGAATATACCAACGAGGAATATGCCATC
GCCAAGATTGCCGGACTGAAGATGTGCGAGAGCTACAACCTTCAGTATGGTACCAACTAT
ATCGCTGTGATGCCAACCAATCTCTATGGCCCTAACGATAACTTCCATCTGGAGAACAGC
CACGTAATGCCTGCGATGATGCGCAAGATTTATCTTGCCAAACTCATCCACGATGGCGAC
TGGCACAGCATCGAGGTGGATATGAACAAGCGCCCTATCAACCCTACTGATAAGCTCCGC
GAAATCATCGGCGAGGGTAACGTAGACGGCAGCAACTCTCACGAGCGCATTCTGAAGGCG
CTGGAGTTCTATGGCATCTACGACAACAAGGTAGTGCTTTGGGGAACAGGCAAACCATTG
CGTGAATTCCTCTGGAGCGAGGATATGGCAGATGCCAGCGTTCACGTGCTACTGAATGTA
GATTTCAAGGACATCATCGGTATCGAGAAGTACAGTTCTGTATTCTATGGTGCCAAGGTA
GATGGTGCTGTGGATAGAAACAACTCTGAGGGCCGTGGTGGCGCTATCCCTTCTCTCGGT
GAGATTCGCAACTGCCACATCAACGTGGGTACCGGCAAGGAGCTCACCATCCGTGAACTT
TCTGAGCTTGTAGTAAAGGCAGTAGGTTTCGAAGGCGAGGTAGAGTTTGACGCCAGCAAG
CCAGATGGAACCATGCGCAAGCTCATCTCTGTAGATAAGCTCCACAGCCTCGGCTGGACG
CATAAGGTAGAGATTGAGGATGGTGTGAAGAAACTCTTCGACTGGTATCAGGAGAGTCTG
AAAGGCTAA
>61B_gene_id_237
ATGGATACAGAACAACTTTCTATGACCAAGAAAACCCTTGTGGGAGTACAGTTTCTGTTT
GTGGCTTTCGGTGCAACGGTTCTGGTGCCTCTTCTAATAGGCATCGAGCCGGCAACGGCT
CTCTTCACCGCTGGTGTAGGAACCTTTCTTTTTCACTTCATCACCAAGGGCAAGGTGCCT
ATTTTCCTGGGCAGTTCCTTCGCCTTTATCGCCCCTATCATCGCTGCAACCAAGCAATGG
GGACTGCCGGGAACAATCGCCGGACTAACCAGCGTTTCTCTGGTGTATTTCGCCATGAGC
GCCCTAGTGAAATGGCAGGGCAAGAAACTGCTGGACAGGATTTTTCCTCCGGTAGTCATC
GGTCCCGCCATCATCCTCATCGGTCTCTCCCTTTCGGGCAGCGCTGTGGATATGGCAAAG
ACCAACTGGATTCTCTCCTTTGCATCGCTCATCACCGCTATCCTGGTGCTTACCTTCTGC
AAGGGCTTGATGAAGCTGGTTCCTATCATTTCGGGGGTTATCGTGGGCTATGTCATCGCC
ATCTGCATGGGCGAGGTAGATTTCTCGGGCGTGGCAGCGGCATCATGGTTCTCCTGTCCT
GTATCCTTCGATACCATCACCCATTTCTCCTGGGCTCCATTCCTCTATATGTTGCCCGTG
GCAATAGCTCCGGTGCTGGAGCATATCGGCGATGTATATGTGGTGAGTGCCGTAGCCAAG
AAGGATTTCGTGGCAGATCCGGGATTGCATCGCACGATGTTGGGCGATGGACTGGCATGT
CTCTGTTCAGCCTTTCTGGGCGGACCTCCTGAGACCACTTATTCAGAGGTAACAGGTGCG
ATGTCTATCACCAAGGTAACGAGTCCTGCTGTGATTCGCATATCCGCAGCCACCGCTATC
TGTTTCTCCATCGTGGGCAAGTTGAGTGCTTTGTTACAGAGCATTCCTCAGGGGGTTTTA
GGTGGCATCATGCTGCTGCTTTTTGGAACCATCGCAAGTGTGGGCGTTCAGAATCTGATG
CAGAACAAGGTAGACATGAATGAAACCCGCAATGTTATCATCATCTCTGTGATGCTGACG
ATGGGCTTGGGTGGCGCCGTTCTCTCATCCGGTTCCTTCGCCATTTCCGGCATCGGTCTT
TCCGCCGTCATCGGCGTAGTTCTCAACCTCGTTCTTCCTAAGACGAAGAAGAAAGAGGCA
TAA
>61B_gene_id_238
ATGAAAAAGATAAATACTTTAGCTTGCATGCTTATGATGGCAGCAGCTGCAATGTTCTCC
ACATCTTGCGAGAACGATAATATAAATCCATACGATTACGTGAATAATGGCGCTAATGGA
AGTGATGGCAACCAGAACCAGGGTTCTAAAGATGTCATTACAACTAAGGTGGCAGAATAT
CCTAAAGGCTCTCTGGTTTGGAGCAAGGATACTACCCTCAGCGAGAGCGTGGAGATTCCT
GTAGGAACATCGCTCTACATCGAGCCGGGCGTAACTGTTACCTGCAAATCAGAGGTTCAG
GTACCGGTAGAAATCGTGGTATTGGGCAATCTCTATTGTCTGGGAACCGCCGAGAAGCCA
GTTACCATCACTTCTGATACCAAGAAACCAGCCGATTGGGGCGGCATCATCTGTGGCTAC
AATTCAGAAGAAGTGGTACTCAACCACGTGGATGTGGCCTATGCCGGAGCTACTCCTACC
GAGAGTTCTGCTTCTTTCCAGAACAAGCTTTTCAAGACTACCATTGATGGTGGTGTGCCA
GCCTTCCACTTCTGTAATGTGAATGGTAAGTTCGTGATGGCAAACAGTTTCTTCCACGAT
AACTACAACGATCAGACTTACTTTACTGGTGGTAACGGCTTGATTATCAATAATATATTT
GCTGATAGCGGAAATGCAGCCGATGGCGGCGAGGCTATCAACGTAAAGGCGGGTTGCAAG
CTCGATGTAGCCAACAACATCATCTACAACGCCTGCACCAACGCCTTCAAACTCTCTAAT
GCCGGCAATAGTGAGGTGATTCCGCTTACCGAGATGACTGCTTACAACAATACTGTAGTT
AATTGCGGATGGCGCCGTGCCAAGAACAAGAAGGGTGGTTCTGTATGGGTAGAGAAGGCT
GCGAAGCCAATCTTTGTGAACAACCTCATCTATGATTCACGTTTCGGCCTGAAGCAGCCA
AAGAAGGATGGTGCTGATATGGAGCACAGCCGTCTTACTCCAAACTACTACTTTGCATCT
ACAGAGACAGGAGTAGAGCAGATGGCGAAGGATGCAGCTTTGGGCATCTGGTTTGATACT
GATATCAAGAGCAGCGTGGCTGGTCAGTTCAACCCTCTCTTCAAGAGTTTCACTCAGAGC
GACAAGATGAATATCAACTGCGAGATTGATAAAGTGGAGAATGGTGCTCCATTGGCATTC
GATAAGACTTGGAATTTCGATTATCAGGATAACAGTCCTGCTCTCTCTGGTGGTGTAACC
GATTTTACTCCGCTCTTCCCTAGTGGTCTGCCTTTCTTCGGTATGAAGCAGGTGAATTTC
CTGGATAAGAATAACGACCAGAACTATTACTTTACCGCTCCATTGCCAAGCGCAAGATTC
GGAGCGAGATTGTAA
>61B_gene_id_239
ATGAAAAGAATTTTACTGAGTGCGGCGCTTCTAGCCGCTGCGACTACCTCCATCCAGGCA
CATACGCTGGATGGTATAGTCAAGGATAACAAAACGGGTGAACCCCTCATCGGAACCGTA
ATCCGAGTAAAGGAGCTGCCCAACGTGAGTACCACCACTGGACTTGATGGTACTTTCACC
CTGCATGAATTGCCTGATAAAGGCAAGGTGACCATCATCGTTTCCTACATGTCGTACAAG
ACCAGGGAGATGGTAGTAGATGTGGCTAAGAAAGACAAGGTGGATATTCCGATGGATGAA
GACTTGAAGCAGTTGGGCGAAGTGGTGGTTACCGGTCATCGTGAATACCGCAGCGACCGA
AGCGCCATAGAAACCGTGAAGAATGCCGGCAACGTGCTCAACGTGATGAGCCAGCAGAGC
ATCCAGCTTTCGCCTGATGTCAACGTGGCAAGCGTTCTGCAGCGAGTATCGGGTGTAACC
ATGGAGCGTGATGCATCGGGCGAGGCTTCCTACGCCATCCTCCGAGGCATGGACAAGCGC
TACAACTACACCTTGGTAAACGGCGTGAAGATTCCAAGTCCGGATGATAAAAACCGTTAC
ATTCCGTTGAATATCTTCCCTTCTGATCTGATGGATCGCCTCGTGGTATCCAAGTCTTTG
ACGGCTGATATGGAAGGCGATGCAGCCGGTGGCGTGGTGGATATGGTGATGAAGGATGCG
CCATCCCACTTCCAGATTCTGGCGAATGCAGCCATCGGAGCAAGTGATTATTTCTGGAAG
GATGGCAGAGATTATCTTACCAGCAACCGCTCTGATTATACAAAGAAGGCTCCTTACGAG
GCTTTCGGAAAAGACTACAAGGCGCAGATGAGTGATTTCAAGAAAGGTCCTGTTCAGCTG
AAGAGTCATTCCATGCCATCTCCTAACTTCATCGGAGGTTTGAGCATCGGCAACCGCTTC
TGGAACGACCGCCTGGGCGTGATGCTTGCCGGAAGCGTGCAGAATACTTTCCGTGGCACC
GAGCGCACCTACAATTCCGTAAAGATGGCTTCGGGCGAGCAGGCAATGTACATTTCCAAT
CTGCAACATCGCTACTACAGCATCCATGATCTTACCACGGGTGCTCATGCCAAGATAGAT
TTAACCCTGACTGGCCACAAGCTGGAATGGTACAACATGTATGTGCGCACCAATTCCAAG
GGCATCAGATACAATAACAGTGTCAACACCGAATATATCGGAGCCGACAGCTATACCCAG
GACGATGAGGTGCGCTCTCTCTCAACCACCCAGAGCATCTTCGCCACTAACCTGAAGGGT
ACGCATCATCTTACCAAGGATTTTACCGTAGATTGGTCGGGCGTATTTTCGCAGGCAAAG
GAGGAAGATCCGGACAGAACCTACGTAACCCTGACGAATACCGTGAGCAGAAAAGCCGAG
AATGGCGGCGATGCCGTTTCGGGTTCCATCTGGGATGCCAATAAGAATATCATTAAGACC
CTGCCTAAGGGTGCCGAGCGCCGGTTCCAGCACAACAAGGATACCGACTGGGCAGGCTAC
ATCAACCTTTCTTACGATACCCATTTCGCCAACGATGTGGAGGCTCTCTGGAAGGCGGGT
GCACAGTATCGCAGAAAAGAACGCAGCAATAGATATTATTCTTACATCTTCAATCCTGCC
GACATCTCGCAGACGATGGATGGAAACGGATTAGAGCAGTATGCCAATATAGATTGGGTT
TGCAAAACTCCTTATTCTCAGGCTTCGCAGCTCAACTACGATTCCAAGGAGCACATCGGA
GGCGCCTACGCCATGGTAACCCTGAAGAGCGAGGTAGGTGAACTGAATGCCGGTTTCCGT
GCCGAGCATACCAACCAGATTTACACCATGCTCCAGCACTTCCGTAACATGGGACAGGTG
GGCGAGCAGAGCTACTGGGATTATCTGCCATCTGCATCCATCAAATGGACGCCAACCAAG
AAGATGAACGTGCGTCTCTCTTACTATCGCTCCATCAACCGTCCGGGCTTCTATGAGATT
GTGCCTTATCAGATTATGGGCGAGGAGTATCAGGAAAAGGGTAATCCAAACCTGAAGCGT
GCCCGCATCGACAACATCGACCTGCGCTGGGAGTGGTTCCCAAGCAAGACAGAGCAGATT
CTTGCCGGCGTGTTCTATAAATATCTGAAAGACCCGATAGAGCAGGTGTTCGTAACATCT
GATGGCAAGATTGGTGCCGGAACCGATGCTTACTACATGCCGGATAACCTGGGTAATGCC
AAGAACATGGGCTTCGAAATCGACGTCATCAAATACATTCGCCACTTCGGAGTAAAGGCA
AATTATACTTACACCCATTCTGAAATCACCACCTCGAAGCGTGAGTACAAGGAGGGTAGT
GCCGAGTATAAGACGGGTGTAACCCAGACCCGTCCGCTGGTTAACCAGGCTCCTCATACC
GCCAATATCTCCTTATTATATAAGGATACGGAGAATGGCTGGAATGCGCAGTTGGCCTCT
TCCTTCACGGGTACCAAGCTCGCCCTGGTTTCTCCCTTCAAGGATGCCGACCAGTGGGAT
AAGGCTATGTTCGGTCTCGACCTGAGTGCCGAGAAGCAATTCAAGAACGGCATCTCCGTC
TTCTTCAAGGCAAACAATCTGCTTGATGCCAAGCGCGAGAGATACTTGAAGACCGTGAAC
AAGAGCAACCTGGAGTATGAGGGCCAGAAGAGCGATAAGACCATCGTGGGAACTTATCAG
TATGGCAGAACCTTCCTGCTGGGAGTAAGATACAAGTTATAA
>61B_gene_id_240
ATGGAAAAGAAAGTATCGGGTAAGCATAGTAGCATGAATGGCTTTGCTATGATGAAAGGT
AGAGTAGCTACTGTAGTTTTGGCTTCGGCTTTATTGTTGGGCGGAGGTTTGACTGCACAG
GCGCAAAACGCAGCATTAACAACCTGCTCTCAGAGTGCAGCAACCGCTATTCCGCAGGAT
CCTAACTGGAAGGCGAATGCTGCCGAATGGCAGAAACTGAAGGGTGAAATCACCCTCTAC
ATGACCAATGATATGGGTCGAAACGGCTACTACGACCAGAAGCCTATCGCCGAACTGATG
GGCGAGATGGCGGGTACGGTAGATCCTGAATGCGTACTTGCCGTGGGCGACATCCACCAT
TTCAATGGCGTGGCTTCCCCCCAGGACCCTCTGTGGCTTACCAATTACGAATATGTTTAT
TCTCATCCAGACCTGATGCTCGACTGGTTCCCGGTTTGTGGAAACCATGAGTATCGTGGT
AATACTCAGGCTTTTATGGACTATGGTAAGGTGAGCCGACGCTGGATGATGCCAGCCAAA
TATTACACCAAGGTGTTCGACCACAAGGGAACTACCATCCGTGTCATCTTCCTCGACACC
ACACCTCTTATCGATTCTTATCGCAAGGCGTCAGAAAAATATCCTGATGCCTGCAAGCAG
GATGCAGAGGCTCAGCTCTCCTGGCTCGACGAAACCCTGAAGAATGCCAAGGAAGACTGG
GTCATCGTGGTAGGTCATCATCCTATCTACGCCTACACCGAGAAGAAGGAGAGTGAGCGA
CTCGACATGCAGAAGCGCCTTCTTCCTATCCTCCATAAATATAATAATGTGGCGATTTAT
GCCTGCGGCCATATCCACAACTTCCAGCACATCCAGAAGAAGGGCGACAACATCGACTAC
GTAGTCAATTCCTCTTCATCTCTGGCTCGTCCTGTGAAGCCTATCGATGGCACTGTGTTC
TGCAGTCCAGCCGATGGTTTCTCTGTATTTACAGCAGATAAGAAGCAGCTGAGAATGTCG
ATGATTGACAAGGATGGAAAAATCATCCACACGGTTTTAAAGGTAAAAAAGTAA
>61B_gene_id_241
ATGAAAAGAATGATTATGACATTGGTAGCAGTATGGATGATGATTACATCTATGAATGCT
CAGAGACTGACAAATATTCAGGCAGAAGCCCGTTTTATCACAGATAAGATGGTGGTGGAA
CTGGGATTGAGCAGCGCCCAGCGCAACAGCATCCTGAACATCAATCTCAATTATCTCAAT
GGCATCCGAAGCTATCGCGACATCGATGCCTACGGCTGGCATTACCGCAACAAGCAGCTC
AAGCGCATGATGACCGCCAGACAATGGAAGAGATTCAAGGACTCTTACTATTTCTATCGC
CCTATCGGCTGGCAGAATCATGTGTATGTTCACCATATTTACACCAAGTATCCAAAGTAT
AACTGGGGACACGACAAGCGCCGCCCTCGCCCTGAGTGCAGCTACGGAAGACCAGGATGG
CCAGGCGGAACCCATGTAACTTATGGACCAGGAAAGCCGTGCAAGCATCACAAGTATCAC
AAGCACGACAAGAAGTGGAAGCACGATAGAGATTGGGATGATGATGATGATGACGATGAT
GATGATTGA
>61B_gene_id_242
ATGTATATTGAGAAAATAAAGTCGCCAGCCGACTTGAAGAAGCTGGATTTGAAGGAGTTG
CAGGTGGTGGCTGATGAAACCAGACAGGCTGTGCTGAACCGTGTAAGCAAACATGGCGGT
CATGTGGGACCAAACCTGGGATTCGTGGAGGCTACCGTGGCGCTTCACTACGTTTTTAAT
GCACCAAAGGATAAGCTCGTGTTTGACGTAAGCCACCAATGCTATCCGCATAAGGTGCTC
ACCGGACGAGCTGCGGGATTCCTCGGCGATGTGGATGACATGAATGCCATTTCAGGCTAT
TCTTCTCCTGCCGAATGTCCTGAGTATGATAACTTTGAGGTGGGGCATACTTCTACTTCC
GTGAGTCTTGCCACCGGTTTGCAGAAGGCGCGAGACATCAAGGGTACCGATGAGAACATC
ATCGCCATTATCGGCGACGGATCCCTTTCGGGCGGCGAGGCTTTCGAGGGACTGGATGAG
GCTTCGGAACTCGGCACGGGCATCGTCATCGTGGTGAACGACAACGAAATGTCTATCGCC
GAAAATCATGGCGGAATCTACAAGAACCTGCGTGCCTTGCGCGAGAGCAACGGCACCTGC
GAGCACAACTGGTTCAAGGCGTGGGGCTTTGAATACAAGTATCTGGAAGAGGGTAACGAC
ATCGAAAAACTCATCCAGGTTTTCGAGAGCGTGAAGGATACGAATAAGCCTACCGTGGTT
CACATTCACACAGAGAAAGGTCATGGATTTGCGCCAGCCGTAGCCAATAAGGAGGCTTGG
CATTGGGGAATGCCTTTCAATTTGGAAGACGGTTCGCGACCAAGAAGGAATGCCGATGGA
ATCCTCCCGGAGGTTGCTCCGACAGAGGATTACGGTACATTATTCTCTGACTGGATGCTC
AGCGAGATGAAGCAGGATAAGACCCTCATCGCTGTAACCGCCGGTACTCCTACCGCAGGT
GGCTTTACTGCCGATAAGCGCCAACTGGCTGGCAAGCAGCACATCGATATGGGAATCGCC
GAAGAGCAGGCGGTGGCCATGATTTCGGGAATGGCGAAGGGTGGATTGCATCCTGTCTGG
ACCGTTTACAGCACCTTTATCCAACGTACCTACGACCAGATAGCGCAAGACCTCTGCATC
AATTCCAACCCAGCCGTAATCAACGTGGTAGGAGGCGGAGTGAACTCGATGAACGACATC
ACCCACATCTGCCTTTTCGATATTCCGATGCTCTGCAGCATTCCGGGGCTCATCTATCTG
GCTCCAACCACCTGCGAGGAGTATTTCGCCATGCTCCGCTGGAGCATTCTGCAGGATAAG
AAACCTATCGCCATCCGCGTGCCAAGCAATGGCGTGGTTCATACGTCAGAAGCCGTTGAT
GCTGAATATGGTTACGAGGCAAAGTACAAGGTAATGCACCAGGGCGAGAAGGTGGCAGTC
ATCGCCGCCGGTTCGTTCTATCAGAAGGGCGAGAATGTAGTCCGCCTGTTGGCTGATAAG
GGCATCGATGCTACGCTCATCAATCCACGTTATCTGAACGAGGTGGATGCCGAGACGCTG
GATAGCCTGAAAGCAAACCATCAGTTGGTGGTAACCCTGGAGGATGGTTCGAAGGATGGC
GGTTTCGGCGAGCGTATCGCCTCTTACTATGGCACTTCAGAAATGAAGGTGATGGTGGGC
GGCATCAGGAAGGGACTCTACGACAGATACGATGTGAAGGAGTTGCTTTCGGATAATCGC
CTGCTCGATGAGCAGATTGTGGAAGACATCTTGTTAGTAATTAATGATTAG
>61B_gene_id_243
ATGATGAATATAGAATCAGTTAGAGAGTATTGCCTCTCGCTTCCCCTCGTAGCCGAGGCT
TTTCCTTTTGATGAGCAGACCTTGGTGTTTCGCATTTTGGGCAAGATCTTTGCCTGTGTT
GACCTGGAGCGCCCCGAGTGGGTTACGATGAAATGTAATGCCGATTACGCCCTCGAACTC
CGGGAAGTGCATCCCGAAATAGAAGGCGCATGGCATTGGAATAAGAAATACTGGAATCAG
GTAAACCTTTATGGCACGCTGGAAGATGATTTCATCCAGGCCCTGATTCGCCACAGTTAT
TCCGAAGTGGTGAAGAAACTCAAGAAAAAGGAGCGGATGGAGCATCCGGAAATGCTGGAT
GTGAAGGAATAG
>61B_gene_id_244
ATGCAGAAGAAAAAGGATAAAAACCTGATGAAAACGGATGTAAAACCGATGAAACAAGGA
CTGCTGTCCCGGATTTTCCATCTCTATTACGATGGTTTCAGGACGATGACGCTGGGCAAG
ACGCTCTGGGCTGTCATTCTCATCAAGCTTGCCATCATCTTCCTGGTGCTCAAGCTCTTT
TTCTTTCCAGATTTTATCAATACGAATGCCAAGAACGGAGACAAGGCTGGCTTCGTTTCC
AAGGAAATTCTGAACAGATAA
>61B_gene_id_245
ATGATGACAAATCTATTGTTAGACATTACATCAGCGACCATCGACTGGTCGAGGGCGCAA
TTCGCACTCACGGCCATCTACCATTGGCTGTTCGTGCCGCTCACCCTGGGACTGGCAGTA
ATCATGGGCATCTCCGAAACATGCTACTACCGCACCAACAAGCCGTTCTGGAAGCACGTA
ACCCGTTTCTGGCAAAAACTCTTTGGCGTCAACTTCGCCATGGGCGTTGCCACAGGCATC
ATCCTGGAATTTGAATTCGGCACCAACTGGAGCAACTACTCCTGGTTCGTGGGCGACGTG
TTCGGCGCTCCCCTAGCCATCGAAGGCATCCTGGCATTCTTCATGGAGAGCACCTTCGTA
GCCGTAATGTTCTTCGGCTGGGATAAGGTGAGCCGGGGCTTCCACCTTGCCTCTACCTGG
CTCACGGGACTTGGCGCCACCATTTCTGCCTGGTGGATTCTCGTAGCCAACGCCTGGATG
CAGTATCCGGTGGGACAGGAATTTAATCCCGATACCATGCGCTTCGAGATGACTTCGTTT
ATGGATGTGGCACTCTCGCCATTCGCCATCAACAAGTTCACCCATACCGTTACTTCCTCC
TGGATCATCGGCGCCACCTTCGTAGTAGCCGTAAGCTGCTGGTATCTCCTGAAGAAGAGA
GAAACCCAACTGGCGAAGGCGAGCATCAAGATGGGTGCCGGAGTAGGACTCATCGCCACC
CTGCTGGCTGCGATGACCGGCGACAACTCTGCCTACCAGGTGGCACAGGTGCAGCCGATG
AAACTGGCTGCGATGGAAGCATTATATAATGGTGGAAACGGCGAAAGCCTCACGGCGATA
GCAGCCGTTCATCCCTTCCGGCAGCCCGATTACGAAAACGAGCAGGAGCCAGCCATGCGC
ATCGCCATCCCCAACATGCTCTCGTTCTTAGCCACCCGCACAGCCGATGGCTACGTGCCT
GGCGTAAACGATATTATCAAGGGTTACACTAAAGAGGATGGCACCCGGGAACCATCCGTG
CAGGAAAAGATAGCCCGGGGCAAGAAGGCGATAGTTGCCCTGAAAACCTATCGCGAAACG
AAGGCGAAAGACCAGCTCCCTATCCTCAGGGAGAATATGAAATACTTCGGATATGGTTAC
ATCAAGGACGCCAAAGAACTGGTACCGAGCATCCCGATCTGCTTCTACGCCTTCCGCCTG
ATGGTGGGAGTAGGCTGCCTGCTCATTCTCTTCTTCGCCCTCAGCCTATTCCTGGTCTAT
AAGAAGGAAATCGCCCAATACCGATGGTTCCTCATTTCCGCCATCATCATGATTCCGCTG
GCTTACATCGCCTCAGAATCGGGCTGGATAGTAGCAGAAATCGGTCGCCAGCCTTGGACC
ATCCAAGACCTGCTGCCAGTAAGTGCCGCCATCTCCGACATCGAAGCAGGCAGCGTGGCC
ACCACCTTCTTCATCTTCCTGGCACTCTTCACTACCATGCTTGCCGTGGAAATCAGCATC
CTGGTGAAGCAGATTAAGAAAGGACCGGAATATGAATAA
>61B_gene_id_246
ATGAGATACGAATTTTTGCAATCATACTGGTGGTTCCTCGTATCATTATTAGGAGCCCTG
CTGGTGTTTCTCATGTTTGTACAGGGAGCCAACACCTTGATATTCTGTTTGGGAAAAACG
GAAGAGGAGCGTCGCCTCATCATCAACTCTACGGGACGAAAATGGGAGTTCACCTTCACC
ACGCTCGTCACCTTCGGCGGAGCCTTCTTCGCCTCGTTTCCATTGTTCTACAGCACCAGT
TTCGGCGGAGCCTACTGGCTGTGGATGATTATCCTGTTCTCATTTGTGATTCAAGCCGTG
AGCTATGAATTCCAGAACAAGATAGGTAATTTTCTTGGACCGAAGACCTTTCAGATCTGC
CTCATTATCAACGGCATCGTGGGTCCGCTGCTTCTTGGCGGAGCCGTAGCCACCTTCTTC
AACGGCAGCAATTTCCTGATAGACAAGGGCAATATTACCAACAGTCTGCAACCCGTCATC
AGCCGCTGGGCAAATGCCAGCCATGGTCTTGATGCCCTGCTCGACCCATGGAACGTAGTG
CTGGGACTTGCCGTACTGATGCTAGCCCGTATTCTGGGCATGCTCTACATCAAGAACAAC
ATCGAGCACCAGCAGATTCAGGAGCGCTGCACCCGCCAGTTGCCATGGAATGCCCTCCTC
TTCCTATTGTTCTTCCTGCCATTCCTCATCAGATTGCTGGTAAAAGATGGATTCAGCACT
TCTTCTTCCGGCATTACGATTGAGAGTATGAAGTATCTTCACAATCTCCTGGAGATGCCA
ATCTTGCTTGTAATATTATTAATAGGTGTAGTAGTCGTTCTTTTCGGCATTTTCAAGTCA
TCGAGGAGCGTGCAGTATAGAAAGGGAATCTGGTTTACGGGCATCGGAACCGTGCTTACC
GTGCTGGTTCTGCTGCTGATAGCCGGCTGGAACAATACCGCCTACTATCCATCTAACATC
GACCTTCAGAGTTCGCTCACTCTCGCCAACAGTTGCAGCAGCGAGTTCACGCTCCGCACC
ATGGCGATAGTTTCCCTCCTCATCCCGTTCGTGCTCGCCTACATCGTCTTTGCCTGGCGC
GCTATCGACCGCAAGCGCATTACGCAGGAAGAAATAGAGCAGGGAGAAGCGTATTAA
>61B_gene_id_247
ATGAAACAGAAAATCATAGATAAAATCAACCGATTGGCAAGCCAGAAAGAGCCTTTTCTC
TTTGTCATCAACTACCAGGCAGACGAGGCCTTCATCCGCAAGCTATCAGATATAAATCCC
GAAGAATGCCTCTTCGATTTCGAAGGAAGAGGTAACTGGAGAGAAAACCATTCGAAAGAA
ATGGGGGATTCTAAAAGAATTTACGAGGAGATTTCAAGGGAGATTCCAAAGGAGATTTCG
GAGAAAAAGTTTTTCAAAGAAACTCCTTTGGACTCTCCTATTTCTTGGCAGATAACCCCG
CCCCTTTATAACGATTATGAGCGAAGCTTCAACATCGTGAAGAGCAACATTATGGCGGGC
AACAGCTATCTTACGAATCTCACCAACCGGGTTCCCGTAAGCTGCAATCTTTCATTAGAA
GAAATTTTCCATCGTGCAAAAGGGAAGTATAAACTGCTGCTCAGAAGAAAGAGAACTCAA
GCAGAAGATAAAGCTCATCTGAAAGAAGAGAACATAGAAGAGAATCTCACCCCCTTCGTC
TGCTTTTCGCCCGAAACCTTCGTCAGAATCAAGGGCGGAAGAATCTACTCCTATCCCATG
AAGGGAACCCTGGATGCATCCCTCCCCAATGCCGAAAAGCTGCTGATGGAAGACCGGAAA
GAGGCGGCAGAACACGCCACCATCGTAGATCTGATAAGAAACGACCTGAGCCGGGTGGCA
GAAGATGTAAGGGTAGATAAATACCGTTACGTCGACGTGCTGCACACCAACAAGGGCGAC
ATCCTGCAAACCAGTTCAGAAATCAGCGGTCGCCTGCCCGAAGATTACCCGCACCATCTG
GGCGAAATCCTCGATGCCCAGCTCCCAGCCGGTTCCATCACGGGTGCCCCGAAAGATAAA
ACCATGCAGATTATCCAAGAGGCAGAAGGCTACGACCGCGGCTTCTACACGGGCATCATG
GGAATCTACGACCAGGGCGAACTCAACTCTGCCGTCATGATAAGATTCATAGAAGAAGAA
ACTTCGCCGGTTGATTTTGAAGCCGACGGAGAAAAGAATTTCAAGGCAAACGAAGGAAAG
AAGCCGAAGAAAAGCCGAAAATTGTATTTCAAGGCAGGCGGCGGCATCACTTCGAAGAGC
GATTGCCGGAGGGAATACGAGGAAGTGATTCAGAAAATCTATCTTCCGTTTTAA
>61B_gene_id_248
ATGAAACAGCAATTTATAGAAACAATAAAGATCAAAAACGGCAAGGCTCTAGCCCTACCC
TATCATCAGGCAAGAATGGAGAGAACCATCCGCAGGTTCTTTCCAACCCTCGCATCTGAA
GAAATAAAACTCTCATCCCTCATTTCCCCAAAAGAGGAAATGAACCTTTACAAGGCACGA
GTGGTTTATGGCACCCAGGGCGTGGAAGCCATCGAGTACGCCCCCTACAAGATGAAGGAG
ATTCATTCCCTCAAGGTGGTAGAGGATAATAATATCGACTACACCTATAAGAGCACAGAC
CGAAGTGCGCTCAACGCCCTGGTAGCCCAGAAGGACGATTGCGATGAAATCATCATTGTA
AAGAACGGGCTCATTACCGATACCTCCTTCACCAATCTCGCCCTTTTTGATGGCAACAGA
TGGCTCACCCCCAAGCATCCCCTGCTCCAGGGAACCAAACGTGCCCAGCTCCTGGAAGCC
GGCATCATCCTGGAAGCCGACCTCACACTAGAAAACCTCAGAAAGGCGGAAAAAGTGAGT
CTCTTCAACGCCATGATAGATTTCGGAGAGCGGGAAGTAACCAAGATTTTCCTACCGGAT
CAAAACTGA
>61B_gene_id_249
ATGGATAAGACAACGACTCAAATTACGATGCTCGGAACGGGAAATGCTACGGTTTCCCAG
ATTTATAATACCTGTTTTGTGCTCCAAACTCCCAGCACCCTGATGCTGGTGGATGCGGGC
GGAGGAAACGGAATACTGGCGCAGCTGAAGAAGATAAATGTTCAGATTTCTGACATTCAT
CACCTCTTCGTTACCCATGCGCATACCGACCATGTGCTGGGGGGAATCTGGGTAATCCGA
ATGGTGGCACAATGTAAGGGATATGAGGGATTGCTGCATGTGTATGGAAACGATAAGGTG
ATAAAGGTGATCAAGACCATCATCGACATGATTCTTGCCAAGAAGCAACTGGCTAAGGTG
GCTGAAAGGGTGGTGTTCCATCAGTTGGAAGATGGCGATTGCTTCGAAGTGGGGGATATG
AAGTTGGAATGCTTTGATATTCAGTCTACTAAGGAAAAACAGTTCGGATTCCGAGCAGAG
TTGCCTTCTTCTGATGAATCGGATAAGCCTTTGGTCTTGGCGTGCCTGGGTGATGAACCT
TATAACGAGCAGAACCGACGCTACATAGTGGGGGCTGACTGGATGATGTGTGAGGCGTTT
TGTCTCTATGCCGACCGCGATACGTTCAAGCCTTATGAGAAATGCCACAGTACGGCGCTT
GATGCCGGAAAACTGGCGGAGGAACTGGGCGTGAAGAATCTTATCCTGTATCATACGGAG
GAGAAAACACTCGCTAATCGTAAAGAAAATTATACTCGTGAAGCTGCCGAGAACTTCAAG
GGTAGAATCTTCGTTCCGGATGATTTGGAGGTGATAGAGCTGTAG
>61B_gene_id_250
ATGGCAAAAATAGAAAGACAAAAGCGAATCTATCGCAAGCGCATCCCTTACGGAATGCAG
AACTTTGAGGATGTAATGGAAAGAGATTGTTACTATGTTGACAAGACCCCATTCATAGAG
AAAATAGAAGAATCTAACATGTATTTCTTCTTCATTCGCCCTCGCCGTTTCGGCAAGAGC
CTTACCCTCTCCATGCTCGAAAACTATTACGACATCAACAAGAAGGATAAGTTTGAAAGC
CTCTTCGGCAAGCTTTACATCGGAGAGAATCCTACCCCTGAACGCAACAGCTATCTCATC
CTTCACCTGAATTTTGCCATGATTTCAGCAGGATTGGATAATTATAAAAAAGGACTTGAT
GCCCATTGCAACAACAAGTTCAATTCCTTCTGCAGCAGATACGCCCACCTTTTGCCACCG
GACATAAAGGAAGAGATGAACCAAAAGGAAGATGCCGTTGCCCAATTGGGATTTCTATGC
GACAAATGTGCTGAAGCAGGCTTGAAGATTTATCTCTTCATCGACGAATACGACCACTTT
ACCAATCAGATTCTTGCCCACAAGGAGCATGAAAAACGATACCGCGAGCAGACTCACGGT
GAGGGATATCTACGACATTTCTTCGACACAATCAAGGGAGCCGCAGGAGATTCACTGGGC
AGAGTTTTCGTTACAGGAGTAAGTCCCGTAACAATGGACGATCTGACCAGCGGTTTCAAC
ATCGGTACCAACTATTCCCTGTCTCCGGAGTTCAACGAAATGGTGGGATTCACCGAGGAG
GAAGTGCGCCAGATGCTGGCTTATTACGCCAGCGTGCTGCCATTCCGCCATAGCGTGGAT
GAGCTGATAGAAGTGATGAAGCCATGGTACGACAATTATTGCTTCTCAGAAGAAAAGTAC
GGCAACACAACCATGTACAACTCCGTGATGGTGCTCTACTTTGTAGATAATTACATCCGC
AACGATTATGATATTCCGAAGAAACTGGTGGAAACCAACATCCGCATCGACTACGACAAG
ATTCGCATGCTCATCCGCCATGACAAGGAGTTTGCCCACGATGCCAGCATCATACAGGAT
ATCGTGACCAGGGGATTCACCACGGGAACCCTGATGGAGAAATTCCCTGCCGAGCGCATC
AACGACCCAGATAATTTCCTGAGTCTGCTCTTCTATTTCGGCATGGTAACGATAGACGGC
ACCTACCAGGGCAATACCCGCTTTGTGGTTCCCAACGAGGTGGTGCGCGACCAGATGTAC
ACCTATCTGCTGGATACTTACAAAGAGGACGACCTCACCTTTGAGCAATACGACAAGACC
CAGCTGGAGAGCAAGTTGGCTTACGAAGGCGCATTCAAGCCCTACTTTGCCTACATAGCC
GATTGTCTGAAGCGCTTCTCCTCCCAGCGCGACAAGCAGAAGGGCGAAGCCTACGTTCAT
GGTTTCACTCTGGCGATGACGAGCCAATGCAAGTTCTACCGTCCTATTTCTGAACTTGAC
AACGATGGCGGTTATGCCGACATCTTCCTGCTGCCCCTCTGCGACATCTATAAGGACATA
GAAGATTCTTACATCGTGGAATTGAAATATTGCAAGCCGGGCACCAGCGATGAGCAGCTG
AACCATCTCTTCGAGGAAGCCTCAGCCCAGATAAGGCGCTACGCCAATAGCGACATCGTG
CACAAATCCGTGAAAACCACGAAGCTTCATCAGCTCGTTGTGATTTACCGGGGAGCAGAG
ATGGCGATGTGCGAGGAGGTGGAATAA
>61B_gene_id_251
ATGGAACAGATACCTTTTCAGATAGAAGCCGTTGATAAACTGGTGGCTAATATAAAGCGA
TTATGGGGACATGGAGATTGCCAGATTCCTGTTGTTCTGAAAGCTCCTACAGGAAGCGGT
AAGACTTATATGACTCAGAAGATGATTTGCGAGATGGCAGAACAGCCAGATTGGGATAGA
GAGGTGGCTTATGTATGGATTACATTCTCCGACGACCTCGCCATGCAGAGCAAGCATAAG
TTTGATGTCTACTTCCCTACGAGTAAGCATGGTCGATTGTTGACGATAGAAGATTTTAGC
CTTGGGGCTCTGCAGAAAAACGATGTGCTTTTCATCAACTGGCAAAAACTGGTGAGCGAG
AAAGCCGGAAACCGTATATACAGACGACCGGAAAATCCAGATGAGCGACATGAGAGTAGA
GTATACTTCGAGGATTTTGTAGAGAATACCCATGCCAACGGCGTGAAAATAGTATTTATA
ATCGACGAGTGCCATCTGAATGTAACCGAAGCTGCTAATCGTGACGTGATTAGCAAACTC
GACCCGAAAATCTGCATTCATGTCTCTGCTACTCCGCCTCCTGAAGTGATGGTAAAAGCT
GCAGATTATGACTCGAATATGGTAATAAAGCATGAAGATGTGGTAGCACAAGGGCTGATT
AAGGAGAGCATCGTTACCCAGACGAAAGAGGATTTGGATAAATATCAAGGCGAAGATGAA
GATCATGTCCTGCTGAAACTTGCTATCGAAAAGCGCAGGGAACTTAAAGCGGAGATTGAG
GCCTTCGGCAAAAACGTCAATCCGCTAGTTATTATCCAGTTGCCAAATGATGATGAAACC
TTGATAGAACAGGGGCAGCCTACCAAGGAAGAGATTACGAAAGAATATCTTATCTCGCAG
GGGGTAAAGGCAAACAGAATTGCATCTTGGTTTACTGGTAAGGCTAAGCCTGAGGGGCTG
GAACGGAATGATAGCGAATACGAATACCTTCTGTTTAAAACCGCAGCCGGTACAGGTTGG
GATTGTCCCCGTGCTCAGGTTCTGGTCATGTTTCGTGATATTAAATCTGAAATTTTCAGT
ACTCAGACCATCGGTAGAATTCTCCGTGTTCCAATCATGCACGAAGAAGTGTCTAAGGTT
TTCCGTAATGGTTATCTTTATACCAACTTCTCGCGCAAAGCTGTAACAGAGGCTGATTAT
GGTGGAATGGGCAACAAGCCAAAAACGCTTATCTCTTACAACAAAAAGGGGGAAGACTAC
ATCATCGACCCGAATCTGATGACAGATATGCTGTCGCGTGTAGATTATGGAGATTTGGGT
AAATCGGGTGAATTCCAACAATGTCTGTTTGATACATTCAATCGCTATTTCGGCATTACT
GATGAGGATGTGTTTGATGATGTTGTAAAAAGGAAACTAGAAACTAAAGGACTCAACTTG
AAGGGAAATTTGGCGCATGAGATTGTTTCAGATGCTCAATTCTATGATTACGAAAATATT
GGAATCAACCTTAAGGAAGCTAAAGGGGTAGAGCGCGAGTGGAGTAGGAGTGATGTGCAG
AAACTCTTTACTTTCACTTTGGTGGAAATCCTGCGTTCGCAATCAGATAATGATTGCAAG
GTAGGAAACATCGTGCGTTCTGTACCAACTTTGAAAAGTGCCATACGCTTGTGGTTCAAG
TATTATGCTCTGAAGAATGAAGACGAAGATAAATGGTATCGTATTTTCTTGCATGATGCA
TTAAACGGTTCTGCTTCAAGTATATTCAGACGTCTTATCACAGAAACGCTTAAGGCATAC
CATCCTTTGCTCGAAGAACAATTACGTAAGCGCAGAGAGGAAAACCGAAAGCGGCAGAGT
GTTCCTTTTGTATTGAAGAAGATGTATTCTTATACAGAAGAACATGATGAGTTGACGGAG
CAGAAATGCCTGTTGCATCCTTTCTTCTTGGGTCAAAACTATACTGGCAGAAAAACGGAA
GAGAGCTTTTACAAGTTTCTTGAGGGTCAGGATGGTATAGAATGGTGGTTTAAGAATGGA
GATAGCGGTAAGGATTGGCTTGCCATTCGTTATTTCAGCGAAGAACGCAACGAAGAAGCA
CTTTTCTATCCCGACTGGATTTTCAAAAAGAAGGATGGTACTATCGGCATCTTTGACACC
AAAGGAGGTCAGACGGCTGCATCTAAAGACACGAAAAACAAGGCTGAGGCTTTGCAGAAG
CGTCTTTCCATGTTGAACAACTTGGCTGAAGGCAGAATAAATTACGTTGGCGGTATTGTA
ATAGCTGCTAATGGTATATGGTATTATAATGATAATGAGGAATATGTCTATCAGCCAGGT
AGTACAGATGGTTGGAAAATGATGCAGGATATGTTTGATGTGCTTATGGATGGGGACAGC
TTGAATGCAGAAATTCTTCATAGCATCTCTCCTTCCGACCGCTTCACCCGTTTTCTCCCT
CTGTATTCCATTCAGGCTGCCTGTGGTTACTTCGATGAATATGAGGAGCCGGAGGCGGAA
GGATGGGTGGATGTATCTTCATTACCTTTCACTCCGAACAGGGAAATGTTCGTGGTTCAT
GCCAAGGGCAACTCGATGCTGCCGAAAATTAAGGATGGAGACTTATGCGTGTTTGAACGT
TATCATGGAGGTTCAAGGGAGGGAGAAATCGTACTCTCGCAGGTAAATGAATATTACGAG
GAATATGGCGGAAAATATACCATCAAAAAGTTTTATAGCGAGAAAACTGTGAACGAAGAA
GGGGTGGAAGTTCATTCAAAAATAGAACTGCAGCCACTCAATAAAGATGGCTTCCAGACC
ATAGAAATCCCGGAAGATAATGAAGCCAAGATTGCTACCATCGGCATCTTGAAATACATT
ATCCGTTAA
>61B_gene_id_252
TTGGATGCAGCTATTAATAACTATCAGAATATGGCAGACAATATTGATGAACTACATCGA
AAAATAAAAGATTTGGAGGGTGAAGTGGCTTATCTTAATGCTCAGTTGAAGCAAGATAAC
CGTTTTGGACTTCATTGGATAGATGTGCCTGAAGCTTTTGAAGCTGGAGGAGAAAATGCT
ATTCCGATTCTTGAAGAAGTACCAGATCTTTCCATCACGACAGATGATGGAAAACCTACT
CATATACTCATAGAAGGTGATAATTATCATGCTCTTACTTGCCTTAATTATACGCATCAA
GGTAAGGTGGATGTAATTTATATTGATCCTCCTTATAATACGGGTAGTGATGGGTTTACG
TATAAGGATAAGAGATTCCTAGATAAATATCCTGATGGTACCCAGTTGCCAAAGAATCAT
CCGTTACGTCATAGTTCTTGGTTGTCGTTTATGGACAAACGAATGAAACTCGCATCTTCT
TTGTTGAAAGAAGATGGAGTTATCTATATCAGCATTAATGAAGAAGAATATGCAAATTTA
AAGTTGCTGTGTGATAGTGTTTTTGGTTATTCTAATTATATTACCACTATCACAATAAAA
GTGCGTCATGAGAATAGAATTCTCAAGGGTGATAAACCTATGCACGAAACGACAGAATTG
CTTTTGATGTATAGGAAGTCAGACAAGTTTAACATAAGTAAACGTATAGTTGACAATTCT
GATCCTAAAGATTATATTTATGAAATTGAGGAGTTGATAGATAATCCGGAAATAATTATG
ATGGGAGGTAAGAAAGTAAAAGTCTTTCATCCTGGAGAATATCGGATTGTAGAATATGAA
CCAAGTTTTGAACATCTTAAGAAAATAAATATTCGTGGTTCCATAAAGACGGGTAATAGT
TCCGGAAGATTTCACATGAGCTACCTCGAAGAAAGAAATAATGATTTTGGGGTAATTTAT
AAGGTCCCTAATATGGGGGATGATGGCAGGGATGGTAGATATTTCCTCTCTAGAAGCGAT
AGTTCTCACGCAAACGGATTTTACTTCCAGGGAGCACCTTTACAGAGAAATGACACAAAA
GAAATTCCATATCCTAATTTCTTGGATTTTGAACAAGAGTTCAATCTGGTTGGAACAGAA
GGTGGCGTTCCTTTTGATGGCGGAAAGAAGCCGATTGCATTTATACAGTATTTGTTGAAA
ATAGCTAAAGGTAATAATAAAAATCTTGTTGTTCTAGATTTTTTTGCCGGTAGTGGGTCT
ACAGGGCATGCATTTTTGGATGGAGGCTATACAGGTCAGGTAATCTTAGTTCAAGCGCCA
GAAAAGACTTATGAAATCAAAAAAGGCAAGAAGTTAGCCAAGAACAATTGTAAGGGCGTT
TTTAATGCTGGATTCGAAACTATTACACAGATAACAAGAAAACGTATCGAAAATGCTATT
GGCGGATATGTGACTGACAAAAAGATTTCGAAAGTATTATTTGAGGAAGAACTGACTCCT
ACATCATTAAAGAAAGTTCCTGATTATCTTGCAAGGATAAACGAAATAAAGCAGGAAAAT
GAAAAGTTGTATCATTCGTTTGATGTGCATGTTAAAGATGGGGTGCTTATGCTGCAAGGA
GAAATCTCGAAAAAGAAAACTTGTCCGCCTCTCGGCAATTCTCTCAAGTATTATCGCACT
TCTTTCGTAGGAACAAGTACGGCCAATCAGGCTACAGACCATGACAAGACAATCCTTGCC
CAAAAGGCTGGATGCCTGCTGGCCTTGGCTGAGAATACGCTTTACGAAATGAAGAAAACT
GATAGCTATCAGATATTCAAGGACAAAAATCATGATGTATGGACGGCAATCTATTTTAAA
GAAGATTATCGCCCGAAATATTTCAACGAATTTGTTCATGAAGTAGAGCAGCTTCAGGGC
GTGAAGAATGTATATATTTTCAGTTGGGGCGACGTCGGTTCTTTCGATTCCTATTTCGAA
TATCTTTCTGGGGTAAATCTGAAGAGCATTCCTCAGCCTATCCTCGATATTTACAAATCT
TTAAATGCTTAA
>61B_gene_id_253
ATGAAGCCAACCATTATTGGTGCGGTCGTATATTCAGAAAGAAAGTTTCCTACGCTTTTT
CCGGAAGACCACAATAATAGTCAATGCTTTGTTTTTACTAAAATGTCTGGAAGCGGCTCC
TGCCGAATCCATCCGCAAAGGTACGAAGAAACTGGCAAAAAACAAAATGAAAGGGGATTT
ATTTTCATTTTTTACCCAAATACAAACGAATAA
>61B_gene_id_254
ATGAAGACCTATCTTGTTGCCGATTCGGGCTATAATAAGGAACAACTGTCCAACATCGCT
GAAACTATCTGTCCCAACTTCCGTGAACACGAAGAAAAGAGATTGGAGAAAAATGTTCCG
CTATCGCATGGCATCGCACGCTATCGCACAACTAACAAAACGGGATTTTGTATCTTTGCA
TCGTGA
>61B_gene_id_255
ATGACAACAACACTTATCATATTGGTTATTACGGTAGCCCTGTTCATCTGGGGCAGGGTG
AGGGTCGACATCGTGGCACTTACCGCCCTGGCTGCACTCCTGGTTCTGGGTATCCTGACA
CCTGCCGAGGCGCTGGCGGGCTTCTCTTCGCCCATCGTCATCATGATGATAGGACTCTTC
GTGGTGGGTGGAGCTATCATGCAGACCGGACTTGCCAAGCTTACGGGCAATAAGCTCATG
GCGCTCTCGCGCGGCAACGAAACCATCACCTTCCTGCTCGTAATGCTCGTAACCTCCTTT
ATCGGCGCCTTCGTGAGCAATACCGGAACGGTGGCCATCATGATGCCTATCATCATGAGC
ATAGCTGCGGGCTCGGGCATGCAGTCGTCGCGTTTCCTCATGCCGCTCGCCTTTGCCGGA
AGTCTGGGTGGAATGCTTACTCTCATCGGTACGCCGCCCAACCTGGTTATCGATGAAGTA
TTGACCGAGGGCGGTTATCAGCCGCTTGCCTTCTTCAGCTTCTTCCCTGTGGGCATCATC
GTCATCGCCATCGGCATCATCGTGCTCATGCCGCTCAGCAAAATCTTCCTTAGCAAAAAG
CAGAGCGGAAAGAAAAAGAAGCAGGGCAAATCGCTTGATGACCTGGTAGACGAATATCAG
CTGCTCGATAATCTGCATCGCTACATCGTGCCTAGCCGCCGCCCTTCTGCCGCCCTCGAC
GAGAATGGCGAGCAGATGGATATCGTGGGCAAAACCCTGAAGGAGCTGAGCATTCAGAAG
AAATATGGCGTGAGTATCATCGAGATAAGAAACGAGAAGAAATCGCGACTGGGACTGGTG
AAGGATGTGAGCCAGAACATGGCGAAGAGCAGCAGTACCATTCAGGTTCACGATACCTTA
TATATAATAGGTGAGGAGGAGAAGATGAAACGCTTTGCCAGCGATTACGGCCTCAGGAAG
ATGAAGGATGTGAAGATTGATTTCTACGACCTGGGACTGACCGAAATCGTGGTGATGCCT
ACGTCTAATTTTTCCGGTCTGCGCATAGGCGATGCCAACCTGCGCAAGCGTTTCGGCATC
AACGTGCTGGGCGTAAAGCGTGGCGATGAATATATTACCGACAATCTGATAGCCGCCAAG
CTGCATGTGGGCGATATGCTCCTGGTGCAGGGCGAATGGACCAATCTGGCTCATCTGGCT
ACCGATACGAGCAACTGGGTGGTTATCGACCAGCCAGAGAAGACTGCCGACAAGGTACTC
TTGGATTATAAGGCGCCTGTGGCGGCTGCCATCATGCTGCTGATGATTGCGATGATGGTG
TTCGATTTCATTCCTGTGGCTCCGGTCACGGCGGTCATCATCGCCGGACTGCTGACCGTC
TTTGCCGGATGTTTCCGGAATGTGGAGGCGGCTTACAAGACCATCAACTGGGAGAGCATC
GTACTGATAGCCGCCATGATGCCGATGTCTACGGCGCTTGAGAAGACGGGTGCTTCTGCC
TTGGTTTCTCAGGGGCTGGTAGAGAGTTTGGGTTCGATGGGACCTACAGCTCTCTTGGCA
GGCATCTACTTCACCACTTCTCTGATGACGATGTTTATCAGCAATACAGCTACGGCTGTG
CTGATGGCTCCTATTGCCCTGGTGGCGGCCCAGCAGGTAGGAGTGAGTCCTTATTCCTTC
CTCTTTGCGGTTACGTTGGGCGCCAGCATGTGCTTTGCCTCTCCGTTCTCCACGCCTCCT
AATGCGCTGGTGATGAAGGCGGGTGGCTATACGTTTATGGATTACGTGAAGGTAGGTTTG
CCGTTGCAGATTATCATCGGCGTTGTGATGACCTTCGTTCTTCCGCTCCTGTTTCCTTAC
TAA
>61B_gene_id_256
TTGCATAATACAGAGATTTATGCTAACTTTGCAAACAAAAAAGTTAGCAACATGACAAAG
AAAGGTAAACATACCGTATTATTTATCTGCCTGGGCAACATCTGCCGCTCTCCGGCAGCC
GAGGGAATCATGAAGACTCTTGTAGAAAAAGCGGGGCTTCAGGATGAGTTTGAAATCGAT
TCTGCGGGCATCGGAAACTGGCACGTAGGTCAGTTGCCCGACAGCCGCATGCGCAAATGT
GGCGCCGAGCATGGCTACAATTTCAACAGCCATGCCCGCCAGTTCCAGAAGTCAGACTTC
GCCCGTTTCGAAACCATCGTGGTAATGGACAACGAAAACTACCGTGCCATTACCTCCATG
GCTTCTTCAGAGTCTGATAGGAAAAAAGTAGTGCGCATGGCCGATTTTCTGACCCATCAT
CGCGAATACACCACCGTTCCCGATCCGTATTATGGCGACTATAGCGACTTCGAGCTCGTC
ATCACGCTTCTCGAAGATGCCTGCCAGAAGTTGCTGGACAGCATTATCGGGGAAGGGTAA
>61B_gene_id_257
ATGCTGAATATTGACGAAATAAAGGATAAGAGAATTGCCGTGCTCCTTTCGGGTGGCGTC
GACAGTTCGGTTGTGGTTTGGGAGTTTGCCCAGCTGGGCCTGCATCCTGATTGCTTCTAC
ATCAAGATTGGTCCTGAGGAGAAAGAGGAGTGGGACTGCTCTTCGGAGGAGGACCTGGAG
ATGGCTACGGCTGTGGCTAGAAAGTATGGGTGCAAGCTGCAAGTGGTTGACTGTCATCAT
GAATATTGGAACGAGGTAACCCGTTATACGATGGAGAAGGTGAAGGCGGGTTTTACGCCT
AATCCGGACGTGATGTGCAACCGCCTTATTAAGTTTGGCGCCTTCGATGAGAAGATGGGG
CACAACTACGACCTCATCGCCACGGGGCATTATGCGCAGACCGAAACGGATGAAAATGGC
GATAAATGGCTTGTCACGAGTCCTGATCCTGTGAAAGACCAGACCGATTTCCTGGCTCAG
ATAGAGAGCTGGCAATTGAAAAAAGCGATTTTCCCTATCGGCCATCATGTCAAGAATGAG
GTTCGCGAGATAGCCGAGGAGGAGCATCTGATAAATGCCAAGCGCAAGGACAGTCAGGGA
ATCTGCTTCCTGGGACAGATAAATTATAATGATTATATCCGCCGTTATCTGGGCGAGAAA
CCGGGCGATGTCATAGAGATGGAAACGGGCAAGCGCATAGGCGAGCACAAGGGTTTGTGG
TTTCATACCATCGGTCAGCGCAAGGGCTTGGGCTTTGGCGGCGGTCCCTGGTTCGTGATT
AAGAAGGATGTAGAGAACAATATCCTGTATGTGAGTCATGGTTATGATCCGCAGTCGGCC
TACAAGAAGGATTTTCCTCTCCATGATTTCCATTTTCTTACGCGCGAGGTAGCTATGCAG
AAGGTGACTTTCAAGATTCGTCATACGCCGGAGTATCATCCTGCTACGATAGAAAAACTG
GAAGACGGCCTCTGGATGATTCATTCAGAAGAGGCAATTCATGGTGTGGCTCCCGGCCAG
TTCTGTGTAGTTTATGATGAGCATCATCATCGTTGCTATGGCTCGGGCGAGATTACGGTA
TAA
>61B_gene_id_258
ATGGAGATTTTAAAAAATCTATTTTATGGCTTCCCAGACCTTTGGGGAGGCGGAGTAGCC
CACTCTGTGATGATTCTTTCGCTGGTCATCGCCTTGGGTTTGTGTTTAGGTAAGCTCAGA
GTAAAAGGTGTTTCCCTGGGCTTGGCTTGGATTCTGTTCATCGGTCTTATCTTTGGACAT
TTCTCTCTCAACCTTGACGAGCATCTGCTCCACTTTCTCAAGGAATTTGGCTTGATCCTC
TTTGTCTACTCTATCGGTCTGGAGGTAGGTCCGGGCTTCTTCGCTTCGTTCAAGAACGGC
GGCAAGAGTCTCAACCTGCTCAGCATGATCGTTGTGGCCCTGAGTATCATTACTACCTTA
GTCATCTTCTCATTTTCGGGAACATCCATCACCTCTATGGCAGGTATCCTTTCGGGTGCC
GTAACCAACACTCCTGGATTGGGGGCAGCCCAGCAGGCATTCAGCGACCTGCGCCACATC
GACGCCCCATCCATCGCAGCCGGCTATGCCATCGCCTATCCTATGGGTGTGCTCGGCGTT
ATCCTCAGTTTCATTATATTAAGGTTTGCGCTACGCGTAGACAAGCAGAAGGAAGAGGAT
GAAGCTAAGCGAGGCAAAGGACATCTTGAAGCGATGACCCTGAACACCTTCGCCGTAAAG
GTTTCTAACCAGATGGTTTTCAAAGATACCGTCAAGCAGATCCGCTATCTCCTGAAGCGC
GACTTCATGGTTTCCAAGATTATCCGTAACAACGGCGAACGCCAGAACGAGGTGGTTAAC
GGACAGACCGTGATAGAAGAGGGCGACATTCTGCAGATTGTGGCTCATCCTACCGTAGAA
GAACCTATCATCGCCCTGCTCGGCGAGAAGGTTGACGTAAAGGACGAGGAATTCAGCAGC
GAACTCATCAACCGCCGAATCCTGATTACCAAACCGGGCATCAACGGCAAGAGCATCAGC
CAGTTGCAGATTAGAAGCAACCTTGGCGCCAACATTACCCGCGTGAACAGAAATGGTGTA
GACCTCATCGCGACCCCAGACCTGAAACTCCAGTTGGGCGACCGCGTAACCGTAGTGGGC
AAGGAACTCGCCATCGCTCATACCGAGAAGGTGCTGGGTAACCAGATGAAGCGTCTGAAC
TACCCTAACCTCATCCCAATCTTCCTGGGCATCATGCTGGGTTGTATCGTAGCCAACATT
CCGTTCTTCATCCCAGGCATCAACGAGAATCTGCGTCTCGGACTTACCGGCGGTCCATTG
GTAGTAGCCATTCTGATAGGTTATTTCGGACCGAAATACAACCTCGTTACCTACAATACC
ATTTCAGCCAACCTGATGCTTCGCGAAATCGGCATCTGCATCTTCCTGGCTTGCGTGGGT
CTCGGCACAGGCGAACAGTTTATCCAGACCGTAGCATCAGAAAGCGGACTGACCTGGATA
CTCTACGGCATCGCCATCACCATGATACCAATCATTCTGGGCGGCATCATCGGCAAGCTC
GTGTTCCACATCAATTATTATACATTACTCGGCGTATTGGCAGGTGCCAACACCAACCCT
TCTGCCCTGGCTTACGTACGTGAGCAGACTTCGGCAGATGCGCCAACAGTAGGCTATGCG
AATGTATATCCATTCGCCATGTTCCTCAGAATTGTAACCATTCAGATTATTATTTTTGTA
TTCGGATAA
>61B_gene_id_259
ATGACAGAAAAAGAATTGAAAACCTGCGCTTGCGTAGAGGACAACTGCAACTGCAAGGAA
ATAGCAGAATCAGAACTCAGAAGAAAACTCGACTTATTATTACGTACCGGTAGCATTCTC
ATGGAGAGTGCTGCCGACACATCCCGCATCATGCGAACCATGAAGCGTGCAGCAGCTTTC
CTCGGTCTCGACGAGCGATACATGCACCTTTACATCAACTGGAACGTGCTGATGGTAAAC
TATAGCGACGAGGAGCATTCCTTCTCCAAGTTCCAGAGATGCGAGAAGCACGGTATCAAC
CTCACCTCTATTTCCCAGGTAAGTAAGCTCACCTGGAAGGCCATCAAGGAAAACTATTCG
CTCGAACAGTATGAGCAGGCCCTGAACGACATCAAGGCCACCCCACGCAGCTTCACCCCT
TGGCAGGTAGCCATCGGTGGCGGTTTTGCCTGCGGCGGATTCTGCATCCAGTTCGGTTGC
GACTGGCCAGCCTTCTTCTTCTGTTCGCTTGCAGCCATATTGGGTTTCCGCCTGAGAATG
TTCTTGCCAACCAAAGGCTGCAACAACTATGTAGCCATCGGCATTTCGGCTTTCGTAGCC
ACCCTGATAGCCTGGTTGACCTCATTCCTTTCGCTCAATCCATCTATTGCCGAAGCGCTT
CCAACCTTCATGCATTCAGATACCCCTTGGCATCCGCTGATGGCGTGTGCCCTCTTCATC
GTGCCGGGAGTTCCACTCATCAACTTTGTGTGCGATATGCTCGACGGATATATTGAGGTG
GGAATGGTTCGTGCCCTGAACACCCTGCTGATGATCTTCGCGATGGCTTTCGGTATCGCC
TTCGCTATCCAGGTTTGCCATATCGACAACTTTGTGAAGGATCTTACGATGACTCCTCAT
CACGAATACTGGGAGTTTGCCATAGCAGCTGCCGTATCGGCCATGGGTTTCTCTACCATC
TTCAGCATACCTCGCCGTCTGTTGCCGGTTGTAGCCGTGGGCGGTATCATCGCCGTATGC
TTCCGCAATTTCGTCAATCTGGGTCCATCTAACGGCAACATCGGTCTCGACATGGGTCTG
AGCATCGGTTCGCTTGCCGGTTCTGCGCTCATCAGCATCATTGTGATCAAGGCGCGCCAT
TGGTTCCATACCCCTCACCAATGCATCACCATTCCTAGCGTTATCCCAATGGTACCGGGA
GTTCTGATGTATCGCGCCCTCTTTGCCTTCATCGACATTCATGGCGTGATAGGCGAAGTA
ACCGTGGGTATGAACAACCTCATCAAAGCTTCGCTCGCCATCATCTGCATCGCCCTGGGT
GTGGCAATTCCAAACGTATTCTTCCGCCGTTTCATCGCCGACAACCGCAAGCGCAAGCTG
CTTGCCATGCTGGTAGAAAGAAAGAAGAAGAATGGCGAATTCGTAGATTTGCACGAAGTA
GAAATCAAATAA
>61B_gene_id_260
ATGGAAATACGACAACTGAAATATTTCTTGAAGGTAGCCGAGACGCTCAACTTCTCAGAA
GCTTCGCGCAAGTTATACATCACCCAGAGTACCCTCTCACAACAGATTTCGCATCTGGAA
CAGGAGATTGGTCTGCCCCTCTTCGAGCGCAATTCTCATGAGGTTTACCTCACAGAGGCG
GGCAAGGAATTGAGACCTTACGCCCAAAACGCGGTCAATTCTGCCGAAGCCTGTGTAGAC
CACATGAACGATCTGAAGGAAATGCTTACAGGCGAACTGAACATCGGCGTAACGTTCTCC
TTCAGCAACATCATGTCCGAGACGCTCATCGCCTTTCTCCACGCCTATCCTCATGTAAAG
CTCAACATCCAATACCGCACCATGCAGGAACTGATGGACGGACTGAAGAAGCGCGAACTC
GACCTCGTTTTGGCTTTCAAGCCTCTGAAGAACGAAAAGGCGGTAGACAGCCGAGCTATT
TTCAGCAACCGTCTTGCCGCCATCGTGAACGTGAATCATCCGCTGGCGCGCCTTTCATCG
GTCAAGCTTTCCGATCTGGAGCGTTACGACCTCATCCTTCCTTGCAAGGGTCTGCAGGCA
CGCAACGCCTTTGATCACATGGTAGAGGGCAAAGATTTGAACTACAAGATTATGGTAGAG
GTGAATAATGTAAACATCATCTTCGACCTTCTGAGCCGCAGCAATCTGGTGACCATTCTC
TCCGAATCGACCACCATTCTGCAGAACGGCATGAAGGCGATTCCTATCGATGCTGCCGAC
AACGAAATGGATGGCTGCATCCACATTCTGAAAGATGCTTACATGAAAAACTCAGCCCAG
GAGTTCATCCGCATGCTGAGCCAGAGCACCAGCATCCTCGCCAACTTTGCGCTGAAGGAT
ATCCTGAGATAA
>61B_gene_id_261
ATGACAAGCAGTAATAAAGTTAAAGGCTTTGCGGCGGGTGTTGTTGCCGCAGTATGTTAT
GGTACCAATCCTTTGGGCACGCTCGAACTCTATGGCGACGGATTCAATTCCAGTTCTGTA
CTCATCTATCGTTATCTCTTGGCGGTACTGATGTTTGCCGTGGTGATGTTGTTCCGCAAG
GAGAGTTTCAAGGTGAAGTGGGGACATCTGATTCGTCTTGGCGTGCTGGGCTGCATGTTT
TCGCTCTCATCAGCTACGCTTTATGTCAGTTTCCATTATATGGCGGCAGGTATTGCCAGC
ACCATCCTCTTCGTTTATCCTATTATGACGGCCATCCTGATGACGGTCTTCTTCCACGAG
AAGGTAACGTGGTCTACCTCGCTTGCCATTCTTCTGGCGATATCGGGAGTAGGATTGCTC
TATCAGGGCGATGGAAACGATAAGTTGAGCACAGCGGGTTTTGCCCTCGTCATGTGTTCA
TCCCTGCTCTATGCCCTTTACATCATCTCCATCAACCAATGGAAGAATCCGGGCATGTCG
AACATCAAGTTTACCTTTTATATATTAGTCTTCGGACTGCTTACGATGTTTGTCTATTCG
TTTATTGCAGGCGAGCCGATACAGATGCTTCAAACACCTAAACAATGGCTCTGTGCTGCC
CAGCTGGCTTTGTTGCCAACGGTATTGTCGCTTTTCTTCATGACCATCTCCATCAATCTC
ATCGGCAGCACGCCAGCCGCCATCATGGGAGCCCTGGAGCCTGTAACGGCGGTAATCATC
GGCGTCTGCATTTTCGGCGAGAGTTTCTCCCTTCAGCTTGCCTTCGGCATCCTCGCCATC
CTGGCAGGTGTAACGATTATCATCGCAAGAAAGAAAGGGTAA
>61B_gene_id_262
ATGGAACAGATTAAGAATGATCAGCTCACACTTGAGATTTCATCTCTCGGAGCAGAACTT
CAGAGCATCAAGGATGCTAATGGTAATGAATATCTCTGGGATGGCGACGAGAAATACTGG
AACCGCCACTCTCCTATCCTCTTCCCTATCGTATGCGGATTGTGGAAAGACACTTATCGC
ACAGAGGGCAAGGAGTATCACCTTCCTCGCCATGGTTTCGCACGCGATACAGAGTTCAAA
CTCGTTGGCAAGACTGCCGACCGCCTCACCTTCGCGCTCATCGACAACGAAGAGACTCAG
AAGAACTATCCTTACCACTTCAACCTTGCCATTTCTTACCGCCTGCAGGGCAACGAGATT
CATGTCATCTGGCACGTAGAGAATACCGACGACAAGGAAATCTTCTTCCAGATTGGCGGT
CACCCAGCATTCATGGTTCCTGGCTGCAAGAAGGGCGAAGAAATGAAGGCTACCCTGAAA
CTCGACAACGAGGCTCCTGTTCGTCTCTATGGTAACGTAGGCGGATGCATCGACCGTCAG
GCTAAGGAAACCGTAGAAACCGACAAGGGTATCTGGGAAGTAAACGAGGAGACTTTCGCA
GAAGATGCTGTTATCTTCGACAAGAGTCAGGTTAAGCAGGTGAGCATTCTCAACGAGCAG
GGCGAACCTCATGTAACCCTCGAGTTCAAGACTCCAGCCGTAGGTATCTGGAACCCAACA
GGCAAGCACGCTCCATTCCTCTGCATCGAACCATGGTATGGTTTGAGCGACTGGGCTGAA
TATGATGGCGAGTTTAAGGACAAGTATCTGATGAACCGTCTACAGCCAGGTGCAAGTTTC
ATGAGTGAGTATATCATCAGAATTGAGAAATAA
>61B_gene_id_263
ATGGAAGAAAAAGACAATTTGCAACTCCCCGAGAACGCATTCCGCGAATTGAAAGACGGG
GAGGATTATAAGCCGCTGATGTCGCCTGACAAGGTTTATCCTGAGGTGAACGGATGGTCA
GTTACATGGGGAATCGTGATGGCAGTCATCTTCTCTGCCGCCGCAGCTTATCTGGGCTTG
AAGGTGGGTCAGGTGTTCGAAGCAGCCATCCCTATCGCCATCATCGCCGTGGGCGTAAGT
ACCGCTACCAAGCGGAGCAAGGCGCTGGGCGAGAATGTCATCATCCAGAGCATCGGAGCC
TGTTCGGGTGCTGTGGTGGCAGGAGCCATCTTTACCCTGCCAGCCATCTACATCCTGCAG
GCTAAATATCCGGAGATGACTACTTCGTTTATGAAGATCTTCATGGCTTCTGCCCTGGGA
GGAGTGTTGGGAATCCTTTTCCTTATTCCTTTCCGCAAGTACTTCGTAAGCGATATGCAC
GGCAAGTATCCGTTCCCTGAGGCCACGGCTACCACGCAGGTACTGGTGAGCGGAGCCAAG
GGAGGCGACCAGGCTAAGCCGCTGCTCATAGCCGGACTGGTGGGTGGTCTTTACGACTTT
ATCGTAGCCAGTCTGGGATGGTGGAACGAGAATTTCACATCGCGTGTGGTAAGTCTGGGA
TGCGACCTGGCTGACAAGGCTAAACTCGTATTCAAGGTAAACACAGGTGCTGCCGTATTA
GGTCTGGGTTACATCATCGGTCTGAAGTATGCCTTCTTCACCTGTCTGGGTTCGCTCGTA
GTATGGTGGCTGATTGTTCCGGGCATGAGCGTTATCTTCCATGATAGCGTGCTGAGCGCC
TGGGATCCTAGCATCGTGAAGACCGTGGGTGCGATGAGTCCGGAGGAAATCTTCCGTGCC
TACGCCCGCAGCATCGGTATCGGCGGTATCGCCATGGCAGGAATCATCGGCATCATCAAG
AGCTGGGGCATTATCAAGAGTGCCGTAGGTCTGGCTGCCAAGGAGCTGAAGGGCAAGAGC
GATGTGGATGAGAACGTGAAGCGCACCCAGCGCGACATCTCTTTCAAGATTATCGCTATC
GGTTCGCTTGTTACCATCCTCGTAACCTTCCTCTTCTTCTGGTTTGGCGTGATGGAGGGC
AACCTTCTCTTCGCCATTATCGCCATTCTGCTCGTGGCTGCCATCGCCTTCCTCTTTACT
ACCGTAGCGGCTAATGCCATCGCTATCGTGGGTTCAAACCCTGTTTCGGGAATGACCCTG
ATGACGCTCATCTTCGCCTCTGTGGTGATGGTGGCTGTAGGCCTGAAAGGTCCTGGCGGC
ATGCTGGCTGCCCTGATTATGGGTGGTGTGGTTTGTACAGCCCTCTCGGTAGCAGGTTCG
TTTATTACCGACCTGAAGATTGGTTACTGGCTGGGAACAACTCCTAAGAAACAGGAGGGA
TGGAAATTCCTCGGTACCCTGGTGAGTGCGGCTACCGTGGGCGGTGTGATGATGCTGCTC
AACGAGACTTACGGTTTCGCATCGGGTTCGCTTGCAGCTCCTCAGGCTAATGCTATGGCT
GCGGTTATCGACCCTTTGATGAATGGTGTGGGAGCTCCTTGGGTGCTCTATGGCATCGGA
GCCGTGATAGCCATCGTGCTGACTTATTTCAAGATTCCTGCCCTAGCTTTCGCTCTGGGT
ATGTTTATTCCGCTGGAACTGAACGTTCCTCTGCTCGTGGGTGGAGCCATCAACTGGTAT
GTCACTTCGCGCAGCAAGGATGCCAAGGTGAACAGCGAACGTGGTGAGAAGGGAACGCTC
ATCGCCAGCGGCTTCATCGCCGGTGGAGCCCTGATGGGTGTGGTTAGCGCCCTCCTGAAG
TTTGGCGGCATCGAGGTAAGTATCGCCGACAGCTGGTGGGTTAATCCGATGTCTGAGGTT
TGTTCGCTTCTGGCTTACATCTGCCTCATCGGTTTCTTTATCAGAGCCACAAAGAAATAA
>61B_gene_id_264
ATGCAGAGCCGGTTGAAACGTGAGAAACTCCGTCATCAGGAAGAACTCGACCAGTTGGAA
CTCAAGCAGGATCAGGAGATGAGAGATGCCCGCCTGCAGTTCTTCACGATGATAGCCCAT
GAAATCCGTACGCCGGTAACGCTTATCATCGGACCTTTGGAGAGTCTGAAAGAGCATTGG
AAACAGGTTTCCGGAAAACTTTCCGATGGTGAGACTATCACGCAGACGCTTTCTGTTATC
GACCGTAATGCCCAGCGGTTGCTCCTGCTAGTTAATCAGCTGCTCGATTTCAACAAAGTG
CAGCAGAAGGGCATGCAGGTTCATTTCCGTTTGAACAACATTTCGAAGCTGATGCATGCT
GTGGCAGAGCGCTTTGCTCCTACCTTCGAGCAGAAAAGCATTCGTCTTGATGTAGATTAT
CCAGCCGATGAGCTCGTGGCGATGATTGATCAGGAGGCCATTACCAAGGTTATCAGCAAT
CTGATGACCAACGCCTTGAAATATACCGAGGATTATGTACGCTTGTCCTGCCGCTTGCTG
GAGGATGGAAACCATTTCCGCATAGAGGTGGAAGACAACGGATTGGGAATCAGTCCTGAC
GAAAAGGAGAAAATCTTCGGAGTTTTCTATCAGGCACGCGACAACAAACCGGGAACCGGA
ATCGGTCTCAACATCGTGAAGAATCTCGTTGGGGCTCATCATGGTATGGTTGAAGTAGAA
TCTGCAGTAGGTAAGGGATCTACCTTTATCGTAACCTTGCCGCTCAACCAGATGGATGCT
GTGGTAGAGAAGGCAGACGAAATGGTGAAGGAAGAAGAAACTGTTGCTGAGGAAAATCTG
CTGACAGATGAAACTTCAGTTGAGCAAGGTTCTCAAAAAGCAGGCGTTGCTGTTGCCAGT
CCGCTTCGTGAACCGGCAAAACCGACGATGCTGATTGTGGATGATGATGAAGACATGCGC
CAGTTTGTGAAGGCTCATTTCGAAAAGATGTATACGGTTTATACCGCCGACAACGGAAAG
GATGCGCTCCGTAAACTGGAGAAACATCCGGTTTCGCTCATCATAAGCGACTGGATGATG
CCGGAGATGGACGGTCCGGAGTTCTGCCGTAGGGTGCGTGAAAATTCTGAATATTCTCAT
CTCCCGTTCGTGATGCTCACAGCAAAAACCGATGATGCGGCGAAGACGGAGAGTATGAAC
TGTGGAGCCGATGTCTACATAGAAAAGCCGTTCTCGATGAAGTATCTTGAGGCAAGCGTA
AGACAGCTTCTTGAGATGCGCCGTCTGTTGAGAAGTAAGTTCTCTCATACTCCGCTTGAG
CCGATAGCAGAGATTGCTCCAACTCAGGTTGATAATGCGTTCCTGGAACGAATGTCTCGC
ATCATCGAAGAGAATGTGGCGAATCCGGAACTCAACGTGGCGTTCCTTGCTGAGAAGATG
GGCATAAGCCGCTCTTCGCTCTTTAATAAGATTCGCGGTCTTGCCGATGTTACGCCAAAC
GAGATGATCCAGCTCGTGAAACTTAAGAAGGGCGCAAAGCTCCTGAAAGAAGGAAACTAC
CGCATCAGCGAAATCAGCTATATGGTAGGTTTCAGCAGTCCTAGCTATTTTGCCAAGTGC
TTCCAGAAGCAGTTTGGCGTCAAGCCGATGGATTTCGTAGCTGCGGAATCGTAG
>61B_gene_id_265
ATGGGCATCAAGGGATTCAAGGTGGATTTCATGGACCGCGACGACCAGACCGCCATCGAA
ATGGTGGAACGCCTGGCTGCCTGCACAGCCAAGCATCATCTCATCCTCGACCTGCACGGC
ATCTACAAACCGGTAGGTCTGAACCGCACCTATCCTAACATCCTCAACTACGAGAGTGTT
TTCGGTATGGAAGAGTGCCGCTGGACGGAAGCCAAGAATGATATGCCACTCTATGATGTC
ACCTTCCCATACATCAGAATGATGGCAGGACAGGTGGATTTCACACCGGGAGCGATGAGA
AACGGAACCCGAGACAACTGGAAGGCTATCTACACCAAACCGATTTCGATGGGAACCCGA
TGCCACCAAGCTGCCTGCTACATCGTACAGGACAGTCCGTTTACGATGCTCGCCGACACC
CCTACCAACTATGAGGCTGATGAGCCATACACCCGATACATTGCTTCATTGCCTGTAGTC
TTCGACAAGACCATCGTGCCACAGGGCGAAATCGGAAAGTATATCGTTACCGCCAGAAAG
AAGGGCAACGACTGGTATGTTGGCGGTCAGAGCAACTGGGATGAGCGCACGCTCACCCTG
AAGTTTGACTTCCTCACAGATGGCGATTACGAGGCTATCGTATTGAAAGACGGTATCAAT
GCCAATCATGATGCAGAAAACTACAAGATAGAGAAATCTGTCATCAATCAGAAATCGGAA
ATGAAAATCCATCTTGCTTCGGGCGGTGGATTCGTCATCAAGGTTATCAAGAAATGA
>61B_gene_id_266
GTGGATTCGTCATCAAGGTTATCAAGAAATGAACATTTTAAAAAAGAAGTTGATATGGTT
AATAAGAATATAATTGTAACACTATTCGTAACAGCAGCTGCGGCAGCACCTGAGACAGGT
GCTGCCCAGAAAGCTGCCTACAACACTCCGGGAGCCGGCAACCCTATCCTGCCTGGTTAT
TTTGCCGACCCAACCATCAAGAAGTTTGGTGACACCTATTATATATATGCTACTACCGAT
GGTAGCGGAGCCGGTTTCGGACCGGCACAGCTCTGGTGTAGCAAGGATTTCAAGAACTGG
ACCCTGATGCCGATGAACTGGCCAGACAGCCACTGGATCTGGGCACCGGATGTAATGCAG
AACGAAGCCGACGGCAAATATTACTATCTCTACTGCCAGCCTTGCAAGCTCCATCTGGGT
GTGGGCGATACACCTCGTGGTCCTTGGAAGAACGTGCTGGGCGAGAGCGAAGCCGTGCTC
GTACCGGATAGATTCGTAAAGAATGCCATCACCCTGGATGGTCAGACCTTCCGAGATGAT
GATGGTTCGGTCTATATGTATTGGGGCACCTGGGGCATCTACAAAGGCTTCGGTTGTGGA
GCAGGTAAGCTGAATCCTGACATGAAATCATTCAGCGAAACCAAGCTCATCCCGAACACC
GAGGTTACTCACTTCTTCGAAGCTCCATTCGTCTTCAAGCGCAACGGCATCTACTACTTC
CTCTACTCCTGCGAGCATTGCGAGGATGCCAGCTACCGCGTAGATTACGCCACAGCCAAG
AGTCCGCTCGGTCCTTATACCTACCACGGCACTATCCTCAAGACCAATGCCGATGGAACC
GTTCACGGTCCGGGACACAACAGCGTGCTCCAGGAAGGCGACAACTACTACATCGTATAT
CATCGCCATGACAATCCGCATTCCAACCGTGGATTCCATCGTCAGGTGGCAATCGATAAA
CTCGAATTCAATGCAGACGGTACCATCAAGGAGGTCATTCCAACCCACGAAGGTCTCGAT
CTGAAGCCAGAAATGAAGGTGGCAAAGAACCTCGCATTCGGCACCAAGATTACAGCCTCT
TCCTATTACGACAACGACTTCCGTCCGGAATATGCGGTTGATGACAACAACGGCACACTC
TGGCGCCCTCGCACCACCGGACCAGCCTGGATCCAGCTCGACCTGGGCAAGAAGCAGAGC
ATCAAGAGCATCTGGACTCAGTTTGAATACGGAACACAGTTCTATCAGTATCTCATCGAG
ACATCGAATGATGGCAAGCACTGGCAGACCTTCTCCGACAAGCGACAAAACCGTCTGGCT
GGTTCGCCGATGGTAGATTTCGGAAATGCCAAGGCGCAGTACATCCGCCTCACCTATACT
GGCGGACAGAAGAATGGTTTCGGTGGCGCCATCTGGAACATCAAGGTTTACGGTTCCGTA
GAAGATTCAGCCCCACAGCAGTGGCTCGGTCTGACAGCAGCCGATTTCGATGGTACAACC
TGGCATAACAACGAGGGAATGCTTGCCGGCAAGTTCTCGCTCCTTCAGGGCACCGCCCTC
AGAGAGCGCATGGCTGGCAAAGATGCAATCACCCTGCAACCAGGTGCCCAGCTGGTGATG
ACTCATCCACAGCTCGGCAAGACACGCAAACATACCCTCACCGCCCAAGCTTTCGACAAC
GGAAGCTGGCATCAGATAGATGAAAACGATCCTCGACTGAATCTTTCTGAAGGAAAACTG
GAAATTCTTGCAGGCGAAAAACAATTTACCCTCACCAATCTCCGTTATTATAACTGGGAA
CAGGAGGCGGCAGAAAAGGCTTTCGATGCCCAGAGCAGCATCGTGCGTGAGGCAGTAGCC
GACAAGAACAGTCAGGGACTGGTGGTAGATATCAGCGCTGACTACTACAACGAGGGCGAT
ACCGTGCCTTACATCAAGAACGGCAGCCCGCTAAATATTCACCTCAAGGGCGAGTTCGAG
ACGCAGCACGATACAGCAGCCATCATCAAGACCATAGAGGGCAAAAAGGCATTCGCCTTT
ACCGGCAAGGAGAGTTACAGAAGCAACTTCATGCTCCCAGCCACTATCCGCGACAACGCT
CCATATACCATCGAGGCATGGATTCTGAATTCGGAGATTGCCGAGAATGAATGCGTAGCC
GATTTCACCTCTTCTCACGATGAACTGGAAAAGCTGATGCTGGTAAACGGCACCGAACCA
CGCTGCGGTGTGATGAACCACTACGGATGGTATGAGGATGCCGGCTACAAGGAGATGAAG
ACCCTGGAAGGCAAGTGGCAGCACGTATATGTCTGCTTCGACGGCAGAATCGAGAGCATC
TACATCAACGACAAGCTCATCAGCCAGAAGGATATCCAGCTCCTCGTCAAGCCATCGCAG
TTTATGCTTCTGGGCAAAAATGCCGAAGAGGCATGGCCTTTCTCAGGCTATCTGCACTCA
TTAAAACTCTGGGATGAATACATTCCTTACAAAAGACAAACAAAATAA
>61B_gene_id_267
ATGAAGAAGATTTTAGTAACATCAGCCTTGGCAGCATTGGCATTGATGCCTGCTTCGGCA
CAGAAGGTAAACAAGAGCTCGGGTGGTTATCCTATCACTCCGGTGCCTTTCACATCAGTA
AAGGTTTGGAACAATACGTTCTGGGGACAGCGTATCGAAACCTCTCGCAAGGTAACCATC
CAGCTGGCTTTCAGCAAGTGCGAAACAGAGGGAAGATACAAGAACTTTGAACGCGCAGCT
CATCCCAGCGACACCTATGATGTGGGCAAACTGATGCCCTACAGCTTCGACGACACCGAC
CCATACAAGACCATCGAGGGTGCCAGCTACGTGCTGCAAACTTATCCTGACAAGAAACTC
AAGGCTTATATCGATAGCGTGCTCGATATCATCGCTCCGGCTCAGGAGGCTGACGGATAT
CTCTATACCGCACGTACACAGAACCCGAAGCATCCTCATTTCTGGGCTGGCGACAAGCGC
TGGAGCAAGGAAGAGGATCTGAGCCACGAGCTCTACAACCTCGGTCACATGGTAGAAGGT
GCCGTGGCTCACTGGCAGGCTACAGGTAGCCGCAAGTTCCTCGACATCGCTATCCGCTAT
GCCGACTGCGTGGTTCGCGAGGTTGGTCCTAACCCAGGACAGGCTTGTGTGGTACCGGGA
CATCAGATTGCCGAAATGGCACTCTGCAAGCTCTATCTCGCTACAGGCAACAAGAAATAT
CTCGAAGAGGCTAAGTTCTTCCTCGACTATCGTGGCAAGACATCTATCAAACAGGAATAT
TCTCAGAGCCACAAACCGGTATTGGAACAGGACGAGGCTGTAGGTCATGCCGTACGTGCT
ACCTATATGTATGCTGGTATGGCAGATGTAGCTGCCCTCACCGGCGATACCGCCTATATC
CACGCCATCGACCGCATCTGGGACAACATCGTGAGCAAGAAGCTCTACATCACCGGAGGT
ATCGGAGCTACCAACAACGGCGAGGCTTTCGGCAAAAACTACGAGTTGCCTAACATGAGT
GCCTACTGCGAAACCTGCGCAGCTATCGGCAATGTTTATGTCAACTACCGTCTCTTCCTC
CTCCACGGCGAGAGCAAATATTACGATGTATTGGAGCGTACCCTCTACAATGGTCTCATC
AGTGGTGTGAGCATGGACGGCGGCGGCTTCTTCTACCCTAACCCATTGGAGAGTATGGGT
CAGCACCAGCGTCAGGCTTGGTTCGGCTGTGCCTGCTGCCCTAGCAACATCTGCCGCTTC
CTACCATCCCTCCCAGGCTATGTATATGCCGTAAAGGATAAGAATGTATATGTCAACCTC
TTCCTCAGCAACTCTTCTTCTCTGAAAGTGGCTGGCAAGAAGGTTTCCCTGAGTCAGGAT
ACACAGTACCCTTGGAACGGCGACATCGCCATCAAGGTGGATGACAACAAGGCAGGTCAG
TTTGGTATGAAGATCCGCATCCCAGGCTGGGTAAAGGGTCAGCCAGTACCATCAGACCTT
TACTACTACAGCGACGGCAAGCGACTGGGCTATACCATCACCGTAAACGGCAAGAAGGTA
GAGGCTAAGGTAACAGAGGATGGCTATTATACTATCAACCGCAAGTGGAAGAAGGGCGAT
GTGGTTCGCGTTCACTTCGATATGGAGGCACGCACCGTACGTGCCAACAACAAGGTAGAG
GCCGACCGTGGCTGCATCAGCATCGAGCGTGGTCCTATTGTATATTGCGCAGAGTGGCCA
GATAACAAGGGCTTCGACATCATGAGCATCCTGGAGAACCGCGAACCTCAGTTCGCTGAG
GGCAAGCTCTCGTACGATGGTTTCATCGACCCTAAATATAAGAATGTACTGACACTCTAC
AAGGGTCAGAACATGGAGACCTTGACCGAGAACGTGCAGACCCTCGCCTACGACAAGAGC
GGCAAGCTGAGCACCAAGGACCAGACCCTGACTCTCATCCCATACTTCGCCTGGGCTCAT
CGTGGCAACGGCAACATGAAGGTATGGTTGCCACAGGATGTCAAGGCTGCCAAGCCATCA
GCTCCTGCAACTCTCGCAGCTCAGGCTAAGGTAGAATTCTCTTCTCCTGTACCAGCCAAG
AGCAGCATCACTGACGGACTGGTTCCAGCCGATGAGAACGACCGTTCTGTCCCATACATT
CACTGGTGGCCTAAGAAGAACACCACAGAGTGGATTACCTACACTTTCCCTGAGAGCAAG
GAGATCAAGACCAGCACCGTATATTGGTACGACGACCAGCCATGGGGCGGTTGCAAGGTG
CCAGACAGCTGGAAGCTCTACTATCAGGACGAGGCAGGCAACTGGAAGGAAGTTCCAGGA
GCCGATGCTTATCCATGCAAGCGAGGTGTAGCCTGCATCGTGAATTTCGACCCAGTGAAG
ACCAAGGCTGTGAAGCTCGAACTGAAGCAGCCAGAAACTCTGTCCTGTGGTTTGTTTGAG
TGGAGCGTGAAGTAA
>61B_gene_id_268
ATGATTATGAATATGCTAAATAAGAAAATAACTTGGAGAAAACAACATAAATGGTTAGGC
ATCGGTATGAGTTTTTTCATACTGATGTTCTGCTTGTCGGGTATTTTGCTCAACCATCGT
TCGCTTATCAAAGATGTGGACGTGAGCAGGAAATATCTGCCAAGTCGCTATGAATTTAAG
AATTGGAATGGCGGGTTGCTGAGAGGAACGCTTGCTTTGGATGATGCCATATTGCTGTAT
GGAAACGGGGGAATCTGGCAAACGGATTCTACAGCATCCACATTCAAGGACTTTAATAAG
GGGATGCCAGCAGGAGCAGACTGCCGACAGATAAGAAATGTTATCAGAACGGATGATGGT
TCTGTCTGGTCGGTATCTCCATTTGCACTTTACCGGTTGGGGAGTCACAAAATATGGAAA
AGCGTAACTCTTCCGACAGAGCCGGAAGAGAAGTTGAGCGACATTTCTGCTCATGGAGAT
ACGCTTTTGGTTCTCAGCCGCTCCTATGCTTATGTTTCCTTGCCACCTTATCAGAACTTC
CACCGGATAGAATTGCCTATGCCAAAGGAGTATGATGGGAAGGTTACAGTCTTTCGTACG
ATATGGCTGCTTCACAGTGGAGAGTTGTTTGGCAGCATTGGTAAACTCATCGTAGATGGC
ATTGCCATCATCCTGGTGTTGCTCTGCATCTCAGGTCTTATCTTCTGGTTAAAGCCTAAA
CAGAAGAGGTTGCTTCGCTTTTCGCTGCAATGGCATGACAAAATAGGCCGATATACCATC
ATGCTTACTTTGTTGATAGCCCTGACAGGTTGGTGCCTTCGTCCACCTGTGATGATAGCC
TTGGTGTTGAACAAGATGCCGTCTATTCCAGGGACGACGCTTCATAGCAAGAACCCTTGG
AATGACAAACTCCGTGTGGTGCGTTATGATGAAAAGTTCGGTGACTGGCTCTTGTCAACT
TCGGATGGTTTCTTTTCCGTGAATTTCCAGACAGGAAAGTTGGAGTCCATCTCCAATACT
CCACCAGTCAGCGTTATGGGATTGAATGTCCTTCAGCAAAACAAAGATGGTAAATGGTAT
TGCGGTTCGTTTAGTGGTCTCTTTGTTTGGGATAGAGTAAAGGGGACAACCGTTGATTAT
TCTACCGGGAAAGCTGCTTTAAAGAACGCTGGCGCACCATTCGGAAAAAAGGCGATAGCA
GGTATGAGCCAGGATTTCTCTGATACGCCTGTCATTGCTGAGTATAATGAAGGAACCGAC
TTTGCGCCACAACCCGCTTATATGAACCAACTGCCCATGTCATTATGGAATGTGGCTCTG
GAGGCTCATAGCGGTAGAATCTTCATAGGTAGTATTGCTACATATATATTTATCTTCGTG
ATGGGAATACTTGCCGTATGGTGTCTTTGGTCTGGGTATGTCATTAGACTGGTGAAGAAA
AAATAA
>61B_gene_id_269
ATGAAAGAACAGAAGGACGTTAGGCAGCGTATCGAAGAAGGTGAGTTCGCACAGAGTGCA
GAAATCAGTGCGAGCTATCTGGATGAGGACATCTTGATTATAGATAATGTCAAGGTGTTG
CAGAACCCCGACCCTATGAGATTCCAGATGAACATGATCGCATCCTGTCAGAGAGGCAGC
CTGAGAGCTGAACTCAACGGGCGGGAACTCACCGTGGAGAAGGGCGATATATTTATCAGT
CCGCCTAACTCTATTCTCGACATCAAAGAGGTGTCGGAAGATTTTGCATGCACAGCCATG
TGTGTCAGCAATCACGGCTTGCTTGGTATTCTTCGTTCTCATATCTCGGTATGGAACCGT
GCCATGTATGTGAGCAAGGTTTCGGTGTTGAAGATGAACGAGGTGGATATGGTGTTCTAT
TCTAAGTTTACCGACTTGGTGCGCCTCTGTCTGGATCCGAAGTTCAACGATCGCAGTTCA
TGGAAACCTTATCGCCGTGAGATAGTGGAGACGCTCCTGAAGAGTGCTCTCCTTGCCGTG
AGCAATCTTTTGCTGACAGATCTCCCGAAAGAAACTTTGGGAACCAGTGCCAGCGATTTC
TTTGATAAGTTCCTGGAGATGTTGCAGCAGAGCGAAATCAAGCATCAGCCTGTAGAATAT
TTTGCGCAGCAGCTTTGCATCACGCCCAAATATCTCTCCATCATCTGCAAGCGCCATTCC
GGCAAGACAGCCATCGAGTGGATTACGGAGTATACGCTTGCTGATATCACCTATTATCTC
CGTTCTACAACGAAAACAATCAAGGAGATTTCAGGTATACTGGGCTTCTCCAATACCTCA
TTCTTCGGTAAATATGTAAGAGAGCATCTGCACATGTCACCTCTGAAGTATCGTGAAAGT
TTGAGAAAACAATAA
>61B_gene_id_270
ATGAGAGGACTCGTTATTAAAAATACAGGCAGCTGGTACACCGTCAAGACAGACGATGGC
CAGCTGATTGAAAGTAAAATCAAGGGCAATTTCAGATTGAAGGGCATCCGCAGCACCAAT
CCTGTGGCTGTAGGTGATTATGTGCAGCTTATTACCAACCAGGAGGGTACGGCATTTATC
TCTTCTATCGAAGACCGCCAAAACTATATCATTCGTAAATCACCTAACCTCAGTAAGCAG
AGTCATATTCTGGCAGCTAATGTAGACCAGGCGCTGCTTGTGGTAACGGTGAATTATCCG
CAGACTTCTACTACCTTCATCGACCGATTCCTGGCTGGCGCTGAGGCCTATAGAGTACCT
GTTATCATCATCTTCAATAAAAGTGACATACTTTCAGAAGAAGAATTGCATTACGAGAAG
ATGATGTGTACGCTCTATGAAACCATCGGATATAAATGTATCGAATTGTCGGCAGCTACA
GGCGAAGGTGTTGAACTGTTGCGACCTCTTATCAAGGATAAGAAATCTTTGTTGAGCGGC
AACAGCGGGGTAGGAAAGTCAACCCTCATCAACCAGCTCATTCCTGATGCAGAGCAGCGT
ACCGCAGAAATCAGCGAGGCGCATAATAGCGGAATGCATACCACAACCTTCAGTGAGATG
CTGGAACTGCCGGAAGGTGGTTATCTCATTGATACTCCGGGCATCAAGGGCTTTGGTACC
TTTGATATCGAAAAAGAAGAGTTGACCAGCTATTTTAAGGAAATCTTCAAGTTCTCTCAG
GATTGTAAGTTCTCTGACTGTACCCATACCCATGAACCGGGGTGCGCGGTAATCAAGGCG
GTTGAGGAACATTATATTGCAGCTAGCCGCTATCAGAGTTATCTCTCTATGTTGGAGGAT
AAGGACGAAAATAAATACAGAGAGGCTTTTTGA
>61B_gene_id_271
ATGATAGACGTTAAAGAAACTTTGAATTCTGCAGCAGAGCGTATGGAGATGGCAGCAATG
TATCTCGCAGAGGAACTCTCTCATGTTCGTGCTGGTCGTGCTAATGTAGCCATCCTCGAT
GGTGTGCGTGTAAATAGTTATGGCAGTATGGTTCCTCTGAACCAGGTAGCTACAGTTACA
ACCCCTGATGCCCGTACTATCGCTATCCGCCCTTGGGACAAAAAGGCTATCAAGGATATC
GAAAAGGCTATTATGGATAGTGGTGTAGGTATCACTCCTGAGAACAATGGCGAAATCGTA
CGTCTGGGTATTCCTCAGCCAACAGGTGAGCGCCGTAAGGAACTCGTAAAGCAGTGTAAT
AAGATTGCTGAGCGTGCTAAGATTGAGGTGCGCAACGTGCGCCAGGAAATCAAGGAGAAG
TTGAAGAAAGCTATCAAGGATGGACTTTCTGAAGACTTGGAGAAGGATGCTGAGAACGAT
TTGCAGAAACTCCACGACAAGTACATCAAGCAGCTCGAAAACCTGATGGACGAGAAGGAG
AAGGAAATCATGACAGTCTAA
>61B_gene_id_272
ATGAAAGCTGTAAAGCCTAAGAAGAATCTCGGTCAGCACTTCTTGACCGACCTCAATATA
GCAAAGCGCATCGCCGATACGGTGGATGCCTGCCCAGATATACCTGTTCTCGAAATCGGA
CCAGGTATGGGCGTTCTTACCCAATATCTCGTAGAGAAACCAAGACCCGTCAAGGCAGTG
GAAATCGACTCGGAGTCGGTGGCGTATCTTCATGAGAATTTCCCGACACTCAAGGATAAT
ATTATCGGTGAAGACTTCCTGAGAATGGATTTGAACCAGATATTCGATGGAAAGCAGTTT
GTACTGACAGGTAATTATCCATACGATATCTCATCGCAGATATTCTTCAAGATGCTCGAT
TACAAGGATCTCATTCCTTGCTGTACCGGAATGATTCAGCGCGAGGTGGCATTGCGTATG
GCATCAGAACCAGGCAACAAAGCCTATGGTATCCTCAGTGTGCTCATCCAGGCATGGTAT
GATGTGGAATATCTCTTTACGGTAGATGAGAATGTGTTCAACCCACCACCAAAGGTAAAG
AGTGCGGTAATCCGTATGACTCGTAACAAGGTGACTGATCTTGGCTGTGATGAAAAACTG
TTTAAGCGTCTGGTAAAGACAGTCTTCAACCAGCGTCGCAAGATGCTCCGTGTAAGCCTT
AAGCAGATGTTCCCGGGTGTAACCCCACGCGAGGATTTCTACACCACCGACATCATGACC
AAGCGCCCTGAGCAGCTCACTATCCAGCAGTTTGTAGAACTCACCAACTATGTGGGCGAA
GAATTGAAAAGATTAGAATTAATAAAATAA
>61B_gene_id_273
ATGGATATAAAGAAGATAGCAAACAACATATGGAAGGTGGCTTTGTCGCTCATTCTGGGT
GGCGCCATCCTTTATTGGATGTATCGCGGATTCGACTTCAAGCAAGTAGAAGATGTTCTG
CTTCACAAGATGAGTTGGACCTGGATGCTGCTGTCGTTCCCTTTTGGCATCTCTGCCCAG
GTGTTCAGAGGATGGAGATGGAAACAGTCGCTGGAACCATTAGGCGAGAAGGCCCGCTCC
AGTATCAGCATCTACTCCATCTTCCTGTCCTATGCTCTGAGTCTTGTAATTCCTCGTGCG
GGCGAGTTTGCCAGATGCGGCGTATTGAAGAAATGGGATGATGTTTCGTTTCCGAAAGCC
TTGGGTACCGTCGTTACAGAAAGAGCCATCGATTCACTCCTCGTGCTGCTGATTACGGCG
CTGGTCTTTGTGATGCAGATTCCGGTATTCCTCAATTTCTTTGAGAAAACAGGTACGAGC
ATGGACAGTTTACTCAGCCAGTTTACAGCCACAGGTTACATAGTGACAGCTATCTGTGGC
ATAGCAGTACTCATCCTGGCTCACTATCTGCTCAAGCGACTCGCTATATATAATAAGGTG
AAAGCAACACTGGGAGGACTCTGGCAAGGTATCATCTCGCTGAAAGGTGTCAGAAATGTA
CCGCTCTACATCGCCCTTACACTGGGCATCTGGTTGAGCTATTTCTTCCACTACTATCTC
ACCTTCCAATGCTTCGAGGCAACCTCCCATCTTAATCTGATGTGCGGTCTGGTGACATTC
ATCGTGGGCAGCATAGCGGTCATCGTACCAACTCCTAACGGAGCCGGACCTTGGCATTTT
GCCGTCAAGACAATGCTCATACTCTATGGCATTCAGGCAAACGATGCCCTCTTCTTCGTT
CTCATCGTACACTCCGTGCAAACCCTGCTTGTAGTCCTTTTGGGAATCTATGCCTGGATA
GCACTGGCGTTTACCGGGAAAGTGAGGAGTGAAGAGTGA
>61B_gene_id_274
ATGGCTGACATTAAGAATTTGAACCCAGTTGAAATCTGGCGTAACTTTGACAAGTTAACA
CAAGTTCCACGTCCATCTGGACATTTGGAAAAGATTCAGGCTTATTTGCTCGATTGGGCA
AAAGAAGCAGGTGTAGAGGCTTTCCAAGACCCAGCAGGCAACATCGTGATGCGCAAACCT
GCTACTCCAGGTATGGAGAACCGCAAAGGCGTTATTATGCAGGCGCACATGGACATGGTT
CCTCAGAAAGCACCAGACAGCAAGCATAATTTTGAAACAGACCCTATCGAAACCATCATC
GATGGCGACTGGGTACGTGCTAATCATACAACACTCGGTAGCGACGACGGACTTGGCGTA
GCTACAATCATGGCTGTAATGGAATCAAAAGATTTGCAGCATGGTCCTATCGAGGGCTTG
ATTACCGCCGACGAAGAGACAGGCATGTATGGTGCCAACGATCTCCCAGCAGGCGAACTG
AACGGCGACATTCTCTTAAACTTCGATACCGAGGTTTGGGGTGAGTTCGTTATCGGTAGC
GCTGGCGGTATCGACATCACAGCAACTCTCGACTATAAAGAGGTAGAAACCGACAAGGAA
GATGCTGCCGTTAAGGTAACCCTCAAGGGATTGAAAGGCGGTCACTCCGGTATCGAAATC
AACGAAGGCAGAGCGAATGCCAACAAGTGCATGGTTCGTTTCGTGCGTGAAGCTATTTCA
GAACTCGATGCCCGTCTAGCTTCATGGCAGGGCGGCAACATGCGCAATGCCATCCCATTC
CAGGCTGAGGTTGTTCTGACCCTGCCTAAGGAGAATATTGAAGCTTTGAATGACCTGGTA
GCAGACTGGAAGGACGAAATCTGTGATGAGTTCGAAGGCATTGAAACAACTGAGAACATC
GAGTTCTTCGCTGAGAATGTAGAGACTCCTAAGATGCAGGTTCCTGCCGAAATCCAGGAT
AATCTTGTAGATGCAATCTACGCTTGCCACGATGGCGTATTGCGTATGGCTCCATCTATG
CCTGAAATCGTAGAGACCTCTTCAAACCTCGCAATCGTTGAGATTGGTGACGGCAAGGCT
GCTATCAAGATTCTGGCCCGTTCTAGCCACGAATACTACAAGATGTATCTTGCCACAATG
ATAGAAAGCTGTTTCAACATGGCAGGCATGAAGGTTGAATTCAGCGGCAGCTATATGGGA
TGGAACCCTAACCCTAAGAGCGACATTCTGGAACACGTATTGAAGGTTTACAAAGAACAG
AACGGCACAGACGGTAAGGTACAGGCTGTTCACGCAGGTCTGGAGTGCTCTATCATCCTG
AGCAAGTATCCTAACCTCGATGTCGTATCATTCGGTCCTACCCTTCTTAGCCCTCACACA
GCCAATGAGCGTTGCCAGATCAGTTGCGTAGCTCCTTTCTGGAACCTCGTCAAGCAGCTC
CTGACAGAGATTCCTGCAAAGTAA
>61B_gene_id_275
ATGAAGACTTATTGGAATATAGACAAGAATCTGACTGTACTCAATGAGTGGCAGCCAAAC
TGCTGGATACAAGTAACATGTCCAACTGATGAAGACCAGCGCTTGCTGGAAGAAGAATTC
AAGATCCCTGATTATTTCCTCTCGGATATCAGCGATACTGATGAGCGTGCCCGCTATGAA
TATGACGATGGCTGGATGCTCATCATCCTCCGTATCCCTTATGTCAAGGAAATACGCAGC
CGTACCCCATACACCACCGTGCCTCTGGGTATCATCCATAAGCGCGATGTTACCATCACC
GTATGCTATTATGAAACCAACATGATGATTGATTTCGTAAGCTACCAACAGAAGCGCAGC
GAGGGGTTCACCGACTATGTAGACATGACCTTCCGTCTCTTCCTTTCATCAGCGGTTTGG
TATCTGAAGCGATTGAAACAGATCAATTCGCTCATAGAAAAGGCAAAACGAAACCTCGAT
CATGGTGTGAACAATGAGAGCCTGATTGGCCTGAGCCGCCTGCAGGACTCCCTTACCTAC
TTCATCACCTCTATCCGAGGCAACGAGAATCTCCTGTCTAAGTTGAAGTTCAAGCTGCAG
GTGGACGAACTTGATGCCGACCTCATCGAAGACGTAAACATCGAGATGACACAGGCACGC
GAAACTACAAGCATCTACTCCGACATTCTGGAGTCGACGATGGATACCTATTCGAGCATC
ATCAACAACAACATGAATACCACGATGCGTACCCTGACCAGTATCAGTATCGTCATGATG
TTGCCTACGCTGATTTCCTCATTGTTCGGTATGAACTTAATCAACGGTATGGAAGACAGC
CATTACGGATTTGCCATTGCCCTGGTTATCTCCGTGCTCGTTTCTGCACTTTCATGGGGC
TTCCTTAGATACAAGCGCCTGCTCTAA
>61B_gene_id_276
ATGATGGACTCTCAAGAAAAAGCTCTGTTGCAGCAGAGCACCCTGGAAGACCCTGCCAAG
AAGGCTTATGCCACCAAGCAGGAAGTGCTCGAAAGAGTAAAGGAAATCGCTCATAGCAGC
GAAAATCCAAACAAGGAGGAACTCGACCTACTCAAGACTACTTTCTACAAGATTCATCTC
GCAGAAAGAGACGCACAGATGAAAGAGTATCTCGCAAAAGGCGGTGACCCAGAGAAGTAT
ATCCTTCTACCGGATGACACCGAAGAAGCCTTCAAGGCTGAGATGCAACTCATCAAGGAG
AAAAGAGCCAAGATCTTCCTGGCACAAGAAGAAGAAAAACAAGATAATCTCCGCAAAAAA
GAGGAAATTATCGAAAAGATAAAGGCCATGACCACCTCACCGGAGGAGGCCAACAAATCA
TATCAGGACTTCAAGGCCTTGCAGCAGGAATGGAAGGAAATCAAAAACATCCCTGCAGAC
AAGGCAAACGAGGTATGGAAGAACTATCAGCTCTATGTAGAGCAGTTCTACGACATGCTC
AAGTTGAACAGCGAAGCTCGCGAATATGACTTCAAGAAGAATCTTGAAGCCAAGACCCAA
CTCTGCGAGGCTGCAGAGAAACTCAATGAGGAAGAGGATGTTATTTCTGCCTTCCACCAG
CTTCAGGACCTCCACCAGCAATATCGCGAAATCGGTCCTGTTGCCAAGGAGTTGAGAGAG
CAGATTTGGGAACGTTTCAAGGCTGCTAGCACTGTTATCAACAAGAAGCACCAGCAGCAC
TTCGAAGACCTGCGTGCCAAGGAAGAGGAAAACCTCGCCAAGAAAACTTCCCTCTGCGAA
AAGGTAGAGGCTGCCAACCAAGGAGAATACAAGACTGCCAAGGACTGGGAAAAGGTTACC
CAGGAAATCATAGAGATTCAGAAAGAGTGGCGCACTATCGGTTTTGCCCCTCAGAAGATG
AACGTCAAGATTTTCGAGCGTTTCCGCATCGCCAACGATAAATTCTTCAACAAGAAGGCA
GAATTCTTCAAAGGATTGAAAGATACCTACTCTGCCAATCTCGAAAAGAAACAGCAACTC
GTAAACAAGGCAAAGGAACTGGCTGACAATACAGACTGGAAGAAGACTGGCGACAAGTTC
ATCGCTCTTCAGAAAGAATGGAAGAAGGTGGGTACCGTACCTCACAAACAAGGCGAATTG
CTCTGGAAGGAATTTCTGGATACCTGCAACAAGTTCTTTGAAGCCCGCAACAAGCAGAAT
GCCGGTTCACGCAGCGAGGAACATGCTAATCTGGACAAGAAGCGCAACATTATTGCCCAG
CTCAAGGAACTTGTAATTGCAGAGATTTCAGACAACGATTTCCAAAAGAAGCTCAAAAAT
CTTGCCAAGCAATACAGTGCAATTGGACACGTTCCTTTCAAAGAGAAAGACAAGGTCTAT
AAAGAGTATCATGAGGCTATCGATGCAGCCTACAAGAAACTTCACGCCACCAACGCAAAG
CGCCACTTCGACAACTTCAAGAACAACCTGAAGAATGTTGCCAAAGAAGGCGGCAATGCA
CTCGGCAATGAGCGTGGTAAACTCTTGCGCCGCTACGACCAGTTGCGCATCGAGATTACT
ACCTACGAGAACAACCTCGGTTTCTTCAATACGGCCAGCAAGAAGGGCAACAGCCTGGTA
GAAGAAATGAACCGTAAGATTGAGAAACTCAAGGCTGACCTCGAAATGGTAAAGCAGAAA
ATCAAGGCTATTGATGCCGAGAAGAAATAA
>61B_gene_id_277
ATGAACACAGTTAAACAACTCGTAGAGACTATTAAAGAAGGTATACAAGAAAAGAAAGGT
CAAGACATTGTTATCGCCGACCTGACAGAAATCGATGGAAGCATTGCCAAGTACTTCATC
ATCTGCCAGGGAGGAAGCCCTACTCAGGTTGAAGCTATCGCAGGTTCTGTAGGAGACATC
GTGCGCAAGAACCTGAAAGAAAAACCTGTAAATGTAGCTGGTCTCGGCAACGACCAGTGG
GTGGCAATGGACTTTGTTGACGTATTAGTACACATCTTCCTTCCGGAAGTACGTGCTTAT
TACGACCTCGAACATTTATGGGAGGATGCAAAGCTTACCCATATACCTAATCTAGACTAG
>61B_gene_id_278
ATGGAACAAAGCAATAATATGAAGCCTCGTGGCAATGGCGGACCAAAGATGCCACGATTT
AATATGACCTGGCTTTTCACCATCTGCCTCATCACCATGATCATCCTCTTCTTTACAGGA
GGAGGCGATGCGATTGGAGGCAGCGCTGCCAAGGAAGCCACATACACCCAGTTCAAACAG
TATGTAGACAAGGGTTATGTGCTCAGTGTTGTGGCCAATAAAACAGAAAGCACCCTCAAA
ATATACATCAACCCGAAATATACGCGCGATGTATACAATATGCCGGCAAAGTCTGTAGGT
CCTAACCCATACGTAAAAGTACAGTTCGGCTCGGTTGACGAAGTGGAACGCTATGCCAAC
CAGATGTTGAAGGAAAAGAAGATACGCTCCTTCAGCTACGACAACCAGAAGGATAACGAC
TTCTTAAGCACGCTCTTCAATCTGGCACCTCTGCTCTTCTTCGTATTCTTCATCCTTTGG
ATGTCTGGAAGATTCAGCGGCGGTATGGGCAGCGGCGGTATGGGCGGCGGCATCTTCAGC
GTGGGCAAAAGCAAAGCTAAGATGTACGAAAAGGGAAATGCCATCGGCATCACCTTTAAG
GATGTGGCCGGACAGGAAGGTGCCAAGCAGGAAGTGAAGGAAATTGTAGACTTCCTGAAA
AACCCACAAAAATATACCGACTTGGGTGGTAAGATTCCAAAGGGAGCCCTTCTCGTAGGC
CCTCCGGGAACTGGTAAGACCCTCTTGGCTAAGGCTGTTGCCGGCGAGGCTGGCGTACCT
TTCTTCTCTATGAGCGGTTCCGACTTCGTTGAAATGTTCGTAGGTGTAGGTGCCTCACGT
GTACGCGACCTGTTCCGCCAGGCTAAAGAGAAATCACCTTGTATCATCTTTATCGATGAG
ATTGATGCTGTAGGCCGTGCCCGCAGCAAGAACCCAGCCATGGGTGGTAATGATGAGCGC
GAGAACACCTTGAACGCTCTCCTTACAGAGATGGATGGTTTCGGTACCAACAGTGGTGTC
ATCATCCTTGCAGCTACCAACCGTGTAGACATGCTCGACAGCGCCTTGCTCCGTGCCGGA
CGTTTCGACCGTGAAATTCACGTAGATCTCCCTGGTTTGAACGAACGTAAGGCTATCTTC
CTGGTTCATCTCAAACCTATCAAGATAGACGAAACAGTAGATGTTGATCTACTGGCCCGT
CAGACTCCTGGTTTCTCGGGTGCAGATATTGCCAACGTTTGTAACGAGGCAGCCCTCATT
GCTGCACGCCACGACAAGAAGGCTGTGTGCAAACAGGATTTCCTCGATGCAGTAGACCGT
ATTGTAGGCGGTCTGGAGAAGAAGACTAAGGTGATGACTGCCGACGAGAAGCGTAGCATC
GCTCTCCACGAAGCAGGCCACGCAACCATCTCATGGTTCTGCCAGTATGCCAACCCTCTC
ATCAAGGTTACCATCGTGCCTCGTGGTCAGGCTCTCGGTGCTGCATGGTATCTGCCAGAA
GAGCGCCAGATAACCACCAAGGAACAGATGCTCGACGAGATGTGTTCATTAATGGGTGGA
CGTGCCGCAGAAGAACTCTTCACCGGTCATATTTCGTCAGGAGCCATGAACGACCTGGAG
CGCGCCACAAAGAGTGCTTATGCTATGGTAGCTTATCTCGGTATGAGCAAGACGTTGCCA
AACATCTGCTTTTACAACCGGAACGAATATGCATTCCAGCGTCCGTACTCTGAGTCTACA
GCCCGCGAGATAGACCAGGAAGTTCTGAAGATTGTCAACGAGCAGTATACTCGTGCCAAG
AACATTCTGATGGAGCACAAGGAAGGCCACAATGCCTTAGCAGAACTTCTGATCAAGAAA
GAGGTGATTATGGCAGAAGACGTAGAACATATCTTTGGCAAACGCCCTTGGTTGAGCCGT
TCGCAGGAAATCATGGAAGACGAACAGCCTAAGATAGACGATGACGCCGTAAAGGAACTT
CCTGAAGTTCAGGCTGCCATCAAGGAGCATGAAGAGAACCAGAAGAAGAATGCAGATTCT
GATGAGACTTCCAAGAAGGATGAAGGTTCGGAAGAAAACAAGAACGAATAA
>61B_gene_id_279
ATGGTTATCCTGTTCGCCCTCATTACCGGATTGAGCATCTGGGAGTATTGCGGACTGGTA
AACCAGAAGGAGAATGTTACGGTAAACCGTTTCATCAGCACCGTGGCGGGTGTTTACTTC
TTCCTTGCCGTGGCTGGTTTCCGCATGTGCATTGTGGGCAATTTTGTGGTTTTCGTACCT
TATCTGCTCACCATCCTCTATCTCTTCATCAGCGAACTGTATACAGGCAACAAGGATGCC
ATCAACGATTGGGCTTACACTATGCTCTCTCAGTTGTACATCGCCTTGCCTTTCTCGATG
ATCAATGTATTGAGTTTCGAGACATCAACTTTCGATGGCCAGATACATTACGACATGCTG
TTGCCTTTGAGCATTTTCATTTTCCTCTGGACCAATGATACCGGTGCCTATTGCAGCGGT
TCGCTTTTCGGCAAGCATAAGCTCTTTCCTCGCATCAGTCCAGCCAAGAGTTGGGAAGGC
AGCATAGGCGGAGGCATATTCGTACTGATAGCAGCAGGTATCATCGGCTATATCGCCAAC
GATGGCGAAGCCCACCGTCTCAGCATTCTCGGTTGGGAAGGTTTAGGTCTGGTTGTGGTA
TTCTTCGGCACATGGGGCGATCTGGTAGAAAGCCTCTTCAAGCGTACCCTCGGAGTAAAG
GATAGCGGCAACATCCTGCCAGGACATGGAGGCATGCTCGACCGCTTCGACTCTTCGCTC
ATGGCGATACCGGCAGCAGTAATCTACCTATACACCATCCAGTTGTTTGGATAA
>61B_gene_id_280
ATGAAAAAACTAATGACCCTCATTTGTGCCCTCTTTTGTATGGCACAAGTGTATGCAGCA
AACCCTGTAAAGCAATGGGGACAGTTGCAGGTAAAAGGTGCGCAGCTTTGCGACCAGAGT
GGTAACCCTGTAGTGTTGAGAGGCGTGAGTCTGGGATGGCACAACATCTGGCCTCGGTTC
TACAACAAAAATGCGGTGAAATGGCTTGTGCAAGACTGGCATGCCAACATCATCAGAGCA
GCCATGGGAATTCAGATAGACGACAACTATCTGGAAAATCCAGACTTTGCTCTAAAATGC
ATTACCCAGGTGGTAGATGCCGCCATCAAGAATGATACCTACGTGATTATCGACTGGCAT
GCACACAAGATGCATACAGCCGAGGCTAAGGCCTTCTTCGGAAAGATGGCGCAGAAGTAT
GGTAAATATCCTCATGTGCTTTACGAACTCTACAATGAACCTGTTGAGGATAAATGGGAA
GACTTGAAGGTATACGCTAAAACCATCATCACGGAAATCAGAAAGTATGATCCGGATAAT
ATCATCCTGATGGGCTGTCCGCATTGGGACCAGGATATTGATATCGTAGCAAAGAGCCCT
ATCGAGGGTGTGGAGAATGTGATGTATACCCTTCATTTCTATGCAGCCACCCATAAAGAT
TATCTGCGTGATAAACTGGAGGCTGCCGTGAAGAGCGGTTTGCCGGTCTTTGTATCAGAA
TGTGCTGGTATGGAGGCTTCGGGTAATGGTCCTCTGGCTCCTGATGAGTATCAGAAATGG
CTCGATGTAATGGAGAAAAACAAGGTGAGTTGGGTAAACTGGTCGGTTTCGGATAAGGAT
GAAACCTGTTCCATGCTTTTGCCACGTGCCAAGGCTACCGGCAACTGGACAGATGATCTC
ATCAAGCCATGGGGCAAGATGGTGAAGCAGGCACTGAAGAAATATAATAGATAA
>61B_gene_id_281
ATGAAGTATTACCTGATAGTAGGCGAGGCTAGTGGAGATTTGCATGCCAGCAGATTGATG
CGCTCGTTGAAAAAAATAGACGAGTTTGCTGAATTCCGTTTCTTCGGCGGTGATTTGATG
GCTGCTGAAGGTGGCACTCGCGTCAAGCATTTTAAGGAGTTGGCTTATATGGGTTTTGTG
CCTGTACTGCTACATTTGGGTATCATCTTTTCGAACCTGAAGAGATGCAAGGAAGATATT
GTGAAATGGAAGCCGGATGTAGTGATACTGGTAGATTATCCGGGATTTAATCTCAAGATA
GCTAAGTTCTTGAAAAAGAACACCAATATCCCTGCTTATTATTACATTTCTCCTAAGATA
TGGGCATGGAAGGAGTGGCGGATCCGCAGCATTAAACGTGATATCGTTGAACTCTTCTCT
ATCTTGCCATTCGAGGTGCCGTTCTTCGAAAAGAAGCACCGTTATCCTATTCACTATGTG
GGTAATCCTACGGCTCAGGAAGTAGGGGAGTTCAGGTCGGGATATCATCAGAGTTTTACG
GAGTTCTGTCAGGAGAATAATCTTGACACTTATCGTCCTGTTATCGCTTTGCTGGCAGGA
AGCCGTCTGCAGGAAATCAAAGACAATCTGCCGGCGATGATTGAGGTGGCTGAGCGTTTT
GAAGATTATCAGATGGTGCTTGCCGGTGCTCCTTCGATAGACGATGCTTACTATGAGAAG
TTTATCAAAGGTACACCTGTCAAACTGGTGCGTAACAAGACTTATCCGCTCTTGTCGCAT
GCTACGGCAGCTCTTGTTACCAGTGGTACTGCAACTTTAGAGACGGCTCTTTTCGATGTG
CCTCAGGTGGTATGTTATGAAACGCCTGTACCTCATCTCATCCGTTTCGGTTTCAAGCAT
ATCATCAAAGTGAAGTTTATCTCGCTGGTGAATCTTATCGCCAATAAGGAGATTGTGCCG
GAGATGCTTGCCGACCGCTTTACGGTTGATGGTATTGCCAACGAACTTTATCAGATTCTT
CCGGGAGAACCTGGCAGGGATAAGATGTTGGCAGAATATCAGAAAGTTCGAACTCAGTTA
GGCGATAAGGTTGCGCCGGATGAGGCTGCGGGCATCATGTTTGATCTTCTGGTTAAGCGT
AGGGAAATGCTTCTCCGTATGGCTCGTGAGCGTGCTGAAGCTGAAGCCAAAGCTGCAGCT
GAGGCTGCAGAACGTGCGCGACAGAAGGCGATAGCTGAAGCCGAGGCTGCTAAGAAACGT
GCCGAAGAGGAAGCTTTGGCGGCGCAGAAGCGAGCAGAAAAAGAGGCTGAACTGGCAAGA
ATAAGAGCAGAAAAAGCCCGACTGGCTGCTGAGGCTAAGGCACGTGAGGCTCAGCAGCGT
GTTGCCCAGGCACAGTATGAGGCGCAGGAAGCCCAGAAGGGTGAACGCTTTGAAGAAGAA
CAGGAAAAAGGTGAAATGTTTTGA
>61B_gene_id_282
ATGATTTTTCCCATTTTCTTAGTAAATTTTCGGCAAAGATACAAAAATATTGTGAGAAAG
TCGCTATCTTTAAAGGTTTTTTCGTACTTTTGCACCAAAAAGAAAGATATTTTTATGGAA
AATAAGAAACCGTTAGTATTAATTTCGAATGATGATGGCTATCATGCCAATGGAATCAAG
ACCCTGGTGAGCTTTCTGAAAGACTGGTGCGACCTGCTGGTTGTTGCACCGGAAAGTGCC
CGCTCGGGATTCGCCTGTGCCTTCTCGGCTACTACTCCCTTGCGCCTGAAGCGTCGCCAC
AATATGGGGAATGATGTTGAGGTTTGGTCATGTAGCGGCACACCGGTTGACTGTGTGAAA
CTAGCGTTGGATCAGTTTCTTGCTGATCGCAAGCCTGATCTGATTATCGGCGGTATCAAT
CATGGTGACAATTCGAGCGTGAATAATCATTATTCGGGAACTATGGGTGTAGCTAAGGAG
GGCTGTATGCAGCATATTCCAAGCATAGCCTTCAGCAGTTGCAATTATGATGAAAATGCT
GATCTCACTCCTTTGCACGATGGGGTACTGAAGGTTGTTAAGATGGTGCTGGAGAAGGGA
TTGCCAGAATATACCTGTCTGAATGTCAACTTCCCGGCTTTGCCTCCGTTCAAGGGTTTC
AAGGGTTGCCGGATGACTCATGGCTCCTGGATCAATGAGGTGGATCATCGCACTCATCCG
CATGGATATGATTATTATTGGATGGTGGGTGAATACCGTAATGACGAACCTGAGACAACG
GATACCGACCAGTGGGCTGTGAATCATGGTTACATCGCTATTACCCCAACTAAGATTGAT
GTAACGGATTATGATTGGTTAAAGAATTTTGAATTATGA
>61B_gene_id_283
ATGGGAAAAATCATCGCATTAGCTAACCAAAAAGGCGGTGTAGGAAAGACTACTACCACC
ATTAACTTGGCAGCATCGCTTGCCACGCTAGAGAAAACGGTACTCGTAGTGGACGCCGAC
CCACAGGCAAACGCTTCCAGTGGATTGGGCGTGGACATCAGCGAGGTAGACTGCTCGCTC
TACGAATGCATCATCGACCATGCAGACGTGCGCGATGCCATCTACACCACCGACATTGAT
GGACTCGACATCATACCTAGTCATATCGACCTGGTAGGTGCCGAGATAGAGATGCTGAAT
CTCAAAAATCGCGAAAAGGTGATTAAGACATTACTGCAGCCTATCCGTGACGAATACGAC
TATATCCTGATAGATTGTTCGCCTTCGCTCGGCCTCATCACCGTCAATTCGTTGACGGCA
GCCGACAGTGTCATCATCCCAGTTCAATGTGAATATTTCGCTCTTGAAGGTATCAGCAAA
TTGCTCAACACCATCAAGATAATCAAGAGCAAGCTGAATCCGAAACTTGAGATAGAAGGT
TTCCTGCTCACCATGTATGATAGTCGTCTACGCCTTGCCAACCAGATATACGACGAGGTG
AAACGCCACTTCCAGGAATTGGTGTTCAAGACCGTAATCCAGCGCAACGTGAAGCTGAGC
GAGAGTCCGAGCCATGGTCTCCCAGTTATCCTTTACGATGCAGAAAGCAATGGAGCCAAG
AACCATCTGGCCTTGGCAAAGGAGATTATCAACAAGAATAGTTAA
>61B_gene_id_284
ATGTTCAAAATTAAAAGTAAAAAAATGGCAGTACACAAGAAATACAACAACGGTACAAAG
AGCAACGCTTTAGGACGCGGACTCGATGCCCTCATCTCTACCGAGGGAGTGCGCACCCAG
GGCAGCAGTACCATCAATGAAATTCCTCTCGACCAGATTGAGGCGAATCCCAATCAGCCA
CGCCGGGAGTTTGACGACGAAGCCCTACATGAGCTCGCCGAAAGCATCAAGGCCATAGGC
ATCATCCAGCCTATCACCTTAAGACAGGTTTCAGAAAACAGATTCCAGATTATCGCCGGT
GAACGCCGCTGGCGCGCTTCACAACTTGCGGGGCTGACAGCTATCCCTGCATACATCCGC
ACCATCAGCGATGAGAACGTAATGGAAATGGCGCTCGTAGAGAATATCCAGCGCCAAGAC
CTCAACGCCATAGAAATAGCACTCGCCTACGAACACCTTCTGGAAAACGAGGGTATGACA
CAGGAGAAAATTTCAGAACGTGTGGGCAAGAGCCGTGCAGCTATCGCCAACTATCTGCGA
CTGCTCAAACTTCCTGCCCAGGTGCAGATGGCACTACAGAAGAAAGAAATCGACATGGGT
CATTGCCGTGCCCTACTGGCCCTCGACTCACCTTCGCTGCAAATCAAGTTGTTCAAGGAG
ATACAAAAGAACGGCTACTCAGTAAGAAAGGTTGAAGAGATGGTACAGCGACTCAAGAGC
GGAGAAGACATCGAGAGCGGTAAGAAAACCATCACGGCTAAGGCTCAGATGTCTGAGGAA
TTTACACAACTCAAAAACCGCCTGTCACAGTTTCTCAATACAAAAGTGCAGTTCACCTGC
TCTGCTAAGGGCAAGGGAAAAATCAGCATTCCATTCGCCAACGAAGAGGAGCTGGAGCAC
ATCATGAATGTTTTCGATCAGTTAAAGCAAGAATAA
>61B_gene_id_285
GTGAAACTCAGTATATCACAAATCTGTTTAGCAACCCTGCTGCTTCTGGCACCGATGGGC
GCACAGGCACAGAAGTCGAAACAAAAAAAACAAGTGACCGATGTGCCAACCATTGCATCA
GCCGACTCGGCAAAAATAGCCATCGACTCGATGCTTACCGCACAAGACAGCAGCAAACTG
GCAAGCCTCACCCAATCAGCAAAGCCTGTACGCAAAAAGCGCAACTGGGCAACCTGGCGA
CCTGATACCAAGCGTGCCATGTGGGTGGCACTTGTATTACCTGGTGCCGGACAGATATAC
AATCGCAAATATTGGAAACTGCCTTTCATCTATGGCGGTTTCGTAGGCTGTACATACGCC
ATCACCTGGAACAACCAGATGTATCACGACTATTCGCAAGCCTACATGGATATTATGGAC
GATGACCCCAACACCCAGAGCTACAATCAGTTTCTGCACTTGGGTGCCCAGATCAACGAA
TCGAACATAGAACGCTATAAGGAAATCTTCCGCAAGCGAAAAGATAAATATCGCCGTTGG
AGAGACTTGGGAACCTTCGTCATGATAGGCATCTATGCCTTCTCAGTGATTGATGCCTAC
GTAGATGCATCGCTCTCGGAATTTGACATCTCCGATGATCTCTCGCTCAGAATAGAGCCT
ACCATGCTGAATAACGGCAACAAGACTGCCAATCCGCTGCGGTCTGGAAGCCTCGGCGTA
AGTTGCTCACTCACATTTTAA
>61B_gene_id_286
ATGAAGAAAATACTAGTCATGGCAGCAGCGATGCTGTTCAGCTTACAAGGCATTCATGCC
CAAACCGACGTTACAGAAGAAACAGATAACGATGATATCATCACCGTTACCGACAAAGAC
GGAAAGCAGGAGGAAATCGAAGTACCTGAGGGAATGGAAGATAACCTCGATAGCCTGCTC
CACCTTTACAATGCACAGACTTACATGATGGCAGATACAACCTGCAAATACCGCGATGTA
AACCCTGTCTTCGAGAAGGAAGTGTATATCGACCGTCTGAAGAGAATGCCTACCATCATC
GAAATGCCATACAATGAGGTAGTACAGAAATTCATAGACCGATACAGCGGCAAACTACGC
CGTTCGGTAAGTTTCATGTTGGGAGCAAGCAACTTCTACATGCCTATTTTCGAAGAGGCA
TTAGAGGCTTACAACCTGCCACTGGAACTGAAATATCTGCCAGTTATCGAATCGGCACTT
AACCCTAAAGCTGTATCACGCGTTGGTGCCACAGGTTTATGGCAGTTTATGCTGCCTACC
GGCAAGCGATATGGACTGGAAGTAAACTCACTCATCGATGAACGCCGCGACCCGGTAAAA
GCATCCTATGCAGCCGCTCACTATCTGAGCGACCTGTACAAAATATTCGACGATTGGAGC
CTCGTGATTGCAGCTTACAACTGCGGTCCAACCAATGTCAACAAGGCCATCCATCGTGCA
AAAGGCAACGCCGACTACTGGAACATCTATCCATATCTGCCAAAGGAAACACGTGGATAT
GTACCAGCTTTCATTGCTGCCAACTACATCATGAACTACTACTGCGATCATAACATCTGC
CCTATGGTAAGCGAACTGCCAGTAAAGACAGACACTATCGTAGTATCAAAAGATATCCAC
CTGGAGCAGATTTCCAAAGTGCTGAACATCAACATCGAGCACCTGCGCAATCTGAATCCA
CAGTATCGTCATGATATCATCAACGGATTGAACCATCCGATGGTATTGCGTCTTCCATCT
ACCCTCATCGGTAGTTTCATCGACCAGCAGGACAGCATCTGTGCTTACAGAGCCGACGAA
CTCTTCCAGAAGCGCGCTACAGTAGATGTCAACGATGCACAGCCTACCTATAGCCGCCCA
CGAAGCAGCTACAGTCGCCACAGTGCTTATTCACGCAGCAAGAAGAGCAGCAAACGAGGC
AAAAACAGAAAACAAGGCAGCAAGAGTGTTACCATCAAGAATGGTGATACCCTTTCTGAA
ATAGCAGCACGCCACGGAACAACCGTTAAGAAACTGCGCAAACTGAACGGCATCAAGGGT
AACAGTATCCGTGCCGGAAAGAAAATCAAAGTGAAATAA
>61B_gene_id_287
ATGGATGACCAGAACTTGAAAGACCTCGAAAGAGAGCAGGCTGATAACCAGTTGATTGGC
AATGCCTTTCAACACCTGCTTGACACCTACCTGAGTTCGCGACACCGCAAGAAGGTAGAT
ATAGTGACCAAGGCATTCAATTTCGCCCGACAGGCGCACAAAGGTGTGCGCCGCCTCTCG
GGCGAACCATATATCATGCACCCTATCGCCGTGGCTCAGATAGCCTGCGAGGAGATGGGG
CTCGGCTCAACGAGCATCTGTGCCGCACTGCTTCATGATGTGGTAGAAGATACCGACTAC
ACAGTAGAAGATATCTCAAACATCTTTGGAGCCAAGGTGGCACAAATCGTTGATGGACTC
ACCAAAATCAGTGGTGGAATCTTCGGCGATAAGGCATCAGCACAGGCAGAAAACTTCAAA
AAACTGTTGCTCACTATGAGCGATGATATCCGTGTTATCCTTATCAAGATTTGCGACCGC
CTGCACAACATGCGCACGCTGGAATCGCAACCGGCCAACAAACAATACAAGATTGCGGGC
GAAACCTTGTATATTTATGCACCTCTCGCCAACCGATTGGGCTTGAACAAGATCAAGACC
GAACTCGAAGACCTCAGCTTCCGCTACGACCATCCACAGGAGTATGCCAACATAGAGCAT
AAACTTGCCGATACCGAATCGCAGCGCGATACCCTCTTTGAGAGTTTTACTGCACCTATC
CGCGAAGAACTCGACAAGTTAGGCGTAAAATACAAAATCAAAGCACGTGTGAAGAGCCCT
TATTCTATTTGGAACAAGATGCAGAACAAGCACGTTACCTTCGATGAGATTTACGACATT
CTTGCTGTGCGCATCATCTTTACGCCAAAGGTAAGAGCAAACGAAGTAAACGAATGTTTC
AATATCTACGTAGCCATCAGCAAAATCTACAAAAGCCATCCTGACCGTCTACGCGACTGG
TTGAACCATCCGAAAGCAAACGGTTATCAGGCACTCCACGTTACCCTGATGAGTAAGCAG
GGAAGATGGATAGAAGTGCAGATCCGTTCCGACCGTATGGACGAGGTAGCAGAAAAGGGG
TTTGCTGCCCACTGGAAATACAAAGAAGGAAACGAAGGTGAATATACAGAAGATGAGAAC
GAGCTGAACGACTGGCTCAGCACCATCAAGGAGATTCTGGACGATCCGCAGCCGGATGCC
ATGGACTTCCTCGATGCCATCAAGCTGAACCTCTATGCTTCAGAAATCTTCGTCTTCACA
CCAAAGGGAGAAATCAAGACGATGCCGGCAGGCTGTACTGCCCTCGACTTCGCCTTCCAG
ATTCATACCTTCCTGGGCAGCCACTGTATCGGAGCCAAGGTAAACCATAAGCTGGTTCCG
CTGAGCCATAAGCTGCAAAGTGGCGACCAGGTTGAGATTCTTACTTCCAAGAGCCAGCAT
GTACAGGAAGAATGGGTAAACTTCGTCAGTTCGGCCAAGGCAAAGAGCAAGATTCTTGCC
ATCCTGCGCCGCGATTCACGAGAGGTTCAGAAGAAGGGAGAAAACATACTCACCGAATGG
CTCAAGAAGAACAGCATCGAGATGAGTGCGTCGGTGGTAGACCGCCTATGCGATTTTCAT
AATATCCAGAAGCCTGAAACCCTCTTCCAGTCATTGGGAGACCATCAGATTATCCTAGGC
GATAAAGACTTCGATGAGTTGCAGGGCAAGCCTAAAAAACAGCAGACCAGCAGCTGGCGC
AATTATATCCCATTCCTGGGCAAGAGCAAGGAGAAGGCTCAAGAAAAAGGCATCGTGAAG
CCTCAGGATCTTTTCGTGGTGGGCAAAGACTTCAACAAGAAGAAGCCACTCATCCTGACC
GAGGAGAACATCAACCAGTTTATCTTCCCCAGCTGCTGCCATGCGATTCCTGGCGATGAC
GTTATGGGCTTTATCGACAACAAGAACCGCATCGAAATCCATAAGCGCTCTTGCAGCATA
GCAGCCAAACTGAAGTCCAGTTTCGGCAACCGCATCGTAGATGCCAAATGGGACATGCAC
AAGCAGATACTCTTCGATGCTACCATCGAAATCAAGGGTATCGACCGTAAGGGCATGCTG
CTGGATGTAAGTAAGGTGATTAGCGACCAGTTGGGTATCAATATCCACAAGGTAACTATC
AGTAGCGACAACGGCATCTTCGACGGTACCATCGAACTCCGTGTTCACGACCGCGAAGAA
GTTAAGACCATTATGAACCAACTCCGAAATATTGATGATCTGCAAGAAGTACAGAGAATC
CTGTAA
>61B_gene_id_288
ATGAAAAAATTATTCTTATCATTTTTAATGATGTTGACCCTGTTGCCTCTGGCAGCAGCC
AACAAGTATGACAACCCCGACACGATTGTAGTATCCCGTGATGGTACCGGCGAATTCCGC
ACCATCGACGAAGCCATCGAAGTATGTCGTGCTTTCATGGATTACAGCAAGGTAATCTAC
GTAAAGAAAGGCGTGTACAAGGAGAAACTCATCCTCCCTTCATGGCTCACCAACATCACC
ATCTGTGGTGAAGACCGTGATAACACTATCATTACATGGGACGATCATGCCAACATCAAG
ATGCCTACAGGTGGACTCGATTCAGAAGCTGCTGTAAAGGGTAAACCGATGGGTACATTC
CGCACTTATACCCTGAAGGTACAGGGCAGTTACATCACCCTGAAGAACATCACCATTGAG
AACAATGCTGCCAAACTGGGACAAGCTGTCTCCCTGCATCTTGAAGGCGATCATATCCTG
GTTCAGAACTGCCGTCTGCTGGGCAATCAGGATACCGTTTATACAGGTATAGCCAACAAC
CGTTCAGCCTTCTATGATTGCTACATCGAAGGAACCACCGATTTCATCTTTGGTCCGGGA
AGAGCATGGTTTGAGAATTGTGAGATTCGCAGCAAGGCCAACAGCTACATCACAGCCGCA
TCCAGTCCTGCCGGTCAGGAATATGGCTATGTATTCAACAAGTGCAAGCTTACCGCCGAG
CCAGGTATAGACAAGGTTTATCTGGGCCGCCCATGGCGCCCTTATGCAGCTACCCTCTTC
ATGAATTGCGAAATGGGCAGCCACATCCGTCCAGAAGGATGGCACAACTGGGGCAAGCAT
AGCAACGAACAGACAGCCCGCTACAGCGAATATAACAACCATGGTTCAGGTGCTGCAACC
AAGGCACGCGTAGCCTGGAGCCGTCAGCTCACCAAGAAAGAAGCAGCTAAAGTTACCATC
AAGAATGTCTTCGGCGAAGAAGCGTGGTAA
>61B_gene_id_289
ATGGCAATAATTCCAGATAAAACAACGAAATTGTACTATTCTATCAAGGAAGTAGGTGAA
ATGTTTGGTCTAAACGACTCTACGTTGAGATATTGGGAAAAGGAGTTTCCTTTTCTCAAA
CCGAAGGTTGCTGGCAATAAAGTGCGTCAGTATACCGATAAGGATATTGAGCAGGTAAGG
CTCATCTACAACCTTATCAAGGTGAAGGGATTGAAGATTGCGGCTGCCCGTAAGTATCTG
AACCAAAACAGAACGGGTGCCGAGAAATCTTCTGAAGTTCTCGACACCCTTATTTCTGTA
AGAGACCAGCTCAAAGAACTCAAAAAGCAGCTCGATGGACTGGTTTAG
>61B_gene_id_290
ATGATGACAGCTAATGAAGTGCGCGAATCCTTCAAGAAATTCTTCGAAGGTAAAGGCCAC
AAGATTGTTCCATCAGCACCTATGGTTATCAAGGATGACCCAACGCTGATGTTTACAAAC
GCTGGTATGAACCAGTGGAAAGACATCATCCTCGGTACAAAAGACCCAGGCAAGGATGTT
CGTCGTGTTGATACTCAGAAATGTCTCCGTGTAAGCGGTAAGCACAACGACCTCGAAGAG
GTGGGTCACGATACTTACCACCACACCATGTTCGAGATGCTCGGTAACTGGAGCTTCGGC
GACTACTTTAAGGAGGGTGCCATCGATATGGCATGGGAGTATCTTACTGAAGTTTTGAAG
CTCAACCCTGCCGATCTCTACGTTACCGTATTCGAGGGTAGCAAGGAGGAAGGTCTGGAA
CGCGACAACGAGGCTGCAGGTTACTGGGCTAAGCACGTGCCAGCCGACCACATCATCAAC
GGTAACAAGCACGACAACTTCTGGGAGATGGGCGAAACAGGTCCTTGCGGTCCTTGCTCA
GAGATTCACGTGGATTCTCGTACTCCAGAGGAGAAGGCTCAGGTGCCAGGCCGTGAGTTG
GTAAACAAGGATAACCCTCAGGTCATCGAAATCTGGAACATCGTGTTCATGCAGTACAAC
CGCAAGGCTGATGGTTCTCTCGAACCACTCCCAATGCACGTTATCGATACAGGTATGGGC
TTCGAGCGCTTGGTTCGCATGTTGCAGGACAAGCACTCTAACTATGATACTGATATCTTC
CAGCCAATCATCAAGGAAATCGAGGCTATCTCTGGCAAGAAGTATGGCTTCACTACTCCT
ACTGGTGAGAATGGCGAGGGCAAGGATGAGCAGGAGAAGATTGACATCGCTATGCGTGTC
TGCGCCGACCACCTCCGTGCCGTAGCCTTCTCTATCGCCGACGGTCAGTTGCCAAGCAAC
GCTAAGGCAGGTTACGTAATCCGCCGTATCTTGCGCCGTGCCGTACGTTACGCTTACACA
TTCCTCGGCCAGAAGCAGGCATTCATGTACAAGCTCGTCAATGTATTGGTAGAGCAGATG
GGTGCAGCCTTCCCTGAGTTGCCAGCTCAGCAGGAGCTCATCACCCGCGTGATGAAAGAG
GAAGAGGATTCATTCCTCCGCACATTGGAGAAGGGTATCAACCTCCTCAATGGCGATATG
GACGAGCTCAAGGCTCATGGCGAGACTCAGCTCGACGGCGTAAGCGCATTCCGTCTCTTC
GATACATATGGTTTCCCTCTCGACCTGACAGAGCTTATCTGCCGTGAGAATGGTTACACC
GTAGATGCTGCAGGCTTTGACGAGGAGATGAAGAAGCAGAAGGAACGTGCCCGCAATGCT
GCTGCTGTAGAGAACGGCGACTGGGAAGTTTTGAAAGAAGGCGACCAGAACTTCGTGGGT
TACGACTATACAGAATATGAGTGCCACATCCTGCGCTACCGCAAGGTGACTCAGAAGAAG
AACTCTTTCTATGAGCTGGTACTCGACAACACTCCATTCTATGGTGAGATGGGTGGACAG
GTTGGCGACAAGGGTGTACTCGTTAGCGAGAATGAGACCATCCAGGTTATCGACACCAAG
CGCGAGAACAACCAAAGCATCCACATCGTAAAGGAGTTGCCAAAGGATGTAAACGCTGAT
TTCATGGCTTGCGTAGATATCGAGAACCGCGAGGGAAGTGCAGCCAACCATACAGCTACC
CACTTGCTCGATTACTGCCTGAAGCAGGTTTTGGGCGACCACGTAGAGCAGAAGGGGTCT
TATGTAGATAAGGACACCTTGCGTTTCGACTTCTCTCACTTCCAGAAGGTAACTGATGAG
GAGCTCCGCAAGGTAGAACACATGGTAAACGAGATGATCCGTGCCGACTATCCATTGGAT
GAGCACCGCGATACTCCTATCGAGGAGGCTAAGGAACTTGGCGCTATCGCCCTCTTCGGC
GAGAAGTATGGCGACAAGGTTCGTGTGGTTCGCTTCGGTCCATCTGCCGAGTTCTGTGGT
GGTATTCACGCCAAGAGCACCGGTAAGATTGGTTTCTTCAAGATTATCTCTGAGAGCAGC
GTAGCAGCCGGCATCCGTCGTATCGAGGCTTTGACTGGCAAAGCATGCGAGGAGGCTATC
TACGGCTTGCAGGATACCATCGTAGCCTTGAAGGGCTTGTTCAACAATGCCAAGGATCTC
GAAGGTGTCATCAGAAAGTACATCGACGAGCACGATGCCTTGAAGAAGGATGTTGAGAAG
TTCCAGGCTCAGGCTGTAGAGCGTGCCAAGGATAAGCTTGTAGAGAATGCAAAAGAAATC
AATGGTGTGAAGGTTGTTACAGCCGTATTGCCAATGGAGCCAGCAGCTGCCAAGGATTTG
GTATTCAAGGTTCGCGAGGCATTGCCAGAGAACATGATCTGCGTAGTAGGTTCTGTTTAT
AACGACAAGCCTATGCTCAGCGTAATGTTCAGCGATGATATGGTAAAGGATCACGGTTTG
AATGCTGGTAAGATGATTCGCGAAGCTGCCAAGCTGATTCAGGGCGGCGGTGGCGGTCAG
CCTCACTATGCTCAGGCTGGCGGTAAGAACAAGGACGGCTTGAGCGCTGCAGTAGATAAG
GTTGTAGAGTTGGCTCAACTGTAA
>61B_gene_id_291
ATGGTAATGAAGAATCCTTTTGTCACAAATGGTTACGCCGGTCCGGAATACTTCTGCGAC
CGTGTGGAAGAAACCCAGCACATCACAGAGATGCTGACCAATGAGAATAACATGGCTCTG
ATTTCCCCTCGACGCATCGGAAAGACAGAGCTGATTCACCATTGCTTTGCCCAGCCAGTC
ATCCAAAAAGATTATTATACTTTTATCATAGACATCTATTCAACCAATTCCGTCAGCGAT
CTGGTCAATATGTTCGGCAAAGCCATTATTGATGAACTTCGCCCTAAAGGCAGAAGCGCT
TGGGAGAAATTTCTGATAGCACTCTCTTCTCTCCGTTCAGAAATCTCTTTCGATATCAAC
GGGGCTCCAGTTTGGGGAATAGGCATCGGCAACATAGTAAATCCCGAAATTACGCTTGAT
GAGATATTCTCTTATCTCAACCAAGCCGACAAGCCATGTCTTGTTGCCATCGACGAGTTT
CAGCAAATCACCAACTATGCCGACAACCGCATAGAAGCTTTACTCCGTACCTACATTCAG
CGTTGCACCAATGCCCACTTCATCTTCTCGGGTTCTCACCGCCATCTGATGGCAGAAATG
TTCACATCTCCTGCCCGCCCATTCTATCAGAGCGTGACGCTGATGAACCTGAAGCCTCTG
GATGTGGAGAAATACAAGGAGTTTGCCACAGCCAAGTTCGAGGAGCGCAACAAACATCTA
GATACTGCCATTATCGGAGAACTCTTCGCCCGTTTCGGTGGTGTCACTTCATACATCCAG
CGAGTAATGAATGTTCTCTTCCTCAAGACTCCCGAACAGGGTACCTGCACTCTGGATATG
GTAGATGACGCCATCAACTACAATCTCAACATGGCATCAGACACCTACGAGACCCTTCTG
CGCCAGATGCCGGAAAAGCAGCGCAATGTCTTCATCGCCATCTCTGCAGAGGGCGAAGCC
AGAAGCGTAAAGAGCGGAGCCTTCGCCAAGAAATATCATCTCCCGTCACCAAGCTCTGTA
AATTCCGCCCTGAAGGGATTGCTGGAGAAAGATTTCATCACCCAGCAGGATGATGCCTAC
GTGGTATATGATAAGTTCTTCGATTTATGGCTGAAGAAGTATCTGAAATAG
>61B_gene_id_292
ATGGCTATTATAAAGACAGTAGAGGGAAAGACTCCCCGATGGGGAAAGAATTGTTTTATC
GCTGAGAACGCAGTACTGACTGGTGACTGTATTCTTGGTGATGACTGCAGCATCTGGTAT
AGTGCGGTATTGCGCTCTGACGTGGATGCCATCAGATGTGGAAACAGAGTGAATGTACAG
GATTGCGCCTGCATCCATCAAACCGGTACGATGCCTTGCATCCTGGAGGATGATGTATCT
GTGGGACATGGGGCCATCGTCCACGGAGCCACAGTCAGAAAAGGTGCACTCATCGGAATG
AATGCCACCGTGCTAGATAAGGCTGACATTGGAGAAGGGGCTATTATTGCAGCAGGTGCT
GTAGTTACCCATGGCACCAAGGTTCCTGCACATGAGATTTGGGCGGGTATTCCTGCCAAG
AAGGTGAAAGCTTGCGCTCCCGGCCAAGCCGAGGAGTTTGCCAAGCATTATTCCGGATAC
ATCAAAGACTGGTATCTGAAGGAAGATAAATAA
>61B_gene_id_293
ATGGCAACTATTATTCGTCAATCATATATCGACAAGATAGAAAGGTATCTTGGTAAGGAG
ACCATCATCGTATTAGTAGGTCAACGTCGTGTAGGTAAAAGCTGCATGATGAAAATGATT
CGTGACCGCAAGAAGGCAGATGACTGCAACAATATCATCTTTATAGATAAGGAGAAAAGA
GAGTTTGACAACATTCAGACCTATCAGGATCTCAACGACTATATCGGAGAGCACTTTCAG
TCCGATAAACATAACTATATCCTTATCGATGAGATACAAGACATCAGGGAATTTGAACGC
TCCATCCGAAGTTATCGCACAGAACCCAACACCGACATTATCATCACAGGTAGCAATGCT
CGTATGCTGAGCAATGAACTGAGCACACTCATCGGTGGCAGATATAAGGAAATCTATATC
CAATCGCTGAGCTATAACGAGTTTCTGGAATTTCATCAAATACCAGATAATGACGAAGCA
CTTGCTTTGTACATTCAGTATGGTGGCTTGCCTGGTCTGGCAAAGATAGGACTGGAAGAG
GATGATGCACGTGAATACCAGATGGATATTTACCATACCGTCTTACTTAAGGATGTCATT
ATGCGCAACCAAATAAGAAACGTGCCATTCTTAGAGAATTTAGTACGTTTTCTCGCAGAC
AACACCGGTAAGTTGATTTCCGCCAACAGTATCGCCAAATATATGAAATCACAAGGCGAA
TCTATAACGTCCACGGCTATCATCAATTACATTTCCTTCCTTTGTGAAGCCTATATCCTA
CACAAGGTGAACCGCTATGACATCCACGGCAAACGCATCTTTGAAACCAACGATAAGTTT
TATTTCGAAGACAACGGCATCAGAAATGCCATTGCCGGGGGAACACGTGAAGGAGACATT
GAGAAAGTGATAGAGAATATCATCTATCAGAACCTCATACGCTTGGGCTATCAAGTTTAT
GTAGGACAACTGCAAGCTGGAGAAATCGACTTTGTATGTACCAAACCAGGCGGCGAACGC
ATATACGTGCAAGCTTCCTATATCATAGCCGACGATGCAACCAGAGAGCGTGAGTTTGGC
AATCTCCGTTCCATCAAAGACAACTACCCGAAGTACGTTATCTCCATGACTCCTCTGCTC
ACCAAAAATGATGATGACGGCATCACGCACCTGCATCTTCGCAAGTTCCTGACTGAAGGA
ATATAA
>61B_gene_id_294
ATGATTAATTACAGCATCGTAATGCGTAGCGTGAACGCAAATCTTCTGGAAATCAACCAG
GCTAAGTCACGCATCAACCAGGCAAAGAAGGAGGGTAAGACCCCTGACCCAAAGGACCTG
GAACTCGTGAAGACTGAGAAGCAGAATGCTTTCGCCATCTCACAGTACACTGACATCATG
ACCATCGAGAAGTTTGCCAAGCACATCACTTCGCATGGAAGTGTTTATTCAAGAGCCGAC
ATCAGCGCCATCCTCTACATCGCCGTAGACTGCATGCGCGAGATGTTGCTCGAGGGCAAG
AAGATTCGTCTGGGCGACCTCGGTGATTTCTCTCTCCTTCTCACCTCGAAGGGTGCTGAG
GATGCTGACAAGTTCACCGCACAGAATATCACCGGCGTAAAGGTTCAGTGGGAGCCAGGT
CAGGAGTTCAAGAACCTTCGTGATGACGCCGATTTCAACCTCGTAGCCAGCCGCAGCGCT
CAGGCAGCCGTTATCAAGGCGATTAAGGAGGGTAAGACCAACGTTGACCTCAACGCGCCA
ACTACTCCGGATAATACGCCAGACGGTTCTACCCCAGGTGGTTCAAACACCGGTCAGACC
GGCAGCGACGGTCAAGGCTCTGAATCAAGCGGCGGTACTACCGGCAAGGACGATACTGGC
GACGGCCTTGAATAG
>61B_gene_id_295
ATGATAGCCATGTTCGATATTTTTACTCTTCTATATAAAGAAGCAAAAGAACTGATATCA
AAGTGGTTTTATAGATTTCCAAAGGGAAAAACGCAAAAATGCTCTTCCTCACATCAATTC
ATGCTCCAAAGAAAGGGCATTTATGGCAGAAATGAGAGCGAAGGGAAGGCGAAAAATGGG
GCAAAGAAGCAACGATATTGTAGGAAAAGGGCGCTGACTTATGTAGCTTATTTCTATACA
TTTATACACAGATAA
>61B_gene_id_296
ATGACAGAACAGCAAAAACAAGCAATTATAGAAAGTGGAAAGCAATATTTCCGTTCTATT
ATCATTCCTAATCATTTGAAGAATCTGAATAAGCTTCATCTGAGTAGCTTTGATATAAAT
CCGTTTCTAATCAACTATCTTGCAGCATTCTTATGTGGCAATACTCAACCAACTAGTTTG
GCAAAAGCTCTAGTTTATCCACGTATTCTTGGAACAAGCCTCAATACTAGTTTCGGACAA
AATGTCCAGGTGTTTATTTCCCAGCTTCAGGAAGTTGTTGGTGGTGCTTCTGGTATTGAT
GGTATAGATATTGAATTTATTGATGCAATCGATGGACGCCGCAAATACTGTCAGTGTAAG
GCGGGTCCAAAAACAATAAACAAGGATGATATTACTACCATTCTAAGTCACTTCAAATAC
CTCATGAACAAGTCTAGACTAGATAGAATGGGATTGCAGTTTGATGATCTTGTTGTAGGC
GTTTTATATGGTGCAAAAGAAAACTTATCAGCTTTTTACAAGGCAATAGATACACATTAT
CCTGTTTTATGTGGTTCTGAATTTTGGATGCATCTTACTGGTGATAAAGACTTTTATCAT
CGATTAGCAAAGGCTTTTGGTGAGGTTGTGGACGAAGATGGAATTGATGGAAGTGCTCTT
ATCCTTGCCAAAGTAGAAGAAATTGCAGAAGAAATTAGACAGAAAGGTAGTTTATAA
>61B_gene_id_297
ATGGCATTTATATCAGAGAATAATTTAGCAGCCCTTATTGGAACCTCCAATCGTACGGTT
CAAACATGGGGTAAAAATGGACTTTATCCGCTTCATCAACAAAATGGTGCTTGGGGATTT
GATATGGAAGAACTCAAGTCAATTCCTGAAGTGGAAGCCATGCTCCAAAGTAATTGGGAG
GCAGAATCTGCTGTGACACCAGTACGCCAATTCAATTCTATTGAACTTTTTGCTGGTGGA
GGCGGACTGGCTTTGGGAATGTCGTTGGCTGGTTTCCACCACGTATTGCTGAATGAGTTT
GAAACTGCAGCCTGCAAAACTCTAAAAACAAATAAACCCGAATGGAATGTGATTGAGGGT
GATGTTCGCCATATTGACTTTACTCCTTTAAGGGGTAAAATTGATTTTCTTTCAGGTGGT
TTCCCATGTCAGGCATTTTCGTATGCAGGAAAAGGGGCAGGATTCAACGATACTAGAGGT
ACTTTATTCTTTGAACTAGCCCGAGCCGTAAAAGAAATTCAGCCGAAAGTCTTTATGGGA
GAAAATGTTAAAGGTTTAATCTCTCATGAAAATGGGCGAACATTTGAAACAATAAAAAAT
ACAATTGCAGAATTAGGTTACACACTTGTTGAGCCTCGTGTCTTGCGTGCTATTATGTAT
CAAGTACCCCAGAAACGTGAGAGATTGATTCTTATAGCTATTCGTAATGATATTGCACAA
AATGTAGAGTTTCATTGGCCTACTCCTTATCATGAAGTGTTAACTCTTCGTGATGCTCTC
TATAAAAGTGTGATTTATGAGAATGATGTTCCTGTTTCTGAGGGTGCCCAATATCCTGAG
AAGAAAAAGCGTGTTTTGGCAATGGTTCCCCAAGGTGGTGATTGGCGAAATCTGCCAGAA
GAAGTTGCCAAAGATTATATGGGTGGAAGTTGGTTGCTTGGTGGCGGAAAAACGGGTATG
GCTAGAAGACTGTCACTTGATGAGCCTTCTTTAACACTAACATGCTCTCCATGCCAAAAA
CAAACAGAGCGTTGCCATCCTTTAGAAACACGCCCATTAAGCGTTCGTGAATATGCACGT
ATTCAAACATTCCCTGATAATTGGGCTTTCCAGGGGAGTATGAGTGATAAATACAAGCAG
ATAGGCAATGCTGTTCCTGTAAATTTGGCGTGGGCAGTAGGTCGTTCTCTAATCCGACTC
TTCAATGATATTCAAAGAATCATGCCTGAGAATACACAGAATTGTACTGAAGCTGTTAGG
GAGATTATGCACAAACAGTCACTATTAGAAGTTGTGAAAGATCGCAACACGCAGACTTCT
ACAGTTACTAATAAGTATCACGAGCTCAACTTCCTCGACCTTTTCGACCAGTATGCACTC
AATAGCATTACTGACAACAGTATGTTGCATGATGACATTAATTGGGAGAAATATGGGGGA
AAGCCGCAGCAGGCGGCTATGGTGGATGAAACCAAGAATGTACTTATCTCGCTGGTAAAG
AAAGACAACGAGAAGATGTTTCTTGACGGCTCTGCCACCATCTACTATACAGGCAAGAAG
TTCCCAACATCGGTGGCTCTCAACAAGCTTTTCTACTTCATGCCTTATATAAAGGGTAAG
GGTGTACGTGATTTATTCTTCATCAAAATAGCCCGTCTGGGTTATCGTAAGGAAGGAACA
GCAGAAGAAGACAGAAATGATCTACGACTGGTGTTTGAAGTGGAGTTTGTAAAGCAGCTC
TTCGAGGACTATAAGCCTGTAGAATTGAAAATTTGGCAAACTTTTACTGATACAACCGTT
GATAAACTTATAAACAAATAA
>61B_gene_id_298
ATGTCTAAATTTGCAATTTACAACTACAATTTCTTGCGTATCATTGAACCTAACCCTGAA
TATCAGATTGAGTTTCCCGGCTGGGTAAATGTGAATGTGAAAGAATCGTTTGATAATCGC
CAGCAATTGCTTGAAGAGGTTTTGCTGGCTGATTTCGGGAAACCATTTCAGTTTGAGAAT
GCCAGAAAGAAACTTTTCTGGCACAAGCAGATAGTGAAGCCGCAAGATAACGTTTATGTG
ATGCGTGTGGCAAATGTTACGGATGTAACCATCACAGACGAACACCTCATGTCGAAAAAG
TATGCTGATTATAGAAACTGTCTGGTCATCATCGACAATCGACCGGGAATCCAGCGTATC
GCCATAGAGCGCAAGTCAAAGGCCTTCAGCCATACAAAGACGGTGGCTAACATCCTTGAA
GCTTCCATCTGCAAGTGCTTGAAAGATAAACTGCTTAAGGTTAAGCTTTCTGCGGTTTAT
TCTACCAATGCTTTCTGGACTACGGTGCATGATCATCCTGAGGGATTCTGTAAGGTGAGA
TTTCATTTTCCTCATCTCAACCTCGACCGACTTACCAAGGCTATGGATAAATACCTTACA
ACGGCTCGCGAAGATTGGGATAGTGATCTTGATTTTTCGTTCGGTGCAAACGAGGGTGGA
ACAGTGTCGATTGATCCCGATAATAAACGTCAGACGGCGCTTATAGAGGGGGCATCCGGG
GCTGGCATTTTTATTGAAATGTTTCCTAAAGGCAATAAACGCAAAGCTTTGCTCTGTGGC
AAAGACCAATTCGTGGTGCAGGAGATTGATTCTGAGGTGTTCAATCAATTGGTAGATGGT
ACTCAGACGCTTCCCGGTATGGATAAATCTGCCATGGATCAGGTGAAGTTGTTCATGAAG
AATATTCCAAATGTATTCTCCCATTAA
>61B_gene_id_299
ATGGAACCATTTGAACGTTTTTCAGAACAGAAACTGGAATATCTCCGTAGGCGTTATCGG
GGTGATGATTTGTTTCGCACCTGGACAAGGCTTCTCTGTATTCTAGAGCAGCAGTTGCAT
GGGTTGAATGCTGTGGAAGTGTGGAGCGAAACAGAAATGGTTCGCCAGAGACTGTTGGAA
ATCAAGAACCATCGTGATAATGATGTTGAGTTTCTGTATGGAGATCTCATGAAGCGGCAT
CAGTCGAAGTACACCGTTGCCACCATCCTTACGGTACTCTTTACCCAAATGTGTGATGCT
GCTCCTGATGAAGAAGATGATGCTGCCGAGCGTAATCCTAACCGAGCCATATGTAATGTC
CTGGCTCGTCTGTTGATGCTTCGTGATATTAAGCCTTTCTCTGAAAAATTAATAAGCGCA
TTCAAAAGTCATCGTTACGATAACGAAGAAAACAAGATAATTTTACCTGTTACAGACTAT
ATGGACGTTAAGACTCCTCTGGAACTGATGGATGAGGAAGCCCGGGAACAAGTTGAAAAG
TGGGTAGAAGGAATTGAAAAACTTACATTGAAAATCAGACCCTTTTTGAAGATTGACTGG
GAGGTTTATAAAGCTATTTGGCGAAAAATCTGCGCAAATCAAGAAATTGCCTTACTGCTC
AATGATAAGCAACCGAATCATAAGAGTAATACCTGGGGGCATAATCTGAAACTGGTAGCC
AATGTGCTGGGCATTCTGCATACTACTCCTTATGGGAACAAAGAAGAAGTACTTACGGGG
AGTGTTCAGTCTATTAGTAATGCATTAGGGGTCAATGTGAGAGTCTACATTAGTAACCAT
GCCGACTTTGGAACAAGCAACACAACTTTGACCAGGGAATTGCATGCTAGAATTAAGCAA
TTGATAGCGTCAAGCTTCTGA
>61B_gene_id_300
GTGATTGAAGATGGCCATCGGGAATCCACGGCTTCTCTCGCAAACCGATCAGGAATCATG
GCAGATAATAAGAAGCATGAGAAAACGGCTCTGGGCATTGCCTATGAAGCCGTCATCAAG
TTGGGCTATACGCACAGCAAACTGGTGAATCTCAATGAGGGCGTTAACTTCCATACTCTA
AGAAATATCAGAGATGAGAAGAAAGTGAAGAAAGTGACGGAACGATTCTATCTGAAACTT
TTCTTCGACTTAATTAATAAGGAATATAATCGGCGTATTACCAGTGGCGCCAATGGAGCA
GTCAGCCTGCTTGTCGTGATGAAAAATATCCTTGAAGCTGAGCTGAAATAG
>61B_gene_id_301
ATGAACATACTAACGAGAGTTGTGCAGCAGGGCGAGGCGTTCGCTGTACAGAGTCAGAAA
AGTGAGAACGGACAGATGATGAAATGCAACATCGTTCTCCAGGAGATGGGCGGTAAGTAT
GAGAACCAGTATGCTGCTGCAATGCTGGGCAACATTGCCCAGTGTAAGTTCGCTCCGGGA
ACATTGGTGGCGGTTACGCTCCGATTCACGACTCGTGAGTATAATGGTCAGGTTTATCAG
GATATCCTGGTTACGGACATAGAAAAGGTAAAAGGGTAA
>61B_gene_id_302
ATGGTTAAGAAAGTAAACAAGGTTCAGAACAATGCTCAGAACAATGTTCAGAACAATGTT
CAGAACCAGCAGGTGAATAATAACGGCTGCCAGCATGTGCAGTTGGGTGGAATAGCTTAC
TATGATGATAAGCAGTATTTCCTCTTCAGTCCTGATTCTGTAAATCAGGGGGTTGTAGAA
GCTTTTCGCCGTCATGGTGTGGCTCAGCAAATGCAAGACGGAACATTTGATTTCGTAGCA
GTTTCTAAGCCGAAAAGCCAGTCGGAACTGATTAAGAAACTGGCGCATGGTCGGTTGAGC
AAGACCAAGGATGGGGCTATTCAGCTCACGCTGAAGGTGTTCTGCCATGAAGGACTCAAC
ATCGCCCAAACGCTGACTGTTGAGTCAGCAGAAGGGGCTGATGCTTTAGTGGATTATCAA
TTAAAACGATAA
>61B_gene_id_303
ATGAGTTGTTATTTAATTAAGGTGGAGAATGGGCACAAGGTTGCCCGCTCCATCACTTCG
GAAGAGGAGTATAAGCAGCTGCGTGGAAGCAATGAGCAGAAGGCGAATCTTCGCCTGGCT
CGTGCCGGAAACGATGCTGCGAAAAGAAGACTGGTACAGTTTAACTACTCCGGCCATTAT
CCGCAAGGCGTGGTGAAGGGAATGAAACTGCCAAGCGGTGCTTTCGGATTTGATATGGAT
GAGCCGGAGGCTTTCGCCAAGGCTGCCAAGCTGCTGCTGAAAGAACCGGACAAGTACGGA
CTGCTGATGCTGGAACGTAGCGCACGACAAGGCGGACATGCGGTGTTTGAGCGCGAAAAG
GGCAAGACAGTTCTGGAGAATCAGGTGAGGATTGCTACGATGCTCAAGTGTGAAATGGAT
ACTTCGGCTCACGACATTAATCGGGTTTATTTCACTACCACATCGGATGACGAAGATTTG
CTATTCCTTTCGCCACGACTCTTCAAGGATGAATATGATGAGGCTGCCGTAGCAGCTGAA
GGGAAGGTCCTGGAAGAGCGTGAAAGATACGGACAGGAGGAACTGCCGGAAGGAGCGCAC
AAGGCAAACAAGCATTATGAGCCTTGGAAGGAAGAAATCAAAAAGGATTCTCAAGGGGTT
TTTAAGGGTCAGGAATTTAAGAATTCGAGAATTTCTACTTCTGCTGCTTCATCCGCTTCT
GCTTCATCCGCTTCGACTCCCTCCGTCTCTCAGGACAATTATCTTGGGATTCCTTATGGG
GAAATCATTAAGAAGTGGTGGCAACTGTATAATGATGGGCAGGAGCCGATGCGCTCCAAC
CGCAATACGCTGACCTTTGAGCTGGCTGTGAATCTGCGCCATATCTGTGGTTTTGACCGC
AATCTGCTGGCTCAGATCATTCCCTGCTACGATGGGTTTCCTGAACAGGAAAAGATGGCT
TGCATCAACTCGGCATTGAACGAGAAAATCACGCAAATGCCTAAGCGACTGAAGGATGTG
CTCGCTGCGCTGAGACAGGAAAAGCTAAAACTGGGGTCTTCGAACGGGAATGCAGATGAA
GACAGCGAGGCACTAGTGAATGCCTTAGACGAAGCTAACGCCAAGGATGATCTGTTCTAT
TACGATGCTTTACCCAAGATGCCACTAGGCGTGCGTGATTCCATCAGTGCTGTTGGACCG
GCTCTGGCAATGCCAGTGATTACAGCCATCTGTCCTGCCATCGGAATGCTTGCTACTGGC
GTGAAGGTTTCCGTTCACGGCAAGATGAACTCGCTGAACCTTATCTCCTACATTGCCGGT
GATTTTGCATCAGGCAAGGGAAGCATCGACCCCGTGGTTGATGCATGGACTTCGGAAGTG
AAACAGATGGACAAAATGTATCAGCAGCAGGAGGATGAATGGAGAGCCAAGAAGCGTGCG
GCTAAGAACAAGAAGGAGCAACCGGAAGAGCCGAAACTGCCTGTAAGATGTCTGACACTG
AACAATACGGTGGCGAATCTTGCAGAACGACTGGCTAATACTGAAGGCAAGCACGCCTTC
TCGTTCACTCCGGAAGCTGACACTGTAGCACAGAAGTGGAAATCGGCGATGAGCGATTTT
TCTGTCATGTTAAGACAGGCTTACGACGGAACGAGCTATGAGCGCGAGGCAAGAAGTGCA
GATGCGGTGAATGTTCATATCGAACATCTTTTGTGGAATGTTGTGATGTGCGGAACGCCA
GATGCACTCTATCGAGTAGTGAACAATTATACGGATGGTTTCCAAAGCCGTATTGTCGTG
GCGCGAACGCCGGACAACACGTTCACTCCGCTAACAGACAATCTCTTTGTGCTGACCGAA
ACTCAACGTGAGCACATACGGCAGATAGCTCATCTCTTGCCCCTGATGGAGGGCGAGGTG
GTTCTGCCTAAGTTGGAGAATAAGGGCAGGGAGTGGCTGGAACAGATACGATTGGAGACC
ATGAAAAATGACGACAAGGTGAAAGCCCGCCAGCGTTTCCGTATCTGTCCTACCACGATG
AGAATGATGACCTGCATCATGCTCTGTAAGGTGGCCGAGACGCTGATTCAGAAACATGGT
TTCCAGGGTGCCGAGAAGCAGCTGAAACAGAATCCGCTGTTATGGAAGGAAATGATCGTA
AAGACGCAGACACCAACCATGCTCGAAGCCTTCAATATACTGGCAGATTATCAGTTGGAC
AATGCACTCTACTTCTTCCGTAGTCGCATAGAGGATGCATTCTCATCCAAGAGTTATTGC
GGTCAGACAACTTATGATCGTTCCCGACGCGGCAAAAATGATTCCATCTTCGAGCGGCTT
GACGTTACTTTCTCCTTCGAGCAGGCATTGCAGCAAAGTATTGCGGTAAAAGGAGCAAAC
GTTACTCGGGAGGTTGTTAGACAGATGTTGAAAAACTGGAAGCGACAGGGCTTGATAGGT
GTGCTGCCCGATATGCGTTACCAGAAGGTTCAACCTACTGTATAA
>61B_gene_id_304
ATGGAAATAATCATTTATCGCCGTCGCTTTACCCGATGGGGAGTAGATGGCACATTAGTA
ATAAAGGGTACGAAAGTTTGTAATACCATAGAACATCCTGAGCGTTATTTGCCTGCAGGA
GACTATGAGATAGCTTTTGTTTCTATAGCTAATAAGAGTAGGAAAATGCCTGTTATCCTG
AGAAAGGGACAGGCTGTTTGGGAAGTGGGCATCAATTCTCCTTGTCTCAAGCCCGGAAAT
GGTCCGATGACGCTGAAATATGGATGCATCATTCTGGGTAAGGCTGTAGCCTCTGGGCTG
GTAATTCATTCTCAGGAATACTTCGACCGACTTTGTGAACGATTAAGGAAGGCTTCTAAA
AAGATGGAGTGTATCAAGTTACGTATCATAGATTGGGGTAGTGATGATATCTCGATAGCA
TTTTAG
>61B_gene_id_305
ATGCGTAAGATAAAGGAAATCATCATTCATTGCAGTGCGACCAAGGAAGGTCGCAACTTC
ACCGTAGCGGATATTGACCGCTGGCACCGCGAGCGCGGAATGCGCTGCATAGGTTATCAT
TTCGTGATTTATCGTGACGGCAGCATTCATGTAGGCCGTGCGATAGAGGAGGTTGGCGCC
CATTGCAAGGGCCATAATTCCATCAGTATAGGCGTCTGCTACATCGGCGGCTTATCGAAG
AAAGGCAAGCCGAAGGATACAAGAACCCGAGACCAGAAAGCGGCAATGCGCTCGCTCATC
GAGCAGCTGAAGGAGGAATATCCATTAGCCACGATTCATGGTCATAATGAATTTGCCAAC
AAAGCCTGTCCCTGCTTTGATGTGAAGAAGGAGTGGGGCTAA
>61B_gene_id_306
ATGATTAAAGCAAATAGAAAAGTTATGAAGAAGATTTTAGTAATGTTCACAATGATGATG
GTGGCAATGGTAACCTTTGCCAAGGACATCAAGACCGTAGTGTTCACCACAACCCCACAG
ATGCACTGTGCGGCTTGTGAGAATAAAATCAAGAGCAACCTTCGCTTTGAGAAGGGTATC
AAGAGCATAGAGACTTCTGTGCCAGACCAGACAGTCACAGTACAGTATAATGCCGACAAG
ACAACCCCAGAGAAACTCCAGAAAGGTTTTGAGAAGTTTGGCTATAAGGCTCGCATCCTG
AAAGATGGCGAGAAGGTTGAGAAAAACACTGGGGAGAAGTGTGACTTGATGTAA
>61B_gene_id_307
ATGTATTCAAGATATATATTGCTCAGTGCCTTGCTGGTTATTGGTGCTGAGACTTATGCA
AAAAATAATAAGACAGAGGTTGTGTCTCTGTCATCATCATATAATAATTCTGTAGAAAAT
AACTCTGTAGATTCCTCCTCTCAGGATTCCATTTTCAAGGACGAGACCTTGCATGAGGTG
AAGGTGGTGGCTCGCAAGTCGGGCACTTCCCGATTGGCTGGTGCCGTGAATGGCATCGCC
GTGAACAAGGATGAGCTCTTCAAGGCGGCTTGTTGCAACCTGGGCGAGAGTTTCACGACC
AATCCATCGGTGGATGTGGCTTATAATGATGCCACGACGGGCGCAAGACAAATCAAACTC
CTTGGTCTTTCGGGCACTTACGTACAGATGCTCACCGAGAATCTGCCGAATTTCCGTGGT
GCAGCCATCCCATACGCCCTGGGCTATGTGCCGGGACCTTGGATGAAAGGCATTCAAGTA
TCCAAGGGTAGTGCTTCGGTGAAGAATGGCTATGAGTCGATTACAGGTCAAATCAATGTG
GATTACTTGAAGCCAGAGGATGAGCAACAGGTGGAGGTAAACCTCTTTGGTGATACCAAG
AGTCGAATCGAAGTAAACGCCGATGCCAATGTTCATCTGTCGGATAAGTGGGCAACGGAG
ATATTGTTGCATCATGAGAATATCCTCAAAAACCATGATGACAATGGCGATGGTTTCTAT
GATATGCCAGGCAGAGAACAATATAATGTACAGAACCGTTGGCTGTATAAAGGCAAGCAC
TACATCTTTCATGGTGGACTTGGGGCTTTGAAGGAGATTCGTACCAGTGGGCAGGATGAG
ACGCATGTTCATAGTGATGATATTTATCGAATCAAGCTCCATACCAACCGCTATGAGGGT
TATATGAAACATGCCTTCATCCTCAATCACGAGCATGGTACCAATATTGCCTTCATGTCC
TCGGCTTCGATGCACCAGCTCGATGCCCAGTATGGCAACAGGTTCTACAACCTCAATGAG
AAGAATCTCTATGGCTCACTGATATTTGAGACCAATTTTACTCATCAGCACAATTTGTCG
GTAGGTTTGAGCGTCAACCATGATTACCTGGGACAGCGCGCCAATGTGAATGTTTCTCCA
AGACCGGCAGTAGGGCAAGAAGACTCTCCTTATCTTTTGTCGGAGATGCAGAGAATGAAC
GAGAAGGAGACGACTCCTGGAGCATACGCCCAATATACCTATACGTTAGGCACGAAGTTG
ACAGCGATGGCAGGTGTCCGTTTCGACCATAGCTCTATCTATGGCAATTTCTTCACCCCT
CGGTTCCACGTGAAGTATTCGCCTGTCGATGCCATCAGCATCCGCTTGTCAGCAGGTAAG
GGCTATCGCACGGTATTTGGCTTGGCAGAGTACAACTATCTCTTGGCGAGTGGCAGGGAG
TTTCAGATTACGGGTGATAGACTTAAGCAAGAGGAGGCTTGGAACTATGGTATGAGTACC
GCTTTCTACATCCCGATGTTTGGCAAGACACTGAAATTGAACGCTGAGTATTACTATACC
GACTTCAAGAATCAAGCGGTGGTGGATTATGATGCCAACAAGGGGCTTATCTCCATCTAC
AATTTGATGGGTAAGTCTTATTCCCACACCTTCCAGATAGATGCCTCTTATCCATTGCTG
AAGGGCTTGGAGATAACAGCGGCTTATCGTCTGAACGATGTGAAGTGTACCTACGATTAT
GGCAAAACCTTGAAAGAAAAGCCATTGACCAGCAAGTATAAGGCGCTCTTCACGGCTTCT
TATAAGACTCCACTTGGTCTTTGGCAATTTGATGCCACCGTGCAGTTAAATGGTGGAGGC
AGCAATCCTGAGCCTTACCAGTTGGCAGATGGAAGCCAGTCATGGTCTCCTCGTTTCCAT
AGCTTCGAGCAAGTGAGTGCGCAGGTTACGAGATGGTTCCGCCATTGGAGTATCTATGTG
GGAGGCGAGAACCTGACTGGTTTCAAGCAGAAAACTCCTATCTATGGTGCCAGCAACCCA
TGGGGAAGCGATTTCGAGCCAACCTTGGTTTGGGGACCTGTAGAGGGCAGGATGTTCTAC
GCAGGAGTGAGAGTACACTTTTAA
>61B_gene_id_308
ATGAAACGTTCGCTCAACATATTGATGGCTTTGATGCTCTCGCTCATGGTGGTTTACTTG
AGCGTGGGTACTACCGTCATGCACTGCCTTCACTATGACAAGGTGATGGTGGGTATGGTG
ACTGACTGTTGCGTGAAACGTAGCATGCACCAAGACTGTTGCCAAGGTAAGCTGGGCACA
CAGGTGAACAAGCATTGCATGAAAGTGGAGCTGGTAAAACTGTCGCCTACGGTCTCTATC
CAACACTTGGATTTCGATGCAGCACCAATGTTTGCAGGCATCGCGCCAGCCCTTTGGCAG
ACGTTGCCTCGTCCTGTTATCTGTAGCATTCAAAAGGCAAGATATTGGAATCAGAATGTT
CCGCATTCGCCTCCAAGGGCTTATCTTGCCCTCCTTAACTTCCTGATTATTTGA
>61B_gene_id_309
ATGAAAAAAGGACTATTTGCACTCGCGCTGGGTACCTTTACCTTGGGCATCGCTGAATTC
ATCATCGAGGGCATCATCACAGACATCGCCAACAACATGAACGTTTCCATCCCGGAAGCA
GGACATCTCATCTCCATCTATGCACTCGGCGTCTGCGCCGGAGCTTTCTCGTTGATTCTC
ATGCATAAATACAGACCCAAGAATATTCTGATGTTCCTGGCTTCGCTCATCACCTTCGGA
GCTGTCCTCGCCTCAGTAGCACCTAACTACTGGCTCTTGCTCTGCGCCCGCTTTATAGAA
GGTCTGCCTCATGGCGCCTACTTCGGAACGGGTACCATCGTGGCGGTGAAGATTGCCAAA
GAGGGTAAGGGAACCAATGCCGTGGCGATGATGTGTGCAGGTATGCCGGTGGCTAACCTG
CTGGGTGTGCCGGTGGGAACCTTCCTGAGTCACATGTTCAGCTGGCGAATACCTTTTGTC
AGCTGTATCGTGCTCGGACTCATCACCTTATACATGATTCGCAGATGGGTTCCGGATGTA
GAAGCACTGCCCAACAACGGTATGAAGGCACAGTTCCATTTCCTCCGCAACAAGGCTCCG
TGGCTCATCATCGCAGCCACCTTCCTGGGCAATGGCGGCATCCTCTGCTGGTTCAGTTAT
ATCTCGCCGCTGCTTCAGATGGAGGGCGGATTCAGCGCAGCCAGCATCTCTCTGCTGATG
ATTCTTGCAGGCGGCGGAATGGTAGTAGGCAATCAGGTGAGTGCCTTGCTTGCCGACCGC
TTCAAGCCGGGCCGCTTTACCTGTTATCTCCAGTTTCTGGCGGCAGCGGCACTTCTGCTC
ACCTTCTTCCTCGCCCCTTTCGGCTGGGTATCTGTGGTGCTGATGTTCATCTGCTGCGTC
TGTCTTTTCGGCATCGGATCGCCTGAGCAATTCCTCATCGTGAAGCATGCCAAGGGTGGC
GAAATGCTGGGCGGCTGCTGCATTCAGGGCGCCTTCAATCTGGGTAACGCCATGGGAGCT
TTCCTCGGTGGTATTCCTGTTGCGATGGGATTAGGATACAACTTCCCTGCCCTTATCGGT
GTGCCGATGGCATTGGCAGGAGCCATCTGTCTGCTGATTTTCCATAAGAAATATGAATAA
>61B_gene_id_310
ATGATGAAAATTAACAAGACTTTCCTTACCCTGGGCTTGGCCGCAACACTCTTGCAGATG
CCAGCCTCATCGTTCGCACAGACTGCGGGCGGTAACCGTCAGAATCCTCTTTTAACAAAG
AGCAGTCTTCCATTCGGTGCTCCTGACTTCAGCAAGATTCAGGAGAGCGACTACCTGCCA
GCCATCGAAGCGGCTATCAGGGAGCAGCGTGCCAACATCCAGAAGATTGTAAACAACAAG
AAGAAGCCTAACTTCCAGAACACCATCCTCGCCTATGAGGAGAGCGGTGCGCTGCTCGAA
AAGGTGACTAACATCTTCTTCGGTCTCACCAGTGCCCACAAGACTCCGGGCATCGCCGAA
ACCGAAAAGAAGGCTACCCCATTGCTGACCGAACTCGACAATGAGATTTCGTTCAACAAG
AAACTCTTCGAGCGCATCAAGTATGTTTACGACAACGAATATAAGAAACTCAAGGGCGAA
GACAAGCGCCTTACTGAGGTTATCTATAAGAGTTTTGTACGCTCAGGTGCCCTCCTTTCT
GCCGAGAAGATGGAGCGCATGAAGCAGATCAACTCCCGCATCTCTGAATTGCAGCAGGAA
TGGGGCAATCTTCTTCCTGCCGCAACCAACAACGCCGTGGTTTGGGTGAACAGCAAGGAA
GAGCTCGCCGGATTGAGCGATGCAGACATTGCACAATGCAAGAAAGATGCTGAGAGCCGC
GGAGGCAAGGCGCCTTACTGCATCGTCATCATCAACACCACCCAGCAGCCTATCCTCACC
AATCTCCAGAACCGCGAACTGCGCAAGAAGGTGTATATGGCAAGCATCCACCGTGCCGAC
GGAACCAATCCTGATTTCAACACCTTCCCTATCGTAACCGAGATTGCCAAGTTGCGTGCC
GAGAAGGGCAAGCTGATGGGATATGACAACTATGCCGACTATTCGCTCGAAAAGACGATG
GCTAAGAACAGCAAGAATGTGGATGATTTCCTGAAGCAGCTCATCAAGGAATATGCTCCT
AAGGCTGATGCTGAAACCAAGGCGATAGAAGCGTATGCACAGAAGACTGAAGGCAAGGAC
TTCAAGCTGCAGCCATACGACCGCTTCTATTATTCTGCGAAGATGAAGAAGGAGATGCTC
AACATTACCGATGATGAGATCAAGCCATACTTCAACATCGACAGCGTACAGGTGAACGGT
GTGTTCTATGCCGCCCATCGTGTATACGGACTGAACTTCAAGCAGCGCAAGGATATTCCA
ACCTATCACCCAGACATGAAGGTATTCGAGGTGAGCGATAAGAACGGCAAGCCAATCGCC
CTCTTCTACAGCGATTACTTCCGCCGTCCTACCAAGCGTGGCGGTGCATGGATGAGCGCC
TTTGCCAAGCAGAGCAAGCAGCGCGGCCAGTTGCCTATCATATATAATGTATGCAACAAC
GCCAAGGCACCGGAGGGTCAGCCATCTCTCATCACATGGGATGAGGTTACTACCCTGTTC
CATGAGTTCGGTCATGCACTTCACGGAATCCTTTCCGACTGCAAGTACAATACCCTTTCA
GGAACAGCCGTTGCCCGCGATTTCGTAGAGATGCCATCCCAGTTTAACGAATCGTTTGCT
TCTATTCCGGAAATATTCGACCATTACGCCCGTCATACCGAGACCGGTGCTGCGATGCCA
GCCGATCTGAAAGAGCGCATGCTGAAGAGCATCAGCTTCCAGACCGCTTATTCACTGGGC
GAGAATCTGGCTGCGACCTGTCTTGACCTTGCCTGGCACAAGATTAGCGAAGAAGAGGTG
CCTTCACCTTATATGGCAGGTGCCTTCGAGAAGGAAGAGCTCCACAACATCGGTTTGCTC
AACACCCAGATTCCTCCTCGCTACAGCACATCATACTTCAACCACGTATGGGGCGGCGGT
TATGCTGCAGGCTATTACAGCTATCTCTGGACAGAGGTGCTGGCTGTGAACATCGCCGAC
TACTTTGCAAAGCATGGTGCCTTAGATCCAGCCGTTGGTCAGGCATTCCGCGATAAGATT
CTGAGCCGTGGCAACACCAAGGACCAGATGGAAATGTTTACCGACTTTACTGGTATGGAG
AAGCCAGATGCTTCCGGATTTCTGAAAGCAAGAGGTTTGTAA
>61B_gene_id_311
ATGAAGAAACTATTATTCTTTTTGCTCCTGACGACGGCTGTCGTCGGTAGAGCACAGACT
TCGCTTGACTTGCTGCCTGTAGGCACCGAGGCTCCCGATTTCACGATTACTGACAGTAAG
ACGGGTAAGAAAATCTTCCAGCTCTCAGATAAGAAGACTCAGAAGGATAAAGACGGAAAG
ACGGTTCCGGGTGTCTGGACCGTGCTCGATTTCTGGGCTTCCTGGTGTCCTGACTGCAGA
AGAGACATGCCGATGGTGAAGGCTATCTATGACAAATACAATACCAAGATCCAGGTAGTG
GGTGTTTCTTTTGATACCGATGAGGCGAAGATGAAGAAATATCTGGGCGATAATCAGTAT
ACCTGGTTGCAATACTGTGAGTTTAAGAAATGGAAGGAAACAAAGATTTCCAAGGATTAT
CACATCTCATGGATTCCTACCTCTTATCTTATCAATCCGGAAGGTAAGATTGCATTCTCT
ACCGTGAAGGCGGAGGAGATGATGAAGAAACTGGATTCGCTCGACCAGGCTGGAGCATTG
AAACCTGCTCAGGTGCAGACTGCTCTCAAGAAGGTGTATAATGAAAGCATCGATCCGATG
GCTCAGATTGATGAGGCTTTGGCTAAAGCTAGAAAGAATGGCAAGTTTGTTATCTGTCAG
GTAGGTGGTAACTGGTGTCCATGGTGCTTGAAGTTTGCCTATTTTGTGGAGAAAAATGTT
GCGGTCAACAAGATGGTGAATGATCATTTCGAATATATTCATGTGAACTACAATCGCAGA
AAAACTGCCGGTGATGCGGCGGTGAAGAAGGCTGAGCAGCTGATGAAGCGACTGAACAAT
CCTCAGCGTTTAGGATTCCCGGTCTTTGTGGTGCTCGATGAAACCGGAAAGGTTCTCCAT
ATCCAGGATTCCAGTTTTCTGGAAGAAGGTAAGGGATATAACGAAGAAAAGGTGCTCAGA
TTCCTGAAGAGCTGGACACCTCAGGCAGTAAAAGGATAA
>61B_gene_id_312
ATGGTGATGTGGATGCTGCCGCTTACGGCTTGCATCAATTATGCCGTAACCCAGGAAATG
AGACTGCATGAAGGGAAGGCGCGCAAGGCGCTGCTCACCTTCGTGGTGCTTGTAGACCTG
ACTCTGCTGTGCTATTTCAAATATACCAATTTCATCATTGGCGATGTAGTCAACGAGATG
TTCAGCACCAACTTCTCCCTGCAGTCTATTGCTCTGCCTGTAGGTATCTCGTTCTATACC
TTCCAGGCTATCAGCTATGCGGTAGATACCTATAAGCGTAAGTTCGACATGGAGGTAACG
CTCCTGGAATATTGCTTCTATCTCACCTTCTTTCCGCTGCTGATGGCGGGTCCTATCACC
CGTGCCGCCAATCTGATACCCAGACTGAAACGAAACGAACAGGCTTCCAGTAGAATGCTG
TGGACGGGACTCTTTCTCATCATGCTGGGACTGGTCAAGAAGAATATGCTGAGCGATTAT
ATCGCACAGTTCAACAACTGGGTGTTTGATGCGCCGCAAACCTTCTCGGGTTTCGAGAAT
CTGGCAGCACTCTTCGGCTACCCTGTCCAGATCTTCCTCGATTTCTCGGGATACAGCGAT
ATGAGTATCGGTGTGGCAGCTATCCTGGGTTTCTATCTACCCGACAACTTCTATTTCCCT
TACCGCTCACTCTCGGTTACCGAGTTTTGGCATCGCTGGCACATCTCGCTTTCCTTCTGG
TTCCGCGATTATGTGTATATTCCGCTGGGTGGAAACCGGAAGGGAAAGGTGCGCATGTAT
TTCAACAACTTCCTCACCATGCTGGTGGCAGGCTTATGGCATGGCTCTTCCTGGATGTTC
GTTATCTGGGGTGCTCTTCATGGTTTCGGACTTGTGGTGCATAAGTTCTTCAGCCGTCAG
TTGGGCATAAGCTTTCCTCGTACGCTGGCTGGCAATTCCCTCAGCTGGCTCATCACCTAT
TTATATATATGCTTTGCTTGGTCGTTCTTCCGTGCTAAGGATTTGGGGGTGTTGGGGAAG
ATGTGTGATAAGGTGGCAAATGATTTCAGTATCGATTATCTGGTGCCTTTCTTCCATGCC
CGTCCTGCCTGGACGCTTTGCATCATAGGTGTCATGCTGAGCTATCTCTTTACCGAGCGC
CAGTATCACCGTCTTCAGGCGCGGTTCATACTTCTGCCTTGGGTGACCAAACTGCTGCTC
TTCATCATCTGTCTGCAGATGGTAGTTGAGGTTTCTCAGGAGAGTGTACAGCCGTTCATT
TATTATCAGTTCTAG
>61B_gene_id_313
ATGAATTATTCAACATTCGAAATATGTGCCTTGTGGCATTGGATAGAGCGGCTGTTTGTT
TATCAGGCAGATTCTCCGCTGATGATGGGCAGCATTCCGTTTGCGCTGCTCTTCATCTTC
TTCCTTGCCATTTATACCCTGCTCAAGAGCTATTCGCGCACAGCCATGATGATGTATGTC
ATCTGCTTCAGCCTTTTTTTGCCTATAAGGTGA
>61B_gene_id_314
TATAACAAACTCCTCCGTGAGGTGATGGGACCACGAGGCTATTATCCTAGTTACAAACTT
ACCTTCGAACGCCAGAAAGACGGCCGGCATCCGACTATGGCTTCATCTGCCATGTGGATG
GATAAGATTGTAGAGTGGATGAATAGCGGTCATTGTGTGCATCCGTTCCGATTGGAAATG
CCGGATAAGCGTGACCGCAGATACAGACAGATTACCATCTTGCCTCCTGGAACAAAACAC
AGGGCTGACAGTACGGCTGTGAAGAAGGATTCTCTTTCTATGCCTGTTGAGGAAACTGTG
CCTGAAACCCCAGAAAGTTCTGCTGCAACCAAGGAACCTGCAACTGCTGGAAAAACGGCT
CCGGCTGCTGACAAGATGGTTCCAGCGGTAAAACATGTAAACCATAAAGACTCCGTATAA
>61B_gene_id_315
ATGAACAAAAGAAATTTCATGTTTCTGGCTCTACTGGGCATCATGGCTTTTCATGGTCAT
GGCGAGGTAAGGGCACAAGATGCCAGCAGATGGCTTAATGTAGATGTCAATCAGCAGAAT
TGTGTTCCTCGCCGTGCTGCGTTCTTTGCTTTTGAGAATTTGGATAAGGCTCAGATTTTT
GAGAAGAAAAGTTCAGCCAGCTACCTTTCGATTGAAGGCACTTGGAAATTTCATTTTATC
AAGGACTATAACAAGCGTCCTGTTACTTGTAATAAACTTGAAGTCATTCGACAAGAGTGA
>61B_gene_id_316
ATGATGAAATCAAATATTGAAACACAATTCTCAAATATAAAACTCATATCTGGCTTCCCC
TCAGGGGAGGCCGGGTATGACCTAGGAGTCTCGGCCTGCTACGCTGGCTTCATTGGCGAT
TACCTTATTGTCGCAGGCGGCTGTAATTTTCCGGAGCCTGGTAAGAAAAAGTACTATTCA
GGTATCTATGCCGCAAAGATAGCGGAAAATGTAGATTCTCTTAATTGGAAAATGATTGGT
AATTTACCTGAACCAGCAGCCTATGGTGGAGTTGTAACTTTGGACGATAGTCTGATATTT
ATTGGTGGGTGCAATTCTGAACACAGTTTGCGAACCGTATTAAGTATCCAACTGGATAAG
AAAGCAGATAAACCTATAATGCATTTTTTGCCAGTTTTACCATGTACAGTGGACAATGGT
GGTGTGACAGTCATGGGAAATCAACTCTTTGTCGTTGGTGGCAATCAGGATGGACATCCG
TCAAGTTCCTTACTCAGACTGGATATGGTAAAGAATAATAAGTGGATATATGAAAAACAA
ATGCCAGGTTATCCTAGAGTACAGCCCGTATGTGCTGCCAGCAATGGTACTATCTATGTT
TGGGGAGGTTTTTATGAAAATAGTGATTCTAGCGTTGTGTTCACATCTGGTTTGAGTTAT
GATCTCTTTGCACAAAGATGGACATCGCTTACATCACCTAAAAATTTGCAGGGAAAAGAA
CTCACTTTGACTGGTGCTACGGCTATGATAGTAAATTCTTCTCCAACTACTTCTAGAGTT
GTCTGTGCTGGTGGGGTCAACCAAGAAATCTTCTTAGATGCCATTAGTGGAAAATATTCC
CTTGTGGAAAAGGAGAATTATCTTAAGAAAGCTATCTCATGGTATCGATTTAACGATTGC
CTTTTGGTTTATGACTTGAAAACAGAACAGTGGAATTCTCCTATAGCAGAAAGTCATTTG
TTAGCGCGGGCTGGTGCACAAGTAGCCTTACATGGCAATTCTTTATATTATGTAGGAGGT
GAATTAAAACCTGGACTTCGGTCTGCAGGGATTGTCAGAGTTGATTTGATCACGAAATAA
>61B_gene_id_317
ATGAAGATTAAAAATATATTTATTACAGCCCTTGCAGCTTTGTCTTTGACAAGCTGCATG
GACTTGGAACCAGTAAGTAGCATCAGCGACAGCAAGTACTGGAAGGATCAGGCTCAATTT
GCAGCCTTCAATGTAGGTTTGCAAGGCTTGTTCAGGGAAAAAAGTTTCCAATTCTATGAA
TGGGGAGAATTGCGTACAAACCTCTATGCCGGTACACCATTCTCTGGTGAGGCTGTACAT
TACAATAACTTATTCAATAATACGCTCAATGCCACAACCCCAGAAGTTACTGATTTCGGT
GGTGTTTATACCATTATCAACCAAATAAACCTTATGATTTCGCACACAGAAAATACAGAT
GTGTTGAACGAGGCGCAGAGAAAAACATATCTTGGTGCGGCATATGGTATGCGAGCTTAT
CTATATTTCCATCTGCTCAGAACATATGGTAAAGCGGTGCTTTGGCTCGATTACACAACA
GGAAACAAGGTAGACATCAGCAATATGGGTAAGGCAGAGGCTTCTGCACAGGAGGTGATG
GAACAAATCAAAAAGGACATCAAGGCTTCTGAGGATGCGTATGGTGCAGACATGAGTTTT
ACCAATGGCAGAGTCTACTGGTCTCATCCAGCTACAGAGGTACTGAAGGGTGAGGTATAT
CTGTGGAGCGGTAAGCAGATGAATGGTGGTAATAGTGATTATACAATAGCCAAGACTGCT
TTAGAAAGCTTAAAAACGGCAGATGTAGCCTTGGAGAACAATTATCGTCAGGTATTCGCT
TTTGATAATAAAGAGAATAAAGAAATCATCTTTGCTATTCATAATGGACGAGATGAGTAT
AATATGTTTAATGATGCTTTGCGTTTAAATCTTGTGATGAATCAGATGATGATGGAAAAC
TATTATCTTTCTGATGGTACCCAAATGAGCAAGAGTGAGATGAGTGACATGAATGGTGTA
GTATATATTCCACTCAACACCAAACTGTATAAGGACTTGTTCCGTGAAGGAGATACCCGT
CGACAGTATAGCTTGAAGGATTGTTATACAAAGAATGCTGATGGTAGTTTGCAGTATGTG
GGAGTGGTTCAGTATAAATTCATAGGCGTATCTCTTCCAGGCAACTCTTATCGTAGTTTT
CTTGAAGACTATCCTATCTATCGGTACGCAGATGCTCTTTTGCTATTGGCAGAGACTAAG
ATTCTGTTAAACGAAGATCCTTCAGCCGAAATCAATGCAGTACGTGAGAGAGCATACGGC
AAGGAATATTTTGCAGAACATAGAGATCAGCTGGCTTACCCACATGATACCGATAACTCT
TTTTATGCAAACAACCCGTTTGTGGGTAGTGATGCCAATCCTATTGAGGCAGTCTTGAAA
GAACGTTGCCGTGAGTTCTTACTTGAAGGAAAACGTTGGTATGACCTTCGCTTGATGGGT
GCAGAATATTGTACTAAGTATACTTCCGCCAATGCCAAACGATTGTTGTGGCCTATTGAT
CAAAATTCTTTGGGTGAGAATAGTCTTTTGAAACAGACAGAGGGATATAATAATTAA
>61B_gene_id_318
ATGAACATGAACTCTGATTTGAAACAATTAGTCATGGCAGTATCTTTGGGATGCATGGGC
GCTTCGCCAGCATTCGCAGGTACTAACAGCTTGGCAGTGAGTGCCACGCAGCAGACCTCT
ACCTGTACAGGTGTGGTTGTTGATGACCTTGGAGAGACCGTTATTGGTGCCTCCGTTATT
ATCAAGGGTACAAGTAACGGAACTGTAACCGACTTGGATGGAAAATTCTCCTTGTCTGGA
GTGAAGAATGGCGACATCATTGTCATATCCTACATTGGTTATGATTCCCAGGAAATCAAG
TATGACGGTCAACCTCTTCAAGTAAAACTTAATGAAAGCAAGCAAACCTTGGCTGAAGTG
GTTGTTACTGGTTATGGTGGTCAGCAGAAACGCGGTACTTTGACCACGGCTATCGCCAAG
ATGGACAATCGTGTTTTAGAGACGGCTGCAGTAAGTAATGCAGGTTCTGCCTTGCAAGGA
AGTGTGACAGGTCTTCGTGTCACTCAGACTACAGGTCAGCCAGGTTCTGAGCCGACCATT
ACCCTTCGTGGTGGTGCCAGCATCAATGGTGGATCAGATGGTGCCCTGATTGTTGTTGAC
GGCATCATTCGTGAAAGTTTGGGAGATATCAATCCTGCTGATATCGAATCAATTCAGGTG
TTAAAGGATGCCGCATCTACTGCTATTTATGGTGCACGTGCCAATGGTGGTGTAATTCTC
GTGCAGACAAAAGGTGGCAAGTCAGGTAAGGCTACAGTTAACTACAAGGGCAAGCTCGGT
ATGAACTTTGCTCGTTTGGGCTATGACATGTTAGATGCTCATGATTACATCTACTATAAT
CGCTTGGGGTATCAGCGGTATGCTAATGTTTCTGGTGCCAACAATTTGGAAAACCAAACA
GGTTATGGTACCAATTCTAATCTTTGTGATGTCAAGTTTCTTGATGACACCAACAAAAAT
TTGCTGTCAAAGGGGTGGCTACAGATGAAAGATCCTGTGACAGGCAAAGACCTCATCTAT
AAAGATTACAATGGTGAACTTGACGATGCTTCCTTCCGTGATGTATCCCTCACTCAAGAC
CATTATGTTAGTGTGGCTGGTGGTTCAGATAGAGGAACTTTCTTCACATCTTTAGGCTAT
TATGATGAGGATGGTATGGTTCGTGGAACAGGTTACCAGCGTTTCAATGGTAGCGTGAAT
GCCAGTTATAAAGTGTTGCCTATTTTGAATGTGAAGGCAGGTGCCACTTATAGTTGGGCA
AAGAAACCAAAACTTTGGATTGGAGAATATGAGTTTTTCTATCGCACACGCTCACAGCGC
CCTACTTGGAATCCATATTTGGAGGATGGATCTCCTGCACCAGGTTGGAGTACCAGTGAT
GGTAATCCAGATTACTATCGTCCTCGTTTGACACGTGAGAACTGTACACGCAAATCAACT
TATAACTTGGGTTGGGATTTGGATATTATTCCTAAGAAACTCACTTGGAGTGCGAATGCG
TCACTCTATCATTATGACTATCAAAATGAAAAGTTTGATAAGAGTTTTCAGCCGCAAACT
TCAAACGTCCCTAACAACGTGAGAACTGCAGTGGCAGAAATTTCTAGATTTTCGAATGTG
CAGATAAATACTACACTCAATTATAAAGATACTTTTGCTGAAAATCATAATGTGGATGCC
ATGATTGGTGGTGAGTATTTCGATCACAATACTTTTGATTTCTCTGCAGAGACTCAGAAT
TCGCCTACAGATGATATTCCTACATTGAACGCAGGTGCCACAAGAAGTAAAACTTACAGT
TACAAGTCTCGTTATCGTATTGAGTCCTTGTTCGGTCGCATCAATTATGATTATCAACAG
AAATACCTGCTGTCTTTTACTGCACGTTATGACGGTATCTCAAAGTTGAAGGATAATCGA
TGGGGTTTCTTCCCTGGCGTAAGTGCAGGTTGGAATGTAACTCAGGAGGAATGGTGGAAA
AACTCTAAGATTTCCAATATCATCACCAATATCAAACCTCGTATCAGTTATGGTGTGAAT
GGTAACGTGAATGGCATTGATGATTTTGCCATCTATGGTGTATATAAGCAGATAGGAGCT
AAAACCTATAATGGGCAGACTGCGTATTACAACTCTACATTGCTGAATACAGGCTTGAGA
TGGGAGCAGAGTCGTTCTCTGGAAATCGGCCTTGACTTGGGGTTCTTGAACAATCGCTTG
GCTTTTATTCTCGATTATTATAACCGCACCACAGATGATTTGTTGACCAACCTCAACTTG
CCTGCATATACTGGTTTTATGTCGATGAAGACTAATCTCGGTAAGTTGCGCAATACTGGA
TTTGAGATGGAAATAAGAGCTAATATTCTCAATAATCCTAAGGGATTCAAGTGGGATATC
AGTGCCAATTTAACTTCTGTAGCCAATAAGATTTTGCAGTTGCCTAACAGTGATAAGCCA
AACAATCAACTTGATGGCTATGAAGTGGCAGATGGTACAAAGAAAGATGCTAATGGCAAG
CAGATAACCAAATGGATAGGAGGTTACGCAGAAGGTGGTAAGTTGGGTGACATCGTTGGT
TATAAGCAGCAACACATTTTCAAGAATTGGGAGGATGTAAAAGCTCATGCCAACATGCGT
ATCGATGAGGTTGCAAAATTGTATGGTCCTGGTCTTGCTAATGAAATCAATCCAGCCACA
GGTAAGACATATGCAACAAGTGCAGGATGGAAACCTATCGAACCAGGAGATGTATGCTGG
GAGGATGTAAACCAGGATGGTACAATCAACTCTTTGGACAAGAGTGTATTGGGTAATATT
TTCCCAAATGTTACAGGTGGATTCTCTACCACGCTTACCTATAAGAACGTATCACTCTAT
GCACGTTTCGATTATGCTCTTGGACATACGATCTATAATCATCTGAAAGCTCGTTCTATG
GGGCAGTATCAGGGACAGTTTAACAACATTACTTTAGTAAAGGATATGTGGAGCGAAGAC
AATCCAAACTCAGACTATCCTGCCTATTCATACTCAGATCAGTTGAACAAGAAAAATCTG
AGTCGTGAGAGTGATGGCGCTGATATTGATGGTCATAGTTCAAGAATGTATGAAAAGGGA
GATTACCTTGCACTGCGAGAGATAACTCTTAACTGGAATATTCCAACTAAGTGGCTTACT
CATATCGGCATCAGCAAAGCTTCAGCTTATATCACAGGACAGAATCTCTTCTATATTACT
GGATATGGCGGAGCTTCTCCTGAGCCAAAACTCGATAGCTATTATAAAGGTGTAGACTTG
GGGCGTTATCCAACTCCTCTCACCCTTCTTTTCGGACTTAATGTAACATTCTAA
>61B_gene_id_319
ATGATTTTTTCTGCAAATATAAGCAAGGCATTGTGTCTTGCTGCCATGGGTATTTCCCTG
ATGATGCCTGCACCGGTTGCTGCTGCAACCCCTGCTATGGCTGTTGAGACACAGGCTGTG
AACGCTCAGGGCGGCATCACCGTCTTCTCTAACAAGGATGCTCAGTATCGTATTCCTGCC
ATCGTGGAGTGCAAGTCGGGTAAGTTGATTGCATTTACCGATCATCGTTATCACAACAGA
GATATCGGTGGCGGCCGTCATCTCGACATCGTGATGAAGACCAGTATGGACAAGGGCGCT
ACCTGGAGCTCTCCTGAGCAGATGGTGGCTAAGGGCGGAAACGGTATTGCTACCAGTTTC
GACTGCGCTCATGGCGACGCTGCTGTCGTAGTAGATAAGAAGAGCGGCAGAATTCTCCTG
ATGTGTGCATCGGGCGGCATCGGCTACTGGGAGTCTAAGCGTGGCAATCTCCTGATGATG
GGTAGATACTACAGCGACGACGAGGGTAAGACCTGGTATGGCGAGGAGGTGACCAAGCAG
ATTTACGATCTCATCCCAGAAGTGGAATCTGCCTTCTTTACCAGTGGTAGAATCTGCCAG
AGTAAGCAGATCAAGGTAGGCAAGTATTATCGTGTCTATACCGTGTTGTGTACCCGCAGC
GGTAACCGCATTCTCTATAGCGATGACTTCGGTCAGACCTGGAATGTATTGGGCAAGAAT
GTAGTCGAGGCTGCTCCTCACGGAGATGAGGCTAAGATCGAAGAATTGCCAAACGGCAAT
GTATTGCTCAGCAGTCGTGCGATGGGCGGACGCCACATCAACATCTATACTTATGAGGAT
AAGAAGACTGCCACAGGCTCTTGGGGCAAGGTAATAGCTTCTGATGCTAAGAATATGGGT
GTTGCTGCTCACAAGAACTCTTGCAATGGCGAGGTTCTCATAGTGGATGCCAAGAAGAAT
GGCAAGAAGGTAAAGCTGTTGCTTCAGAGTGTTCCGGTAGGTCCAGGCCGTAACAACGTA
GGTATCTACTACAAGGCATTGGAGACTCCTGCTGATTATGCTACTCCAGAGGCGATTGCC
AAGAACTGGGAAGGCTGCTATCAGCTGAGCAATACCACTTCAGCCTATTCTACCATGGTT
CAGGGCAAGGATGGCAGCATCTACTTCCTTCTGGAGGAGAATGCTTTCAGAAAAGATCCT
AAAACCCAACCTGATGACTATTACGACATTCGATTTATGAAATTGAACGTTGGCCAAATA
ACGAACCATAAATACAAATAA
>61B_gene_id_320
ATGAACAAGAACTTAGATTTGTGTATATCGAATCTGGGCACCGTAAGAAACAATCAGTAT
CAGATGGCGATCCTGCCATGGGGAGCAACAGAGCCTCATAACCTGCATCTGCCATATCTT
ACTGATTGTATCTTATCACATAGTATCGCAGTGGATGCTGCCGTACAGCTTGCTGCCGAC
AAAGGCGTGAATTGCATGGTACTTCCTCCTGTGGCTATGGGTGCCCAGAATCCCGGACAG
CATGATGTGGCTTTCTGTATCCATTACCGATATGAGACTCAGAAAGCAATTCTGCAGGAT
ATCGTAGAAGCGTTGCAGCATCAGGGAATCAAGAAACTCCTCATCGTGAATGGTCATGGA
GGAAACACCTTTAAGAACATGATTCGTGATCTGGCTGTGGATTTTCCTGATTTCATCATT
GCTTCCAGTGAGTGGTTCAAGATGAGCAATCCAAAAGATTTCTTCGAACAGCCTGGTGAT
CATGCTGATGAAGTGGAGACTTCTGTGATGATGCATTATCATCCTGAGTTGGTGAACTTG
GAAGAAGCTGGCGAAGGTGCAGCCAAGGGATTCAGAATTCCTGCATTGAATAGCGGAAAG
GTCTGGATTCCTCGCAACTGGTCGATGGTATCAACGGATACTGGTATCGGAAATCCAGCT
TTGGCTACAGCCGAAAAGGGCAAGATGTTTGCAGCAGCCGTTGTTCGTGAATATGTAGAA
TTCCTCTATCAGTTCTCTCAGGCAGATACAGTATCTGATTTGTATTAA
>61B_gene_id_321
ATGAACATAAAAGAATATATTAAGCAGTGGGCTGAATCTTATAAGACTGATCTGACAGAG
AACATCATGCCATTCTGGATGGAGCATGGATGGGATAAGGTAAACGGTGGTGTTTACACT
TGTCTTGATAGAGATGGAAGTCTGATCGATTCCACCAAGTCAGTGTGGTTTCAGGGTCGA
TTCGCCTTTATATGCGCCTATGCATATAATAATGTAGAGAAGAACCCGATGTGGCTGGAG
GCTGCGAAGAGCACCATCGACTTCATCGAGAAGCATTGTTTCGACGAGAATGGAAGAATG
TACTTCTCAGTCACAGCCGAGGGCAAGCCATTACGCATGCGCCGCTACGTGTTCTCTGAA
ACCTTCGCAGCCATTGCTATGTCAGAGTATGCTTTGGCTACCGGCGAGCAGAAGTATGCA
GAACGTGCCATCCAGATCTTCAAGGACACCCAGCGCTTCCTCACTACTCCAGGTATCCTG
GCTCCAAAGTTTGAGGAATCAGTTCAGTTGCAGAGCCATAGCATCATCATGATTCTCATC
AACGTAGCTTCCTGCATCCGCAAGGTCATCAACGATCCTAAGCTCACCGAGCAGATTGAT
GAGTCGATTGCCAAGTTGAAGAAGTACTTCATCCACCCAGAGTTCAAGTGTCTCCTGGAG
ACCGTAGGAATGAACGGTGAATTTGTGGATACCTGTATGGGTCGCACCATCAATCCTGGT
CATTGCATCGAAACTTCCTGGTTTATACTGGATGTGGCTAAGCAGAGAGGTTGGGATAAG
GAGATAACCGATATGGCGCTGCAGATCTTCGACTGGTCTTGGGACTGGGGATGGGACAAG
CAGTATGGCGGCATCATCAACTTCAGAGACTGCAGGAATCTTCCAGTACAGGATTATTCA
CAGGATATGAAGTTCTGGTGGCCACAGACCGAAACCATCATCGCTTCTCTCTATGCTTAC
CTTGCAACAGGTGATGACGAGTATATCTACAAGCATCAGCGCATCAGCGAGTGGACCTAT
GCTCACTTCCCGGATGCCGAGTTCGGCGAGTGGTATGGTTATCTTCACAGAGACGGTACC
GTGGCACAGCCTGCCAAGGGTAATCTCTTCAAGGGACCTTTCCATATTCCGAGAATGATG
ATCAAGGCATACTCTTTATGCCATGAGATTTTGAACAAAGAATAA
>61B_gene_id_322
ATGGAAAAGATCATTGGACTTATCGATGCACCGTTTACTCCTTTTTATGCTAACGGTGAT
GTGAACTTAGAACCTATCGAGGCTTATGCCAAGATGCTTCAGAAGAACGGTCTGAAGGGT
GTGTTTATCAACGGTTCATCAGGCGAGGGCTATATGTTGACCACCGAGGAGAGAATGCTC
CTTGCTGAGAGATGGGTAGCCGTAGCTCCAAAGGACTTCAAAATTATCGTTCATGTAGGC
AGCTGTTGTCTCCGTGAAAGCCGTCGTTTGGCAGAGCACGCACAGAAGTTAGGTGTTTGG
GGTATCGGTTCAATGGCTCCTCCATTCCCGCACATCGGCCGTATCGAAGAACTTGTAAAG
TATTGCGAGGAGATAGCTTCTGCCGCACCAGAACTTCCTTTCTACTACTACCATATACCT
GCATTCAATGGTGCTTATTTGCCAATGCTCGATTTGTTAAAGGCTGTAGATGGACGAATT
CCTAATTTTGCTGGTATTAAATATACCTTCGAGAGTTTGTATGAATATAACCAGTGTCGT
CTTTACAAGAATGGCAAGTACGACATGCTCCATGGTCAGGATGAGACCATTCTCCCTAGC
CTGGCTCAGGGCGGTGCACAGGGTGGTATCGGTGGTACAACCAACTACAATGGTAAGGAG
TTGGTAGGCATCATCGAGGCTTGGAAGAACGGCGACATCGAGATAGCCCGTGAGAAGCAG
AACTTTGCTCAGGAGGTTATCAACGTCATCTGCCACTACCGTGGTAACATCGTTGGCGGT
AAGCGTATCATGAAGCTGATGGGCTTCGATTTGGGTCCAAACCGTACTCCATTCCGCAAC
ATGACCGATGAGGAGGAGCAGGCAATGAAGAAAGAGTTGGAGGCAATCAACTTCTTCGAG
CGTTGCAATCAGTTTTAA
>61B_gene_id_323
ATGAAGAGTAGAAAGTTTTATCCTTGGTTAGTTGTAGCACTCCTTTGGGTGGTAGCTCTT
CTCAACTATATGGATCGTCAGATGCTTTCCACTATGCAGGCCGCTATGAAGGTTGACATC
GTGGAATTGCAGCAAGCTGAAGCCTTTGGCGCTTTGATGGCTGTCTTCCTTTGGATCTAT
GGTATTGTGAGTCCATTTGCCGGTATCGTAGCTGATAGAGTCAGTCGAAAGAAATTAGTA
GTAGGAAGTCTCTTTGTCTGGTCTCTGGTGACCTATCTGATGGGATATACCTCCAGTTTT
GATCAGCTTTACATGTTGAGGGCGTTGATGGGTATTAGCGAGGCGCTTTACATCCCTTCT
GCCTTGTCTCTCATTGCCGACTGGCATGAAGGCAAATCCCGCTCTCTCGCCATCGGCGTC
CACATGACCGGTTTGTATGTGGGTCAGGCCATCGGCGGATTCGGTGCCACAGTGGCTGCA
GCCTTCTCTTGGCACACCACTTTCCACTGGTTCGGAATTCTCGGAATCGCTTATTCGGTA
GTATTGCTCCTGTTGTTGCATGATAAGGACAAGGATGCGGTGAATGCGGCACCGGTGCAA
CAGGTAAAACCTACGAAGGGCGGATTGTTCCAAGGCTTATCAGTTGTGCTTTCTACCTGG
GCTTTCTGGGTTATCCTTTTCTATTTTGCAGTACCTTCTCTCCCAGGTTGGGCAACCAAG
AACTGGCTCCCTACCTTGTTTGCTGAGAATTTGGGCATCCCAATGTCGCAGGCGGGTCCT
ATATCAACCATCACCATTGCCGTGTCTTCATTGAATGGTGTACTTTTCGGAGGTGTGCTT
TCTGACAAGTGGGTACAGAAGAACATCCGTGGCCGAGTCTATACCAGTGCCATCGGTTTG
GGAATGACCATTCCTGCGCTCTTCCTCCTCGGCTTCGGTCATAGTCTGGTAGCCATCGTA
GGTGCAGGCTTGCTCTTCGGTATCGGTTATGGTATGTTTGATGCCAACAATATGCCAATC
CTCTGCCAGATTATATCGGCTAAATATAGAGCTACTGCCTATGGTATCATGAATATGGTG
GGCGTGTTTGCCGGAGCCATGGTTACCCAGGTGATGGGTAAGTTCTCTGATGGCGGTAAT
CTGGGCTTGGCCTTTGCCGTATTGGGCGTGGTGGTTATCGCAGCGCTGACACTTCAGTTG
GTTTGCTTGAAACCAAAGACAGATGACTTAGAATAA
>61B_gene_id_324
ATGTTAAAAGATATAGTCAATAACACAAAATGGTCCGCTTCAAAGACGGCTTTAATGAGG
CTGCTTATAGAGCATGGAGGACAAACTATTGCCGAACTTTCCAAAAGTTTAGGAGTCAGT
ATCCCATATACGACTAAGACACTGAACGAACTTATAGAAATCGGTCTGGTACAGGAAACA
GGAAAAAGAGCCCACTATTCAAAGAGGGCTCCTAAAGAGTATGATTTAATTGCCACTTCG
GGCTATTTTCTTGGAATAGATACAGGAAAAGATTACCTTACTTTAGGAATTTGTGATTTT
TGTGGTAATATGGTAACTCAGCCAGAGAGAATAGACTTTGTATATGAAGATACCCCAGAT
TGCTTTGAAAGTCTCATAGCAATAATCAACACTTTCATAGAGAAAGAAGGTTTCAAAAAA
GAAAATATACAGAATGCATGCATGAGCATTGGCGGCAGAGTTAACCCAGAAGTTGGTTGC
GCATACAATTATTTCACTTGCATAGAAAAACCATTGGCTGATATGCTCTCTCAGAGCCTG
AACATACCAGTATGCATTGACAACGACACTCGGTGCATGACCTACGGCGAATACCTCAGA
GGCGTCTGTAAGGGTGTTAAAAATGTCATTTTTGTTAATGTGAGTTGGGGAATTGGTATC
GGTATTATCATCAACGGCAAATTATATTTTGGCAAGTCGGGATTTTCTGGGGAAATTGGA
CATATGCATATATACAATAATGGCATAATTTGTCATTGTGGAAAAACTGGATGCGTGGAA
ACTGAGACTTCTGGTTCTGCACTACAACGCAAGATGAATCAGAAGATACAGAATGGTGGC
ATATCTGTCCTCTCTGACAAAGTATTGAATCAACACAAAAGTCTAACACTTCATGATATT
CTCGAAGCCATCAAGAAAGAAGATGTGATGAGCATTGAGACGTTACAAATGATGGCAGTA
GAATTGGGTACAACCCTTGCTGGCGTCATCAATATATTCAATCCTGAGATGTTGGTTATA
GGAGGAGACCTATCGGTTACTGGTGACTACATAACACAACCAATATGTATGGGAATCAAG
AAATTCTCTCTCAATATGGTGAACGAAGATTCCAAGATAGAAACATCTACTCTGAAAGAC
TGTGCAGGATTAATAGGTGCATGCTTAATGGCAAGAAGTAAAATGTTACAGGAGCAATAT
TAA
>61B_gene_id_325
ATGTACAAACAAATTATTTCGGAGCAAAGGTACACAATAAATGTGTTACTTCAAAAGAAA
ATGAGTAAAAAAGATATTGCCAAGGCAATAAATGTAGATTTATCCACCATTTATCGCGAA
TTAAAGCGAAATAGTGGCAGTCGTAACCATTACAACTGGGAAACAGCAGAAGCCAATGCC
CGCCGCAAAAAGCGCAGAACTCCAGGCAATCGTCGCATCTCCCAGGAAGTAAGGGAAGAG
GCTCTACGCCTTTTAAAAGAGAAGCAATGGTCCCCGGAACAGATATCTGGCTACCTTGTC
AAGGAAGGCAAGCGCATCTCTACGGAGAGTATCTATCGCATAATCAGGAAAGACAAAAAA
GAGGGAGGTTCTTTGTATAAAAATTGCCGTCACAGATTGAAACATCGTGCAAGACCTGTA
GGTGGCAAACGCATTGTCATACCTAATCGTGTGAGTATCAGCGAAAGACCCAAGGAGGTT
GATGGAGTGCGATTTGGTGATTTTGAGATGGATACAATCGTTGGAAAGGGTAATTGTGGA
GCAATTGTTACATTGGTTGAAAAGCAAACAAATATGCTGTTTATGAGAAAGTTGAAGCAC
GGAAAGAATGCTAAGAAATTGGCTGAGACTGTAAAGAAGATACTTATGCCATTCAAGGGA
AAAATAAAGTCCATAACAACAGACAATGGGATGGAATTTGCTGCACATGAGATAATCAGC
AAATCTCTGGGTGTACCAGTGTACTTTGCTGATCCGTATTCCTCATGGCAAAAGAGTGCT
ATTGAGAATGCAAACGGACTCGTTAGGCAGTACATTCCTAAGTCTGCTGCGTTTTCAAAC
TTCAGTCAGCAGAAAATAACAAAGTTTACGGCAAAAATTAATGAGAGACCAAGAAAGAAA
TTGAATTTCTCAACACCAAAGGAGTGCTTTTACAAAGACATTTCGTAA
>61B_gene_id_326
ATGAAAATCGAAAAATTCAAGGTGTTGCTCTACCTAAAAAAGAGCGGATTGGACAAGAAC
GGAAAAGCTCCCATCATGGGACGCATCACGGTGAACAGGACTATGGCGCAGTTCTCCTGC
AAGTTGTCTTGCACTCCATCGCTTTGGAATCCTCGTGCCAGCCGATTGGAGGGCAAGAGC
AAGGAAGCCGTGGAGACCAACAAGGACATCGAGCAGTTGTTGCTTTCCATCCAAAAGGCT
TTCGATGTGCTTGTGGAAAAGAGAACGGACTTCGAGGCTAAGGATGTCAAGGAGGCTTTG
CAGGGCAGCGTCAAGACACAGACCACCCTTCTCTCCTTCGTGGACGAGCATATCAGTGAA
CTCAGCACCCATGAGGGCATCGATATGTCGAAGAGCAGTGTCTGGACTTACAGAAAGATT
CGCAAGAATCTCGCTGAGTTCATCGGGGAGAAATATAGGTTGACTGATTTGGCTTTCGGA
CAGCTGACCGAGCCTTTCATCAGTGACTTTCACCATTACCTGCTTGACGAGAAAGGCTTT
TCATCAGGAACCATCACCATCTATGTGTCGCTCTTCAAGAAGATGTGCCGCATCGCCTTT
GAGCGAGGCTTGTGCAGGAACAGCCTTCATAGACACCGTTTCCATCACGAAAGCCAATGT
CAAGGTGTTGGAGGATGGCGACAAATGGCTCATCTATAA
>61B_gene_id_327
GTGTTGGAGGATGGCGACAAATGGCTCATCTATAACCGCAAGAAGACCGGAACACTTGCC
TGGGTGAAACTCCTGCCCGAGGCGTTGGAGCTGATGGCGAAATACGAGGACGGGGCAAGA
GATACCCTTTTCCCATTGCTGAGCACGAATCGTGTTCGTATCGATCTCATCACCATCTGC
AAGTTGGCGGAAACGAGCAAGACCTATTCCTACCATTCGGGACGACACTCGTTTGCCAGC
CTCATTACGCTGGAGGCTGGTGTGCCGATGGAGACCATCTGCAAGATGCTCGGTCACAAG
GATGTGAAGATGACGCAGCGGTATGCGAGAGTGACCCAAAAGAAGCTGTTTGAGGACATG
GACAAGTTCATCGCTGCAACCGAGAAGGACTTCGTTCTCGCATTATGA
>61B_gene_id_328
ATGAGCAGAAGTACATTTTCAATTTTGCCTTACATCAACAGACAGAAGGTGAAGGCAGAC
GGAACAGCCAACATACTTTGCCGCATCACCGTTGACGGCAAAAGTGCAGCCATTTCCACA
GGCATATCCTGTACCCCACAGGAGTGGAACGCCAAGAAGGGAGAGGTACGGAACGCAAGG
GACAACGGACGATTGGCAAGTTTCCTTGCTGAGGTCAAGGATAAATACAACTCACTTCTT
ACCGCCAACGGCATCATCACCGTGGAAATGCTGAAGGCTGTGTTGAAGGACAAGGACACG
ACAGGAAGGTTCTTGCTGAACTTTGGTGATATCATCGTGGAATGGTATCGAACCTCAAAA
GCCAGACAAACCTTTCTGCACAAGCGAACATGGCAGAAGAACCTGAGGGACTTTGTCCAT
TCGTTGGATAAGGACGACAGCAAGCCTGTTTTTCCACTGGGTGAGAAGAAAGACATCTAT
CTTGATGTGCATACCCTTGGAATGGTGCTTGGCATAAGTAATAAGTTGGGATTCCACGCC
AGCCGCCATACATTCGGAGTCTTGATGCTCAACGAGGACATTCCCATCGGCAGCATAGCC
AAGATGATGGGACACGCAGACATTACAAGCACACAGGTCTATGCGCAGGTGACAGAGCAG
AAGATTTCAAGCGACATGGACAAACTCATTGCCAAAAGAGAAAAGGACAAAAAATAA
>61B_gene_id_329
ATGTTGGACTCTTCTCATATCGGAATTTCCTATTCCCTGCCAAAGATTCTTCGAGAAAAA
GTAGGCAACGAATGGAACTTTAGCTTTTACAATGCCCCTGCTGTCTTGATACGAGACATC
AACAATTATACGTTAGGCAAGATGATTTCACCAGATTTCGATTTGGAACATTCCAAGTAT
TTCTATCTTCACTTTGTGTTCGACTTGTTCAATAACAAATTATGGACAGGAAGCGAAAAG
TTGACATGGCCGATGGATGGATTTGAGAAAGAGGATATTGTAGGACAGAAAGATTTAGAC
CCTTTTAATGGCAGCTTTTATAAGACCTTCAATCCAATAATAGCTTCTTTTCGTATCAAT
GACGGAAAGTGTGATGGACATTACGGCAAATTAGAGCGTATTCAAGAAAATAGCAGAACA
GGCTATTATTATCTTAATAATGTATTCGCACATGAAGGAAAAACCTTCTTGTATGGAAAT
GGTTACACAGGAAAACTGTATGTGACAGATAGCCTTCATCTTGACAAATATAAGGTTTAC
ATGGTGTTTGACACAGATACAGTTCCTATGATTGCACCAGACTCCACAAAATTTTATACG
CATGAATATGGAAATCTGTATAGTTCTTACTTCACAAAGTGCATCACAACAGTAAAGATG
GACAAGAGGAACATCTATTGTCTTGTAAAGCATGGCATGCCAAGGACAGACAACTTCCAA
AAAGACAGATATTCCTTTGTCATCGTAAATAGGAAAAACGGAAAGACTAAGGAATATCCA
CTTCCGTCTGTCGCTCCTGCTGAATACAAATGTTTGGGGTATGGAATAAATGCACAGGGT
AAGCATTTCAACCCATTCATGTTTATCAAGAAAGATGGTAAGTACATCATTAGAATGCTG
GACATTTAA
>61B_gene_id_330
ATGAATAGATTGACATTGGGTTGTTTCGTCTTCATTTTACTAATATTGGGGACTACTTCT
GTTTCCTCAAAAGAAGAATATAATATTAAAAATGAAAGTAAAACATACTTGAATGATTCT
TTAAAAATCAGTGCAATTGTCCATGATAAAAAACCTTCATTTGTAACAATTACAATTGAA
AATTATGGTAAAAAGCAGATTAGTATTGGCAAGGTTTATGGTTTACTTACATATATAAAC
AATAGATGGACATATTTGACAAAAGCAAAGAATAAATTTATAAAAATCAATCCAAAGAGC
GCTAAGACTATAAGATACAGTCTTTGCATAGAAAAAATTAGAAATTCAGAAATTAGCTTT
ACTTATTCAGAAAATCGAAAGAACAGAATCAGATTAGATGTGTATAGCAACAATGAATTT
ATGGGGAAAATTGATTGCGATTTTGCAACGCCTTTTAATGCAGTATGGAGTAAACATGAT
GGGGTGATAATCGTGAAATACGACTAA
>61B_gene_id_331
ATGAAAGCAAAAGTGTATTTAAAAATGTTAGCTTGCTTAGTAGGATTATTGACATTCTAT
TCTTGCAACAATGATTTAGAGCAAGACAAGAACGCTTCTGTTGAAGCGCAACAAGTTCAA
AACGGACAGGAGGTCTCTCTTCAAGAGAATGCTTATGCAGATTATCTTGAACTTATGAAA
TCATTAAATAGTTCGCCAACAAGAAGTATGTCCACAGCTGAAATCCCTGCTTATTATGGT
GGATGCTATATAAATGATGATGGAAATCTTGTAGTCTTAGTAAAAAAGGGAGAAGGTGTA
TCTGTTCCAAAAACTAGAGCAGCATTATCTCGTTCAACTATTTATGAAAGTTGCCAATAC
TCTTATAAAGAGTTGCAGCAAGTGGTTGAGGATATTCGGCAAAAAGCACTTGAAGGCAAT
AACTTTCTATATCAAAATGTGACAATATATGGCATATCTGAAAAAGAAAATATAGTAGAA
GTGGGGTTGCTTCATAAAAATTCATCTACAATCCAAGAATTCAAGAAAAAAATCTGCGAT
AGCAATAAAATCAAATTTGTAAATTGCGGAAAAATCATTCTTAATGACGGAATTGATTGT
GCTGGTGAAATCAAGACAATTCGTGATGGCAAAACACACAATGCATCTATAGGGTATAGA
GCTAAAGATAAAAATGGCAATATAGGCATTGTCACAGCAGGTCACTTTATAAAAGTTAAT
GATATTTTAAAAGATTCAGCCAACGTAGAAATTGGCAAGTGTTTATATTCAAAGGAAGAG
TATTATGTTGACGCTGCATTTTGTTCAATAACATCAAAAAAACATGCTCCAACTAATAAA
ATCAAATTCATGAAAGATTTGCAAAAAGATACACTTTCTATAGCTTTGGCTCAACCGCCA
AAAGGCTCTTGGATAAATATGGTTGGAATGGTCTCTAAAAGAAGTTCAGGAACTATATTT
AATGCAAGCTATGACGTTCCTAACTCAGCACAAAAAACTATTTACAAAGATGTTATATTG
GCAAAATATACTTCAAATAGTGGTGATAGCGGTGGTATTGTTTATGCCTTGACAAAAGCG
ACAAATACGAGATATACTGTTGGGATTAATTTAGGGAGAATCACATACAATGGTATCACT
TATGGAGCGTGTATTAAGGCTTATTTAATAAATCAGACCTTCGGCTTAACAAGATATTAA
>61B_gene_id_332
ATGAATGATGAGATAAGAATCATACCGATAACGACTAAAAAAGGGCTGAAAACCTTCATT
CAGTTTCATTATGATCTCTACAGAGACCATAAGTTTGCCATTCCTTTTTTGCGTTTTGAC
GAGATGAATACGCTGGACCCAAAGAAGAATCCTGCCTTTGAATTCTGTGAAGCTCAATAC
TTCCTGGCGGTTGACAGCGAGGCTCGTATCGTAGGTAGAATTGCTGCCATTATCAACCAT
CGTGCCAACGAAGAGTGGAACAAGAAGCAGGTTCGCTTCGGCTGGTTCGATTTCGTGGAT
AATGTAGCGGTTTCCTGTGCCTTGTTGCGCGCGGTAGAAAACTGGGGCAAGAGCAGGGGA
ATGAACGAATGCGTAGGTCCGCTCGGATTTACGGATATGGACCGTGAAGGCTTGCTCATC
GAGGGCTTCGACCGGAAGTCTACGATGTATATCAATTACAATTATCCTTATTATAAGACG
CATCTGGAGAGTTATCCGCTCTATGAGAAGGATAACGACTGGCTGGAGTACCGCATCAGG
ATTCCGGAAGTGACACCGGCTAAGTTTGCCAAGACTGCCCAGATGATAGAGAGCCGATAT
AATCTGCATGTTCATAAGTTTACCCGCCGGGAACTGACCTCGGGAGGAATGGGCAGGAAG
GTGTTCGTAATCTTGAACGAAACTTATAAGAATCTCTATGATTTCCAGCAGCTTACGGAG
AAGCAGATAGATGAATATGTAAATACTTATATCAAGAAGGCTGACTTGAACCTGGTAACG
GGTGTGGTAGATGGCAACGCTGGCAACAAGCTGGTAGCCTTTGGTGTTTCCTTCCCTTCG
TTTACCGATGCGCTGCGCGAGATAGGCGATGGCAGGCTTTTCCCTACGGGTTGGCTGAAG
GTGCTGAAGGTTCTGAAGTGGCACAAGACGGATACGGTAGATTTGCTCTTGATTGGTGTT
CTTCCGGAATATCGCAAGAAGGGAGCCAACGCGCTTATTTTTGCCGATCTTATAAAGCAG
TATCGCCGTTATGGCTTTAAATGGGCTGAGGCAATGCCGCAGATGGAGACCAATACCGGT
GTTCAGAGCCAGTGGCAGTATCTGGAGAGCGAACAGCATCGCCGTCATCGCTGCTATAAG
AAGAAGATTTAA
>61B_gene_id_333
ATGAAGAAAGAGAAAAGAGACAACTATACGTTCCTCACACATGCCCCTGTGCATCATGTG
ATTTTCACGATGGCCATACCAACGATTATCAGTATGCTGTCGACGAGCATGTACAACCTC
GCCGACACCTATTTCGTGGGCAGCATCAACACGCAGAGTGTGGCAGCGGTAGGCGTTTCC
TTTGCAGCAATGGCTGTTATCCAGGCGATAGGTTTCTTCTTCGGTCACGGAGCGGGCAAT
TATGTTTCGCGACAGTTGGGTGCCAAGCATACGGAAGAGGCACAGAAGATGGCAACAACG
GGCTTTGTGCTGAGTTTTCTTACCGGTCTCCTCATCGCCATTCTGGGTCATGTGTTCCTC
ACTCCGCTCTGCCTTCTGATGGGTTCTACGCCCACCATTCTTCCTTATACAGAGCGTTAT
CTGGGCATTATCCTGCTGGGTGCTCCCTTTATGACTACCTCGCTTACGCTGAATAATCTG
ATGCGATTTCAGGGCAATACAATGTATGCGATGAAGGGCATCATGTCGGGTGTGCTTCTC
AATCTGATTCTGGCTCCTCTGCTCATTCTCTACTTCCAGCTGGGCATTACCGGAGCCGCC
GTAGCCACCCTCATCAGCCAGTGTTTCGGCTGCGCCATGCTCTTCTGGATGACGCATAAA
GGCGAGAACATCCGCATCCATCTCAGCAATTTCACCCCTACCCGCGCCTTTGCTAAGGAG
ATTATCTTCGGCGGAACTCCTTCGCTGTCAAGACAGGGACTGGGAAGTATCGCTACGCTG
ATGCTCAATGTGGCAGCAGGTGCGTTTGGCGATGCAGCCATTGCGGGCATGAGCATCGTT
ACCCGCATCTCCTTCTTTACCTATGCGATGGTCATCGGTCTGGGTCAGGGATTCCAGCCG
CTCTGCGGATTCTGCTACGGCGCCAAACTCTATGGGCGCGTAAAGGAAGCCTTCTTTTTC
TGCATCAGATGTGGCACGGTTTTCCTCAGCGTCTGTACCCTTCTCGGCTTCATCTTCTCA
ACTTCCATCATCAGCATCTTCCGTGATGATGCAGCGGTTGTAGCCGTAGGTTCGGCAGCT
TTGCGATGGCAGGTGCTCAGTTTTCCGCTCGTAGCCAGTATCGTGCTCACCAACATGCTG
ATGCAGACCATCCGTAAACCGGTGAGAGCCAACATCGTAGCGGCAGCACGAAGCGGACTT
TTCTTCATTCCGCTCATCTTCATCCTCCCCTATTTCTTCGGACTGCTGGGCGTGGAGATG
TGTCAGATGTGGGCAGATTGCTGTTCGTTTGCCGTTGCGGTTCCGATAGCCTGGAGCGCT
TTCAGGGATATGAGAAGAGAGAAGATGGAACTTGGGAAAAGCCACTAG
>61B_gene_id_334
ATGGAGAAGACATATTACATAGGATTGGACGTTGGCTCTACGACAGCCAAAATAGCCGTT
ATCGACAGCGATAACCGGGTAATTTACTCAAAATACGAACGCCACAACGCTCGTGTCAAC
GAACTTGTGTCGCAATATTTCGATGAGATTTTAGCTCTCACGGGCGATGCAGAGGCAAGA
ATCTGCGTAACGGGAAGCGTAGGAATGGCTTCTGCCGAACAGCTCCAGGCGGAGTTTGTA
CAGGAGGTGGTGGCTGCATCAGTCTATGCCCGTACTGCCCATCCTGAGGCGAAGGCGCTC
ATCGATATTGGTGGCGAGGATGCGAAGGTTATCTTCTTCAAGAAAAACGGAAATATGGAA
CTGCGCATGAACGGCAACTGTGCCGGCGGAACGGGCGCTTTCATCGACCAGATGAGTGTG
CTGATGGGCGTAGAGAACCAGAAGATGAGCGAGTTGGCGATGAAGGCAGAGCACGTTTAT
CCGATGGCTGCCCGCTGCGGCGTGTTCGCCAAGACCGACATCCAGAACCTGATGGCACGC
AATCTGCCCGAAGCAGATATTGCAGCCAGCATCTTCCATTCCATCGCCGTACAGACGGTG
GTAACGCTTTCTCACGGCATCAGCTTCGAGGCTCCTATCCTGCTCTGCGGCGGTCCGCTG
ACCTTTCTTCCGACTCTCCGCAAGGCTTTCTGCGATTATCTCCATCTCTCACCAAACGAT
TTCATCGTATCAGGAAACAGCAATCTCATCCCGGCTCTGGGCTGTGCTTACCGGGCTAAA
TCGGCAGATTCTGCAGCCTCAGTATCTGTTCTCAGAAGCCGGATGAAAAAAGAAATACAA
ACGGAATGGACCAGCAGTCTGCTGCCTCTGTTCAAAAACGAGAAAGAGCACCAGGAATGG
CTCAAATCAAAGGCGAAATTCGCTACCGAAACCCAACCGCTGAATAAAGGAAAACAGCAG
GTTGTGATTGGTATTGACTCGGGCTCTACTACGACGAAGATTGTTGCGGTAAGGGTGAAT
GCGGAGACGCCTACGGGAGATATTGTCTTTACCAATTACCGCCTGAATCTGGGAAATCCG
ATCAAGGCGGTAGCGGATGGACTGAACGCCCTGAAGCAGGAAGCTGCATTACGAGGCGCA
GAACTGGAAATCGTAGGCTCCTGCTCTACAGGTTACGGCGAAGAACTCATCAAGGCGGCT
TTCGGCCTCGACAGCGGCATTATAGAAACAATGGCGCACGAAAGAGCAGCTGCCTCACTC
ATGCCCGACGTGAGTTTTATCCTGGACATCGGCGGACAGGACATGAAGGCTATCTTCGTG
GAGAAAGGGGCTGTGGTGCGCATGGAACTCAACGAGGCGTGCAGTTCGGGCTGCGGAACA
TTCATCCAGACCTTTGCCAACAACATGGGTTATTCTGTAGGCGATTTTGCCCAACTCGCC
TGCCAGTCGAAGGCTCCCTGCGACCTGGGAACCCGCTGCACCGTCTTCATGAACTCGAAG
GTGAAGCAGGTGCTCAGAGAGGGCGCATCTGTAGCTGATATTTCTGCCGGAATCTCTTAT
TCGGTCATCAAGAACTGTCTTTATAAGGTATTGAAACTCCATGGTAATGAGAACCTTGGA
GGCAAAATCGTTGTGCAGGGAGGTACGATGAGAAACGATGCGGTGGTAAGAGCATTTGAG
TTGCTCACCCATACCGAAGTGGCACGAAGCAACATGCCGGAACTGATGGGCGCCTACGGT
TGTGCCCTTCATGCGGCGGCAGATTACAAGCATCGCACATCTGCAGAAGACGAGCACCCT
GCCTCATCAAGATCCATCGATGATCTCCAGAATCTGGCTCATTATGAAACCAAACAACTG
CAATGCAAAGGCTGCGAAAACCATTGTTATGTTTCCCGCTACACCTTTGCCGGCGGCAAC
CGATTCTACTCCGGAAACAAGTGTGAGCGTGTGTTTAACAACAAGGGAGCAAACGGGATA
AAAGGCAAAAACATCTACGAATACAAATATAGTTTACTATTTGATAGAGAAGAAGTTAAC
CCACTTAAAGTTGCAAAACACAACGTCAAAGTAGGCATTCCTCGCATCCTCAACATGTAC
GAGGAATATCCGTTCTGGAATGCGCTGCTCCGGGCAGCAGGATTGGGCGTGATTCTCTCT
TCCGATTCCACTTTCAGCCAGTATGAAGGAGCCTTGAATACGGTGATGAGCGACAATATC
TGCTTCCCGGCTAAACTGGCTCACAGTCATCTGAAGGAACTCAACGAGAACCCGAAAGTA
GACCGCATCCTCATGCCATACGTGGTTTATGAACATAATGACGACCCGAAAAATACGCTG
AACAGTTTCAACTGTCCGGTCGTTTCGGGCTACAGCGATGTCATCAAGTCGGTCATCAAT
CTGAAGAAACCGATCGATACGCCCGTCATCAACTTTGCCCAGCCTAAGGCGCTGGAAAAG
CAGATTACCGATTATCTCAAGCAACTAGGAGTAAGCAAGAAGACTGCCCGTAAAGCGCTG
AGAGAGGCCCTCTATGCTCAGGCAGTATATGCAGCTGAGATTAAGAAACAGGGCTGGGAG
ATTCTGAAGTCAAACAAGGGACTTACGATTCTGCTGGCGGGCCGTCCTTATCATACAGAC
CCGCTGATTCAGCACAAGCTGAGCGAGATGATAGCCAATCTGGGAGTCAACGTCATCAGC
GAAGACATCGCCCGGGGTAATCTCTTTGCAGATTTCAAAGACTTCAATTTGGAGGATCTG
GCGGCAGAAAGAAATGAGGCAGCATTAGCCAGCCAGGACAACAACGAAGCATACAACTGT
CAGCCAGAGACTTATCTCGTGAAGCAATGGGCGTATATGAACCGCATTCTGAAGGCAGCG
CAATGGGCTGCAGAACAGGGCGATGAGGTTCATTTCGTCCAGATGACCAGCTTCGGCTGC
GGTCCTGACAGTTTTATCCAGGACGAGATTCGCGACATCATGAAGCGCCACAACAAGCCG
TTCACGCTGCTGAAGATAGATGATGTGAGCAATATCGGCTCTCTGAAACTCCGTGTCCGC
TCGCTGATAGAAAGCCTGAAGGGAGTAAAGGAAGTGAAGAGTGAAGAACGAAGAATGAAA
AATTCAACAGCTGAAGAAATTCAACATTCAACACTCAACACTCAACATTTACAACAGACC
AAGGTATTCACCAGGCAGGATATTCATCGCAAGATTCTCGCTCCTTTCATGACCGAATAC
CTCACCCCTATCATTCCGCCTATCCTGAAACTAATAGGCTATGATGTTGAGGTACTTCCG
ATGAGCAATGAGGTAAGCGCCGAACTCGGCTTGAAGTTTGCCAACAACGAAGTCTGTTAT
CCGGCAACCCTTATCGTCGGCGACATCATCAAAGCCTTGAAATCAGGCAGATACGACCTG
AACAATACGGCAGTAGTGATGAGCCAGACGGGCGGCCAGTGTCGCGCAACCAACTACGCC
GGTCTCATCAAGCGTGCGATGATTTCCAATGGATTCCAGGACATTCCGCTGCTCACACTC
GGTGTAACAGCCTCAACAGGCGAAGCATCAGGCTCAACAGACGACAAGCAAGACTACAAC
GAGCAGGACGGCTTCAATGTGCCTTGGCTGAAATACAGTCAGATTATCGTTACCGCCATT
TTCTATGGCGATGCAATCAACGAAATGTACAACGCCTGCATCGTAAGAGAGCGTAAACCG
GGCATTGCCAGAGAGTTGCGCGATAAATACATGCAGCTGATAGACAGACCTATCGCCCAG
AATTCAGCCAAAGAACTCATCCGACTCCTGGAACAGGCAGCCGAAGAATTCAACCAGATG
ACCCTCGACAGAGAACTGCCGAAGGTAGGAATCGTAGGCGAAATCTTCCTGAAGTTCAAT
CCTTTCGCCCACCAGTTCCTGGAGCAGAACATCATCTCGCGCGGCATTGAGGTGGTTCCG
CCTCTGCTTGCTCCTTTCTTCCTGCAGGAATTTGTGAACGTGGAGATACAGAAACACATG
CGGCTGAGTTGCACCAAAGTGCCTGATTTCATCATCAAGGGCACTTACCAGGCGCTGATA
GGCAGAAGATTGAGCCAGGTAAACAAGGCAGCCGGCAAGTTCCGCTACTTCCGTCCGTTC
ACCAATATCTATGATGATGCGAAGGACGTACAGGGACTGGTTTCGCTCGCAGCCCAGTTT
GGCGAAGGCTGGCTTCTGCCTGCCGACATCGTAGGTTACATCCGTGATGGCGTGAACAAC
ATCATCTCGCTCCAGCCTTTCGGTTGCATCGCTAACCACGTGATTTCCAAGGGCATCGAG
AAACGTCTCCACGACCGTTTCCCAATGCTCAACCTCGTATCGCTCGACTTCGATTCCGGT
GTTTCAGAGGTAAACGTCACCAACCGACTGCTCCTCTTCCTGGACAGCATCGCAAAATAA
>61B_gene_id_335
ATGAGTAAAGATACATTAACTCATCAGCTGACAGAGACCATCGAGGAGCTTTCGAGCGCC
GAATCTTTGAAGGGTCTCTTCCATCAGCATCGAGACGGGAATCCACTTCCTTCGGGCAAG
GCGCTCGAAGAAATCATCAGTTTGTCCCGTTCTATCCTCTTTCCGGGATATTTCGGCAAT
TCTTCGGTAAATATCTCAACCATCAAATATCATATTGGAGTAAGAGTAGAGAAACTCTAT
GAGATGCTGTCGGAGCAGATTCTCGCCGGTCTCTGCTTCGCCAACGACTGCGAAACGGAA
ACCCAGGCTGAACTGCAGCACCAGCGTGCCAAGGCAGGCGTGATTGCAGCCAAGGTAATC
ATGGAATTTCCGAGACTGCGCAAGATTCTGGCTACCGATGTAGAGGCAGCCTACGAGGGC
GACCCGGCTGCCATGAGCCACGGAGAAATCATCTCCTGCTACCCGGTCATCAAGGCGATT
ACCAACTACCGCATCGCTCACGTGCTGCACGAACTGGGAGTGCCGCTCATTCCGAGAATG
ATGACTGAGCTGGCGCATTCGGAAACCGGTATTGATATTAACCCGGAGGCTACCATCGGC
AAGCACTTCACCATCGACCACGGTACGGGTGTGGTAATTGGAGCTACCTGCATCATCGGC
GACAATGTGAAACTCTACCAGGGTGTAACCCTCGGAGCCAAGAGTTTCCCTCTCGATAAG
GACGGCAATCCTATCAAGGGAATCCCTCGCCACCCTATCCTCGAAAATGATGTCATCGTC
TACGCCAATGCCACCATCCTCGGTCGCATCACCATCGGAGAAGGCTGCGTAGTGGGAGCC
AACGTATGGGTTACCAAGGATATGAAACCGAAAACAAAGAAATATAAAAAAGAAAAACAA
AGTTTATTAGATATAGAATTCAATAATGGAACAGGAATTTGA
>61B_gene_id_336
ATGGAACAGGAATTTGAACTCATTGCCAAGACCTTCATGGGCCTCGAGCCTGTCTTGGCT
GAAGAGCTCACCCAGTTGGGTGCCAATAATGTACAGATCGGTCGCCGCATGGTGTCTTTC
ACAGGCGACAAGGAAATGATGTATCGTGCTAACTTCCAGTTGCACACAGCCATCCGTATC
TTAAAGCCTATCAAGCACTTCAAGGCTAGAAGCGCTGAAGAGGTGTATGATCAGATTCAG
AAGATCAAGTGGGATGACATCTTAGACGTGAAGAAGACTTTCTCTGTTGACTCAGTAGTC
TACTCAGAGGAGTTCCGCAACTCACGCTTCGTAACCTACAAGGTAAAGGATGCGATTGTT
GACTGGTTCCGCGAGAAGCAGGGTACACGTCCAAATATCAGCGTATCTAACCCGGATATC
CGCCTCAACATCCACATTGCAGAAGACAATGCCACCTTGAGTCTCGATTCGAGTGGTGAG
AGTCTGCACCGCCGTGGCTACCGCCAGGAGCAGGTAGAGGCTCCTCTGAACGAGGTTCTC
GCTGCAGGTATGATTCTGATGACCGGCTGGAAGGGCGAATGCGATTTCATCGACCCGATG
TGTGGTTCAGGTACCATCGCCATCGAAGCTGCCCTCATCGCCCGCAACATCTCTCCAGGT
GTATTCCGCAAGGAGTTTGCCTTCGAGAAGTGGAACGATTTCGACCAGGATCTCTTCGAT
ATGATTTATAACGACGACTCTCAGGAGCGCGAGTTCGAGCACCATATCTATGGTTACGAT
GTTGACATGAAGGCTGTCAATACAGCTAATCTCAACGTTCGTGCTGCCGGTCTCAGCAAG
GACATCACCATCTCACAGGCTGATTTCAAGGACTTCACCCAGCCAGCAGAGAAGAGCATC
ATCGTGATGAACCCTCCATACGGTGAGCGCATCTCTACTCCTAACCTCCTGAACACCTAC
AAGATGATAGGTGAGCGCTTCAAGAAGGCTTTTGCCGGCAACGAGGCTTGGGTATTGAGC
TACCGCGAGGAGTGCTTCGAGCAGATTGGTCTGAAACCATCTATCAAGATTCCTGTATTC
AACGGAAGCTTGGAGTGCGAATTCCGCAAGTATGTGATGTTCGACGGCAAGATGAAGGAC
TTCCGTTCTGAAGGCGGTATTGTGAAGACTGAGCGCGAGAAGAGCGAGATGGCTCAGAAG
CACCGTTTCAAGAAGGAGCGTGAATTCAAGAAGCGTGTAAGCGAGGAGACTGAAAACGAG
GAGGACGATATCCGTTCTTTCAAGTTCCATACTCACCGTCTGGAAGACTTCGAGAAGAAG
CGTGCTGAGTTCCATAAGGGCGGTCGTTCACGTATCGGTGGCGGTCGACGCAATGATGAC
GACGATGACAAGCGTGGCAGCCGCAGCTTCAAGAGCGACCGCAAGGGTGGCCGTGACTTC
GGTAGCAAGCGCGACGGAAAGCGTTTCGAGAAAGGCGACAAGCGTGGTGGCTTCAAGGGC
GACAAACGTGGTGGCCGTGATTTCGGAGGCAAGCGCGGAGGCAAGAAGAACTTCAGCGTT
GACTTCGACGACGAGGATTAA
>61B_gene_id_337
ATGGGTGTTAAACCCGATAAAGTAAAGAATATAATGAATCTGAAGAATTCAATTTATAAA
TTATCTTTTGCTGCTATGATTATGATGGCTATGAATGCAACCGACTTACAGGCTCAGGGC
GTGGTTCCTGCTCAGAAAGGCGAGAAAACCTTTACATTGGAAGACCTGAACTTCGGCGGC
AACAACTATCGTAACATGGTAGCCAAGAATCGCTGGTGCACCTGGTGGGGCAATGAACTC
GTTCGCCAGGATGTGGATGCTTGCTATCTCGTCAACAAGACGACAGGCAAGGAGACCAAA
CTCTTCGGCATCAATGACATCAACCAGTGGATTGCTCCTACCAAAGACATCAAGGTAAGA
GCCCTCTACAATGCTCTGTTCCCGTTTGCAGGCAAGAACATCGTGATGGTGAGCAACGGC
AGCAAGACTTATACCATAGACTTCAAGAAGCATAAGCTGCTGAGCGAGATGGATTTTGCT
GACGGCGAGAACCTCCTGGAGGCTAATGCCCAGCAGAACGCCTTCGCCTATCTGAAGGGC
AGCAACCTCTATGTGCGTACCTTCGATGTAACCAGCAACGCCTTGACAAAAGAGAAGAAA
TCTCACGATTTCCAGCTCTCAAAGGACGGAAGCCGCGAAATTGTTTATGGACAGAGTGTT
CACCGCGATGAGTTCGGTATCAGCAAGGGAACCTTCTGGAGTCCGAACGGCGAACTGCTC
GCCTTCTATCGTATGGACCAGAGTATGGTAACCGACTATCCGCAGGTCGACATCCCGGAA
ATCGGTTTCAATCATCCTGAAACACAGAGTTGCATTGCTACTCCTGCACCAGACAAGTAT
CCGATGACAGGCGAGACATCACACAAGGTAACCGTAGGCGTGTTCGACTGCATGACCGGC
AAGACCGTCTATCTGAAGGCTGGCGATCCAACCGACCGCTATTTTACCAACATCGCATGG
AGTCCGGACAGCAAGACCATCTATATGTTCGAACTGAACCGCGACCAGAACGACTGCCGT
CTGACTGCCTACAATGCAGAAACCGGCGAGAAGACAGGCGAACTCTATCGCGAAACCGAC
GAGAAATACGTGGAGCCTTGCCACCCTATCCAGTTCCTGCCTTGGGACAGCAACAGCTTT
ATCATGCAGAGCCGCAAGGATGGCTACAACCACCTCTACCTCTGCACCCTGGGCAAGCAC
GGAAGCCGCATGGCAAGCAACACAGAATCGCTCGAAATCAAGCAGTTGACTTCCGGCAAA
TGGGAAGTGATGGAAGTACTCGGCTTCAACACCAAGCGCAAGAGTATCATCATCGCATCC
AACGAGAAATCGCCTATCCAGAGAAACATCTTTGCCGTAGACACAAAAACCGGCAAGCGT
ACGCTGGTAGATGATTGCGGCAAGGGATGGCACAGCGCCACTTTGAGCGAGAACGGACAG
TATGTCTTCGACAACTACTCTACTCCTACCGTGCCTCGCAAGATTGCCCTCGTGAATACC
GAGACCGGCAAGCGCACCGCTTACTTCACTGCCGAGAACCCTTGGAAGGGCTACAATGTG
CCTGAGTACAGCTGCGGTTCCATCAAGGCTGCCGATGGCGAAACTGACCTCTACTGGAGA
ATGGTGAAGCCGGTAAACTTCGATCCAAACAAGAAGTATCCTACCATTATATATGTATAT
GGTGGACCTCATGCCCACAACGTAGATGCCCGCTGGAACTACTCTAGCCGTGGTTGGGAA
ACCTACATGGCAGAAAAGGGCTATCTGCTCTTCATCCTCGACAACCGTGGAAGCGAGAAC
CGTGGCAAGGCTTTCGAGCAGGCTACCTTCCGCCAGCTCGGACAGATTGAGATGCAAGAC
CAGATGAAGGGCGTAGAATATCTGAAGACGCTTCCTTACGTAGATGCTGACAAGATTGGC
GTTCACGGCTGGAGCTTCGGCGGATTCATGACCATCTCGCTGATGACCAACCACCCTGAT
GTGTTCAAGGTAGGCGTAGCAGGCGGTCCGGTAATCGACTGGCACTGGTACGAGGTGATG
TATGGCGAGCGCTATATGGACACCCCACAGACCAACCCAGAGGGTTACAAGAAGACCTCT
CTGCTCTATCAGGCAAAGAACCTGAAGGGCAAGCTGCAGATTATCCAGGGCTTGAACGAT
GTGACCGTAGTGCCACAGCACTGCCTCACCTTCCTCAAGGCTTGCATCGCAGCAGGCACC
CAGCCAGACTTCTTCGTCTATCCTGGCGAGCCTCACAACATGAGAGGTCATCAGAGCACT
CATCTGCATGAGCGCATCAGCAATTATTTCTTCGATTATCTCAAGTAA
>61B_gene_id_338
ATGAAAATTTTATTGTTAGGAGGCGGTGGCCGCGAGCACGCCTTAGCATGGAAAATCGCT
CAGAGCGAGAAGTGTGAGAAACTCTTCATCGCTCCTGGTAATGCCGGTACACAGAATGTC
GGCGAGAACGTAGATATCAAGGCAGACGACTTTGAGGCGCTCAAGAACTTCACAGTAGAA
AATGGCGTTGATATGGTGGTAGTTGGTCCGGAAGACCCATTGGTAAAGGGTGTTTACGAT
GACTTCAAGAACGATCCTCGCACCCAGAACATCCCTGTCATCGGTCCATCAAAGGCTGGC
GCCGTATTGGAAGGCAGCAAGGACTTCGCCAAGAAGTTCATGAAGCGCCACAACATCCCT
ACTGCCCAGTATGAGACTTTCGACGGCGAGCACGTAGAGGAAGGCTTGAAATTCCTGGAG
ACACTGAAGGCTCCTTATGTATTGAAGGCTGACGGTTTGTGCGCCGGTAAGGGCGTTCTC
ATCCTCCCTACCCTGGAAGAGGCTAAGAAAGAGTTCAAGGAGATGCTCGGCGGTATGTTC
GGCAACGCTTCTGCACGCGTAGTCATCGAGGAATTCCTCAGCGGCATTGAGTGCTCTGTA
TTCGTATTGACCGACGGCAAGAACTACAAGATTCTGCCTGAGGCTAAGGATTACAAGCGC
ATCGGCGAGCACGATACCGGTCTGAACACCGGCGGTATGGGTAGCGTTACCCCTGTACCA
TTCGCTACCAAGGAGTGGATGCAGAAGGTTGACGAGCGCATCATCCGTCCTACTGTAGAG
GGACTTGCTGAGGAGAACATCGACTATAAGGGATTCATCTTCTTCGGTCTGATCAACGTT
GAAGGCGAGCCTATGGTCATCGAGTACAACTGCCGTATGGGTGATCCAGAGACTGAGAGC
GTGATGCTCCGTCTGAAGAGCGACATCGTGGATCTCTTCGAAGGTGTAGCAGCAGGCGAT
TTGGACAAGCGCAGCATCGAGTTTGATGAGCGTGCTGCAGTCTGCGTGATGCTCGTAAGC
GGCGGTTATCCTGAGGCTTACAAGAAGGGTTATCCTATCCAGGGCATCGACGATGTAGAA
GGTTCGGTAGTATTCCACTCCGGTACAGCCATGAAGGATGGTCAGGTAGTAACCAACGGT
GGTCGTGTCATCTGCGTAAGCAGCTACGGCAAGGACAAGGAAGAAGCCTTGAAGAAGAGC
TTTGCTGAGGCACAGAAGATCCAGTTCACCGACAAGTACTTCCGTTCTGATATCGGACAG
GACCTTTAG
>61B_gene_id_339
ATGTTAAGAAAGAAAACTTTTCAAAATAAAGTAGCGGCTAGCCGCTACTCTTTACCTATT
ACTGCAACCCTTGCCACGCTGGTTTGGGTTGCAGTAGGTTTATTGGTATCCAATATCTGG
GTAGAATTTGCTTTTACAGCCATGTCTACCCTGCTGATGGTGGAACTGAACAACCGTAAT
GCCCTGATGCGTACCTACAGCCGAATGGTATCCTGCAGTTTTCTGGCATTACTGACGATG
ACAGGACTCTCCCACCCCTCTTTAAAAAGCAGTATTGTGACGATGTGTTTCATCGCCTTT
TATCTCATTATCTGGAATTGCTATCAGGATAAACGCTCAACAGGCTGGACTTTCTACGCC
TTTGCCTGCATCGGTCTGGCATCGATGGTTTTCGTGCAGATAGGCTATTTCATGCCTATC
CTGTGGATTATGATGATGGTGTTTACCCTCTCGTTTAGCGTAAAGACATTCTTTGCAACA
CTAGTAGGTCTCATCGTGCCCTATTGGTTTGCAGCCGGTTATTTCTTCTATACCGACAAC
ATACAGGGGCTGGCTGACCATTTCTGCGAATTCATCAACTACAGCGAACTCTTTGATTAT
TCGCAGGTTACCGACCATCAGGTACTGGACCTGAGTTTCGTTATCCTGCTCACCATCATC
GGTTCCATCCACTTCATACGCACCAGCTACGGCGATAAGATACGAACCCGCATGATCTAC
GAAACGTTTATCATGATATCGGTTGCCTGCATCATCTTCATCGTCCTCCAGCCTCAATAT
ATACAGGAACTGGGCGGCATCCTGATTGTGAATACAGCACCGCTTATCGCCCATTTCATC
ACATTCACCAGAGGTAAGTTTACCAACATATCCTTCATCCTGCTGCTCATCATGCTGGTA
CTTATCATGGCTTACAACATACTCGTACCAGAGAGCATATTACTATGA
>61B_gene_id_340
ATGAGTTGGATTATAGATTTCTTAATGAGCTGGGGCTACTGGGGCATGCTGGTATCAGCC
TTCCTTGCCGGCAGTTTCTTTCCCTTCAGCAGCGAGGTGGTCATGTCGGGCTTACAGGCT
GCCGGACTGGAACCTATCCAGCTCGTACTGTATGGAAGCATCGGCAATGTGCTCGGTTCT
ATGTTCAACTATGGCGTAGGACGGATGGGCAAGCTGGAATGGATAGAGAAATATCTGCAT
GTAAAGAAAGAGAGTCTTGACAAGGCTCAGCATTTCATGGCCGACAGAGGAGCCTGGATG
GGATTCTTTGCCTTCCTGCCCCTGTTGGGCAGTGCCATCACCATCGTTTTGGGACTGACG
AGAGCCAACATCGTGATTTCTGTCATCAGCATCACCATCGGAAAGGTGTTGAGATATGTA
CTGCTGGTTTACGGACTCAGTTTCATCTTTTAA
>61B_gene_id_341
GTGGCTTTCGCGGGCTGTAAAGGCAGCCAGCAGAAAGGCCACACCGCAGAAAGTAACGGA
AAGGAATCTGTCGCCAACAGCGATGGCAAACCTGCTGTTACCGTAACTATCCCTCCCTAC
AAGTTTTTCGTTGATAAGATTGCCGGAGATAAGGTGGATGTCAACGTGATGGTATCCAAC
GGCAACAATCCTGAAACTTACGAGCCTTATGCCCAGCAGATGATGGAACTCTCCAGGAGT
GCCCTCTATCTGAAAGTGGGAAGCATCGGTTTCGAACAGACCTGGATGAAGAAGCTGCAG
GACAACGCTCCTGACATGAAGGTGATAGATACCTCCACAGGCATCACGCCTGCCAAGACA
CCAGGCGGCAATACCGACCCGCATGTATGGATGAGTTGCAAAAACGCCCGCATCATCTCC
AGCAACATCTTCAAGGCACTCTGCCAACTGGAACCGGAAAACAAGACTTTCTTCCAGAAA
AACTATCAGCAGTTGCTCTGCAGCATCGACAGGCAGGACAGCATCATCAGAAAGAGTTTC
AAGGATAATCCGGAGATGGTACGCAAGTTTGTGATCTATCACCCTATCCTCACCTACTTT
GCCCGTGATTACCAGCTGGAGCAGCTTGCCATTGAGGAAGAAGGCAGGGAGCCTAGTGCC
TCCCAGCTGAAGAGCCTCATAGAGAGAGCCAGAAAAGAAAAGATCAAGTTCTGCCTGATA
CAGGCAGAATTTGCCAACCGCAACACCAATACATTCATCAACGAGAGCCACACCAAGCCA
ATGAATATCAACCCATTGCAAGGCGATTGGAACTGGGCGATGCAGGAAGCTGCAGCAGCG
GTACAGGGCAAGAAAATCGTTGTTGGGAAGTAA
>61B_gene_id_342
ATGACTCCAATCATAAAAATCGAGCATCTTTCTGCTGGCTATGAAGGCAAGGAGGTGCTC
CACGACATCAACCTCACCGTCTACAAAGACGATTATCTTGGCATCATCGGTCCCAACGGT
GGTGGCAAGACAACTCTCATGCGCCTCATTCTGGGACTGATGAAACCCACAGACGGCAGC
ATCCGCTTTTATAAAGACGGGGAGGAAGTAAGGGAAATCAGCATGGGATATCTGCCCCAA
TACAATCATCTCGACAAACAGTTCCCTATCTCCGTCTATGAAGTGGTACTCTCAGGACTC
AGCAAGACCAAGAGCCTCTTTTCCAGATACACCCAGGCACAGCACCAGCAGGTACTCGAC
TGTCTGGAACAGATGCAGCTCACGGAGTTGAAAGACCGCCATATCGCAGCCTTGAGCGGC
GGACAACTGCAGCGAGTACTCCTCGCCCGCGCCATTGTTTCCAAACCCGATGTAGTGATA
CTGGATGAGCCCAACACCTACATCGACCGCCGTTTCCAGAAGCAGATGTACGAGATGCTG
GAACAGATCAACCGGGAGTGCGCCATTATCATCGTAAGCCATGATGTAGCCGAAGTGCTC
AATAACGTAAAGCACATCGCCTGCGTAAATCATCATCTCCACTACCACGATACGGCAGAT
ATGCCGAGAGAGAAACTGGAAGAGCATTTCTTAAATGTATAG
>61B_gene_id_343
ATGAAACAGTACAGATTAGTGGACAATATCTTCGGATGGGTCGCATTCATCATTGCGGCG
TTCACTTATTGTTCCACAATTGAACCGACAGCCAGCTTCTGGGACTGTCCTGAGTTTATT
ACGACTGCTTACAAGCAGGAGATCGGTCACCCACCTGGGGCACCATTCTTCATGCTTTTA
GGCAATTTCTTCACACATTTCGCCAGCGACACTACCCAGGTAGCCAAGATGGTAAATACG
ATGAGCGCCCTGCTGAGCGCCGTCTGTATCATGTTCCTCTTCTGGACCATCACCCACCTG
GCTCGCCGACTCGTCATCAGCGACTGGAAAGAACTGACTACCAGCAAGCTGATTGCCATC
GAGGCATCCGGTATGGTGGGCGCACTCATCTACACCTTCAGCGATACCTTCTGGTTCTCA
GCTGTCGAGGGTGAGGTTTATGCGTTCTCTTCTGCCTTTACCGCTGTGGTATTCTGGCTC
ATCCTGAAGTGGGAAGACCATGCTGACGAGCCTCATAGCGATCGTTGGCTTGTGCTCATC
GCCTATATGACCGGTTTGAGTATCGGTGTCCACCTGCTCAACCTGCTCTGTATCCCAGCC
ATCGTATTGGTTTATTACTACAAGAAGGTGCCACATGCCAACCTCAAGGGCTCGCTCCTG
GCGCTGTTCCTTTCATTCCTCGTAGTGGTAGCCGTACTGTATGGTGTGGTTCCAGGTATC
ATCACCGTAGGCGGCTGGTTCGAACTGTTCTTTGTCAACACTCTCGGCTGTCCGTTCAAT
ACCGGTGAAATCGTATACATCATCTGTCTCGTAGCCTCAGTTATCTGGGGTATCTACGAA
ACCTGCCATGCTTCTGAGAAGAACGAGAAGAAGCAGAATATCGCCTTTGTTCTCGGCTTC
GGCATGCTCGGCATCCCATTCTACGGATATGGCTGGACTGCTGCCATTACCGGCATCATC
GTGCTGGTTATTCTCTGGTTCGTACTCGGCTACAAGCGCAAGCAGGAGGTAGTAACAGGC
GTTGACGAATCTACAGGCATCGCCAAGAAGAAGATGCAGCTCCTGCCGCTCATCTCAGCA
CGCGTCAAGAATACAGCCTTGCTCTGCATGCTGATGCTGATGATTGGTTATTCCAGCTAC
GCACTCATCGTGATCCGTTCTTCTGCCAACCCTCCTATGGACCAGAACTCTCCTGAGGAC
ATCTTTACCCTGGGAAGTTATCTGAGCCGCGACCAGTATGGCGACCGCCCTCTGTTCTAT
GGCCAGGCTTATACATCACAGGTAGCCCTCGAAGTAGACGGCAACATGTGCAAGCCTGTC
ATGAAAGAAGGCGCACCGGTTTACCAGCGCAAGGAGAAAGCTTCGGCTGATGAGAAGGAC
TCTTACTTCGTAGTAAGTCACAAGAATAAGTATATCTATGCCCAGAACATGCTCTTCCCT
CGTATGTACAGTTCGGATCATGCCCAGGCATACGAAGACTGGATGGGCGGTGTAGAAGGC
ACAGAGATTCCTTACGACCGCTGCGGAGAAAGTATCATGGTGAAGATGCCGTCACAGTTT
GACAACATCCGCTTCTTCCTCTCTTACCAGTGCAACTTCATGTACTGGCGCTACTTCATG
TGGAACTTTGCCGGCCGTCAGAACGACATCCAGGGCAATGGTGAGCCAGAGCACGGCAAC
TGGATTACCGGTTTCTCATTCATTGATGATTCACTCTATGGCGACCAGAGCAAATTGCCA
GACGACCTGAAGGAGAACAAGGGGCACAATGTATTCTATTGCATGCCGCTGATTCTCGGT
CTCATCGGACTTTTCTGGCAGGCTTGGTATACCCGCAAGAAGAAGGTAATGAAGAACGGC
AAGGAAGAGGAAGTGCTCCTCCCTATCGGAATCCAGCAGTTCTGGATTGTATTCTTCCTG
TTCTTCATGACAGGTCTTGCCATCGTCATCTACCTGAATCAGACACCTATGCAGCCACGT
GAGCGTGACTATGCTTACGCCGGTTCATTCTATGCATACGCTATCTGGTGCGGTCTCGGC
GTACTCGCCATCATCGACATCCTGAAGCGCAAGATGAAGCTCAGCGGTACTGCTGTAACA
GCCATCGTAGCAGTCATCACACTTCTCGTACCTATCCAGATGGCATCACAGACCTGGGAT
GATCACGACCGCTCAAACCGTTACACCTGCCGTGACTTCGGTCAGAACTACCTGATGTCA
CTCCAGGAGAAGGGAAACCCTATCATCTTTACCAATGGTGATAACGATACCTTCCCACTC
TGGTACAACCAGGAGGTAGAAGGCGTAGGAACAGATGCCCGCGTATGTAACCTGAGCTAC
CTGCAGACCGACTGGTATATCGACCAGATGATGCGTCCTGCATACAACTCACCATCTGTG
CCAATCACCTGGCCACGTCTCGACTTCTGTTCAGGTACCAACGAATATGTATCTGTTGAA
CCTGAGGCAAAGAAGCAGATTCTCGACTTCTACAAGCAGGATCCAGAGAATGCCAAGAAG
CAGTTTGGTGACGAACCGTTCGAGCTCAAGAACATCCTGAAGAACTGGGTACGCAGCAAG
AACCCTGACATGCACTTCATCCCTACGGATACCCTCTATGTCACAATCGACAAGGAGGCT
GTAAAGAAGAGCGGCATGATGATGGCATCAGATTCTATTCCAGACAAGATGGTCATCTCT
CTTGCCGGCAAGAGCGCACTCTACAAGAACGACCTCATGATGCTCGAAATGCTGGCACAG
TGCAACTGGACCCGTCCGCTCTACGTAGCACTCACCGTAGGCGAAGAGAACTATATGAAC
CTCGGTGACAACTTCGTACAGGAGGGACTTGTGAACCGTATCACTCCGTTCACCACCAAC
AAGCCAGGTGCCAAGAACTTCGATACAGAGAAGGCTTATCACAACATCATGACCCGATTC
AAGTTCGGCAACCTGAAGCAGAAGGGACTCTACATCGACGAGACAACCATGCGTATGTGT
TATACCCACCGTCGCCTGCTCGCCCAGACAGCCCTCCAGCTCATCGCCGAAGGCAAGAAA
CAGAAGGCTATCAACATCCTGAAGAAGGCTGATACCGAGATTCCTGCCTACAATGTTACG
CTCGACTACATGAGCGGTGGCTTGGATATGGCTCGCGGCTGGCTGATGACCGGTCAGAAA
GCCAAGGGCAAGGAATATATAGAAGCGGTTTGGAAGAATGCTTCACAATACCTCAACTAC
TATCTCTCGCTGCCAAACGACCGTTTCCTCCAGGCAGAGCACGACTGCATCCGTCAGATC
ATGATCATGCAGAGCATCTGCGAGGCTGCCGGAATGGTGAGTCCACAGTTGGAGCAGAAG
TATGAGAAGCAGCTCAACAACCTCTACCGTCTCTATCATGGCAGAGGTGGCAGAATGCCG
GAAGGCAATCAGTAA
>61B_gene_id_344
ATGTTCATAGAGCAACCAGCCAAATGGCTCAGATGGTTATATCCAAAGGCCATCTGGAGA
ATGGACAAGAAAGACCATTCTGTCTATCTTACATTTGATGACGGTCCAATTCCAGAGTCA
ACTCCATTCATCTTAGAGACCCTGAGAAAGTACAATATCAAGGCTACTTTCTTTATGGTA
GGCGAGAATGTATTGCGCCATCATGACCTCTACAACCAGATTGTGGCAGAGGGTCATCAG
GTTGGCAACCATACATTCAATCATATCGGTGCCTTCAAGCACCGTGTCATCTCCTACGTG
CTCAACACCAATAAGGCGAACGACATCATCCATGCCCATCTTTTCCGTCCACCTCACGGC
TGGATGCGACCAAGTGAGTATTGGTGGCTGCACCGCACTTACAAGGTCATCATGTGGGAC
GTGGTGACGCGCGACTATTCCAAATGGATGACGGCAGAAGATGTGGTGAACAATGTGAAG
CGATATGCCCGCAATGGCAGCATCATCACCTTCCACGACTCGCTGAAGAGCATTGAAAAG
CTGAAGACAGCACTCCCTCAGGCCATAGAATGGCTCATGGAACAGGGGTATGAATTTAAG
ACTTTTGAATAA
>61B_gene_id_345
ATGAGCAAAAGAATCAACAGTTATCAGGCAGTAGCTGCATTTGTAAGAGGTTTCTTCGAA
GCTTACGCACGTGGCATCATCGATGCTACCATCGAAGGCAATGACTTCAGCAAGAAGAAC
GACCCGAAACAGATCAAGCAGATGATGCTGGAGCACTATGGCGAGGTAAACCAATACTTC
TTCGACATCATGTTCTCTACCCTGGTACGCCTCAACTACAAGACTGCCGAGGAAGCCAAC
GAGCGCATGAAGAAGAACTTCGACAGCATGAAACAGGCTGACCCGACCTTTGAGCCAACC
ATGCTCGACTACCTGCGCATAGCCTGCAAATCGAACCAGTTGTACAAAGCGATGGAATCA
GAATACAAGCGCAACTTCACCTGGCTTCTGCAAGGCAAGTTTACCACTCTTGAAGAGCAT
GTACGCGATTATACCCACGGCATTCTCATCAGTCTCGCCGACGAGCCGATGGCAATCCAT
CTCCTGGTCCGCATCATCGTGAAGGCATACGCCGCAGGCTTGAAGTGTGGCAGCAAGGAG
GGCGAACAACACCAGCTCCACATGCCTACCCTTCACGGCATGTTGCTGAACAATGTCAAC
ATCCTGCTCAACGAGACTCCACTCAAGAGCAGCACCGAAGATCCTGTTGCCCTCTTCAAG
GAGGCATGCAAGAATGAAGAAGAAAACATCAACGTTCTTTTCAACACATTAAACGATGCG
ATGAAAGAACTGGCAGAAGAATAA
>61B_gene_id_346
ATGATCAAGACTATTAAAGATTTAGATATAACGGCTTCGGGTGTTAGCGTATTTAACCGC
AAGTGGCAACCTGTCCATTTACAACAAGGAGAAATGGATGGGGCTTGTGCCGTATATTCC
ATGATGATGAACCTGCTCATACTAAAGGTTCTTACTCGTAATCAAGTTGTCAACTTGAAA
ACAACATTTAAGGGAAATACCGCAAAAGGGAGACTTTTCAAAGAGTTCTTTGTGACAGAA
GGACTGTGCCGTGATGGATTTTATTTTTCCGAAATAAAAGAAAAGCTATCCCATTCTTTT
GCTAAAGAGGTTACATCTTCGCCTCTTCAATATACAGCATCTTTATCAGACCAAACTTCT
TTTGTAGAAGAACTTAGGACTGCAATAGATAGCGACACGCCTTTGATTACCGCTCTGTCT
TTTAAAGGTGGCGCTCATGCTGTACTTGCTATTGGGTATGAAGAAAACAAAAAGACGGTG
TCAAGAAAATATTCTGTTTAG
>61B_gene_id_347
TTGACAAACTTTGAGAAGTTGCAAACAAACTACGTGGCAATCAAGGACCTGGAGGCCAAA
CGTGCTGACCTTGACAAGGAGATTGAGGGCTATCTGAAAGAGTTGGGATTGTTAGAGTAA
>61B_gene_id_348
ATGGCACAACTAAAAGCTGCTGTCAAAGTGAATACGGAAATGCTCAAATTCTACTGGAGT
TTGGGCGAGGACATTTGCGAGAAGCAGAAACAATACAAGTGGGGTGCAAAGGTTGTAGAT
AGGCTTAGCCTTGATATGCGTTCGGAAATTCCTCAGAGTGAGGGATTTTCAAGACCTTTA
CCATGTAAAACGCTGATTTGCGTTCTATTCAAGTCAAATTGA
>61B_gene_id_349
ATGGAAAAAGAAGACATGAAATACGAACAAGCCGTAAGAGAGCTTGAAGAAATCGTAGAA
AGAATGGAGAATGATGAACTCGATATTGATCAGCTCTCCGAGCAGTTGAAACGTGCCAAA
ACTTTGGTGAAACTCTGTAAAGACAAACTCACCAAGACTGATGAGGAAATCAAGAAACTC
CTCAGCGAGGATTGA
>61B_gene_id_350
ATGGAACGACTTCGATTATCACTTTTTGAATTAAACTCCATGGTCCGTGAGGTCATTTCG
ATGTCCTTGCCCGACAGCTATTGGGTGGAAGCGGAACTCTCCGAGGCTCGCGAGGGCTAC
GGAGGGCACTGCTATCTGGAACTCATCGAGAAGGATGAGCGGTCTAATACGCCCATTGCC
AAGGCGCATGCCTCCTGCTGGCGAAACCGATGGATGTTCATCAAACCGAATTTCGAGCGC
ATCACCGGACAGCGCATTCATGCCGGAATGAAAGTACTGCTCAAGGTACACGCGCAGTTT
CATGAGAACTATGGCTTCTCCTGGATAGTAGATGATATTGACCCTAACTATACGATGGGC
GATATGGCGCGTAAGCGGCTGGAAATCATCAATACGCTGAAAGCAGAGGGCGTATTCGAA
CTGCAGAAGGAGTTGGTGCTCCCGATGTTCTGCCAGCGCATCGCCGTCATTTCCAGCGCT
ACGGCAGCAGGTTATGGTGATTTCTGCAACCAGCTTGCCGATAACGATTATGGTCTGCAG
TTTCAAACCCGCCTCTTTCCGGCTACGATGCAGGGCGAGGGGGTAGAGCAGAGTGTGATA
GCTGCTCTCGACAGTATCAATGCCGAATGGGAACAGTTTGACTGCGTAGTCATCATCCGA
GGCGGTGGCGCTACGAGCGATCTCTCTGGTTTCGACACCCTGGCGCTTGCCGAGAATGTG
GCAAACTTCCCGCTGCCTATCATCACGGGAATAGGACATGAAAGGGACGAGAGTGTGCTG
GATATGATTTCTTTCCAGCGTGTAAAGACACCGACAGCCGCTGCCGCCTTCCTCGTTAAT
CATCTTACTGAGGTTTATGCCCGTGTGGTGAATGCGCAAGAGGCTATCGTGCAGAATGTG
AAGCACCGTCTGCAGGTGGAGAAGATGAGGCTCGACAGATTGAGCAACACGATTCCTGTC
CAGTTTTCGCTGGTGAAGACGAAGCAGGGAGCCTATCTCGACCGCTTGATGAGCCGTTTA
AGCACAAATGTCCAGTCGAAACTATCGGAAGCCCAGCGCCATTTCGAGATTCTTTCTCAG
AATATTCTGCCGATATTGGAAAGGAAGATGCTCAACGAGAGTCATCGTCTGCAGCTTCTT
TCCCAGCGCATCCAGGCACAAGACCCCGAATTGTTGCTGAAACGTGGCTACAGCATCACG
CTGAAAGATGGCAAAAGCATCCGTTCTGCCTCGCAACTGAAGTCTGGCGACATCATTGAA
ACGAGGTTTGCCGAGGGCAGCGTGAAGGCAAAAGTTGAATAA
>61B_gene_id_351
ATGCAATACAAAAATATTGCAGCAACGACAATAACAAACCGGACTACCGATATAATGATG
AAAAAATTTTTGATGCTTTATGCATTTTTAATGACCGCTCTTTCTTTGTTTGCTCGCGAA
GACAGGGTTAGCAATTTTGAGCAACTGATGCGGTTGCCCCGCATCGCCGAAACCGATATG
GTGTCGTATCCGGGAGGCAAGTGTATGATGTATCGTCTTTATCTCAGAGACAAAGACCTT
AGTCACACTCCCTTTTCGGTAAGTCGCCCTGCAGATTTTCTCTCTCCCCGTTCCATAGAG
CGCAGAAAGAGGCAGAATCTGCCCATCGATGTTACCGATTTGCCTATAGCTCCTGCTTAT
GAGCAGGCTGTAAGCGAGGCAGGCATCGAGATTGTGGGCAAAAGCAAGTGGAACAATACC
CTGCTGGTCCGCATTCATAAGGAGAAGGAACTACGGAAACTGGATGATCTCGATTTCATC
ACCCGGAAGATGAAGGTCTTCTCTGCTCCCGATTCTGTCAGTCAGCGCGTCAGAAGTAGC
GTTCGCAGGGGATTGAACGATTGGACTGGTGGAGTAGGCGAATATGGTGCTGCCGATGCG
CAGATCCAGTCGCTCAACGGTAAGCGGCTGCATGGAACCGGACATTTGGGCAAAGGAATG
ATGATTGCTGTCTTCGACGGCGGATTCATGAATGTGGATAAGATTCCGGCGCTACATAAT
ATCAGATTGGCGGGCATTAGGGACTTTGTGGTTCCTCAATCCAAGAATATTTTCGCCGAG
ATGGAGCATGGAACGATGGTGCTTTCTACGATGGCTGCCAACGAACCCGAAAGATTCGTG
GGGGTGGCACCTGAGGCTCAATATCTGCTGGTGCGCTGTGAAGATGAGCGCACAGAGAGT
CTGGCAGAAGAGGATTACTGGGCTTTTGCGGCTGAATATGCTGATAGTTGCGGCGTGGAT
GTCATCAACTCTTCGTTAGGCTATCATGGCTTCGATGATGCGTCTACCAACCATCATTAT
TATGAGCAGGACGGTAATTCTACCCTCATCTCCCGCACCGCTTCGATGTGTGCTGACAAG
GGAATCATCTGTGTCAATTCTGCAGGAAACGACGGAATGGGAAGTTGGAAGAAAATCAAT
TTCCCTGCCGATGCACGCAATATCCTTACTGTGGGCAGCGTAAACGAAATGGGCGAGAAT
GCGGCTTTCAGTGCCGTGGGACCTACTGCTGACGGCAGAATCAAGCCTGATGTGATGGCT
TACGGAAGTCCTACCTGTGTGATTACGGGCCGTGGAAATATCATCAATGATAACGGAACG
TCTTTCTCATCTCCGCTCATTGCCGGAATGGTAGCGTGTCTCTGGCAGGCTTTGCCTCAG
AAGACGGCTAAGCAGATTATGAAACTCGTGAGATTGGCTGGTAATAATCAGCATCATCCC
GATAATGTATTCGGATATGGTGTGCCTGATTTCTGGAAGGCTTATCAGACGGGGAAAGCG
ATCAAGTAG
>61B_gene_id_352
ATGGAAAATAAACAAGCGACATTAGAATTAGGTACGAAGCCGGTGGGCAAGCTGCTCGTT
CAGTATGCCTTGCCAGCGATGATTGCGATGACCGCCGCCTCACTCTACAACATCGTTGAC
CGAGTATTCATCGGTCAGGGTGTGGGAGCCATGGCCATTTCAGGTCTCGCCATCACCTTC
CCCTTCATGAACCTCACCGCCGCTTTCGGAGCCGGTGTGGGCGTAGGAGCATCTACTGCC
ATCAGCGTGAAGCTGGGACAAAAAGACTATGCCACAGCGCAAAACATTCTGGGTAACACA
ATTTCTCTGAATCTCATCATCGGTATCGGATTGAGCATCATCTGTCTGCTCTTCCTCGAC
CCTATCCTGAGATTCTTCGGAGCCAGCGACCAGACGCTCATCTATGCCCATGAGTATATG
GTCATCATCCTGCTGGGCAATGTGGTGAGCCACATGTATTTCGGTATGAATGCTCTGCTC
CGAGCAGCGAGCAAACCCAAGCAGGCGATGTTTGCCACCATCTTTACGGTGATGATGAAC
GTGATACTCGATGCGCTCTTCATCCTCGTCTTCAAATGGGGAATACAGGGAGCCGCCATC
GCCACCATCCTTTCGCAGTTGATGGCGCTGATGTGGCAAATCAAGCTCTTCAGCAACAAG
AATGAGCTGCTCCACTTCAAGAAAGGCATCTACAAACTGAAGAGGAAACTCGTGGATAAT
ATCCTTGCCATCGGCATTTCGCCTTTCCTGATGAACGTGTGCGCCTGCATCATCGTCATC
TTCATCAACAACCAGCTGGTGCGGTTCGGAGGCGACCTCTCCGTGGGAGCCTACGGAATA
GCCAATGGTATTGCGATGGTGTTCGTGATGTTCGTGTTTGGCGTAAACCAGGGAATGCAG
CCTATAGCCGGATACAACTATGGAGCCCAGAAACTGGACCGGCTGATTCGCGTACTGAAC
CTGAGCATCATTGCCGCCACCGCCATCATGGTAACGGGCTGGCTGATAGCGATGTTCCTG
CCTTACTACTGCGCACGACTGTTTACAACCGATAAGCAACTGATAGACTTGGGCATTAAG
GCGATCAGAGTAGTGATGTTCTGCTTCCCGGTCATCGGGTTCCAGATGGTTATCACCAAC
TTCTTCCAGTGCATCGGAAAGGTGAAGATCAGTATCTTCCTCTCCTTGTCGAGACAGTTG
CTCATCCTTCTGCCGCTCCTGGCTTTCCTGCCGATGATATGGGACATTGATGGCGTATGG
TACAGCATGCCTATCTCCGACTTCTCAGCCGCAGTCATCGCTACCATCGTAATGTCATGG
TACATGAACAAACTGAAAAGACAACACCAAGAACAGCTAAAAGTTAATAGTTAA
>61B_gene_id_353
ATGGCTGCTGTTGATGCAGAGGTCGTAGCTCTCGCTGTGTCCCCACTTCTTGCCTGTATA
GTAATCGTAGTAAGAGGCGCGCTGCTCCTCATGGCTTTCGATAAACTTGCGGGCGGAGGC
TCTGTCGATGTTCTTTCGCTTGCATACTGCCTTGATGCGATCGTCGATGTTGGCGGTGAT
GAAGATATTGATCACGTTCTTGTAATCACGCAGCACATAGTCGGCGGTTCTGCCCACAAA
TACGCAGTTGCCCTCATCGGCAGCCTTTCTGATGGCGTCGCTCTGGAACTTGTACAGACC
TTCCTGCGAGAAGTCGTTGTGATAGAAATTGTTATCGCTCAGGAAGGGCAGATGGGTATG
GAAGAGAGACTTGAAGAATCCCTTCTGCTCATCGTTCTGCTCGAAGAATTTCTCAGAGAA
TCCACTCTCCTTGGCGGCAAGATTCAGCAGCTCACGGTCGTAACATTTGCAACCGAAATC
CTCCGCCAGCTTCTCGGCGATGATATGGCCGCCGCTACCTATCTGGCGACCTACGTTTAT
GATAATCTTATTCATAATTTATAG
>61B_gene_id_354
ATGAAGAAGATTATGCTTTTGGGCTCAGGCGAACTGGGCAAAGAATTTACCATCGCCGCA
AAGCGAGCAGGACAGTACGTCATCGCTTGCGACAAGTATGACAATGCACCAGCCATGCAG
GTAGCCGACGAGCGAGAAGTGTTCTCGATGCTCGATGGCGACGCATTGACCGCAGTGGTA
GAGAAACATCACCCAGACATCATCGTGCCTGAGATTGAAGCTATCCGCACCGAGCGACTC
TTCGACTTCGAGAAGGAGGGCATTCAGGTTGTGCCTTCTGCCCGTGCCGTAAACTACACC
ATGAACCGCCGTGCCATCCGCGACCTTGCCGCCAAGGAACTGGGTCTGCGCACCGCCAAG
TATTTCTATGCCAAGACCTTCGAGGAGTTTAAGAACGCTGCCGATGAAATCGGTTTCCCA
TGCGTAGTGAAACCTCTGATGAGTTCAAGCGGCCATGGTCAGAGCTATGTTCACAACGAT
GATGAACTGAAGGAGGCTTACAAGGAGGCAATGGAAGAAGGTCGTGGCGACGTGAAGGAA
GTAATCATCGAGGAATTTATCGACTTCGATTCTGAGTTCACCCTCCTCACCGTCACCCAG
AAAGACGGTCCTACCCTCTTCTGTCCACCTATAGGCCACGTACAGAAGGGCGGCGACTAC
CGCGAGAGTTGGCAGCCATTCCAGATTCCTGAAGAGGCTTTGAAGAAGGCTGAGCACATT
GCCGGCGAAGTAACCAAGGCATTGACAGGTGCCGGTCTCTGGGGCGTAGAGTTCTTCCTG
AGCAAGCAGGGCGAGGTTATCTTCTCAGAGTTGAGTCCTCGTCCACACGATACAGGTATG
GTAACCCTCGGTCACACCACCAACCTGAGCGAGTTTGAGCTCCACTTCCGTGCCGTGATG
GGCTTGCCTATCGCCGGAATCCATCTGGAGCACATCGGCTGTTCTGCCGTCATCCTCTCG
CCAGAGGAAAGCACCGAGCCATTAAACTACAATATGCTCGATGCGCTGAAGGAAGACCAT
ACCCGCATCCGTATCTTCGGCAAGCCAGAGGCTCACGTAGGCCGCCGCATGGGCGTCGTA
CTCTGCTACGGCGAGAAGGGCGATGACCTCAACCAGCTCCGCGACAAGGCAAAGCGTCTG
GCAAAGACTGTATTGGGAACCGACCCATACATGAAGAAATAG
>61B_gene_id_355
ATGAAAGAATTAGGAAGAATTATCACATTACCCAAGATATTCGACCCTAGAGGCAACCTG
ACAGTGGCAGAGGGAGAGACGCATATTCCCTTTGCCATTGCCCGTACCTACTGGACCTAT
GATATTCCGGGCGGAGAAAGTCGCGGTGGCCATGCTCACAAAGAATGCCAGGAATTCATC
ATAGCAGCCAGCGGTTCCTTTTCGGTAACACTGGATAATGGAGAACAGAAGAAGACCTAT
CATCTTAACCACCCTTGGGAGGGACTGTTCGTAGATGTCAATATCTGGCGAACACTGGAT
GATTTCTCTTCCGGCTCATTGTGTCTGGTTCTGGCTTCCCACAAGTTTGAGGAAGAAGAC
TACATACGCGAATATGACGAATATCTTAGATTCATCAGTTCATCCCAAAGTCCTAATCTC
TCAAAGACCGAGAATCAATAA
>61B_gene_id_356
ATGTTTGAGATCAGAAAATACAACGATGCAGACAAGGAAGTCTGGAATGCCTATGTAGAA
CATGCACGCAACGCCACCTTCCTTCTCAACCGCTCCTACATGGATTATCACAGCGACCGT
TTTCATGACCATTCGCTCATGATTTTCCACAACAACAAGCTCTATGCCTTACTCCCTGCC
AATGAGGACGGAGATGTTTTCTATTCTCATCAGGGACTCACCTATGCCGGACTGCTCACT
ACCGGACACGCCTCAGCAGAAAATATCTGTCAGGTTTTCGTTGCCATCAACACATACCTG
AAGCAGGCAGGTTTCCGCAAGTGCATCTACAAACCGATACCCTGGATTTACCAGCAACTG
CCAGCCGAAGAAGACCTCTATGCCCTCTTCAAGGAATGCCGGGCGCGAATCTGCGCCAGA
AACATTGCGGCTGTCATCGACCTGAAGCATCCGCTGAAATGGTATAATATCAGAAAATCG
GGCGCAAGGAAAGCCCTGGGAAAAGGAATCTTCATTGAAGAAAGTGAGGATTACGAAACG
TTCTGGAGCATTTTAACCGAAAACCTGATGAACACCTATCAGGCTCATCCTGTTCATACC
TTGCAAGAGATGAGCAGACTGAAAACATCTTTCCCTGACAATATCAAACTGTATGTTGCC
CGAGAAGAATCTGGCAAGATGCTAGGCGGAACCGTTCTGTACATCAGCAGAAAAGTGGTT
CACACGCAGTATATTTCCGCATCAGAAGAGGGAAAAAAGGCGCATGCACTCGATGCTTTG
TTTCTGAATCTCATTAATATAAGGTATAAGGATTTTGATTATTTCGATTTCGGAACATCT
AATGAAGAAGGAGGAAAGGTGCTCAACACCAGCCTCATCTACCAGAAAGAAGGTTTCGGA
GGAAGAGGCGTGGTTTACGACACCTATGAATGGACAGTATAA
>61B_gene_id_357
ATGGAAGGAGGGAAAAGTAAAATGAAGAAAGAAGATTTCCTGAACAAGTTGCGCAAGAAT
ACGCATGTTCAATTCGATATGCCTGCCGTAGATGTGAAGGGTATCCAGTATGAGGATACG
CTGAAACAGTTTATTGAGATGACGGAATCGGTAGGTGGCCATGTGATAGAAGCGAAGGAG
GGTGAGAGTCTGGATGAGCTGGTGAAGAAGGCTTATCCGGAAGCCAAGGTCTTTGCCTCT
CATCTGCCAGAAATCACGATTGCCCAGAAGAATCCTGATACGGTGACTGAGGCTAATGAC
CTGAATGGTACTGATGTGGGTATTGTTCGTGGTGAAGTGGGTGTTGCCGAGAATGGCTGC
[truncated: 11,266,541 more chars]
