# Supplementary material for: Expansion of intestinal Prevotella copri correlates with enhanced susceptibility to arthritis
Source: eLife. 2013 Nov 5;2:e01202. doi: 10.7554/eLife.01202 (PMC3816614; doi:10.7554/eLife.01202)
Supplement: Figure 2—source data 1. — DOI: http://dx.doi.org/10.7554/eLife.01202.010 [file elife01202s003.zip › Figure_2/Patient_Assemblies/Unfiltered_MetaGeneMark/Subject_089B_FE.fa]

>89B_gene_id_1
ATGACTGAGACAGAAAGCATCGACAAGTACATCTGCGACCACATGGAGCCAGAAGGCGAT
TACCTCTACCGTCTTTACCGCGCCACTAATATCCATACGATTCACGGTCGCATGGCGAGC
GGTCATATCCAAGGCAGACTGCTCAAAATGTTGGTAGAAATGATTCGTCCCCAAAACATC
CTGGAAGTAGGAACCTTCAGCGGTTACAGCGCCATCTGTCTGGCCGAGGGTTTGCAGGAA
GGCGGCAAACTCTATACCTTTGAAATCAATGACGAGATGGAAGATTTCACCCGACCATGG
ATAGAGGGATCCAGTGTAGCCGACAAGATAGATTTCCGCATAGGTGATGCCAATGTGGAA
GCACCCAAATTGGGAGTTATGTTCGACATGGCTTTTGTCGATGGCGACAAGCGCACCTAC
ATCGAGACCTATGAGATGGTGATGAGCGTCTTGAATCCCGGCGGTTATATCCTTGCCGAC
AACACCTTATGGGATGGGCACGTT
>89B_gene_id_2
ATGAAAATACAAATTATCAATGGTCCAAACCTGAACCTCCTCGGTGTCCGTGAACCGGGC
ATTTATGGCAGCAACTCCTTCGAAAGTTATTTGCCAAAATTGAAGGAAAAATTTCCTGAT
GTAGAAATTGAATATTACCAGAGCAATATCGAAGGTGAGCTGATCAACAAGTTGCAGGAA
GTGGGTTTTTCATACGATGGTGTAGTCCTCAATGCAGGAGCCTATACGCACACGAGCATT
GCCTTGCAAGATTGCATCCGCAGCTTGAAGTGCCCATGTGTGGAGGTTCATATCTCCAAT
GTCCATAAGCGTGAGGAGTTCCGCCACCACTCTTATATCTCTTGCGCCTGCCTCGGAGTC
ATCTGTGGCTTCGGTCTGGCATCCTACGACCTTGCCATAGCTGGCATCATTGCAAACAAA
TAG
>89B_gene_id_3
ATGGAAACAAGCAAGAAATCAAGTACGAATATTGTTAAGGATTATGTGAGATACCTCAAA
TTGGAGCGTAATTACTCACCCAATACGTTGGAAGCTTACCAGCGCGACTTGCGTTATCTC
CTTGAATTTGTCAAATCCAAGGAGATTTCCCTCTTGGATGTCAAACTGGAGGATTTAGAG
GAGTTTTCTGCGGGTTTGCATGATAAGAATGTTGGTGCTCGTTCCCAATCGCGTATCTTA
AGTGGAGTGCGTTCTTTCTATCGTTTCTTGATGATTGAGGATTATTTGAAAAATGATCCT
ACGGAGCTGCTTCCTTTCCCGCAGATTGGACAGCATTTGCCGGAATATCTGACTGTGGAG
GAGGTGGATCTGTTGGAACAGGCTATTGATCTGACGAAATGGGAAGGACAGCGTAACAAG
ACAATCATAGAAGTCCTGTTCTCCTGTGGGTTACGAGTGTCGGAATTGGTAAATCTCAAA
TTAAGCGATATCTTCGAGGAGGAAAAATTCATCCGTGTTTTGGGAAAGGGAAGCAAGGAA
AGACTTGTTCCGATTTCTGAAACTGCCATCAAACAGTTGCATTATTGGTATATGGACCGC
AATCAGATGAAAATCAAACCGGGAGAGGAGGATTATGTTTTCCTCAATCGACGGGGTGCT
CATCTTACCAGAACGATGATTCTTATCATGATTAAGAATGCGGCAAAGGATGCAGGAATC
AAGAAAACCATCTCGCCTCATACCCTTCGGCATAGTTTTGCAACAGCCTTGCTCAAGGGT
GGTGCCGATTTGCGTGTTATCCAGGCCTTGTTGGGTCATGAAGATCTGGGAACGACAGAA
ATCTATACACATTTGGAAACTTCCGACTTGAGGCGGGAAATCTTGGAACATCATCCGAGA
AATATCATGTATCGCGAGAAGATGAAGCCGGAAAGTGCTTCTGATGACCATCTTGACTGA
>89B_gene_id_4
GTGACTGAATATGAAAATAAATGCGTAACTTTGCAGCCGCAAATAAATGATATATCAATT
TTTAAAAGAAGAAAAGGAATAAATATGGCATATTTGTTTACGTCAGAATCAGTTTCTGAA
GGACATCCTGATAAAGTTGCAGACCAGATATCCGATGCATTGTTAGACCAGTTCCTGGCT
TACGATGAGCATGCTCATTGTGCTATCGAATCTTTCTGTACTACTGGTCAGGTGGTTATC
ATGGGCGAGGTTCGCTCTAACGAATACGTAGATTTGCAGACTATCGCCCGCAAAACAATT
AAGAAAATCGGTTATACCAAATCAGAATACCAGTTTGATGGTGACTCTTGTGGTGTTCTT
ACTGCCATTCATGAGCAGAGTGATGATATCAACCGTGGTGTGAGCCGTGAGGAAGATGAA
GATCAGGGTGCTGGTGACCAGGGTATGATGTTCGGCTATGCTACCAATGAGACAGATAAT
TATATGCCAGTCTCTCTTGACTTGGCCCAGCTCATCATGAAGGAACTCGCTGCTATCCGT
AAGGAAGGTAAGGTAATGACTTATCTCCGTCCGGATTCCAAAAGTCAGGTAACGGTAGAA
TACTCTGATGACAATATTCCTCAGCGTATTGATACAATCGTTGTTTCTACTCAGCATGAT
GATTTTATCAAGGATGCAATGGGTAATGATGATGACGATGCTATGCTGGCTAAGATTCGT
GAGGATGTTATCAACATTCTTATCCCACGCGTGAAAGCACAGTTGGGCGACAAGGTATTG
TCTCTTTTCAATGATGACATCAAGTATTTCGTCAATCCTACAGGTAAGTTTGTTATCGGT
GGTCCTCATGGAGATACCGGTCTGACAGGTCGTAAGATCATCGTGGATACTTATGGTGGT
AAGGGTGCACATGGCGGTGGCGCTTTCTCTGGAAAGGATTCAAGTAAGGTGGACCGTTCT
GCTGCTTACGCTGCTCGCTATATTGCCAAGAACATGGTAGCTGCAGGTGTGGCTGATGAA
ATGTTGGTGCAGGTAAGTTATGCTATTGGTGTGGCTGAGCCTGTCAGCATCTATGTGAAT
ACTTATGGACGTAGCCATGTGAATATGAATGATGGTGAGATTGCCCAGAAGATTTCTCAG
ATGTTTGATCTCCGTCCAAAGGCTATCGAGCGTCAGTTGAAGCTCCGTCAGCCAATGTAT
CTGGAGACTGCTGCGTATGGTCACATGGGTCGAAAGAATGAGGTAGTGGAAAAGACTTTC
ACCAGCCGTTATCATGATACCAAAACTATGCAGGTAGAGTTGTTTACTTGGGAAAAACTC
GATAAAGTAGAGGAAATTAAGAAAGAGTTTGCCCTTTAA
>89B_gene_id_5
ATGGCGCAACAAGCAGATTCAACAATCATAGAAACTCCTGAGTCAGATGTGGCACAGGAG
CCTTTAAAGCATACAGGAGTATTGACTCCGAAGCAAGTGCTGAGTTGGTTGCCCAAGAAT
GCGACACCTGCTCAGCAAGATTCCATGGTGCGAGCGCATATCAAACCATGTGAGATTCAT
TGGAGCGAAATGCCCGATACCTTGCATCTTCCTGGGCATCAGCCAGGCAAGAGTTTTAGG
GACGTCAGCTTACCGCAGTATTATCGTGAGTCTTTCTTCTCGAAAGATTCGCTCTTTCAT
CCAGAATTGAAGGGCGGAAGATTGGGTGTGGCAGGTGACCCGGTGCCTTATACTGTAGCT
GCCGATGATTTTGTCACGATTTTGCTCTTGTTCTGCTTTCTGATAGCATGTGTGGCCTTC
ACCAAGTCTCGTCAGCTTATCATTCGTCAGGCAAAGACTTTCTTCCGTGTACCACGATTT
GGTACCACGGTGATAACCGAGACGTCCAACGAGTTGCGCTTCCAGTTGTTTCTGGGATTA
CAGACTTGCTTACTGATAGCCATCGGCTATTTTATGTATTCCAGGGCTTCTATCAGTGAT
ACATTTACAATAGACCAATATCAGGTGATTAGCATCTATGCAGGGTATGCTGCAGCTTAC
TTCCTGTTGAAGGCATTGCTCTATTCGATAACAGGGTGGGTGTTCTTTGATAAGAAAAAA
ACGAACAATGGATGA
>89B_gene_id_6
ATGAAGGCATATCTCTTCTTAGTGTCGTGTGAAGGTGTACTGCTTTTCCCTGCTATCATG
CTGATGACATACTTTGGTTTTTCCATTCAAGCGGCTGTGATTTATACACTTATTGTAGTC
GGAATCATCAAAATATTGTCTTTTTATAAGTGTTTCATCATCTTTTTTCGAAGAAAAGGC
GCTTTTTTGCAAATAATTTTGTACTTTTGTGCCCTCGAAGTGGTACCTCTTTTCGCTTTG
TCAGGCGGATTGGTATTGATTAGTCATTATTTGAAAATAAACTTTTAG
>89B_gene_id_7
ATGATAAAGAAGATTTTAGTTTCTCAGCCAAAACCAGCGAGTGATAAATCTCCGTATTAT
GAATTAGAGAAGGATTTTGGCGTAGAATGCGTGTTCCGCCCATTCTTCAAGGTTGAGGGA
CTTACAGCGAAGGAGTTTCGTCAGCAGAAAATCAATCTGCTCGACTATACTGCAGTAGTT
TTCACCTCTCGTCATGCAGTGGATAACTATTTCAAGTTGGCCAAGGAAATGCGTATTACT
ATTCCTGAAGACATGAAATACTTCTGCGTGATTGAGACGATTGCACTTTATATCCAGAAA
TATGTGCAGTATCGTAAAAGAAAGGTGTTCTTTGGTGAAACAGGTAAGATTGATGGTCTC
CTCGCACAAATGTCACGACACAAGACAGAGAAGTATCTCGTGCCACTGAGTTGTGTTCAT
AATGATGATATCAAGAATGCTCTCGACGAGAAAAACCTGAAGCATACAGAATGTGTGATG
TATCGTACAGTAAGCAATGATTTCACAGAAGAGGAAATCAAGAGCTTCGATTATGATATG
ATGATTTTCTTCAGCCCAACTGGTGTGAAGGCTTTAAAGAAGAATTTTCCTGATTTCAAG
CAAGGTGATATCGCTGTTGCTGCTTTTGGTCCTGCTACAGCCAAAACTGTAGAGGATGAG
AATCTCAGACTCGATCTGGAGGCTCCTTCCAAGAAATTCCCTTCTATGACAGGTGCCTTG
AAAGATTATCTCGAGAGAAATAACGAATAA
>89B_gene_id_8
ATGTCAGAACAGAAGACTTTTACATTACCGAAACAAGAGAGGTTGTGTAGCAGAACGCTC
ATAGAACAACTCTTTTTGGGTCATTCCCAACATAAGAAAGAATGGCCGGTGAGGGTAGTG
TATCAAGTCGTGAAAAGGAAGGATGAGGATGATGCGCAAGCGGAAGTCTTGATGAGTGTG
TCTAAGCGCTATTTCAAGAGAGCTGTAAAGCGCAACTTGGTGAAACGCCAACTTCGGGAA
AGCTATCGTCTTCATAAGGCAATTTTGACAGATGTACTTGCTTTGCATCCGGATACTAAA
ATCCTCATTGCCTTTATTTGGCTTTCTGGACAAACCTATGATTCTGTGAAGGTTGAGAAA
GCTGTTAAGGCGGCATTGGAAAAGGTAGTAGATAGTTTGGAACGATGA
>89B_gene_id_9
ATGGCAAAAAACTTTGTTGAAGAATTGAAATGGCGTGGTATGCTGGCTCAGATTATGCCA
GGTACAGAGGAATACCTCAACACCCACATGGTGTCTGCTTATCTTGGTACTGACCCTACC
GCAGACTCTCTTCATATCGGTCACCTTTGTGGAATCATGATGTTGCGTCACTTGCAGCGT
TGTGGTCACAAGCCTTATCTGCTTGTTGGCGGTGCTACAGGTATGATTGGCGACCCTTCT
GGCAAGAGCCAGGAGCGTAATCTTCTCGACGCAGAGACTCTCTATCATAACCAGGAAGCT
ATCAAGAAGCAGGTATCTAAGTTCCTTGACTTCGATGGTAATGAGCCAAATAAGGCCGAG
TTGGTAAACAACTACGACTGGATGAAGGACTTTTCTTTCCTCGATTTCGCTCGTGTGGTA
GGTAAGCACATTACCGTTAACTATATGATGGCAAAGGATAGTGTACAGAAGCGTTTGAAT
GGTGAGGCTCGTGACGGCTTGTCTTTCACAGAGTTTACTTATCAGTTGCTTCAGGGTTAC
GACTTCCTTTATCAGTATGAGAAGTATGGTGTGCGCCTTCAGTTGGGTGGTAACGACCAG
TGGGGTAACATGACTACTGGTACTGAGTTGATTCATCGTACTCTCGGCAATGATGCAGAG
TGCTTCTGCCTCACTTGTCCTTTGATTACCAAGGCAGATGGCAAGAAGTTTGGTAAGACA
GAGAGTGGTAACATCTGGTTGGATCGTAATCGTACTACTCCTTACGCTTTCTACCAGTTC
TGGTTGAACGTAAGTGATGACGATGCTGAGAAATATATCAAGATCTTCACCGACCTCGAT
AAGGAGACTATTGATGCTCTCGTAGAAGAGCATAAGCAGGATCCAGGTCGCCGTGTTCTC
CAGAAGCGTTTGGCTGAGGAGGTTACTGTAATGGTTCACTCTCAGGAAGACTTGGATATG
GCTATTGCTGCCAGCAACATCCTCTTCGGTAAGGCAACCAAGGAGAATCTTGCACAGCTT
GATGAGGCTACCTTGAATGATGTATTCGCTAATGTACCTCATTATGATCTCGACAAGAAC
TTGCTTGGCGGAGCAGCAGTTGACCTTTTCAATCAGGAAGGTATGCAGATCTTCCCAAGT
AAGAGCGAAATGCGTAAGCTCGTTAAGGGCGGTGGTGTTTCACTCAACAAGGAGAAGCTT
GCTGCTTTCGATCAGATAGTAACTGCAGACGACCTTATTGATGGTAAGTATCTCTTGGTA
CAAAAGGGCAAGAAGAATTACTTCTTGATTACCGTGAAATAA
>89B_gene_id_10
ATGAAGACGAATTATGAATTGAGATACGCATCCAATCCTGTTGATGCAAAGTCGTATGAT
ACCTCCCGATTGAGAAAAGATTTCTTGATCGAGACTCTTTTTGTGGCAGATGAAGTCAAT
ATGGTGTATTCCATGTATGATAGAATGATAGTAGGTGGTGTTATGCCTGTCAAGGAAAAA
CTGAAGTTGGAGGCCATAGATCCTCTGAAAGCTCCATACTTTACGACCCGTCGTGAAATC
GGAGTTTTTAATGTAGGCGAAGGTGTAGGTGTCGTTCAGGTAGGAGAAGAGGTCTTTGAG
TTGGGGTTCAAAGAGGCTCTTTACATTGGTAGTGGTGAGCGTGATGTATTCTTTGAAAGC
AAAGACCCAGCCTGTCCAGCCAAATTTTATTTCAATAGTACAACGGCTCATCAGAGTTAT
CCATGCAAGAAGGTGACGAAGGCTGATGCAATCAGTGTACACATGGGATCACTGGAAATG
AGCAATGAGCGTACTATCAATAAGATGTTGGTTAATCAGGTATTGCCTACTTGCCAGTTG
CAGATGGGTATGACAGAACTTGCTACAGGTTCTGTTTGGAATACGATGCCAGCCCATGTT
CACAGTCGTCGTATGGAAGCTTATTTCTATTTTGAGGTTCCTGAGAGTCAGGCTGTGTGC
CATCTGATGGGTGAACCGCAGGAAACCCGCCATATCTGGATGAAGGGCAATCAGGCGGTT
CTTTCGCCAGAATGGAGCATACATAGTGCTGCTGCCACTCACAATTATACCTTTATCTGG
GGTATGGGAGGTGAAAATCTTGACTATGGTGATCAGGACTTTTACGAGATTACAGACTTA
AAATAA
>89B_gene_id_11
ATGGATTTTTCTAAGTTATTCTCTCTTGAGGGTAAGGTAGCCCTCGTAACAGGTGCCGCT
TACGGTATTGGTTTTTCAATTGCTGAGGCTTATGCTAAGGCTGGTGCAAAAATCGCTTTC
AACTGCCGTAGCCAGCATCACATGGATCAGGCTTTGGCTGACTATAAGGCTAAGGGTATT
GATGCTAAGGGTTATATCTGTGATGTAACAGATGAAGAGCAGGTTAAGAATATGGTAGCT
GATATTGAGAAGGAACTCGGTGTAATCGATATCTTGGTTAACAATGCTGGTATCATCAAG
CGTATTCCTATGACAGAAATGTCTGTAGAGGACTTCAAGCAGGTTATCGACATAGACCTC
AATGCTCCTTTCATCGTTTCTAAGGCAGTTCTCCCTGGTATGATCAAGAAGGGCCATGGT
AAGATTATCAACATCTGCTCTATGATGAGTGAGTTGGGCCGTGAGACAGTTTCTGCTTAT
GCTGCAGCTAAGGGTGGTTTGAAGATGTTGACCCGTAACATCTGCTCTGAGTTCGGTGAG
TATAATATCCAGTGTAACGGCTTGGGCCCTGGTTATATTGCTACTCCACAGACAGCACCT
CTTCGTGAGCGTCAGGCAGATGGTAGCCGTCATCCATTCGATAGCTTCATTTGCGCTAAG
ACTCCAGCTGGTCGTTGGTTGGAACCAGAGGAGTTGATGGGTCCTGCGGTATTCTTGGCT
TCTGAGGCTTCAAATGCAGTAAATGGTCACATCCTCTATGTAGATGGTGGTATTTTGGCA
TACATTGGCAAGCAGCCTAAATAA
>89B_gene_id_12
ATGAACAAGACAGAATTGATCGACAAGATTGCAGCTGGTGCTGGTATTAGCAAGGCTGAT
GCAAAGAAGGCTCTTGACGCTACAACTAACGCTCTCAAAGAGGCTCTCGTTGCTGGTGAT
AAAATCCAGTTGGTAGGTTTCGGCACATTCAGTGTCAGCGAGCGCCCTGCTCGTGAGGGT
ATCAACCCTGCCACTAAGGAGAAGATCCAAATCGCAGCTAAGAAGGTAGCTAAATTCAAG
GCCGGTGCAGAACTTGCTGATGCTATCAATGAATAA
>89B_gene_id_13
ATGCGTAATATACCTATAGTTACAAAGAACTTGCTGATAGTGAATATCGTGGCTTTCCTG
ATTACATATATATTGGGAAAGGATGCTTCAGGTGGTTATGTTCTAAATGATCTCTTGGGA
CTCCATTTCTTTATGGCATCTGATTTTCAGGTCTATCAACTGATTACTTACATGTTTATG
CATGGTGGTTTCGAGCATATTATCTTCAATATGTTCGCACTTTGGATGTTTGGTTGTGTC
GTGGAAAAAGTGTGGGGACCTAAGAAATTCCTTTTTTATTACATAGCTTGTGGGTTAGGT
GCAGGATTGTTCCAGGAGTTGGCTCAGACTATTCAGTTTTATTTTACAGCGTCTGAACAG
TTTCCGGAATTGACAATATCCCAATTATGGACCATAGGACATAATAGTGCTGATGTTTTG
AATGGTTGGACTACCGTTGGAGCTTCTGGTGCCATTTATGGTATTTTGTTGGCTTTTGGT
ATGATATTTCCTGAGGAACGTATTTTCATTTTCCCATTGCCTATTCCTATCAAGGCTAAG
TATTTTGTAATAGGATATGCTGCTATCGAATTGGTTTCTGCCATTGCTACAACAGGTGAT
GGTGTGGCACATATTGCTCACCTTGGTGGTATGGTTGTTGGATTCTTTATGATTCGTTAT
TGGAGAAAACAAGTTAATGGATATAGTGGCAGCAGTGCTCGTGATGCTTTCGAGAAACTT
CGTGATTCTTTAGGTGGAAAGCGTAACCGTCAGCATTTTAACTATACCCGCAATCATAAT
CCTCAGTCTGATAATAACTCTTATCAGTCTCATCAGCAGGATTGGGATTATAATGCCTAC
AAGCGTGCCACCCAGGAGGAGATAGATCGAATCCTGGACAAGATTCGCAAAAGCGGCTAT
GATAGCTTGACAAAAGATGAGAAGCAGACTCTTTTTGACCAGAGTAAGAAATAA
>89B_gene_id_14
ATGTTTAAACAATTGAGGCAGTTTTCTATCAGGATGATTGCGGGAGCAAATATTGCTACC
ATAATCATCCTGTTTCTTATAGGTTTTTCAGATCATCTTCATCCGGAAAGATTTGCCATG
TTGTCTAATGTTGGTTTGCTTTTCCCTGTTTTTCTCTTTATCAACTTAGGGTTTCTTATC
TTTTGGCTGATATTTAAGGTGCGTTATGCGCTGATTCCTTTCATGGGGTTCATTATCTGT
TATGTACCTGTGCGAGAATATATTCCCTTCAATATTCCTCAAGAGGCTCCGGAGGGTTCC
ATCAAGATCCTTTCATATAATACCTGGGCTTTTGCAGAGGGAGAAATGGGAGAAGACGGC
ATTAATCCTATTGTGAAGTATATCAAGGAACAGAATGCAGACATTGTATGTCTTCAGGAA
GCGGGGCATAATGGGGATGTGGAGAACCAGTTGGATTCTCTTCTCTATCCGATGTATGCT
TATCGGGATACAACCTGGCATTTGGGAGGCGGTAATGTGGTAGGCATATTGAGCAAATAT
CCGATTCTTTCTAAGGAACGTATCCCATATGAGTCAGCGGGAAATCTCAGTGTGGCTTAT
CAGTTGGAAATCAACCATGAAAAGGTGCTCTTGATTAATAATCATCTGGAAACGACGGGG
TTGACCTTGGAAGAACGGGCACAGTTTAAGCAACTTATCAAAGGAAAACTGGAGACTGAT
ACTGCTGAAATCACTTCCAAGTTGCTGGTAGTGAAATTGGGAGAGGCCACCCGTAAGCGA
GCATCACAGGCAGAAGCAGTCGCAGATTACATCCGTCAGCATCGGGATATGAGTATTATT
CTCTGTGGTGATTTCAATGATGGACCGATTTCTTATTCCCATCGAACCATTGCCAAAGGA
CTTACAGATTGCTATGTAGCAAGTGGCAACGGACCGGGTATCAGTTATCATCATGCGGGA
TTTTTTGTAAGGATTGACAACATGATGTGTTCAGATGACTGGGAACCATACGAGTGCAAA
ATAGACCGCAAAATATCGTCATCAGACCATTATCCTATCGTTTGTTACCTAAAAAAGCGG
GATAAATAG
>89B_gene_id_15
ATGCAAAACAAAGGAATTGTAATTTGTGTTGCCGTCTTATTGACGCTTGCAAGCATCTTC
TATCTGTCATTCTCAGTAGCAACAAGCTACTATGACAGTGAGGCTGCAAAGATCAAAGAC
CCTATTGCACAGCAGGACTACAAGGATTCTGTGAAGTACTTGGGTGTTTATTCTTATCAG
AATTGCTTGGAAACTCAGATTGGTCTTGGACTTGACCTCAAGGGCGGTATGAATGTAATT
CTTGAGATTTCTGTACCTGATGTAATTGAAAACCTCGCTGACCACAAGACAGACGCTGGT
TTCACCAATGCCATGAAGGAAGCCAGAGCTCAAGAGGAAGCTAACGGTGGTGACTTCGTG
TCACTTTTCATTAACGCTTATCACAAGAGCGCACCAGGTCATAAACTCGCAGAGGTTTTT
GCTACCCAGCAGTTGCAGGGTAAGGTTTCTCCTCAGAGCAGCGATGCAGAGGTAGAAAAA
GCTATCCGCAGTTCTGTACAGGATGCTATCGACAACTCTTTCAATGTTGTACGTACTCGT
ATTGATAAGTTTGGTGTTGTACAGCCTAACATCCAGAAGTTGGAAGGTCAGCAGGGTCGT
ATCATGGTAGAAATGCCTGGTATCAGCCAGCCTGAGCGTATGCGTAAGATGCTTCAGGGT
AGCGCTAACCTTGAGTTCTGGGAGACATATAACTCAGAAGAAATTGCTCCTTATCTCCAG
CAGCTTGACACTCGTCTTGCTAATGGCGACCATGAGGTAGAGGCTAAGGATTCTGTTGCT
GCTGATTCTGCTAAGAATGAAGTTGCAAAGGCAGAACCTGCTAAGGCTGCTCCTAAGTTG
AACCTCAAGAAGGGTGATGAGGCTAAGTCTAAGATCAATGCTGAAAAGCAGAGTGCTGCT
GCCATCAAGGCTCATCCATTGCTGGCTCGTTTGCAGTTGGTTCCTGGACAGGGTCTGAGC
ACTGTGGGTTATGCAAGTGTTCGCGATACTGCAGCTATCAACAAGTTGATCCATTCTGCT
TTGGCTAAGCAGGTGTTGCCTTCAGACTTGAAGTTGCTCTGGAGTGCTAAACCAGCTGAC
CATTTGAATGTGAAGAACATCTATGAACTCCATGCTTTGAAGGTGACTACCAGTACAGGT
CGCGCTCCATTGGAGGGTGATGTGATTACTGATGCTAAGGACGAGTTTGAACCTACTACT
GGTACTCCATGTGTAAGCATGAAGATGAATACTGAGGGTGCTCGTAGATGGGCTCAGATG
ACTAAGGCTAACGTAGGTAAGGCTATTGCCATTGTTTTGGATGGTGTAGTTTATTCTGCT
CCTCGTGTAAATGGTGAAATTGACGGCGGTAGTTCTCAGATTACTGGTAACTTCACTATC
GAAGATACGAAGGATTTGGCTAACACCTTGAAGTCTGGTCGTATGCCAGCTCCTGCCCGT
ATCGTTCAGGAGGAAGTTGTTGGTCCTACTCTCGGTGCACAGTCTATCCAGATGGGTATC
ATCTCATTCGTTGTGGCTTTCGTACTCTTGATGGTTTACATGGTGATGATGTACAACATC
ATTCCTGGTATGATGGCTAACCTTGCATTGCTTGTCAATGTATTCTTCACATTAGGTATC
TTGACGTCATTCCAAGCAGCCTTGACGTTGCCGGGTCTTGCCGGTATGGTCTTGTCTTTG
GGTACGGCCGTGGATGCTAACGTGCTTATTTATGAGCGTATCAAGGAAGAACTCCGTTCT
GGCAAGGGTATGAAGCAGGCTGTAGCTGCCGGTTATGGTAATGCTTTCTCTGCTATCTTC
GACTCTAACTTGACATCTTTGATTACAGGTGTTATCCTGCTTGTTACTGGTACCGGTCCT
GTTCGTGGTTTCGCTACAACCTGGATTATCGGTATTGTTGTATCATTCTTTACTGCTGTA
TTCTTGACTCGTTTGGTTTACGATTATAAGTTGAATCACGACAAGTGGATGCATTGCAAG
TTTGATACTCCAGTTTCTCACAACTTGATGCAGGGCAAGAAGTACAAGTTCATGTCTATG
TACAAGACTACCTTTACTGTAGCAGTTGTAGCAGCTGTTGTATTTATTGGTAGCTTTGTA
GTTCGTGGCTTGAGCAAGAGTATTGACTTCACCGGTGGTCGCAACTATGTAGTTCAGTTT
GAGAAAGCCGTAGAACCAGAGCAGATTCGTACCGTTCTTGGTGATGCATTTGTCAATGCA
GATGGAACCAAGGCTAACACAAGTGCTATTGCTATCGGTACAGATGGAAGAACCATCCGT
GTATCTACCAACTATATGATTGAGAGCAACAGTCCTACAGTAGATGATGAGGCTGAAACA
ATCCTCTATAACTCATTGAAGAAGGCTGGTTTGGTTTCTCAGCAGAATGTTGAGGCTTTC
AAGAATCCAGATGTACGTCAGGGCGGTTCTATCATCAGTAGTACAAAGGTAGGTCCTTCT
GTAGCTAAGGATATTACAATGGGTGCTATCTACAGTGTGCTTTTCGCATTGATAGCAATC
TTCCTCTACATTTTGCTCCGTTTCCGCAACGTAGCATTCTCTGTAGGTTCTACTATCGCT
CTTGCATTTGATGCTTTGACTGTTGTTGGTTTCTACTCACTCTTGTGGGGTCTTGTACCA
TTCTCATTGGAGATTGACCAGACCTTCATCGGTGCTATCCTGACCGTGGTTGGTTACTCT
ATCAATGATAAGGTGGTTGTGTTCGACCGTATCCGTGAGAACATGAAGCTTCATCCTAAG
GGTGATCGCCAGCAGCTTTTCAATGCTTCTATCAATGAGACATTGGCACGTACTATCAAT
ACTTCAACTTCTACCTTGATTGTGTTGCTCTGTATCTTCATCCTCGGTGGTGACAGTATC
CGCAGCTTCGCATTCGCTATGATTTTGGGTGTTGTATTCGGTACTTTGTCTTCTATCTTC
ATTGCTTCTCCAATGGCTTACATCGTTCTTGGTCGTAAGATTAAGGAAGAGCCTGCTGAG
GCAGAGGTTGTTGCCGTTAAGTAA
>89B_gene_id_16
ATGTTTTTATCTCTTCTTTTATCTTCTTTTTTCACGTTTGTAGAGTTGAATTGTGAAAAC
CTTTTCGATACCGTACATGATTCTCTGAAGAATGATACGGAGTTTCTGCCAGAGAGTGAT
TATCACTGGACAAGAACCCGATATTGGAAGAAAATCAATCATCTTTCCCAGGAAATTATT
GCTTTAGGAGAGTTGGCTACACCTTATTATATATATAATGGCAGTCTAAGCCTGAGTAAG
AAAAATCAGTTGCAAGGTAAGGGACGCCAAAATCAATGGCATTTGCCGGATTTGGTGGCT
CTCTGTGAAGTAGAAAATGATTCTGCCATGATTGCTTTGACCAAGCGTTCTCTGTTGCGC
AAGGCTGGTTATGAATATGTGATGACCTCCTCTCCTGATGAGCGTGGCATAGATGTAGCG
TTGATGTATCAGCCTTTTTCATTCCGTCTGCTGCACCATCATGCTATACGTATCAAGCGT
TTGCCTGAAACTCGTCCCACTCGTGATATTCTTTATGCCAAGGGAATTTTGATGGGGAAA
GATACGCTTCATGTTTTTGTAGTTCATGCCCCAAGTCGCAGAGGAGGCGAGGCTGCTTCC
CGTCCTTATCGTCTGCAGGTAGCCAGTCAGTTATCGCAGGCTGTAGATTCTATCTATTCT
TTTAATAGTGATGCTAAGATTATTGTGACGGGTGATTTCAATGATTATTCTGATTCTCCT
GCATTGCAGTTCCTGGAGCATCATCAGTTGGTGAACATCAGTCAGGATGCGCATGGACGG
AATGGAGCTAAGGGGACTTATCGTTACCATGGAGAATGGCGCAGTCTTGATCAGATGTTG
TGTAGTCAGTCTTTGGTAGGGCAGAAAATCGCTTGTGAGGTGGGAGATTTGCCTTTCCTT
TTGCAGGAAGACGATAAATATGGTGGTAAGAAGCCATTTCGTACCTTTCTGGGTCCCAGG
TATTTAGGAGGGTATAGTGACCATTTACCACTTGTTGCATGGTTTAAGTTATAG
>89B_gene_id_17
TTGGTTGTAGAAGATAACCGGGAAATCAGGCATTATCTGAGTCAATCGCTTTCTGAAAAT
TATCAGGTCTATGAGGCTTCTAATGGTAAGGAGGCTTTGGCGATATTGTCAGAGAATGAG
GTGAATCTGATTCTTACCGATGTCATGATGCCTGAGATGGATGGTATTCAGTTCTGCAAT
GCAGTCAAGAGCCATCTGCAGACGAGCCTCTACACCAAGATGAAGGCTCTTACTGGAGAA
AGCGTCAAGGAGTTTATCCGTCGCATCCGACTCAATACTGCAGCGGAAATGATTCTGCGC
AATGAGCATAGCATTGCGGAAATCAGCTTCCTGGTAGGTTTTGCCACTCCTTCCTATTTC
ACCACAAGTTTCAAGAAATATTTCGGATGTCTGCCTACTGAATACATCAAGAAACAGACT
GAAGGGGAAACAGAGGAAGAAGAGCGGAAAGAAAACTGA
>89B_gene_id_18
ATGTTCAGCGTCGTTGAATATAAGTTCAACGTTGCTGAATGTAAGTTCAACGTCGTTGAA
CATAGGTTCGCCGTTGCTGAACATAACTATCTCGTAGGAGAAAGAACAACTGAATAG
>89B_gene_id_19
ATGCCAAAGTACAAGTTAGTAGAGATGACAGACCTCCGTAATACGGGCAAGCGCAGGGTC
TATCCCAAGATGGTAGTCAATCGTACATTGTCTCAGTCAGAGTTCATCGACAAGATGAAA
ATGTATAGTCGTGCGTTGCCTTCCAGTATGATAGAAGCTGCGGTGGCGGATGTGCGCGAT
ATGCTCGTGCGTCTGCTTTCCATGGGTTACAATGTAACCTTCGATGAACTCGGTACCTTT
TCTCTCTCGCTCGACTTCGAGGATGATAAGCCAAGGGAGATACAGGACGATAGTGACAAG
ATGATTTATCGTAAGGTGGGCGTGAAGAGTGTCAACTTCAAGCCTTCGCCAGAGTTGGTG
AAGGATGCGAAACTGGCTACCGACTGTGATCTGGAGCGAGACATGAGCGGCGTGAAGGTG
ATTCGCAAGGAAATCTATACCCGGGAGCAGCGCATCGCCCGAGCCTTGAAGGTTATCGAT
GAGAATGGTTTCATCGGTCTCACCGACTATGCCTATATCAATAATCTGAGCCGTACTGCA
GCCTCGCTGGAACTTCGTGAAATCTGTGCTGCTGCTGATTCGCCTATCCGTTCCACAGGT
CAGCATAGCCATAAGGTTTGGGTGAGGAGGAAGGAATGA
>89B_gene_id_20
ATGGATGAAAAGGAACTGTTGAAACAAGCTTTTGAGTATGGAAACGTACCTAGTATCATC
ACCTATTGCTTCACCGAACCATGTCCGATGAAAGACAAATGCATACACTATCTATCTGCA
CTCTACGATAAAGACAAAAAGGATAGAGGAGAAGCCATTTCCCCAAATGCTCTGAAAGAC
GGAAAATGCAAGTACTTCGCACCACTGCGTGTCGTGAAAATGGCATGGGGATTCGACAAA
CTCTTTGCCGAAATAAAAGTGAAAGACGCTCCTGCACTGCGAGCCAAAATGAGAGAATAT
CTCGGAAGCAAAGGACAATACTACCGATACAAATTGGGAAAACTCAAACTCCTGCCAGAA
CAACAGGAATACATCAAACAACTATTCGATAGTTACGGATATCATGATGTTGAATTCGAA
CACTTCTCTGATGAAATTGACTTCACCAAAAGCTAA
>89B_gene_id_21
ATGTTATTAGGAAACAAGATAAGGTCTCTAAGAGACGAACAAGGAATATTGCAGCGTCAA
GTAGCTACATACTTAGAAATAGATACTCCAATGTTCAGCAAGATTGAACGTGGGGATAGG
CGAGCAAAGAGAAGTCAAGTAATTCAAATGGCAACATACTTCAAAGTGGATGAAAAGGAA
ATGCTCACTCTTTGGCTTGCCGACAAAGTATTGGATGCTTTGGAGGGTGAAGACGAATTG
AAACTTACAGCCATTGAAATTGCAAAAGATGAGTTAATGGATGTTAATCGCTAA
>89B_gene_id_22
ATGGCACTCGCAATAAACATAAACGACCTGCTTAACAAGCAGAAAATAGAATCTAACCGC
ATTGAGTTCAAGAAAGGTTGGAACCCAGGAAGCATATATCACAGTATATGTGCTTTCGCC
AATGACTTTGATGACCTTGGTGGTGGATATATCATTGTAGGTGTAGATACCGATGATAAG
ACAGGCATGGCAATACGACCTGTAGAAGGCGTGCCAATGGAAAATATAGATAACATTTTG
CAAGAGATGGTGGGCTACAATAACAAAATGACTCCATACTACTTGCCTCGCACTTCTGTA
GAGGAGGTTGATGGCAAACAGTTGATAGTTATATGGTGTCCTGCTGGCAGTTACCGTCCA
TATTCTGTGCCTGTAAACGTAACAGCGAAAGGGACAAAAGAATATTTCTACATTCGCAGT
GGCACAAGTAGCATTGAGGCAAGAGGTGAAGTTCTCGTTGAATTGCGAGAGTTGGCTAAT
CGTGTGCCTTTTGATGAACGAGGCAATAGCGACATCCAGTTGGAAGATATTTCTCTGGTG
CTTCTTCGTGATTATCTTGTCAAAGTGGGTAGCAAACTGGCTGATGATGTGATAACGACT
CCGCTTTCTACCATACTTGACCAAATGGAACTGTACACAGGACCAAAAGAAAACCGTTTG
CTTCGCAATGTGGTAGCCATGATGTTCTGCGAGAATCCAAGCAAGTTCTTCCCTTACACT
CAGATTGATGTAGTGACATTCCCTAACGGAAAGATGAATGATCCAAACAATTTCACAGAA
GTTACATTCAAAGGCAGTGTTCCGCAGATGATAAAACAGACAATGGATTACATCAAGAGC
AATGTACTCAAAGAGCATGTGCATAAGATTTCCGGTAGGCAGGAGGCAGAACGTTTTTGG
AACTATCCATACGATGCTATTGAGGAAGCAGTTGTAAACTCTGTATATCACAGAGATTTC
TTGCTGCATGAACCAATAGAGATTACCATTGAACCAAGCGGAATCTCTATACTCAATTGT
CCTGGACCTGACAGAAGCATCTCCAAGGAGGATATAGAAAAGGGAGATATGCTAAAAAGC
CGTCGCTATCGCAACCGTCGTTTGGGTGATTTCTTAAAAGAACTTGACCTTACAGAGGGT
CGCTCAACTGGTGTTCCAACAATACAAACAAAGTTAGCAGAGAATGGTTCACCACGTGCC
ATCTTTGAAACTACAGATGACCGCTTGACGTTCTTGGTTACTATTCCTGTTCATGAAGGA
TGTCGTGAAAGTTCGGAAACGAATAGCAACAGTTCGGAAACAGACATACTTGGTTCGGAA
AGAAGTTCGGAAACAAAAACGAAAAGTTCGGAAAGAAGTTCGGAAACAAAGGACTTGATT
ATAGATATTATAAAACAAGACCCACATATAACAGCCGCTGAAATCGCAATGCAATTGAAT
ATGTCTTCACGAGGAGTTGAGAAGCAAATACGTAAACTTCGTGAATTAGGCAAAATTAAA
CGAACAGGTGGTAGATTTGGAGGCTATTGGGAAATCGTAATATTAGACAAAGAATAA
>89B_gene_id_23
ATGGACATCGAGGAATATAGAAAACAATTTATCGATGAATTGAGATTCAATGCCGAACAT
GAAGGCACTGATCCTGAAACTCAATTCATAGAGAAATATCTTTCGGACTTGGAAGAAATC
GGAGAGTTGAACGATCCTATACCAATGTCTGTAGAGATGCGCGGTTCTCGAAATAGATTG
CTTGCATTTGATGCTTACGCATATGATGAAGCTGATGGGGCATTAATTTTGATTGCAAGT
GATTTTACCAATGAACGTGATAGTACCCCAACACTTACAAATTCACGTATAGAGGATATA
TATACACATATGTTGAATTTCCTTGATGAATGTGTACAAGGTAATATCAGCAAATATTGT
GACGATTCCGATCCAACACTGATTATAGCAAATGAGTTTCGTAAAAAGATAGGTAAAGGA
TTGCTATCTACAGAAATCCTTCGTTTCAAATTCTTTATATTGTCTAATGCCACACTAAGC
AAGCAAGTGAAGAATTTGTCTAAACCTGAATTTTTGGGTCGTCCTGTCGAACTTAACGTA
TGGACATTAGAACGATTCTATCAAACATTTGCCTCTAATTCAAGTGAGATAATAGAAATA
GATACTACTGACTTTGGTTGTGATGGTATCCAGTGTCTAAAAGCAGACATTGGAGTTGAC
AGTGAATATGATGCCTATCTTGGCATTGTGCCAGGTAAGTTTCTTGCTGACATTTACCTA
AAATATGGAAGCAAACTACTACAAGGCAATGTGCGAGCATTTTTAAGTGTAAGAGGAAAA
GTCAACAAAGGAATTAGAGATACTATCATAAATCATCCTGAGAATTTCTTCACTTTCAAT
AATGGTATAGCTGTTGTTGCTCGTTCTGTTTCATTTTCTGCAGATAAAACTCAAATAGTA
CATTTTAAGGATCTGCAAATTATCAACGGAGGTCAAACGACGGCTTCTTTGGCTAATGCC
ATCATTAAAAAAGAAGCTCGCTATGGCATGGATAATTTGTATGTTCCGATGAAATTGACA
GTCTTGAATGTTGAAAATGATTTGTCTGAAGAACAAGTAGAGCAATATAACAGCATAACA
AAGACTATTTCACAATGTGCAAATAGCCAAAATGCTGTTTCTGAGGCTGATTTTTTCTCT
AACCACCCATTCCATGTGTTAATGGAAAAATTGTCTAAAAAGGTAATGGCACCTCCTGTA
AATGGAAATCCATATCAAACGATATGGTTTTATGAGCGTTCGCGAGGCAAATGGGAACAG
GAACAAATGAAACTGACACCAGCACAGAAAAAGAAATTTTGTGAGATGCATCCTAAGAAT
CAAGTCATCAAAAAGGAAAAGCTTGCAAAATGTTACAATACAATACTGATGAATCCACAT
CAAGTATGCCAAAGTTCTGCAATCAATTTCAATAGATTTGCTGGTGTTATTGAAAAAATT
TACGATGAGAATAGAGATAGTATAAATGAGGATTTCTTCCGTAAATGCGTTAGCTCCGTT
ATACTTTTCGATACTCTTGATGGATTGATTAGTAAGGCTTCATGGTATCCTAAAGGTGGT
AACAAAGCCCAGATAGTACCATATACGATAGCCAAACTCATGACTCTCATCCCTAAAGGC
AAAGATATAGACTGGCGTTATATATGGCAGAAACAAACTCTTTATCCTGAATTGGCAGAA
GAATTGTTGAGACTTGCGTATTGTACTCATAACTTCTTGATGGATCAAGCAAACGGAGGT
ATCGTTAGAACCATATCACGTACACAAGCTGTATGGAAGAATTTCCAAGATTACAAATAT
ACACTTGGTGAAACATTCTTGTCAACATTAGTGTCTATCGAAGAAACAAAAAATGCAGAA
CGTGCAGCAAAACGTGCACATAAGTTTGACGCAGCTATTGATGCATCTGTGGAAATTTTC
AATCTTGGAGCAAATTATTGGATGAAAGTATACAATGACCTTATGAAAGAGAACGTTCTT
TCTTATGGTGATTGTAGCTTTATAAAAGGAATTGCAGACTACATTGCAAAGCAGAATTTA
CCTTCTGCCTCACAATGTAAGCGTTTGGTTAAAATCGTGAACAAGGCTGAAGACAAAGGC
TACATAATGCCCAATTAA
>89B_gene_id_24
ATGCAGACTAAGATTTTCACAATCCTTTCAGGAGATATCCCTGCAAGTCATTTCATCCGC
ATAGGTAATAATCGTAATATTAATATCTATGTTGGAAGGGACGAGTATGGCCGTTATTCT
TTCGACTTTAGAGGTAGTTTTAAAATCTCCAAAACAAAAAGTTCTGAGATTATAAGTGTA
TCTCACATCAATTGTAACAACGACATTTTCTTACGATTCTCATTGGAGAAACCTTCTTTA
CTTGAGTATTTCTGCACTTTTTGTGAAGATTTAATGTCTTCATGTGCAGTTATCAATGAC
GATGAAACCGCTTATCACACTTTAAGAACTCGCTATTTTTCTTGGAAACAATTGTTTAAG
CCTAATCATGGAAATCTCTCAGAGATTGAAATCATGGGGTTGATTGGTGAGCTACTTTTT
CTTAAAGGTGTGATGATTCCTGATAAAGGTTTAGATAAGGCGTTGGAAAGTTGGACTGGC
CCAGAAAAGACTCATAAGGATTTTTCGCTTGATGAAGAATGGTATGAAATTAAAACAATA
GCTGTAGGCAAGGAGACTGTTCATATCTCGTCAGTAGAGCAATTGGACAGTAAAGTCTGC
GGTTCCCTTGTTGTATATGCTTTAGAGAAGATGAGCACATCATATAATGGGTTAAGGTTA
AATGCACTTGTCACTAACATTATTGCCTCTATAAGTTCCACTATCCAAAAGGATTACTTT
CTTGCTAAGCTTGGACTATACGGCTTTGACTTTTCTCCCGAAAATGACAATTATGTATAC
GACTTGAAGGCTATGAATATATATAAAGTTGAAGGAAACGATTTTCCACGAGTTATGAGA
GAGAAATTACCTAAAGCAATTTCTAAAATACAATATGATATTGTACTCTCAAATATAGAA
AAGTTTAAAATTTCGTAA
>89B_gene_id_25
ATGACGGACGATTTATACTTATCATTAAAGCAAATTACATATGGATTTATCAACGCTGAC
AAAAGCGCTGGTAAAGAGGTAAAATATGAGAACATTAGTTCTTATATAGATAGAGCTGTA
TCTTTGTTTCCAGTCTCATGTGATGACAAAGCCAAAAAACGTCTTTTTACTGATATTGAA
TACCAGTTCCAGATAACTCACGCTAAAGGGCATGTTATATTTGACGATTACGACAATGCT
AACGAATGGTACAGCAATGACAAAATAGAAGATCCTTACTTTTGGAATAGATACAAAAGT
CTTCTCTTGGCAAATCCCTCTTTTAACATTAAGAGTATAAATCTTTTGGATGAAGAAACT
TTGCCTAACATCATGAATTGTCTTGGAAATCCAAAAGAGCTGTTTGGGGGTAAGAGATTT
AGAAAAGGACTTGTAATTGGTGATGTCCAATCCGGTAAAACAGCCACATACTCAGGTCTT
ATTTGCAAAGCTGCTGATGCTGGATATAAAGTTGTAATACTCCTTGCTGGTATAACAGAA
AGCCTTCGACAGCAAACGCAAGAACGTATAGACGAAAGTATTGTCGGCATAACGTATAAA
AAAGTTGGCAAACAAGTGGTTAGCAACAAAATTGGTGTTGGAAAAGACAACAAGCAACTT
AGAGCTACGTCTTTTACATCATGTGTAAGTGATTTTGTTGGCAACCATGATAAAATTGCC
ATGTCTTTAAATTCACAAAACTCACTTATAGTTTTTGTCGTTAAGAAGAATGTATCTGTA
TTAAACAAACTTTATAAATGGTTATATGATCAAAATGTTGATACAGTAAAGGGTTACATT
GATATACCAATGTTACTTATTGACGATGAAGCAGACAATGCATCCGTAAACACCAAGAAA
GACGAAACGGATCCCACAAAAACAAATAAGCTCATACGCCAAGTATGTTGCTTATTCAAA
GATACAACTTATGTAGGGTTTACAGCAACGCCATTCGCAAATGTTTTCATAGATCCAGAC
TCCGTTGACAGCATGAGAAATGCAGATCTGTTTCCTGAACATTTTATTTATGCTTTAGAG
CCACCATCTAATTATGTGGGTGCTCAAAAAATATTCTATGAGGATGGTCCTTATTACAGG
AATCTTCGCTACATAACCGATATAGAAGAACCTGATTACACATCAGAAGAATATCATGAT
ATGGTAGAGAATGATGCCGAGACATTAAATTCAGGTACATTTTATTACCGTCATAAAAAA
GAATGGAATGGGCAACTACCAAAATCATTGGATGAAGCTGTCTATTGTTTCTATTTAGCT
AATACAATACGTGATTTACGAGGAAACCATTCCTCTCCACGCAGTATGTTAGTTAATATG
AGCCGTTTTATAAAAGTACAAAAGTATATTGCTGAACATATTGAAACATTGCACGAAAAA
ATAGTAGATGACATCCGATTCAACTTTAGTGACGATTCGGAGAGCAATAAGTCCTTGCCT
TTATACAAAAGGTTTGAAACTATTTGGAATAAGCATTTTGTACATGTTCATGACATAACT
TTTGAGCGCATCATACAGAAACAGGCCATACTAAATGCTATAGATAAAATTAAAATTATG
GTAGTCAATGGCTCTAAACAGAGCAGTGCTCTTGACTATCGTAACAATAAATTTTTACGT
GTCATTGCAGTGGGTGGACTTGCCCTGTCCCGTGGGCTTACTTTGGAAGGACTTCTTGTA
AGTTACTTTTATCGTAACACTTCAACTTTTGATGTGTTAATGCAGATGGGACGTTGGTTT
GGCTATCGTGCTGGTTATGATGATATATTCCAAATTTGGACAAGCAAGAATAGTGCAGAA
TGGTATGCAGAAGTAGCGAGATCTTCTCAAGAATTGAAAGACAATATTAAAGATATGTAC
GACCAACGCCTTACACCAAAAGATTTTGGTATTAAGGTTCGAGACAATTCCGTGGAGTTA
CAGATAACAGCATCCAATAAGATGCGTAATGCTCTTGGCTTAGATGTTCGCTATTCATTC
TATGGAAATATCTATGATACACCTTATGTGAGTTTTAACATCGAGCATAACAGAAATAAC
CTTAAACAAACAGGTGATTTGATAGCCAGATTGTTTGCTGGAGGATACACTCTCAGATAC
ACGGATTTGGTTAAAAAGTCAAATAAAGACGTGTGTGATGCATCCGATGGAACTTCAAGA
TTCTTCGAGAATGTACCAAAGGATTTAGTAATTTCATTTCTTAAAAACATAAAATGTTCA
ATGGCAAATGGTAATTTCCACATTCCTAACATTTTGGAGTTCTTATCCGATCCAAACAAT
ACAGGAATAGAACTATGGGATATAGTGATAGAAGGTGGTGAAAGCCAAGAGCATGTTTCT
TTCGATGGGTTAAAAGCTATAAGGTGCATGAAACGTTCCATTGAATATGGGAATAAAAAT
GTAGTACAAATTAGTTCAAGGCGTAGAGTATTAAGTGGTAGCTCAGAAGGCAAATTCGCT
TTATCAAAGGAGCAGATACAGCTTGCTGAAAAAAGATGTACAGAGGATTGGATTTCAAAA
GGAGAACCTACTGAAGGACGTGAATTTAAACTGAAAGCATATTTTCAATACTTGCCGCAA
AGGAAACCAATTTTCATTATCATGCCCATAGCGCCCAAGGAAGCGACATCTGACGAGAAT
GAGCGAATGACCAAATTCCGTACAGAACTTGGCAATGACAAAATTATCGCTTTTGCAATA
GGTTTGCCAGGAGTACAAGGAATGGAAAATGCTGTTCATTACAAAATAAACAAGATTTTT
CAACGTCTCAATATTGAGGATATAGAAGAAGAGGAGGTAGACGATGCAGACTAA
>89B_gene_id_26
ATGAGCAAAGATAAAATCAATGTACCGAAGGCATCAACTCTAATGGGCTCTTTGCGTTCT
ATGGGTTACACCTTTGAGTCTGCGGTTGCTGATGTTATTGATAATAGTATCAGTGCTCAT
GCTTCAATCATTAAAATATTATTTCCTACTAATCCTCTCGACTCAATAGCTGTTGGCATT
ATGGACAATGGTGACGGTATGACAGATAATGAACTATTTGAAGCTATGCGTTATGGTTGC
ATGGCTTCAGAAATAGAACGTAAACAGGATGATTTAGGTCGCTTTGGTTTGGGAATGAAA
GCAGCTTCTCTTTCCCAATGCCGAAATCTAACTGTCGTTAGTTTTGACACGAATTCAAAT
TTCAATGCTTATACATGGGATTATGTTTATATTCAGAAGAAACAGGACTGGATTGTACAA
GAACTTACAGAAAATGAAATAAGTAAACTTCCGTATATAAACTCATTGATAGAAAATAAG
AAAGGAACACTTGTGCTTTGGCAGGATTTCGATGTTATATCCAAATCAAGTGATGGACAA
GTATATGAAACACTTATTGATTTGCGAAAATCTCTTGAAAAGACATTGGCATTGATCTAT
CATAGATTCTTGTCCCAAACCACAACTTCAAAATTAAAGATATACATCAACAAACAGTCT
GTTAAACCACTTGATCCTTTTTTAGAGCATCATCCCAAGACAACCTATAAAAAGGAGCGT
ACCATTGCCATAAATGATAGTGAAGGCAAGGAGCGTCTTATTTATATCAAGCCTTTTGTC
TTGCCGTTTGCTACAGACATGAGTGAAAGCGATAAGAAACTTATTGGTGGAATAGAAAAC
CTTAGAACTAAACAAGGTTTTTATATTTATCGCAATAATCGTTTGATTATATGGGGAACT
TGGTTTGGTATGAAACCACGTGCAGAACTAACAAAGAATGCTCGTATTCGTGTAGACATT
CCAAATTCTCTTGATGACATATGGGGTATTGACATAAAGAAACAGAATGCCAGCATACCA
AAGAGAATTCTTCATCAGTTAAAGAGAACTGTTGTTGAAGCGTTGGACATTTCGGTGAAT
CAGCAAACTTATAGAGGACGAACTGTAAAGATTGATGATGATACCGATTATATTTGGGAT
AGAAAAGAAGGACGTAATAATACTTTTTTCTATCAGATAAATCGGGAAAGTAAACTTTAC
AAATTTGTCAGAGAAAAGATGTCTGATTCCGATTATAGTTATTTGGAAATATTACTAACT
GAAATAGAAAGGAATATTCCAATACAACAAATGTATATAGACAAATCTAATGAAGTAATT
TCTGGTGAAGAAACAGATAGTAGATTCGATGATGTCTTTCAGATTGCAGTAACTATGATC
GCGACATTAAAATCTACAGGTAATCAATCGTATGAGGATATTATAAATGGCTTGATGAAA
TCTGAGCCTTTTTGTAAGTATCCGAAAATAAGAGTTAAACTTATTGAAAACTTTAAGAGT
TAA
>89B_gene_id_27
ATGCTGTACGGAATAGATATTTTTTCTGGTGCAGGAGGTCTAAGTCTTGGTGCAGAAATG
GTTGGAATAAAAATCAGTCATGCTGTAGAAATTAATCCAAGTGCAGCTAAAACCTTCTTG
CGAAATCACAAGGGGGCAGAAGTACACCAAGGTGATATTAAGGATATAAAATCATCTGAT
CTTATCTCCAAAAATCATCCTGTGTTTGTAATTATGGGAGGGCCTCCATGCCAAGGCTTT
TCCCTTTCCAATACACGGACAAGGAATATGGAGAATAAGAATAATTTTTTATTCTTAGAA
TTTGTAAGATTGGTTAAAGAAATTAAACCTACATGGTTCGTCTTAGAAAACGTGTGGGGG
CTTACCAACATCAATGAAGGCCAAACAAAGACCATGATTGAAAATTGTTTTCAAGAATTA
GGATACAAAGTGAAATCTGAAGTCCTGTGGGCTTCTGACTATGGAGTACCACAAAAAAGG
AACCGTTTTTTTATGGTTGGGAATAAGAATGGAATAGAATTCGAATTTCCAAAACCATTT
GATTATGAAGTCACTGTTGAAGAAGCTATAGCAGATTTACCAATACTTGCTAATGGACAA
ATGCTTGCAGAAGCACCTTACATGATACCTTTTGAGCAGTCCAGTGATTATGCACAACAA
ATGCGCAAGAAATCAGATGTTGCTACACAGAACTATGTGTCACGCAACAATGAACTTGTT
ATAGAAAGGTATCGGCATATTCCACAAGGTGGAAATTGGCGCAACATTCCTGATTATTTG
ATGAAAAATTATGCGGACAAGGGGCGTTGTCATAGTGGAATTTACAAAAGACTTGTTGCA
AACAAACCTTCTGTTGTAATATCAAACTATCGTAAAAGTATGTTGATTCACCCATATCAG
GATAGAGGACTTTCCGTAAGAGAAGCAGCCCGTTTACAAAGTTTCCCAGACAACTTTATC
TTTGAAGGCCCGATATCTCACATACAACAACAAATAGGAAATGCAGTTCCGCCATTGCTT
GCAAAAGCTGTTTTTTCTCAAATTGTAAAAATTTCTAAAAATTACAAGAAATATGAGCAA
AGATAA
>89B_gene_id_28
TTGGTTCTTCAATGGAACGACTTGACAAAGCAACCTGAAATAATTGAAGCTGTTAAACGT
GTGGAAGACCGCAAGAAGCAGAAGCAAAACGTGAGGTACAGGCAAGACAAATACCAAGGT
GCACTTGACCGATTCATTAGTGAAGGTCACGAACAACTCCAAGCCTTTTCACAATCAAGC
AGAATAGATTTCAACGAGAAAGAAGCCAAAGCAATCTATTATGGTATTATGGCTACTGCC
ACAAAATCCAACATTGCGCTTCGCTCTCCACAAGAAGCAATATTTGCCGATAAAAGATTT
CTCGCGAGTATGGATTGGAATGGTTGTGGCAACTATCGGAGAGAATGTGTCGCACACTGG
ACAAAACTCTTTGCTACCGATGAGGTTGTTTATACCGAACCCATCATTCAGAACTTCCTT
TCGTTCATTGATTACATGTCGTGCAGCGCAGATACATACGTTTTACTCGGTGGCTCCAAT
GGTTGTGCTGACCAACTTACGAATTGGGACGGAACACAGAAGTTGGGATTAGGAGCACCA
CCAAAAAAGAAGTCACAAGGTTTATCCAGATAA
>89B_gene_id_29
ATGCTTCATGAGCGCAAGATTGAAAGTGGGTATGGCGACAGCGTAGTAAGAAGATTGTCG
GAAGACCTGAAAGAACGCTATCCTAAGATGGGCGTTTCACCGCGAAATCTGTGGGATATG
AAGAAATTCTACGAGCGTTTTTGTCACTCGGACATAAAAGTGCGACAAGCTGTCGCACTT
TTGCCTTGGGGGCATATATTGCGTCTTCTTCAGAGAGTTGGTGATGATGATGCAGCAATG
CTTTTCTACGCAAAGGAGACACGCTCTAAAGGTTGGAATCGCGACTTGTTGCTCAATGCC
ATTAAACTCAAAATGTATGAGACACAGGCATTGGCAAAAGTAGAAAACAATTTCGACCCT
GCAACAAGAGTGCTTGCCATCGTGCAAGTGGCTGACTCCAAGACCGCTCTGAAACAGATT
TCCAGCCATGGAGACACGTTCCGTATCGGCAACTGGATCATCGAAGCCCAAATGGCTGCC
TCTGGTAAAGCTTATCTGAAAGTAACAAACACGACTTTAGAAAATGTAAGTTTTGAATAT
TCGGAATTGGGAAATTCCACATTAAATGATACCGTCAACGGGACGGTTCGTAAACAAACA
CAAACTGATCACGTCAATATAAAAACCAGGGCCATCAAATAA
>89B_gene_id_30
ATGGGAACATTAAGATTATACACTAAACAGGCTCTTTCTATTTCCGAACAAATAGAACTA
CTAAAAAGTAGAGACTTAAATATTGCTGATTCATCCAAGGCTGCAAAATTTCTTGGAGAG
GTCAGTTATTTTCGTTTTGTCCAATACCTTCGTCCTATGGAGGCAGACAAGACTACGCAT
CAATTTAAGCCTAATAGTAGATTTGAAGATGCCGTAGCTCTCTATAACTTTGATATAGAG
CTGAGAGATTTGATGTTCAAGGCTGTTCAACGATTAGAGATTGCTTTGCGCACAAAGATT
ATACAAGAGTTCTCTTTGGCTTATGGACCGTTTTGGTTCTTTGATACAAGTCTTGCTGAC
GATGAACACAAGTTTATTGAGAATATGAACTCCATAGATAGAGAACTTCAACGTAGCAAG
GAGGACTTTATCAAAGAGCATAGGCGCAACTATGACAAGCCGATATTCCCTCCAGCATGG
AAAACGCTTGAACTTGCATCTTTCGGCACGCTTTCAAAACTCTATTACAATTTCAGTGAT
AAGAAGTTGAAGAAGCGTGTAGCTCGTCAATTCAATCTTCCACAGCATGAGGTGTTGGAA
AGCTGGATGCGTAGTGTAACTGTCCTGAGAAACTGTTGCGCTCACCACTCACGACTTTGG
AATCGTTATCTTTCCAATGCTCCACAAATGAACGCTTCTTTACGTGGTGCATGGGTGAAC
ATTGATGGTGTTGATGCGAACAAAGTATATGCTATAGCCTGTTGTATAGCATATTGGCTT
GATTCTATGGGATATGGATTGGACTTCAAGAATGAACTCAAATCATTACTCGTTTCTTAT
CCACAGGTAGATCCGACAGCAATGGGATTCCCTGAAAATTGGATTTCGGAGCCTCTATGG
AGATAA
>89B_gene_id_31
ATGTGGGAAAGGAATAAAGGTATGAACAAACCGATAAGCATATTGGACAAAGAGTATTTG
CAATGGGTCAAGGAACTCAGTAAGCGTTATCGCCAGAGCCAGATAAAGGCTGCGGTGAAA
GTCAATACAGAAATGCTCAAATTCTATTGGAGTTTGGGTAGAGACATTGTTGCCCTTAAA
GCAGAGGCTCGATGGGGTAGTAAGTTCTATAAAAATCTTAGCAAGGATTTAAAAGAAGCA
AACCCTTTGGCAACTTGCTTCTCGCCGAAGAATCTTCTATACATGAAGAATTTTTATTGT
ATGTACCTACCATATACAGAAATTGGTCAGCAACTTGCAGACCAATTAGAGAAGAAAGAT
TTTTCATCTCAACATAGGGCAAAAAATAGTAGCTTTGAAATTAATCAGCAACTTGCTGAC
CAATTAGAAAAAGATATATTCTCCATTCCATGGGGACATCACATGCTATTGATAGACAAG
TTCCTACAGATGCCTCAAAAGGCTCTTTTCTATGTCCGTCAAACAGTGGCAAATGGTTGG
AGTAGAAATGTCCTTCATAATTTCATAGACTCATCTCTGTATGAACGACAAGGGAAAGCA
TTGAGTAATTTTAATCGAACATTACCTGATGCCGATAGTGATTTGGTACAAGAAATAACA
AAAGACCCATACAATTTTGCGTTTGCAGGCATTACCAAGCCATATAATGAGCGTATTCTC
AAAGATGCTTTGCTCAACAACATCACCAAGTTCCTAACTGAGCTGGGTACAGGTTTTGCA
TACGTAGGCAAGGAATACCGTTTGCAGATTGGAGAGAAAGAGAACTTTATCGATTTGCTC
TTCTACAATTTGAATTTGTCATGCTATATAGTTTTGGAAGTCAAGATAGGATCCTTCACC
TTTGCTGATGTTGGGCAACTTGGCGGCTATGTAGTAGCTTGTAACCATCTTCTTCGTAAG
GAGGGGCGAGACAATCCAACAATAGGCATACTTATCTGCAAGGAAAAAGACCGCATTCAA
GCCCAATATGCTTTGGAATCAAGTAGCCAGCCAATTGCAATCTCAGAATATGACTTGGAG
AAATTCTATCCAGAAAAGTTAGAGGGAACGATGCCAACAATAGAGGAATGGGAAGCCAAG
TTGGGTGGAAGTATTGAACAATAG
>89B_gene_id_32
ATGGAAGATGAAGATTTCAATCGTATAAAGGTTGTTCTCGTTGAGCACAAGAGAACAGCC
CGATGGCTGTCAGAAGCATTAGGCAAAGATCCAGCAACTGGCAGCAAGTGGTGTACCAAC
ACTACACAACCATCACTTGAAACCCTATTCAAGATTTCAGAACTATTGCAAGTACCTGTA
CTGGAACTTATTAAGAAACAGAATATATAG
>89B_gene_id_33
ATGACCGAACAAGAATTACAACAATATCTGCTTTCCAAATATCCAAAGGAAAACGAGGAG
TGTGAATGGAAAGAATTCAAGAACATGAAGAATGACTTCAACGGAAAAGAGAAGGATGAT
GTCATTTCTTATGTTTCCGCCTTGTCGAATATGGAAGGCGGACATTTGGTTATCGGTGTT
GTTGACAATACTTTGGAGATTGTCGGTACTAACACATACAACTACGACAGGCAAAAAGCA
AAGCTCAGAATGACAGATTTGTGCGCCAACTTACCATCTGAAGAATTGCTGGTTGAAGAA
TTTATCACGGACGACTCGCACAAGACGGTATGGGTAATTCATATTCCAAAACACATGAAG
CGTCGTCCTGTATATGCGCATAACAAGGCATGGCAGAGGTTGGACGATTCGTTGGTGGAA
TTGACAGATTCTCGCCTTAATGTAATACTTGACGAGCAAGATTCCGTATACGATTGGACA
GCACAAGTCATCAAGGACGCTACGATAGACGACCTTGACTCCGATGCCATCATTCTTGCT
CGCGAAGGCTATAAGCAACGCTATCCAAAGTTTGCAAAGGAGTGTGATTCCTGGAGTGAT
AAAGTGTTTCTTGACAAGGCGTGTTTGACCATCGACGGAAAGATTACGAAAGCCACACTA
TTACTTGTCGGTAAAGAAGAAAAAGCACATAAACTCAATCACATTGCGCAGATTGTATGG
AAATGTTTTCAAGACGGACAAACCTTTGGTGACATCTACACTATACCATTCATACGAACC
ACGAGTGAGTTGCTGAACAGAATACGGAATTATCGCTTCAAGATTTACCCGAAGAACTCG
CTTATTCCTGCTGAGGTGTGGAAGTATGATACGGAGAGCATTCTTGAAGGCCTTCATAAT
TCAATAGCTCATCAAAGGTACGAAAGCGACGCACGAATCATTGTCACGGAAGACAAGGAC
AAACTGACGTTCCAAAATGACGGCTACTTCTTTGAAGGAAACTATAGCCAATATATAACT
GGTGAGAAAATACCAAGGCACTATCGCAACCCAGCATTGGTAAAAGCTATGGTGAACATC
AAGATGATTGACACCCAAGGTTATGGCATTCACAAGATGTTTGTGAGCCAAAAGGAACGT
TATTTGCCAATGCCTGATTATGACAAATCAACAGCAACAGAAGTTGTCTTGACCTTGCCT
GGTACAGTTATTGATGAGAATTATAGCCTCTTACTATTAGAAAACAAAAATATGTCTCTT
ACAGATGCAGTTCTATTAGACTCTGTACAGAAAGGCAAGTGCATATCGCCAGAAGCTATT
GCCATGCTCCGCAAGCGCAAACTGATAGAAGGTCGTTTACCACATATCTTCATAGCAAAG
GATATTGCCCAAGTAACAGACCAGAAGATAGAATATTCCAAGCACAAGGGATTGGACGAC
AAGAAATGTGAGGCATTATTGCTTGATTCGTTGAAGGATCATGGTTCGTTGACGAAACCT
GAAATAGTGCGTCTGCTTTGGGATGTGCTGCCAGATCAACTTGATGACAAGCAGAAAGAC
AACAAATTGGATTATTTGCTTAAACGATTAAGGAAAGCAGGAAAAATATGGACTGAAAGA
AATGAAGTTACTTCCATATGGCACCTCACGGAAAACTAA
>89B_gene_id_34
TTGCGGAAAATTTTTATTTCAGAAAAATTCCGTGAGGTTTCCGTGTATAAACCATCAAAA
CAGACTTTCATTATGGAAGACATTCAAGATAAATACAACCATCTTCTCCTGCAGAATGAG
GCTCTTCGACAAGAAAACGAAGAGTTGAAATTGCTTCTACATGCGCACGGCATTGAATAC
AAGCCCAAGCACGCAGAAGAGAAGGATGCTGTATATTCACCTTTCACCTTCCCATATGTC
AAACTTTCCATAGAGGAGCGTGTCGCCATTTTTCATTCCTTGTTCAAGGGCAGAGAAGAT
GTGTTTGCGCAAAGATGGTTCAGCAAAACAACAGGCAAGAGCGGTTACCAACCTGTCTGT
ATCAATGAATGGAGGCGAGGCGTATGCGACAAAAAGAAATACAAATGTGCAGATTGTCCT
AACAGACATTTTGCGCCACTCACTTATCAAGACCTCTATCGTCATTTGGAGGGCAAGGAC
GAGAACTGTTGTGATGTTGTCGGACTGTATGCCATAATGCCCGACAACAACTGTACCTTT
CTTTGTACCGATTTCGATGACAAGAGCTGTAAGTATGGCTATAAAGACGATGTTCTTGCA
TTTGTTGGAGTATGCAAAGAATGGAATATTCCTTATGCCATTGAACGCTCGCGCTCAGGT
AACGGTGCCCATGTATGGATTTTCTTTGAGGAGCCAATTCCTGCTTTCAAGGCAAGACGA
TTAGGAAATGCTATCCTTACAGAAGCTATGCGACATAATGGTCGTATGTCCTTCAACTCA
TACGACAGATTCTTCCCAAACCAAGACAGAATGCCCGAAGGAGGCTTTGGCAACTTGGTC
GCCTTGCCATTGCAGGGACAGGCTCGTAAAAGACGGAATAGTGTTTTCGTAGATGACGAT
TTTCTAGCGTACAAAGATCAGTGGGCTTTCCTTTATAACATCAACAAGGTGAAGGATACA
GAAGTTGATATGCTGCTTAACATACATGTCTGTGAAGAACTTGGTGCACTCACAACTTCA
AGTGAGAGCAAGCCTTGGGTTACTCCTATACCACAAGATATTTCCAAGGGCGATTTTTAT
TCCGAAATAGAAATCACTAAGGCCGATAAGATTTACATTCCGCTAAAGGCTGTTTCGGCA
AAAGTTCTGAATCACCTTAAAAGAATAACATCATTCAAGAACCCAGAATTTTATAGCAAG
CAGGCACTGCGACTTTCCACATATTCCACACCTCGCATCATCTCATGTTTTGACATCACT
GATGACTATCTCGCCATGCCTCGCGGTTGCGAAGATGCAATACTTTCTTTCTTCAATGAG
AATAAAGTAAAGTATAATACTGTTGACGAGACCAACCACGGTACGCCTATATCTGTTTCT
TTTCAAGGCAAAGAACGAGAAGAACAACTGGCAGCAATCAACGCATTGCTAATGCACAGC
AATGGTGTGCTTCACGCTACTACTGCATTTGGAAAAACAGTTACAGCGGCCGCAATCATT
GCACGAAAAAAAGTGAGTACACTTATTCTTGTTCATTCGAAGGCATTACTTGCCCAATGG
CATGAACGCCTAACGGAGTTCTTGAGTATTGACTATGTAGAATCTCCTGTGCCGAAGAAG
CGTGGTCGTCGCAAGAAATTCTCTGCGATAGGTTGTCTCGACTCTACAGGCAACTCACTT
CATGGCATTGTTGATATAGCACTCATCCAGTCATGTCTTTATGGCGATAGCGTAAAGCCT
TTTGTTGAAAACTACGGAATGGTAATAGTAGACGAATGTCACCACGTGTCATCTGTGACA
TTTGAGAATGTGTTGAAGAGTATAAAGGCACATACCGTTTATGGCCTGACGGCAACTCCT
ATCCGCAAGGATGGACATCAACCTATCATATTCATGCAATGTGGCCCCATCCGTTTCTCT
GCTGATGCTAAAAGTCAGATAGCGAAACAATCATTTGAGAGGTGTCTTATTCCTCGATTC
ACATCATACCGTTCCATTACTGATGACAAACAGTCTATAACGACATTGTATCAGTTGCTT
TCAGAAGACGAGATACGTAATTCGCTCATAGTAGAAGATGTGTGTAAGGCTGTTGAAGCA
GGAAGAACGCCAATCATTCTGACCAACAGAACTACTCATGTAACCATGTTAGCCGAAATG
TTGAGGGGCAAAGTGAAGAATGTTGTAACATTGACTGGGACAGGAAATGCGAAAGAGAAG
CTGGAGACGCTGCAACACCTGCATGAGATATCCAGGGAAGAACCTTTGGTAATAGTCGCA
ACGGGAAAATATGTAGGCGAAGGTTTTGACTATCCTCGCCTTGACACCCTTTTCCTTGCT
CTGCCCATTTCATGGAAAGGTCTTGTCGCCCAATATGCGGGCCGACTGCACCGCGAAAAC
GAAGGAAAGAAAGATGTGCGCATCTATGATTACATTGACATTCATGAACCTGTCTGTGAC
AATATGTATAGGAAGCGACTGAAGGGTTACGCTTCCATTGGATATAAAATCATTTCCCGA
CATTCACCCACATTGTTTGACAATGTAAAAGATATAGGTATACCAGTTTGTAAGGATCAG
ATATTCAACGGTAGAACATTTTTCCGTCCTTACTTTTCAAGTATAGGAGATGCCAAGCGC
TCCATCGTTGTTTCTTCTCCCAAGTTATATAGGGTAGAGCGTAGTGTTTTGGTCAACCAG
TTGAGCGAGTTGGCTCATATTGGAATCGAAGTTCTCGTTATCGCGACAGCAAGTAACCCT
GAAACAGAATACCTTTTGCAAAGAGGATTGTCTGTAAGAATATTGCCAGAAGTAAAACTG
TGCACAACCATCATAGACAAAGACATCGTATGGTATGGCGCTGTAAATGCTCTTGGCTAT
GCAACAGAAGAGGACAATGTGATAAAAGTGGTAGACAACAAACTTGCCAATGAATTGTTA
GAAGTTCTGCTCACTTCCTAA
>89B_gene_id_35
ATGAGTACAATTATAAAAACAAAATCCGCAGTCAAACTTTCTGATGATGATTCCTTTAAG
AAGATAATCATAATGCGCGATGACATAAAACCATATCATGACAACAATGGATTTTATATT
GTCGGGTTAATGGATTTCTTGCTAAAGCCGGATTTGATGGAACAATTATAG
>89B_gene_id_36
TTGAACTTATCTATTCACGATTCGGTTTTATTATTTGAAAAACAAACAAGACATGTGGAT
TTGACGGTGCTACAAAACGGCACTTTTTATCCAAAATATAAATCTCTACGCTCTGATGCA
GTAAGAGCTGTACGTAAAGCTAAGATTTTAGAAAGTATCAATACTAACGAAGCGTTAGAT
ATTTATCAGCAGGCCTACAATAAATATAGCGAATTGGAACTTCTCATGGATACAACAGCT
CCCGATGTTCACTGGGCTCGTGTACATTTTACTGTAAGACGTGCATTACAAGTCTTCCTA
TGGATTTTAAGTGCTGTTGCATCAGGAATCATCTCCATAGTATTGGCTGATTTATTCTAA
>89B_gene_id_37
TTGGAAGATAACAGAGAAATAATTACCTTTGCATTAATTAATGTAAGAATGAGTTTTATG
CATATACTGAATGAACAGACACGAGAAACATTAAGTCGGAAGTTAGGAAAAACTTACGAT
GAGATATTGCAGATGAGTGCGGAAGAGTTAGATGCACTTGTCGAGGCTCGTATTGGCAAA
AAACTCACCCCTGCATTCTCTCTCAAAAACATGGTTAGTAGAGGGTCTGTCTATTTATTT
TTCAAACGTTTAGTTTCAAAAAATGATATAGATAAACGTTTAGCACGAATTTAA
>89B_gene_id_38
TTGCAATGGGTCAAGGAACTCAGCAAGCGTTATCGCCAGAGCCAGATAAAGGCTGCGGTG
AAAGTCAATACAGAAATGCTCAAATTCTATTGGAGTTTGGGTAGAGACATTGTTGCCCTT
AAAGCAGAGGCTCGATGGGGTAGTAAGTTCTTTGTAAATTTAAGTCGTGATTTAAAAGAA
CTAAATCCAAAAGCAACTTGCTTTTCTCCAACAAATCTTTTGTATATGAAGAACTTCTTT
CGACTCTATCAAGATTATAGTGAAATTACTCCCCAAGTTGGGGAGCAATTTGAAAAAGAC
ATATTTTCATTGCCTTGGGGACATCATAAACTATTGATAGACAAGTTCCTACAGATGCCT
CAAAAGGCTCTTTTCTATGTCCATCAAACAGTGGCAAATGGTTGGAGTAGAAATGTCCTT
CATAATTTCATAGACTCATCTCTGTATGAACGACAAGGGAAAGCATTGAGTAACTTTAAT
CGAACATTACCTGATGACTTATACTATAAAAAGTTTCCAACCAAAAGGCGATATTTTAGT
CTATGA
>89B_gene_id_39
ATGGAGCAAATTATCGGACGAAAGAAAGAAATCGAGCTGTTGACAGAATATTATCATTCT
GGCAAAGCTGAGTTTGTGGCTGTATATGGCAGGCGTCGTATCGGCAAGACTTATCTCGTG
AGAAATCTCTTCCGTGATAAGTTTGCCTTTGATATGTCTGGGTCTATAGAGGCACCAGCT
GAGGCGCAACTCTCTAATTTCGGGTTTGCGCTGAGGGAATATGGAGATTCCAAACAGCCT
ATTCCTACGAATTGGACAGAGGCTTTTGAGGCATTAAAACAGTTGTTAAAGGCAAAAATG
AAAGGAGAACGACTCGTTGTTTTTATCGATGAACTACCATGCTTGGATACGCCGAAATCT
GGTTTTCAACAGGCTTTTGAGCACTTTTGGAACGGATGGGCAGCTTACCAAAGTGAAATC
ATGCTTATCGTTTGTGGCAGTGCCACATCGTGGATGATAGCTAATCTGATAGATAGTCAT
GGTGGGCTTCATAATAGGATAACGCACGAGATGTATCTTGCTCCTTTTACTCTTCGTGAG
ACGGAACTGATGCTGCAAGCTTATGGATTCTCATGGACTCGCATTTCTATCCTTCAGATA
TATAGCATCCTTGGTGGGGTGCCTTATTATCTCAGTTTGTTGGATAAAAAGCAAGGTGTG
GAAGGGAATGTCGACAGATTGTTTTTCTCATCCCACGCTGAACTGAAGCGAGAATATGGA
AGACTATATTCGTCCTTGTTTAAAAATTCTGAGGCCTATATGCGTGTCATAGAGGTACTT
GCCTCATGCAGACAAGGTATGACCCGAAAGGAAATCATGGAGAAATTGAAGCTGAAATCG
GGTGGAACTTTGACAAAGGTTCTTAGTGACTTGATAAATTGCGATTTCGTAAGAGGGTAT
AATACCAGGGATAAGAAGATAAAGCAGAAAGATCAAATCTTTCAGCTTACCGACCTCTAT
ACATTATTTTATATGACGTTTTGCCATCCTGGTACGACGGACACGGGATATTGGACTCAC
TTGATGGGAAAACCTCGTCAAAATACTTGGTATGGCTTGGCTTTTGAGCGAGTTTGTATG
TTGCATATTCCTCAAATCAAGCATTTCTTGGGGATAGACCAAATCCATACCGAGTATTAT
TCTTGGCGAAGTAAGGTTTCAAAGCCAGCTGCGCAAATCGACTTACTGATAGAACGTGCC
GATAATCTCGTGAATCTATGCGAAATCAAGTATTCGCAGATGCCTTACACGATCACTAAG
GAGGAGGATATGCGCATTCGTAATCGTATGGCTGATTTCGTGGCAGAAACAGGGATAAAA
AGTGGTATTATCACAACGATGATTACTACTTTTGGCGTGCGCCTTACACAGTATGCAGCC
TTGGCTCAAGTACAAATTACAATGGACGACCTGTTCGGATAA
>89B_gene_id_40
ATGGAGAAAATTCATACCGATATCTTCGCATCTGTAAGCGAAGGCTGTAGTCATATTGCC
GACTGCATTGAGAAGGGCATTAAGGCTGCCCAGCACGAAGGCAAGTATTATGTGATGGCA
TTGGGCACAGGCCTCTCTGTCAATCCTGTATATGATGAATTGGTAAGCCGCTACGAGAAG
AAGAAACTGAGTTTCCGCAATGTTGTAGTATTCAATGCCTATGAATATTACCCACTCCGC
AAGGACAGTTCTATCCGCAGCATCAACCAGCTCAAGGAGCATTTCCTCGACCACGTGGAT
ATTGCAGAACAGAATATCTTCACCCTCGATGGCAACATCGCACAGGAGGCTGTACAAGAC
ACCTGCCGCCTCTATGAGCAGCGCATCAAGACCTTCGGCGGTCTCAACGTTACTATCCTC
GGCATCGGCCGCATGGGTAATATAGCAGCCAACGAACCGGGTTCAAGCATCCAGTCGCTC
ACCCGTATCATCCTCATCGGCAACATGTCACGCGAGGAGATGGAAAACAGCTTCAAGACC
AAGGAGCAGGTTCCTCCATGTTCACTCACTATGGGTGTTGGCACTCTCCTGACAGCCAAG
ACTGTATTCCTGACAGCATGGGGCGACGAAAAGTCTGAGATTATGCAGAAGGTGATAGAG
GGCAACATCACAGATACCCTGCCTGCTACTTTCCTGCAGACACACCCAAACGCACAGGTG
GTATTGGATTTGAGTGCAGCTGCCCATCTTACCCGCATTGAGCACCCTTGGTTGGTTTCA
TCATGCGAATGGACAGACAAGCTGGTACGTTCTGCACTGGTTTGGCTCTGCCAGAAGATT
AACAAGCCAATCCTGAAGTTGACCAACAAGGACTACAATGAGAATGGTCTGAGCGAACTG
TTGGCTCTCTATGGTTCTGCATACAATGCTAATATCAAGATTTTCAACGACTTGCAGCAT
ACCATCACCGGTTGGCCTGGTGGCAAACCTGACGCAGACGATACCTATCGTCCAGAGCGT
GCCAAACCATATCCAAAGCGTGTCGTAGTGTTCTCTCCACACCCAGACGATGACGTTATC
TCTATGGGCGGAACCATCCGCCGTCTGGTTCAGCAGCACCACGACGTGCATCTGGCTTAC
GAGACATCCGGCAACATCGCAGTAGGTGATGAGGAAGTAACACGCTTCATGCACTTCATC
AATGGTTTCAACCAGCTCTTTGCAGAATCCAAGGACAGCATCATCGCCAACAAGTACAAG
GAGATCAAGAAATTCTTTGCCAACAAGAAGGAGGGCGACTTCGATACAAGAGATATTCTT
ACTATCAAGGGTCTTATCCGTCGTGGCGAGGCACGTATTGCTTGTACCTATAATGAGATT
CCACTGGATCATGTCCACTTCCTCGACCTTCCATTCTATGAAAGCGGTAAGATAGAAAAA
CTCCCTATGACCGAAAAGGACGTAGCAGTAGTAAGACAGTTGCTGCAGGAGGTGAAGCCT
CATCAGATCTATGTAGCTGGCGACTTGGCAGACCCTCACGGCACACACCGCAAGTGTACT
GACGCCGTATTGGCTGCCATCGACCTCGAGAAGGAGGCAGGCGCAGAGTGGCTGAAGGAT
TGCCGCATCTGGATGTATCGTGGAGCATGGGCAGAATGGGAGATTGAGAACATCGAGATG
TGTGTTCCATTGAGTCCAGAGGAATTGCGCGCTAAGCGTAATTCTATTCTGAAGCACCAG
TCTCAGATGGAAAGTGCTCCTTTCCTCGGTAATGACGACCGTCTCTTCTGGCAGCGTGCG
GAAGACAGAAACCGCGCTACAGCCCAATTGTATGATAACTTGGGTCTTGCTTGCTATGAG
GCGATGGAAGCATTTGTAGAATATAAACCTTTATAA
>89B_gene_id_41
ATGCGCGTAATTATTGAAAAAAATTATGATGAGCTGTCACGTTGGGCAGCCAATCACGTA
GTAGAGACAATCAACAAGTTCGCTCCAACAGCAGAGCGTCCATTCGTACTTGGTTTGCCA
ACTGGTTCATCCCCAATGGGTATGTATGCAGCGCTCGTAGAGGCTGTCAAGGAAGGCAAG
GTATCATTCAAGCACGTCATTACTTTCAACATGGATGAATACGTAGGTTTACCAGAGTCT
CATCCAGAGAGCTACCACTCATTCATGGCAAAGAATCTGTTCGATCACATTGATTGCCCT
AAGGAGAACATCAACATTCTCAATGGTAATGCAGAAGACCTCGAAGCTGAGTGCGAGCGC
TACGAGCAGAAGATCAAGGCTGCAGGCGGTATCGACCTCTTCATTGGCGGCATTGGTCCT
GACGGTCACATCGCCTTCAATGAGCCTTACTCTGCACTCACTTCACGTACTCGTGTGAAG
ACTCTCACCACCGACACCCGCATCGCCAACTCACGCTTCTTCGGCAACGATCCTGAGGCT
GTTCCTGCTTTGGCTCTTACCGTAGGTGTAGGCACCGTGATGGACGCAAAAGAGGTGATG
ATTCTCTGCAATGGCCACAACAAGGCACAGGCTCTCCACGCTGCCATCGAAGGCCCTGTT
ACACAGGCTTGGACCATCAGCGCACTCCAGCTCCACAAGCACGGCATCATCATCTGTGAT
GAAATGGCTACAGACGAGTTGAAAGTGGGAACCTACCGCTACTTCAAGGATATCGAGAAG
AACAATATCTAA
>89B_gene_id_42
ATGATGAACAACAGACTAACAAGTTATCAGCTGCAAGACTTTGCAGAAGAAGACGGCAAT
TCGGTTTTTTCCGACCCGGATTATGTAGTAGCATCTCCCCTGCTGCTATTTCCCGACGAA
GAAGAAAGCATCAAGGTCAATTTCCTGATGATGCTCTTCTGTCTGGACGGCAATCTGTGC
CTGAATTTCGACGACCGCAAGATAGAGCTCTTTGCCGGCGACCTGCTGCTTGTTCCTCCC
AATGTCATCGTTCATAGCATCCGCAAGAGCGAGAGGTGCCTCATCACGATGGTAGGCTAT
TCCCTCTCGGCAGTACGCCGTCTGCTGACGAGCAACCGAGATGCATGGATTATGTTCAAT
GCTCTCAACCAGAAACCGTTGATATCTTACAACCAGAAGATTATCCACAATTTCATCAGC
ACGTTCGTCAACATTCTGCGTTTCCGCAGCAATCGGCACGACCACTACTGCAACGAGCTG
AAGGAAAGTCTGATGGCAAGTATCTTCTTCTATGTAATCAACGACATTCATGTGCCTGCC
TACGACAACGTGATTACCACGCAGCACAGGCACAGTGCCGACAGGATTTTTCTGGAGTTC
TCCAATGCCCTGGCAGTTGACAACGGTTGTCATCGCACCGTGGCCTATTATGCTGACAAG
CAATGCGTGAGTCCGAAATATCTCTCAAAGATTGTCAAGCAGTACACAGGAAAGCCTGCC
ATCGGCATCATCCTGGAACATGCAGCAGATAAGATCAGGGCTGAGTTGAAATACACCGAT
ATTCCCATCAAGGAAGTAGCCGAAAGGTTCGGGTTCGACGACTATGCCTCGTTCTGCAAA
TTCGTGAAGACCCACATCGGATGCAGTCCGCAGAACTGCCGGAACAGCTGA
>89B_gene_id_43
ATGGCTAATTTGAGATTTGAGGTTGTAGCCGAGGCCTTTAAGAAAAGACCTGTAGAGGTG
GAAGCTCCCAAGGTTCGCCCTTCGGAATACTTCGCCAAGTATGTATTCAACCGCCAGAAG
ATGTACAAGTATCTCCCATCTGATGTTTACGAGAAACTCATCGATGTGATTGATAATGGT
AATCGTCTGGATCGTTCCATCGCTGACGCTGTGGCTGCGGGCATGAAGCTTTGGGCAGAA
GAAAACGGGGTAACTCATTATACGCACTGGTTTCAGCCTCTTACCGAGGGTACTGCAGAG
AAGCATGATGCTTTTGTGGAGCACGACGGCAAGGGTGGTATGATAGAGGAATTTTCAGGC
AAGTTGCTTGTTCAGCAGGAGCCTGATGCCAGTTCGTTCCCTAATGGCGGAATTCGCAAT
ACTTTCGAGGCCAGAGGTTATTCTGCCTGGGACCCAACTTCGCCAGTCTTTATCATCGAC
GATACGCTCTGTATCCCTACCATTTTTATATCTTATACAGGTGAGGCCCTCGATTACAAG
GCCCCATTGCTCCGCTCGCTCCATACCTTGAGTGAGGCGGCTACCGAGGTGTGCCACTAT
TTTTACCCTCAGGTGAAGAAGGTGCAGACCAATCTCGGATGGGAGCAGGAGTACTTCCTC
GTGGATGAAAGTCTCTATTCTGCCCGCCCTGACCTGATGCTTACCGGACGTACGCTGATG
GGGCACGATTCTGCCAAGAATCAGCAGATGGACGACCACTATTTCGGAACTATTCCTGAG
CGCGTGCAGGCATTCATGAAAGATTTGGAAATCCAGGCACTCGAACTCGGCATCCCTTGC
AAGACCCGCCATAACGAGGTGGCACCAAACCAGTTTGAGCTGGCGCCTATCTATGAGGAG
TGCAATCTTGCTGTTGACCATAACATGCTCCTGATGAGTTTGATGAAGCGTGTGGCACAT
AAGCACAGTTTCCGTGTTCTCTTGCACGAGAAGCCATTCGCTGGCGTCAACGGTTCGGGT
AAGCACAACAACTGGAGCCTCTGCACTGATACTGGTGTTCTGCTTCATGCGGCAGGCAAA
ACTCCTGAGGATAACCTCCGATTTGTAGTGTTCATCGTGGAAACCCTGATGGGTGTGTAT
AAGCACAACGGTCTGCTGAAGGCTTCTATCATGAGTGCAACCAATGCCCATCGACTGGGT
GCCAACGAAGCTCCACCTGCCATCATCTCCTCTTTCTTGGGCAAGCAGCTCACTGATCTC
TTAGACCATATAGAAAAGGCAGATAAGGAGGAACTCTTTGCATTGGCAGGCAAGAAGGGA
ATGGAACTGGATATTCCTGAGATTCCAGAGCTGATGATTGATAATACCGACCGCAACCGT
ACTTCACCTTTTGCTTTTACCGGCAATCGCTTTGAGTTCCGTGCTGTGGGTAGTGAGGCC
AACTGTGCATCATCTCTTATCGTGCTGAATGCAGCTGTGGCTGAGGCTCTCGAAGAATTC
AAGACCCGTGTGGATGCACTTATTGCCAAGGGTGAGGATCAGACTTCTGCTATTATAGAT
ATTGTACGCGAGGATATCAAGACTTGCAAGCCTATCCGCTTCGATGGCAATGGCTATTCA
GATGAGTGGAAGGAAGAGGCCAAGAAGCGTGGCTTGGACTGCGAGGCTTCCTGTCCAGTA
GTCTTCGACCGCTATCTGGATAAGGAAAGCATCGAGATGTTTGCCAAGACCAACGTGATG
AGCGAGAGCGAGTTGAAGGCACGCAACGAGGTGAAGTGGGAGACCTATACCAAGAAGATT
CAGATTGAGGCTCGTGTGATGGGCGACCTGAGCATGAACCACATCATCCCTGTGGCTACC
CACTATCAGAGCCGTCTGGCAAAGAATGTAGAGGGCATGATTCACATCTTCGGTGGCGAG
GAAGGCAAGAAGTTGACTGCCCGTAACGTGAAGATTATCCGTGAGATAGCCGAGCGTACC
GAGGCAATTGAGCGTGGTGTAGAGGCATTGGTAGATGCCCGCAAGGTAGCTAACAAGATA
GAGAGCGAGCGCGAGAAGGCAGTAGCATATCACGACACGGTAGCTCCAAAGATGGAGGAA
ATCCGTTATCAGATAGACAAGCTTGAACTCCTCGTAGCCGATGAACTTTGGACTTTGCCA
AAGTATCGTGAGCTACTGTTCATCAGATAA
>89B_gene_id_44
ATGAGAAATATTTACTTGATGACAGCAGCCCTTGCCATGATGGCAATGACTGCCAATGCC
CAGAGCATGAAGCACATCAACATGAATGCTTCCTCCCAGAATTGGGCAGAGACCTCTGCT
CCACAAAAGGTTGAGAATTCAACCAAGAAAGTAGCTACAAGAGCAGGTTCTGACATCGCC
GACAACCAGCGCTATATCAACTATAGCTATGACGAGAGCTATGTATGGCCAGCTACATTC
CCAGCAGATACACAAGGAGCTATCTCTTTGGGTACACTGTTCTACAGCGACGCTTTCAAG
AAATATGAGGGTTGCAAGATTGTAGGTGCCCGCTTCTATGTCAACATTCCTATCGGCGCA
AGCAAGGTGGGTATCTGCCACGTGAAGATCGAGAACAATACTCCTTATGTAGGCGACATC
CTGGCATCAAAGGAAGTGCCTTCAACTGTAGCACACTGGAACTACGTTTGGTTTGATGAG
CCTTACAAGATTGATACAAAGACCTTCGACGGCTTGTTGCCATACTACGATTTCACACCA
AGCAACATGAGTGCAGATGCAGGCTACCCTATTGCCTCATCAGGTACCTATGCAGGAACT
TGCGGCGCATTGGCTTATGGTGACGTAGATGGCAAGCACGACCAAAGTAGCTGGGCATGG
CAGCCTATCTACCTCGGAACTGACGGTTCAAACCTCATGATCCAGCTCATTATCGAGAAG
GAAGACGGCAACTTCATCCTCCACGACTTGGTAATGGACAAGATAGCTATGTCACCATTT
GTGAAAAACAACACAAAGACAGGCGTAGCCTTCACTTGCCACAATGACGGACGTGACAAC
ATCACAAACGTAAAATTCGGCATTGAGGTGGATGGCGAGAAAATGGGTACCTTCACATAC
GACAAGACTACTGCCGGCGATGCTTTCAGAGAAATCACCAATGCCGACTATTCCAATATT
CCAGTAGGACTTCCTATCAACAAGGATTGGGCTATTGGCGAACACGAGGTAACAGTATAT
CCTGTACTGGTAGAAGGAAAAGAACCAGAGGGCGACTTGACCAACGACAAGTTGACCACC
AAGTTTAAGGTATATAAGGACAACTTCGACCGCACCAAGAACCTGGTAGAGTTCTACACA
TGCCAGATGTCAAAATACACCTTCTTTGCAGACGCGGTACTCACCAAGACAGCCAAGGCT
CGTGAAGACGACGACCTTGCCATCGTTTCTATCCATGGAGATGGACAGCAGGTAAACGAA
GATGGATCTGTAGAAACATTAACAGATGTATTCACTGTACCTGAGGCTAACAAGTTGGCT
TACTACTCTACTCCATCAGATGGTTCCGCTGCCTTCAACAGATACTTCTACGATAATGAT
GTCATCAATGCCGAGAAGGCTTTGACAGTGAATATGGCTGCTCAGGATCCAAGCGACCAA
GATAATGTTGTTGGCATGCTCAACACAATCATCAAAGAGTCTGCAGCATATTATCCATCA
TTCTCTACCGTAGGTATCGATTCTAAACTGGATGACGCAACAGGCAAGTTGAGTATCAAG
GTAATGGGTAAGCTCATCAACCAATACCAGCAGCTGATTGGTGATGATGCCCGCCTCACT
GTTTATCTCACAGAGGATAAGATAATCGGCAAGCAGAACACAGGTGGTTCTATTGCAAAG
CCAAGGTTCACCCACAACTATGTATTGCGCAAGATTGTGACTGGCACACTCGGTGATGCT
CTTCAGACCAACGGCAACAGTTACGAAAACGACTATGAGGTTGAGCTTGATGATGCTTGG
AAGAGCAAGAACATGCATATCATTGCGTTCGTAAGCCGTCCTATGAAAGAGACAGAGAAG
GATGGCAAGACTGCTCTTGCATCTGCCATGAACGATTTGTGGGTAGATAACACCAACATG
GTAGCAGTTGGCGACAGTGACCTTACCGGCATTTCTAACGTTATCAACTGGAACGAGGTG
AAAGAGGTGGGTCGCTACACCATCGATGGTCAGAAATTGAATGCTCCAACAAAGGGTATC
AACCTCGTGAAGCTTTCAAATGGCCAGACCATCAAGGTTGTTGTGAAGTAA
>89B_gene_id_45
ATGAAGAAGAAACTGCTATTCATCTTGTCCATGCTAATGGTTGGTACTGCTATCCACGCA
GTACCTGCCAAGCGTGGCATATGGAAGACATTTACGCTGAAGACTGGACAGACTGTCCAG
GTTCAGCTTTGTGGCGACGAGTTCCTCCACTTCTGGGAGGACAAGGATGGCAACCGCTAT
TCTTACGACACATCCGATGGGCTGAAACCTGCCAACATGGCTCAGCTACGAACTCGCGCC
CAAGTGATGCGCCAGCAGGCTTGCCCTGACAACATCATCAAGAAAAGCCTGCTTACTGGT
GCCAATGGAAGCACAAGCCTCACAAGAGCCTCTTCTTACATGGGCAAGAAGCGATGCCTC
ATCTTGCTGGCTCAGTTCTCCGACAAGAAGTTCACCATGAACGACCCTAAGGCATTCTAC
AACCGTGTAGCCAACGAGCCCGGGTTCAGCGAGGGTAATTTCAAGGGTAGCGTGGCCGAC
TACTTCAAGGCACAGAGCAATGGCAAGTTTGAGATGAACTTCGACGTAATGGGTCCTTAT
ACCCTCGGCGAACAAGCCTATTATGGCAAGAACGAAGGAGACCAGCAGGACGTGAACGTA
CAGGCGATGATCTCCGGATGTCTGGGAAAAGCTGCCTCAGAAGGCATCGACTTCTCTCCA
TACGACTGGGATGGCGACGGAGAGATGGAGATGGTATTCGTGGTCTATGCCGGACGTGGC
GAGGCTACCGGCGGTGATGTCAACACAATATGGCCACACAAGGGAAGAATGACTAACCCT
GTGAAGTGCGGCAACAAGACGTTGACAAACTATGCATGTTCCAACGAGCTGTCTGTATCC
AACGAGGTGGATGGTATCGGAACTATCTGCCACGAGTTCTCCCATTGCTTCGGCTATCCT
GATGCCTACGATACCAACTACACGGGACTCTACGGCATGGGAACCTGGGATTTGATGTGC
CAGGGCAACTACAATGGCAACGGCTTTACTCCTGCCGGATATACTGCTTACGAGAAGTAT
GCCGCAGGTTGGATTACCCCTATCGAGCTGAAGGAGAATACTTCAGTATCAGGCATGAAA
CCCCTTGCAGAGGGCGGAGACGCTTACATCTTCAAGAATCCAAACAATTCTGACGAGTAT
TACTTGATAGAGAACAGACAGAAGAAAGGTTGGGACGCAGGACTTGCAGGATCGGGCATA
ATCATCAACCACATCGACTACAACCTGAAGGCTTGGAATTACAATATTCCAAACTCCATG
ATGTCTGGTATCAACGACCATGAGCGTATCACCCTCATCCCTGCCGACAACATAAAGAGC
GACAAGAATGAAGAGAACGACCCTTGGCCTTACGGCAACAAGAATCGTCTGGCAAACAAC
ACCACCCCTGCCTGCAACACTTACAATCTGAACACGGACGGCACCAAGTTGATGAACATC
ATCCTATCAGATATGGCTATCGCTGCAGACGGTACGGCATCTTTCACTTTCCAGAACCTG
AACAAGACTGCATCAGAAGAGAATTATATCTTCCAGGAAACATTCGACAAGTGCCTGGGT
ACAGGTGGTAACGACGGTAAGGGCTTCTATACCATTGGCAACCCTAACCAGTTTGCCAAC
AGTGCATTCTCATCAGACAAGAACGGCTGGACAGCCAATGTACAGACCTTAAAGGGAGGT
TTCCAGTGTGCTCGTGTAGGCAAGCGAGGTGCCACCAACATCACCTTCACCTCTCCTGAG
ATCAAGATCAACGGCGATGCAACTCTTACATTCAAGGCAGCTCCTTACTCCTTGTCGAGC
AATAAGATGACCGTAAGCATCAGCAACGGAACTGTAGAGAAAGCAACTTTCAAGCTGGAG
CCAAACAAATGGAACGAGTGTTCTGCAAAGATTACAGCCAACGGCAGAGTAAAGATTACC
TTTGCATCAGACGCATTCTTCATCGATGAGGTTTGCGTGGCTGAAGGCTCAACATCGGGC
ATCAGCAATATCGTTCTTTCCGAAAAGCAAGTAAAGGCTTACTACAATGTCCTTGGCGAA
AAGAGCAATGTTCCTTTCGAAGGTCTCAACATCGTGACCTTTACAGATGGAACTGCAAAG
AAGGTTTACGTTAAGAAATAA
>89B_gene_id_46
ATGAAATACATCAAATTATTCATGTTGCTGGCCGTAGTCGCTTTCTTCGGTGCCTGCTCC
AGCGACGATGACTCATGGAACACGGCTTCCGACGTGACCGTAAGCATGGAGAATGCCACC
ATGAAAATCAAGGAGAGCCAGGGACTGACCAATGTGCCTATCAAGGTGACTGGCAAGACC
AATGGCAATGTGTATGTCACTGTAGAGGTGAAAGAGGTGGGCAGTAACCCAGCTAAGGAA
GACGTACATTATTATATTACTGACAAAACCATCAACATCTCCGACAGCACGGCACACATA
GAAGTAGAGCCTGTAGATGACGAGGGAATCAACGAAGATCGTACTTTCGAGATTACCATC
GTCTCTGCCAAAGGTGCAAAGATAGGCAACGCTACCACGATGGTCTCCCTGAAGGACAAC
GATGCCAACATCTACGAGAAGTTGCAGGGCAAATGGGTACTCACAGGCGTAAGCTATACC
GGCGAGACCATGACTTCCGTAGTGAAGATCATTGGTGCAAGCGATGAAGACGAGGGCGAC
TACAACAACACCCTGTACCTGACGGGCATGGGTATGAGTTCTTCAACAGCAAGACTGTCT
TACCACTACGATGCGGCTACCAAGCAGGGCTATGTGGCATTCGATAACCTGATGAAATAC
AACTTCATGGAGGACTTCGATGCCGGCAACGGAATCGGAAAGGTCAACATCCTGTTGAGT
AACCTCGAAAACGGCAAGCTCACCACTACACCTATCAAGGGTACATGGTCTGACAACTGT
AAGGAGATTACCTTCGAGGAAGGCAAATATCTGTTTGCGTATGCTTTGATCGGCGGCCAG
TATGCCGAGTTCTTCCGCGTGACGAACATCAAGTTGACCAGAGCGAAATAA
>89B_gene_id_47
ATGGACCAGGCTCCATACGGTTCTCTGGACGACCAGACTGCCATCGAAAAGGAGAAGGAT
CTTCGCCAGTTCCGCAATTCTCTCTATACCAGTATGAGAGGAGTAACATCGGGCACCTGG
CTTTACTTGTCCGACATCCAGATGGACGAGTTCCATGGCTTGATCAGCAATGGTAACCGC
ATTGGTACATTCTCCAATGGTACCATCACCATATCAGATGGTGACATTTCCAACAAGTGG
AGTGGCTGTTACTCTACCATAGCCACCGCCAATGCCATTATGGACCACGCCGCCAGCATG
ACGGCAAGCGATGCTTTCAGCGCAAACGACAAGGTGGCTTTCGCCCATTATGCAGCAGAA
GCCCACTTCGTGCGCGCCTACCTATACTTCTGGTTGGCAGACCATTTCTGCCAGTCATAT
ACTCAGTGCGACCCAAGCAAGGCTGCAAGCGGACTTCCTTTGTCAACCAAATACAACCCT
ACGGGTAACCTCGCCGACTATCCAAGCCGCTCTACCCTGGATGAGACCTTCGCCCTCATA
GAGGAAGATATGCAGAAGGCTTATGAAGGACTGGCGGCCTATGAGAAGTCGGGTGTGACA
GTAGAAAAAGAGGAAAGTCAGCCTTTGGCTTACATCCATTCCCTGACCGTAAGAGCACTT
CAAGCTCGCGTTGCCCTGGTGAAGGGCGACTGGGAAAACGCAGCCAAGTATGCCGAGGCT
GTCATCAACAGTGGCAAGTACAAACTCACCACCATCAAGGACTATGCCAAGCTATGGACC
AACGACGAAGGTACGGAAATCATCTTCCGTCCCAACATGACTCCTACAGAACTTGGCGGC
TGCAACGCCACTCCTTTCGTAAGCGAGTCGGAGACCAAGGCGGATTACATTCCTACCTAT
GGCACACTTGACCTCTTGTGGATGAACGAGGGTGACATTCGTGCCGAGGTGTTCTTGAAA
CTCTACGAGAACCTTCAGGTGGAAGGTAGCAACTATGAGGCATACGTGTTCAACAAGTTC
CCTGGTAACTCAGAACTTCGCACCAGCAGCAACAACAACCTCATGAATATGAGCAAACCA
TTCCGTCTCTCTGAGATGTACCTCATCGCCGCAGAGGCAGAAGCAAGGCTGAACCACATG
GAGGATGCCAATAAATATCTCAACACATTCCTCAACAATCGTATCATGGACTATGAGCCT
CAGACCTATTCTGAGCCAACCATATTCCTCAAGGTTGTAGAAGAGGAGCGTGAGCGTGAG
TTCATCGGCGAAGGCATGCGTATGAGCGACATCCGCCGCTATGGAAAGGGCTTCAAGCGT
GTGTCACTCCACGAGGAGAACGAGACGCTGGACAAAATCATCGTGAAACAGGGTAAGGCG
ATACAATATAAAGCCAACGACTATCGCCTCACCTGGCCTATTCCAAAGGCCGAGCTGGAT
GCCAACCCAATTCTGAAGGGACAGCAGAACCCAGGTTATTAA
>89B_gene_id_48
ATGGAAAAAAGACTCATGATGTTTATTGCTTGCGTCTTCCTTAATTTGGGAATGGCGTTG
GCACAAACTCACGTTTCTGGTGTAGTAACCTCTTCAGAAGACGGTTCACCGATTATCGGT
GCATCTGTCAAGATTGTGGGTACTACTTCTGGTACTGTTACCGACATCGATGGTAACTTC
ACTCTGGATGTTGAAAGCAACAAAGCAGAGCTTGAGTTCAGTTACATCGGCATGGTGACA
AAGAAATTAAAGGCATCAGAGAAGATGCAGGTTGTTTTGGACCCTGACACGCAGGTACTG
GAGCAGGTAATCGTTACTGGTTATGGTGCTGCCAAGAAGTTGGGATCTGTAGTTGGTGCT
ATTTCCAACATCGGTGAAAAGAAGTTGGAAACGGTCGTAACCCCTAACTTTACTGATGCG
CTCGCCGGTCAGGTATCTGGTTTGTCTGTCCTGTCATCAGCCGGTGACCCTTCACAATCT
GCACAGATTCGTCTGCGTGGTGTCAACTCTATCGGTTCTTCCAACCAGCCTTTGTTCATT
CTCGATGGTTCTCCTATCACCGCAAGCTTCTTCAGCACATTGAACCCATCAGATATTGCC
AACATCACCGTATTGAAGGATGCTGCGTCAACCTCTATCTATGGTTCTCGTGCTGCCAAT
GGTGTAATTGTCATCACTACCAAGCAGGCTAAGTACAACGAGTCGGTTCAGCTCACCGTA
AAGGCACAGTATGGTATCTCTTCTGCTACCAGCAAGGGTGAGGAGATGATGAACTCTCAG
CAGTACATCCAGTTCCGCGACATGATTGGTCAGCCAGTGAGCGACAACATCCGCAACTTG
GTGAGCAAGTATGGTATCAGCACCAACTGGCGCGATGAGATGATAGACAATTCTGCTCCA
ACATCCGACATCAATGCCACATTGCAGGGCGGTGGACAGACCATGAACTATTACGTGTCA
TTCAACCACCATCAGGAAGATGGCTTGATACAGGATTCCGAGATGCGCCGCAGTGCCTTG
GCAGCCCGCATCAACTCTCGCTTGAATAAATTCTTCAAGGTAGGTTTCAGCTCCAACTTC
GGTGTACAGGACTACAGCCAGAACAGCCAGTGGGCGGACAACAGCCAGATTTACGTAACC
AACCCTCTGGTAGCATCCAAGATGGCTTTGCCTTATGATACACCTTATTATTATAGCTTC
GACGAAGCTGGCAACATAGTAAAGGGCAATCGTGCAGAAGGACTTCTCTATTCGCAGTTC
ACAATGCCTTGGTTCTATTCCAAGAACACGACACAGGCTAACAAGAACATAACCGTCAAC
CTTTCTTTGAACGAACAGTTCACTCCAATTGAGGGATTGACATTCACAGCCTTGCAGTCT
ATGTTCGGCTACGACCTCACTTCCGACAGAACGAGCCTCCCATACGATAAGTTCACCACA
CCAATGGGACAGGTGGTTAACGCCAGAACAGGTGGTGTGTCAGCAAGCCTCAAGCGCTAC
TACGCTTACACCTTGACCCATACAGCAGAGTTTCGTCACAACTTCGGTCCTCACTATGTG
AACATCCTCTTAGGCGAGGAAACCCGCATACAGAAGGGCAGAAGCTTCGGCATCCTCACA
ACCGGTCAGACAGACCCACGCCGCATGACGCTGAACACAGCGACTACCATCTCTCCTGCC
GACCAGATAGATAGCCGTTCAAAGGAGGTTGCCAATTCTCTCTTCGGCACAGCAGAATAC
AACTTCAAGGAGAAGTACTTCGTATATACATCTCTCCGTTTCGATGGCAGTTCCAAGTTT
GCACCTAAGCATCGCTGGGGTACATTCGGCTCTGTAGGCTTGAAATGGAACGCCAAGAAA
GAGAACTTCCTGCGCTCAGTGAAATGGTTGGACGACCTCACCATCAGTGCCAACTATGGT
ACTACAGGTAACGATTCTGGCGCCGGCTCTTACGACTTCTACGGACTCTTTGGTTCGGGC
AGCAACTACAATGGCGAGGGTTCCATCGATATCACGCAGGCAAGCAACGATAAGCTGACC
TGGGAGAAGGTGGGCAAACTGAACATCGGTTTGAACATCGGACTCTTCAACCGTGTCACA
GTAGATGCCAACTTCTATCGCAACAAGACCACCGACATGCTGATGGAGATCCCTTACTCT
ATGACTACAGGTTTCACATCCGGTATGGGTAATATCGGTTCAATGGTCAACAAGGGATTC
GAGGCAACCGTCAACGTGGACTTGATCAAGACCAAGGACATGAGCTGGACAGTATCAGCC
AACATCGGCTACAACAAGAACGAAATCACAGAACTGTTCGCTGGTCGCAACGAATACGAA
CTTTCCGGCTCTGGTCTGAAACTGCAAGTAGGTCATGCCTTAGGTGAGTTCTACAAGGTA
CGCTATGCAGGCGTAGATTCTCGTACAGGAGAGCCTATGTGGTACGACAAAAACGGCAAC
CTCACCAAGGTGTATGACGAGACCAACAACTCCGTATTCCTGGGCAAGAACCATTACGCC
CCATGGCTTGGTGGTTTTGGTACCAACTTCACATGGAAGGGCTTCAGCGTCATCGCTGAC
TTCGCTTGGCAATCGGGCAAGTACATGATGGTAAACGACGACTACTTCACCAAGAACGCC
AACCAGGGTACCACCTACAACCAGTGTGTAGATATGCTGAACGTATGGACCACACCTGGA
CAGGTGACAGACATTCCAGCCTACGGCTACGAAATCTACTTGGACAGCCATGCCATAAGC
AACGCATCGTTCCTGCGCATGAAGACGCTGACCCTTCAGTATCAGTTCCCTAAGAAATGG
ATGCAGTCTGTACACTACATCAAGGACATCAGAGTATTTGGTATAGCTCGCAACCTCTTT
ACCATCACTCCATTCGACGGATATGACCCTGAGCCAGACAAAACTGTCGTTCAGTTCAAC
TATCCAAACACCCGCCAGTTCGTGATTGGTGCAGAGTTAACATTCTAA
>89B_gene_id_49
ATGAGAAAAGTTTTACTTTTTGCGACAGCATTGTGCCTTTCATCTGCAGCAATGGCACAG
ACATCAATTGAATCAGCTCTCGATGCCCAGAAGGGTGAGAATACCTACAAGGTAGAGAGC
AGTGAGGCTAAGAACACTTATTGGAAGTTTACAGCAGACAAGAACTATCTTGCCAAGGTA
TCTCCATTGTCTGGATCAAGCAATGTTCCTACTGTATTTACATCGGTAGAAGGAACAGAC
TCGCTCACCCTGGGTGGTGCGGGCTTGAAGTATCCTTCTAAAGCGTATGCCTTGGAAAAG
GGTAAAACCTATTACTTCATTATGAACATGATGGGTGAGTCGGGCTTCAACCTTGACTTG
TCTGAGATGTCTTCTTATGGCAAGGGCCTCTCTCAGGACAATCCTGCCGAGTTGAAGGTA
GGTGAGGAGTTGTACCTGGGTAATCCGCTGGGTGCTCAGTATGAGAACACTACTGCCTAT
GTTACCTATACAGCCGAGAAGACAGCGCAGCTTCAGCTCGCTTTCTCAAGCTATGTTTCA
GGTGCCACTGTGAATGGTAATTATGCTTCTACAAACTATGACCAGGCTACAGGCGGATAT
GTGCTGAAAGTAAGCGTAGAGAAGGGTAAGACTTATACCATCGCACTGAATCTTCAGGGT
AGTGTCGTTACAAACTCTAAGCTCGTAGAGGTGAAGGCTGGTTCTCTTGAGATGCCATTC
GCCTTGAACGAGGGTGAGAACAAGGTGCCTGCCGAGATGGGCGACTACTACTTTACTTAT
ACTCCTACCAAGACGGGTTATCTGAACATCTCCAGCGATGCTGTGCTTGCTGGCGGTCAG
GTAAAGGTATATTCCAACTTGAACAATATCACCTATCAGGAGGTAGCGGCTTCTTCTGAG
CCTGGTACCTATAATGTTCGCGTTGAGATTCCTTATACAGGTTCTACCTATTATATCGTA
GTAAACAAGTTGCAGGATTCTGCTGCCGAGGATGTAATCAAGGCAGAAATGCAGGAATAC
CAGCCAGGTGAGACTGTGAATACAGCCTTCGAATTAACTGAACTCCCTGTAGAGAAGACT
TTGCCTAGTGCCAAGGGTACCTATTATTATAAGCTCACGGTTCCTGCCAACACAGAGAAG
TTTGTTACGGTTGAGACTGATGCCAATCTCGATGCAGCTACATCTATCATCTTCTACAAC
CAGCAGAATGGCGAGTATGGTGCTGCTACAGTAAAGGATGGCTTGCTGAAGACTTACGTT
GGTGGCCAGTCTTACGATATTACTTATATCCTGAAGGTTACAGCCAATGAGGATAATCCA
TTGGCATTCAAGGTTTCATATCTGGATGTAGAGAAGGGTTCTCTTGTAACAAACCCAGCT
GAAGCAGTGGTGGGTGACAACGAGATCACCGTAGAGGGCACAGAATACTTCAAATATACA
GCTACCAAGAATGGCAAGCTCAATGTGGAGGTTGAACCAGGTGTTACCGTCAGCTTCCCT
AAAGGTACAGGCCAGTGGGATGGTGAATACACAGCCATCAACAAGGGTACCGACTTCTTT
ATCGAGGCTACTGCCGGAACCACTTATCTGATTAAGGTATCTGGTGCAGCCAAGGGTACA
ACCATGTATCTGGAAGAGAAGGAGTTCGCTGCCGGTGAGTCTCGCACCAACCCTATCGTC
ATGGAGGATGAAGAATATACATTCACCAAGGCAGGTGCTGCTGACCTCTGGTTGCAGTAT
AACGTAACTGAGGATGGTGTTCTCGACTTCGCCTGCGACCAAGGTTATAATGGTGGCAGC
GACCGCATCGAAGTCTTCAAGAATGAGGAGCCATACGGAACTACCATGATGGGTACTGAG
AACTTTGGTAGTGTTTCAGTCACCGTATATAAGGGTAAGGTTATCGTTAGCAAGGGCGAT
AAGCTCTATATCCACTGCGTTATCGCAGGTAAGGTTACCGGTAGCAAGATCAAGTTTACC
AAGCATGAGGCTGAGCCAGGTGAAACTGTAACCAATCCATTGGTTATCACCAAGGGTAAG
ACCGTAACAATTACAGGTGCTTCCCGCAGTACCCCTGTATGGATGAAGGCTTCACTCCCT
GCTGGTACAACCACCTTCCGCCTGAACAGCTACTTGATGACTGCCCTCTATAACAGTCTG
GAGGATGCCAAGAATGGCGCCAATGCCGAGGAGGTAAGAACCAATTACGTACAGCTGCCT
GATGGCTCTTACGTTTTTGAGTTTACCAAGGAGATGGCAGCAGCTGGTGATGTTTACTTC
CAGTTTATTGATTCATACGGTCCTACCGATTTCACATGGATGGATAACGATGCAACTGGC
ATCTGGAACATCGAGGCAGCTGGCGACAGCAAGGTATCTATCTTCAAGATGGATGGTACC
CAGGTAGACCAGATTTCTGGCAATGGTGTATATATCATCAAGTCTAACGGTAAGACCAAG
AAGGTTGTCATCAAGAAGTAA
>89B_gene_id_50
ATGAGAGGTCTCAAAAGACTGCTTTTGGCTTCCGTATTGTGTGCGGGATATACCCAAGCC
ACTTGGGCTATCAAGGCATATCCCCATCCAATCATGATGCGGCAGCCTGACGGCACCACC
TTGTTGGTAAGAATACAAGGTGATGAGAATTTCCACTTCGTTACCACCACGGATGGATTT
CTCCTGAACAAAGACAAGAAGGGTTATTTCTGTTACGTGGATTACGACAAGAAAACCCAG
AAGAAAGTGATGACCAAGCAGAGAGCACACAATGTGGATGTGCGCTCCGACAAGGAGAAG
AAACTCCTGGAGTCACTGATCAGTGCGAAAGATGCCACTGCCGACATCTTGAGCAGAACC
CCTATCATGAAGAAGGCACCTAACAAGTTCCTGAGCCGCCGCATCGTTGCTCCACGCAAG
TATGCTGTTGAAACACGAAGCGGCGAAGCTGCTGTCAAGGAATCGCAGTATCTGGTGGTC
CTGGTTAACTTCCAGGATAGCGTATTGCGCCACACCCAGCAGAACTTCGACCACTGGCTG
AACCAGCCTGGCTACAGCGAGAACGGCGGTACGGGTAGTGTGAAGGATTACTACCGCGAC
AATTCCATGGGTCAGTTTATCCCTAACTTCAAGGTAGTGGGTCCATACACCCTTTCCAAG
CCAACAGCCTACTATGGCGGCAACAGCAGCAGTACCAGCGGTACTGATACCAACCCACGC
GACATGGTGAAGGAGGCTGTGGAACTCGCCAAGAAGAACAATCCTGATATGGATTTCCGC
CAGTTTGATAACGATGGCGATGGCATCATGGACAACTGCTACGTAATCTATGCCGGTTAC
AGCGAGGCAAGTACAGCCAATGGTGATGACATCTGGCCACACAGCTGGTATCTGGACGAC
AACACCACCATCGATGGCGTGCTGATTCACGACTATTCCTGCTCTGCCGAGCTGGTAGGT
ATGCCAGGTGCTCCTGTAGTTCCATCTATGGACGGTATCGGAACCTTCACCCATGAGTTC
GGTCATGTGCTGGGTCTCAAGGATATGTATGATACCGATGATACCAGCAATGGTAAGGGT
ATCGACCCGGGTGCCTACAGCCTTTATGCTTCAGGCAGTTACAACAACGATAGCCGCACT
CCTCCTTGCCTGATGGCATTCGAGCGTATGCAGATGGGCTGGATGAAGGAAGGCGAGGAC
ATCGTAGAGGTGAAGAACCCTGAGGATGTTACCCTGACTTCTATCGCTGACAACAAGGCG
CGCTTCATCAACTGCCTGCCAGACCGTACACCTGGTACAGGTATGGAGTGGTTCATCCTG
GAAAACCGCCAGCAGACGGGTTGGGACAAGTATATCCCGGGTCATGGTCTGCTCATCACT
CATTACGACTATACCGATGAGATGAAGAAAGACTGGTGGGATATCAACGGACCAAACAAC
AGCGCCAAGCATCGCTGTATGTATATCGTGCCAGCCGACGGCATCGACAACGAAGTGACC
CGTAGCGGCGATACCTATCCGGGTAAATCAGCCAATACATCTTTCACAGATACCACCACC
CCTAATTCCCTGAATTGGGAAAAGGAACCGGTTAACGTGCCTATCACCAATATCATGGAG
CAGGACGGCAACGTGATGTTCCAGGTTAATGGCGGTACCAGCAAGTGGAACTTCATCAAG
ACACTTGTGCCAGAGAAGATTTATGATACACAGGCAACCTTCAAGGCAAACATCGAGAGC
AACAAGGTAGATGTGGATGAGGTAGGCTTCTGCTGGAAGGAAGGCGCTTCTGCCGACCCA
ACCCTCAGCGATGGCGTGAGCGCAGCAGGAAAGGTGGAAGATATCAAGAATGCTTCTTTC
ACAGCCAAAGGCCTGCAGCCGGGAACCACCTACAGCGTACGCTCCTACATGAAGATGAGC
GATGGCAGCATGGTATATGGTTCACCGGTTCCATTCACTACCGAGTGGGCATACGCCAAC
GTAACCCTGGATACCCCATTCTACGGTAACTTCCTGAGCTGGACCGACGGCAACCCTGAC
GGATGGCAGATTATCGACCACAATGGCGATGGTACCACCTGGTATCAGGACGAGGGTGCC
CAGGCCGTTCACTATTCTCTGAACTATTGGAACGATGCAGATGATTATCTCATCAGCCGT
CGCCGCTTCCACGTGCCAGAGAAGGGCGTGATGTTCTTTACCCGTGGTGTGACAGAGGAG
AATGGTGTGGAAGACCTGGAGGTATTGGTTTCTACCAAGACCAACGATCTGAACGATTTC
CACCTCGTAAAGCGTTTCTCTTTTGCCGATTACTTCGGTGCTCAGCATGCTGAGGAGGTA
GATTTGAGCCAGTTTGCAGGAAAGGATATCTATATTGCCTTCCGTGTCTGCTCAGAGAGA
ATGCAGAACGACCTCTGGTTGTGGAACGTGATGGTAACCCAGAAGCTCGATACGCCTAAG
GACGTGAAGCTGGAGAGAACCAGTGAGAGCGTGCTTACTGCATCATGGAGCCCTGTGGAA
GGTGCTGATAATTACTATCTCTGCCTGAGTAGAGAGACCAATAAGACCAACTCGCAGACC
GTGTTCACCCCAATGGATTTCTATCAGAATGTAGAGGGTGATGTAGTTCTGGGCACAGGT
TCTATCCAGTTCCGCAGCAATGGTTCTGTTACCCTGAAGGATTGTCCTGACGGTATCAAG
GACTGCAAGTTCATCGTCACCGCATCCGGTCCGCTCGGTTCTTCTGAGTTGAGCATCGAG
GGTACTGAGGATGGCAAGACATGGAATGCCGTGGGTTCCAAGATTACCCTGAAGGAATAT
GATTCAGAAGGTCAGGAAGAGGATTACTCTACCTATCTGGAGAACAAGAAGTACAGACAG
CTGCGCTTCAAGTTCAAGAATGGCGGTAGAAATGGCCGTATCAAGTATCTCACACTTACC
TACAACGACGGTAAGGTTTATGAGGACTTGGCAGCCGGTTCTGTAGGAAATGCCACAGCG
ATTCCTATTACCAACAAGGAAGACGGCGAGTATGATGAGGGCAAGTACCGTGTATGGGTA
GCTTCAGGTAAGGGCAACCTTTACTACGATGAGTCTGCACCTGTTTACTACCAGGCAAAT
ACCTCTACAGGCATCCACGATGTCATCGAGGGTACCGGCATCGGCATCAGCGTGAATGGT
GGCAATATCCAGGTAGATGGCATCAAGGCAGGCTACACCGTTACCTGTACATCTGCTGCC
GGCATTCAGCTCTATACTGCTGAGGCCCGCTCTGGCAGTCTGAACTTCCAGGTTCCTGCA
GGCACTGGCATGGCTATCATCAGCGTAAGCGGCGAGGGCAAGACCCATCGCAGCAAGATT
ATCATCAAGTAA
>89B_gene_id_51
ATGAAACATTATAAATATTCTGCCATCTTGTTGGTTGCCATGACCTGCGGAGCTGTATGG
GCTTCGGTGGATGCGCTGACTGATGGAAAGAAGGGTGAAGGCGAAAAGGTGAAGCCATCG
GAGAATTTCGTGGCTCAGTCTCGCAAGGCACCTGTCGTTCGCTATACCAAAATGAAGGTG
GAAGGCAATGCCGAAGGCGTGCCTTACGGACTCCAACTGATGGGTGTGAACGACAAGACG
GTGAAGTTGAGCTGGATTTCACCAGAAAAGACCGATGGCTACTTCGATGATTTCGAGAAT
CATCAGGACTTTGCCATCAATTCAGCTGGTAACGTGGGCTGGTCGTATATCGACGCCGAT
AATAGCAATACCTATACCTGGCAGGCTTGTACCTTCCCAACTCAGGGTCAGAAGATGGCT
TTCGTGGTCGTGAACCCTTGGGAAACCTCTCCTGCGGTGAACGAGAATCCAAATTTTCAG
CCTTATTCTGGCAAGAAGATGCTGGTGGATTTCAGTTCTATCGACGATAAGAACAACGAC
TACATCATTTCGCCAGAGTTGAACTTCGACCGAGACTTCCAGTTTAGTTTCATGGCTCGC
AGTTACAAGATCGAGGGCGACAACTTTGCCGCTGAGCGTGTTCGCGTAGGTTATTCTACC
ACCGGCAAGCGTCCTTCCGACTTCAAGTATGTGAACGAAGGCCCATACGTGGAACTGCCT
GCGGCTTGGACACTCGTGAAGTATAACATTCCTAAGGAGGCGAAGTATGTAACCATCAAC
TGCGTTTCTGAGAGTGGATTCATGATGATGCTCGACGACATCTTCGTGGGAACCAACAAG
ATTCGCCCTACCCGGAGCAAGAAACAGCTGGCTGCTGCTAACCCAGTGGTGGGCTTCAAT
GTTTATCGTGATGGTCAGAAGGTGAACGAGACTCCTATGGATTCTGCACGTTTCACCGAT
AATGTGCCAGACTATGCCGACTATACCTATACGGTGACTGCCGTTTATCAGAATGGACAG
GAGTCTGCCCAGAGTGAACCTCTGAAGGTGAACGTTCCGGATATCCGCCTGTTGCCTTTC
GAGGACGACTTCGACGACTGGACGCTCCATGCCGACAAGTGGACTACCGTGAACCTCGAC
AACAACAAGGAGAGCAAGTGGTCTATCGACTACTACGAGTATGGATTGGTTGATCCATCT
GCCACCTACAGCTGGTCGGCTTTGACCAATTACAACCAGGCACTGGAGAGCCGCGAGCTG
AATACTCCAAACAAGGACAATACCTACCTGCGTTTCAACCTGCGTCTCCGCAACAGTCAG
CAGACCAATGTTGACTACATGGAGGTGGAGTATAGCTGCGATGGCGGAAAGACATGGGAA
GGTCTCGATGTATTTGACAACTACTCTGGTGGTTTCGAATGGACAACTTATACCTATCCT
ATCGGTGAATATCTGAGCAATAACCTGTTCAAGATCCGTTTCCGTGCGCATGGCGACGAT
GCCAAGTGGATTAACTATTGGTACGTAGATGACGTGAAGGTATGGAACCCGGTTTGGGCG
AAGGGACAGCTGAGTGTCAAGACTCCTTCTGGCACCATCTCCAGATGTCCTGTTACCCTG
ATTGGCGATAACGGCGCTGTAATCAGCGAGACTACCGATAAGAATGGTGTGCTCAAGCTC
GACCAGATAGAGGAGGGTACCTATACCGTAAGCATCATCCGTGAGGGCTACAACGAGTAT
AAGGGTACATGGACCGTCAAGGCCGATGGTACCAACAACTTCACAGCCAACCTGGAGGGT
CCAAAGGTAGCGCTTTCTGCCAACGCCGTGAGTGCAGACCTGGAGGCTGAGGCTAACATC
ACCAAGAACTTCACCATCAAGAACGAGGGTAACGGTCCTTTGATCTGGTATCTCAAGGAG
AATACCAACAAGGGCACCGGCGACATCTCTCACCGTTGGGAAACCATGCCATCATGGAAC
ACCTCCGGCGACTTGCAGAGGTCTATCGCCTTCGATGGTCAGTATTACTATACCACCTCT
TCCGTAGAGTTGGGTAAGTTCTGGAAGTACGACAAGAACGGTAAGTTCATCGAGCAGTTC
TCTATCCCAGAGATGTATTACAAGCTCTACGACCTTGCCTTCGACGGCCGCTACTTCTAC
GGCAGCGACTGGTCTAACCGTATCTTCAAGCTCGATTTCGACAACCGTCGCATCGTGGAT
ATCATCACCGTGGGTGGTGTTTCCGACCTGAAGATTACCCACTGTACCTACGATCCAGCC
TACGACGGCTTCTGGATTGGTACCTTTACAACCATCGGATTGGTTGATCGCAAGGGTAAG
TTCATCCGTAAGATGGCTGCCTTGACTACTGATGGCAACATCGCTGTCTATGGTTCTGCC
TACGATGATGTAACTCCTGGAGGTCCATACCTCTGGTTGTCTGATATGACTGCCGAGTCT
TCAGATAAGTTTGATAAGCTGCAGCTCCGTCAGTATGACATCGCCAAAGGTACCCTGACC
GATGTGAAGCACGTATTGACCGATGTTCCTGGTTATGTACTGGGTGGTCAGGCCACCGGC
CAGAACTATGTCTGCGGTCTGTTCTCTTCTATGGATGTAGTTCCAGGCAAGTTGGTTCTG
ATGGGAATACTCAACCAGAGTCCTAACCTGGTATTCAACTATACCCTGGCAGAGACTAAC
AAGTGGCTCAACCTCTCTCCTAAGCATGGTACGCTGGAGCCGGGTGCTGAGCAGGTAATC
AACGTAGGTCTCGATGCCTTGGAGGCAAAGAAGGGCGACAGCTATGCTACAACAGCTACT
CTGTTCACTAACCCAGAGTTGGAAGCACAGACCATCAGCTTCAACCTGAATGCCACATCT
GAGTCTTCTGCTCCACGTCCGTTGAGCCTGAAGGCTGCGCCTAAGGCTGCTTCTACCGTG
CTCACATGGGCTAAGGGCAATGGTGCAGCTGTGGCAGATGGATATAATGTATATCGCAAC
CACGTGAAGGTGAATGCCGCTCCAGTAAAGGAGATGCAGTTCACGGATACCAAGCTGGTT
TACGGCAAGTATTCTTATCAGGTGACAGCGGTCTATAATGGCAAGGAGTCGGCAAAGAGC
GATTCTGTAGTAGCCTTCGTCAACGAGGGTGCTCAGTATTATGCTCCTCTCAACCTCACT
TCAAGCATCAAGAACAACAGGAATGTTCACCTGAACTGGGATTCTCCATTGTTAGAGGCT
GCCCATCGTGATACCATGAGCTGGGCTACCGGCAAGCACGAGGATGAGCTGGGTCTGGCT
TCAGGCGGTTACTTCTTTGCAGGTGCCAAGTGGGATGCTGAGGATTATATTCCTTACCGC
AACAAGAAGGTTTCTTCTGTTTCCATCCAGTTGGTTAATACAGTTACCTATCTTGCACCT
CGTATCTATGAGGATGGTAAGATTATCTACAGCAAGAAATATAGAGGCGAAATCAAGTAT
GACGGTTCATTTACCGATATTCCATTGGATAAGGATATTATCCTGAAGCCAGGACATTCT
TATATCTTCGCATTCCAGATCATGAACGATGCGGATGTACATCCTCTGAGTCTCGACGAC
AGCAAGGCAGTGAATGGCAAGGGTAACCTGCTCTCTGTGGATGGCAAGAACTGGTTTACT
GCAGCTGAGTCTGCCATTAGCGGTAACTTGAACATCCGTGTAAACGTGGCTCCTAACAGC
AACGATACTGAGGAAACCCCTGTGGGTTATAACATCTATCGTGATGGCGTGAAGGTGAAC
AGCACTCCTGTGGCTGGTCTGTCATTCGATGACGTTCTCTCTAACGCAGGTACCTACAGC
TATCAGGTAACATCTGTATATGCTGATGGCGGTGAGTCTGAGTTTGGCGGCAAGACTTCA
GTTGAGGCTTATGCCATTGAGAACCTGACGGCTCCTCATCACCTGGATGCCACTGTAACC
CGCAACCGCGACATCTCACTCCGTTGGGATGCTCCTACTGTTTCAGAGATGTCAATCCCT
GCAGATTTAGCTAAGCGTCCGGTTACAACCGATGCAGCTATGCCTGAGTTCGTAAGAGAA
TTCGACGGTGCGAAGTCTTCTATGGCTGTGGCTACCGACGGCAAGTACATCTATACCTCT
ATCTATAACGAGGATGGTAGAATCGATGTATTTTCTATGGATGGCAAGAAGGTGAAGAGC
TGCGTGGTAAGCGATATCGACGGTATCCGTAACCTGGCTTACGATGGTCAGTATCTCTAT
GCAGGCGACTACAGCACCAAGATGCATGTCATCAATCCTGTTACCATGAAGTTGATGAAG
AGCATCGATATCTCTGAGTACTCACGCCACTTGGCTTACATCCCAACACTGGATGGCGGC
AAGGGCGGCTTCGAGGTTGGTGACTGGGAGTCCAGCATCTACATGGCTAAGGATGGCAGC
AAGTTGGCTACAGGTCCTGTCCTGAAGGGTGCTTCCGGCACAGCTTACTACGATGGCAAG
CTCTATGCTTTCGAGCAGGGCAATGAGGCGAATGCCTATACCATCGGCATCTATGATATG
GCAAGCGGTGAGCGTGTAGGCTCGCTCGATATGGGCAAGTATCTTGAGATTGACAACATC
TCTTCTTACAAGGCAGGTGGTATGTCTTCGTTCGTATCTCCTGAGGGCATCACTTACATG
TTGCTCGCTCTGCAGCGCCAGGGTGCTGCTACCAAGTTCGTCGTTCTGGATATGGGCGGC
TTGAACACTGTGGCAGGTTACAATGTATATCGCAATGGCGAAAAACTGAATGGCGAACCT
CTTACTCGTCGTTTCTATCAGGAGACTATGAGCCAGGAGGGCAATTACGACTACAGCGTA
GAGACCGTTTATATTGATGGTACTACTTCGGCTAAGTCGGCTGTTGCCACAGCTACTATC
GTGGCTTCTGGTGAGGCTAAGGTTCCAGAGAATGTACAGGCAGTGCAGTCAACCTATGGT
TACAACGTGCTCCTCTCGTTCAAGGATCCTGATATGTACAAGGCTGCAGCTTCCGTGAAC
TCATTCGAGTCTTCTGTAGATGGTACAGAGGTATTCGGTGCTGAGGGCGAGAGCTACAAG
TCAAACTGGATGGTAAGTTCCGACTACTCATTCGATGGCAGCAAGTCGATTGTTGCCGGT
CAGAAGGCTGAGGCTTTCGGTGTTGTGAAGGCAGAGAATATGAAGTATGTTCGTCTTGCA
GCAAGAAATGCTGATGACCATAAGGGTAATGGTACATTCGATATCTATTATTCTGTAGGT
GGTACTCACCGTGACAACTTCATCCGTCTGAAGACTGTGACAACCACAGAGCAGTGGCAG
GATGTGATGTGCGAGTTGCCTGAGGGTACAGAGTACATCGGCTTGGCTAAGGCTGCGGGT
AATCCAGACCAGTATATCGACGGTATAAGCTTCTACAAGGAGGCACCTCAGACCGACTGC
TACGGATTCGACATTTATCGCAACGGCGAGAAGATTACAGCTTCTCCGGTACAGGGCATC
TCTTACGTAGATCACAATCTTTTGATTGGTCATTATGATTATCAGGTGAAGTTGGTTACC
AAGAACTCTGCCGAGAGTGAGTTGAGTGATGCAGTAAGTCTCGATCTCTATTATGACAAT
GGTAGTCTGGCTCCAACCTCTCTGCGTGTAGAGAACAATGGTGGTACCAGAAACCTGACC
TGGCAGACTCCTGCCCTGGGTGAGCCTATCTACTTGCGTTGGCACAATGGCAACTGCTAC
GATGCAGCCGGTCAGCCTAACGGTGGTGCCTTCTTCGCAGGAGTCAACTGGTTTGCTGAG
GATTTGAAGGATTACGGTCATCTGGCATTGAGCGATGTAGAGGTTTACATCAATCAGATT
CCTGATGCTCTCTATGTATTGGTATATCAGAACAACACGTTGGTTCGCCAGCAGTTTGTT
CCAAGCCTGAAGGAGTATGCCTTCAATACCATTCATCTTGACGAGCCACTCCCAATCGAC
CCTACCAAGAGTCTCCGTGTGGCAGTATATGTAGAGCACAACCAGATTACAGTGCCTCTG
GGTTACGATAAGGGCCCTGCTCGCAGTGGTCGTGGCGACCTTTATTCTTCTGATGGTATC
TCATGGAGTACGATGGAGGATTCAGGTGCTGATATCGATGCCAACTGGAACATTTCCATC
GGTTTGAGTCCATACTCTCCTGCTACTTCCATGAAGGCAAGAAAGCTGGGTGCTGATGTT
CTCTCATTCAAGCCAAAGGCGAATGTATCTGCTGCACCTTTGAAGGTGGCTCATGTGGCT
CAGGGCGCAACTTCTCAGAAGAATGCCTTCTTGGGTTACAATGTTTACCTCAATGGTGAT
AAGTTGAACAACGACTTCATCTCTGGTAATTCATACACAGATAATTCTTCTGTTGTTGGC
AATTATCTTGAGTATCAGGTAGCTGCCGCTTATTCTGTTACTGGTGAGCAGTATTCTAAC
AAGGTGACTCTTGTTGTTACTGGCATCGATGGTGTAACAGCCGATAAGTTGAAGATTACT
ATTGCTGGCAGCACATTGCGTATCGTGGGTGCTCATGCAGGCGACAAGGTAGCTGTTTAT
GCTACTGATGGTAAGTTGGTAGTAAATAGTGTTGTAACCGACGATTATGTTCAGAACATT
TCATTGTCATTATTGCCAGCCGGCACATACATCGTGAAGGTAGGTCATGATACCGTGAAG
GTTCGTGTATCTCGTCGATAA
>89B_gene_id_52
GTGGGCAGGGAGAAAAATATACCCGGGCAGAGAAGGAAATTTAAAAGAGTATTTTGGAGA
ATAGGGAGTGTAGTCGAAAAATATTATGATTTAGCATTGCTTGTAGAAAAATAG
>89B_gene_id_53
ATGGACACATTAAGTTTCAAGACTATCTCCGTAAACAAGGAGACAGCTAAGAAAGAGTGG
GTTGTAATCGACGCAACAGACCAGGTAGTTGGTCGTCTTTGCTCAAAGGTAGCAAAGTTG
CTCCGCGGTAAGTACAAGCCAACTTTCACTCCACACGTAGATTGTGGTGACAACGTAATC
ATTATCAATGCAGCAAAGGCTGTATTCTCTGGTAAGAAAGAGACTGATAAGATTTACACA
CGTTACACTGGTTATCCTGGTGGTCAGCGCTTCAACACTCCAGCTGAGTTGCGCAAGCGT
CCAGACGGTATGGATAAGATCCTTCGTCACGCTATCAAGGGTATGTTGCCAAAGGGTCCT
CTCGGCCGTTCTTTGATGGACAACCTCTTCATTTACGATGGCACAGAGCACAAGCATGAG
GCTCAGCAGCCAAAGGCAATTGATATTAACCAGTATAAATAA
>89B_gene_id_54
ATGGAAGTAATTAATGCAATTGGTCGCCGCAAGAGCGCTGTAGCTCGTGTTTACCTCACA
GAGGGTACCGGTAAGATCACAATCAACAAGAAAGATATTGAGACATATTTCCCATCAGCA
ATCCTTCGCTATGTAGTAAAGCAGCCATTGCAGTTGCTCGAGGCTGAGGGTAAGTATGAT
ATTAAGGCAAACCTCGACGGTGGTGGTTTCACCGGTCAGAGCCAGGCACTCCGCCTCGCT
ATCGCTCGCGCACTCGTTAAGATCGACGCAGAGGATAAGAAGGCTTTGAAGGATGCAGGC
TTCATGACACGTGATTCACGTGCTGTAGAGCGTAAGAAGCCAGGTCAGCCAAAGGCTCGT
CGTCGCTTCCAGTTCAGCAAGCGTTAA
>89B_gene_id_55
ATGTCAAGAACAAATTTTGACCAGTTACTTCAGGCAGGTTGCCACTTCGGACACCTCCGT
CGCAAGTGGAATCCAGCAATGGCTCCTTACATCTTCATGGAGCGTAACGGTATTCATATT
ATCGACCTCAACAAGACTGTAGCTAAGATCGACGATGCTGCAGAGGCTCTCAAGGCTATT
GCCAAGTCAGGCAAGAAGATTTTGTTTGTCGCTACTAAAAAACAAGCTAAGGATGTAGTA
GCCGAGAAGGCTGCTTCAGTTAACATGCCTTACGTTATTGAGCGTTGGCCAGGTGGTATG
CTCACTAACTTCCCTACAATTCGTAAGGCTGTGAAGAAAATGGCAAACATCGACAAGTTG
ATGAACGATGGTACATTCTCTAACCTCTCAAAGCGTGAGTTGCTTCAGGTAAGCCGCCAG
CGTGCTAAGTTGGAGAAGAACCTCGGTTCTATCGCTGACTTGACTCGCCTTCCAAGCGCA
CTCTTCGTTATCGACGTAATGAAGGAGCACATCGCAGTGAAGGAGGCTAACCGTCTCGGT
ATTCCTGTATTCGGTATCGTAGATACAAACTCTGATCCTAAGAATATCGATTACATCATC
CCAGCTAACGACGATGCTAAGGATTCTGTAGAGGTAATCCTCTCTGCAGTTTGCGGTGCT
ATCGCTGAGGGTCTTGAGGAGCGTAAGGCTGAGAAGGCTGACGATAAGGCTGCTGCTGAG
CAGAAAGATCAGCCTAAGAAGAAGGCTGCACGCAAGGAAGAGGCTGCTGCTGAGTAA
>89B_gene_id_56
ATGGCTGTTTCAATTGAAGATATCAAGAAACTTCGCGCTATGACTGGTGCTGGTCTTGCA
GACGTTAAGAAGGCACTTACAGAGGCTGAAGGTGATTTCGATAAGGCAAAGGAGTTGCTC
CGTGAGCGTGGTCTCGCTATCGCTGCTAAGCGTTCTGACCGTGAGACTTCTAATGGTTGT
GTTCTCGTTAAGAAGGTTAACGATTTCGCTGCTATCATCGCTCTCAAGTGTGAGACTGAC
TTCGTTGCTAATGGTGCTGACTTCATCAAGTTGACATCTGATATCCTCGACGCTGCTATC
GCTGCTAAGTGCCACACTCTCGATGAGGTAAAGGCTTTGGCTCTCGGCGCATCTGATGTT
CAGGCTGCTGTTACTCAGCGCTCTGGTATCACTGGCGAGAAGATGGAGCTCGATGGCTAC
AATGTACTCGAAGGTGAGAACATCGAGGTTTACGACCACATGAACAAGCACACTTTGTGT
ACTATGGTTCAGCTCAACGAGAACAACGAGGAGGCTGGTCACAAGGTAGCTATGCAGGTA
GCTGCTATGCGCCCTGTAGCTCTCGACGAGTCTTCTGTTTCTGAGGAGACTAAGAAGACT
GAGCTTGAGGTAGCTGTAGCTAAGACTAAGGAAGAGCTCGTAGAGAAGGCTGTTAACGCA
GCTTTGAAGAAGGCTGGCATCAACCCAGCTCACGTTGACTCTGAGGATCACATCGAGAGC
AACACTAAGAAGGGTTGGTTGACACCTGAGCAGGCTGAAGAGGCTCGCAACATCAAGAAG
ACTGTAGGTGAGGAGAAGGCTGCTTCTTTGAACCCAACTATGATCCAGAACATCGCTAAT
GGTCGTTTGGCTAAGTTCTTCAAGGAGAACTGCCTCGTTGACCAGGAGTTCCAGTTCGGT
GATGGCGACAAGCAGACTGTTGCTCAGTACCTCGCTTCTCAGAGCAAGGATCTCAAGATC
GTTGCTTACAAGCGTTTCACACTCGTAGCTGAGTAA
>89B_gene_id_57
ATGAAGATATTTGCCATAGGCATGAACTATGCCGAACACAATAAATCGCTCCATGGTACG
TTATCTAAACCAGAGCGTCCTGTCATTTTCACGAAGGCTGACTCTGCCTTACTCAATAAT
GGCAAGCCTTTCTTCATCCCAGACCATCTGGGACGTATCGAGTATGAAACCGAATTGGTG
GTGCGCATCTGCAAGTTGGGAAAGACGATTCCGCAGCGTTTCGCTCACCGCTATTATGAT
GCTGTGACTGTGGGTATTGACTTCACAGCCAGGGAAATGCAGAAGAAACTGAGAGAGGCA
GGACAGCCTTGGGAGTTAGCGAAAGGATTCGATGGTTCTGCCGTTATCGGTGAATGGGTA
GATGTGCTGAAATTCAGAGACATACAGGCTATTCATTTCCATCTCGACTTGAACGGAAAA
AATGTGCAGGAAGGTTGTTCCAGTGACATGCTCTACAAGGTGGACGAAATTATCTCGTAC
ATCAGTCAGTATTTCACGCTGAAGACGGGTGACTTGCTCTATACGGGTTGCCCTACGGGT
TGTGGACCTGTACAGATAGGCGACCATCTGGAGGGATATTTAGAGGACAGGAAGGTGCTC
GACTTTATGTGTAAGTAA
>89B_gene_id_58
ATGGTTACAAAGGTTTGGAGATATTTTATTGCAACTCTATTGCTGATGCTTGTCTTGCCT
ATGCAGGCGCAGCAGTTCTTTAACCTGACCGCTGATGAGGTCAGGGTAGATTCCGTGTTG
CCGAGATTTGTGTATTCCAAACCTTTATCCAATCATTACCAGGATTCTATTTATACAGCA
ACGGTCAAATATGCAGAGTATGTAGATATGACCGTTGCTGATATTGCCAACTACAATCGT
CTCTCGGGTGCGGCACTTCCATCGCAGGTTCCTGTAGAGACTCAGGTTTCGCTTTGTCGC
AACGAGGCAACGCTCCTCGTCAATTTTTGTCCGTTGGTATTCCGCAATAACAAATATCAG
ATATTGGTTAGTTTCATGCTCGACATCAAGGCCAAGCCTATCAGTCGTTCAATGGCGAAG
GCAAGAGCCTTGACCCGTGCTTCTGAAACAGAAAAGGATTATGCGGCTCATTCTCTTTTG
GCTACGGGCAGATGGGCGAAAATCAGAGTAGGCGAGAGTGGTATTTATCAGCTTACTGAC
CAAGTTATCCGACAGGCTGGTTTTTCTAATATTGATAAGGTGAAAGTGTATGGTTATGGA
GGTAATCTTCAGAACGAGGCACTCTATGCGTCAGAAATCTTAGCCAATGACGATCTGAAG
GAAGTGCCACAGTATGTGAGAGATGGCAAGCATTACTTCTATGCCAAAGGTCCGGTGAGC
TGGAGTAGCAATACTGCCACCCGTCGTACTCGTAATCCTTATTCTGACTACGGATATTAT
TTTATCACACAGAACGACGAGGCTCCGCTGACGGTGGATTCTGCCGCCTTTGTGAACTCA
TTTTATCCTTCCAGCGATTTCTATCATTCTCTCTATGAGGTAGATGGTTATGCTTGGTTT
TCTGGTGGAAGAAATCTCTATGATTCCAAAGCGCTCAATCAGGGAGCCAGCGAGCAGATC
GTCTTTACCAATACTACAGGAAATACAGGCGGAAAATTGGCCGTCAACATCTCTACGGGT
ACTTCTGCTACGGCTGATGTGGCTTTGAACGGCAGGACCTTAGGCAAGGTTTATGCCCAA
GTTTCCAGTTCGGAATACGATTTTGGAGCGGAAGGTTCGACTATTTTCACTCTTAAGAAC
CTGACTATCGGCGGCAATGATACGATTACGATTACGAACGTTTCGGGCGGAACCATGCGC
CTCGACTATGTGGCCATGGTGTGGAATGCGCCGAAGGCATTGCCGGAATTCTCTGGAAAG
ATTCCAGCAGCGCAGTTTGTTTATAATATTACCAATCAGGATCATCATGCCGATGCACAG
GCCGACATGGTGATCATCATCCCTACTTCCCAGAAACTGCTCAAGCAGGCAAAGAGGCTC
AAGACTTATCATGAAACCCATAACGGGCTGAGAGTCAACTTAGTGCCTGCTGACGAACTG
TATAATGAATTTTCCAGCGGAACACCTGATGCAGGAGCTTACCGACGTTATCTGCGCATG
CTCCAAGACAGAGCCGAAGGAAATGAGGCAGACATGCCGAAATATCTCCTGCTTTTCGGA
GATTGCGTATGGGACAACCGTATGCTGACTGCCGACTGCAAGAGACTGAATCCGGATGAT
TATCTTCTCTGTTTTGAGAGCGAGAACTCCCTCAACAAAATTTATTGTTATGTGAGTGAC
AGCTGGATGGGCATTCTCTCTGAGGGAGCCGGTGGTTCTCCTACCACTCAACAGCAGGAC
GTAGCGGTAGGAAGATTCCCGGTATCAACACCTGAAGAAGCCAAGATTATGGTGGATAAG
ACCATCAACTATATGGAAAATGCCAATGCGGGATCATGGCAGAACACATTGATGTTTATG
GCAGATGATGGTAATGACAACCTCCACATGAAGGATGCCGACGAAGTGGTCAACTACATT
GCCGACAAATATCCTGATTTTCAAATCAAGAAGGTGATGTGGGATGCTTACCAGCGCACC
ACTTCTTCTGTGGGAAATTCCTATCCTGAAGTTACACGTATCATCAAGGAGCAGCAGGCT
AATGGTGCCCTGATCATGGACTATGCCGGTCACGCCAGTGCAGGTCAGTTGTCGCACGAG
CAGGTGGTGAAACTGATGGATTTCAACAATTTCAAGAATACCAACCTCCCTCTCTGGGTG
ACTGCAGCCTGTGATGTCATGCCTTATGATGGAGTGGAAGACAATATTGGTGAAGCAGCT
GTGCTCAATCCGAATGGAGGAGCTGTGGCTTTCTATGGAACAACCCGAACGGTTTATGCC
AATCGTAATAAATATATGAACCGTGCCTTTCTCTACCGCGTGCTGAGTACGAAGGACGGA
AAACCGCTGACTATCGGTGAGGCGCATCGCCAGGCACAGAACGACCTGGTTAAGGGAAAT
GTAATCGGTTATGATGTGGAAGGTAAGCCAATCAAGGAGAGCGACCTGACTTCTAACCGC
TTGCAGTATGCGCTCTTAGGTGACCCGGCAATGCCGCTGAATGTGCCAACCCTGAAAGTG
GTAGTAGATTCTGTGAATGGCATTTCTACTTCGGATGCTTCTGCCAAGGCTATACTGAAA
GCAGGAATGGTGGCAAGAATCGACGGACATATTGAGGGAAATGAAGCTTTCAACGGTGTG
GTGACGGCTACGGTAAGAGATTCCAAGGAACTGATAACCTGCCGACAGAACGATGGCACA
AGTGGTGCTTTCACTTTCTACGACCGCACCAAGACCCTCTATAATGGTTCAGACAGCGTG
GTGGGAGGCAAGTTCTCTTTCCAGTTTGCCGTGCCTAAGGACATCAACTATACGGATGAA
TCTGGACTGGTCAATCTCTATGCCATCAACAATGACAGGACCATCCGTGCTCATGGTTCG
AGCGACGCATTCAATGTGGGTGGAAGTGCGTTGGCAAAGAATGACTCCATCGGTCCGTCT
ATCTACTGTTATCTCAATTCGCCTTCCTTCGTGGATGGTGGAAACGTGAACCCTACGCCT
TTCTTTGTGGCTGAGGTGAAAGATAAGGACGGAATCAATGCTGCAGGAAGTGGTATCGGG
CATGATTTGCAGCTCATCATCGACGGTGATGCGAACAAGACGTATAATCTGAATAACAAT
TTCACCTACGATTTCGGAACTTATACGAGCGGCTCTACCTATTACAGTATTCCTGAGTTG
GCAGCCGGTCCGCATAAACTCCAATTCCGTGCTTGGGACATACTGAACAATAGTTCTACC
GCTACGTTGACTTTTAATGTGGTGAGGAGTCTGAAACCATCGTTTGATACAGGTGTGACC
GAGAATCCAGCCCGGAATTCTACCACATTCATCATCACACATGATAGAATAGCGAGCAGT
CTGGATATCGTCATCGAAGTGTTTGATACTTCCGGAAGAAAACTCTGGCAGCATACAGAG
ACGGGCGTTTCCAATTCGGGTCCTTATACTGTGAAGTGGGATTTATCCACAGGTAGTGGA
ACCTTGCGTACAGGCATCTATCTCTATCGCATCAAAGTGGCTTCAGATGGCAGTGGGTAT
GAGTCAAAAACCAAGAAACTGATTGTACTCAACCATTGA
>89B_gene_id_59
ATGAATATCAAGAACAGAACAGTTAAGATATGGGCAACTTGCCTCTTGGCAGTCTTTTCT
GTGCAGGCGAATGCACAGGAGAACGAGAAAGATCTCTTCAATCCAGTCAACTTCGCTGTG
ATCTCGCAGACCATCGCTCCGGATGCACGAGGTGGCGGTTTGGGTGATGTGGGTGCAGCT
ACAGACCCAGATGTCAATTCCCAGTACTGGAACCCTGCCAAGTATCCTTTCAATATTTCG
AGAGCAGGCGTGGCACTCAACTTCACACCATGGTTGCGCTCCTTAGTCAACGATATGAAC
TTAGCCTATCTGGCAGGTTATTACCGTATAGGTGACTACAGTGCCGTTTCCGGTTCCTTG
CGCTATTTTAATTTGGGTGAGGTTTATACGAGTACAAATGAAAATGCCACTACTATCAAC
CCTTATGAAATGTCGCTCGATGTGGCTTACTCCCTGATGCTCAGTGAGAAGTTCTCTCTG
GCAGCGGCAGTGAGATGGATTTATTCAGATATGCGCTTCGGTGAGACTGAGGAGAACTCC
CCAGCTTCCGCTTTTGCCGCAGATATTGCTGCCTATTATCAGAATTACGTCAATATCGGT
CAGCGCGAATGTCAGTTGGGTATTGGTTTGAATATTTCCAATATCGGTAGTAAAATCACA
TTCAGCGGAGAGGAGTATAGTCAGTTCCTGCCAGCCAACCTGCGTTTGGGTGCTTCCCTG
ATGATTCCGCTTGACGAGTACAACCGACTGACGATTGCTGCAGATGCCAATAAATATCTT
GTGCCAACCGTTCCGCAGCAGGAAGAAGGTGAGGACAATGCCGACTATGAGGACCGCGTG
CATAGAGAGTACAGCGACGTATCGTCCATCAGCGGCATTTTCAAGAGTTTCAGCGACGCT
CCAGGCGGATTCAAGGAGGAGTTGGAGGAAATCAACTATGGTGTAGGTGCGGAATACGTA
TATAATGACAAGTTCTCAATCCGTGCCGGTTATCATCACGAGAGTGCCAGCAAGGGTAAC
CGTAAGTATTTCACTGTAGGTGGCGGTTTCAAGATGAATGTTTTCTCTCTGGATGCCGCC
TACGTAGTGGCAACGGCAAAGAGCAATCCGCTCGACCAGACCTTGCGCTTCACCTTGGGA
TTTGATATGGACGGAATCAAGGATTTGTTCAGAAGAAGATAA
>89B_gene_id_60
ATGAATATACGTGTAGGATTCGGATATGATGTGCACAAGTTGGTAGAAAATCGTGACTTG
TGGTTGGGTGGCATTAAGATAGATTACGAACTCGGATTATTGGGTCACAGTGATGCAGAT
GTGTTGATTCATGCTATTTGTGATGCCTTGTTGGGAGCAGCCAATATGCGCGATATCGGC
TATCATTTCCCTGATACGGCAGCAGAGACGCTGAATGTGGATTCCAAGATTCTGCTGAAG
AAGACCATCGATCTGATAGCCACCAAGGGGTATGTGTTGGGCAATATCGATGCAACCATC
TGTGCTGAGCGTCCTAAGCTCAATCCGCATGTGCCGGCGATGAAGGCCTGTCTTGCCCAG
GTGATGAATACGGATGAGGAAAATATTTCCATCAAGGCAACGACCACAGAGAAATTGGGC
TTTACCGGAAGAATGGAAGGCATTTCCGCCTATGCTACGGTTTTGATCGAGAAAGTTTAG
>89B_gene_id_61
ATGAGAGTACTCATAGTAAATACAAGCGAGAAAACGGGAGGTGCTGCAGTTGCAGCCAAC
CGTTTGATGGAAGCCCTTAACAATAATGGTGTTAAGGCTAAGATGTTGGTGCGTGATAAG
GCAACAGAGAATATCACGATAGCCAGTTTGCCGCATTCTCCTTTGCTGCAATGGCATTTT
CTGTGGGAACGCTGGCGTGCTTTCTGGCATCTTCACTTCTCTTCCGTCCATCTTTGGGAA
ATAGATTTGGCTTGTGCCGGCTCTGATATTACCAAGTTGCGTGAATTTAAGGAGGCTGAC
GTCATTCATCTGTCCTGGATCAATCAGGGTATGCTTTCACTGAAAAGTATTCGCAAAATT
ATTAAAAGCGGCAAACCTATTGTCTGGACTATGCACGATATCTGGCCTGCTACGGGCATC
TGTCATTATGCAAGAGGCTGCAATCGCTATGCTTCTGCGTGTGGCAACTGTCCGCTCCTG
CCTCATAAGGGTAGCAAGCATGACATTTCCAACAAGGTGTTCAGACGCAAGAAGGAACTT
TATCAGCATAGTAATATCTACTTCGTCACTTGCAGCAAGTGGCTGGAGCGGCAGGCTAAG
AAGAGTGCCCTCTTTACAGGACTTCATCTCACCAATATTCCCAATCCGATAGATACGCGG
GTCTTTTATCCTCATGACAAGGCTGAGGCTCGTCTGCGTGCCGGACTCCCGGATGATAAG
AAGATCATCCTCTTCGTTTCACAGAAAGTAACTGACGAGCGTAAAGGCATGAGTTTCTTC
GTAGAAGCCATAGACAAGTTGGTAGCCCAGCATCCTGAAATGAAGGAAAATACGGTAGTG
GCTATCTTGGGCGGTCATTCGGAAGATGTAGCAGAGAAACTGTCCTTGCCAGCATTCCCT
TTAGGCTATGTGAGTGACGAGAAGACCATCGTTCAGATTTACAGTTCGGCTGATGTATTT
GTGCTCCCTTCCTTGGAGGATAATCTTCCGAATACGATTATGGAGGCGATGGCTTGTGGA
GTGCCAAGTGTTGGATTCAAGGTGGGCGGCATTCCTGAGATGATTGACCATCAGAAAAAT
GGTTATGTGGCCAACTATCGGGATGCAGACGACCTGGCACATGGCATGTATTGGGTTTTG
GAGGAGGCTGATGCAGAGGTGCTCAAGAGTAACTGTCTGCAGAAAGTGGCCCACAACTAT
TCGCAGCATGCCGTGGCAATGAATTATATTGAGGTGTATAATCAGGCAATGGCTTACAAA
AATTACAGTTTGTAG
>89B_gene_id_62
ATGATCAAATTTTCGATAATTACCTGTACTTACAATGCAGAGTCTGTCTTGCAGCGCACG
TTGGATTCGGTGATGAAGCAGACCTGCTGCAATGTAGAACACCTGATCATAGATGGTAAG
TCGAAGGATAAAACCTTGGCAATGGTCAAGGCTTACAAACATAAGAATGATGTGGGTGAA
AGTGCCCATGAAATTCGGGTTTTCTCAGAACCGGACAAGGGACTTTACGATGCCATGAAT
AAGGGCATAGACCGTGCTACTGGCGACTATCTCGTGTTTCTGAATGCAGGAGATGTTTTT
CCTTCCGCCGATACGTTGGAATACGTGGAAGGTTGTGTAGGCGAGGGAGAAGTACTGCCG
GGCGTTCTTTATGGAGATACGGACATTGTGAATATGGATGGTCGCTTTCTGCGCCATCGC
CGTCTTTCTCCACCTAAGAAGTTGACTTGGCGTTCTTTCATTTGGGGAATGTTAGTCTGC
CATCAGTCTTTTTATGCCCGCACGGATATTGCCAAGAGTGAGCACTATGATTTGGATTAC
CGCTTTTCTGCCGATGTTGATTGGTGCATCCGCATGATGAAAGCATCCAAAGCCCATAAG
TTGCCTTTGCGCAATGTAGGGGCAGTCATCACCAATTATCTGGATGGTGGAATGTCGGTG
CAGAACCATAAGGATTCCCTGAAAGAACGCTTTCAGGTGATGAAACACCATTATGGTCTG
CTGCCCACCTTGTTGGCTCATGCCTGGTTTCTCATCAGAGGCGTATTCAAGAAATAG
>89B_gene_id_63
ATGCAAAAAAATAATGTCCCTTTAAAAGTTGCTATCGGCTATACAGCTACTGCCATTGTC
CTCATCATGGCAATGGTGCTCGTATATAGCAATACCAAGTCTATCTACGACATCAACCAG
GCTTCCCGCGAATATATTCAGAAGCAGGATGTGGCTGATAGTACGATGACTCGACTGCTC
AAGGAAGAACAGAATAATCTCAAGCAACTCTCGGAGGCATTGGCAGGTAAGTCAAGCAAA
GGCTATCTGCGCGCCAAGGTGGACAGTCTCAGCAAGGGCAAAGACTCCATTGTGGTAGAG
AAGAAAGCCCCGCAGACTCACGAGGCTAAACACACTACGGTAGAAGTGCTGAAAACCCGA
AGAGGATTCTTCCGACGCCTTGCCGACGCTTTCAAGAAAGAACATGCTGAAACCATCAGC
GTAAAGAGAGATACGAATCTGGCGGTAGTGGATTCTGTAGCCACGCCTATCAATGTGGCA
GAGAATGTGGCCAACATTCTGGAAGATATTGAGAAAAAAGAGAAGAATGTCTCTACTCAC
CATAGTGAAGCCGTGAACAAGGAGATGGAGGATCTGCAGCTTGTCAATGCGCAACTTGCC
CTGCGTTCTGCCAAGAAGTTGAATGAGGCACACCAGAAAGAGCGCACATCCATGCAACAT
GCCATCAACAAGGCGATGGAAGCACGCCAGCAGTTGATATGGCAGATTGCCTTCCTTGCC
ATCATCGCCATCATTGCTGCCATCATCCTGCTCTGGTACATCTACCAGGACACTAAGAAG
GAGCGTGTCTATAGGGAAAACCTGGAGAATGCCAACGAGGAAATCCAGCGCATTATGCGA
CAGAGGGAAAGACTCCTCCTTACCATCACCCACGACATCAAGGCACCTGCTGCCTCCATC
TCCGGGTTTATCGATCTGATGAAAGAGTATGTGAGCGATCCTAAGGGAACTTCATGTCTT
AGCAATATCAAAAACTCAGCCAGCCATCTTTCCCAACTGGTGGCTTCCCTTCTCGATTAT
CATCAGTTGGAAAACGGGCTCATGCAACTGAACCCTGTCAATTTCTCGCCAGAACATTTG
GTGAAACTAAGTGTGGAAGGGCTCAGACTACAGGCAGAAAAGAAGGGGTTAGCAATCTCC
TGCGAGTTCCAAAATGCAGATAAGGGCAATATCTGGGGAAAAATATTCAGAGGTGATGAC
TTCCGCATCCGACAGGTGCTGGATAACCTGGTGAGCAATGCCATCAAATATACAGACCAG
GGAAGCGTACATATCATGGCTTCTATCCGACAGGCAAGAAATGAATACAACATTATCATC
GACGAGCATACTTATGAACTCACTCTACAGGTGAAAGATACGGGAAAGGGAATGACCTCG
GAGGAAAAACAGAAGGTTTTCCAGGCATTCACCAGACTCAAAGGCGCACAGGGCATTGAG
GGCACAGGACTGGGCCTGTCTATCACCCGCGAACTGGTAGCCTTGCTCGGCGGAAAGATT
CAGCTCGAATCTGCGGTGGGCAAAGGTTCTACCTTCACCGTTTCCTTCCCTATCCTATTG
CAGCAACAGGCTGACGCAGAAGAAGGAACTGAAAGAGGAATAGAAGATGATGGAATAAGT
GGAACAGAAAGAATAGGAGAAATTGAAGGAGAAACAAGATTATCTAAAGGAAAAGACAAG
CAGAAAACGAAGCGGAATTTCGCCAACCACAAGATTCTCATTCTGGACGACGATGCTCTG
CAGCTGCAACTGCTGCAGGAGATGTTGCGCCGTCTGGTAGGTGATACGTGGAAGGTAATC
ACTTGCCATCATGTGACGGAAGCCCTTACGGCACTTCACAATGAGCAACCTGCGGTGATG
ATGATGGACATCGAAATGCCAGAAATGAATGGTATGGAGATGATTAAGCACATCAATCAC
AGTCAGATGCTGGTGATTGCCATGACGGCTCATGATACAAGTATCAAATCAAAATTGCAT
GAAGCAGGTTTTGACGATTGTCTCTTCAAGCCTTTCTCTATGGAGAAACTGGAAGAAATC
TTGGGAGTAGAAAGAGTTGATTCTCAAAAGGAACAGATAGTAGAAAAAGGAAAAACTACG
TTCCCTGTCCGTTTCAAGCCACTATTGGCTTTCGCTGAAGATGACGAAGACGCTGCTGCT
GAAATCATCAGCACCGTAAAGCAGGAACTGGAAGGACATTTTAGAAAAATGCAGGATGCA
CTTTCTCAAGAAACTCTACCTTGCGAAGACATCGGAAAGGCGGCTCATAAGTTGCTGCCT
ATCGCTTCCATGATACAGATGGAGAGCCTGGAACTGGTGCAGGCTTTGGCTCCTGAACAT
ATCAACGAGGTAGAGACAGAAAAAATCCGAGAATATCTCGCAACCATCGTCGAAGAACTG
CGAAATATCCTCGGAGAACTATCATCAGGGGCTATTTCTTGA
>89B_gene_id_64
ATGAAGAAATTAGTATTTGCAGCTATCGCAGCATTGGTAATGGTATCAGTTAGCAACGTG
TTCGCCTCTAACAAGATGGCAAGTGTATCATGCGCAGCTCCAGTTGACACAGTCGCTCCA
GCCGACACAACTGCAACTCCAGCTGAGAATGAAGTTACTCCAGCTCAGGATTCTACAGCA
GCTACACCAGCTGAATCTACAGACTCAGCAGCTACTGCAGAATAA
>89B_gene_id_65
GTGGTTTCGGGAAATGGTTTTAGCTATTCCACACCTTCTTGGGGAAATATTCCACACTTT
TTCCACACTTTCCCCACACTTCCACACATCTTATTTTTGGCGCAAGAACAGATAACACGC
TATTTATCAATCACTTACAATTTTCTTCATGTTTTTGGCACGGCTATTGTGATATATTTA
AGCGAAGACGCAAACGAACTGAATGTTCCTCTAAAAGACAGGAAATTCCACAAAGAGAAA
GGAAAATTCCACAAAAAAGGGGACGAAAAGTACATAAGGCGCTTCACAAAAGAGAAATAA
>89B_gene_id_66
ATGGCTAAAATATTGATAGTAGAAGACGATTTAGCTTTCGGAACCATGATACAGACATGG
CTCAGAAAAAAGGGATTCGAGGTTGAAAGAGCGACTTCGGTGAAATCGGCATTGCATTTT
TTTGAAGACAACAGTCACTGGGACTTGGTCTTGTCCGACCTCAGGCTCCCGGATCATGAT
GGACTCACTCTCCTGCAATGGCTCAAAAAACACGATTACACCATTCCTTTCATCGTCATG
ACCAGTTATGCAGAAGTTCAGAATGCTGTTCTCGCCATGAAATCGGGCGCTACTGATTAT
GTTGCCAAACCTTTCCATCCAGACATCTTGTTAGAGAAAATTCAAGAGGCATTGAAAGCT
GGAAAACAAGCACAAAATGATGGTAAGAGCGAAGAACGAGGAATCAGACGCCAAGATTCT
TCATCTGCTGAAGATGAAAGCGCTTCTTCTGTTTCACAAAGAACAAAGAGCCAGACTAAC
CGTACTTCAGTTGGGATATCCTCAGAGACCTCTAATAATCAGGATGTTCCGAAATATCTG
GAAGGAGAAAGCGAAGCCTCCAAGAAACTGTACGACTTCGTTTCACTTGTTGCCCCTACT
CCTATGTCTGTCCTCATCCTCGGAGCCAGCGGAACAGGAAAGGAATATGTGGCTCACCGC
ATCCACGATCTGAGCCAACGGGCAGGAAAGCCATTCTTTGCACTCGACTGTGGAGCCATT
CCGAAAGACGTAGCTGCATCAGAATTTTTCGGATACACAAAGGGAGCCTTTACCGGTGCT
GATCAAGACAAGAAGGGCGCTTTTGAAATGGCTAATGGCGGTACACTCTTCCTGGATGAA
ATGGGAAACCTGAACTACGAGGTGCAGGTACAGTTGCTCCGTGCTCTTCAGGAACGGAAG
ATCCGTCCTTTGGGAAGCACCAAGGAAATAGACATCGACATCCGACTCGTATGTGCAACC
AATGAAAATCTTGCCCAACGAGTGGCTGAAGGCAATTTTCGAGAAGACCTGTATCATCGC
GTCAATGAGTTTACAATCTATATGCCTGAGTTGAAAGACCGCGGAACAGACCTCTTCCTC
TTTGCAGACCTCTTTATAAAAAAGGCCAACAAAGAGTTGGGACGCCAGATATTGGGACTG
GACGGGAAAGCCAAGGAAAGAATTGCATCCTACAACTGGCCTGGTAACCTGCGAGAACTC
AACAACGTGATGAAACGTGCCACCCTGCTTGCCAAGGGTGACTATATCAGCGTGAATGAA
CTCGAACAATGCATGAGCCAGATTCAGCCACAAGCCCCTATCACCTTGCATGATGAACAG
ACAGAACTGCAACGTATAGAAGCAGCCATCAAAGCAGCAGGAGGCAATAAGAGCAAAGCT
GCGCAGCTGCTTGCTATAGATAGGAAAACTCTCTATAACAAACTCAAGAAATACGGGGCA
AATTCTCTATAG
>89B_gene_id_67
ATGAAAAAGTTTAAGAAATGGGCTCTTGTAGCAATAGGAATGATGACGCTTGCCGTCTCT
TTGGGTTCCTGCTCGGACGATGATAATGATTACTATTTGAGAACCGTTCCGAATGCTCTT
GTTACGGTGAAGGTGACTGGAGATAGATGTTATTTTCAATTGGATGATCAGACAACATTG
ACTCCTGGCAATATCAGTAAGAAACCTTTTGGGGATAAAGAGGTTCGTGCACTGGTCAAC
TATACGATGACCGACCGTAAAGATGATAAGTATGGAGCAGTGGTCAACGTCAACTGGATA
GACAGTATTCTGACGAAGAAACCTGTGCCTTGTCTGGCTACTCCAGAGGAGAATGATGCC
AAGTATGGGCATGATGCAGTAGATATTGTGCGTGATTGGGTGACGATTGTAGAGGATGGC
TATCTGACGCTGCGTTTTCGCGCCCTTTGGGGGAATGTAAAACCGCACTCTATCAATCTG
ATAGCTCATGTAAATCCTCAGAATCCATACGAGGTAGAACTTCGTCATCATACGAATGGT
GACCCTCAGTTGCGCTGGGGAGATGCTTTTGTAGCTTTCGATTTGAATGACGTTTTGCCG
GACACTCAAGGTAAAAAGGTGAAACTTACTGTCAAGTGGAAATCTACTGTGGGCGATAAG
ACTGTAGATTTTGATTATTGTTCCCGCAAGTCGATGACGGCAGAAAACAATAACTGA
>89B_gene_id_68
ATGAAAAAGCAACATTTATCACTCATAACACTTGCCTTAGTAGCCAGCATCATGATGGGA
TGCAAAGCCAGTTCGACAAAGGCACAGGCTGCTAACGACATCAAGGAAGCACGGGCTGCT
GATACGCTCGTGGTCAATACAGACAGTTGCATCCTGCAAGAAGGCAAAATAGTACAATGC
GCCATCAGCGTTGATTACCCAACTGAGCCCAATGAACTTTCAAAGAATATCAGAGCTATC
CTCAATGAGGAATTAGCCAATCTGTATCTTGGAAACATGAATGGAGATGAGATAGAAAAG
CAGGAAAGCTACAAGGGCGATCTTGCCAACGGGAATTTGGTGATTGAAAAATACTGCAAG
GATAATTTTGCCTATCTGAAAAGTCAGATGAAAGACCTCAAGGAAGCCGACCCACGTGCC
AATGCAAATATGAGCTACGACATCAGGCTGAATAAGGAAGCAGAAACGGACAGTTATGTT
ACTTATCATTGCCTTTCGTATGCCTATCTTGCCGGTGCTCACGGCTCTACTTTCGAACGC
TCATTCAATATCGTAAAGGCTACGGGTAAGAAACTGAGTCAGGTGGTAGATACGGCCAGG
GTAAAGGACTTACAACCGATTTTGCGCAAGGGGGTATTAAGTTACTTGAACCAACAGAGT
GGGAATGAAAGTCAAACAGCAAATGAAGAAAAAACAGGAAACGAAGGACAGAATGAAAAT
GAAGAACAAATAACAGATGCTCAGCTCAACGACTATCTGTTTATAGAAAACGGAATCATT
CCTTTGCCTTCTTCCTCCCCATATCTGGCAAAAGACGGAGTACATTTTATCTATCAGCAA
TATGAAATAGGACCTTATGCTATGGGATTAGTCTCCTTTACAGTTCCTTTAGATAAAATC
AAGCCGTATCTGACAGCAGAAGCCCTGAAATTACTCAAATAG
>89B_gene_id_69
GTGCTTGTAAATGCATATTTTGCAGTTAATAATTTTGCATTTTACAAGAATTATGTTACC
TTTGCGCTTAAGTTTAGATTAGAAATGAATCCAATAACGCAAACCATCATCCTGTCGGCA
TCTGCGGTGAGAATGCTTCCGCACATTGCCTTGTATCTGCTTCATAAGAAGGAGATAGAT
GCCGATTTGTGCCAAGTGCAGGACAAGAAGCCTTCTGTCTTGAATTTTATCAAGGCATGT
ACACGTGAACGCTCTTTTCGCAATCTTTTTTACTACCGCATGGGCGAATACCGCTCGGTA
TTTATCTCTTGGCTCTTGCCTCCAGAGCGAACTTTGAATATCTGGTGTCCTCGCATCGGA
GAGGGTGCTCATCTGGAACATGCTTATGCAACGTATCTCAATGCAGAGGCTATCGGCAAA
AATTTCTATTGTCTGCAGATGGTGACGTTGGGCAATGGGAAAGGCGGAAGACCTACCATT
GGAGATGATGTGAAAATTTATACGGGGGCAACGGTTTTTGGAGGCATTCGTATTGGTAAT
CAGGTGACTATTGGAGCTGGAGCCGTAGTTTTCCAGGATGTGCCTGATGGTTGTACGGTT
GTGGGAAATCCAGCAAGAATAGTTGAAAAATAA
>89B_gene_id_70
ATGAATTATGCACTTATCATAGCAGGAGGTTCTGGTAACAGAATGGGTCAGGACATTCCT
AAGCAGTTTATGCATGTGGATAATTGTCCGATTATTATCCATACGCTGATGGCTTTCCAA
AAACATCCTGATATTCAGGGTATTGCCGTGGTATGTCTGGCTGGTTGGGAAACGGTTTTG
CAGTCTTATGCCAACCAGTTTAATATTACCAAGCTGAAATGGATTTTCCCTGGTGGTAAT
AATGGTCAGGAATCCATTCATAATGGTATTTATGGTCTGAAAGAGGCTGGATGCAGTGAT
GATGACCTGATATTGGTACATGATGCGGTTCGTCCGCTACTTTCACAGGATATTATCTCT
TCCAATATCGCTATTTGCCAGAAATATGGATATGCAATAACCGGCATCAAGTGTCGTGAG
GCTATCTTGGAGAGTGAGGATGGATTTACATCGACTACAAGTATTCCACGTGACAAGTTG
ATCCGTACTCAGACTCCTCAAACCTTCCGCTTGGGCAATCTGATTGCTGCACATGAGGAG
GCAATGGCGAAAGGCATTGCCAATTCTGTGGCTTCCTGTACCTTGATGGCAGAACTTGGT
GGCAGACAAATGCATGTTGTTCCTGGTTCTGAGAAGAATATCAAGATTACAACCATAGAA
GACCTCGAGATCTTGAAGGCTTTGATGAAGGTTCAGCCTGAATCTTGGTTGAAGTAG
>89B_gene_id_71
ATGGTAGAACATTCATCTTTTTCAGGTCATTCTCCTAATTCAGATTATTCTCCTTATAAT
CATGATATAAGGAGACTCTTTTCTGACGGATTGAATCTGGAGCGCCTTCGTGGTTCCCGT
ATTTTGGTTGTTGGAGCTACGGGGTTGATAGGAAGTTGCATTGTGGATGTTCTGATGCAA
AATCCGGATAAATGCTATCAGGTAATTGCTTCAGGACGTAATCGCAATCGGGCAAAACAG
AAGTTTGCTGCCTATTGGGAGGATGATTGTTTCTCCTTCATTGAGATGGATGTGACGCAG
ACGGTGCAGGAAAACCTGGAAGGACAGACCAATGAAAAAGCTTGCAGTTACTTATTGGAA
AGGGTGGATTATATCATTGATGCTGCCAGTAATGCCAGCCCTAATTTCTTCAAACTGAAA
CCTGTGGAGGTCATGAAGGCCAATATCAATGGAGTTTCTCATCTGATGGAATATGGACTG
GAACATGGTATGCGTAGGATGGTGTATGTTTCTTCTGGCGAAATTTACGGTGAGGGTGAT
GGCTCTGAATTTACAGAGATGAGCAGCGGATATGTGGATTGCGCCTCTGTTCGTGCCTGT
TACCCTTCATCCAAACGTGCGGCTGAAACTCTGTGCATGTCTTATGTCGAAGAATATCAT
GCAGATGTGGTTATTGCCCGTTTGAGCCATACTTACGGTCCTGGATTTACCGAAAGTGAC
AACCGTGTATTTGCTCAATTCATCAGAAATGTATTGAGAGGAGAGGATATTGTTCTGAAA
AGTAAGGGTGAGGCATTCCGCTCCTGGCTCTATGTTGTGGATGCTGCTCATGCTATTTTG
CGTCTTCTGATGGATGGAGAGAAAGGAAATGCCTACAATGTGGCACACTCGGAGTCCAAT
ATCTCCATTCGTCAATTGGCAGAGTTGATTGCTGGAAAGGCGCATCGTAAGGTCGTATTT
GATATTCCCGAGGATGCTTTGCAGGGCAATACGACTCCTATTACCAAGGCTACGTTTAAT
ACAGATAAACTGAAAGCTTTGGGTTGGAAACCCTTGTTTGATGTAGAACAGGGCTTTGAG
CATACTTTGGCGGAGTGTTCTGCTGGCAGTCATCCTTCTTCTAAGTAG
>89B_gene_id_72
ATGGAGATAAAAAGCATCAAAAAGGAATGGAATGCCACGATTCTCGACATATTGAAGGCA
TTCATGGAAATCTGCAAGACTCACAACCTCAGATATTATTGCTGCGCTGGTACTGCCATC
GGAGCTGCACGCCATCATGGAATGATTCCGTGGGACGATGACATTGATGTACTGATGCCG
CGCCCGGATTACGACCGATTATTAGAGATTGCCAAGAAAGAAGATTTTGGCAAATATGAG
GTTGTGACTCCTTATAATAATGAATCCTACCCGCTCTACTTCTCCAAACTTGTCAATCGG
GAAACCACTCTCATCGAGGAGAAAGAACGTCCTTGCATCATCGGACTCTATGTGGATATT
TTCCCATTGGATGCTACGGATGATGATCTGGAGACAGCAAAAGCCTTGTATCGCAAGTAC
TCCAAAACCATCAACCGCCTGAACGCAGTCACTACCCACAACACTTTCGGAGAATACCTT
TCCCTGCTCCTTCACAAGGAAACCTGGGGACGTTTTGCCATCAAGACCTTAGCGTTTTTC
TTCAGAAGCCGATTGCGTCACCGTCTGATCAGCCAAATGGACGAGATGAGTCATCGCTAT
GATTTCGAAACGGCAAAAAATGTACTGGTCAACACCGGTTCGTATCATTATAAGGAAATC
TTCCCGAAAGCCTGGCTTGGCAAGGGTAAGGAGTTTCCTTTCGAGGACACCACCGTATTG
TTACCAGAGGAAGCCGATAGATACCTGCGCCATTTCTTTGGAGACTACATGCAGTTCCCT
CCTGTAGAACAGCGGGTGGAAAAACACCTGCGCTATTATCTCAATATGGAAAAGAGAGAA
AGCTGGGACGAAATCAAAAAGAAACTTTCCTCAAAAGAATAA
>89B_gene_id_73
ATGGCAGAAACATTGAAGGAAAAGACAGCCAAGGGATTGTTTTGGGGAGCTATGAACAGT
GGTTCCACGCAGATACTGAATATTCTTTTCGGAATATTCCTGGCCCGATTGCTCACTCCT
GCTGATTATGGAATCATCGGCATTCTTACCATCTTTACTCTCATTGCAGGTAATTTGCAG
AGCAGTGGCTTTACGCAAGCCCTTGTCAATATCAAGCAACCTACCCACAATGACTACAAT
TCTGTATTCTGGTTTAATGTGCTCGTAAGTCTCACCATGTATGTGGTGTTGTTTTTCTGT
GCGCCATTGATTGCTGATTTCTTTCATCAGCCTTGTCTTACCTCCCTGTCCCGTTTTGTC
TTTTTAAGTTTCTTCATCTCCTCCTTCGGTATTGCCCAGAATGGCTATATGATGAAAAAC
ATGATGAACAAGGAAATTACCATTGTGAATTTCATGGCACTGATCTGTTCTAATATTGTA
GGTCTGGTGCTGGCTTTCAATCAAATGGCTTATTGGAGTCTTGCCTGGCAACAGGTAATT
TTTATCCTTGTGCTGAATATCGGAAGATATTATTATACGGGCTGGCGACCTAATTTCCAG
ATAGATTTCGGACCTGTCAGGAAGATGTTCGGATTCAGTGTCAAACTTCTGGTTACCAAT
ATCATCAATACGGTGAGTACCAATGTGCTTACTTTTGTCTTCGGCCGTTTTTATCCTATC
AATGATGTAGGCAACTATTCTCAGGCCTACAATTGGGATACGAAGGCCAACTCGTTTGTG
GCCAATACGGTGGGACAGATTGCACAACCTGTACTTTCTTCTATTCGTGATGATCAGAAC
AGAGAAATGATGGTGTTTCGCAAGATGCTACGTTTTACTGCATTCCTTTCTTTCCCGTTG
ATGTTTGGTCTTACTTTGGTTTCTCGGGAATTCATCCTCATCACGATTCATGAGAAATGG
ATAGCCAGTGTGCCTCTGCTGCAGATTCTCTGCATAAGCGGAGCTTTTATGCCAGTTTAT
ACGCTTTACCAGAATCTTGCCATCAGCCGTGGCAGGTCAGATGTCTATATGTGGTGCAAT
CTGGGGCAGGTCATCGGTTTGTTAGCTTTGGTGCTTTTCTGCCATCAGTATGGCATTCAG
ATGATGGTTGTTGCCTATACCTTATTTATTATAGGCTGGCTGGTAGTGTGGCAGGCAATG
ATTAAGCGCATTACGGGTTTGAGATTTCTGGATGTTGCCAAGGATATTTTGCCTTTTATG
CTTTGTGCGGCATTCACTATGGGAGTAACCTACCTGCTTACTCGTTGGCTGGAGAACATC
TATCTCCTGCTTCTGGTTCGTCTGGTAATTTCTGCTGCCATCTATTTCTGCATCATGAAG
TTGCTGAAAGTGCAGATTTTAGAAGAATGTCTGGCATTTGCGAAAGATAAATTCCGCAAG
AAATCGTAA
>89B_gene_id_74
ATGCTAACGGTCAGTATCCTGACTCCTGTCTATGGAGTAGAAAAATATATCGAACAATGT
GCCCGCTCATTGTTCGGGCAGTCGTATGCACAAATCGAATACATATTTGTGGACGACTGT
ACGCCCGACCGCAGTATCTCCATTCTGGAATCTCTCATCCAAGAATATCCAGAAAGGGCT
TCGCAGATACGCATCATCCATCATGAGAAAAATAGGGGCGTGGGAGCGGCAAGACAAAAC
GCACTCATGGCTGCACACGGCGACTACATCATGTTTGTAGATAGTGACGACTTCCTGCCT
GAAAATGCAGTGGAAAAACTGATAGAAAATACAAAGGGACAGACAGGTCTGACGGAAAAT
ACGCAAGGACAGGCTGACCTGATAGACGGAAGCTACTGTGAATGGAACAGCGGAAAGGCC
TCAGAACCTCAAAGACCCTTTACTGAAAATGGAGAGGTGTTCCTCAAAATGCTCATCTGC
CAGAACATCATCACAAACCGGTTATGGGGAAGACTCTACAGACGACAGATGATCATGAAA
CATGAAATCTTCTTTGAAGAAGGAATCAACTATGCTGAAGATCTCTTCTGGAATGCCCAA
TTTCTCTATCATTCCATTCAGGACAAGAGGACTGCAAACAACGCAAGCCCACAGACAAGA
GAAGTTGGAAATCATAAAGTTGGAAGCAAAAAAAATGGAAATCACAAGGTCTGCATCAAT
GATGTAGTCTATTATTATCGTACAGATAATATCAATTCCTACAATCACAACATATCCGAG
AAGAATCTTCTTTCGTATTTCAAATCCACCAGACATCTGATAGATTTCTTTGAGAAATAT
GACACGGCAAACACTTACCGGAGAGCCATTGACATCGGTGTAGTAAATGCTTACCGCTGG
GCAAGAAATGCCAAGATCAGTCTGGCTCAAGTAGATAAATCTCTGAACTATATCCCACAC
AGTCGCATTATCCGGCTCGTCATCCAACTCATCAAATGGGGTATTCCGGCAAACTGCGTC
AATCTCCTCTATCTCTCATACAGAAGATTGTTGGGAACGAAATAG
>89B_gene_id_75
ATGTCACTCTTTTTCCTGTCGATGACGCTTTATCTGGCAGGTCGCCAGCAACAGCAGCAC
CGAGGAATGCCCTGGTGGCAATGCGCCCTTCTTTTCTTCTTTACGGCAGGAATCACACTC
AGCAATGGAGCCAAAACCTTCCTTGCCGCCCTTTTCACCAACGGCAAGAAACTCTTCCGT
CCGAAATATCTGGCGTTAGGAATTATCCTGCCTACACTGCTGATAGGAGCTGCAGGAATT
TATCAGAACCGCGCCTTCATTATTCCCAACCGTCAGGAAGGTTTGCGCCTGGTACAGAAA
AAGGCTGCCAAGGACAGTACTTTCAGAGCAAAAATGGCACAGAAAGAGGCTCATGATAAG
GAAATTGCCGGCAAGAACATTCAGCAGAAAGGCATGCTGAAATGGGCCGACATGTCGGTT
TCCCGCTCTGAATCACTGATAGAAAATGTATTCGGCGAATCGCTGATGCTGCACAAGGAA
CATCTGCTGGAGGATATTCATAGTCATAGACCGATATTCGTTAAATACCAGACTCCTATA
CCTTATATAATAGAACTGGCAATCGTAGCCCTACTGATTACGGGTCTATGGTTGGGCAGA
CGTTCCCCATTCCTGTGGCTCACTGGTTCTTGGGTGCTCTGCGATGCTTTCATCCATCTG
GTAATGGGATTCGGACTGAATGAAGTTTACATCATGGCAGCCCACTGGGCTTTCATCATC
CCTATTGCCATCGGATATATTCTCAAGCAAGGCAAGGAAAAATATACCAAGTTCTTGCGC
CCGGTATTGGCAATCTTAGCCATCTTCCTATTCTTCTACAACAGTACACTGATTTTCGAC
TATCTTACAAGATAG
>89B_gene_id_76
GTGATCATCTACGAAAGTAACCAGCAGAACGTAGGCGAAGGAAAAGAGCAGGAATGTGAG
CAGATTACTGTCGGCAGCCTTCAGTTGCATGATCTCCCTGAAAATCCTTCGTATGAAAAT
CGTGGAATAGGTGCCCAGGAAAGTCATCATCACAGCCACGATGGTAGTGGCGAAATTCCT
GGAAGTCAGTTCCATCAGCCATTCATTGAGCATCGTCAAAGGATAGAGAAAGAAGGGAAG
CATTGGATGCCTGTATTCCGTATAATACACTTTCCATTTGGAGAGTGTGAGATAAGTATA
TGGGTCGAACCCCGATACCTGGAAATTTTTGGTAAAGATGGTCCAGTAACCTACATTTCC
ATTCTTGCTGAAATCTGCATAGTGGTAGGTTACCATCAGCACGTTGAAGGCAACAATGAG
CAGGAAGGCTACGAGCGCAAAGAGCCTTTCTTCTTTCTTAATCTTGAATATATTGTTCAT
CCTTGA
>89B_gene_id_77
ATGATGAAACATGCTTTTTTGATAATGGCTCACAATAATCTGGAAATTCTGCAGACGTTA
GTTTCCATGTTGGATGATGAGCGCAACGATATTTTCCTGCATATTGATCTTAAGTCGAAT
ATGCTCGCAAACCATCCTATGTCCACCTCCAAGGCTCGCCTTTTTGTTTTGGAACATCGG
GTGGATGTGCGTTGGGGTAATCTCAGTCAAATTCGAACTGAATATGCTTTGCTTGAAGAG
GCTTTGAAGCATGGATCATACGAGTATTATCATATTCTTAGCGGACAGGATTTGCCTATC
AAGACGCAGGATGAAATCCACCAGTTCTTCCATGAGCACAGAGGCAAGGAGTTTGTGGGC
ATCAATCGTGGTGAAGAATTTGAGTGGGATTGCCGCCGCAAGATGATGAGATGCTGGTTT
CTTACTCGCTATACACGCACCAGATGGGGCTGGTTCAATGGAATTATCAGGCGCATCAAT
AAGTATCTTTCGCTCTGCCTGATGCCTTTTGTTCACCGCTCGAAAATGGATTTTGCCAAG
GGAGCCAACTGGGTAAGTATCACACAGAAATGTGCTGAGTATGTGGTCAGCCAGAAGGCG
TTTGTACTCAGCCGATTCAATTTCACTTTCTGTCCCGATGAGTTCTTCCTGCAGACCTTA
GTATGGAATCATCCGGAATTCCGACAGGCATTGTATTCTGAAACAGATGAATATGAGGGG
TGTATGCGACTGATAGACTGGAAACGGGGCAATCCTTATGTCTGGACATCGGCAGATAAA
GAAGAACTTCTGCATTCCAATCGCCTTTTCGCCCGCAAGTTTGACTTGAAAGATCGGGAA
ATCATAAAATGGGTAAAGGAAACTTTCTGTTGA
>89B_gene_id_78
ATGAAAAAAGTATTCGATATTTTCCGCATCAAGGGAGAGGAAAAATGGTCGGCCATTATA
GCGCTGTTCGTTTCCATCGTCCTCAATGCGCTGACCATCATCAAGTACAACAATCAGTTT
TCCCAACTCTCGGAAAACTACCACAAGCTCTTTGTCAAGGCCTTCCATGTAGCTGGTTTT
GACCCACTTACCTATGCGGCAGTTTCGCAGTGGAACACGGAATATAATGTCTATCGCCAT
CCACTGCTGGCATTTTTCATGTACATTCCCAACCAGATCAACCAGGGACTGATGATGCTG
ACGGGCTATAACTGCGTGCAATACATCGTGGGAGCTATTCTCGTATTCTGCGCTTTCTAC
TCCTTCATCTTCCTCTACAGAATATTCAGGGAAGTGATCGGTACAGAGCGCTGGGATGCC
AATCTGCTTTCAGCATTCTACTTCTCGTTTGCATACGTCATGGTGTCGGCGATGGTGCCC
GACCATTTCATCATGTCGATGATGATATTGCTCACCACGCTCTACATCACGGGTGTCTGC
ATCAAAAAGGGAAGAAAGCTCACCATTTGGCAAACGGTTCTCCTCTTCCTCTTTACGGCA
GGAGTTTCGCTCAACAACGGACTGAAGACATATCTCGCCGCCCTCTTTACCAATGGCAAG
CACTTCTTCCGCATCAAATACTTCCTCTTAGGAGTCATTCTGCCTTCGGCTGTCATCTGG
GGATTTGCACGTTGGGAATACCGCACCTTCGTATGGCCTAAGGAAATGGCACGCAAGGAA
ATCAAGATGAAGAAAGACAAGGAAGCCCGAGAAAAGCTCATGCAGCAATACAAGGATACT
GCCCAGGTAAAAGATTCAGCTGACGTGGCTATTGCCGTGAAGAAAATCGTAAAACAGAAA
GCACGCGACAAATATGTAAGAGACCATAAGCAGATATGGAACAAGAACAAGGGAAAACCG
ATTGCCAAGGGAGAATTCAGCAGTTGGACAGACATCTCGACTTCAAGGAGTGAGACCATG
GTGGAAAACTTCTTCGGAGAAGCCATCATGCTGCATCAGGATCATCTGCTGGGCGATGTT
CTCCGTGACCGACCAGTCATCGTAAAATACAAATCGCCAGTCAACTACGTCGTGGAAGGA
ATCATCGTTATTCTGTTCATTCTCGGACTCATTGCTGGCAGGAAGTCACGTTTTCTGTGG
CTCACGATGATATTCTTCCTCTTCGATTTTGCTCTACACATCGGTTTGGGATTCGGCATC
AATGAGGTTTACATCATGACAGCCCATTATATGTATGCTCTCCCTATCGCTATCGGCTTT
CTGGTGGAAAAAGCAGGAACCCGATATCAGGCAGAAGTGGAAAAAGATGGAAACCTGTCT
GGAAAAAGGCGTTCCGGGAATTGGCAAACATGGGGACTCCGAGGATTGCTCCTCGCCCTC
ACACTCTATCTATGGATAAGCAACGGCTATCTGCTGGTTAATTATATGATAGGTTAA
>89B_gene_id_79
ATGAATATCAAGGAAAAATATAACCAGATAGACCTCGCCAAGCGTCAGAAACTTGGCGAG
GTCGTCCGTTTTGCAATCGTGGGTGGTATTGCTACCGTCCTGCAATACGTCATTTATCTT
GCAGCCATGCCGCTGCTGGCAAACCTTATCCCTACATTGGGAAACAGCGACCACACACTG
GCTACTGTTGCCAACACACTGGCTTATATTCTCAGTTTCATCTTCAACTTCATTGCAAGC
ACCCGCTACACCTTCAAAGTGAAAGCCAATGCCAAGCGAGGGGCTGGTTTCACTTTCTCA
CATATCGTGAACTACAGTATGCAGACACTCTTCCTCAACCTCTTTGTTGGTTTGGGATTA
GCCAAACAGATGGCCATGATTCCTACGCTCTGCATCTGCATACCGGTAAACTTCCTACTG
GTAAGATTCTTTCTCAAGAAATAA
>89B_gene_id_80
ATGACTCACAATTTGTTAAAAGGCAAGCGTGGCATCATCTTCGGTGCACTCAATGAGGAA
TCTATCGCTTGGAAAGTAGCCGAAAAGGCTGCTGAGGAAGGTGCAACTATCGCACTCAGT
AACACAGCTATGGCCCTTCGCATGGGTACTCTCGACAAGCTCGCTGAACAAATCAACGCC
CCTATCATCGCAGCTGATGCGACCAGCGTTGAAGATTTGGAAAAGGTATTCATTGAGGCT
CAGGAGAAACTCGGTGGCAAAATCGACTTCGTGCTCCACTCTGTTGCTATGAGCCCTAAC
GTACGCAAGCACCGTACTTACGATGATCTCGATTACAATTTCCTGAATAAGACTCTGGAT
ATTTCTGCTATCTCTTTCCACAAGATGTTGCAGGTAGCCAAGAAGCTCGACGCCATCAAC
GAGTGGGGTTCTGTAGTAGCCCTTACCTACGTGGCTTCTCAGCGTACCTTCTTCGGTTAC
AACGATATGGCTGACGCTAAGAGCATGCTCGAAAGCATCGCCCGCAGTTTCGGTTACATC
TACGGACGTGAGAAGCACGTACGTATCAATACCATCTCTCAGAGCCCTACTGCTACTACA
GCTGGTAAGGGAATCAAGGACATCGAGAACATGATGGACTTCGCTGATAAGATGTCTCCT
CTCGGAAACGCCGTAGCTGAGGATTGCGCTAACTACTGCGTGATGATGTTCTCTGACTTC
ACCCGCAAGGTAACCATGCAGAACCTCTTCCACGATGGTGGTTTCTCATCAATGGGTATG
AGCCTCCGTGCCATGAACCAGTATGCCAAGGATCTGGCTCCTTATGAGGACGCGAACGGT
AAGGTTATCTACGGATAA
>89B_gene_id_81
ATGGATAAACTGATAGGAAGAAAGCTTGAACAGGCTAAACTTCAGGCTTGTATGGAGTCT
GAACGCTCTGAATTTGTTGTCGTCTATGGTCGTAGGCGTATAGGAAAAACGTTTTTGGTA
AGACGTTTTTTCAAGGACAACTATGCTTTCTCGTTTGTAGGAAAACATGAAATGAGACGT
GAACAACAATTGGCCGAGTTTGCTAAAGAACTGATGTGCTATTCTCATTCAACTTTTGTT
CCACAGCTGAAAAACTGGACAGAAGCGTTTGATGCTTTGCAAAGATTATTAGAAACTTAC
AACATTCCAGGAAAAAAAGTTGTTTTTTTTGACGAAATGCCTTGGATGGACACCCCCAAA
TCAGATTTCGTATCGGCATTGGAAAACTTCTGGAATGGATGGGCCAACATGCGTGATGAT
ATTGTATTGGTGGCTTGCGGATCAGCCACATCATGGATGGTGGACAAACTCCTGCATAAT
CAGGGGGGACTTTTCAACCGCATTACCCAAAAAATTTATCTTCGTCCTTTTAAACTGAGT
GAGATGGAGCAATATCTGGATGAAAAGCATTTTGGATGGAACCGTTATCAGATAGCCCAA
TGCTACATGATATTGGGCGGTATTCCCTTTTATCTGACATTGCTCAATCCCAAACTCTCC
CTATTGAGCAATATTGACGAACTTTTCTTTGCTGATGCTCATGCCATGCTGCGAACCGAA
TATAATGAATTGTATTCCACCTTGTTCAAACGTCCAGACAACTATCTTGCAGTCATCAGG
ATGCTGACCGAACGGAAAGAGGGATTTACCAGAAAGGAAATCAACGAGAAAACTAAATTG
GGTGGAGCTGCACTTTCTAAGATTCTGTCTGATTTGGAACAGTGTGATTTCATCTTTTCT
TATGCCCGTTACGGCAATGCCAAGAACAATGCAATCTATCGCATCAAGGATTTTTATACC
TTATTTTATTATAAATATGTGAATGGAATAGATACGAAAGACAGTCTTCGTTGGACTCAT
CTTTCATCTACGCCTCAGGTGTCAAGTTGGCAAGGCTTCAGTTTTGAACTTCTCTGCCTA
CTGCATTTGGATGAAATCAAGAAGGCTTTAGGGATAGATAGAATTCTCAATGATGCAAGT
GCTTGGCGTAGCAGGCAACCCGAACAGAATACGCAAATCGACTTGGTGATAGAGCGTGCC
GACCATAATATCAACCTTTGTGAAATGAAGTTTTCTTCAGGCATGTATGCTATTGATAAA
GGTTATGAGCAGAAATTGAGAGAACGCATGTCTATTTTCCTGGCAGAAACCATGACCAGA
TGCAGCACCCGCATCACCATGGTTACCACCTATGGAGTATTGCAGAACAAACATTCAGGC
ATTGTAAATGATGAAGTTTTGCTGGATGATTTGTTCGAATGA
>89B_gene_id_82
ATGAAAAGAATCGCAATGTTGATGGGGGGGGCAATTCTCAGTTGTGGAGTAGCCTTTGCT
CAAACATCCGTTACTGGTAAAGTTACCTCTTCAGATGATGGTGAGCCTGTAGTTGGCGCA
TCAGTCAGGATAATAGGTTCTAAGACTGGTACAGTAACCGACATCGATGGAAACTTCTCT
TTGAATGTTCCTGCTGATGCTAAGTTGGAGATTTCATACATCGGTATGAATCCACAAACT
GTCAAAGCAAGTTCTAATATGAAGATTGTTTTGACTTCTGATAACAAATCACTTGATGAA
GTCGTAGTTGTTGCTTATGGTACGACAACTAAGGCATCCTTTACTGGTTCTGCTGCAGTA
ATGAAGGACAAGGATATGTCTGCAGCAAAGTCTTCACTTGTTAAGTCACTCGAGGGTAAA
ATGGCTGGTGTCAATCTTGGTGCTTCTACAGGTGACCCAGGTTCAGACCAAAGTATTTTG
ATTCGTGGTATTGGTTCTATCCATGGCTCTACTCAGCCTTTGTTTGTCATTGATGGTATT
CCTGTATCAAATAGTGATATGGAAAATGCTGGTGGTCATACCCGTTCTCAGTCTATCTTG
TCTTCTATCAACCCAAATGATATTGAAAGCATGACCGTATTGAAGGATGCTGCCGCATCT
TCACTCTATGGTTCTCGTGCAGCCAATGGTGTCATTATCATTACTACCAAGAAAGGTAAG
GAAGGTAAGACACATGTCAACTATGATATGCAGATCGGTTGGAGTAATATTGCCAAAAAG
AGTGCATTCGAGACCATGAATAGTGTTGAGTTGAAGGAGTATTGGACTGATGCAGTCAAG
AACTATTTTGAAATGTATCCAAATGCATTGAATGCATATTATCCTGGTATGGATGCTTCT
GCTGCAGCTTTAGCTGAAATCCAATCTGGCTATTTTAGTAATTATGACTCTAATGAGACA
ACAGACTGGTTTAAGGAAATTTACCGCACAGGTTTCACCACAGACCATCAGATTTCTATT
GATGGTGGTAATGACCGTACGAAATTCTTCACCAGCTTTGGCTATAATAAGGTGAATGGT
ACTGTAAAGGGTAGTTCTTTTGACCGTTATAGTGGTCGTTTGAATTTGGATCATAAAGTA
ACAGACTGGTTCAAGGTTTCTGCAAAGGAAATGCTTTCATTTACCAATACTTCAGGTTTC
CGTGATCAGGGTGACCAGGCACAGGGATTTGGTACAAGTTCACCAATGTCTGTTCTTTTC
TCAATGGACCCTACTGCCAAGGTAAAGAATGAAGATGGTTCATATAATGCAAGCGCTTCT
TTCTCATCTCAAATCTCAAATCCAAACTTGATGTATGGTGATGTAAAAGATCAGGGCGAT
CGTTCAGAGACATTGGATGCAGAATTGATGCGTAGTTTGACAAATGTTGAAGGTGAATTA
AAGTTGCCATACGATTTGACTTTACGTTCAGTCTTTGGTTTCGACTATATGAGCAACAGT
ATCCGCGAGTTCTGGGCTCCAAAGAGTGTAAATGGTAAGGCTCAGAATGGTATTGGTTCT
CGTAGCGTTTATACAAGTAAGACTCTTACCTCTTCTACAACATTGAATTATAATCATTCA
TTTGGTAAGCATAATCTTGCTGCAATGGCTGGTTTTGAGACAGAGAAGCGCGACTTGTTG
ATATTGTATGCTTCTGCTCAGAATTATGCTGCTGCATTGCCAGAGTTGTCTAATGGCCAG
TCTAATAGCAACTCCAGCATGAGCTATACTGCTGCAATGATGTCATGGTTGGGTAGTTTA
AACTACAACTATGATAATAAGTACTATTTCTCTGCAAGTTATCGTCGTGATGGTTCTTCA
CGTTTGGCAGCAGACAACCGTTGGTCTGACTTCTTCTCTGTATCTGGTGCTTGGCGTATC
AGCAGTGAGGAATTCTTGAAGGACAATGATTTGTTCAGCGATTTGAAACTTCGTCTTTCT
TATGGTACTAATGGTAACCTGCCTACAGATTATTATGGTTATATGGGTACATATTCTACT
TCTGGTGGTTATGGCTCACAACCTGCAATTTTCTGGGGTCAGATGGCTAATGAAAAGTTG
AGCTGGGAAAAATCTCACAACTTCAATATCGGTTTGGATTGGACTTTGTATAATCGTGTG
ACATTGACTTTCGATTATTACAACAAGTTGACAAAAGACCTTCTTTTCCAGATGCCAGTA
TCATACGCAACTGGTTTCAACAGTTATTGGAATAATATCGGTGAGTTGAAGAATCAGGGT
CTTGAATTCTCTGTAAGCTCTCAGAATATTCGTACAAGTGATTTCTCTTGGACCACAGAT
TTCAATTTGACCAAGCAGAGCATCAAGGTCAACAAGTTGCCTAATGGTGACGATGTTCAG
TATGGTGATGGTAATATGTACTTGCTCCGTGAGGGTGAGTCTATGCATACATTCTATTTG
CCAAAAGCTAAGGGTGTAAACTCTGAGACTGGTTTGATGGAATTCTGGATTGACCCAGAG
GATGAGTCTAAGGGTGTAACACCTGTTTATTCAAAGGCAGGCAAAACTATTGTCGGTAAG
GGTGTTCCTGATTGGATTGGTGGTATGACCAATACTTTCCGTTACAAGGACTTTGATCTT
TCATTCATGATTTCTTATCAGTTTGGTGGTGATTTGTTCGATTATCCAGGTTACTTCTTG
ACTTATAGCGATGGTGTTCGTATGGGCACATTCAATATGTCTAAGCGTGTAGCAGGTAAT
TATTGGAAAAAGCCAGGTGATGTAGCAGAGTTCCCTAAGCCAATTATGGGTAATCCTTAT
CGTTCAGATAAGTTCTCTTCACGTGAAATTATCTCTACAGATAATATTCGTATGCGCGAT
ATTACTATTGGTTGGACTGTGCCATATTTCAAGAAGAGTATCAGCAATTTGCGCGTTTAT
TTCCGTGCAACCAATCCTTTCTTGATTTACAATGCAGCCAAGGATTTGGATCCAGATGTA
GATGTCAATGGTTATCGTCAGACTGATACTCCAACAACACGTCAGTTCCTGTTCGGTCTC
AACTTCAGTTTTTAA
>89B_gene_id_83
ATGAAAAAGATATATTTAGTATTGGGTATTGCTGCAAGCATGATGTTCTCTTCATGCAGC
GACTTCCTCGATAGAGAACCTTCTACAGAACTACCTACCAACTCTGCTATTAAGAGTACT
TCTGATTTGCAGAATGCCGTCAATGGTATTGGCTATGTCCTCTCTGGTTCTTTGGTTGGT
TATGATAGAATGTCATACGCCTCTGAGTTTACTCTTTTTGGTGATTTGCGTACCAACGAT
TTCATGGCTCCTTCTTCACAGGGACAGACAGATGAAATCCGTCAATATGCTTATTCTCCA
AACGGAACATATCCTGATGCAGGTTATCAGATTTTCTATAAGGCATTGTCAAATGTAAAC
AGTGCTTTGGAAGCTGTTCCTAATGTGGAAGGTAAGCAGGCTACAATTGACAATCTCAAA
GGTCAGTTGATTGCTTGGCGTGGTTTGCTGCATTTCGACTTGGCTCGTATGTTCTGTTAC
ATTCCAACAACAGTGGATAATCCTTCAAACTCTTTGGGCTTGGTTTTGGCAGACAAAACT
TTCCCACAGGATTATAAGGGTACTCGTACAGATTTGAAAACAACTTACGACTACATTATT
CAGCAGTTTACCGATGCACTTCCTTTGCTGAGCAAAACTTCTGATGTAGGTTACTTTAAT
TATTATGCAGCTTTGGCTCTTCGTGCTCGTGCTTACCTTTATGCTGGTGAATACACCAAG
GCTCTCGCTGATGCTAAGGAGGTCATAGATCATGCTGGTGAAGCAAGTTATGAACTTTAT
ACTCGTAGCAATTATGTTTCTGCTTGGGCAAGTGCAGGAACCACAGAGTCTCTTTTTGAG
ATGAAACTTTCTTCTGAGTATAATGCTCAACGTTATGGTCCTGGCTATTATACAGATGCA
ACAGGTTATCCTGAGTGCGCTTTCAATACTAACGGCTATTTGTACAAGTATCTTTCTTCT
CATCCAAAGGATGTACGTTCTGGTCTGATTAAAAATCAGACAGATGCTAAAGAGTATGAG
GCTGCAGCAGGTTATTATCCTGCCAAGTATCCTGGTCAGAATGCTAATATCTACGTAAAT
AATCCAAAGATTATCCGTCTTTCTGAGGTTTATCTGATTGCTGCAGAGGCTCAGTGGCAC
ATTGACAATCCTGGTTCATACACTTTGACAGGAACAAGTGCTGCAGCAGCTGAATACATC
AATGCTATTCAGAAAAATCGTATTGAAGGATATGAGGATGTTACATCTGTAACTCTTCAG
GATATTCTTCATCAATATGAGATTGAGTTGTTCTGCGAGAACCAGATAACTTATGCATAT
TGGCGTAATCACCAGAGTGTAACAAGTGGCGATGAGGAAGAAATCAAGTATAACGATTAT
CGTACTATCTTGCCTATTCCTCAGGCAGAGCGTGACTTCAATAAGGAACTGCAGCAGAAT
CCTGAGTATTAA
>89B_gene_id_84
ATGGAGATAAAACGTAATATTCACTTAAACAGAATCATTGCCCGCAAGGGTAATGGCATG
ATAAAGGTAATAACAGGAATGCGTCGATGTGGCAAATCATACCTTCTCTTCACCTTATTT
CATAACTATCTCTTAGAACAAGGAGTAGATGAACAGCATATTATCAAGGTTGATATGGAA
GACCGCCGTAATGCCGCTCTAAGAAATCCTGATGCTTTGTTGAACTATATAGATTCAAGG
ATGACAGACTCTCAACAATATTACATCCTCCTTGATGAAGTACAGTTGGTAGCAGAGTTT
GAGGATGTACTCAATAGCTATCTCAAAATCACAAATGCAGACGTTTATGTAACAGGTAGC
AATGCAAAATTCCTTTCTAAAGATGTAATTACAGAGTTCAGAGGACGAGGCGACGAAATA
CGTATCACGCCTTTAAGCTTTCAAGAGTTTATGTCTGCAAAAGAAGGTAATCGTGAAGAT
TTATTGAATGAATATCTCACCTATGGTGGACTTCCACAAGTGGTCACAATGGATGAAATT
GAGCGAAAAGTAGAGTACCTCAAGAACCTTTTTACTCATACCTATATCCGTGACATCAAG
GAACGATATGAAATAAAGAAAGATGACGATTTGGAAGAGCTAATCAACTTGGTCGCCTCA
AATATTGGCAGCCTAACCAATCCAACAAAGTTGGAAAATTGCTTCAAATCTGTCAAACAA
AGCTGTCTTTCAAAAGATACCATCAAGAACTATATAGACTTGATGCAAGATGCTTTTATC
ATCGAGAAATCCATCAGATTTGACATCAAAGGCAAGAAATACATTGACACACCATCAAAA
TATTACTTCACAGACTTAGGGTTACGTAATGCCAGACTTAATTTTCGCCAGACAGAATTT
ACACATCTCTTGGAAAACGCAATATACAATGAATTGCGTCTTAGAGGCTATTCTGTTGAT
GTGGGACAAATACCAATTTTTACGATTGGAGAGGATGGTAAGCGGCAACGCAGTACATTA
GAAGTCGATTTCGTTTGCAATCTGGGCTATAAGAGATACTACATACAGTCTGCCTATGCC
TTGCCAACAGAAGACAAAATGAAACAAGAGTTCAACTCTCTTTTGCGCATAAAAGACAGT
TTCAAGAAAATCGTCATCGTAGGAACGCCCACTCCGACTTACCAGAACGAGGAAGGTATC
CTTACCATGAACATTTATGATTTCTTGATGAATCCAGACAGTTTGAACATCTAA
>89B_gene_id_85
ATGAAAATAGTAGAAAGAAATATGGTAGGCAAGAAGAGCCAAGAGGCTTGTGAGGATGGT
ATCGTCGTGACTGATGATTTCATCGCTGTGATTGATGGAAGTACGAGCAAAACTCCTACG
CATCTTTCTCCCGACATGAAGAACGGACGCTATGCAATGGTGCTCATCTCGGAATTTATC
AAAAAGGAATTAAAGGCTGAGGCTTCTGTTGATGACTTCTGTCAGGGTGTTTCTTCCTAT
ATATATAATAAGGTGTATAAGACTTTAGGCATGGAAGAGCGGATGAAACTGCATCCTGAA
GAACGACTCACTGCTTCTGCTATCGTCTATTCCTGCGCCAGGAGAGAAGTGTGGATGGTG
GGTGACTGTCAGGCATTCATCGGCGGCAAACTTTATGAAAACAACAAGCCTTTCGAGGAA
GAGATTGCTGCCAGACGTGCAAGTCTCATTCGACAGGGAATGCCACCGGCAGATGCACGC
AAGGCTATTGAAACGCTGCTTATTCAGGCGATGCTCGACGGACAGAACTCTCATTATGCG
GTAATCGATGGATTTCCTATCTACCGTGAGGGTGTAAAGGTCATTTCTCCAGCCATAGGA
GAAATTGTTCTGGCAAGCGATGGATATCCGTTCCTGAAACCAACTCTTGCTGAAAGCGAG
GCTGCCCTACAGGCTCAACTCGCAGCCGATCCTCAAAACATTTCCTCTTTCCTTGCCACT
AAGGGACTGCTGGAGGGCTATCACAGTTTTGACGACCGGTCTTATATCCGGTTCAAATAA
>89B_gene_id_86
ATGGAAGAGATAAGAAAATACCCAGTAGGAATGCAAACCTTCTCTGATATACGAGAGGGT
AATTATGTGTACGTTGATAAGACAAGGTATATTGTCGATTTCTTGCGTAATGGTTCTAAA
TATGTGTTTCTGAGTCGTCCTAGACGATTCGGTAAGTCGCTTTTTGTCTCTACGCTCCAG
GCATATTATGAGGGCAGGAAGGAACTGTTTGATGGTTTGGCACTTGGCGAATATGAGAAA
GAATGGGTGAGGCATCCTGTTCTTCACTTCGACATGAGTACTGCCAAAAATCAGACACCC
GAGGGGTTAGAAGAGATGCTGGGCTACATGCTTTCTGAATACGAGCAGGTCTATGGACGT
GACGAATTGGCGGTGCAACCGAGCCAGCGTTTGCAGTCTTTGGTTAAGCGTGCCTATAAG
CAGACGGGGCAAAAGGTGGTCGTTTTGATAGATGAATACGATGCTCCTCTCTTGGATGTC
GTGCATGAAAAGGAAAGTTTGATGCCATTGCGCTTGGTTATGAGGAAGTTTTATAGCCCA
TTGAAATATTTAGACCCTTGGCTGGAATTTATCTTTATTACGGGTATTACCAAGTTCTCT
CAGTTGAGTATCTTTAGTGAGATCAACAATTTGGATAATATCAGCATGTTCGACCAGTAT
TCTGCTATCTGTGGTATCAGCAAGACAGAACTTCTGACAGCGATGAAGCCTGATGTTGAG
TTGTTAGCCAAGTCTTTGGGAAAAACTTTTGATGAAACGGTTGCCGAGTTGAGTTCATAT
TATGATGGTTATCATTTCAGTAAAAAATCAGAAGATGTGTTCAATCCGTTTAGCCTGGTT
AAAGCTTTGAGAAGTCAGGAAATAGCAGCTTATTGGTTTAGTTCAGGTACTCCATCTTAC
ATTATCAACACTTTACGCAAACATCATGTGGGTGTGATGGATATTGAACAGAAATCTGTA
GGAGTGGATGATTTCGATGTCTCTCCTGAGCAGATGACTTCAGCTTTACCATTGCTTTAT
CAGAGTGGGTATCTCACCATCAAGAAGTATAACCCTATCTTGCAGAGCTATCAGCTGGAT
TATCCAAACAAGGAAGTGTGTGTGGGGATGATTCGCTCCTTGGCTCCTAACTATCTCTCT
CCAATATCGTTGAACAATAATAGTTTCATCTTCGATTTTTTGGAGCAACTATATGACAAT
AACATGGACGGTGCGTTGCAGAAAATGCAGGCTTATCTTGCCAGTATCTCCAATCGACTT
GCCAACAAGAACGAGAAGGATTTCCAAACGGTCTTTTATCTCATCTTTAATTTGATGGGT
GCTTACATCTTGGTGGAGGAGGATAGTGCAATAGGCAGAGCAGATGCCGTTCTTCACATG
CCAGATACCATTTATGTGATGGAACTGAAGTTTGATAAGACGGCTGAGGAAGCTTTGCAA
CAGATAGATGATAAAGGCTATCTCATTCCTTATTCTGCTGATGGCAAACGACTGGTAAAA
GTAGGAATCAACTATGACAGCCAGAAGAGAACCATTGGTGAATGGAAGATAGTAGAAGGG
TAA
>89B_gene_id_87
ATGGAACAGAAAAATTTCAAACGCACCACTGTGACGGCAGCTTTGCCATACGCCAATGGT
GGTGTACATATCGGACACCTGGCAGGTGTATATGTGCCAGCCGATATCTACGTGCGCTAT
CTCCGACTCAAAAAACAAGACGTTGTTTTCATCGGTGGTAGTGATGAGCACGGTGTGCCT
GTAACCATCCGTGCCAAGAAAGAGGGCATCACCGTACAGGAGGTGGTGGACCGCTATCAC
AATCTGATCAAGAAAAGTTTTGAGGACTTCGGCATTTCCTTTGATATCTATAGCCGTACA
ACCTCAAAAGTTCACAATAAGTTTGCTTCTGATTTCTTCCGCACTCTCTATGATAAGGGC
GTGCTCGAAGAGAAGGTAGAGGAGCAGTTCTGCGATGAGGTAACAGGAGAATTCCTCACA
GACCGTAACATCGTGGGTACTTGCCCTCGCTGTGGTGCTGAAGGTGCCTATGGTGACCAG
TGCGAGAAATGTGGTGCTACACTTTCGCCTGAGGAGTTGATCAACCCAACCAACAAGAAC
AATCCTGGACACGGTCTCGTGAAGAAGCCTACCAAGAACTGGTATCTGCCTTTAGGAAAG
TATCAGGACTGGCTGAAGCAATGGATTCTGGAAGGTCACAAGGAGTGGAGAACTAATGTT
TATGGTCAGTGCAAAAGCTGGCTTGACATGGATTTGCAGCCTCGTGCGATGACCCGCGAC
CTGGATTGGGGTATTCCTGTTCCTGTGGAGGGTGCTGAGGGTAAGGTGCTCTACGTATGG
TTTGATGCACCTATCGGTTACATCTCAAATACCAAGGAACTCTGCGATGCACAGCCTGAG
AAATGGGGCACATGGCAGAAATGGTGGCAGGATCCTGAGACTCGTCTCGTTCACTTCATC
GGTAAGGACAACATCGTGTTCCACTGCATCATCTTCCCTACTATGCTGAAGGCACACGGC
GACTATATCCTGCCAGACAACGTGCCTGCCAACGAGTTCCTGAATCTTGAGGATGATAAG
ATTTCTACCTCTCGCAACTGGGCAGTCTGGTTGCACGAGTATCTCGTAGATCTCCCTGGC
AAGCAGGATGTTTTGCGCTATGTATTGACAGCCAATGCTCCTGAGACCAAGGACAACAAC
TTCACATGGAAGGATTTCCAGGAGCGCAACAACTCAGAATTGGTTGCTGTTTATGGTAAC
TTCGTAAACCGTGCTCTCCAACTCACTAAGAAATATTGGGGCGGTGTAGTTCCTGCTTGC
GGCGAACTGCAGGAGGTAGATGAGAAGGCTATTGCTGAGTTCAAAGACGTGAAGGAGAAG
GTAGAGCAGTATCTCAACGTATTCAAATTCCGTGAGGCTCAGAAAGAGGCTATGAACCTC
GCCCGCATCGGTAATAAATACATCACAGAATGTGAGCCTTGGAAGGTTTGGAAGACCGAT
CCTAAGCGTGTGGAGACTATCCTGAATATCTCCCTCCAGTTGGTTGCCAACCTCGCCATC
GCTTTCGAACCATTCTTGCCTTTCTCTTCTGAGAAACTGCGCAAGATGATCAACATGCCA
ACTTTCGAATGGACCCAGTTGGGCAGCACAGACTTGCTCAAGGCGGGTACTCAGCTCGGT
GAGCCAGAGTTGCTCTTCGAGAAGATTGAGGATGAGGTCATCGAGAAACAGTTGCAGAAA
CTCGCTGACACCAAGAAGGCTAACGAGGAGGCTGAATACAAGGCTGCACCTATCAAGCCA
GAGGTCAGCTTCGATGATTTCGAGAAGCTCGACATTCGCGTGGGCCATATTCTGAACTGC
GAAAAGGTGAAGAAATCGAAGAAACTCTTGAAGTTCACCATCGACGATGGTTCTGGCGTA
GAGCGCACCATCTGCTCAGGTATCGCAGCCTACTACGAGCCAGAACAGCTGATCGGCAAG
GACGTATTGTTCGTAGCCAACTTTGCTCCTCGCAAGATGATGGGTATCGAGAGCCAGGGT
ATGATTCTGAGTGCTGTCAACTTCGACGGAAGCCTCAACGTTACCTCTCTCCTTGGCAAG
GTTAAGCCAGGAAGCCAGGTAGGATAA
>89B_gene_id_88
ATGTTAGTCAAAACTTATTGCGCCGCAGTCAATGGATTGGACGTGACTACGGTAACCGTG
GAGGTCAGCCTCACACGAGGAGTCCAATATCATCTTACGGGACTTGGAGACGAGGCCGTA
AAAGAGAGTAGAAGCCGCATATCAGCAGCCTTGCAGTATAGCGGTTTCAAGTTTCCTGTA
GCCGACATCACCATCAATCTGGCTCCTGCCGATCTCAGAAAAGAAGGCAGCAGTTTCGAC
CTGCCCCTTGCTGTAGGTATCTTGGGGGCAAACGGCGATGTACCCGAAACGCATTTCAAG
GAATTTATGTTTGTAGGCGAATTGAGCCTTGATGGATCTCTTCAGCCCATCAAGGGTGCG
CTCCCTATAGCCATCAGAGCCAGAGCTGAACATTTCAAGGGATTGATTGTACCGAAACAG
AATGCGAGGGAGGCGGCTGTGGTCAATAAGCTCGAAGTCTATGGCATGAGTACGCTGGCA
GAAGTGGTCAGTTTTATCAGCGACAAGCAGAATTTCGTTCCTACCATCGTAGATACACGC
AAGGAATTTTATAAAAACCAAACCCATTGTGACCTCGACTATGCAGACGTTAGAGGACAG
GAAAATGTGAAGCGTGCGCTGGAGATTGCAGCAGCAGGCGGGCACAATCTCATCATGGTA
GGTCCTCCGGGATCCGGAAAATCCATGATGGCCAAGCGTTTGCCTTCTATCCTTCCACCC
CTCACCCTATCTGAAAGTCTGGAGACCACTCAGATACATTCCATCGCAGGGAAATTAGGC
AAGAACGTATCTCTGATCTCCCAACGTCCTTTCCGTGCTCCCCACCATACGATCTCACAG
GTAGCACTGGTAGGAGGAGGAACCAATCCGCAACCAGGAGAAATCTCTCTGGCTCATAAC
GGTGTGCTTTTCTGTGACGAATTACCGGAATTTAACAAAACCACGCTGGAGGTACTCCGC
CAACCATTGGAAGACCGACATATCACTATCAGCCGCTCCAAATATTCTACAGATTATCCC
TGCTCATTCATGTTTATAGCAAGCATGAATCCGTGTCCGTGCGGTTATTACGGAGATCCT
ACCCATCATTGCGTCTGCACCCCCGGTCAGATCCAACGATACATGAACAAGATTTCGGGT
CCATTGCTCGACCGCATCGACATCCAGTGTGAAATCACTCCCGTACCTTTCAAGGATATT
TCAAAAGCAGCTCCGGGAGAGCCAAGTGCCAACATCCGGGAACGAGTCATCAAGGCAAGG
GAGATACAAGCAGCAAGATACAAGGACTACAAAGGTATCCACTGCAATGCCCAGATGACA
GAAAGGATGATTCACCAGTTCGCAGAACCCAATGAAGCTGGCATAGATATGCTTCGCATG
GCAATGGAGAAACTCTCTCTATCTGCCCGTGCCTATAGCCGTATTCTGAAAGTAGCAAGA
ACCATCGCCGACCTGGAAGGTTGCGAGCATGTGGAACTGCATCATCTGGCAGAAGCCATC
GGCTATCGTGCACTCGACCGTGGAGATTGGGCAGAAAGAGGGCATATATAA
>89B_gene_id_89
ATGGCTGTGCGGGTTCGAGTCCCGCTCGCGGCACTCTCCCCTTTAAATTTTTCATCTATG
AAAAAATTTGCTTACATCATATTTTTATTCGCTACGCTTTTTCTCACCTCTTGCGGTGTA
AGTAGTGGTCATTTTAAGTTTGAAGGCAAATTTTTAAATATGAATCAAGGCGAATTTTAT
GTTTACAGTCCGGATGGTGGTATCAATGGTCTTGATACAATCAAGGTTGTAGGTGGCCGT
TTCACCTATGAGTGCGACTGCAAGAACCCTTTCACGCTGATGGTCGTATTCCCTAACTTT
TCCGAGCAGCCTATCTTCGCAGAGTCTGGCGCTTCTGTCGATATCAAAGCAGACGCATCC
CATCTGAAGGAACTGTCCGTTAAGGGCACCAAGGCAAATGAGCAGATGAACCAGTTCCGC
GAGAACATCCTCAAGCTCTCTCCTCCTGAAGAAAAGGCAAAGGCGGAACAGTTTATCAAA
GACCATCCAGAGTCTATCGTCAGCACTTATCTCATCAGAAAGTATTTCGTCAATACCTCC
CAGCCTGATTATGCCAAGGCCTATACATTGACGACAAAGGTGGCAGAGGCACAGCCACAG
AATGGTAGCTTACAGAAGATGCTGCAACAGTTGAAGCAGTTGAAGACAATAGATACTGGC
AGCCGCCTGCCTCAGTTCACGGCATACGACATCCAGGGCAAAATGGTTTCCAGTACTACC
CTCCTCAGTGCTCCAGTAGCAGTTATCAGCACCTGGGCATCCTACAATTACGACAGTCAG
GACCTGCTCAGAGAATTGAAGAAGCGCATGCAGGATTCCAAGGGTCGCCTGAAATTGATG
AGTATTTGCATCGACCCATCAGCCACAGACTGCAAGCGAAATCTTACAAGAGACTCTATC
TCCTGGCCAAACATCTGTACTGGCGATATGCTGGAGGACAAAACGCTGCAGAAGTTGGGC
ATGACCGCAGTTCCAGACGTCATCGTCTTGCAGAACGGCAAGATTGTAGCCCGGGGACTG
AAGCGTGAAGAACTGAAGCGAAAGTTAGACCAGCTGCTAAAATAA
>89B_gene_id_90
ATGAATCAAAAATATTCCTATACATATAATAAGGTGAAGAGCATGGTCGCAAAAGCCATG
TTCTCCACCTTATTTCCTTTACTGCCCCTATCGATGGGCATTTCCACTCTTACTTCCTGT
GGAGCGGAAGACAGCATCAGCCGTCGTTTTCACTGCCGCTTTACGTTTCATACGCAGAAC
CATCCCGGCAATACGTTGGAAATAGCTCTCAACGGCTTTGGTACCTACACCTTCGTCAGC
GCTTCCTACAAAAACAACATCTGGCATATCTACTCTACCCCCAACGATGGCAGGAACAAG
ACAGAAGACATCCGCATCACCGCAGCTACCGAACTGCAATATGCCAAGGTTTACAATTTA
GGCGCTAACAACGGCATTATCATCGGCAACAGTAATTTCAATAAATACAGAGCCTACGAC
CGCCAGTGCCCAAACTGCATCGACCAGTATGGCGGTACCAACTTTCCCCTAAACTGGAAT
TCTTCCAACCGCCAACAGGTAATCTGCGCCAAGTGCCACCGCATCTACGACTTAGAGTAT
GGCAACATTATCGACGGAGCCGATGGTAGCCGCCTGATGGAATACAGCCTCTCGTATGGA
ACTGCAACGAACGGAACGGGCAAAGTTATAAGTGTTTATAATTGA
>89B_gene_id_91
ATGGCACATAAACTTTGGGAAAAGAACTTTGAAGTAAACAAGGAAATCGAACGTTTCACC
GTAGGCCGCGACCGCGAGTTGGACCTCTACCTCGCCAAGTATGACGTACTGGGCAGTATG
GCTCATATCACCATGCTGGAGAGTATCGGACTGCTGGAGAAATCTGAACTGGACCAGCTC
TTAGCTGAGCTCAAACAGATTTATGCCATCGCCGACAAGGGCGAATTTGTGATAGAAGAC
GGTGTGGAAGACGTACATTCCCAGGTTGAACTGATGCTCACCCAGAAGTTGGGCGAGATG
GGCAAGAAGATCCATTCCGGCCGTTCACGCAACGATCAGGTACTTGTGGATCTGAAGCTC
TTTACCCGCCACGAACTCAAGGAGATAGTAGATTCCGTCAAGATTCTCTTCGATGAACTT
ATCCAGAAGAGCAACCAGTACAAGGATGTACTGATGCCGGGTTACACTCATCTCCAAGTA
GCCATGCCTTCCTCTTTCGGCCTCTGGTTTGGTGCTTATGCAGAAGGACTTGCCGACGAC
ATGCTTTTCCTGCAGGCAGCCTACCGCATGACCAACCGCAATCCGCTCGGAAGTGCAGCC
GGCTATGGCAGCAGTTTCCCGCTCAACCGCACCATGACTACCCAGTTGCTCGGTTTCGAC
AGTATGGACTATAATGTGGTCTATGCACAGATGGGTCGTGGCAAGATGGAGCGCAATGTG
GCTTTTGCCATGGCTACCGTGGCAGGAACACTGGCCAAGATGGCTTTCGACGCCTGCATG
TTCAACTGTCAGAACTTCGGCTTCGTCAAGTTGCCTAAGGAGTGCACCACGGGTTCCAGC
ATCATGCCTCACAAGAAGAATCCAGATGTATTCGAACTGATTCGTGCCAAGAGCAATAAG
CTCCAGAGCCTTCCACAGCAGGTGATGCTCATCATGAACAACCTGCCAGTAGGCTATTTC
CGTGATCTTCAGATCATCAAGGAAGTATTCCTTCCAGCCTTCGGTGAGCTGAAAGACTGC
CTGCAGATGGCAGCCTATATCATCAACAAGATGGAAGTGAACGAGCATATTCTCGACGAC
CCTCGCTACGACCTCATGTTCTCCGTAGAGGAAGTGAACCGTCTGGCAGCCAACGGAATG
CCATTCCGTGATGCCTACAAGACCGTAGGCCTGGAGATTGAGGCTGGTAACTTCACACCT
TGCAAGGACATCCATCATACCCACGAGGGCAGTATCGGCAACCTCTGCAATGACAAGATA
GAGGAGCTGATGAACCACACCCTCTCCGAATTCCATTTCGAGCGTATGGAGAATGCAGAA
AAGGAACTTTTGAAGTGA
>89B_gene_id_92
ATGAGTACAAGTACATTCGAAAGTAATATCAAACAGATTCCTCATAAGCAGGAATCTGTT
TTCAATACATTGAGCGACCTCAACAACCTGCAGCGCCTGAAGGATAAGTTTGAACAGGTG
AAAGACCAGATTCCAGCCGACAAGCGTGAGCAGATGGACAAAATCAAGGACCTCAAGTTT
GATACTGACAGCATCTCTATCACCGCCCCTATGGTGGGGGAAATCAAGATGCGCATCATC
GACCGTGAGTTTCCTAAGACCATCAAGTTTGAGACCGAAAACAGTCCTGTACCATTCAAC
TTCTGGATTCAGTTGCTCCCTACGGGCGAGTATTCCTGCAAGATGAAGCTGACCATCAAG
GCTGAACTCAATATGTTTATCAAGGGAATGGTGAAGAAACCGCTGACTGAAGGCATCGAG
AAGATAGCTGATGCTTTGGCGATGATTCCATACGAGGATTAA
>89B_gene_id_93
ATGGACAAACTGAAGAAAGAATTTGCATCAAAGTTATTGAAAGTAAAGGCTATCAAGTTG
CAGCCTAACGATCCATTTACATGGGCTTCTGGCTGGAAGTCTCCTTTCTATTGTGACAAC
CGTAAGACTCTGTCTTTCCCAGAGTTGCGCAACTATGTGAAGCTCGAATTGGTACACGCC
ATCCTTGAGCAGTTCCCAGAGGCTGACGCCGTAGCCGGTGTTGCCACAGGAGCCATCGCA
CAGGGTGCATTGGTAGCTGATGAGCTGAACCTGCCTTTCGTATATGTACGTTCTAAACCA
AAGGATCATGGTATGCAGAACCTCATCGAGGGTGAGTTGGATCCTTCAGCTAAGGTTGTT
GTAGTAGAAGACCTGATTTCTACTGGTGGCAGTTCTCTCAAGGCCGTAGAGGCTCTCCGC
AAGAACGGTAATGAGATTGTGGGCATGGTAGCCAGCTACACCTATGGTTTCCCTGTAGCA
GAGAAGGCATTTGCTGATGCCAATGTCAAGCTCGTTACACTCACCGACTATGAGCACGTA
GTGGCAGAGGCTCTCGAGACTGGTTACATCAAGCAGGAAGACGTTGAGTTGCTCCACGAG
TGGCGCAAGGATCCAGCCAACTGGAAGAAGTAA
>89B_gene_id_94
ATGACAAAGCAACCGATTCTAACTTTTTTAGGGGTGATGGCTCTCTCCGCATGGACGGGA
AATGCTGATGCCCAGAGTGAAAACCAACGTACGGCACATGCAGCTATGTATCTGCAACCG
GTAACGGGAACTACGACGATTCCCTTCGACTGGAATGATGCGGGAAAGGAATTCCGCATC
AGATGGGGCTTGGATACAGCATGGGACGATGTGAGCAATGTGCGCCGTGGAACCAATTTC
ATAGGCAAGGAAAACATGGCGACGGGACGTATCTCCTTCCAGCCAAGCGACCTGGTGGAT
GCCGACGGTAATCTTTCTGCCGCACAGAAGCAGGCCCTTGACTTGCGTATCGCTCATATC
AAACGCTCAGGAGTGACTACTGTGGCCATCAACTGTGACCATGAGAAGCTCAATGCATCT
AACTACAAGGGCAAACCTGAACAGTGGTACAAGGTAATCAAGGCTTCCGTAAAGTATGCC
CAGTCCAAAGGACTCACCGTGGAGAGCATTGCGCCCTTCAATGAGCCTGACTATACTGCC
TGGAATGAAGGTTCGAATACTGATTTCTTAAGTATCTGCAAGAAAATCAGAGCGGATAAG
GAACTGGATGGCATCCGTCTCTGTGGTGGTAATACGCTGAACTGCGACCAGGCGCTCTCC
TGGTATAATTATCTCAAGACTTATCTCGACGAAGGAAATACGCATCAGTTGGCGGGTTCC
TTCGACAATTATGCCGGCTTCTTCCAGAAAGTGAAGCAAGATGGAAAGGTGGCTACTGCC
GATGAATTGCACAATGTGGGCGAGGCTATCGTAGGCATTGAATATGGTATGGAGAATGGT
ATCTGGTGGGGCTTCGATGGTGTTGCCAGAGGTGAATTCTGCAAGGCAAATATGGAAGGT
GGAGCCAGATTGGGTTATGCTGAAGACCGTGAAAGTTGGACTTCCGCAGCTGTTTATCGC
CTGCCAGACGGCAAGGTGAATGGTTTCTTGGGTTCTTCTGAGCGTCAGGCTACTACCCAT
ACCTATGATTTTGTTTCCAAGGGACGAGATGTCTATTACGATGGCTATGGTCCGATGAGA
TGTTTCTCTGTGACGATGCCTGGCGGTACGGGTTATCAGCAGGGACAGACAAATGCCGAA
CGCATGGTGCGTATTACTCAAGGTGAAGACGTGGCTCCTTATCCGATAACTAAAGGCGAG
TATGTGATTGTTAACAGATATTCGGGAAAGGCATTGCAGGCTTCTGGTAATCCTGTGCCA
GCGGGTACAACGCTGACTCAGGGAACTGTGTATAAGAATGCGCCTTCTTTTCAGCGATGG
CTGATAGACCCTGTAAAAGAGACAGTCGGCGGTGATTTCAGCTATTTCACCCTGCGCTGC
TCCAATAATCCGGAAATGTATGCAGACCTGCTAAACTGGTCGCTCGAAGAAGGTGATGGT
CTGGTTGCCTACAATGGTACGGTGGGTGCCAACAAGCAGTGGATATTGGAATATGCCGGC
AATGGTGATTATTACATCCGTTCACGTCATTCTGGTCTGTATCTCCAGTCCAACAATACA
ACGGATGGTACGAAAATTACACAGGCGGCTCTGAATACGAAGGGCAACCAGCAGCGCTGG
CGCATCCTGCCGTCAGATGTGAAGTATGACGGAACGGCTCCGAAAGCTACGCAGGGACTG
ACGGCTACGGCACAGACTGCTTCTGTTTTGCTGAACTGGGATGCTAATACGGAAACAGAC
TTGGATAGCTATCGTGTGCTCCGTGCATTGGCTGATGAGGCTGAACCACAATGGCTGGTT
ATCGGCAGACAGGTGAAGGAAACGGTCTTCGTGGATAATTCCTGCGAGATGGATGCCAAG
TATATATATAAGGTACAGGCGATGGACCATGCCTGCAATTTCTCCAAGGCTACCAAGACC
GTGCCTGAAGTGACGGCTACGGTAGAATTGCCAAAGAAGGACGTGTTAGTGGCTTGGTAT
GATATGGAAAATAGTCTGTATGATACTACTGAAAATCAGATGGATGCTGTGGTTAGTGGT
ACGGTAAGTTATGATGAGAGTGCAAAGAAATTGGGAAAGCAGAGCCTCGTGCTGAATGGT
ACAAATGCCTTCCTGCAGGTGCCTGCTACAGTAGCTGGTATGGAGGAAATGACCATCGCT
ACTTGGGTCAACTGGAAGAATACGTCTTCTAATTGGACTCGTATCTTCGATTTCGGCAAT
GGTACGGATGAATATATGTTCCTCACGCCAAGCAATGGCAGTCAGATGCGCTTTGTCATC
AAGATGGACGGGGCTGAACAGATACTTTCTGCATCGAAGTTGACTTCCGGTTGGCACCAT
GTGGCAGTCACATTGGGTGCAGATGGAGTGGTGCTCTATGTAGATGGCAGGGCAGTGGGC
ACAAGTCAGATGAGCGCCCGTCCTTCTATGATTTCTCCGAGCAGATGCTACATTGGCAGA
AGCCAGTTTGCAGCCGACCCACTTTTCAAGGGTAATATCGATGATTTCCGCATCTATAGC
TTCGCCCTGTCTGCAGAAGACATAGCCCTGGTGGCTGGCGGCAACCAGCCTACGGGCATT
GCTGCGCCTCAGGCTCCAGTAGCAGAAGAAGTGAAAAAGACTGAAATCTATTCGCTGGAT
GGTGTGCAGTTGCCAGCCTTGCAGGAGGGCATCAACATCGTGAAGGAAATTGGTGCAGAC
GGTACTGTAAAAGTAAGAAAAGTACGGAAATAA
>89B_gene_id_95
ATGCTTTCCCCCCGCTACTGTCCGGTTTGCGGAAACCGGCTCAATGGCGAGGAGGAAAGC
ATTTGTGTTTCATGCAATCTGTTCCTACCCAGAACCGATACATGGAAAGACCCTTATAAT
AATGAGATGGCAAAGATGTTCTGGCATCGTATTCCCATCGAGAAAGCCTGCGCCCTCTTC
TATTACAAGGGCCATGCCTTCACCAGCAACATTCTCTATCAACTGAAATACAGTCACCGC
CCGGAAGTTGCCACAGACTTGGGAATACTTCTGGCACAGGAAGGAATGAAAGTGCACTTC
TTCGACGACATCGACGGCATCATTCCCATTCCGCTTGCACCCCACCGCCAACGGCAGAGA
GGCTACAACCAGAGCGAGGAAATCGCTAAGGGAATCGCACAGGTGACCCACCTCCCCATC
TACACAAATATCGTGAGAAGAAACGTCTTCAAGGAAAGTCAGACCCAAAAAGACCGCTGG
AGAAGAAACGAGAACGTGAAAGAAGCCTTTGAGCTCTACCCTTCCTACCGCCCCGACCAA
GAGAAAGGGAAAGACAAAAGCGGCTCCATCGCAGGCAGACATTTTCTGATGGTAGATGAT
GTCTGTACTACGGGAGCCACTATCTGTGCATGTTGCCAGACGCTTTTGAAAGCCGGCAAC
ATGAAATTCAGCGTTTTATCTATCGGATTAGCTGGGGAATAA
>89B_gene_id_96
ATGGAATATGACAATTATAAACCACGTCGTGCGAAGAAGCCGATGACTGAGCAACAGGCA
CTCCTGAAACTTACAACCCTCTGCACCCAGTCGGAGCACTGTTCGCAGGAAATGCTCGAC
AAAATGAAGAAATGGGAACTACCCGAGGATGCTATCGCCCGCAACATGGAGTTCCTCATC
CAGAAGAAATTCGTGGATGATGAGCGCTTCGCCCGCTTCTTCATCAACGATAAAATCAAA
TATAATAAATGGGGACGGCGCAAGGTGGAACAAGCTCTCTGGCTGAAACATATCTCCAGA
GAAATCTCCGACCCTATCTTTGCAGAAATTGAGGACGAACTCTATATGGAGACACTTCTG
CCCCTGATGAGAAACAAGTATAAGACCATCAAGGCGAAAAACGACTACGAGCGCTCCATG
AAGCTCATCCGTTTTGCTCTCGGCAGAGGCTTCAGCATGGATATTATCCGCAAATGCATT
GACAAAATGGGAGTAGAAGACGTAGAATTTTAA
>89B_gene_id_97
ATGAAAACTTATCAACAACTTTGGCAATCCCTCACTCCACTCTATGAGACTGGCGAAGCG
CAAGCTATCGTCCGCACCGTGCTCGACGTGAAATACGGAATGACTTTGACCGACATAATC
TGCGGCAAAGTTAATGAATTATCTGCAGATGAAGAAAGAAATCTGGAAGAAATTGTAGAA
AGACTGCAAAATGGCGAACCGGTACAGTATGTGCTGGGCAAAGCCGACTTTGCTGGAAGA
ACCTTCCATGTGGAGCCAGGTGTGCTGATTCCGAGACCCGAAACGGCGGAACTCTGTGAA
TGGATGGCGAAATCTGCCTCTCCTCAACCAAGAATCATGGACCTCTGTACAGGCTCTGGC
TGTATTGCCATTACCTTGAGCCTTGAGATTCCAAATTCGAAAGTATTAGGAATAGACATT
TCCGACTGCGCCTGCAGAATTGCCACAGAGAATGCCAAGTTGTTGTCTTCTAAAGCATGC
TTTGAGAAGATGGATGTCTTTAAACTGCTTGAAAGGTATAGGAAAGATACAAAGGATTCT
CCCGAAGTGGATATGATCGTGAGCAATCCTCCTTATATCTGCGAGAAAGAAAAGATAGAT
ATGGCTAAAAATGTCTTGGATTATGAACCAGGCATCGCCCTCTTCGTTCCCGACGAAGAT
CCTCTGAAGTTCTATCGGGCCATCGCCGAGATTGCTTCCATCAGACTGCGCCGTGGGGGA
TTCCTCTATTTCGAAATCAACCCTATCTACGAAAAGGAAACAAGGGAAATGCTCGAAGGC
TTCGGTTTCAAGGATATTGAGACAAAGGAGGATTCTTTCGGGAAAAAGAGAATGATGCGA
GCTGCTAAAAAATAA
>89B_gene_id_98
ATGCTAAAAAGAAAGATTGAAGATGTTCTCTTGTCTTGGAAACAAGAAGAAAATCACAAG
CCCATTGTCATTAAAGGTTGTAGGCAATGTGGTAAAACCTTCAGCGTGATGAAATTTGCG
CAAGAAAATTATCAACATGTGGTTTATCTTAACTTCATGTTAAATCCGGATTATGCTTTG
GCTTTCGACGGTTCGAAAGTAGTTGATGATATGGTCATCAATATTTCAGCAATGATTCCC
GGAAGTGTATTTATTCCGCAACAAACCTGTTTGATATTGGATGAAATACAAGAATGTGCA
GCTGCTCGTACAGCCTTGAAATTTTTCAAAATGGATGGACGATATGATGTAATAGCTACA
GGATCTCTGTTGGGGGTAAGAGGATATGGAACTCGGACAAGTAAAAATACAGGTGAAAAG
TATAAAAACTCAATACCTGTAGGATATGAGAAGATTGTGGATATGTATCCTTTGGATTTT
GAAGAGTTCTTGTGGGCGAACGGAATCACGGCTCCTATTATTGATAAGGTGAAAAAATGT
TTTGAAGATGAGACGCCTGTTCCTGATGCCTTGCACTTGCGTTTTAGACAGCTGATTCTG
CAATATACTGTTGTTGGAGGAATGCCAGCGGCTGTAAATCTGTTTCTTCAATACCATGAC
TTGGGCAGGGTTCTGGAAGAGCAGCGCAATATTATTGCAGGATATGAGGAGGATATGGTA
AAATATGCAGATGAAGCTGACAAGTCTAGAATTAGAGAATGTTTTGAGTCGATTCCTCTT
CAACTAAGTAAGGAAAATAAAAAGTTTCAATATACAGTAGTACGTAAGAATAGTAAGGCT
TCTCAATACCAAGGCAGTCTTCAATGGATAGAAGATGCTGGAATTATAACTCGTTGTCGC
AACCTTAACATTACAGAATTGCCTTTGGATGGAAATGCTGTGCAGGATGCATTCAAAGTT
TATATGGTAGATACTGGTCTATTTGTGTCAATGTTGGAAGATGGTACACAGTTTGATATT
TTGCAGGGTAATCTTTATGGTTATAAAGGGGCTATCTTCGAAAATCTGATGGCAGACATT
TTTACGAAAATGAAGCGAAAGTTATATTATTTTCGCAAGGACACTGGACTTGAAGTGGAT
TTCGTGATACGTTATAAGGGGGAATGTGTATTGGTTGAGGTAAAAGCTAAGGATGGAAAT
ACCAAAAGTACTAAGACGATTCTTGCCAATCCTGATAAATACCATGTGTATCATGCCATT
AAGTTAGGTGACTATAATGTGGGTAGAAGTAAGCAACTTCTTACCATTCCTTTGTATATG
GCTTTTTTATTAAGACAATCCTAA
>89B_gene_id_99
ATGAAACAAAATAAAGTCTCTTTTCAGGATCCTTGGACGGGAGAGCCACTCTCTCAGCAG
GAGATAGATGAAATGTTTATGCGCCGCTGCCTGCAGTTGGCGAAGAACGGAAGGCAGAAT
GCAAAACCCAATCCGATGGTGGGAGCCGTCATTGTGAGTGCCGACGGAAGAATTATCGGC
GAGGGCTATCATGTGCGCTGCGGCGAGGGACATGCTGAGGTGAATGCCTTTGCCTCTGTC
AGACCGGAGGATGAGCCGCTGCTGCATGAAGCCACTATTTACGTGAGTCTCGAACCCTGT
TCGCATTACGGCAAGACGCCTCCTTGTGCCGACCTTGTGGTAAAGAAAGGAGTGAAAAGA
TGCGTCTGCGGTTGTGTCGATCCGTTTGCCAAGGTGCAGGGGCGCGGCATTCAGAAAATC
CGCGAGGCTGGCATCGAAGTGACGGTGGGCGTGCTGGAGAAGGAATGTCTCGAACTCAAC
AAGCGCTTCATCACTTATAATACCCATAAGCGCCCTTACGTGATTTTGAAATGGGCGCAG
ACAGTCAACGGTTTTCTCGATGACGGAGGCAAGGGAATGGCTATTTCCTCTCCTTTCACC
AAGATGCTTTCCCACAAACTGCGTGCCGAGAACGATGCCATCCTGGTAGGTAGAATCACT
GATGAGCGCGACCATAGTCAGTTGAATGTGCGTGACTGGAGCGGTAAGGACCCTCTGCGA
CTGGTCATCGACAGAAATCACCCTTGCTTCGAGGGCTTGGATTTCTCTCAGGGAAAGACC
GGCGTGCTGGATCAGATGATGGACCACCTATATATTAATAAGGTGCAATCTCTGATAGTG
GAGGGAGGTGCCATCACCCATCAGGCTTTCCTTGATGCAGGACTTTGGGATGAAATCAGG
GTGGAAACAGCAGTCGGGAAATCTGTGGAGAAAGGCACTGAGGCTCCTCGCCTTCCTCAC
GATGTCCGTCTGCTCACCCATGAGGAATATGATGGCAATGTCATCGATATCTATGAACGA
AGTAAATATTAA
>89B_gene_id_100
ATGAGCAATAGATTTACATCGCGCCTGAGCGATAACGACGATTTCAAGAGAGATGAACTG
ATTCGCAAGATAGAACATGCCGTAGAGCACATGACGCTTGCTGAACTGGAAGCTCTGTCC
TACGATATGTTTACGAAAGGATATATCACGGATTATTAA
>89B_gene_id_101
ATGATGAAGAAATTATTTTTAATGGCAGTTATCATGCTGTCTTCTGTAAGTATTTTTGCT
CAGAGCAGAGTGGGTAGTACAACTATCCAGCCTAAGATCGGTTTGAACGTTTCTTCCGTA
GGTGATGGAGACTGGAAAGCAGGTTGCGTATTCGGTGCAGAATTGCAGCACCAGTTTAAT
GCGAAGGCTGCCATCGCTGGTGGACTTCTCTATTCCTTCCAGGGAACGAAACATGATGAA
TATTCTTGGAATCCAGGATATTTGAACATTCCTATCACACTCAACTATTATGTTGCCCGC
AACTTCGCACTCAAGGCAGGTATTCAGCCTGCATTCATGGTTGCCAAGGACGAGGCTAAG
GATGTCAACACCTTCGACTTTGCAATTCCTGTGGGAATGTCTTACGAGTTCAACAACTTC
GTACTGGATGCTCGCTACAACATCGGTGTTACGAAGGTTCCAAAGCATGGCGACGGCTAC
ACCAACGTGCTCCAGCTGACCATTGGTTATAAATTCAAGCTGTAA
>89B_gene_id_102
ATGAATTATGCAATTGCAAAGATAATACAAATAAACGAATTCTCCATCGTTTTTGATAAG
AAAATTGCGTTACAATTGAAAAATGGCATGATAGCAAGAGATTTGACAGGGGAAAATTTT
AAACCAAAAATGACTTTGACTGGATACAGCAACAGGAATTTTGTTATCATCTCATAA
>89B_gene_id_103
ATGGAAATCGAAAAAGAAGTAATATTACTCATGTCTCAGGGCGATGAAAAAGCTTACGGC
ATCATGTTCCGCAAGTTTTATCCTAAAGTTCATCGCTTCGTCTCCATGTTGCTGAAAAAC
ATGGATGATGCCGACGACGTTTGTCAGATTATCTTTGAGAAAATCTGGAGGAAGCGCCAG
AAATTCGCGGAAATCAAAGACTTCGATTCCTACCTTTTTATATTGGCGAAATATACCGTT
ATCAATTATATTTCCACCAAGCGAGTGATTCCGATAGACATCGATTCCTTGCCTGACCAA
TGTGCCAACATCGCCTCGCCGCATGAGGAAATCGTGGCCAAGGACACCCAACTACTTATC
GACATGATTGTGGAGAATATGCCCCCGCAGCGACAGACCATCTACCGCATGAGCCGGGAG
CAACATCTCAAGAACGAAGAGATAGCCCAACAGTTGGGGTTGCAGAAGAAAACCGTAGAG
AATCATCTTAACCTGGCTCTTAAAGAAATCAAAAAAGCCTTATATTTGATGATTTTATTG
CAATTGCATTGGGTGTAA
>89B_gene_id_104
ATGGCAACAAAGATTAAGGATATCATAAATTATTATTCAGAACATGTCGTATCAGACGAA
ATAAAGGAAAGGGTCTTACAGAGATTATCGGATTCGAAAGATGAGAAGGAGGAAGATGAG
GCCTTGCGTACTTTGTGGGATAAGGCAGACTCTGCATATATGGACGAAGAGGAAATATCA
ACTGCTTATAAACGGCTTTTCAGGAAAGACATTGATAGTAGTAAGGGTAAAACATTCCAA
ATCTTCACTTGGCAAAGAGTGGCTGCTCTTGTCATTCCGCTGGTTATGCTTGTCGTCTTC
GGCAAGATCTATGTTCAGATGCGTAATGATCTGAAAGCATCACAGGCTATAGCGATGATG
CAGGAACATACGATAAAAGGTGAATCTAAAACATTGGCTTTGACTGATGGAACGAAGGTG
AAACTCAGTCAGGGTTCTGTGCTCCTCTATCCTGCTTCTTTTGAAGGCAAGGAGCGAAAG
GTGTTCTTGGCTGGTGAGGCTTTCTTCGATATCAAGCATGATGACAAGCATCCGTTCCAT
GTCAGCACTCCTCACTTTGAGATTACTGATTTGGGTACTTCTTTCTCGGTTTCTTCTTAT
ACTACCGACGAGGAAGTTACTACTACGCTCAAAACGGGTAAGATAGAACTCAGAATTGTA
GGTGAGGACAAGGTATATAGTATGAATCCAGACGACCAGTTGGTTTATAATGTAAAGACC
AAGTCGGTAAATCTCCACCAGGTTTCCAAGGGGAATAATGGTCTGGGCTGGAGAAACAAG
CAGATAGATCTCAATGACGTAACTCTCGCAGAAGCTGCTCAGATAATGGGCGATGCATAC
GGAGTAAAATTCTCCTTCCGTTCGCAGCGTTATAAGAACACGAAGGTTACAGTTCATTTC
AATCGTGGTGAAACCCTTTCGGGTGCCATGAATGTCTTGAAAAACTTGGTTCCAGGTTTG
GAATATGAAGTGAGAAAAGATGAAGTTATACTGAAATAA
>89B_gene_id_105
ATGATAAAGAATTTGATTTTTGATTTCGGCAAAGTGCTCGTAGATTACGAATACTTTGAA
ACTCTTGACCAGATATTCAAGACCCACGAACAGGCAGAAGAATTCTATCATCTTCTGATA
GACGGTAAGTGGAATGAGAATATGGATCGGGGAGACTCTTTTGAGGACACCTTCTGCAAA
ATGCAGCAGATCATGCCACAATATAAGAACGAGATTGCGGTGGTAGCCCAGCGCTTCAAT
GAATTTGTGCGTGGCGAAAAGGAGGGAATGCGAGACCTGCTGGCTCAATTGAAGTCAGAA
GGTTACCACCTTTATGGTCTTTCCAACTGGTGTACCAAGTGTCACGAGACAATGGCGCAA
TATCCGATTTTCCAACTATTGGAAGGACAGGTCATTTCGTCTGAGGAAAAGATCATCAAG
CCCGACCAGGCGATTTACGAGCGCCTTTGCCAGAAGTATTCTCTTCTGCCAGAAGAATGC
CTTTTTGCAGACGACAGAATAGAAAATGTAGAAGCAGCCCGAAAATTCGGAATGCAGGCC
ATCTGCTTTGAGGATGCAGTACAGTATGAGCAGGAATTGAGAAAACTATTGAAATTTTAA
>89B_gene_id_106
CGGGGGCTTTTACATCGGATTTTTTCTTCATCGGATTTCACGGATGAATCGGAAGGCAAT
CTTGCTTATCGGATTACTCACGGATTTCCGCGGATATTTGGCCGCTGGCCAATGGCTCGC
GCCAGAAATGGGCTGCTATTTTTTTGTCACGCAGATTTCGCAGATGACGCAGATTTTTTT
TCATTGATTATTTTAGTCCCACAGATTTCGCAGATGACGCAGATTTTTTTTCATTGA
>89B_gene_id_107
ATGGTATTAGTTAGCATTTTTATGCTGACATTAAAAGTAGTTTCAGCGTCGGCTGAAACA
AATTCAATTGAAAATGCATCCTCTAATGAATTTGATTGGAATCCAGTGATGGAGGCGATA
ATTCAGGTAGAGAGTGGAGGTAACCGATACGCAAAAAGTGGTTCCTCTGTGGGAGTTATG
CAAATTACTCCTATCTGTGTTGCTGAATGCAATAATATTCTTAAAAAAAGGAATAGCAAG
AAGCGCTATAAACTATCTGATAGATTTAGTATTTCAAAGTCTAAGGAAATGTTTCTGCTT
TTGCAGTCAGCTTACAATCCTCTTAATAGTATAGAACGTGCAATTCGCGCTTGGAATGGT
GGTAATCATTATAATGTGAAGAGAACGCAACGCTATTTTGAGAAAGTCATGAAACTTTTG
AAAAAGTAA
>89B_gene_id_108
ATGTCAATATCCAAAACAAGACAGAAATTGGTAGATGTCGCTAGACAACTATTCGCTAAG
AATGGTATTGCTAATACTACCATGAATGATATTGCTGTGGCTTCTGGTAAAGGACGTCGC
ACTCTTTATACATATTTCAGTAGAAAGGAAGATGTGTATTATGCTGTGATAGAGTCTGAA
TTGGAGCGCCTTTCTGATAAACTGGATGAGGTTGCTACAAGTAAAATCCGACCACAGGAT
AAGATTATTGAGTTGATTTATACGCATTTAAGTATGATTAAGGAAACCGTAGTGCGTAAT
GGAAACTTGAGAGCTGAATTCTTCCGTAATATATGGATGGTGGAAAAGGCAAGAAAAAAC
TTTGATGAAGATGAAATAGAACTTCTCAGACGTGTTTATGCCGAAGGCAAGGAAGAAGGA
GAATTCGACATAGATAATGTTGACTTAGTGGCGGATATTACGCATTATTGTATTAAAGGA
TTGGAAGTTCCATTTATTTATGGCAGATTGGGACATGGATTGAATGTTGAGTCTAGTAGG
CCTTTGGTTGCCAAAGTCGTATATGGTGCTTTAGGAAAATCCGGTCTGAAACTTTAA
>89B_gene_id_109
ATGGGATTATTAACAGGTAAGACAGCCCTTATAACAGGTGCTGCACGCGGCATTGGTAAA
GCTGTCGCTATGAAATTTGCTTCTGAGGGTGCTAATATCGCCTTTACAGATCTTGTACTC
AATGACGAAATGGCAGCTGGTTTGGAGGCTACCCGTAAAGAAATTGAAGCTCTTGGAGTA
ACTTGCCGTGCTTATGCAGGTAATGCTGCTGATTTTGAGGAGACACAGAAGACCGTTAAG
CAGATTCATGAAGACTTTGGTTCTATTGATGTCCTCGTAAATAACGCAGGTATTACAAAG
GATGGTTTGATGCTTCGTATGAGTGAGGCTCAGTGGGATGCAGTTTTGAATGTTAACTTG
AAGTCTGCTTTCAATTTCATTCATGCTTGTTCTCCTATTATGCTTCGCCAGCGTGGTGGT
TCTATCATTAATATGGCTTCTGTTGTAGGTGTACATGGTAATGCTGGTCAGTGTAACTAT
GCTGCTTCTAAAGCTGGTATGATTGCGCTTGCTAAGTCTATTGCTCAGGAGTTGGGTCCT
AAGGGCGTACGTGCTAATGCCGTTGCTCCTGGTTTCATTGAGACTGCTATGACTGCACAG
TTGCCAGAGGATATCCGTAAGGATTGGATGAAGAAGATTCCTTTGCGTCGCGGTGGTCAG
ACTGAGGATATCGCTAACGTTTGCCTTTTCCTCGCTTCTGATATGTCAAGCTACGTAAGT
GGTCAGGTTATCCAGATCGATGGTGGTATGAATATGTAA
>89B_gene_id_110
ATGCAGGTAGTTTACGAAGACAACCATATTATAATAGTCTCCAAGAGAAGTGGTGAAATC
GTTCAAGGTGATAAAACCGGTGATGAGCCTCTCTCGGAGACTGTGAAAAAATATATTAAG
GACAAGTACCACAAACCGGGAAATGTTTTCCTGGGTGTGGTACATCGCCTTGATCGCCCT
GTTGCTGGGCTTGTAGTTTTTGCCAAAACGTCTAAAGCTCTTTCGCGTTTGAATAATATG
TTCCGTGATGGAGATGTGCATAAGACTTATTGGGCAATAACAAAGAATACGCCTAAGGAG
TCAGAGGCGACTTTGACTCATTGGATTGTTAGAAATGAAAAGCAGAATAAAAGTTATGCT
TATGATCATGAGGTGAAAAATTCCAAGAAAGCAATTCTAAAATACAAAGTAATTGGTCGT
ACAGACAATTATACATTATTGGAAGTGAACCTTATGACTGGCCGTCATCATCAGATAAGA
TGTCAACTTGCTAAAATGGGGTGTCCTATCAAGGGAGATTTGAAATATGGTTCCCCACGT
AGCAATCCTGATGGAAGTATTTGTCTTTTATCTCATCATGTTGAATTCCTACATCCTGTA
TCTAAGGAGTTGATATCAATTGAAGCTCCGTTGCCGGATGATAATCTATGGCGAGCGATA
GCACCAATTTAG
>89B_gene_id_111
ATGAAGAAGTATATCAAATGGAGTGTTTTCATTCTCTTTTCTCCGATACTCCTCATCATG
ATACTTGCTGTTATGCTTTATTTGCCACCCGTTCAGAATTGGGCAGTAAGGCAAGTGGCA
GCGTATGCTTCTGAATCTACGGGCATGGATGTTACTGTGGATCACGTAAAGCTGGTATTT
CCTTTACGGCTTGGCGTGGAAGGTGTGCAGGTTCTGCAACCTATAGACTCTCTTAAAAAT
AGCACTAATCTTTCATTGCGTGGAAAAAAAGATACTATTGCTGACATTAGAAAAATGATA
GTTGATGTTCAACTGATGCCTATTTTCCATAGTCAAGTGATGGTTGATCAGTTGGATTTC
GATGGAATGAAAGTGAATACTGCCAATTTTATTCATGAGGCGCGTATCAAAGGAAATGTC
GGAAAACTTAGTGTCCAGGCACATGGTATTGATTTAGCCAATGAGCATGTTTTAGTAGAG
AAAGCATTGCTCGCTGATGCTAAATTGGCTGTTGAACTAAGTGATACTGTACCTGCAGAT
ACTGCCCCAAGTGAAAACTTTTGGAAAATCAATCTACAAAAGCTGAAATTAAAAAACACT
AATCTTACGTTGCATATGCCTGGGGATACTCTTCAGGTAAGTGCTTATTTTGGAAATGCG
TTAGCTCAAGAAACGTATCTTGATCTTTTCAAAGGATTATATCAGGTTAAGAAGTTGGAT
TGGGAAAACGGATGGGTCTCTTATGACAATAATTTCGAAAAGCCCGTTTCTGGTATAGAC
TTCAATCATCTGGCCTTATCTGGGATGAATTTGAAGGCGGATTCGTTCTATTATTGTGAT
TCCAAAATTGATGTCAAAATTCGTGAGGCGCAATTTAAGGAAAAGAGCGGCTTGTCTATA
TCGCAAATGAATGGTAGATTCGTGATGGATTCTACCAAATTAGCATTGCCGGATTTTTAT
CTCAAGACTCCTGAATCACACTTGAAGGCTACTGTGGATATGGATATGGATGCTTTCGCT
GAGAGTAATCCTGGACATCTCGCTGCATTGATTGATGGAAGTCTGGGTAAATCTGATTTG
ATGCTTTTTGCAGGCGATGCAATGCCTGAAAAAATGAAAAAACTGTGGCCTTATTACCCT
CTTAAGTTGAAAGGATCGGTAAAAGGAAACTTGCAGCAATTGGCCTTTGATGGGTTGAAG
GCTGTCTTACCTTCTGCCTTTGAAATTTCCGCCCATGGAACATTGGGCAGTTTGACGGAT
ATGAATAAGTTGAAGGCAAATGTCAACTTAAATGCTCGTACCTACAACTTAGGTTTCATT
ACAGCCATGTTGGAGCCTTCTCTGATGAAAGAAATATGTGTTCCTAATGGTATTGGAATT
AAGGGAAATATAAATGTTGATGGTCAACGATATGCTACCAAGTTGGCTTTAACTGAGGGT
AGAGGTAGTTTGAATATAGATGCTTCTGTTATCGCAAAAACTAACTCTACTGGTGGAAAA
GATTTGGGACGTCTGGCTTACGATGCCAAAATTCAGGCCAAGAATGTTCAGGCGAAGCAT
TTCCTTCCAAAACAGGATTTGTATGCTTTTAGTGGTAATATAAAAGCCAAAGGAGTGGGT
ACTGATTTCTTGTCACCTTCCACCCGTTTGGCTGCTAAGGCTCAAGTATCTTCAGTTCAT
TATGGGAAATATAAGATAAATAATGTACTGGCGATTGCTCATGTTGCTCACGGAAAGGTG
CATGCTGATGTGGATAGTAAAAATCAATTTCTTACAGGGTTGGTAAGTTTGGATGCACTG
ACTAATACGAAGAAGGTGCAGGCTACAATAAAAGCAGATGTGCGACAGGCAGACCTTTAT
CTGTTGCAATTGGTAGAAAAACCGATGAAGGCAGCTTTGTGTGGCTACATGGATGTCAAT
ACTGATTTGAAAGATTTTTATAATCTTCAAGCTTCTGTGGGTGATATTACTTTGCGTACA
GCAAATAAAGTTTATCGACCTGTAGATGTTCTCTTGGATGTGTTCACGCGTAGGGATACA
ACTCATGCTATTGTAGATTGTGGTGATTTTCATCTTAATATGGATGCTCATGGAGGGTAT
AAAAAACTGCTTGGACATATAGATGGATTGCAACGAGAATTATTCAGTCAGATGAAGAAT
CGCAAGATAGACCAGATTCGTCTTCGCCAGAATTTTCCTTTAGGTCATATTTATCTTTCT
TCAGGAAAAAATAATTTTATTTCCCGTTTCATCGAATATTGTGGATATCAGTTTAAAACT
ATAGAGATGGATCTGAGTGCCTCTCCTGTTATGGGATTAAATGGATTTTTTCATGTTGAT
TCTATGGTGGTCCAAGGTGTTCAGTTGGATACGATTCGTGCTCTTGTGCATACTAAGGGT
GACACCATCCGCTATTCTGCAAGAATTGAAAATAATAAGAAAAATCCACAATATGTTTTC
CGTGCTTTAATGGATGGTGAATTACAGGAAAAAGGTTCTAATATTAAGGCAAAGCTCTAT
GATGCCAATAATAAATTAGGTCTTGATGTAGGATTAGCGGCTTTGATGCAGGATAATGGA
ATCAAAGTTTCACTTACGGATACGCATCCAATTCTTGGCTATAAGAAGTTTAAGGCTAAT
GCTGATAATTACTTGATGCTCTCTGATGACCAGAGAGTATCGGCTAATCTGTTGTTGACT
GCTTCTGGTGGTATGGGCGTGCGAGTCTATTCTAATGATGAAAATGAGGACGCATTGCAG
GATATTACAGTCAGTTTGAGTAAATTCAACCTGGATAAGGTTCTGAGCGTCATTCCTTAT
ATGCCTGATATTTCTGGCATCATGGATGGTGACTTCCACGTTATTCAGACAAAGGAAGAA
TTTTCTGTTTCTTCTAATCTGAAGATTGATAATCTTGTCTATGAGAAATGTCCGATGGGC
GATGTTGGGTCTGAATTTGTCTATATGCCTAAGAGCGATGGTTCTCATTATGTAGATGGC
ATTCTGACTTATGAGGGTGAGAATGTGGCAACAGTTAAGGGTACCTATCAGTCTGAAGGA
GCCGGATATCTTAATGCTACTGTAGGGCTTGATAAGATTCCGCTTCACTTTATCAATGGA
TTTGTTCCAGACCAGTTGCTTGGTTTGAAAGGATATGGGGAAGGTGAACTTGCTGTAAAG
GGTGCTCTGAATAAACCGCATGTAGAAGGTGAGGTTTATCTGGATTCTGCATATCTGATA
AGTGAACTGTATGGAATTTCTATGCGTTTTGACGATGATCCTGTGCGTATCGTAGATAGC
AAGTTACTCTTCGAAAACTTCATGATGTATGCAAACAATGAGAGTCCGCTAAATCTGCAA
GGAAATCTGGATTTCTCTAATGTGGACAGAATGACGCTCGACTTACGTATGAGAGCTCAG
AACTTCCTTTTGATAGATGCTAAGGAGAATTTGCGCTCTGAGGCATTTGGTAAAGCTTAT
GTCAATTTCTTTGCAATGATGAAGGGTCCTTTGACCAGCCTTCAGATGCGTGGAAAATTG
GATGTGTTGGGAAATACAGATATGACTTATGTCTTACGTGAATCAGAACTGTCAACCGAC
TCTCAGTTGGATGAGTTGGTGAAGTTCACTGATTTTAAGAGTGGTAAGGAAGAGACTATT
GTGCGTCCAGCCATTGAAGGATTTGATATGATGCTCAGTATGTCTATTGATGAATCAGCT
CATATTCTGTGTGCTCTGAATGAAGAAAAGACGAACTATATAGATTTGATGGGTGGCGGT
GACTTGCAAATGAAATATAACCCTGTCGATAATATTCAGTTGACTGGTAAATATACATTA
AATAATGGAGCGATGAAGTACTCATTGCCAATTATTCCATTGAAGACCTTTACCATACAA
GATGGCAGTTACCTTGAGTTTACGGGTGATCCTTTCAATCCTATTCTTAATATTACTGCG
ACAGAAAATATGAAATCTACTGTTAATGAGGGACAGGGAACAGGTCGCTCTGTGGATTTT
GTGTGTGGTGTGAAGTTGACCCAGACATTGAGTAAACCAGGTATTCAGTTTATCATTTCT
GCTCCTAATGATATGACAATGCAGGATGAATTGAATACAATGAGTATTGAGGAACGAGGT
AAAATTGCAGTTACGATGCTTGCATCTGGTATGTATCTTTCTGGTGGAAATACCAGCGAT
TTCTCTATGAACAGTGCCTTGAGTAGTTTCTTGAACTCGGAAATCAATAATATTGCAGGT
TCTGCCATGCGATCTTTGGGACTGGATCTTGGTATGAGCGTGGATAATTCTACGAACGCT
TCCGGAGCTTTGCATACAGACTATAATTTCAAGTTTGCCAAACGTTTCTTCAATAATCGT
TTGAGTTTCACCATAGGTGGAAAAGTTTCTTCTGGAGCAGAAATGGAGAATGCTGGAAAT
AACGATTCGTTCTTCAATAATGTAGAGCTGCAATATAGACTTAATGAAGGTGCTTCGCAG
TATATCCGTGCTTTTTATAACAACAATACTTACGATTGGTTGGAAGGCCTGGTCGGTGAA
TATGGCGTTGGTTTTATGTGGCGCAGAAAGTTACAACACTTCAAGGATATTTTCCGTTTC
AAGACGGAAAAACAAGATGTTCCAGTTAAAAATGTCAGACAAGATACTATTGTGAGAAAA
AAAATGGAGGATAGTACTTCTGTAAAGCCTCGATTCTTTGATCCGTTGAGAGAGAAGCAG
TAA
>89B_gene_id_112
ATGTCAATACCTTTTTTGCTGGCATGTTCTTCTACGAGTGCATTAAAAGAGGGGCAGCAG
CTTTTTACGGGATTGAAGCCTATTGAATATTCTAATTACGAAAAATCGGGCTATGCAGAT
ACTACAATGTTGGAAATGGAGAATGTGCTGGCTTCGGCTCCAAATGGTGCCCTTTTTGGA
AGTAGTTATTATCGTACTCCTTTCCCCGTAAGATTATGGATATGGAATGCCTTTTCGCAG
TCAGAAGGAGGTGTTGCTAAATGGATAACAAAGGCTTTTGGTTCTAAACCGAAGCTGATG
TCGAATGTAAATCCTCAACTTCGTGCGCAGGTTGCAGAAAATCAGTTGGACAAGTATGGT
TATTTTAATGGTAAAGTTACTTACGATGTTGTTACTGACAACAATCCGAAAAAAGCTAAA
GTTGCTTATCATGTAGATATGGGACATCTTTGGACGCTTGATACTGTCAAGTATCTTGGA
TTCCCGAATGAAGGTCAGCAACTGATAGATTCTACCCGAAACCTGGCTGTTATCCGAACA
GGTTCACCATTTAATGTCTCTCGGCTCGAAGAGGAACGTCAGCGTATTACCCGGTTGTTC
CGTAATAATGGTTATTATTTTTATAAAAATGGATATGCATCTTATCTGGCAGATACTTTA
GGAACGCCGGGTAAGGCAGAAGTTCGTCTGATTATGGCCGACAGCATTGATACTATGGCT
TTGCGCAAGTGGTACATTGGTCATGTGAAATTCAATTTTAAAAGAAATTTTATGGAAGAA
TTGAAAGATTCTTTCGTAAGGGGCAAGCTGGAATTTTACTATAATGGACGAAAGATGCCG
ATACGTGCAGGAGTTGTTTTGAAAGACTTAAAGCTTTTCCCAAATCGTCTCTATAAGATA
GAAAATGAGGAGGCTGCTAAAAATCATCTGCAGGCAATGGGATTGTTTAGCTATACCAGT
ATTCAGTTTTCGCCACGTCTTTCTTCTAATGACAGGGTGTTGATAAATGATTCCTGTGTA
TCCCTGTGTGATACATTGGATGCGACTATCGACTTGGTATTTGACAAACCCTATGATTTC
TATATCGAGGCGAATGCAAAGGGAAAGACTACAGGACGAGTAGGGCCTGAACTTGTGATA
GGTTTGACTAAGAGAAATGCCTTTAAAGGTGGAGAAAAACTGGATATCAACTTGCATGGT
TCCTATGAATGGCAGACTATACAACAAGAAGGTGCTAAATCAACTCATATAAATTCCTAT
GAGTATGGTTCGGATATTTCATTGTCTTTCCCACGAATCATAACTCCTTGGAATATGTTT
CGCACAATGGCTCAGAACGAGCGACGCTTCAGGGCGGGGCGTTTTCCACGAAGTTTTTAT
GGAACTCCGACAACTACCGTCAAGACTTCTATGAATGTGCTAAATAGGGCAAGTTATTTT
CGTCGTCATGTTGTGTCTGGCGAATTGACATATAACTGGTCCACTTCTTCCCAGCATCAT
CATTCATTCAGTCCTCTTGTCCTTTCTTACGAGTACATGAATGCTCGAACGGCAGCTTTT
GATAGCGTACTAGCAAAGCATCCGTATCTCCAGATATCTATGCGCGATCAGTTTGTGCCA
AAGATGAGCTATACCTATACCTATAATAGTCCGCTCAACTATCGTCATCCTATCACCTGG
TCAACTACGGTGAGCGAAGCTGGTAATGTCTTGGCAACAGGTTATCTGATAGCAGGCAAA
AAATGGAATGATAAGGATAAGCAGATGTTTAAAAATCCTTTTGCACAATTTCTTAAGTTG
GAAACTGATTTCGTGAAATATTGGAAGTTGACAGAAAAATCCACGCTTGTCGGGCATTTG
AATGCAGGTGTAGTCTGGAGTTATGGAAATACTGAAAAAGCTCCTTATTATGAGCAATTC
TATGTAGGAGGAGCCAATAGCATCCGAGCTTTCAATGTAAGAAGTATCGGACCGGGCAAA
TTTGCGCCTACTAATAGTAAGTTCTCATATATAGACCAGACGGGTGACATTAAGTTTGTT
GCCAATCTGGAATATAGACCAAGAATTTGGGGTGATTTGTATGGTGCAATATTTCTGGAT
ATGGGTAATGTCTGGAATATCCATGAAGAGGAATATAGTGAAAATGGAAAATTTTATGCC
AGAAACTTTTTTAAACAGATGGCTGTGGGTACGGGTGTAGGTGTCAGATATGACATGGGA
ATGTTTGTGATTCGTCTGGATTGGGGACTTGGATTGCATCTTCCTTATGAAACCGGAAAG
AACGGATTCTATAATATTCAGCGGTTTAAGGATTCTCATAGTTTCCATTTTGCCGTGGGC
TATCCTTTCTAA
>89B_gene_id_113
ATGTCGAAAATTATTTTTGAACATCGCATTTGGAATGTTGTAGGCGTTTCTTGGAATAAA
GTAAAATGTTTTTCTGAATATAGTAAATTGTTCATTGAATGCTATAAAACGACAGAACTT
TTACTTTTATTTGATTTAAATCAAAAAAAAAGAAGAAAATATAGTGGCACTCGCAAAATT
TTTAGTACTTTTGCAGTCGGTATTAAACTATCAACTATTAATAAAATAAATAATATGAAG
CCAACACTATTGCTTTTAGCGGCAGGCATGGGTAGCCGCTACGGTGGTTTGAAACAGCTT
GATGGTCTAGGTCCTAACGGTGAGACTATCATGGATTATAGCATTTATGATGCAATCCAG
GCTGGTTTCGGTAAAATTGTTTTTGTAATTCGCAAGGATTTCGAGGATCAGTTCCGTGAG
AAGATTCTTTCAAAATATGAAGGACATATTCCTGCAGAACTCTGTTTTCAGTCTTTGGAT
GCACTTCCTGAAGGCTTTTCTGTACCAGAAGGCCGTGAGAAGCCTTGGGGTACCAATCAT
GCCGTATTGATGGCTAAAGATGTTATCAACGAGCCTTTCTGTGTTATCAACTGTGATGAT
TTCTATAATCGTGATTGCTTTATGGTAATCGGCAAGTTCCTTTCTGAACTTCCAGAGGGT
AGCAAGAATCGCTATGCAATGGTTGGTTTCCGTGTAGGAAATACTTTGAGCGACAATGGT
ACTGTTGCACGTGGTATTTGCTCTAAGGATGCAGATGAGAATCTGACTACTTGTGTAGAG
CGTACAGAGATTATGCGTATTGATGGTAAGGTATCTTATAAGGACGAAGAAGGACAGTGG
GTAGCCGTAGGTGACAATACTCCAGTTTCTATGAACGTATGGGGCTTTACTCCTGACTAT
TTCGAGCACAGTGAGGCTTATTTCAAAGAGTTCTTGAGCGATCCTAAGAATATGGAGAAC
AAGAAAGCTGAGTTCTTTATCCCGTTGATGGTCAACAAACTGATTAATGAAGGTACTTCT
ACAGTCAAGGTTTTGGATACTACAAGTAAGTGGTTTGGTGTAACATACTCAGCAGACCGC
CAGAGCGTAGTTGAGAAGATTCAGAGTCTGATAGATGAGGGTGTTTATCCAAACAAACTT
TTCTAA
>89B_gene_id_114
ATGGAGATAAATATATTAAAAGAACAAGAAGCCGCTACCCTTCGAGAGATGATAGCGGCT
TCTCATCGTATAGTAATATGTTGTCATAAGTCACCTGATGGTGATGCGATAGGTTCTTCC
TTGGGCTGGTTTTATTATTTGCAGTCCTTGGGCAAGAATTCCACAATCTGTGTACCAGAT
ATGATACCAGATGCCATAAGTTGGCTTCCTGGAACAGAAGAAATTATTCGCTATGATAAG
CAACCGGAAGCAGTTAAAGCAGCCTTTACTCATGCAGATCTGGTTTTCTGTTTGGATTTT
AATGGTACCAGCCGTCTTGATGAGATGGAACCAGTTCTTACATCTTATCAGGGTAAGAAG
GTGATGATAGACCATCATCTGGATCCTTTTATGTCTGTAGATTTACTTATTTCTCATCCT
CATATGAGTAGTACGAGTGAATTGATATTCAGAATCGTTTGGCAACTTGATGGTTTTACT
CAGATGGATAGCCGATGGGCTACATGCATTTACTGTGGCATGATGACAGACACTGGAGGT
TTTGTCTATAATTCTAATGAACCCGTTATCTATCTTATTATCAGTGAACTGCTAACCAAG
AATATAGATAAGGACAAAATTTACCGCAAGGTTTTCAATAATTATTCTACCAATTCTATC
CGTTTCCGCGGGCATATCATGGATAAAAAACTGCGTGTTTTTGAAAATTTACATGCCTCT
TATTATTGTGTTACTCGCAAGGAGATGGAGCAATATCATTTCATAAAAGGCGATTTGGAA
GGATTGGTAAATGAACCGCTGCGTATTCGTGGTCTTAAATTCTCGATATCTTTGCGCGAA
GACACAGAGGTAAAGAACCGCGTGCTGGTGAGTCTTCGTTCGGTAGATGATTTTCCTTGT
AATGAGGTTGCAGCCAAGTTTTTCAATGGCGGAGGTCACCTTAATGCCTCAGGCGGTAAG
TTGATGACTACGATAGAAGAGGCAGAACAGATAGCATGCAAGGCAATAGAGGCTTATGCT
CATTTGTTGCAATAA
>89B_gene_id_115
ATGAAGAAATTTTTATTTATAGTAATAGCCTTTGCTGCCCTCTTTTCGATGGCGGCATGT
AACGATTCTGAGACATACGCAGATCAGCGAAATAGAGAGCGTGATTCTATCAATGCTTTC
CTCCGTAATGAAAAAATTACGGTGATAAACGAGAAGCAATTCAAGGAGCGCTGGGAAGCT
AAGAAGACAAATCCTGCTATTGTTTTGACTGATACCTCTGCAGAAAAGAACGAATATGTA
CTCTTTGAGAGTAATGGTATCTATATGCAAGTAGTAGAGCAGGGTTGCGGTGACTATATA
CAGCAAGGTAAATCAGAGGAAGTTTTGGTACGTTTTGATGAGTATAATGTCAATACGCGT
GCCAATATATCAAATGAGTCTCTTTGTCTGAGCAATAATCTTCCGGCGTATTCATACTAT
ATTGATAAATTGAAGGTAACGAATACTTCCGGTACATTTACAGGCATGCTTGTTGAGCCT
AAGAAGAGCGTTTTTGGCTCGGCTTATAATTACAGTTCTTATACTGGTAGTTATAGCAGT
ACCATTCCTTCCGGGTGGCTTATTCCATTCAGTTGGGTAAAGATAGGTCGTGGAAATGCT
GAGGGCGAGAAAATTGCTCATGTGCGTCTTCTGATTCCTCATACTTACGGTTCTACTCAG
GCATCAGCTAATGTGAATGCCTATTTTTATGATATGACATTGCAGAAGGGTCGTTAA
>89B_gene_id_116
ATGACATTAATTAAGTCAATCTCTGGTATCCGTGGTACTATTGGCGGACCAGCAGGCGAT
ACGTTGAATCCCCTCGATATCGTGAAATTTACTTCTGCTTACGCTACTTTCATTCGTCGT
AGTGGTGCTTCTAAGAGTAATACAATCGTGGTAGGACGTGATGCGCGTATCTCAGGAGAG
ATGGTAAAGAATGTAGTTTGTGGTACTTTGATGGGTATGGGCTACGATGTACTTAACATC
GGTCTGGCTACTACTCCTACTACCGAACTTGCTGTTACTATGAGTGGTGCAGCCGGTGGT
ATCATCATCACCGCTTCTCATAATCCGCGTCAGTGGAATGCTCTTAAACTTCTTAACGAG
AAGGGTGAGTTCTTGACTGCTGCTAATGGTAATGAGGTGTTGAGTATTGCTGAGAAGGAA
GATTTTGAATATGCCGATGTAGATCATCTTGGAAAATATACTGAAGACAATTCTTACAAC
AAGCGTCACATTGATTCTGTACTTGCTCTGAAACTTGTGGACGTAGAGGCTATTAAGAAT
GCTCATTTCAAGGTTTGTGTAGATTCTATCAACTCAGTAGGTGGTATTATACTTCCTGAA
TTGCTGGATGCTCTTGGTGTAGAATATACCTTTTTGAATGGGGTCGCGAATGGTGACTTT
GCTCACAATCCTGAACCATTAGAGAAGAACCTTGGTGGTATCATGGATGAATTGAAGAAG
GGTGGATACAATATGGGTATCGTTGTGGATCCTGATGTTGACCGACTGGCTTTCATCTGT
GAGGATGGCAAGATGTTTGGCGAGGAATATACCTTGGTAAGCGTTGCAGATTATGTGATG
AGCAAAACTCCTGGCAATACAGTTAGCAACCTTTCTTCTACTCGTGCGCTTCGCGATGTA
ACGGAGAAGCATGGTGGCAAATATACAGCTGCTGCAGTAGGTGAGGTGAATGTTACTACC
AAGATGAAGGATGTCAACGCTGTAATTGGTGGTGAAGGCAATGGAGGTGTTATCTATCCA
GAGAGTCACTATGGTCGTGATGCCCTTGTTGGTATTGCTCTTTTCCTGAGTAGTCTGGCT
CATAAGGGATGCAAGGTTAGTGAGCTTCGTGCTTCCTTCCCTAACTATTTTATCGCAAAG
AACCGTATCGACTTGACTCCTTCTACCGATGTGGATGCCATCTTGGTGAAGGTGAAGGAA
CTGTATGGTCAGGAGAAGGATGTTACTGTAACTGATATTGATGGTGTAAAACTCGACTTC
CCAGACAAGTGGGTACATCTCCGCAAGAGCAACACTGAACCTATCATCCGTGTATATAGC
GAGGCTTCCACCATGGAGGAGGCTGATGCGCTTGGCAAGAAACTTATGCAAGTAGTTTAC
GATATGCAGTAA
>89B_gene_id_117
ATGAAAGTTCAATTAGTTCGTTTTATGAATTATTTTATGTTGGCACTTTTTCTGCTAACA
TTAGTTGGTTGTGACAGACATTCTGATTTGGAATTTAAATTAGATGCGGCTGAGCAACTT
ATGCAGAGTAAACCGGACTCCGCTTTATCCTTATTAAGCAGTATTCCGACAAGCGAGATT
AAAGGTAAGAAATATAAGGCTCGTTATGCTCTTTTAAAATCTATAGCATTGGACAAAAAC
TATATTGACACTACTTCCTTCGAAGTGATTCAGCCCGCTTTAGATTATTACCTAGAATAT
GGAAATGCTGACGAAAAGTTACGCACATTATATTATCAAGGTCGCATTTTTCAAAACCAA
GGTGCAGATGATGATGCTATGACATGTTTTATGAAAGCTAGTGATCTAGGAGAGGTTATT
ACAGACACTCTAGTCCTAGCTAACACACTTGTTTCTGAGGCGATGCTCTATGATAAGCAA
TACAAATTGGATGATTTTATACGTTGCCATTTGAGAGCAGCCGAATTATATAAGACCATT
GGGAACATTCTGTATGAGGTTAAAAGCTACACAAATGCGATGGATGCCTACACTTTGAAA
AGTGATAGAAAAACAGCAGATAGTTTAATGCAAATTTGTTTTCCTCTAGTAAAAAAGAAT
AAAGATAGCGAGTCGTTTTTATTCAATTCTATACTTTTATATACCCTACGATTTGGAACA
AAAGAAGAAATTAGAGACTTCTTAAGCAAGCATCAACACAATGATTTATCCTCTGACGAC
TTGATGGATTTTGCAAAAGGCTACACGAAACTTGGTGAATACGCTCAAGCCTTACATTGT
CTTCAGAATGTTGAGTTGGAAGCCGATGTACAAGACTCACTCAAATACATTACGATAAAA
CTAGATATTTTTAAGCAGAAAGGTGACTTCAAAAATGCTTTGAGAGCACTTGAAGACTAT
ACTGCTATGCATGAAGATTATATGTCTAATTTGCTTTCTCGTGATTTGCTTTTTGCAGAC
CAAAAGCATCAACTTGAAATGAAAAGATTAAAAGACATTCAAAATCGAGATAGAATTATA
TGGGGTAGCCTATGTGGTTTATTTGGAATGCTATTGTTTGTAGGATGGCTATATTACCGA
GAGCATATTAACAAAACTATGCGCCTGATGACAGAAAAAGAAAATCAAAACTTAAGACTT
GCCAAAGAGAATTTATGCAAAGAGAAAGAAAAGGCTGAGCTGGAGCGTGACAAGAAAACT
TTGGAGACTGCCAATTTGAAACTAGAAATTGCTCAACTTGAAAGTGAGCGTGACAACTTG
ATAGCGTACAAAAGAGAGCAATCTGAATTGTCTAAGCCAATTTATGATGTCATAAATGCC
CGACTTGACATGCTGAATAGTTTGCTAGCTAAAGAGATAACCAACAATGATACCTACGCT
AAGCCTTACGTTAAGTGGATAGAGTCTATCCATCAAGACAAGAAAAAATTTATGGACTCA
ACTAGGCTTGCCTTTACTGCCTCTCATCCTAAGTTTATCTCGTATTTGGAGCAACATAGA
ATTACGACAGATGAAATCAACTATCTTTGCTTGTATGCTATTGGTTTGCGAGGCAAAGAG
GTTGGAGAATACATCCAAGTGAAACGCCATTATAACATAAGCAGTGAAATACGTAAGAAA
CTCGGCATTGATGAACATGAGACCAACATTGGACTTTACATTCGGAGATTACTGAAAGAC
TTATAA
>89B_gene_id_118
ATGAAAAAGTTTATTATTTTAACAGCTATGTTTTTGCTGGGAGTATATAGCATGTCGGCA
AGCCGACAAGCTATATACCTATCCTGTCATAACAACAAAGTATCTGGAGAAAAGAAACAT
TCAAATCGTGCTCCAATGCATCTACCTATCCATGTAGTATATGATTCTGATACTAAAGTG
ATTGAAGTAAAAGGCTCGGAATCATTGGGGGCAGAAATATACATCTATGATGAGGCAGGT
ATTGTGGAGGACTATTCTGCATACCTCAATGCTACCTTCTATATATTGAAACCTGGTACA
CATGTTATCCTTATAAAAGGAGATGGATGGGAAGCAGAAGGCATGATAGAATTGTAA
>89B_gene_id_119
ATGAAACCAAAAATATATTTTCAAAATCGTTTTTTGCTATTAGTGATATTCTCGCTAATA
GCAATAGGTGTAAAGCCTGTTTGTTGCTATGCTGACGGCAAGAACGCCTCTTCTTCAATG
AATGAATTGCGTCAGGAACTAGACAATATGTTTGCCAAGCTAGATAGGAACGTAGTTCCT
ACTGGGCTACTGCGAGATTACGCTATTGAATATGAGAATTTGGATAATTACGATGTTTCA
ACCAATAGAAATAATGAGAAGGTCTGTGATGTCATATCTTATTCAAATGTGTTGAGTACA
TTGCAGTCATCCTCTTTGCAAGCAGATCCGTTTAAGTCCTTTATTACTGACTACGAGAAA
AACAATACTGTACCACATCATCTTTCAACGGTAAGATTAAGTGTGGTACTATATGAATAT
GCACAGATAAAATCCAATGCTTTGAAAGATAAGTTAATAGCTTACAAGCATGGGCAAGTT
TTCAATGCCTCGAAAAAAGCTTTTCAACTGCGCAAGGTTTGTGCTTCTTGCATTCTTGAT
GACAACAAAGCAACAAATAACATTGTATTCTCTTTGCCTAATCAATTCATCCTATCAAAT
ATTGGTATAACCAATGTAGAGGTAGATTACGGTAAGGGATACCAGAGCATTATGAAGAGC
AAAATTAATGCTTATTTATGCAATGGTATTCATACTGTCAAAATTAGATTGACGGACAGA
AATAGAAATGTGTATTTCACAAACACAACTATCACGATAGCAGCAAAATCATCTTCTCTT
ACACGCTCAGGCGTAAGTTCTTATTTATGTTCTGGCTCTTATAAGGGTATAACAACCTCT
GCAGATGTTACTGTTGTCTATTCTAGCAAAAATAATAGTGGTAAACTTAAAAAGCCCTTT
GTTTTTGTTGAAGGATTTGATCCTAGAGATTTTAATCCTAATGGCAGAGGCAGTATGTAT
GACACACTTATCTACAACAAATGGTACAACTTCATAAATCACAATGATTATGACTTTGTA
TATGTTGATTGGAGAGAACCTGGTGAATATATTCAAGCAAATGCATATACTCTCATTGAA
GTACTGAAAAAAATAAAAGAAATGTCAGACGAGCGTGCACAACCCACACTACTTGTTGGC
CATAGTATGGGAGGGCTTGTTGCGCGATATGCTTTAAAAACAATGGAAAATCAACATATA
GTTCATGGCGTTGGTACGTATGTGAGCTACGACTCTCCACACCTTGGCGCCAATGTTCCA
CAAAGTTTATTGTATGGTTTTTACGGACTAAGAAAATTTCTAAAGGATAAAGGTCTTATA
GCTTCTCTAGCTAAAAAATACGAGAAATTCAGCAACCTTCTTGCAGTAGGCGAGCGCATG
GCATATTCAACAGCAACTCAACAAATGCTAGTTGATTATGTGGATCCAACTGGTCACCCT
AATAATGACGAGCATATCCGTTGGCTAAAAGAGTTAGCAGAACTCGGTTTTCCACGAGGA
GACGCTGGTAAAGATTTTCAAATGTTGGGTGTTGCCAATAGTAATTATAGCGGAATAGAA
ATACCCAAAAGCTACATTAGCTGTGACTTTTCCGCTGGAACTTATATAGGAACTACTATT
GCACCTATTCTTTCTCTTGCAATTGGCATAGGATTTCAAGACGTAATTGCAGGTCTATTG
TGTTGGTTGCCAGGAAGAGATTCCGTGAAAGGTGGCTTCTATTGTTTACCAGGGACAAGT
ATGGGACAAAAAGTAACTCACATCGAAATTGGTTATAAAAAAGATTTTTTATGGATGGTA
CCAATAAAGAAGACTCTATTTTCATATAGTGGCTACTATAGTAATTCTTGCTTGTATGAT
ACATATCCATCCTCTTTGTACGATGGTTTGTCAGGAATGGTTAGACAAATGACGTATAAC
ACCTATGATAGTTTTCCTTTAATTTATGATTATGGTCTCGATGTCACAGTAAATCCCATC
ATTCCATTTATACCTACATCGAGTGCATTGGCTTGTTGTGGTGATGGAATCAATATCTCT
TCATCTATGTTTACGATCAAGCCAAGTGTGGAGGCTACTCCTTTTGGTCTAAATTACCAC
ATAGAAGACAATGTATCGAATCATGGACATTCTTGCTTTGCTATCAAAACACAAGAATGG
ATAGAAAATCATTTAGGCATTTCAATAGATGGTCCATCCTCAGGATACACAAGTGCTAAA
TATTCTTTGGCTAATGCGAAAAGTTCGGTTACGTGGAGTAGTTCTGATGCATCAATCGCT
ACAATAAACCAACAAGGAATTTTAACTGTAAAAGAAAATGGAGTTGTTCAAATATTAGCT
CAATCTGACGATATAAATTATAGTAAAACTATAATCGTTGGGTTTCCACGATATATTCTA
TCTTCAAAGCATGAACCTGGTGGATTTAAGATTGACGCTACATGTATAGATGGTGAATTT
CAAAATCAATTAGAGACCGTCAACAAGATTGTTCAATTTCAGTGGGGTGTAAAGTTTCCA
GATAAGTCTATCGAATGGAATACAACAAACAGTGCGTCTATATTTATTCCATTAGAAAAT
AAAGATGCTGTTGTATTTTTCAAAGTGTGCGATAGTAATGGAAGAGAAAGCGTAGTACAG
TCAGTAAAAGCTTCCGGAAATGATGTATTCTTGCCAACCAACAATCACATAAAAGTTGAT
GGCAATAAGAATATCTATAAAGAAAACGGATCTTCCTATTCTTATAAGAGAGGAAAGTTA
TATTTGACTCGTGATATTAGTTTGCCAACTGAGTATCAACGAGCTAATTGGACAGCCATG
GAGGCTGATGTTTATAGCCCATTTTCTAATCAGTACAATATCATCGTTGATGGTGGGGAG
ATTATGCTCAAAAACATCTTGCCTGAAGAGGAGTTGGATTATGTGGTAAGCAACTTGGAA
GTTGGACAAACATATACTTACACTATCGCATTAAAGAATCCTCAAAAGAAAGTAATACAA
TTGTTGCCTTTTACGGTGACTTTAAAATAG
>89B_gene_id_120
ATGAGAAAAATAATTTTTGTATTTATCCTATTCCAAATGTTATTTGTAAGTTGTAAGAAA
ATCAACTGGGATTCGGAAATCTTTTTGTGCGGTGCTACGATTAACGGCGCTTCATGTAAA
GATGTCACAACACTTTACAAAGACTTGTTTGAAGGCTTAATAATGCCATTCAACAATAAA
AAACGGATCCAAATAGAGCGTGATTCTATTGCATACTTACAGTTTAGGTTAGTAAGCTGT
CAAGACCCAAAAGTCTGTTTCTACATTTATGGAGGAATTGCTTTTGATAAGAATGAAGCC
TTTCCTTTAGTGAACAAAATCTATAACATAAGTTATGATTCCAAGTTAGATCGAGAATGG
ATGTTTTATGGGGATGAATTAAGACCTTATATGGCAGAACATCGAAGTCAAGGGACTATG
CAATCACCGTATGGTGTTATGATGCTTTTGGATTATAAAGAACCAGGAGAGGAAGGTTAT
GGCAACTATTCCTTATCTGGAACCTTGGTGTTTACTTCTTATAATCCAAAGAATCAGAAA
TGCGTAGGGCATTTTAAATTGTCAAATGAACATATTGAGGGCATGTCTAAGGTTTATTCG
GTAGAAGGACAGTTTAATGCAAACTTATTTAATTGGAATAAAAAAATTATGTAA
>89B_gene_id_121
ATGCAAACTTATTTAATTGGAATAAAAAAATTATGTAATATGAGCAAGAACATGTTTATT
TTAACAGTGTGTGCTATTTCTTTTATTTGCTCGTGCACTGATACAATTTGTGGTGACGAA
ACAATGAAGAGTGAACCAACAGAAAGTCATTATGTAGTTTTGGACAGTTTGGCAATCTAT
AAGATTCAAACCGACAAAAGTATGATGTTGAATAACCTTATACGTTACCAATCTGGTAAA
TATCTATTGGATTTATCATTAGATGACGCAAAAAAAATAGGAATCAGTGAGATGATGTAT
AATCAAGTACTCGAACATGTTGAACAACTAAATAATAGTAATTTAAAATTAAAGTGA
>89B_gene_id_122
ATGAAAAAGAAATTTAAATTTGTCTTGTTTGCAGTACTTGCTTCTTTAACTGCATTCTGT
AGCGTTTTAACCTCGTGTTCTGATGACGATTTGATGGCTTCTTCTGAGACTTCAAGTGCC
AATGCTGTTGATTTCGTTGCAACTTTTACAGACAGACAACAGCAAATGTTGTCTGAAACT
GGATATCCTTACGAGGAAATAGAACAGAAGAATTCATGGAACAATGTGATTAGTTCTACG
ATTCCTGCAACATGGGGATTATTTGATGACCCAAGGACCAAAACAGAAACACGTGCTGTA
GGAATCTACGGCTCTTATCCAGCACAGTATTGGTCAATGCTGAGGGTGAAGTTTTCTGAA
ATACCTAATGATATCAAGGAAGTAGCTGTTGATGCTATCGATGAAATTGAAAGTAAAACA
AATGTTCGATTCTACAATTCTATAAAAGATTTAGAGTATTATGAACCTGGCCATATTAAA
CTGCCTAATATCGCAGTAAGAATGGATGGTACTGCTGTAGAAGGTAGTGGCAGTTATGGT
CTTGTAGGAGGCGAACAGTTCATAAATGTACCACCTGCATTAAAACAGGCTAACTATGAT
GAAATCAAGCGTTTTTTTATGCATGCCTTTTGCAATGCGGCAGGTATGTTTAATGAGCAA
CAGAGAAAAGACAGAGATGACTATGTTGTCGTTAATCTTAATAATGTCAAAGATAACTGT
AAGTCCGCATTTGCAAAGATCACGCAAAACTATACGATGCAAGGTGCGTTTGATATGAGT
TCTATAACGCTTGCTGCTTCTAAGGATTATTCCAAGAATGGTGAAAATACGATTATGAAA
AAAGGCAATTATAGTATTGCTACTAATAGTACATTGTCTGCTGGTGATATTTATTTTTTG
AATAGCTATTATTTGCCTTATAAGGCCAGAACGGACAATTATGTAGAATTAGATGATACT
TATTATCCTAATGGTCAAAAGCTTACTGAAAGTGAAAGATTGGAATTACAGAGTCAGATC
AATGCACAAAGGGGGCTTTATGGTATTCCTCCAATAGAAAACCGTAAAGTGTTAGTAGAA
TGGTAA
>89B_gene_id_123
ATGAAAAGAATAAATAGTTACAAGGCCGTAGCTTCTTTTGTGAGGGCTTTCTTCGAGGCG
TATGCACGCGGTATCATCGACGCAACCGTAGGTGGAGATGACTTCAAGAAAAAGAATGAT
CCGAAAGAAATCAAACAGCTGATGCTCGACCACTATGGAGAGGTTAATCAATATTTCTTC
GATGTTATGTTCTCTACACTTGTTCGTCTCAACTATAAGACAGCAGAGGAAGCTAACGAA
CGTATGAAGAAAAATTTCGAAGGAATGAAGGCAGCCGATCCCACCTTTGAGCCAAGCATG
CTCGACTACCTACGTATCGCCTGCAAGAGTCCACAACTATACAAAGCAATGGAAAGTGAA
TATAAGCGCAATTTTACCTGGCTCTTACAAGGTAAATTCACTACTCTCGAAGAGCATGTG
CGCGACTACACCCATGGCATCCTCATCAGCCTCGCTGACGAACCTATGGCCATCCATCTG
TTGGTACGCATCATCGTAAAGGCATATGCTGCAGGATTGAAATGCGGTAGCAAGGAAGGC
GAACAACATCAACTCCATATGCCTACCCTGCATGGAATGCTTCTCAACAATGTGAACATT
CTGCTCAATGAAACTCCGCTCACAAGCAGTACGGAAGACCCAGTAGCACTCTTCAAGGAA
GCCTGCAAGAATGAAGAGGAGAACATCAACGTTCTCTTCAATACTTTGAACGATACAATG
AAAGAACTGGCTTCTGAATAA
>89B_gene_id_124
ATGGACAAAAAAGAACATTCCGTTTATCTGACCTTTGACGATGGTCCGATACCAGAATCC
ACACCCATCATTCTCGAAATTTTGAGGAAATACAATGTGAAAGCAACTTTTTTCATGGTA
GGAGAAAACGTACTGCGCCATCACGATTTGTACAACCAGATAGTAGAAGAAGGACACCAG
GTGGGAAATCACACGTTCAATCACATCGGAGCTTTCAAACACCGTGTCATCTCCTATGTG
CTGAATACCAACAAAGCAAACGAATTGATTCACGCCCACTTGTTCAGACCTCCACATGGA
TGGATGAGACCAAGCGAATACTGGTGGCTGCACCGCACCTACAAGGTAATCATGTGGGAT
CTGGTGACGCGAGACTATTCTAAATGGCTCACAGCTGAAGATGTGGTAAACAACGTGAAA
AGATATGCCAGAAACGGCAGCATTATCACCTTCCACGACTCACTGAAAAGTATAGAAAAA
CTGAAAACAGCCTTGCCTCAATCCATCGAATGGCTAAGAGAACAAGGCTATGAATTTAAG
ACTTTTGAATAA
>89B_gene_id_125
ATGAAACAGTACAGATTAGTGGACAATATCTTTGGATGGGTCGCATTTGTCATTGCAGCC
TTCGTATATTGTTCCACAATTGAACCGACAGCCAGTTTTTGGGACTGTCCTGAGTTTATC
ACTACTGCTTACAAGCAAGAAATCGGTCACCCTCCTGGGGCACCATTCTTCATGCTTTTA
GGCAATTTCTTCACACATTTCGCCAGCGATGCCACACAGGTAGCCAAGATGGTGAACACG
ATGAGCGCACTCCTGAGTGCCGTTTGTATTCTGTTCCTCTTCTGGACTATCACACATCTG
GCACGTAAGCTCATCATCAGCGACTGGAAAGAGATGACCACCAGCAAACTGATTGCCATC
GAAGCCTCAGGTATGGTGGGCGCACTCATCTACACCTTCAGCGATACCTTCTGGTTTTCT
GCAGTAGAGGGTGAGGTCTATGCGTTCTCATCTGCATTCACAGCTGTAGTATTCTGGCTG
ATACTGAAGTGGGAAGACCATGCCGACGAACCTCACAACGACCGCTGGCTTGTACTCATC
GCCTATATGACAGGTCTGAGTATCGGTGTGCACCTGCTCAACCTGCTCTGTATCCCGGCC
ATCGTACTCGTATATTATTATAAAAAGGTGCCACATGCCAATCTCAAGGGTTCGCTGCTC
GCACTGATTCTCTCTTTTGCAGTAGTTGTAGCAGTACTATATGGCGTAGTACCTGGTATC
ATCACTGTAGGCGGCTGGTTTGAGTTGTTCTTCGTCAACGTACTCGGTTGCCCATTTAAT
ACAGGAGAAATCGTTTATATCATCTGCCTCGTGGCTGCCGTTATCTGGGGCATCTACGAA
ACATACAATGCAACAGACAAGAACGTAAAGCGACAGAACATCGCCTTCATTCTGGGCTTC
GGCATGCTCGGCATTCCATTCTACGGATACGGCTGGAGCGCCGTAATCTGCGGTGTGATA
GTAATGGCTATTCTCTGGTTTATACTGGGATACAAGCGCAAGCAAGAAGTAGCAACAGGC
GTGGACGAGACAACGGGCATCACTAAGAAAAAAATACAACTATTGCCTCTCGTTTCTGCG
CGCATCAAGAACACCGCTCTGCTCTGCATGCTGATGCTGATGATCGGCTATTCCAGCTAT
GCACTCATCGTAATCCGTTCTTCTGCCAACCCTCCTATGGATCAGAACTCTCCTGAGGAT
ATCTTTACCTTAGGTAGCTATCTGAGCCGCGACCAGTATGGCGACCGTCCACTGTTCTAT
GGCCAAGCATACACATCGCAGGTGGCACTCCAGGTGGAAGGCGACATGTGCAAACCTGAG
ATGAAGGAAGGTGCACCGGTATATCAGCGCAAGGAAAAAGCAACTGCAGACGAGAAGGAC
TCATACTTCATCGTAAGCCATAAGAATAAATACCAGTACGCTCAGAATATGTTCTTCCCT
CGTATGTATGACGCAGCACATGCACAGGCTTACGAGGACTGGATGGGTGGCGTAGATGGC
ACAGAAGTGCCTTACGACAGATGCGGTGAAAACATCATGGTGAAGGTACCTTCACAGGTG
GACAACATCCGCTTCTTCCTCTCCTACCAGTGCAACTTTATGTACTGGCGTTACTTCATG
TGGAACTTCGCTGGTCGCCAGAATGACATTCAGGGCAACGGAGAACCTGAGCACGGAAAC
TGGATAACCGGTTTCTCATTCATCGACGACTCGCTCTACGGTGATCAGAGTAAACTTCCA
GATGACCTGAAGAACAACAAGGGGCACAACGTATTCTACTGCATGCCTCTGATACTCGGT
CTCATCGGTCTCTTCTGGCAAGCATGGTACACACGCAAGCGCAAGGTAATCAAGAACGGA
AAGGAAGTAGAAGAAATCCTTCCTATCGGTATCCAGCAGTTCTGGGTAGTGTTCTTCTTG
TTCTTCATGACTGGTCTTGCCATCGTCATCTACCTGAACCAGACCCCAATGCAGCCACGT
GAGCGCGACTACGCATACGCAGGATCATTCTATGCATACGCCATCTGGTGTGGTCTGGGT
GTACTTGCCATCATCAACCTCTTGAAAGAGAAAGCTAAGTTGAGCGGTACCGCCATCTCT
GCCATCGTTGCCGTCATCACTCTGCTCGTACCAATACAAATGGCTTCCCAGACATGGGAT
GACCACGACCGCAGCAACCGCTATACTTGCCGTGATTTCGGACAGAACTATCTGATGTCA
CTCCAGGAGAAGGGAAATCCTATCATCTTCACTAACGGAGATAACGATACCTTCCCACTC
TGGTACAATCAGGAAGTAGAAGGCGTAGGTACAGATGCTCGCGTTTGTAACCTGAGCTAC
TTGCAGACCGACTGGTACATCGACCAGATGAAGCGCCCTGCCTACAACTCTCCTTCAGTG
CCAATCACATGGCCAAGACTTGATTTCTGTTCTGGAACCAATGAGTACGTAACTGTAGAA
CCAGGAGCAAAGCAGCAGATTCTCGAATTCTATAAGCAGAATCCAGAAGCAGCCAAGAAA
CAGTTTGGCGATGAACCGTTCGAACTGAAGAATGTGCTGAAATATTGGGTAAGAAGCAAG
AATCCAGACCTGCACATTATTCCAACAGATACCCTCTACGTGACTATCGACAAAGAGGCT
GTAAAGAAGAGTGGCATGATGATGGCTTCTGATACAATACCAGACAAGATGGTTATCTCA
CTCGCCGGAAAGAATGCACTCTACAAGGGCGACCTGATGATGCTGGAAATGATAGCTCAA
TGCAACTGGGTACGCCCTATCTACGTGGCACTGACTGTAGGTGAGGACAACTACATGAAT
CTGGGTGACAACTTCGTACAGGAGGGTCTCGTAAACCGTATTACTCCTTTCACCACCAAC
AAACCAGGTGCAAAGAATTTCGATACCGAGAAGGCTTATCATAACATCATGACCCGATTC
AAGTTCGGCAATCTGAAACAGAAAGGACTCTACATCGACGAGACAACCATGCGTATGTGC
TATACACACCGTCGCCTGCTCGCCCAGACAGCCCTCCAGTTGCTTTCAGAGCATAAGAAC
AAGAAGGCTATCGACATTCTGAAGAAAGCTGATGTTGAGATACCAGACTATAATGTGCCA
ATCGATTACATGAGTGGTGGTCTTGATATGGCTCGTGGATGGATTCTCGCTGGACAGAAG
CAGAAAGCAGCTGAATACGTAGGCAAGGTTTGGAAAACTGCCAGCCAGTATCTTAGCTAC
TATCTGTCACTCGATGCCAACCGTTTCGCGCAGGCACAGAACGACTGCATCCGTCAGATC
ATGATTATGCAGAGCACCTGCGAGGTAGCAAGCATGGTAGATCAGAAGACTGCCAAGAAG
TATGAAGACCAACTCAACAAGCTCTATACTTTGTATCACGGCAGAGGAGGTCAGATGCCA
AATGCCGGAAATTAA
>89B_gene_id_126
ATGTCAAAACCAATCATTCAAATCGAACATGTATCTGCAGAATACAACGGAAAGCAGGTG
CTCAAGGATATCAATTTGACCGTCTATCAGGACGATTATCTTGGCATCATCGGTCCCAAT
GGCGGTGGCAAGACCACACTTATGCGCCTCATTTTGGGACTGAAGAAGCCAACCGAGGGA
AGTATTCATTTCTGCAGCGAGGGAAAAGAAATATCAATGGGATATCTCCCACAATATAAC
GACTTAGACAAGCAATTTCCTATCTCTGTATATGAGGTAGTTCTCTCAGGACTGAGCAAG
AGCAAGAGCCTCTTTGCCAGATATACCAAGCAACACCACCAACAAGTGGCAGAAACCTTA
GAAAGAATGCAGATATCCGACTTAAAAGACAGGCACATAGGAGCTTTGAGCGGCGGACAA
CTCCAGCGCGTACTTCTGGCACGTGCCATCGTTTCCAAGCCAGATGTCGTCATTCTCGAC
GAGCCGAATACCTACATCGACCGGAGATTTCAAAAGCAGATGTACGAAATGCTGGAACAG
ATCAACAAGGAATGTGCCATCATCATCGTAAGTCACGACATAGCGGAGGTTCTCAATAAT
GTAAAACACGTGGCCTGCGTAAACCACAACCTGCACTATCATGACACGACAGATATGCCA
AAAGAAAAACTGGAGGAACATTTCCTGAAGGTTTAG
>89B_gene_id_127
ATGATAACAGGATGCATCTGCATGCTGGCAAGCTGCAAGAATGGCAATAGCTACAACAAT
GGAAAGGATGGCTTAGATCCAAACAAGCCTACCGTAACTGTAACTATAGAACCATTCAGA
TATTTCGTGGAACAAATAGCTGGCAACGATGTGAATGTCAACGTGATGGTGCCTGCCGGA
AGCAGTCCAGAGACTTACGAGCCTACCCCACAACAAATGGTTGACCTCTCGCAAAGCGTA
TTCTATTTTAAAGTAGGACAGATAGGATTTGAAAAAACTTGGATGAAGAAACTGCAACAG
AATGCACCCAACATGAAAGTGATAGACACATCCGCAGGTATCAGAATGCTCAAAACGCAG
AGCGGAAATATAGATCCACACACCTGGATGAGCATAAAAAGTGCTGATATCATCACTTCC
AACATCGCCGAAGCCCTGATGGACAAATATCCTGAAAAGGCTGAGGAATACAAGAAAAAA
TTGAGGGATTTCAGAAAGAACAAATTGGATAAACTGCAGAACGAGATAGACAAGTATCAG
TCCTCCATCAAGGGAGAGAAACAGAAAAGTTTCGTTATCTACCATCCTACCCTAACCTAC
TTCGCCAAGGAAAACGGACTGAAGCAGTATGCGATAGAAGAAGAAGGAAGGGAACCAAGC
ATTACGCAGTTGAAAGAACTTATACAGCGTGCAAAGAGCGAAGACATCAATATCATCTTC
GTACAAAAAGAATTCTCAAACCGAAATATTCAGGTATTCATCGATGCTACCCATTCGAAA
GCCGTGGAAATCAATCCGCTAAGCTACGACTGGGAGGGACAGATGCTCCTGATTACAAAA
GAAATAGCCCAATCGGGAAAGAAATAA
>89B_gene_id_128
TTGATTATAGGATTATTAGTAGAATGGGGATATTGGGGAATGCTCTTGGCAGCATTTCTG
GCAGGCAGTTTCTTTCCATTCAGCAGCGAGGCTGTAATGGCAGGCCTACAGGCAGCCGGA
CTCGAGCCCGTGCCACTCATCATCTACGGAAGCATCGGAAACGTACTCGGCTCTATGTTC
AACTATGGATTCGGAAGGATGGGAAAGATGGAATGGATAGAAAAATATCTCCACGTGAAG
AAAGAAAGTCTCGACAAAGCGGAGCGATTCATGGCAGGTCGCGGAGCATGGATGGGATTC
TTCGCCTTTCTGCCGCTACTGGGAAGCGCCATCACAATCGTACTCGGACTCACAAGAGCC
AACCTCCCCATCTCTATCTTCAGCATAACAATCGGTAAAGTATTGAGATATGTGCTGCTT
GTATATGGACTGAGCTTTATCTTCTGA
>89B_gene_id_129
ATGTTAAGAAAGAAAAGATTACAAAACAAGATAGCGGCAAGCCGCTTCTCATTACCTGTC
ACTGCAACCCTTGCCGCTCTGGTTTGGGTTGCAGTAGGCTTTATAATGGATAACATCTGG
GCACAGTTCGCCTTTACCATCATCTCTACCCTGCTCATGGTAGAGTTGAATAATCGCAAT
TCACTCATGCGCACCTATAGCCGCATGGTATCTTGCAGTTTTCTGGTGCTCATCACCATG
GACAGCCTGCCCAATCCATCGATGAAAGCCAGCATCGTGACCATGTGCTTCATCGCCTTC
ACGCTGATCATCTGGAACAGTTATCAGGACCGTCATGCAGCGGGATGGGCTTTCTATGCC
TATTTTTGCATCGGTCTGGCTTCGCTGGTGTTCATACAGGTCTTCTACTATCTGCCGATA
CTCTGGCTCTGCATGATATTCTTCTCCAACTGTTTCAGTGCCCGCACATTCTTAGCTTCG
CTGATAGGAGTTATAGCTCCCTACTGGTTTGTATCCGGCTATTTCGCCTATACAGACAAT
CTTCAGGCACTTTCCGACCACTTTACGGCTATCATCGATTATCAGGAACTGTTCAATTAC
TCCCAGATCACCCTTCATCAGCTCATCAATTACGGTTTTATTGTCATTCTGGGTCTTCTC
GGAACCATACATTTCATCCATTCAAGCTACGCCGATAAGATACGTACACGCATGATCTAC
GATTCATTCATCACGCTGAGCATTGTGACTTGGGTATTCATGATACTTCAGCCCCAGCAC
GAGAACGAACTTTGCGGCATCATGATAGCCAACACGGCTCCACTCATCGCCCATTTCATC
ACCTTTACCAAAGGAAAAATTACCAATATTGCTTTCATCGCCATTATCTTGATCACGATA
TTTATAACGTTGTTCAACATCTTCGTGCCGCCTGTAGCATTGCTGCAATAA
>89B_gene_id_130
ATGAAAATTTTATTGTTAGGAGGCGGTGGCCGTGAGCACGCCTTAGCATGGAAAATCGCT
CAGAGCGAGAAAGTGGAGAAACTCTTTATCGCTCCAGGTAATGCCGGTACACAGAATGTC
GGCGAGAACGTAGATATCAAGGCTGACGACTTCGAAGGTCTCAAAAACTTCGCCGTTGAA
AATGCAGTCGATATGGTAATCGTTGGTCCGGAAGACCCATTGGTAAAGGGTGTTTACGAC
GACTTCAAGAACGATCCTCGCACCCACAACATCCCAGTGATCGGACCATCCAAGGCAGGT
GCCGTACTGGAAGGCAGCAAGGACTTCGCCAAGCAGTTTATGAAGCGCCACAACATCCCG
ACAGCCCAATACGAAACCTTCGACGGCGAGCACGTAGAGGAAGGTTTGAAGTTCCTGGAG
ACCCTGAAGGCTCCTTACGTACTGAAGGCCGACGGTCTGTGCGCTGGCAAGGGCGTACTC
ATCCTCCCTACTCTCGAAGAGGCCAAGAAGGAGTTCAAGGAGATGCTCGGAGGTATGTTC
GGCAATGCTTCTGCCCGCGTGGTAATCGAGGAATTCCTGAGCGGTATCGAGTGCTCAGTA
TTCGTACTTACCGATGGCAAGAACTACAAGATTCTGCCAGAAGCTAAGGACTACAAGCGC
ATCGGCGAGCACGATACCGGTCTGAACACAGGCGGTATGGGCAGCGTAACCCCAGTACCT
TTCGCTACCAAGGAGTGGATGCAGAAGGTGGAAGACCGCATCATCCGTCCTACCGTAGAG
GGTCTGGCAGAGGAGAATATCGACTATAAGGGTTTCATCTTCTTCGGTCTGATCAATGTA
GAGGGCGAACCTATGGTCATCGAGTACAACTGCCGTATGGGCGACCCTGAGACCGAGAGC
GTAATGCTCCGACTGAAGAGCGACATCGTGGACCTCTTTGAGGGAGTAGCAGAAGGCAAC
CTCGACCAGAGAGCCATCGAGTTTGACGAGCGTGCAGCAGTCTGCGTGATGCTCGTGAGC
GGCGGCTATCCTGAGGCATACAAGAAGGGATACCCTATCGAAGGCATCGACCAGGTAGAA
GGCTCTGTAGTATTCCATTCCGGTACAGCCATGAAAGACGGCCAGGTGGTAACCAACGGC
GGTCGAGTAATCTGCGTAAGCAGCTACGGCAAGGACAAGGAGGAGGCATTGAAGAAGAGC
TTCGCAGAGGCTCAGAAGATTCAGTTCACCGACAAGTACTTCCGCTCTGATATCGGTCAG
GACCTTTAG
>89B_gene_id_131
ATGATTCTAAAGAATTCAATTTATAAATTAACTTTCGCCGCTATGATTTCAATGATGGCT
ATGAATGCCAGCGAGGCTTCGGCACAGAGCAAGGCTTCAAAGACTCATACAGAAACATTC
CCAGTAGTGGCTGCCCAGAAGGGAGACAAGGCCTTCACACTGGAAGACCTGAACTTCGGA
GGCAACAACTACCGCAACATGGTAGCGAAAAACCGCTGGTGCACCTGGTGGGGCGATGAA
CTCGTAAGACAGGACATCGACGCCTGCTATCTCGTCAACAAGGCGACGGGCAAGGAGACC
AAGCTCTTCAGCATCGACCAGATCAACCAGTGGATAGCACCTACCAAGGATATCAAGGTA
AGAGCTCTGTACAATGCACAGTTCCCATTCGCAGGCAAAAGCATCGTAATGGTGAGCAAC
GGCAGCAAGCTGTTCACCATCGACTTCAAGAAGCATAAGCTCATCAGCGAAATGGAATAT
GCTGAAGGCGAAAGTCTGCTGGAAGCCAATGCCCAGCAGAATGCATTTGCCTATCTCAAG
GGCAGCAACCTGTACGTGCGCACCTTCGACGTGGCCAACTACAATGCCATGACCAAGGAC
AAGAAATCGCACGATTTCCAGATTTCTACCGACGGAAGCCGCGAAATCGTATATGGACAG
AGCGTTCACCGCGATGAATTCGGCATCTCAAAGGGCACATTCTGGAGCCCGAACGGAGAG
AAGTTAGCATTCTACCGCATGGATCAGAGCATGGTGACCGACTATCCGCAGGTGGACATC
CCGGAAATCGGATTCGACCATCCGGAGACTCAGAGCTGCATCGCCACTCCGGCACCAGAC
AAATATCCGATGGCAGGAGAAACCTCACACAAGGTGACCGTAGGCGTATTCGACTGCCTC
ACCGGAAAGACCATCTATCTGAAAGCTGGCGACCCTACAGACCGCTACTTCACCAATATC
GCATGGAGCCCGGACGGCAAGACCATCTATATGTTTGAGTTGAACCGCGACCAGAACGAC
TGCCGCCTGACTGCCTACAGCGCAGAGACGGGTGAGAAGACAGGCGAACTGTACCGCGAG
ACCGACGAGAAATACGTAGAGCCATGCCACCCTATCCAGTTCCTTTCTTGGGACAGCAGC
AGTTTCATCATGCAGAGCCGCAAGGATGGCTACAACCACCTCTACCTCTGCACCTTAGGC
AAGCACGGCAGCCGCATGGCAAGCAACACAGAGTCGCTCGAAATCCGTCAGTTGACAAGT
GGCAAGTGGGAAGTGATGGAGGTGCTCGGCTTCAATGCCAAGACCAAGAGCATCATCATC
GCCAGCAACGAGTGCTCACCTATCCAGCGCAACATCTTCAGCGTGGATACCAAGACCGGC
AAGCGAAAGATGATAGACGACTGCGGCAAGGGATGGCACAACGCTACGCTGAGCCAGAAC
GGAGAGTATATCTATGACAACTACACCACACCGACCCTGCCTCGCAAGATAGCTATCGTA
AATACAGCAAACGGCAAGCGCACGGCTTACTTCACAGCCGAAAACCCTTGGAAGGGATAC
AACGTGCCAGAGTACAGTTGCGGTTCCATCAAGGCCAACGACGGCGAGACAGACCTCTAC
TACCGCATGGTGAAGCCAGTGAACTTCGACCCTAACAAAAAGTATCCTACTATAATATAT
GTATATGGCGGTCCTCACGCCCACAATGTGGATGCCCGCTGGAACTACTCCAGCCGCGGA
TGGGAAACCTACATGGCAGAGAAGGGATACCTGCTCTTCATCCTCGACAACAGAGGCAGC
GAGAACCGTGGCAAGGCTTTCGAGCAGGCTACATTCCGTCAGTTGGGACAGGTGGAGATG
CAAGACCAGATGCAGGGCGTGGAATATCTGAAGACCCTGCCATACGTGGATGCCGACAGA
ATCGGAGTACACGGATGGAGCTTCGGCGGATTCATGACCATCTCGCTGATGACCCACTAT
CCAGAGGTATTCAAGGTAGGCGTAGCAGGTGGCCCTGTCATCGACTGGCACTGGTACGAG
GTAATGTATGGCGAGCGCTATATGGACACTCCTCAGACCAACCCTGAGGGCTACAAGAAG
ACCTCTCTGCTCTATCAGGCCAAGAATCTGAAAGGCAAGTTGCAGATCATCCAGGGCCTC
AACGACGTAACAGTGGTGCCTCAGCATTGTCTCACCTTCCTGAAGGCCTGCATCGCAGCC
GGCACTCAGCCAGACTTCTTCGTCTATCCAGGTGAGCCTCACAATATGCGCGGACACCAG
AGCACTCACCTGCATGAGCGCATCAGCAACTATTTCTTTGATTATCTCAAGTAA
>89B_gene_id_132
ATGGAACAGGAATTTGAACTCATTGCCAAGACCTTTATGGGTCTGGAACCAGTCTTGGCT
GAGGAGCTCACCCAGCTGGGTGCCAACAATGTACAAATAGGTCGCCGCATGGTATCTTTC
ACAGGCGACAAGGAAATGATGTATCGTGCCAACTTCCAGTTGCACACTGCCATCCGTATT
CTCAAGCCTATCAAGCACTTCAAGGCTCGTAGCGCAGAGGAAGTTTACGACGAGGTGCAG
AAAATCAAGTGGGACGACATCCTCGACGTAAAGAAGACTTTCTCGGTAGATTCTGTAGTC
TATTCAGAGGAATTCCGCAACTCCCGATTCGTAACCTATAAGGTAAAGGATGCCATCGTG
GATTGGTTCCGTGAGAAGATGGGCACACGTCCTAACATCAGCGTTTCCAACCCAGACATC
CGTCTCAATATCCACATCGCTGAAGACAAAGCCACACTGAGCCTCGACTCAAGTGGCGAG
AGCCTCCACCGCCGCGGATACCGCCAGGAGCAGGTAGAAGCACCGCTCAACGAGGTGCTC
GCAGCAGGCATGATCCTGATGACCGGCTGGAAGGGCGAGTGCGATTTCATCGACCCTATG
TGCGGTTCAGGCACCATCGCCATCGAGGCTGCCCTGATAGCCCGCAACATCTCTCCAGGT
GTATTCCGCAAGGAATTCGCATTCGAGAAGTGGAATGATTTCGACAAGGATCTCTTCGAT
GCCATCTACAACGACGACTCACAGGAGCGCGAGTTCGAGCACCACATCTACGGCTACGAC
GTGGATATGAAGGCCGTGAACACTGCCAACCTCAACGTGCGTGCTGCAGGTCTCACCAAG
GATATCACCATCCAGCACCAGGACTTCAAGGACTTCCAGCAGCCTGCCGAGAAGAGCATC
ATCGTGATGAATCCTCCATACGGAGAGCGCATCTCTACCCCTAACCTCCTCAACACCTAT
AAGATGATAGGCGAGCGATTCAAGAAGGCTTTTGCCGGCAACGAGGCTTGGGTGCTGAGC
TACCGCGAGGAATGTTTCGAGCAGATAGGATTGAAGCCTTCTATCAAGATTCCGGTATTC
AACGGCAGTCTGGAATGCGAATTCAGAAAGTACGTAATGTTCGACGGCAAGATGAAGGAC
TTCCGCTCTGAGGGCGGCGTAGTGAAGACTGATGCCGAGAAGAAAGAGATGGCTCAGAAG
CACAGATTCAAGAAGGAACGCGAATTCAAGAAGCGCATCACTGAGGAAACAGAGAACGAG
GAAGACGACATCCGTTCATTCAAGTTCCATACCCACCGACTCGAGGACTTCGAGAAGCGC
CGCGAGGAAATTCGCCGTGGAGGCAGACCTCGCATCAGCGACAGTCGCAGAGGCGATGAT
GACGACGACAAGCGCGGAGGCCGTGGATTCAAAGGCGACCGTAAAGGCGGCAAGGACTTC
GGCGGAAAGCGTGGCGGATTCAAAGGCGACCGTAAGGGTGGCAGAGATTTCGAAGGCAAG
GACTTCGGAGGAAAGAGTTTCGGCGGAAAGCGCGGCGGATTCAAAGGCGACCGTAAGGGG
GGCAGAGATTTCAAGCGCGGAGGAAAGCGTGACTTCTCCAACTACGATGAGGATTAA
>89B_gene_id_133
ATGAGTAAAGATACATTAACTCATCAGCTGACTGAGACCATAGAGGAACTTTCATGCCCA
GAGTCACTGAAAGGTCTGTTTCATCAGCATCGAGACGGAAATCCACTCCCTTCGGGCAAG
GCGCTCGAAGAAATCATCAGTCTGTCTCGCTCCATCCTTTTCCCGGGATATTTCGGCAAC
TCATCCGTCAATATCTCCACCATCAAGTATCACATCGGAGTAAGAGTTGAAAAACTCTAC
GAAAAGCTAAGCGAACAGATTCTTGCCGGTCTCTGTTTTGCCAACGACTGCGAGCACGAA
ACCCCTGCTGAGCTGCAGCACCAGAGGGCCAAAGCCGGAGTCATCGCCGCCAAAGCCATC
ATGGAATTTCCGAGACTCAGAAAGATACTCGCCACAGACATAGAAGCTGCCTACGAGGGC
GATCCGGCGGCTGTGAGCCAGGGAGAAATCATCTCCTGCTACCCCGTCATCAAGGCCATC
ACCAACTACCGACTGGCGCATGAGCTCTACAAGTTAGGCGTACCGCTGATACCGAGAATG
ATGACCGAGCTCGCCCACTCTGAAACAGGCATCGACATCCACCCGGAAGCCACCATCGGC
AAGCACTTCACCATCGACCACGGTACGGGTGTAGTGATAGGAGCCACCTGCATCATCGGA
GACAATGTGAAACTCTATCAGGGCGTAACCCTCGGAGCCAAGAGCTTCCCGCTTGACAAG
GACGGCAACCCTATCAAGGGAATACCTCGCCACCCTATCCTGCAAGACGACGTCATCGTT
TATGCCAACGCCACCATCCTGGGCAGAATCACTATCGGCAAGGGATGCGTAGTGGGAGCC
AACGTATGGGTGACCAAGGATATGCAGCCGAAAACAAAAAAGTATAAGAAAGAAAAACAA
AGTTTATTAGATATAGAATTCAATAATGGAACAGGAATTTGA
>89B_gene_id_134
ATGTACAACCTCGCCGACACCTATTTCGTGGGCACTATCAATACGCAAAGCGTAGCTGCT
GTGGGCATCTCCTTCTCGGTGATGGCCATCATTCAGGCAGTAGGCTTCTTCTTCGGTCAC
GGCTCAGGCAATTATATTTCCCGCCAGTTGGGAGCCAAGGAGCACCGGAAAGCAGAGAAG
ATGGCCTCTACGGGCTTTATACTGAGCTTCTTTGCCGGGCTTCTCATCGCCATTCTGGGA
CAGATTTTCATCACTCCGCTCGCCATCTTCCTGGGTTCCACACCCACCATCCTGCCCTAT
ACAGAGCGCTACTTAGGCATCGTCATGCTCGGCGCTCCCTTCATGACAATGTCGCTCACA
CTGAACAATCAGATGCGTTTTCAGGGCAACACAATGTCGGCGATGAAGGGCATTCTGTCG
GGAGTTTTGCTCAATCTGGTACTCGCTCCGCTGCTCATCATCTACTTCTGTATGGGCATT
ACCGGAGCCGCCATTGCCACCCTCATCAGCCAGATTTTCGGTTGTCTGATGCTCTTTCTG
ATGAGTAGAAGGGGACAGAATATCAGAATCCGGCTGAAAGACTTTACTCCTAATAAACAA
CTTGCGAAGGAAATCATTTTTGGCGGAACTCCTTCCCTTTCGCGACAGGGATTGGGCAGT
GTATCCACCATCCTGCTCAACGTGGCAGCCGGAGCCTACGGAGATGCTGCCATTGCGGGC
ATGAGCATCGTTACGCGCATCTCTTTCTTCACTTATGCAATCGTCATCGGACTGGGACAG
GGTTTCCAGCCGCTCTGCGGTTTCTGCTATGGCGCCCATCTGTACCAGCGAGTGAAGGAA
GCCTTCTATTTCTGTATCAAATGCGGTACAGTATTTCTCTCGGTATGTGCGCTGGTAGGC
TTTGTTTTCTCCGAGTCCATCATCGGCCTGTTCCGTAGCGATCCAGACGTGATCCATGTA
GGAGCTGCAGCTCTGCAATGGCAGGTGCTCAGCTTCCCGCTTGTATCAACCATTGTACTC
ACCAATATGCTGATGCAGACCATCCGCAAACCTATCCGTGCCAATCTTGTGGCAGCAGCC
AGAAGCGGACTTTTCTTCATTCCGCTCATCTTTATATTGCCTCATTTCTTTGGTCTGCTG
GGCGTGGAAATGTGTCAGGCTTGGGCAGATGCATGCAGCTTTACCATGGCCATTCCAATC
GCCTGGAGTGCTTTCAGGGATATGAACAGATTAAAGAAAACAGGAGAGATTCCGGTGAAA
TAA
>89B_gene_id_135
TTGAATAAAAAATATATTAAACAACAATATAATATGAAATTTGCAATTATTGCTGCCGGT
GAGGGCAGCCGCCTTGCGCAGGAAGGCGTAGAGGAGCCAAAGCCCTTAGTTTCTGTATGT
GACCAGCCGATGATAGAGCGCCTGATGCGTATCTTTGTGGATTGTGGAGCATCAGAAATC
GTGGTCATCATCAACGAACAGAGTACCAGCGTGCACCGTTATCTGAAGAAGCTGGATCTG
CCTGTGCCGCTCAAAATCATTGTGAAAACTACCCCAAGTTCTATGCACAGCCTTCATGCC
CTGTCGCCTTATCTCAGGGGTGAACGCTTCTGCCTGACTACTGTTGATACGATTTTCCGT
GAAGAGGAATTCAAGAAATATATCCGCCATTTTGAGCGCGTCAAAGATATCGACGGCTGC
ATGGCGGTGACTCCTTACGTGGACGACGAGAAGCCTCTCTGGGTAGGCGTGAAGGAGCAG
ACCGGCGCAGAGGGGGAGAGCCTCATAGACCAGCAGGGATACCGATGCAAGCCGCTCATC
ACCGGTTTTCACGACCAGTGCGAGGGCGACGATCATCTGATTTCTGGTGGCATCTACTGT
CTGGGCGACAAGGCCCTCGATGTGCTTGATCATTGTATGGAGCAGGGCATGAGCCGAATG
CGCAACTTCCAGCGCCAGCTTGTGGCTGAAGGTCTGCGCCTGGAGGCTTATCCTATCGAT
AAGATTCTCGATGTGGATCATAAGGAGGATATCGCCAAGGCAAGAAAATTCCTGTTGCCT
TTAGAAGGTAAGATTATCGATGGTATCATGCGCGATAGCAGTTTCTCACCCAACTGTGTA
AATAGCGACGCTGCCATCTTTAATGCTGTGAGTGAGCAACTGAAGGCTCTCGGGGCGACA
GTTTATCCATGCCGTGAGTATTCTAATGATGAGCAAGTTAGTCACTTTACAAAGCCTGAA
GAGTATTCTGAGTTTATGAACACGGTTTGGTTTGTGAACGATGTGGCTGGCTATTTCAGT
ATGGCTCGCAGCAACAATGCACTCAATATGTTGAAAGTAGCTATGGTCGATGGTCTTCCG
GGACTGAACACTCCGGTGGGCGTGATGAACTGCGTGAGATCGGAGATGACCAGCTTGCTG
ATGGAGGATGGTATCTCGATGCCGAAGAGCAAGATAGTGGAATCTTTTGACGGTCTGGGC
GACTGGGATATCTATCCATGCTGGCTGAAGCGTGGTAATGCCTGTGCACAGCAGAAGGAG
GATACCTGCTATGTGGAGACCCGCGAGGAAGCTGAGAAGGTATTGCAGAGTTTCGATAAG
AGAAACATTTCTCCGGTGGTTCTCAATGAACATCTGAAGGGCGACCTCGTGAAGTTTTAT
GGCGTGGAAGGCACTGATTTCTTCTACTGGTTCTATCCGTCAAAGTGCGGTCATCGCAGC
AAGTTCGGTCTTGAAGTAATCAACGGCGATGCGCAGGGTATTCCATTCGTGGTGGAGGAT
TTGAAAAGGACTGCCGACAGGGCTGCCACGGTGCTCGAGACTCCTATCTACGGCGGCGAC
TGCATCATAGCCGAGGATGGCAGTTTCAGAATTATCGACTTCAACGACTGGCCAAGCTTC
GCTCCTTGCCGTGATGCTGCTGCTTATTATATAGCCAAGCGTCTCTGCATGGAATTCGAA
AAGCATCCGTTTATTAAGGGTGTAACGGATTTCGAGAAAGCAGAATAA
>89B_gene_id_136
ATGGCAAATCAGGAATATCAAGCTTCTCTGAAGTCTGCAGACACCGAGGAGCATATTGAC
ATTTATTTCTATCGCCCGATAGGCTATCAGTGGGCGAGATTTTTCAGAATGCTACACGTT
ACGCCGAATGTAGTAACCATCCTCTCCATCTTCCTGGGTGTGGGAGCGGGTATCTGCTTC
GGTTTCAATGATTTGAAAATCAATATCGTGGGCATTCTGCTGCTCGTATGGGCAAATATG
TACGACAGTTGTGATGGACAGCTGGCGCGACTCACCAATCAGAAAAGTGCGCTGGGACGT
ATCCTCGACGGTGCTGCCGGCGACCTGTGGTTCATCTCCATCTATGTCTGCATCTGCATC
CGTCTGATGCCAGAGTGGGGCTTCTGGATATGGGGACTGGCTGCCGTGAGCGGTCTGCTC
TGCCACTCCCGCCAGTGCCGTCTGGCCGACTACTATCGCCAGATACACCTCTTCTTCCTG
AAGGGCAAGGAGGGGAGCGAGATGGATGATGCCATCAAGCAGGTGGCTATCTACAAGCAG
ATGAAGTGGAAACGGGAGCCGCTGCAGAAGTTCTTCCAGTTCTTCTACAAGAACTATACG
CTGGCACAGGAGAAGGAGACGCCATGGTTTCAGAAACTCAAGAAAACCATTCGCCATAAG
TATCCTAACCAGTTGCCGGATGATCTGCGTGCCGATTTCCGCAAGGGCAGTCTGCCGCTG
ATGAAGTATGCCAACTTCCTGACTTTCAACTGGCGCAGCTTTACGCTCTTTGCGAGCATC
TTAGTGGGTATGCCATGGATATACTTCTGTGTGGAGATTGTGGTCTTCACAGCCGTATAT
TTCTATATGCATTATCGCCACGAAAAGCTCTGTTGTGAGATTTTAGTTAAAATAGCTTCT
TATGAATAA
>89B_gene_id_137
ATGAATAATCGGTTCAGAAATATCTTCATGGCCTTCGGTATCATCGCCATCGTCATCATG
CTCTGTACGATGGATATGGACTATACCGACATCTGGCGCTATCTGAAGCAGGCGGGCATC
TACTTTCCGCTGATACTCGCCCTGTGGCTGGTGGTGTATATGGTGAACACGCTCTCTTGG
TATCTCATCATCAATGACGAGGGCAAGGTGAAGGGCCTTTCCTTTTGGCGTGTGTACAAA
CTGACTGTGAGCGGTTTCGCACTCAACTATACTACGCCCTGCGGACTGATGGGCGGCGAG
CCTTACCGCATCATGGAGCTGAAGCCTTATACGGGAGTGAGCAAGGCCACCTCGTCGGTT
ATCCTCTATGTGATGATGCACATCTTCTCGCATTTCTGGTTCTGGTTCTTGTCGATATTC
CTCTTCGTGGCAATGTATCCGGTAGGCGTTCCGATGGGCATCATGCTGGTGCTGATAGGC
GCATTCTGTCTGCTGGGCATCTACTTCTTCTCTCGCGGTTATCGCACGGGCATGGCTCAG
AAGGGCATCCGAATCCTTACGCATATCCCGATGGTGAAGAAATGGGCGAGAGGCTTTGCG
GAATCTAAGAAGGAAACGTTGGAGCAGATAGACGACCAGATAGCGATGCTCCACGGTCAG
CACAAGCGCACGTTCTATCTCTCGTTGTTTTCCGAGGTGGCAGCGCGCGTGCTTCAGAGT
GTGGAAATCTATCTCATCCTGAAGGCTTTCGCTGCGGATGTGAGCATTCTCGACAGTATT
CTGATATTGGCATTCTCTTCGCTCTTCAGCAATCTCATCTTCTTCTCTCCGATGCAGTTG
GGAGCGCGTGAGGGTGGTCTGGCTCTGGCGGTGGACGGACTGCATCTTACGGGGGCATTA
GGCGTCTATACGGGTCTCATTACCCGCCTGCGAGAGTTGTTCTGGATAGCTGTCGGCATC
CTGCTTATCAAGATAGGAAATAAGGATTTGAAACAGAAAAATGATGAATAA
>89B_gene_id_138
ATGATGAATAAGAAACTGGATGTAAAGGGAATTATTTTCGACTATGGCGGTACGCTCGAT
ACCAGGGGCGACCACTGGTCGGAGGTGTTGTGGAAAGGCTACGAGCACTTCGGTATTGGC
GTGAATGCTGATGAGGAGGTGGAGCCGGGTGTATCCATCGGCAAGTCTTCTTTCCGTGAT
GCTTACGTGTATGGTGAACGTGTGCTGGCAGTTCATCCACTGGTGAAGGCTGAGGACCAC
TTCGAGGATATCCTCCGCATGAAGATACATTTCCAGTTGTCTTTCCTCGCTGGTGCGCCT
TTGTTGGAAACCGGTAAGGACGATGCCCAGAAGCAGCAGGCTCTTGCTGAAAGGCTTGAG
TTGAGTGAGTCGGAGATAGCAGAAATCTCTGCATCGATGGCTGCCTATATCAATAGTGAG
ACCCAGCAGCTTTTGGCTGAAAACAAACAGGTGCTGGAGCATCTGAAGCAGGCGGGTTAT
CCGATGGTTCTTGTGTCCAATTTCTATGGCAATATCAATCAGGTGTTGAAGGATGCGGGC
ATCGACGGTTATTTCAGTCGCGTCATAGAGTCGGCGGTAGTGGGTGTTCGCAAGCCAAAT
CCTGCTATCTTCGCCCTGGGTGTCTGTGCTTTGGATTTGCCGGCTTCGCAGGTGCTGGTG
GTGGGAGATACCTTCAGCAAGGATATTCTTCCGGCCCGTCAGCTGGGTTGCCATACATTG
TGGATCAAGGGATTGCAATGGGAAAAGAAGGAATACGACGAGAGTGTGCCTGATGGGATT
CTGACGAAGCTCTCTGATATGGAGGCTTATCTGCTGTAA
>89B_gene_id_139
ATGAAGGTTTTTAGAAAATTGTATTTTGTAGTTGTGCTGTTGCTGGTTTCTACACTCCAG
CTGATGGCCCAACAAAAGATAACAGGACGAGTCATAGATGAGGATGGATTTGCCGTTTCC
TATGCCAGCGTGCAATATCGCGGGCATAAGATAGCCGTGTCCAGCGACAGTCAGGGTAAG
TTCTCCATCGAGAAACATCCAGGCTGGGTGCTCACAGTATCTGCCCTGAGCTACAAGTCG
CAGACCATCAGCGTAAACGAGAAAATGGATTTCATAGAAGTAAAGCTGAAAGATGACAGC
CATAAGCTCAACGAGGTGGTGGTGAAGACCAAGCGTGGCAAATACAGTCGAAAGGACAAC
CCTGCCGTGGAGCTGATGAGGCGAGTGATAGCTGCCAAGAAAAAGACAGATCTCAGCAAT
CATGATTACTATCAGTATGACAAGTATCAGAAGATAACGCTTGCTCTCAACGACCTGAAG
AAAGAGCAGCTGGAAGGCAAGTTCTTTAGCAAGCGACAGTATCTTCTGGACCAGGTGGAG
ACCTCTCCCTATAACGGCAAGCTTACCCTTCCGGTGAGCATCGATGAGACGGTTTCGCAG
CACATCTATCGCAAGGATCCGAAGACAGAGAAAGACATCATCAAGGGCCAGCAGAGCAAT
GGTATCGGACAGGTAATCCAGACCGGCGAGATACTCAATACAGCCCTCAAGGATGCCTTC
ACCGATGTGGATATCTACGACGACTATGTGCGCCTGCTGCAGTATCCGTTCCCTTCGCCT
ATCGGCAGAACGGGCATCTCCTTCTATCATTATTATATAGAAGACACGGTGTATGTAGAG
CGAGACCTCTGCTATCATCTCCAGTTTATACCTGCCAATTCGCAGGACTTCGGCTTCCGT
GGAGAGCTGTACGTACTCGCAGACAGTTCGCTGCACGTGAAGAAATGCAATCTCTACATG
CCTCACAATACCGACGTGAACTATGTGAAGAATATGAAGATAGAGCAGGAATACACCAGG
CTTGACAACGGCGAATGGGTGCTCTCGAAAGACGATATGATAGCCGAACTGCATGTGAAC
AGTATGCTGCAAGACCTGCTCGTGGTAAGGAACACCCGACTTACCGACTATGCCTTCGAT
GAACTGCCGAAGATACTCTTCAAGGGTAAGGCCAAGGTAAGGCACGATATGGATGCCATG
AACCGCGACGAGGCCTACTGGAACAAATACAGGCAGGTGGACCTCACAAAGAGTGAATCG
TCGATGGACAGCTTTATCCACCGCATGGAAAACTCGAAGGGATTCAAGTATATCATCTTC
TTCGTGAAGGCCCTGATGGAGAACTACGTGGAGATAGGTGGCGGTACGGACGGCAAGAAG
AGCAAGTTCGATCTCGGACCGGTGAACACCTATATCTCCAAGAACTTCGTGGATGGTATC
CGACTGCGACTGGCCGGTAGAACCATGGCTGCCCTCAATCCGCATTTCTTCTGGGACGGA
TATGCAGCCTACGGTACCAAGAGCAACGACTGGTACACGGGCAATATCTTCACTTACTCG
CTCAACAAGAAGAAGAACAGTCCGTTTGAATTCCCGATGCGCAATCTCACTTTCGAGGTG
GCCCGAGATGTGACTTCTCCTTCAGACGAGAACCTGCTGCACAATAAGGACAACTTCTTC
ATGACCTTCCGTGCAGCCACTCAGGACGAGATGTTCCTCTACCACCGCCAGAAGTTGGCA
TTCACCTACGAGACCGACTGGGGCTTCCGATTCAATACGAGTCTCCGCTTCCAGAGCAAC
CGCACGGTGGGCAATCTCCACTACTATCATCTGGATGGTACCGAGGTGAAGAAGATCCGC
ATGACCGACCTCAACGTGGGCATCAACTATAATCCGGGTGTTACCTATGTGAATACCAAG
CAGCAGCGACTGCCAATCAATCTCGACAGTCCGGAAATCGGGCTTTCGCACACGATGGGC
TTCAAGGGCTTCATGGGCGGTCAGTATCACAGTAATATCACCAAGTTGAGCATCTACAAA
CGCCAGTGGCTCGGCAGTTGGGGTTATCTCGACTTCCATGCCATCGGACAGGCACAGTGG
AACAAGGTGCCGTTCCCGATGCTCATCCTGCCTCCTATCAACCTCTCTTACTTTGAGCAG
GAGACAACAATCAGTTTGATGAAAGACTGGGAATTCCTCAACGACCGCCAGGTGTTCTGG
GCACTCTCTTGGGATATGAATGGCAAGCTGCTCAACCGCATTCCGCTCATCAAGAAACTC
AAGTGGCGCGAGTGGTTTGCCATCAAGGGCGTGTGGGGCCATCTTACCGACAAGAACAAT
CCATATCTGGAGAAGAACCAGGGAGACGGAAGGCTGTTTAAGTTCCCTAAAAACTCTCAT
GTGATGAATGATACACCTTACTGGGAGTGCGTGGCAGGTGTGCACAACATCTTCAAGTTC
TTCTCAGTAGAGTATGTGAGACGACTCACCTATCTGAATAACAACAACATCGACAAGTGG
GGCATCCGTTTCGGCTTCATGATGTCGTTCTGA
>89B_gene_id_140
ATGAGAATTTTATTAGCAGACAGACAGGACATCACCCGTGCGGGCATGATATACGTGCTG
CAGGGGATGGAAGGACTGGAATGGAAATATACGGATGACAAGGCCGAACTGATGCTGGCG
CTGAAGGAGAACGACGATACGGTAGTGGTCTTAGACTACACTTCATTCGATATCAACGAT
GCCGATGAACTGCTGATACTCCAGCAGCGATTCACTCACACACGCTGGCTGCTCTTCAGC
GAAGATCTGAGTGCCGAGCTGGTAAGGGTATTGATAGCCAGTAGCATGCAGTTCAGTATT
CTGCTGAAGGAGTGTCCGCTTTCAGAAATCAAGGAAGCCATCAAGTTCTGCGTGCATGGC
AACCGGTTCATCTGTCAGCGCATGATGGAAGTGCTTCTGGCTCCTAAGCATGAGGTAGAG
GAGAAGGTTAACCTGACGAAGACAGAGACGGAGATACTGAAAGACATCGCTCTCGGCATG
ACGACCAAGGAAATAGCAGACAAGCGATTCTCAAGTTTCCATACCGTGAACACCCATCGC
AAGAATATCTTCCGCAAACTGAATGTGAACAATGTTCATGAGGCTACCAAGTATGCGCTG
AGGGCAGGACTCGTGGATACTGCAGAATACTATATCTGA
>89B_gene_id_141
ATGAAACAACGTAGAACCTCTTTGAAGGATTTGGCAGCCCAGCTTGGTGTCAGTATTGCT
ACTGTTTCACGGGCTTTGCGCAATAGCCACGAAGTGGGTGAGGAAATGACCAAGAAGGTC
AAAGATCTGGCCAAGGAACTCAATTATAGACCTAACCCGTTTGCGCAGAGCCTCCGCAAG
GAAGCACCGCGCGTGATAGGTGTCATCGTCCCTAATCTGGTGACCCACTACTATGCTGCC
GTTCTCGATGGTATAGAAGATTATGCAACCAAACACGGTTATTCCGTTATCAGTGCCAAC
AGTCATGAAGATTATGAGCGAGAGGTAATGGCACTCGACAACTTCCTCAATATGCACGTG
GAAGGCATCATTGCCTGTCTGGCGCAGGATACCATAGACTATTCTCATTTCGAACAACTT
CATAAGATGTCCATACCGCTTGTATTCTTCGCCCGCTGCTGTTTGGAAGACAAGTTCTCT
CAGGTGGTAGGAAATGGAGATGTGGCAGCGCAGGAAGCCACGCAGCACCTCATCGAAACC
GGTTCGAAACGTATCGCATTCATCGGCGGTCCTAACCATCTCGATATGGTGCGCCGCCGC
AAGCACGGCTATCTGGAGGCTCTCAGAGATAATCATATTCCGATAGACAGAAACCTGGTT
GTCTGTGACAAAATTGATTTCGATGTGGCCCGCAACGCAACTCTTAAACTCCTTGAGGGC
GACAATCGGCCGGATGCTATCTTAGCTTTCAACGATATCATCACCTATGCAGCCTTTGAC
GCCATCAAGGCCAAAGGGCTTCGCATTCCGCAGGATGTTGCCATCATCGGCTTTACGGAT
GGAGACACGGCTGCCTTCGTTACTCCTCGTCTCACAGCCATCATGGACAAAGCCCACGAA
CAGGGAACCAAGGCATGTGAACTCCTGATGAGAAGTATCAATGGAGATGAGAAGATATAT
AAAGAGGTGGTGCCGATGATTCTGAAAATCAGAGAAAGTTCTGAAAAACAGGAACTGCTA
TAA
>89B_gene_id_142
TTGATTTTCTTCTCATCTGATGCCCACATTCTTGGTGCAGATAATGGATGCCAAACCTCT
TTAGAGCGTTTTACCGATCCGAAGCGTAAGGCTTTCTTTGGTAAATGCATCGTAGTTCTG
AAGGGAAAAGGTACACTTAAAGCACAGGCGCCTGACTTGAAAGAAGCAATGTTGAAGTTC
TGA
>89B_gene_id_143
TTGGTTATTTTGCTTATCTTTGCAGGCATTATGAAGATAAAAATAGAAAATGCTACGCCT
GACATGGCTTCTCATATTGCATCGCTTATCATGGAGGCGATGAATGCTGAGTGTTGTCAA
AACTTTGCTGGACCTAAGCATACATTGGTTGACTTTCATCGTATGATGACCCGTTTGGTC
GAGATGGAAGATAGCCAATATAGTTATCGTAATGTCTTGGCTGCCTATACCTCCAGTGGT
ATATTGGCTGGTATCTGTGTCGCTTATGATGGTGCAAAACTGCATCAGCTCCGTCGTCGA
TTCTATGAAGCAGCATTGGAAGCTTTTGGAATTGATTATACAGGCATGACAGATGAGACA
GAAGATGGTGAGTTCTATATTGACAGTCTCGCCGTCTCCAGTAATTTCCGTGGAAAGGGC
ATTGCTTCTCAGTTGCTTCAGGCTACTATTGAGCGTGGGGCAGAACTTGGAATACCAACA
GTCGGTTTGCTTGTCGATAAAGGTAATCCTAAAGCTGAGGCTCTCTATCAGCGTCTTGGT
TTTGTTTATGTCAATGATTCCACATGGGGTGGACATCCGATGAGACATTTACAGTATAAG
CAAAACTGA
>89B_gene_id_144
ATGGATGCAATCAACAATTTTTTCTTAGCTTTCAGTTCATTCCTTTGGGGATGGCCTATG
ATTATCCTTCTGTTAGGAACCCATATATTCCTGACTGTCCGATTACGTTTTCCGCAACGT
AAGATATTGAAAGCTATCAAGCTTTCCCTCAAGAAGGATAAGAACGCAACGGGAGACGTA
TCACAGTTTGGTGCTCTGGCTACAGCGCTTGCTGCAACTATCGGAACAGGTAATATCATC
GGTGTTGCCACGGCCATTGCGCTGGGTGGTCCGGGTGCTGTACTATGGTGCTGGCTTACA
GGTGTATTTGGTATATCCACAAAATATGCAGAAGGATTACTTGCAGTAAAATATCGAGTA
AAAACGAGACGAGGACGCATGCTGGGTGGACCTATGTATGCATTAGAGAAAGGATTGGGC
TGGAAATGGCTGGCCATTCTTTTTGCAATCTTTGCTGCATTGGCTTCTTTTGGAATAGGA
AGTACCGTACAGGCTAATGCTATATCTTCTCTGGTAGAAAACCAATATGGAATATCACCA
TACATTACGGGAGCCATCGTTACTATTCTTGGTGCAGCCGTAATTCTCGGTGGTGTAAAG
ACAATCTCAAAAGTATGCGGTATGTTAGTCCCTTTCATGGCACTCTTCTATGTCATCGGA
TGCATATACATTCTCTTTGTCAACCATGCCTATCTGTTGCCTGCCATCAAGGTTATCCTG
GAGTCAGCCTTTACTACCAAAGCTGCAGGAGGCGGCTTTGCGGGTAGCACATTGATGATG
GCTGCACGTTATGGTATCGCACGTGGCCTTTTTTCTAATGAATCTGGTTTGGGATCTGCC
CCTATTGTTGCTGCAGCTGCACAAACCCGCAATCCTGTACGCCAGGCATTGGTATCATCT
ACTGGTACTTTCTGGGACACTGTCATCATCTGTGCGTTAACAGGATTAGTAATTACCTCC
AGTATCATTGCCTATCCAGATATAGACTATCATAATGGTGCAGCACTTACCAAAGCCGCA
TTCAGTAAAATCCCTTATATCGGTGCCCCTCTTTTAACTTTCGGACTGGCGACTTTTGCT
TTCAGTACGACATTGGGATGGAGCTATTACGGAGAGCGTTGCGTGGAATATCTTAAGGGC
AAAAAGTGGATGTTATGCTATCGAATGCTATACATCGCAAGTATCTTTGCAGGAAGTGTT
ATCAGCCTCGGTCTCGTGTGGAACATAGCAGACTGCATGAATGCACTCATGGCCATTCCA
AACCTGGTATCCCTGCTATGCCTCAGCGGAATTATCGTACACGAAACCAGAAAGTATCTC
TGGAGAGACAGACTTGATAGGGATATGGAAGAAAACGAGATAGAGGAACTGGAAGAAATC
GAAAAGATTCAACCACAGATGGAAGAAGTCAATCCAAAGAAATAA
>89B_gene_id_145
ATGAAGCGAATAGAATTCATCATTATATTAGTACTTGTCATTATAATAGGTGGAAGTCTA
TATTGGTTGGCAAGAGATACTCATGTAGAAGGAGAAAACGTGGGGCAGACACAATTGTCT
CCCACACAAATCCGCACTATAGAGAACATCGGGCAATGGGAATTTCTATCAATCAGTGAC
GAAGAACTCATTGATACAACAAGGCATGGCTTCTTCGGTGACGACAAGTTAGTACGTATC
TATTATGGAACACTTCGGCTTGGCATTGATATGAAAGAAGTAAAGGAAGGTTGGATAGAA
ACAGAGAAAGATACGATTGTCTGTACACTACCTCCTATCAAATTACTGGATCATAATTTT
ATTGACGAAGCAAAAACCCAGTCTTTTTTTGAAACAGGCGACTGGACAGGAAAAGACAGG
CAAAAACTTTATGAGCGAGCTTACAATGCAATGAGAATACGATGCTTATCAAATACAAAC
ATATCAACAGCAGAAGAAAATGCTCGGATTCAATTCTACAAGATGCTCAAGGCTATGGGA
TTTACAAATGTAAAAGTTAGATTTGAAGAAGAACATAAAAAATAA
>89B_gene_id_146
ATGAAAAAGTTATTATTTTTATTATTAGTTGCTATCATATACACCTTTTCCTCTTGCTCA
GAAAAGAAAACAGAGGAAAAGAAGACTGTCATTGATACTATTCCTATGATGGTAATGCAG
ATACAAAAATGCAACAGACTTTACACGACAGAAATACATGTCCATAAAATAGTAACTCAT
GACGACCAACTGAAATTGAAAGGCTCTATATTCAAAAAAGATTTCAATATCAATGTACCA
GGTTCCAACAGAAAAGTTGCAATTCCGATGGATGCCACACTAAAAGCATACATAGATTTC
AAGGATTTTGGGGCACAGAACATCAACAGAAAGGAAGAAAAAATAGAGATTACATTGCCT
GACCCAAAAATAATGCTGACAAGCAGCAAAATAGATCATGAAGGAGTGAAGCAGTTTGTT
TCTCTCACCCGACGTAACTTTAGCGATGCTGAACTCAGTCTATATGAACAGCAGGGCCGG
GAAGGAATCATCAAGGACATTCCCAATATGGAAGTCATTGAAACAGCAAGACAAAATGCT
GCAAACATTCTAATTCCTATGCTCATAGAAATGGGATTCAAAGAAGAAAATATAAAGATA
ACTTTTAGAAAGAAATTTTCTTTGGACGATCTCAAGACCATCCTGGACTATTCGACTATT
GAAAAGAAGACGAACTAA
>89B_gene_id_147
ATGATGAATAGAATATTTCCTTTACTTTTGGCTGCATGTCTTGTCACAGGCTTCACATCT
TGCAGTGAAAAGAAAAAGAGTGATGTTATCATCGCTCCAAAGCCTCAGGCTCCAAAGCCA
AAGAAAACTCAGCAGATGAGTGGATATGAACAGGCTCGTGAGGTTGAATGGCTGGGTTCA
ACCTATAAAGTTATAGTTAAGCGTGAAGCAGACAATAGTTTGCCTTTAGCTGTCGGTGAT
GATAATACCAAATATTTTGATAATAAGATTACGGTTAGAATTCTGCGTAAGGATGGTACT
GAATTTTTTAATCGTACTTTTCTGAAGACCGATTTTACGGGATATTTAGATAAGAATACC
CAGCAAAATGGGGCATTGCTTGGTTTGGTCTATGTACAGGCTGAGGGTAACAACCTGGTT
TTTGCAGGAAGTGTTGGATCTCCAGATGTAACAAGTGATGAGTATGTGCCTTTGGTCGTT
AAAATCTCTCGCATGGGTGCTGTTTCCGTTGGTAAAGATACCAAATTGGATACAGGTAGT
GATGAAGAAGATGATGATAATACTAATGAGCAACAAAAAACCTCATCCGATGAGGATGAG
GTCTAA
>89B_gene_id_148
ATGAAACTATATCAGTTATTACAATCATTCGAATTTGAAGAGTTATTCCCTGCAGTGAAT
GAAATGTATCCAAATGCATACCTGCATCGTGATATATTTGAAAAAGCATTCAACATGCTT
TGCAACATCCAGCCTGTAGTTTCAAAGAAAACCATCAGATACGAACTTAAGGAAGATCCA
AATAGCAAGGATATGATTGTGGGAGCAGATGACACCAGTTTCAATACAACCTGGGATGCT
TGCCTCGGTAAAGAAATCAAAAAAGGAAAGGGTGCTAGCCTCAATGATGAAGAATTAGCA
GCCAATTGTCTGCTCAATATACTCTTCCTTGGCCGACACCCTCTAAGTTTTGAAAAAGAC
TACCGAAAACTTTTCAAGTAG
>89B_gene_id_149
ATGGCAACAGCACTTCATAATTTATCAGACTACGACTTTACCAAGGTGCCAGACGCAAGC
AATATGTGCTTTGGCATCGTGGTAGCAGAATGGAACCCAGAGGTAACAGGTGCCTTGCTT
GACGGAGCTGTCAAGACTTTGGAAAAGCATGGCGCTCTTTCTGAAAACATTCATGTAAAG
ACTGTTCCTGGCAGTTTTGAACTCATCTATGGTGCTCACCAGATGGTACTCAACGGTGGT
TACGATGCAGTCATCATTCTTGGATGCGTAATACGCGGTGAAACTCCACATTTCGACTAT
ATCTGTCAAGGAGTTACCTATGGTATAGCTCGCTTAAATGCCACACAGGAAATCCCTGTC
ATCTATGGTCTGTTAACAACAAATGACCTGCAGCAGGCTCAAGACCGCTGCGGTGGTAAA
CTTGGAAACAAGGGTGACGAATGTGCTATTGATGCTATAAAAATGGCAAAATTCTAA
>89B_gene_id_150
ATGGCAAACAACAACGTACAGGCTCCAGAAAGCGAGAGCCTTAACATTCATGAGGCCTTC
TTCTTGAAGAATAAGAAGTTGATTCTCGGCGCAATAGTTGCTATCATTGTAATTATTGCA
GGTATTTTCGTTTACAACAATCAGATTGCTGGTCCACGTGAGGACAAAGCAAGCACTATG
TTGGGTAAAGGTCAGACTTACTTCAACAATGAGATGTATGATCAGGCTCTCAATGGCGAT
GGTGCTGGCTATGTAGGTTTTGCAAAAATTGCAAATGACTACAGCGGTACAAAAGCTGCA
AACCTGGCCAATCTCTATGCTGGTCTTTGCTATGCAAACCTTGGCAAGTGGGCTGAAGCA
CAGAAAAGCCTTGATGCATTCTCTTCTAAAGGCGATCAGATGATTAGTCCTGCAGCTCAG
GCTGCTTTAGGTGATGCTTATGCACATCTTAACCAGCTCGACAAGGCAGTAGAAGCATTT
AAGAAGGCTGCAAGCATGGCTGATGACAAAGCACAAGACGGTGCTAACAACAGTCTCTCT
CCTACTTTCCTCATCAAAGCAGGTGAAATCCTTGAAAGTCAAGGAAAGAAGGCAGACGCT
TTGAGCATCTACCAGGACATCAAGAAAAAATATGTAAACTCTATGCTCGTTCAGAGTTCA
GAGATTGATAAATATATCGAAAGAGCTTCCAACTAA
>89B_gene_id_151
ATGAATGCTCATCATCCTTTAGGTCTTTTTATGAATCGATTGCGCCTAATTTTTTGCAAA
AATACGCAATTTTATTTATATATTGAAATTTCTAGCGTACTTTTTTCGTTTTTTGCGGTT
TTTCTGCTATCTTTGCAGTCCAAAAGCTATAAAGAGCCTATGATTTTAGAGAATATTTCC
ATCATAAACTATAAGAACATAAAGGGAGTGAACTTGGATTTGTCCCCAAAGATTAATTGT
CTTATCGGCCATAACGGTGTAGGTAAGACTAATTTTTTGGATGCTATATATTACCTCTCT
TTTTGTCGCAGTGCCAATAATCCTATTGACTCTCAGATTATCATGCATGATGAGAATTTC
TTTATGCTTGAAGGTAACTATCGCACAGAACAGGGTGATATAGAGAATATCTATTGTGGT
ATGAAGCGGGGTACGAAGAAACATTTCAAGCGCAATAAGAAGGAGTATAAGCGATTGTCT
CAGCATATCGGTTTGGTTCCCTTGATTTATGTTTCCCCTTCTGATTCTTCCCTTATAGAA
GGGGGAAGTGAGGAGCGCCGTCGCCTGATGGATGTTGTCATTTCTCAATATGACCATTCT
TATATAGAATTGTTGTCTAATTATAATAAGGCACTCCAGCAGCGTAATGCTCTTTTGAAG
ATGGAGGAGGAGCCTGATTCGTCCTTGCTTGATATATGGGAACAGGAGATGGCTCGTAAT
GGTGAGTTGCTCTTTCAGAAACGTCTTGCTTTTGTTGATGAATTGGTTCCTGTTTTTCAG
CAGATTTATCAGCAAATTTCTGGCCAGCGGGAAATAGTTAGCCTTCGCTATATCTCTCAT
TGTCAGCGTGGGCCGCTACTGGATGTTATCCAGCGTGATAGATTCAAGGATCGGGCTGTT
GGTTATTCTCTTCATGGTGTACATCGTGATGATCTTGAGATGCTTATTGGTGATTTCCAG
ATGAAACGGGAAGGTAGTCAAGGCCAGAATAAAACTTTTGTGCTTGCATTGAAACTTGCT
CAATTTGATTTCTTGCGCCGCACTTCTTCTACAACTACACCTTTGTTGTTGTTAGACGAT
ATCTTTGACAAATTGGATGCGCAGAGAGTAGAATCTATTGTTCAGCTTGTTTCTGGTGAT
AACTTCGGACAGATATTCATTACTGATACGAATCGTGATCATTTGGATAAAATCCTGTCT
AAAAGCGATGGTGAATATAAAATATTTACTGTTGAAGGTGGAGATATAGAGCTGATGAAT
AATAGTTGA
>89B_gene_id_152
ATGTTTAGAAGAAAAGTACAATCCATACAGACCTTATTGCCAGATTTCTTGCGTCGTCAG
GGATTAGAATCTCCTCTACGTCAAAGGAGACTTTTAACTTCTTGGGATGAAGTGGTAGGG
GAGCCTATTGCCCGATATACCAGTGAGCGTTTTATCAAGAACCAGACTCTGTACGTAAAG
GTTCATAATCCAGCCTTGCGTGCAGACCTGTCTATGGGGCGTAGTCTTTTGGTGAAACGC
CTAAACGAACGTGCCGGTGCACAGGTCATTGTTGATATTAAATTCTATTAG
>89B_gene_id_153
ATGAATAAGCAAAAACTCAGAACAGAGATACGAAATAGGAAGCGACAGTTTACCCAAGCA
CAACTGGGAGAGCTGTCGCTCTCTATTATTATGCAACTAAAGAAAAATCCCCATCTAAGA
AAAGCACAAACCATTCTTCTGTACTATTCTTTACCGGATGAAGTAAATACACATGAATGG
ATAGATGAACTCGTAGCCGAAGGGAAGAAAGTCCTGCTCCCTGTAGTTACAGACGGAGAA
AATATGATTTTAAGAGAATATACAGGAAAAAAGGATCTGAAGGAAGGTAATTTTCATATC
TTAGAACCAAGCGGAACTCTATTTCCAGAAAAAAGATACGGAGAGATCGAAGTAGGAATC
ATTCCTGGTATGAGTTTTGATGAAAAAGGACACCGACTGGGCAGAGGAAAAGGATATTAC
GACCGATTCTTAGAAAGGGTTCCATCCATCTATAAAATCGGAGTCTGCTATAGTTTTCAG
AAAGAATCTTTAATTCCTTATGAAAAACATGATAAAGTCATGGATGAAATCATTACTGAT
ATCTAA
>89B_gene_id_154
ATGAATATGAATAAAAACAAGAACAATCGATTTATGCCAATCATCATGGCCGCTTGTGTC
GTGGTGGGCATATTTCTTGGCTCTTTTTTCTCCAACCACTTCTCTGGCAACCGACTCAAC
ATCATCAATAGTGGAAGCAACCGACTCAACAATCTGCTGCATATTATAGATGACCAATAT
GTTGATGCTGTCAATATCGACTCGTTGGTAGATGAGGCTATTCCATTAATCTTGGCAGAA
TTAGACCCACACTCTGTCTATATAAGCGCAAAAGATGCGGCTGCTGCAACAGACGACCTC
AAAGGTTCATTCTCCGGAGTAGGTGTAGAATTTGTCATCAGAGACGACACCATCCATATT
CAGAATGTCATCCAAAACGGACCTGCAGAAAAAGCCGGTCTGCTGGCTGGTGATAAAATC
GTAGCAGTAGATGGCAAACCTTTTGTGGGCAAAATAGTCACCAATCAGGAAGCGATGCAC
CGTCTGAAAGGTCCAAAAGACACGAAAGTCAAGATTGGTATTGTGCGTTACGGCAGCAAT
AAGGTACAAACTTATACTGTAACCCGTGGTGAGATTCCAACCAAGAGCGTCACCGCTGCA
TATATGCTGGATAACACTACTGGATATATTCGCATTAAGAATTTCGGTGAGAATACCTAC
CCTGAGATGCTGATCGCTTTAGCTAAGTTGTCACAGGAAGGCTTCAAAAATCTTTGCATT
GACTTACGAGACAACTCCGGCGGTTATCTTTCTGCAGCTGTAAACATGGCTAATGAATTC
CTGTCTGACAAGAAACTGATCGTCTATACACAGGGACGCAAGTCACCACGTCAGGAATAT
CGCAGCGATGGTAAAGGTTCCTATCAGAATATACCGTTGGTGGTACTGATTAATGAAGGT
TCAGCTTCATCTGCAGAAATCTTTGCGGGTGCCATGCAGGACAACGACCGCGCGACAATC
ATCGGTCGCCGCTCTTTTGGAAAAGGTCTGGTACAGCAACAGTTGGAATTCCCAGACCAC
AGTCTCATCCGACTGACTATCGCAAGATACTACACCCCTTCAGGACGTTGCATACAGAAG
CCATATAGCATGGGTGATGATAAAGATTATGAGCAAGACTTACTGGATCGCTATCAGCAT
GGTGAGTTCTTCTCAAAAGACAGCATCAAGCACACTGGACCTGCCTACCATACAGGATTG
GGCAGAGTGGTATATGGCGGTGGTGGTATCACACCAGACATCTTCGTACCAGAAGATACG
CTGGGCATGACCTCATATTTCAAAGAAGCCAGCATGAGTGGACTGATCCTTCAATACGCA
TTCATCTATACGGACAATAATCGTCCTAAGCTGAATAACTTTAAGGAGATGATGGAACTT
TCAGATTATCTTTCTAAACAAGACATGGTTGACAAGTTCGCTACTTATGCTGACAAGCAT
GGACTACAACGTCGCAATCTGCTGATAAGAAAGTCGCACAAACTTTTAGAGCGTGTGCTC
AATGGACGCATCATTTACAATATGCTGAACGAGCAGGCCTGGTCTCAATACATCAATCAG
GATGACCCTGTCATCAAGAAAACACTGGAAGTATTCGAAAACCATGCGGCATTCCCTAAA
AAGCCAGTGGCTGGGAAACAGAAAAAGTTATCAAAAAAAAGATAA
>89B_gene_id_155
ATGGAGAACGAACTATCCAAGCAAACAAAACTGGATTTGCGATATTTAAGAATGGCACGC
ATTTGGGCGGAAAACAGTTATTGCAAGCGCAGACAAGTGGGTGCACTGGTAGTCAAAGAC
AAAATGATTATCAGTGACGGATACAATGGTACTCCAAGCGGCTTTGAGAATATCTGCGAA
GAAAATGATATTACCAAGCCGTATGTTCTCCATGCAGAAGCTAATGCCATCACCAAATTG
GCAAGAAGTAGCAATAATAGCGACGGCAGTACACTCTACGTTACCGCTTCTCCCTGCATA
GAATGTGCCAAGCTCATCATTCAAGCAGGAATCAAGCGCGTAGTATATGCAGAAAAATAC
AGACTCAATGATGGAATCCAACTCATGGAAAGAGCTGGAATAAAGGTTGAATTTCTGGAT
ATAGACAAACAAAATGCTCAAGCAGAAGCAAAGGAATAA
>89B_gene_id_156
ATGCTTGATGATAAGATTATAGAAAAGAGAATAAATCCATTTTTTGAATCTTATAACACA
CCGCACAATACGGTGCCATTCCATCGTATAAAACTTGAAGATTACGAAGAGGCTTTCATG
GAGGGAATCCGTCGTGATGATGAAGCTACAGACAAGCTTATCAACGACCCCGCAGAGCCT
ACCTTCGAGAATACCATTGCGCGTGTAGATACAGAAAAGGGAGAACATTATTACGACCTT
CTGAGTCGAGTTTCCAACGTTTTTTCCTGCATGATGAGTGCAGAAACCTGTGACGAAATG
GAAGCTTTGGCACAGAAGTTAAGTCCTATCCTCACCAAGCATGCCAATGACATCACTCTG
AACAAGAAGTTATTTGAAAGAATCAAGTTTGTACATGATCATCCTAATCGAGAGTTGACT
GCAGAAGAACAGATGCTGCTCGATACCAGTTATGACGGTTTTGTAAGGAGTGGTGCCTTG
CTCGATGAAGAAGGAAAGGAAAAGCTCCGCAAACTGACAGAAGAAGCCAGTATGCTTACT
CTTCAGTTTTCCCAAAATGTATTGAAGGAGAACAAAGCATATACACTGCATATAACAGAC
GAGGCCCAGTTGGACGGTCTTCCAAATACAGCAATAGCAGCTGCCGCCCAGAATGCCAAA
GAGCAAGAAAAAGAGGGATGGATATTTACATTAGACTATCCAAGCTACTCTCCGTTCATG
ACTTACTCTACACAGCGAAAGTTGCGAAAGGAAATGTATATGGCACGAAATACAGAGTGT
ACCCATGACAACGACTCCAATAATCTGGAAATCTGCAAGCGCCTCATCAACCTTCGCCGC
GAACTGGCTCAGCTGTTAGGTTTCACCACCTATGCAGACTATGTACTCAAGCATCGCATG
GCAAGCAATGTAAAAAATGTCTATAAACTTCTGAATGACCTCATTGATGCCTATAAGCCA
ACTGCTATCAAGGAGGTCAAGGAAATCGAAGAACTTGCAAAGGAGATAGAAGGTAAGGAT
TTCGATATGCAGCCATGGGACTTCAGTTTCTATTCACATAAACTACAGATGAAGAAATTC
AATCTGGATGCAGAAATGCTACGACCATATTTCCGGTTGGACAAAGTGATAGAGGGAGTA
TTCGGTCTCGCAAACAAGTTGTATGGAATCTCCTTCAAAGAAAACAAGGAAATACAGGTA
TATCACCCAGACGTAAAAGCATACGAGGTATTCGATAAAGACGGCAGTTATCTCGCTGTA
TTCTATGCAGACTTCTTCCCACGAAAGGGTAAACAAGGAGGGGCATGGATGACGGAATTC
CAAGGTCAATGGATAGACCATAAAGGCAAGAATGTAAGACCTCATGTCAGCGTAGTGACT
AATTTCACCAAGCCAACAGAGGAAAAGCCTGCGCTTCTGACATTAGGAGAAGTAGAGACC
TTCCTACACGAATTTGGTCATAGCTTACATGGTATGTTTGCTAACACCCGTTTTGAAAGC
CTTTCAGGTACGAACGTTTGGTGGGACTTCGTAGAATTACCATCCCAATTCATGGAGAAC
TATGCCATAGAAAAAGATTTCCTCCGCACCTTTGCCTTCCATTATGAAACAGGCGAACCT
TTACCTGACGAACTGATAGAGCGCATCGTTAAAAGCCGCAACTTCATGACGGCTTATGCA
TGCTTGAGACAGGTAAGTTTTGGACTTCTTGATATGGCATATTACACCCAAAAAGATGCT
TTCACAGACGACATCATCCCATTCGAAAAGAAAGCATGGGAAAAGGCCATGATTCTACCT
CAGTTACCAGATACCTGTATGACTGTTACCTTCTCCCATATCATGGCTGGTGGATATGCG
GCAGGATACTATAGCTATAAATGGGCAGAAGTACTGGACGCAGATGCATTCAGCGTTTTC
AAGAAAAACGGCATCTTTGATCAAGCTACAGCAAAAAGTTTCAGAGACAATATTTTGTCT
AAAGGTGGAACCGAGCATCCAATGACGCTGTATAAACGATTCCGTGGTCAAGAGCCAACG
ATAGATGCCCTGCTTGAGAGAAATGAAATAAAGAAAAATGTAGAATGTTAA
>89B_gene_id_157
ATGGCAGAAAATAGATTATTCGACATATTACTCTCCCTTCCCCTCTTCCTCGGCATGAGC
CATAGCGACTTGCACGAGGCAGCGGGGAAAACCCGCTTTGACTTTTTAAAAATATCAGAA
GGAGAAACTATCGTAAAAGACGGAGAACGATGCCTATCACTCTTCTTTCTTCTCACAGGA
GAAATCAAAGTCATCACAGACGCAGACGACCATGGCTACAATATCGAAGAAGACATATCT
GCTCCCGAAATATTCCAACCCGAGAGAATTTTCGGACTCAACCAAAGATTTACCCATACA
TATATTGCAAAAACCGATTGCAGTATCATGCGACTCGAAAAACAGGAGATACTGAAACTT
TCCGAATTGTTTGAGATTTTCCGTATCAACTTACTGAACTTATTTTCTGCGCAGACTCAA
AAGATCAGCAGAAGAGCCCTACGTGTGCCACCCAAAAACATAGAAGAACTCATCATCCGC
TTTTTTGAAGCCCGATGTGTCCGTCCGGGTGGAGAGAAAATATTCCACATCAAGATGACC
CGAATGGCAAAGGAGCTCAACGACAGCAGACTTGACATTTCTAAGGCTCTGAACAATCTG
GAAGCAGAAGGATTATTACACTTACAAAGAGAAAGGATTTTTATCCCAGCCCTTGAGAAA
CTGTTAAGTAGATAA
>89B_gene_id_158
ATGAACAAGAAGAAATTGATATGGCAACTTCCTTTTCTGGCAATACTGGTCATCGGTACC
ATCTTCATCATACGCCAGCAACACGTTACCCCTTATCAGCATGACGAGGGTTTCATCTTC
GGAACCATATACCACATCACTTATCAGAGTGACGAAAACTACCAGAAAGAAATTGAGGAA
GAACTACAGAAAGTAGATCAATCGCTTTCACCATTTAACAAAGGGTCTATCATTTCCAAA
ATCAATCGCAACGAGAACATAAAGGTTGACGAAATGTTTAAGGAAGTATTCCTACTTGCA
GAAAAAATATCCAAAGAGACCAATGGGGCATTTGACATTACCGTAGCACCAATGGTCAAC
ACCTGGGGATTCGGATTCAAGCAGGGAAAGGCACCAAGTAAGGAGACTATAGATAGCCTC
AGAGCCATAGTAGGATTCGAAAAAGTGAGTCTGGTAAATGATTATATCAAGAAACAGAAT
CCCAATACAATGTTGGACTGTTCAGCTATCGCAAAAGGTTACGGAAGTGATGTTGTAGCT
CGCTTGCTTAAGAAGAAAGGCATTGAAAACTTTATGGTTGAAATCGGAGGCGAAGTAGTA
ACCTGCGGCAATAGTGAAAAAAGAGTACCTTGGCGCATTGGAGTAAATAAGCCTACGGAT
GATTCACTCAATACGAATACAGAACTGCAGACCGTGCTCAACGTCACAGACAAAGCCATG
GCAACGAGTGGAAACTATCGTAATTTCTATTACAAAAACGGCAAGAAATATGCACATACT
ATCGACCCAAAAACGGGTTATCCTGTGCAACACAATATCCTCTCTGCCACAGTAATTGCC
AACAATTGTGCAACAGCAGATGCATTTGCCACTTCCTTTATGGTACTGGGCATGGATGGA
ACGAAGAAAATTCTTGAACAGCATCCCGAACTACTCGCATACCTGATTTATTCAGATGCC
CAAGGGAAAAACCGAGTATGGTATTCTCCATCCATGAAAAAGATTTTAGCAGAATAG
>89B_gene_id_159
GTGATTGCTCAGGCTGATACCATACCTTTATTAAGAGGCATGGCTATAAGTGTTGATGTT
TTTGGAGCAGGACAGATGCTGCTTGGAGATTATGGGCAGTATGAAGCAGCCCTGCGCATC
AACCTGAAAGACAAGTACTTCCCTGTCGTTGAATTAGGTTTAGGAAAAGCAGATGCCAAG
GACGAAGGAACCAATCTGCACTATAAGACAAGTGCACCCTATGGTCGCATCGGTCTGGAC
TGGAACCTGATGAAGAACAAGCATGACATCTACCGTCTCTATGGTGGTCTGAGATACGCT
TTCACTTCCTACAAATACGACCTGACAGGTCCTGAGATTACAGATCCCATCTGGGGCACG
ACCTCTCCATACGAAGCCAAAGATATATCCTGCAACTATCACTGGATGGAAATTCTTTTT
GGTGTAGATGCCAAGATTTGGGGACCTATCAGAATGGGTTGGAGCGTAAGATACAAACGC
CGCATCGCCCACAACGATGGGGAACTGGGAAATGCATGGTACGTTCCTGGATTTGGAAAA
CAGGGAAACTCTCGTTTTGGAGGTACATTCAACATAGCATACGAGTTTTAA
>89B_gene_id_160
ATGCGGAAAATAATCCCTATCATCCTGTTCGCCATCGCAACGATGGTGAGTTGTTCCACG
CTCGACTGTCCACTTAACAACACGGTATATACCAAATACAAACTGGACGGAAACGTAACT
CAACTCACAGGTTCATACATGACCATCTCGACAAACAAACAAGATGGTGAAGACAGCATT
CTCATCAATAAGGATGAGAATGTTGATAGCTTCATGCTGCCAATGAGTTACACGAATGCA
GCAGACACGCTCTATTTCGAGATTCAAGATGCCCAAGAGCGCGTGTTCAAAGATACCCTC
ATCGTATCAAAAGACAATCATCCACATTTCGAATCCATCGATTGCAGTCCGTCCTACTTC
CATACGATTACGGGAGTTACGACGACTCACCACTTGATAGATTCTGTAGTCATCAACCAT
AAAGACGTAAATTTTGATGCAACGAAATCTCATTTCCTCATATATTTCGGCACTCGCGAT
TAG
>89B_gene_id_161
ATGGACATAACAGTTGTTGTACCTCTATTCAATGAGGAAGAATCTTTGCCAGAACTTTAT
GCGTGGATAGAACGCGTAATGAAAGCCAACGACTTTAGCTTTGAGGTTATATTCGTCAAC
GATGGTTCTACCGACCATTCCTGGGAGGTCATCGAAGAACTTGCAGAAAAATCAGCGAAC
GTGAAGGGCATCAAATTCCGCCGTAACTATGGAAAAAGTCCTGCCCTATTCTGCGGATTC
AAAGAAGCTCAAGGCGATGTAGTTATTACTATGGATGCAGACTTACAGGATTCTCCAGAT
GAGATTCCTGCACTTTATCATATGATCACAAAAGAGGGGTACGATCTGGTTTCCGGATAC
AAGCAGAACCGCAAACAGGGAGATCCACTCTCCAAGACGATCCCTACAAAACTCTTCAAT
GCCACAGCACGCAAAGTGAGTGGTATTCACAACCTGCATGACTTCAACTGCGGACTGAAA
GCTTACCGTAAAGACGTCATCAAGAACATAGAGGTTTACGGAGAAATGCACAGATACATC
CCATATTTGGCAAAGAACGCAGGTTTTGATAAAATCGGAGAAAAACCTGTACACCACCAA
GCACGCAAATTTGGTACATCCAAATTCATGGGCTGGAACCGCTTTGTCAACGGTTATCTG
GACCTGATGACACTTTGGTTCCTGAGTAACTTCGGCAAGAAGCCAATGCACGTATTCGGT
TTCTTGGGCAGTGTGGTATTCTTCATAGCTTTCCTTTCCCTCATAGGATTGGGAATTGAT
AAGATGATAGAACTCCACCAGGGAGTATATGGACATCTCATCACAGATTCCCCATATTTC
TTCATTGCCCTGACAGCCATGTTGTTAGGAAGCCAACTGTTCCTTGCTGGCTTTTTAGGC
GACCTTATCAGCCGCCAGAATCCAAATCGTAATGACTATCAAATAGAAAAAGAGATAAGA
TGCGGAAAATAA
>89B_gene_id_162
ATGATAGATGTAGTAAAGATTACACAAACAAAAGCTTTTGCCAGACAGGACGGAGCCATT
TTGGGCGCTGTTTGGATAGCCAGTTTTGCATCCACCATGTGGTCGGTAACGCCAGGCTAT
GCTTTGCTTAGTTTATTGGCCAACATCTTGGCTATCAGCACTCCATTTGTGGTAGCAAAA
AGACTGAAGGCATTCAGAGACAATGCATTGGATGGATCCATTTCATTCAGAAGAGGTTTA
TTTTATTGTGCACAAACATTCTTCAATGCTACCTTACTCCTGACCATCGTTCAATTTCTA
TGGTTTAAATTCCTTGACACAGGTGTTTTCATGAGCTACATCATAGACAATTACACCCTG
ATGCTGAAAACATACAACTTTCCAGCCAACGAGATAAAGACACTCATAGAAGCCATCAGC
ATGATGAAACCCATATCCTGGGCTGCAGCATTCATGATTACAGATATATTTGTTGCCATT
ATCCTGAGTCCAGCGATTGCAGCATTCATGAGTAGGAAACAAAAAAAAGAATAA
>89B_gene_id_163
ATGCTAATTTTCTTCGGTAAATCAGAATTTTGCAGTAACTTTGCACAAAAATTTTCGAAA
CAAGAAATGATTTATCCAGATAATTTTGAACAAAAGATAGGATTTAATGAAATCCGAACC
ATGTTGCGCGAACGCTGTCTTTCCACCCTCGGCAAGGAACAGGTGGAGAAAATGGGATTC
AGCGACCATGCAGAAACGGTAAACGAATGGCTCATGCAAGTGCGTGAGTTCAGACAACTC
ATCTCTGAAATAGAGGACTTTCCGCTACAATATTTCTACGATGTGAGAGAGAGCATCGTA
CGTATCCGCATAGAAAACACCCATCTGGAGGAAAATGAACTTTTCGATCTTCGCCGTTCA
CTTTCAACCATTGAGAGCATCGTGAAAATCCTCAACCACAGCGATGAAGACGACAGTCAT
GCCGAAGAAAACGACGGTTGGCGCAGGGAGAAGAAATATACATATCCAGCCTTGCACCGC
TTGGCAAAAGACGTGATAACCTTTCCTCAGATTATTCAGCGCATCGATCAGATATTGGAT
AAATACGGAAAGATACGTGACAATGCTACACCGGAATTGCTGCAGATCAGAAGAGAACTT
GCAAAGACCGAAGGAAGCATTTCGCGTACCTTATATAGCATATTACGTTCTGCACAAAGC
GAAGGTGTGGTTGAAAAGGATGTAACTCCTACGCTTCGTGACGGCAGACTGGTGATTCCG
GTGATACCTACGCTGAAAAAGAAAATCAAAGGTATCGTACATGACGAGAGTGCCACCGGT
AAGACCGTATTCATTGAACCAACTGAAGTGGTGGAAGCCAACAACCGTGTACGCGAACTG
GAAGGCGAAGAGCGCAAGGAAATCATCCGCATCCTCACAAACTTTACCAATAAGGTACGC
CCATACGTACGCGAGATGATGGACAGCTATCGATTTTTAGCTAAAATAGACCTGATACAG
GCAAAGGCTAAAATAGCAGAAATCTTCAAGGCAATAGAACCGGAAGTTGAAGACCACCCA
CATATTGACTGGATACGAGCCATTCACCCACTCCTCCAGATCTCTCTGGAGAAGAAAGGC
GAAAAGGTAGTACCACTCGACATTATATTAACGCAAGAAAAAAGGATACTGATCATATCC
GGTCCTAATGCCGGTGGTAAATCCGTCTGTCTGAAAACCGTAGGACTGCTACAATATATG
TTGCAGTGCGGTCTGAGCATCCCAGTAAGCGAACGCTCTAAGACGGGCGTATTCCAGAAT
ATCATGATTGATATCGGTGACGAACAGAGTCTGGAAAACGATCTCAGTACCTACTCTTCC
CACCTCCTCAACATGAAAAATATGATGAGGGCTGCCAACAACAGTACCATCATATTGATA
GATGAGTTCGGTACGGGTACAGAACCTGGCATTGGCGGTGCCATAGCAGAAGCGGTGCTC
GACAAATTCTGCAAGCAACAAGCCTATGGTGTCATAACAACCCACTACCAGAATCTGAAA
CATTTTGCAGACAGTCATGAAGGAGTAGCCAATGGAGCCATGCTCTACGACCGCCATGAG
ATGAAAGCATTATTCCAGTTGACCATCGGGCGTCCCGGTTCTTCCTTCGCCATTGAGATA
GCCCGCAAAATCGGTTTGCCAGAGGAAGTCATCAAAGAAGCCAGTGACATTGTAGGTTCT
GAATACATCCAGAGCGATAAATACCTGCAGGATATCGTAAGAGACAAGCGCTACTGGGAA
AACAAGCGACAGAGCATACACCAGCGTGAAAAGGATATGGAGAAGACGATCTCCAAATAC
GAGAGCGACATAGAGGAAATAGAAAAAAGTCGCAAGCAGATTCTCGCCAAGGCAAAGCAG
CAGGCAGAAGAACTTCTCAAGGAAAGCAATAAGAAAATAGAGAATGCCATCCGGGAAATT
CGCGAGAATCAGGCTGAGAAAGAAGAAACCAAGCGCATTCGTCAAGAACTGGATGCATTC
AAACAGGAAATGCAGGAGATTGACACAAAGGACAATGATGACAAGATTGCCCGCAAGATA
GCGCAGATACAGCAACGAAAAGAACGCCACGCCAAACGAAAGGCTGAAAAGGCACAGAAT
CAGGAGAAAGCTGCTGCCGCCCTTCGCAATGCACAGAACAAGTCACAGGCCGAAAGCAAC
AAGGAGTTGAAAGAAGGTGACACCGTGCGCATCAAGGGACTCACTACCGTGGGCAAGATC
GAAAGCATCTCTGGCGACATGGCCACCGCAGTCTTTGGAGGTATGAAAACAAAAATGCGC
CTCAGCAGACTGGAACATGCCACTGCTTCTACAGAAAAGGATAAGACAGAAGAAAGAAAA
GAGAATTTAGCTTCATATGGCATTAGCAAGGAGACACGCAAGACAATTGATGCCCATAAG
AGTAATTTCCACCAGGACCTTGATGTAAGAGGTATGCGTGGAGACGAAGCACTCAATGCG
GTTCAGCACTTTATTGATGACGCCATATTGGTGGGAATGCCTCGCGTAAGAATCCTGCAT
GGAAAAGGAAATGGTATTCTGCGCCAACTCATCAGACAGTATGTGAGCAGTATCCCAAAT
GTGGTACATTACGCTGACGAACATGTGCAATTTGGTGGAGCAGGCATTACTGTCGTCGAT
TTCTAA
>89B_gene_id_164
ATGAAAACAAAATTTTTGATGAAGGCATCTCTCATGGGTTTATGTCTTCTTGCTTCTATG
GAAGCATCTGCCAAAGATTTTTATTTGGCACCAGGTGGAACTGGTAATGGTATGACAATT
GACAAACCATTCGGTGATCCGATCAAGGCTTTTGCCGCCCTGAAGGCAGGTGATGTCCTT
TATGTAAGAGGAGGAACTTACCATCTCTCCCAAACGATCAAGGTAAATCAGACGGGTACG
GCTGACAAGCGAATCTGTGTCTTCGCCTATCCTGGTGATACAGAACGCCCTGTTTTTGAT
TTCTCTGGTCAACCTCGCTCTACATCTACTGAAGCTGCTTCTTATCGTGGAGTGATGCAT
AATATCGGCGCAAACTACTGGCATTATCGTGGATTGGATTTTTGCCATGCTGCTGATAAT
GGTATGAAATTGGAGGGTTCTTACTGCGTGGTAGAACTCTGTCGCTTCTACGGCAATGAA
GATACGGGTCTGCAACAGGGATTTGGTAAAGACTCCAAGGGAAACAATACGCGTAATACC
GAGTTCAAATATGGACGTTATAATATCATTGTGAATTGTGATGCTTACGATAATCATGAT
CCTTGGACCAATGGTGGAAATGCAGATGGATTTGCTATCAAATTGTATCCTGGTCCTGGC
AATGAGTTCCATGGTTGTCGTGCTTGGCATAATTCTGATGATGGATGGGATTTGTATTAT
ACGGTTTTCCCTATTGTTGTAGATAACTGTTGGGTTCTTAACAATGGTTTTGACAAGGGC
AATGCCAACGGATTTAAGATGGGTGGTTGTAAACAAGGTGGAACCTCAACAGGTGCTCAT
GTGTTTAAGAACTGTATTGCGGCTTTCCATGCCAAGAAAGGATTCGATCAGAATCATCAT
CGTGAGGGTTCTTACCTGATCAATGACCTTTCTTTTGGCAATGGTATCAATTACGGTTAT
AATATGGAGGAACCTGATTATGGAAATTGGGTACTTCGCAACTGTGTGGGCTTCGCTTAT
GGTTCGCAGAAGATGGAGCGTAATTCGGCCTTTACCGTTGCTCCTGATATTGATTATTGT
ACTTGGACTACTCTCGATCATACCAATCCGATGGGTGAGAAGGCAAGTAGTAACGGAACT
TCTTATTCTAAGACGATTGGTAATTATGCTTCTGAATATGAGGATCTCAGTTATGAAACG
GCTATAGGAGACCGTCAGGAGAATGGTGAACTTCCTTTGAAGTTTGGTAGATTGAAAGCT
GGCAGTAAACTGATAGATACAGCCACTCCTATTACGGATTTCAAGACTGTAGATGCTCAC
AAGACGGCTTATGAATATGCCGACAATGCTCCTCAAAACTGGTCTGTCACACTCAATATT
CCATACGTGGGCAAGGCTCCTGATTATGGTCCTTATGAGTTTGGAGGTAATGACAATGCC
TATACGTTGCAGATGCCTGTGAACGATGGAACTGTTGAGGATGCCGAGGTTGATAATACT
GATGATGGTAAATATTATCAGATTGCTACTGTGGTTAATAATTACCTTTTTCAGGATGAT
GTTTTGAATAGCAATGTGAAGAAATATATTACTGGTGGCAATGCGGCAGGTGTACTTCCT
AAATATTACGGAAAATCAAGCGATGGTAAGTCTTCCGTAACTTATGTGGATGAAAATACT
GCACGGGGTAAGAAATATTCTGCAACTTATGGTGCTTATCGTTTGCCAAAAGGAACCTGT
GTGGAATTTACGCTCGAATCGCTTGCGCAGTTGCAGTCTAATGTTTATTGTACTGGAGGT
CGTACTTTGAATATTGCCTGGCATTATGTGGATAACTCCAATTCAGGCACCGCGTCTGTT
TCTTTAAGCGAAGGTGTTGCTTTCGTAGATGTGGCTGCTAAGATTGGTAAAAAGATAGAG
AAAAAGCCGATTGTTGTGACTTTAACTAACAATGGTGGAGGTGATATGTATCTTACTGAT
TTGACTCTTGGTGTTTATCAGGAAGTTGATGAGAATGGTAACGTGGTTAATGGCATTCAG
GATATCGTATCAGAAACCAAGACACAGAAGTCTTATCAGATGTATCAGACTACCAATGGT
CTGATTGTCTATGGTGAAATTGCTTCTCTTCAAGTATATGGAATGGGTGGTCAGAAGGTT
GCAGAAAGCTCTGATTCCCAGTTTGTGAATATGGCCAGTCTTTCTAAGGGTGTTTATGTG
GTTAGAATCCTTGGTAGGGATGGAAGTCTGGTTGCTCAGAAATTCCTGAGAAAATAA
>89B_gene_id_165
ATGAAAAGAATAGTAATCACATTACCCCACTTCATTAAAGATGAGGCTACCTATATCAAC
CAGTTGTTTGAATCGGGTATTGACTTGCTCCATTTCAGGAAACCCGAGTCATCCCAAGCT
GATTGCGAAAAGCTGTTGAAGACCATACCAGAAAAATGGTATTCACGGATTGTGATACAC
GATCATTTTGAGCTCTGCATGAAATACCATCTACACGGTATTCATCTCAATCGCAGGAAC
CATCAAATTCCAGCCAACTTCACAGGAAGCATCTCCCGTTCATGCCATTCTCTGGATGAA
GTCAGAGAAGCCTTAGCGCTCCATTATGATTACGTATTCCTCAGTCCTATCTACGACAGC
ATATCCAAGCAAGGGTACTGTCATGCTTTCACATCAGAGCAACTGACAGAAGCAGCAAAA
GAAGGAATCATCAACGAACGGGTCTTTGCACTTGGCGGAATAACAGAAGCCAATATTCCA
CAATTAGAAGCATGGCACTTTGGTGGGGCTGCCATGCTTGGAAATGTCTGGAATCAACTG
GTCAAACAATAG
>89B_gene_id_166
ATGAAGAGATATTATACAGCATTAACTATAGCAGGCTCTGACAGTTGTGGTGGAGCAGGC
ATTCAGGCTGACATAAAAACGATGTCTGCCCTGGGCGTATATGCTTCCTCTGCGATTTCT
GCCATCACAGTGCAGAATACCACCGGCGTGTTTGGAATCCAAAAAGTTGAACCGGAAATT
GTAAGCGGACAAATCGAAGCTGTCATGGATGATATTCACCCTCAAGCCATCAAGATAGGA
ATGGTTAACGACGGCGAAACCATACATGCGATAGCAGAAACGCTCAAAAAATACTTAACT
GCAGCGCCAGATAAGCTACAAGCGTCTGCCCCTACCCGTTCCTTCCAGCTAATCATCGAC
CCGGTGATGGTTTCCACAAGCGGTTGCCAACTCATGCAGAAAGATGCGCTGGAGATATTC
ATAGAAGAACTCCTACCACTTGCCTCCCTGCTCACTCCGAATATTCCAGAAGCAGAAATC
CTCGCAGGAAGGAAAATCCAGAACGTGGACGATATCAGGAAAGCAGCCGCATCCATTATC
CAATTGGGATGCAACAACGTTCTTATCAAAGGCGGTCACTTTGAAGGAACAGAAAAGATG
GATTATCTTTTCGAGAACAAACAGCATCAAGAAGCCAACAAACAGGAACATACAGGCGAT
ATCAGAGAAACTGCAATCTATAAAGGTGCAACGGTAAATACATGCAATACGCACGGAACA
GGTTGCACGCTCTCTTCTGCCATCACCTCTTATCTTGCTCGCGGATACAATATGGAAGAA
GCCATCTCTTCTGCTAAGGCTTATCTATCGGATGCCATCGAAGCCGGAAAAGACGTAAAG
ATTGGTGAAGGACATGGACCTGTCAATCACTTCCATGCACCTCAAAAGCTATACATCCTA
ACAGATGAACCCATCATATCTGACAAGACCGAGAAATGA
>89B_gene_id_167
ATGAAGATACAGAAACCTCAATATGAGATTTGGATGCAAAATCCAGGAGAGCTTGGTATC
TATCAGCAGATAGAGCGAGCAGGTAGAGTATGCTACAAGAGTGAAAACAACACCACAGAA
GACTCAGCCAAGCCATTCGTTGGCCGCATGATAGAGCATGAACATTATGCCATGCTGGAA
CACGGCACCGTATATTTGACCTGCAACCACGGGGAACTCCCACTCTATGCAAGCAACAAG
TTCTCTCATGTGAATACAATAGACGGCAAGGATTACATCACAACCAATCTTCGTGTGATG
GCAGAAAACAAAACGCTGGAAGATCTGAAGTATCGTGCAGATTTCGAAAAGGGCAAGCAT
GAACTCCGCATCACCGTACACTTTACAACCCAGATTGCCATTACCCGTGAATACAATCGT
CATCGCGCCAACTCCATGGCAGAACAGAGTACACGCTACTGCAATTATACGAAGAATAAG
TTTGGTAGCGAAATCAGTATCAACCTTCCAACTTGGGTAAAGGGTGATTTAGAAACCAAC
GATGAGAAATTCGTAGAACTCTGTGAAGACGTAGCAAATGAAGAGACCAATGACTGGACT
CCAATAGATGCCTGGCTCTTTGCCAATCAAGCAGCAGAATTTGCCTACATGAAATTGATT
GCTATGGGATGCAAGCCACAGGAAGCACGCGTCATTCTTCCATTGGATACAAATACAGAA
CTGGTGCACACCGCATTCGTAAGCGACTGGAAGCATTTCTTCGACCTTCGTGCGTTAGGC
ACAACAGGAGCACCTCATCCTGATGCCAAGATTTTGGCTGAACCTCTATACGAAGAGTTC
AAAGAAAGAGGTTATATTGATTAA
>89B_gene_id_168
ATGGAAATAAAACCAATTGCACATTTTCGTTCGCCCTTTTCCTGTAAGTTCGGTATTCCC
AAACAGGCTGGTCTGGTAGAAGAACTGGAGGGGCAGATTGTTTTTGAACCCGAATTCCGT
AATCCCGATGCACTCCGTGGGATAGAGGGGTTTGACTATCTTTGGTTGATTTGGGAATTT
TCTGCCAATAAACATAAAGCAAATAGTCCCGTTGTAAGACCCCCTGTACTGGGTGGAAAT
GAGAAGGTTGGGGTGTTTGCTACCCGGAGTCCTTTCAGACCCAATCATATCGGCTTGTCT
TCTGTGCGTATAGACCGGATAGAATGGGAAACAAATCGGGGACCGGTGATTCATGTGAAA
GGGGCTGACCTGATGGACGGAACACCGATATATGATATCAAACCCTACGTAGTCTATGCT
GACTGTCATCCTGATGCCCGCAGCGGTTTTGTGGATGAAAGAAAATGGGATAGACTCGAG
GTGCTGGTCAGCGATGAGGTGAAGGACAAACTGAACAAGCAGGGATTGACAGATGCCAAG
ATTTCTATTTTAAAAGAAGTGTTGGCGCAAGATCCTCGTCCGCATTATCAAAAAAATCCT
GACAAGGTTTATGGAATGCCCTACGAGGGTTTGGATATTCACTTCCGGGTTTCCCATCAA
ACCTTAGAGGTACTTTGA
>89B_gene_id_169
ATGAAGAAAATTCTTATTTCTTTAATGGCACTGTTCGCGATAGCGAATACGTTTGCCGCT
GATTACAGCAAGTATTACACCAACTTGCCTGTTCAAATGTCACAACCTACCCTTCCTACT
ATCCCGGATAATCAGGTCAGCATCCTGGAATGCGGTGGTAAAGGAGACGCACTGACAATG
AATACCCAGGCTTTCACCAAAGCCATCAGTAAACTAAACAAGATGGGCGGAGGTCATCTG
AATGTTCCTGCAGGTGTTTACCTCACCGGATTGATTTCTCTGAAAGACAATATCGATCTG
CATCTCGAGAAGAATGCCATTATTGTTTTCTCTGAAGACAAGAACGACCTCATCAAAACT
GACGAGGCAACAGGTAAGAAAGAAGAGAGAGCCTCAACAGCCATTACTGCCAGCAAGCGC
AAGAACATTGCCATTACTGGTGAAGGAACCATCGACGGAAATGGCGAATGGTGGAGACCG
GTCAAGAGAAGCAAGGTAAGTGACGTGGAATGGAAAAGATTCCAGGAAATGGGCGGCACA
CTCAACGAGAAGGGCGACATCTGGTTTCCACTCAACCTGAAGCAGACTCCGAATGTAGTA
GATAATATCGATGAACAGGAGAAGGTGCGCAACCACATGATCCGTTTCACCGACTGTGAG
AACGTGCTCGTTCAAGGTGTTACACTTCTGAACTCACCACGTTTCCACCTCATCCCTACC
CGCTGCAAGAATGTGGTCATTGACGGAATTACCGTAAAATGTCCTTGGAATGCACAGAAC
GGAGATGCCATCGATATTTCAAGTTGTAAAGACGTACTGATTGTCAACAACGTAGTTGAT
GCTGGTGATGACGGTATCTGCATGAAGGGCGGAGCTGGTGCGGCTGGCGTGAAAGCGGGT
CCATGCGAGAATATCAACATCCAGGACAACACCGTATACCATGCTCATGGCGGTTTTGTA
ATCGGTAGCGAATTCTCTGGCGGTATGAAAAACATTGTTGTAAGAAACAATACTTTCCAG
GGCACAGATGCCGGTTTGCGATTTAAGAGTGCTGTGAAAAGAGGCGGTAAGAGCGAGAAT
ATTTATATCGATCATATCTACATGACCGATATTACAGGTGATGCCATCACCTTCGAGACT
ACCTATTTTGACAACCACGTAGGTGCCAAGCAGCAGGCTGCCCCTGTAAAACAGGAATTC
TTGCCAGATTTTCAGGATATTCATATCAGTAATGTCTATGTACGTGGCTGCAAGAATGGA
ATCGTGGCTCATGGCGCAGAAGGTATGATACACGATATCACCATCAAGGACTGTAACATA
TTCTACAACAAGAATGCAAAGGATATAGATGCAGCTTGCAAGATTACCTTGGAGAATGTG
AACTTCTCTACTTTTGCAAAATAA
>89B_gene_id_170
TTGCTCAATTCAAAAACTTATTGTACCTTTGCAACCGCAAAAGAAAATGGTGCCATAGCT
CAGTTGGTAGAGCAAAGGACTGAAAATCCTTGTGTCCCCGGTTCGATTCCTGGTGGTACC
ACTCCTCCTTTCATTAGGGCGGTTTCCGACTTCGGTTGGAGCCGCCTTTTTCGGTATTTA
TACCCCAAGGAAACAGTTGTTACGAAACTGTTACAAACAATTGCAATCATAAACTATTAT
AATTTAAAACAAATAACAAAAAGCAAACTTAAAGACTTATGA
>89B_gene_id_171
TTGGACATAGCAAAATTGGGTGAGTTTGGTCTTATCGACCATCTCACCAAAGGACACGAA
AACAAGAATGCCTCTACCGTTTATGGTGTAGGTGATGATTGTGCCGTGATGCACTATCCA
GACAAAGAGGTATTGGTAACCACCGATATGCTCATGGAAGGTGTGCATTTCGACTTGACG
TACATAGACTTACAGCACCTTGGATATAAAAGTGCAATGGTGAACATCAGCGATATCTTT
GCCATGAACGGAACTCCAAAACAAATGGTTGTAAGTTTGGCACTGAGTAAGCGTTTCAAG
GTAGAAGACATTGATGAGTTTTACAAAGGACTCCGTATGGCTTGCGACAAATGGGGTGTT
GATATCGTAGGTGGTGACACCACATCTTCCTATACCGGACTTGCCATCAGCATCACCTGT
ATCGGTGAGGCTAACAAGGAAGACATCGTATATAGAAGTGGAGCGAAGGAGACTGACCTC
ATCTGCGTAACGGGTGACCTCGGTGGTGCCTATATGGGTCTGCAACTTCTGGAGCGTGAG
AAAGCCGTTTACTATGGTCAGGTGGAAGATATCCGCAAGAAAATAGCTGAAGCCAAGCGT
GATGGTGATACGGCGAAAGTATCCGCACTCAATGAGGAATTGGCCAACATGCGCAACTTC
CAACCAGACTTTGCAGGAAAGGAATACCTACTGCAACGCCAATTGCAGCCAGAAGCACGC
GGCGACATCATAGCCAAATTGCGTGAAGCAGGTATTCGTCCTACAGCCATGATGGATATT
AGTGACGGACTCAGTAGCGAACTGATGCACATCTGCGAACAGAGTCACTGCGGATGTCGT
GTATATGAGAAGAATATTCCAATAGACTATCAGACGGCAGTAATGGCAGAGGAATTCAAT
ATGAACCTCACGACCTGTGCCATGAATGGTGGCGAGGATTACGAACTTCTCTTTACCGTA
CCAATAGGCGACCATGCCAAAATCGAGGAAATGGAAGGTGTAAAGCAGATAGGCTACATC
ACGCAAGAGAATCTCGGAAAATTCCTGATTACCCGCGACGGACAGGAATTTGAACTGAAA
GCACAGGGTTGGAACCCTCTCAAAGACTAA
>89B_gene_id_172
ATGACAACAAGTCCAAAGACGGCTATCATTCTGGGAACAGGTCTCGGACAATTAGCTTCA
GAAATAACTGACAGTTATTCATTCCCATATAGTGAAATTCCAAATTTCCCAGTATCAACC
GTAGAAGGACATGCAGGAAAGCTCATCTTCGGAAAATTGGGCGGCAAAGACATCATGGCT
ATGGAAGGCCGTTTCCACTTCTATGAGGGTTATAGCATGAAAGAGGTGACATTCCCTGAG
CGCGTCATGTATGAACTGGGCATCGAGACCCTCTTCGTCAGCAATGCTTCAGGCGGTATG
AATCCAGAGTTCCACGTAGGCGACCTGATGATTATTGATGACCACATCAATTTCTTCCCA
GAACATCCATTGCAGGGTAAGAATTTCCCTACCGGACCTCGCTTCCCTGACATGCATGAA
GCTTATGACAAGGGATTGCGCGACCTTGCCGACGGAATCGCTAAAGAAGTAGGCATTGAG
GTGAAACATGGTGTATATGTAGGAGTACAGGGGCCAACCTTCGAAACTCCAGCAGAATAC
CGCATGTACCGCATCTTAGGAGGCGATGCAGTAGGCATGAGTACCGTGCCTGAGGTCATT
GTAGCCCGACACTGCGGCATCAAGGTTTTCGGCATCAGCATCATTACCGACTTGGGTGGA
TTTGACGTTCCTGTACAGGTGAGTCATGAGGAAGTGCAGATTGCAGCCAACAATGCTCAA
CCTAAGATGACAGAGATTATGCGTGAGATGATCCGCAGATCTTAA
>89B_gene_id_173
ATGAGAACAGAAGGCGACCTTATCAAGATCAACGATTGGCTGCTACCATTCAGTTGGATT
TATGGCAGCATAGTGAGATTTCGCAACTGGCTCTTCGATATGGGTCTCAAGAAGAGCAAG
TCATTCTCCATACCCATTATCTCAGTGGGCAACATCACAGTGGGCGGTTCCGGAAAGACC
CCCCATGTGGAATACTTGATACGCCTGTTGCACGACAAAGCAAAGATTGCCGTGCTATCA
CGTGGCTATAAGAGAAAAAGTCATGGTTATGTACTTGCCGAGGAAAGTACTACCATGCCG
GAAATAGGTGACGAACCTTTCCAGATGCACCAGAAATTCTCTGATATCTATGTGGCTGTA
GATGCAAAACGGGCAAGAGGTATCGAGAACTTACAGAATGATGAGGCAACCAAGGACGTA
GATGTTGTCCTGCTTGACGATGCTTTCCAGCACCGGTATGTAAAACCAGGCATCAACATC
CTCCTGGTAGATTATCACCGTCTGATCATCTACGACAAGATGTTGCCGGCAGGTAGATTG
CGTGAACCATTGAGCGGTAAGAACAGAGCAGACATCGTCATCATCACCAAGTGTCCAAAA
GACCTGAAGCCGATGGAATTCCGTGTGCTGACTAAAGCCATGGACCTCTATCCTTTCCAG
AAACTCTACTTCACCAGCATCGACTACGACACACCGAAGGGAGTATTCGAGGAAAAGCAG
ATAGAGCTCGACAAGCTACAGGATTATCATGTCTTGCTACTCACAGGAATCGCTTCACCC
AAGCAGATGGAGCATGACCTGAAGCCAATGACAAAGGATATCACAAACTTATCATTCGGC
GACCATCACAGTTTTAAAGGCAAGGATATCGACCGCATCAACGACGCCTTCGAATCCATG
CCAGAGCCACGCATCATCATCACTACAGAAAAAGATGCAGTAAGACTGAGAGAAACGGAG
GGACTATACGAAAAAGTAAAGTCAAACATGTACGAACTACCTATCAAGGTAAGCTTCATG
CTTGACCAACAAGATAATTTTAACGAAAAAATAATAAGCTATGTACGAAAGAATTCAAGA
AACAGCATCCTGGCTAAGAGAAAGGATGACAACAAGTCCAAAGACGGCTATCATTCTGGG
AACAGGTCTCGGACAATTAGCTTCAGAAATAACTGA
>89B_gene_id_174
ATGAAACAATTTTTCAAGTATGTAGCAGCCACCATTGTTGGTCTTTTTGCCTTTTGCCTC
ATCTTCGGCATTTTCGGCTTCATCAGTCTCATCGGCATGGTTGCTTCCAGCAGTAGCACT
CCTACCATCAAAGACAAATCGGTCATGGTGCTCACGCTACAAGGGGAAATCATCGACAGA
GCAGAAGACAATTGGTTGGGGCAGATTACCGGCAACCAGTTCAACACGCTCGGTATGAAC
GAAATACTTTCTGCCATCAAGAAAGCCAAGACAGAAGAAAAGATAAAAGGTATCTATCTG
GAAACAGGTGCCTTACAGGCTGACTATGCCACAATTCAGGAAATACGCAATGCACTCTCA
GATTTCAAGAAAAGCGGCAAATGGATTATTGCTTACGGCGATGCCTTCTCGCAAGGCAGC
TACTATTTAGCCTCCATTGCCAACCAGGTTTATGTAAACCCAGAAGGTAATATAGATTGG
CACGGAATCTCATCTCAACCACAATATATCAAGGATGTGGCTGCCAAGTTTGGCGTCCAT
TTCACGGTGGTAAAAGTGGGTAAATATAAAAGTTTTACGGAAACCTACACAGAGGATAAG
ATGAGTGATGCCAACCGTGAGCAGGTTTCACGCTATATCAACGGACTCTGGCAACAGCTG
CTGACGGATGTTTCCAACAGTAGAAAAATCAGCAAGGATTCACTCAATCACTATGCAGAC
GGGCTCATGGTGTTCGACGACAGCAAACTCCTGAAATCACGTAAATTCGTAGATGGTTTC
TGCTATTATGATGAGATCAGGAATATCGTAAAGAAACAACTCGGTTTGAAACCAGACCAG
AAGATTGCTCAGGTTTCCATGAAAGATGTCAATGCGGCTATCAATGACAACTATATGATG
GGCGACGAAATCGCTGTCTATTACTGTCAAGGAAGCATCGTGAGAATGGCTACTCCAAGT
ATTTATGGAGACGAGCAGCAGATAGTCAGTTCTGATGTCGTCAGAGATCTGGAAGAACTG
GCAGAAGACAAGAATGTAAAAGCCGTGGTTCTCCGCATCAATTCCGGTGGCGGTGACGCT
TATGCCTCAGAACAAATCTGGCATGCAGTAAGCGAGTTGAACAAGAAGAAGCCTGTAGTT
GTTTCCATGGGAGGCATGGCTGCTTCTGGAGCTTACTACATGAGTATGGGAGCACGATAT
GTAATGGCCCAGCCTACTACCCTGACAGGCAGCATCGGTATCTTCGGAGCATTACCAGAC
TTCAGCGACTTGCTGACCAAGAAATTAGGATTCAAGTATGATGAAGTAAAAACCAACAAG
AACAGCGCCTATATGGGTGCCGGAACAGCCCGCCCATGGAGTCAGGAGGAAATCACCCAT
CTACAGGCTTATGTCAACCGTGGTTATGCCCTATTCCGCAAGCGTGTGGCTGACGGAAGA
AAGATGAACGTGGAGGAAGTTGAAAAAATCGCTCAGGGAAGAGTCTGGCTCGGAACGGAT
GCCAAGAAGATCAAACTGATTGACGGATTCGGAAGTCTGGACGATGCCATTGTCAAAGCG
GCACAGTTGGCAAAGATTTCAGATTATCAGACGACAGAACACCCTATGCAGGCAGACTGG
ATGGAGCAACTCCTTTCTCAGGTATCAGACAATAGTGGCAACTATCTGGACGAGCAGTTG
AAACTGACGCTCGGCAACCTCTACCAGCCATTTGTAATGATACGTAATATGAAGGAAAAA
GAACCAGTGCAAGCAGCTCTACCATTCTTCCTGAATATCAACTAA
>89B_gene_id_175
ATGAAAAAGTTATTTGCGTTTTGTGTTATGATGCTGGCGGTCATCAATCTGTCAGCTCAG
TCAACAGCCCGTAAATTTGTACTGAAAAACAGTGCAGATGGTAAAAGTGAACTCACCTGT
TATCTTCCTCAGAATCCTATAGGTCGGGCAGTCGTAGATTGTCCTGGTGGTGGTTATTCT
CACTTAGCAATGGATCATGAGGGACATCAGTGGGCTGAGTTCTTCAACAAACAGGGCATT
GCCTTTTTTGTATTAAAATATCGCATGCCTAATGGGAATAGAAATATTCCTTTGGGAGAT
GCTTATCAGGCTATCCGTACGGTAAGAGATAGCGCATCTGTATGGCATATCAATCCCCAG
GATGTAGGTATTATGGGATTCTCTGCTGGTGGTCATCTTGCTTCTTCTGTCAGTACGCAT
GCAGAATATGCTGCTCGTCCTGATTTTTCTATACTTTTCTATCCGGTTATCTCGATGGAT
GAGCGCATTACTCATAAAGGCTCCTGCGTCAATTTCCTGGGTGATGAGCGCAAGTCTAAT
CCTAAGTTGATAGAAGAATGGTCTAATGACAAGGCTGTTCGTGGTCATCTGACGCCCCGT
GCGATTCTTCTGATGTCGAATGATGACAATGTGGTTCCTCCTGTTACCAATGGCGTGGCT
TATTATACCCGTATGCACCAGGCTGGAAACGATTGTGAACTGCATGTCTATCCAACTGGC
GGTCATGGTTGGGGATTCCGCAGCAATTTCAAGCATCACGACCAGATGCTTGCAGATCTG
ACGGCGTGGCTGCAGTGCTTTAAGGCTCCTAAAGAAAATGCAGTCCGTGTGGCATGTATC
GGCAATTCGATTACGGATGGATTTGGCATTATGAATGCGGAGGATAAAGGTTATCCAGCT
CAGTTGCAGAAGAAGTTGGGAGCAGATTATGAGGTAAAAAACTTTGGTGTGTCTGCCCGT
ACGATGATGAACAAGGGTGATATTCCATACATGAAGGAGTTAGCTTGGAAGGATGCGCAG
GCTTTCTTGCCTAATATCGTAGTGATCAAGTTGGGCACCAATGACTCCAAGACTCATAAT
TGGGCGCATGGAGCAGAGGAATATAGTCAGAGTATGCAGGCGATGATAGACACTTTGAAG
GCATTGCCAAGTCGTCCAGAGATTTATCTTTGTTCTCCAATTCCTGCTTTCAAGGGCAGT
TGGACCATCAATGATAGTGTAATCGTGAATGGTGAGATTCCTGTGTTGCAGAAGTTGGCA
AAGAAGAATAAGTGTCATTATCTCGACCTCCATTCCCAATATACATTCAGTAATATGATG
TTGAGTGATGGTATTCATCCGAATGCCAAGGGTGCTGAGAAATTGGCTGGTATTGTATAT
GAGGCTTTGACAAGTTCTGAGAAGGGAACCAAAGCGAAAGAGTCTCAAGCAAAAGCAAAG
AAATCCAAAAAGGTTTCTAAGAAGAGATCATAA
>89B_gene_id_176
ATGAATAAAAAAAATCTGCGTCATCTGCGAAATCTGCGTGACAAAAAAACTCCGATGAAA
AATCATAATCCGATGAAGAAAATACTGATATTTGGTAATAATATACTTTTTGTGGCAATA
TTTTCCCTGATTCTCCGTTTATTAAATATTATTTAA
>89B_gene_id_177
ATGATAGAATATATCAAGGGAGAACTGACAGACTTGACTCCTACCATGGCTGTTCTGGAA
ACTGCTGGGGTAGGATATGGACTTAACATATCACTGAATACTTATACGGCTATTCAGGGA
AAAGCAACGGTGAAACTCTATGTACATGAAGTACTGGTGGCAGGCGGAAGAGATGATTCC
TATACTCTTTTTGGCTTTGCCAGCAAACAGGAAAGGGAACTTTATCGCCTGCTCATCACT
GTGTCTGGAGTGGGTGCTAATACCGCGAGGATGATTCTTTCCTCCTTGTCTCCTTCTGAA
CTCTGCAATGTGATTTCCTCTGGAGATGAGAAAATACTGAAAAGCGTGAAAGGCATCGGA
CTGAAAACGGCACAACGTATCATTATTGACCTCAGGGACAAAATTGTGTCTTTGGGTATT
GCCAATGAATTACCTGCCAATGGAGGTAATGTGGATATGGTCAACAATGATGTGAAGGAT
GAGGCAGTGAGTGCGCTTACCATGCTTGGATTCTCTCCAGCTCCTTCCGCTAAGGTGGTC
ATAGAAATCCTGAAAGCGAAACCTGATCTCAAGGTGGAGGAAGTAATCAAGTTGGCCTTG
AAGCAGATTAAATAA
>89B_gene_id_178
ATGTTTAGAATAAGAAATATAAAATACGCATATTTGTTGATGGCATTGCTCTTGACTTCA
GTCATTGGCAATGCCATCGGCTTGCCGTACCTTCAAAATGACAGAACTCGCAACAGAAAC
CAGCAGTCAGACATCTCGCGGCAAAAAAAACAGGGCTCTCAGAATCGACAAAATACACAA
AAATCAAGGAACGGAGCGGCTGCGAAGAATGGAATCACTGCACAGCCAATTCTTTCTGAT
GAGGATTCTATTCCTGATAGTCTGCTGCACCCCCGTTGGCCTGTGCAGCGCACCCAACCG
ATTACCCTCAGCGACCTTTACCAAAGTCCGCTCGACCTGCAGCGCCCTGACAACATGAAG
TATCAGGTGGAGTATAATGATACGCTCGACCGATATGTGATTGGTAATCGGCTCGGGAAT
ACTTGGATTACTGCGCCTATCATGCTTACCCCGAAGGAGTATCTCGTCTGGAGCGAGATG
CAGGAACGTAATGCCTATTACCGTAAGCAGAATGATGAAATCTTCAAGACTAAGGGTAAG
GAGAAATTCGACTTTACGGATATGCACTTTGATTTAGGACCGGCTGAGAAGATTTTCGGT
CCGGGTGGTATTCGTGTGAAAACGCAGGGTACGGCCGAATTGAAGTTTGGTGTGAAGAAA
AAAATGTGGATAATCCTTCGCTTCCTATCCGAAACCGCAAGACGACGATGA
>89B_gene_id_179
ATGATGGATTTCGATGAGAAAATCAATCTCAATGTTAATGGTCGTGTCGGTGATAAGGTC
AATATGAACTTGAACTACAACACGGATGCTACTTTCGATTATGATGCTCAGAATATGAAG
CTCAAGTACGATGGCAAGGAAGATGAAATCATCAAACTCGTAGAGGCGGGTAATGTGTCT
TTTCCTTCCAACTCGTCACTCATTCGTGGAGCCAGCAGTCTTTTCGGCTTCCGCACCGAT
TTGCAGTTTGGTAAACTCAAGTTGCAAACCGTCATTTCCCAGAAGAAGTCTTCCTCCAAA
AGCGTTTCCTCTAAGGGTGGCGTACAGCTTACGCCTTTTGAAAAGAACGTGACCGACTAT
GAGGAGAACAAGCACTTCTTCCTTTCACAATACTTCCGCAACCATTATGATGGATGGATG
CAGAAATTGCCTAACCTTACTACCGGTATTACCATCAACCGCGTGGAGGTTTGGGTTACC
AATAAGACGGGTTCGTCTGAGAATACGAGAAACATCGTGGCGCTTACCGACTTGGGTGAA
AACGAGAAGGTTAGCAATCCGATGTGGGCTGTGGGAGGAACCGTGGTCCCAGCCAACAAG
GCGAATACAGAGTATGATGCAATGGTCAACCAGTACAGTGCTGCCCGTGATGCGAATCAG
ACTTCTTCTACGCTGGAAGGTGCTGGACTTGTCGGTGGTAATGATTTTGAAAAGTTGGAG
AATGCGCGTCTTCTGAATTCATCGGAATATACGGTGAATACAGCGATGGGTTATATTTCC
TTGCGAAACCAGTTGCAGACCGACCAGGTTCTGGCAGTGGCATACGAATATACGTATGGT
GGTGTCACTTATCAGGTGGGTGAGTTTGCCAGCGACGTTACTGACACCAAGCAGGGTCTC
TTCGTGAAATCTCTCAAGAATACCAGCAACAATCCGCAGCAGGGCAACTGGAAACTGATG
ATGAAAAACGTCTATAACTTAGCTTCCCAGATAGAGAAGGAAAAGTTCAGACTCGACGTG
AAATTCCAGAGCGATACGACGGGTGTTTATATCACCTATATTCCTGAAAAGCAAGTGAAG
CAGACACCACTCATCAAGGTATTGGGAGCCGACCGTCTTGACAATAATAACAATGCTCAT
AGCAATGGTTACTACGACTACGTAGAGGGTTATACGGTTTCCAACGGAAGCGTATTTATT
CCTAAAGTAGAACCTTTTGGTAGTTATATGTACGAATATCTGAAGAGTAAGGGCGTGGCT
GCTGAACAGGCGGAGAAATATGCCTTTACGGCTCTTTATGACAGTACGAAGACGGTAGCC
AAACAGATAGCCGAGAAGAACAAGTACCTGCTGGTGGGTCAGTTCAAGGGTTCTTCTTCC
AATGTCATTTCCCTCGGAGCATACAATGTTCCGCAGGGTTCGGTGATGGTGACTGCCGGT
GGTGTTACGCTCACCGAAGGTTCTGACTATTCTGTAGATTACAATGCCGGTGAAGTGACG
ATTCTCAATCAGAGCATCATCGATGCAGGAACACCCGTCAATGTTTCGCTTGAAAGCAAT
ACCGACTATGGTATGATGCGCAAGACGATGTTTGGACTCAACTGGGAATACGACTTCTCG
AAGAATTTCCAACTGAGCGGTACGTTCCAGCATTTGAGTGAACAGCCGCTCCTCACCAAG
GTGGCTATGGGAGAGGAACCGGTGAAGAATACCCTCTGGGGTATCAACATCAACTGGAAG
AAGGAAAGTCAGTGGCTGACGAATGTGCTCGACAAGATTCCGTTCCTGCATCTTACTCAA
CCATCGCAGATTTCCTTTACTGGAGAGTTTGCCCAACTGATTGCCGGACAGGCGAGCGGA
ACACAGGACAATGCTTCTTATCTGGATGATTTCGAGTCCACCAAGAGCAGTATTGATGTG
ATGACTCCTACCTCATGGTTCCTCTCCAGCGTTCCTTCCATGTTCCCTGAAAATAAGGAC
AAGACGGGATTGACGAGTGGATTCAACAGAAGCCAGATGGCATGGTACACAATCGACCCA
CTTTTCAATAGAAAGGGTAGTACGCTGACTCCGGGACATATCAAGAGCGACCTCAACCAG
TTGAGCAATCACTATGTGAGAGCCATCTACATGAGAGAGTTGTTCCCACTTCGTCAACAA
CAGACTTATAGTACGGAGACGAGTACAGTGAATGCGATGAACATTGCCTTCTATCCGAAT
GAGCGCGGTCCGTACAACTTCAATGTGGCTGATCTCCAGGCGGATGGTACTCTTGCCAAT
CCTCAGAAGCACTGGGGTGGTATGATGCGCAAGTTGGATACGAATGACTTCGAGCAGGCG
AATGTGGAATATATCGAATTCTGGATGCTGGACCCATTCATCTATAGCAATCAGCAGCCT
GATGCCCGTCTCTATGGCGGTGATTTCTATATCAACTTAGGAGAAATCAGTGAGGATATT
CTCCGTGATGGAAAGAAATTCTATGAGAGCGGAATGCCTGTGGATGGCAGCAACAGTTTT
ACCTACTCTCAGTGGGGTAAGATCCCTACGCAGAGTACGGTTACTTATGCCTTTGCCACA
ACCAGTGGAAGCCGTGCCTTGCAGGATGTGGGTTTCAACGGACTCACTGATGCGGAGGAA
CAGGAATTCTATCGCAGCGCCTACCTCGACCAGATACAGGGCAAGGTCAATCAGGCGGTT
TTCGACAGTATCTTTGCTGACCCAGCCCGTGATGATTATCACTATTACCGTGGTTCTGAC
TGGGATCAGATGCAGGCGCCTATCTTGTACCGCTATAAATTCATCAACAATCCGCAGGGC
AACTCTCCGGATAGCGATAGCCGTACCGAGAGCTATGATACTTCCTATAAATCTACACCG
GATGTGGAAGATATCAACCAGGACTACACCCTCAATGAATATGAGAAGTATTTCCAGTAT
CATGTAAGCATCCGTCCGGAAGACCTTGTGGTGGGTAAGAACTATATCGTTGACAAACGG
GAATATACACCAAGTTTACCTAATGGAACGAAGAATGAGACGGTCACCTGGTACCAGTTC
CGTATCCCGGTAGATCAGTATGAATCGAGGGTGGGCAATATCAATGACTTCTCCAGCATT
CGCTTTATGCGTATGTTCCTTACCAATTTTGAGAAACCTATCGTGATGCGTTTCGGAACT
CTGGATCTGGTACGTGGCACCTGGCGTACTTACGACCAGCCGCTCAGTGCTGCCAATGGT
GGTACGCTGGAAGCAAGTGCGGTGAGCATCGAGGAAAATGCCGAGAAAACTCCGGTCAAC
TATGTGCTTCCTCCTGGCATCCGTCGTGGACAGGACCCTTCTCAACCTCAGTTGGTGGAG
GAAAATGAACAGGCGCTGAGCCTTGTGGTCAAGAATTTAAGTACCGGTGAGGCCAAGGCG
GTTTACAAGAATACCACCCTCGACCTGCGTCAGTATAAGCGCATCCAGATGTTTACCCAT
GCCAATGCACTCGCTCAGAACACCACCGACCTGAGAGATAACCAACTCTCTGTGTTCATC
CGTCTGGGTAATGACTATAAGAACAACTATTATGAATATGAGATTCCGCTGAAGTTGACT
CCGGAAGGTAAGTACAGTCGCCGTTCATTGGAAGACTGCAAGGCTGTATGGCCTGAGGAA
AATATGCTCGATATCCAAATGAGTGTGTTCACCGCCCTGAAGAAGGAACGCAACAAGGCC
AAGGCAATGGGCATGGCTTCGTTCTCGCAGCCTTTCGTGGCTTATGACAGCAATCACCCG
AACAACAAGATGACCTTGGTGGGAAATCCTACCTTGGGTGAGGTGAAAACCATGATGATT
GGTGTTCGCAACAACTCTGGCGATGTGAAGAGCGGTGAAGTCTGGGTCAACGAACTCCGA
CTTCTGGAACATAACAACAAGGGTGGATGGGCTGCGAATGCTAATCTGAATGTTCAGTTG
TCTGACTGGGGTAGTGTCAATGCTACTGGTCGTTATACCAGCGAGGGATTCGGTGGACTG
GAAGACAAGGTGGCAAGTCGCAGTACCGACAGTTATGGGGCGTACAGCGTGACTACGAGC
TTGGAAATGGGTAAGTTCTTCCCTGATAAGGCGAAGGTGAGCATACCTTTATATTATAGT
GTGACCAAGGAGAAGACTTCTCCGAAGTACAATCCGCTGGATACGGATATGGAACTCCAG
GATGCACTGGATGCTACAGGCTCTAAGGCGGAACGGGATTCTATCGAGAATATTGCTGTG
ACGAAGGTGGTGAATACCAACTTCTCCATCTCCAATGCCCGTGTCGGAATTGCTACCAAG
CGCCATCCGATGCCTTACGACCCTGCCAACTTCTCGTTCTCCTACAGTCATTCCCACCAG
CATACGCAGGGCGAGACGACGGTCTATGAGAATGAAGACAACTGGCGCGGTTCGCTCGAC
TATTCCTGGACTCCGGTCTATAAGGCATGGGAACCTTTCAAGAAGTTGAAGAACAAGAGC
AAGTGGTTGGATATCCTGAAGCGCTTCGGACTGAACTGGCTGCCGCAGAATGTGGCGTTC
AATACGGAGATGACCCGCAACTATTATGAGTTGCAGGAACGCGATATGGAATCGACGGAG
AATTCACAGTTGCCTCTGTCGTTCAGCGAACAGTTCCTCTGGAACCGTGAGTTCTCTATG
CGCTGGGACTTGACCAAGAATCTGCACATGAACTTCCAGAGTGCCACCCATGCGCAGATA
GAAGAACCTTATACCCCAATCAATAAGGACCTCTATGCTGACCAGTACCATGCCTGGAAA
GATTCTGTTTGGACCAGCATCAAGCACTGGGGAGCACCATTGGATTATAATCAGACCTTT
ACGGCTTCCTATCAGTTGCCGCTCAATCTGATTCCAATCTTCGACTGGGTTAATGCCGAT
GCTTCCTACAATTCCACCTATTCCTGGAACAAGGGTACGGAGGATGAGGACGGTGTTTCG
TATGGAAATACCATTAACACCAATCGCAGTTTAAACCTCAATGGTACGTTCAATCTGGTG
AAACTCTACAATCATGTACCGTTCCTCAAGGCTGCCAACCAGAAGTTTGACAAGGAACCT
TCCCGCTCGCAGATTCAGAAAAAGAAGCAGGAGAAGGAAAAGGCTAAACAGGAGGCTCAG
AAGCGCAAACAGGAATTGGCTAAGGTTCGCCAGGAGGCAATCGATGCTGGTAAGGATCCT
GAGGAGGCTGTGAAGGAGTGGACAAGTAAGAATAACAAGAAAGCTCAGGAGCAGAAGAAG
CGATTGCCGCTCAACAAGAGATCCTTCGAACAGGAAATCACCCTCCTGCCTTTATTAGCT
GATACTAAAGACTTGAAAAAAGAGAAGGATGAGGCTGCCGGGGAAAAGACTGAGGCTTCT
GGAGATGAGGCTGAAACAAAGAATGCTGAAAAGTCTAAGAAGTCTAAAAAGGATAAGTCC
AAAAAGGATGATTCGAAGAAAAAATATGTGGACGTAAAGCACGGTAAGAATACGAAGCGT
CTGATTGTCTCGGCTAAAACTGAGGATGGAAAGGCCTTCCACTTGAAATATAAGGTGTTG
GATAATAACACAATCCGCATTACCTCTAAGGTGGATTCTGCTACGAAGTTGAAGGTGAAT
GTGCTTCCGAAGGCTCCGCTGGAGGAGAAGGCTTGGTACAAGACCATGCAGGCTATTTCA
CGTGTGGCAATGATGGCAAGAAATGTGAGCTTCAGTTATCGCAACAACTACCAGCTCACG
TTGCCAGGCTTCCTGCCTACGATCGGTGATGCTTTCGGACAAACCAAACAGGGCATCATG
TCGCCGGGTCTGGATTTCGCCTTCGGTTTTGTTGGCGATAGTTACATCGAGAAGGCAAGA
GAGCACGACTGGTTGTTGCTCAACGATTCCATCGCTACTCCTGCCGCTACGAGCAAAACG
GAAGATCTCCAGATTCGTATGACGCTGGAACCTGTGAAGAACTTGAAGATTGACCTGAAT
GCCATGCGTACCATGACCACGCAGAAGAGCATACAGTATATGTATGAGGGAACTCCTACT
ACCCAGAGCGGAAGCTTCCAAATGACTACCATCTCTATTGGTTCTGCTTTCGAGGGAATG
GGAGATGCTAACAGTGGTTACCGCAGCAAGACCTTCGAAAAGTTCGTGGGCTCTCTGCAG
GACTTCCGCAATCGGGTGGAACAGCAATACGCTGGAATGATTTATCCTGCTGGTTCCAGT
CTCGCTGGCGGCAAGTTTGATGCTTCCCGTACACCTGTCAACCAGTATAGTGCTGATGTG
ATGGTGCCTGCCTTCCTCAATGCTTATACCAGCATGGGTGGCAAGTCGCTCTCCATCTTC
CCGGCTTTGAGCCGATTGCTGCCTAACTGGACTGTTAAGTATAGTGGATTAGGTAAGTTG
CCTTGGTTCCGCGACCACTTCAAGAGTGTGAACATCAATCATTCCTATAAGAGTGTGTTC
GCCGTTGGAAGCTACAACAGTTACAGCACCTTCCAGGAGTATATGAATGGTTTGGGCTTC
ATCGAGGATGCCACTACCGGCAATCCTTCACCAAGCAGCATGTTCAATGTTTCGCAGGTG
AGTATCAATGAGGCTTTCTCGCCATTGTTGGGACTTGATCTGACGTTCAATAATAATATG
ACGCTGAAGGGTGAATATCGCCAGACGCGCGTGATGAACCTCAGTATGACAAGTATTCAG
CTCAATGAGGCTGTGAGCAAGGACTGGGTGATTGGAATGGGCTATCGCATGAACAACTTC
CATCTCTTCGGAATGGGA
>89B_gene_id_180
ATGAACAAGGAATATTTAATATACAAACTGAGCGATGAGGTAAAAAACTCATGCAAGATT
GACAGGGAGGCTTTCACTAAGTTCAATGTGAAGCGTGGTCTTCGAAATGACGATGGCTCG
GGTGTTCTCGTCGGTTTGACCAATATTGGTAATGTAGTGGGTTACGAACGAGATGCAGAC
GGAAAGCTGACACCTACAGAGGGTAAGCTCTATTACCGTGGCTATGAGCTCGACGACCTG
GTGAGTCCTCTGCTGAAGGAGAAGCGCTTCGGTTTCGAGGAAGTGGCTTTCCTGTTGCTT
TCAGGTCAGTTGCCTGACAAGGAGGAGTTGGATGCTTTTAAGGAACTGCTCAACGACAAC
ATGCCGCTCGACCACCGCACCATCACGCACATCATCGAATTGGAGGGCAGCAACATCATG
AACATACTGGCACGATGCGTGCTTGAGATGTACACATTCGATCCCAATCCTGATGACATC
AGCCGCGACAACCTGATGCGTCAGAGCATAGAGTTGATAGCCAAGTTCCCAACCATTATC
GCCTATGCCTACAACATCTACCGCCACTCGGTACAGGGCCGCAGTCTGCATATCCGTCAT
CCTCGCGAGAACCTCTCCATCGCAGAGAACTTTCTCTATATGATGAAGCACGAGAACTAT
TCGGAGCTCGATGCACGAATGCTCGACCTGCTGCTCATCATCCAGGCAGAGCATGGTGGT
GGTAACAACTCTACCTTTACCGTGCGTGTCACTTCTTCCACCCGCACAGATACTTACAGC
TCTATTGCCGCTGGTATCGGCAGCTTGAAAGGTCCGCTTCATGGTGGTGCCAACATCAAG
GTAATCAATATGTTCCATCACCTGAAAGAGCAGATCAGAGACTGGAAAAATGTGAAGGAA
CTGGATGTTTATCTCACCCGTATGCTCAACAAGGAGGCTTACGACAAGACTGGTCTTATC
TATGGTATCGGTCATGCGGTCTACACATTGAGCGATCCTCGTGCCGTAGAGCTGAAACGT
TTGGCCGGCGAATTGGCCAAGGAGAAGGGAAGAGAGGACGAGTATGAATTCCTGAAGCTC
ATAGAGCAGGAGGGTATCAAGTGCCTGCAGGAGCATCGTGGAGGCAGCAAACCTGCTTGT
GCCAACCTCGACTTCTACAGTGGATTCATCTATGAGATGATAGGTTTGCCACAAGAGATC
TATACACCAATATTCGCCATGGCCCGTATTGTGGGTTGGACAGCCCACCGTATCGAGGAG
CTCAACTTTGAAGGCCGTCGCATCATCCGTCCTGCTTATAAGAACATTTTGGGTGAGTTG
GAATACACTCCGCTCGACGAACGATAA
>89B_gene_id_181
ATGATACTGGACATTGAAATGCTGCGAAGCTTTTATGCTTCGTATTCAGATAGTGTAAAA
CAAGCCAAGGCTACAGTCAAACGACCTCTCACTTATGCTGAGAAGGTGCTCTTTGCTCAC
CTATATGATCCCACTCAGTTGCGACCATATAAAAGAGGTATAGAGTATGTAGACTTCCGT
CCCAATCGTGTGGCGATGCAGGACGCTACAGCCCAGATGGCTCTCTTGCAGTTCATGAAT
GCCGGTAAGGACAAAGTGGCCGTACCCGCTTCGGTTCATTGTGACCACTTGATTCGTGCC
GATGTAGGCGCTACTGCCGACCTCCCTGAAGCTTGCAAGACCAACAAGGAGGTGTACGAC
TTTCTGAAGTCAGTCTCACAGAAATATCATATTGGATTCTGGGGTCCAGGAGCTGGAATC
ATCCATCAGGTGGTGCTCGAGAATTATGCCTTCCCTGGTGGTATGATGGTAGGAACCGAC
TCGCATACGCCCAATGCCGGAGGTCTCGGTATGGTAGCAGTAGGTGTGGGCGGTGCAGAT
GCGGTAGACGTGCTGACCGGACAGCCATGGGAACTCAAGATGCCTCGTCTTATTGGTGTT
CATCTTAAGGGCAAACTCTCTGGATGGGCAACTCCTAAAGACGTGATCCTCGAAATTCTC
GGCATTCTGACCGTCAAGGGCGGCACAAATGCTATCCTTGAATACTTCGGCGAAGGTCTC
AACAGCATCTCGACCACAGGCAAGGCCACCATCTGTAATATGGGAGCAGAACTGGGAGCC
ACTTGCTCCATCTTCCCATTCGACGAGAACGCCGACGAATACCTGCGCAAGACGGGTCGT
GAGGAGATTGCAGTTCTCGCCCAGCAGAATGCGGCAGAACTCCGCGCCGATGATGAGGTG
ATGACTAATCCTTCGGCTTTCTACGACCAGATAGTAGAGATCGACCTTTCCAAGGTGGAG
CCACACCTCAATGGTCCGTTTACTCCCGATGCCGCCACACCTATCTCGCACATGAAGGCG
AAGGGCCCTGCCAACGATTATCCTATGGTGGTAGAGGTTGGACTGGTAGGCAGTTGCACC
AACTCATCCTATCAGGATCTTGCACGTGCAGCCAGTGTGGCACGCCAGGCTTACGAGAAA
GGCATCGAAGTGAAGGGACAGCTGATTATCAATCCAGGTTCGGAGCAGATTCGGTACACG
GCAGAGCGCGACGGCATCCTCGACGACTTCAAGAAGATCGGTGCCTTGATTATGACCAAC
GCCTGCGGTCCTTGCATCGGACAATGGAAGCGTCATACTGACGACAATACACGTAAGAAT
GCCATCGTCACTTCATTCAACAGAAACTTCCGCCGCCGTGCTGACGGCAACCCCAATACT
TACGCCTTCATCGGCAGCCCAGAGTTGACTGTGGCGCTGACCATTGCCGGCAGACTGGAC
TTCAATCCTGCCACAGACACCTTGTTGGACAAGGAAGGCAACAGTGTGAAACTGGATGCC
CCAACAGGCTACACATTCCCTCCTAAGGGATTTGCCGTAGAGGACAAGGGATTCATCGCA
CCAAGCGCAGACAACGCTAATGTGGAGGTAGTGATCTCACCAGACAGCAACCGCTTGCAG
AAGCTGGCTCCATTTGCAGCCTGGGACGGAAAGGATCTGACCGATATGCCGTTGCTCATC
AAGACTGAAGGTAAGTGTACCACCGACCACATTTCTATGGCTGGTCCCTGGCTGAAGTTC
CGCGGTCATCTGCAGAACATCTCCGACAACCTCCTGATGGGAGCCGTCAACGCCTTCAAC
GGTGAGAGCAACAAGGTGAAAAACCAGTTGGACGGCAAGTACGTGGAGGTTTCCACCGCA
GCCAAGGCTTATAAGGCACAGGGTATCAGCAGCATCGTGGTGGCAGAAGACAACTATGGC
GAGGGTTCTTCGCGTGAGCATGCAGCCATGGAGCCTCGCTTCCTCAATGTGAAGGTGATC
CTCGCCAAGAGCTTCGCCCGCATTCACGAAACCAACCTGAAGAAGCAGGGTATGCTGGCG
CTTACATTCTGCAACAAGGATGATTATAATAAGGTACAGGAAGACGATCGTATTTCGCTC
ACCGGTCTGAAGGAGTTTGCCCCAGGCAGCAAGCTGACGGTAACTCTGAAGCATCAGGAT
GGCAGCGAGGACAGTTTCCTGGTAGAACATACCTACAACGATACGCAGATAGCTTGGTTC
AAGGCAGGTTCGGCTTTGAATTTTGCGGCAAAGAAATAG
>89B_gene_id_182
ATGAATAGCATTATGAAAAAAACGATGATTCTTTTGTTGGCTTGCCTGTTGGTTTGTCAC
GTTTCGGCTTACAACCGTCAGGACAGTATGAAGATAGTGAGCCTGTTGCAGGAGGCGAAG
TCGCTCAAACAGAAGCCCAAGAGCTGGATGCTTTGGTTTGGCAAGAAGTTTATCGGTGTG
CCTTATGTGGCAGGAACCCTCGACCGCACAAAGGAAGAGCAGTTGGTTATCAATACTCGC
CAGCTCGACTGCACCACCTACGTGGAGATGGTGACAGCACTGACCCTATGCGCCCAGAAG
GGACAAATCTCCTTTGCGCAATATTGCGAGCATCTAAAACACGTGAGGTATATTGGCGGA
AAGGTGGAGTACACCAGACGTCAGCATTATTTCACGGTGTGGATCAACGACAACGAGAAG
GAGGGCATCGTGACCGACATACATCCCAATCCTCCCTTCACAGCTGTTCAGAAAGTGGCT
GTCAACTGGATGAGCACACATTCCTCCAACTACAAGATGCTCACGGCCCATCCCGAATGG
ATGGCAGGCATCAAGGCCATGGAACGAAGCATTACAGGTAAAAGCTACAGATACATCCCA
AAAAACAAGATTGCGAACAACCAACTCATCAGGTCGGCGATTCACGACGGCGACATCATT
GTCATCATCACCAACAAGAAAGGACTTGACACCACTCACATCGGACTGGCGTCGTGGCAT
GCAGACGGTCTGCATCTGCTCAATGCCAGCAGCATACATCATCGGGTGATCGACGAACCC
ATGCTGCTCCGCACTTATATGAGCAAGCATCCGGTACAGACAGGAATCAGAGTTTGTCGC
GTAACAGGACGCTAA
>89B_gene_id_183
ATGAAGAACAAGTTTGTTTACACCCTCATCGTTTTCTGCCTTGGCTTCGGCTCTCCTGCC
TGGAGTGCCGAGGAGACGGCAGATTCCACTTTGCTGGGAACCTTGTTCAATGCTACGATG
TTCCGGCCGAATTCCTCAGACAGTCTTACTTATGCCCGCCACAAGAAGACTTTTTTCCAC
AGAGTGGGCGATGTCTTCACCAAACTGTTCCGCGAGTTCAACACCACCGACGAGAACTAT
ATCGAGTCGCAGCATTATAACTATACCGTGATGCTGCAGAACACCAACACCTACGAACGC
TACACACTCTCGAGCAAGGAAGGGCAGAGCATCTCGTTTGCTCCCGACATCACCTACCGC
TTAGGTCCTTATATTGGCTGGAGATGGGTGTTCTTAGGCTACGCCATCGATCTGAAGAAT
ATCGGCTTTGGTTCTTCCCACTCACCCAAGAAGGGGTTCTCAATGAGCCTTTACAGCAGT
CTGCTGGGCATCGACCTGTTCTGGCGACAGACAGGAAACGACTATCACATTAAGAGCTTC
TATTTAGGCGACGGGATAGACACATCGCCCGTCAAAGGAGTAGACTTCGACGGCGTGAAA
TCGAGTGTAAAAGGTTTTAATCTTTACTACATATTTAACCACAGAAAATTCTCTTATCCA
GCAGCTTATGCGCAGAGTACTGTTCAGCGAAGAAGCGCCGGTAGCTGGTTGACAGGCATA
GGTTACACCCGCCATACGCTGGAGGTGGACTGGGAGAAACTGGAAGATGTGGTAGTCGAC
AAGATGGGTGAAAAGTTCGGTGGCGACATCGACAACAAACTGCGTTTTGGTACGGTGAAG
TATACCGACGTATCGGGCAGTTGTGGCTATGCATACAACTGGGTCTTCGCCAAGGACTTT
CTCTTCAATGCTTCCCTTTCCATGGCTTTGGCCTACAACCAGTCGATGGCAGATGTGGAG
CGCGAGGAGAACAAGAAAACCCGTGAGTTCAGTTTCCGCAACTTCAACCTCGACGGCATT
GGCCGTTTTGCCTTGGTATGGAACAACACCCACTGGTATGCCGGTGCAAGCGCCATCCTG
CATACCTATAATTATAAGAAGGACCGTTTCTCAACCAACAACTCCTTTGGAGAGCTCAAC
CTCTATGTGGGAGTCAACTTTGGCAGAAAACGATAG
>89B_gene_id_184
ATGAAGTTGCGAGAAGACAGAGTTGTCAAAGATATTATGGGTAGCATCAAACAGATAAAT
TGGGGATTTATCGGTTGCGGAGAAGTGACCGAGAAGAAATCGGGTCCAGCCTTCAATGAG
GTGGAGGGCTCGAAGGTAGTGGCTGTCATGAGCCGAAGTGAGGACAAAGCCCGCAGTTAT
GCCGAGCGCCACCATATACGTAAATGGTACACGGATGCCCAGGAGTTGATAGACGATCCC
GACGTGAATGCCATTTACATCGCCACGCCACCATCGTCGCACGCCACCTTCGCCATCATG
GCGATGAGGGCAGGCAAGCCGGTGTATGTGGAGAAACCTCTGGCTGCCAGCTATAACGAC
TGCATCCGCATCAACCGAGTGAGCGAACAGACGGGAGTGCCCTGCTTTGTGGCTTACTAT
CGTCGCTATCTGCCATACTTCCGCAAGGTGAAACAGATAGTGGAGCAGGGAGGCATAGGC
AATGTGCTCAACGTACAGGTGAGATTCTCGGTGCCGCCACGCGACCTCGACTATACTTCG
GGCAAGGAAATGCCTTGGCGACTGCAGCCCGACATTTCGGGAGGTGGTTATTTCTACGAC
CTGGCTCCACATCAAATAGACCTCCTGCAGGATATCTTCGGAGTCATCACCCGTGCCCAC
GGCTATCCCGCCAACCGTGCCCATCTGTATGAAGCAGAGGACACCATCTCGGCTTGTTTC
TACTTCGAGAGCGGTATTCCCGGCAGTGGAAGCTGGTGCTTTGTGGGACACGAGAGTGCC
AAGGAAGACCGCATAGAGATCGTTGGCGACAAGGGGTCGCTGTCGTTCTCGGTTTTCGAC
TACGATCCCATCCTGCTTGTTACGAGTGCAGGCAAGACAAGCATCGTAGTGCCCAACCCT
TCGTATGTACAGTTGCCTATCATCAAGACAGTAATAGAAGACCTGCAGGGAATCGGCACC
TGCGAAAGCACTTGTGTGGCAGCCACTCCTACCAACTGGGTGCTCGACCGCATATTGTGG
AAGAACTAA
>89B_gene_id_185
ATGGAAATAAAGAAATCAGAATTCACCATATCTGCTCCACGAGTGAGCATGTGTCCTAAG
GACAACAAGACGGAGTATGCCTTCATCGGCAGAAGTAACGTGGGAAAGTCGAGCCTCATC
AACATGCTCTGCAACCACAAGGGACTCGCCAAGACATCGGCCACACCGGGAAAAACCCTG
CTTATCAACCATTTCATCATCAACAACGAGTGGTATCTGGTCGACCTGCCGGGCTATGGC
TTCGCCAAGCGTTCGAAGACCGTACAGAAACAGTTGGAGCAGATGATTTCCAGCTATATT
CTGCAGCGTCCACAGTTGGCTAACGTCTTTGTACTTATCGACGTGCGCCACGACCAGCAG
AAGATTGACCGTGAGTTCGTAGACTGGTTGGGCGAGAGTGGCGTACCCTTCTGCATCGTC
TTCACCAAGGCCGACAAGTTGGGCCCAGTTAAGGCCCGCATGAATGCCGAGAAGTGGATG
CACGCGCTGGAAGACCGTTGGGTGGAACTGCCTCCTTACTTCATCACCAGCAGCGAGAAG
AAGTTGGGTCGCGACGACGTGCTCGACTACATCGACCAAATCAACAAGAGTTTGGAGGAG
GCTGAATAA
>89B_gene_id_186
ATGGCTACGCAGATACCCTATTTGGATGTTCAGAACCTCACCAAACGATTTGGTGCTCAG
GTTCTTTTCGAGAATATTTCGTTTTCCATCGCTGAAGGACAGAAGGTGGGACTCGTTGCA
CGCAACGGCACGGGAAAGTCAACTCTTATGTCGGTACTGATGGACAAGGAAGGCTATGAG
TCAGGATCTATCATCTACCGACGTGACTTGAAACTGGGCTTTCTGGAACAGTCGCCCCAG
TTTGATCCCGAGGAGAGTGTACTCGATGCCTGTTTCAACCACAAGGACGATCCCGAGAAG
GTGCTCAAGGCGCGACAGATACTCACACAGCTGCACATCACCAACCTGGAGCAGCCCATG
GGACAGTTGAGCGGTGGACAGCAGAAGCGTGTGGCGCTTGCCAACGTGCTGATTACCGAG
CCCGACTTCCTGATGCTCGACGAGCCTACCAACCATCTCGACCTGGAAATGATAGAATGG
CTGGAAGGCTATCTGAACAGGGGCAACAAGACCATCTTTATGGTGACCCACGACCGATTC
TTCCTCGACAAGGTATGCAACGTGATACTGGAGCTCGACGATCAGGGCATCTATACCTAT
CGCGGCAACTACGCCTACTACTTGGAGAAACGACAGGAGCGCATGGACAACCTTCGGGCT
GAGATTCAGCACTCGAAGAACCTTTATCGCCGGGAGCTGGAATGGATGCGCCGTCAGCCA
CAAGCCCGTGGACATAAGGCGAAATACAGAGAGGATGCCTTTTACGAGCTTGAGAAAGTG
GCAAAACAGCGTATTGAGGACCGACAGGTAAGGTTGAAAGCTTCTACCGTTTACATCGGC
TCAAAGATTTTCGAATGCCAGTATGTCAGCAAGGCCTTCGACGACCGCGGCAAGAAGAAA
GTCATTTTGCGCGACTTCTATTACAACTTTGCACGCTTCGAAAAGATGGGCATCGTGGGT
AATAACGGAACAGGAAAGTCCACCTTCATCAAGATGCTGCTGGGCGAGGTGAAACCTGAC
AGCGGACAGTTTGACATCGGCGAGACGGTGCGCTTCGGCTACTTCTCGCAGGAAGGTCTG
AAGTTCAAGGAAGACCAGAAGGTGATAGACGTCATCACAGAGATAGCCGACTACATCGAC
CTGGGCGGCGGCCGACACATGACCGCCTCGCAGTTTCTGCAGTTCTTCCTCTTCACGCCA
GAGGAACAGCACAACTATGTGTACAAGTTGAGCGGAGGCGAGAAGCGCAAGCTCTACCTC
TGTACCGTGCTGATGCGCAACCCCAACTTCTTGGTGCTCGACGAGCCTACCAACGACCTC
GACATACAGACGCTGCAGGTGCTGGAGGAATATCTGCAAGACTTTGCCGGATGCGTGATT
GTGGTGAGCCACGACCGATATTTCATGGATAAGGTGGTGGATCATCTGCTGGTCTTCAAG
GGCGAAGGCGAGATACAGGATTTCCCTGGCAACTATACCCAGTATCGTGAATGGTGCCGA
CTTCAACCAAAGACCGAGGGCGAGGGAGCCGAGAAAAAAGCCACCAAGCCTACAGCCAAA
GAACAGCCTTCGGCAACCCAGAAGAAAGAGGGCAAAAGAAAGATGACCTACAAGGAGAAG
CGCGAGTACGAGCAGCTGACCAAGGAACTGGAACAGCTCGAAAACGAGCAGCAAGCCCTG
GAGGAAGCTCTCTGCAGCGGACAACTCTCTGTGGAGGAACTGACGGAGAAGAGCAAGCGC
CTGCCAGAAATCAAGGACGAGATCGACGAGAAGGAAATGCGTTGGCTCGAACTCGCCGAG
ATAGAAGGGTAG
>89B_gene_id_187
ATGTATAGCATAGACGAATTAAATGCAAAAAATGTCGCTCAACTGAAAGACATTGCAAAA
GAGATAGGTGCTAAAATCAAGTCTAATGACAACAAAAAGACGATTGTTTACGCCATTCTC
GACACCCAGGCCGAGCAGCCCGTCCAGAATGCTGCAGCTCCCAAGAGAAAGAGAGTGAGG
ATAGCAAAGACGGAAGACAAGGTGTACTCCGTGAAGGGCAAGGACGGTGAAAACTACGAT
GTGATGAAGAACCAGGTGAAAGGACCTGTGTCCACCGATACTCCTTTGTTCAAGGAACCC
TTACAGCAGGATGAGCCTATAGCCGAAACCGAAGCACCTCAGACCGCTGCCGGTCAGGAT
GCTCCCGAAGCCGAAGTGCCAGCCGTTACTTCTGCCGAAACAGCGCAGAGCGATGTAGAG
CCAGCCATGCTGAAACCTATAGCCAAGCACAGAGGACGTAAGAGCAAGGCTGAGCTTGAG
GCCATTGCAGCTGCCAAGGTGGCTGCCTTGAAGGAAAGAAACAAGATGCAGAGTGAACAG
GAAGCCAACAGCCCTTCTGAAGACACAACCTCGGAGGATAATACGGAAAAACAAAACTCG
GTTGACGAAACCAACCTCATTCCCGAACAGGATTTTTCTAATGCTGCCGACAACGGCGAG
AGTGACGCTGCAGCCCTGGCTGCACAGTTGCAGGCCAAGTTGAATGCCCAAAACGAGAAG
GCTGGCGAACAGACTGTTGCACAGGATGCCACAGGCATTTGGGAGGGCGACCCTGGCGAC
GGCACCGACTTTATCCCCGTAGTCGACCTTCCTATCGAAGACCAGGCTGCCATGCCTACT
TTCGACATCTTCGACCGTCCTACCACTCCTACAGCCACTGCAGCTCCTGTCCCTCAGCCA
GTACAACAGAAAAAAGCAGAGTCAACATTCGACTTTACCAACATCATCACATCCAATGGT
GTACTCGAGGTCATGCCCGACGGCTATGGTTTCCTGCGCAGCAGCGACTACAACTACCTC
TCTTCACCCGACGATGTGTATGTGCCCAATAATGTCATCAAGCGCTATGGTCTGAAGACC
GGCGACGTGGTACAATGCCGTGTGCGTCCTCCTCACGAGGGCGAGAAGTACTTCCCTATC
ACCGACATCGAGATGATCAACGGTAGAAAGCCATCCGAGGTGCGCGACCGCATACCTTTC
GAGCATCTCACACCTCTCTTCCCCGACGAGAAGTTCACACTCTGTGGCGACCGTGCCACC
ACTAACCTCAGCACTCGTGTTGTCGATCTCTTCTCGCCTATCGGTAAGGGTCAGCGTGCA
CTCATCGTGGCTCAGCCAAAGACGGGTAAGACCATCCTGATGAAGGATATCGCCAACGCC
ATCGCTGCTAATCATCCCGAGGCCTACCTCATGATGTTGCTCATCGACGAGCGCCCTGAG
GAGGTTACCGACATGGCTCGCACCGTCAACGCCGAGGTCATCGCCTCTACCTTCGACGAG
CCTGCCGAGCGTCATGTCAAGATAGCCGGAATCGTATTGGAGAAAGCCAAGCGCATGGTG
GAGTGCGGTCACGACGTCGTCATCTTCCTCGACTCCATCACTCGTCTGGCTCGTGCCTAC
AACACCGTGGCGCCAGCCTCAGGCAAGGTTCTTACTGGTGGTGTCGACGCCAATGCCCTG
CAGAAACCTAAGCGTTTCTTCGGAGCTGCCCGCAACATCGAGGGAGGCGGCTCGCTCACC
ATCATCGCCACTGCCCTCATCGATACAGGCAGCAAGATGGACGAGGTGATCTTCGAGGAG
TTCAAGGGAACGGGCAACATGGAGCTTCAGCTCGACCGCTCTCTCAGCAACAAGCGCATC
TTCCCTGCTGTCAACCTCGTGGCTTCTTCTACTCGTCGCGACGACCTGTTGCAGGACAAG
ACCACCCTCGACCGTATGTGGATTCTGCGTAAGTATATTTCCGACATGAATCCTGTGGAG
GCGATGAACACCATCCACAAGAGCATGGAGCATACCCGCAGCAACGACGAGTTCCTGCTC
TCCATGAATTCGTAA
>89B_gene_id_188
ATGTCAATATTCAATCGCTTCTTTGGAAAGAAGAACAATCCTACTGTAGACTCTGACATC
AATAAGATAGATGTCAGAAGCAGAAATATTGCCTTCGTGGATACCGAAGTGGGACTGAAA
GACCATAAAATACACGATATCGGAGCTTTGAGCTATGACGGAGCTGTCTTTCACCAAGCA
TCGCAGACGGCACTGAACAAGTTTCTACAGGAAAGAAAGGTTGACTATATCTGTGGACAT
AACCTCATTCATCACGATGCCCGCTATCTACAACTCAACGGCATACTGATAGATACCCTC
TATCTCTCCCCGCTCCTCTTCCCCAAGCGACCTTACCATCATCTGGTAAAGGACGACAAA
CTGATGAGCGAGCAGATGAACAATCCTGTCAACGACTGCGAGAAAGCCAAGGAGCTTTTG
ATGGATGAAATCGCTGCATGGAATCAATTATCAGAAAGGAAGAGGAAAATCTTCACCTTG
CTGCTACAGCATGAAGAGGAATTCAAAGGATTCCTGATGTATGTGGGAGCCATTGAAAAG
GATGATGCAATCATAAACGTTTCAGAGCTCATTCTTTCTGAATACAAGAATCATATTTGC
GCCCATGCCGACATTCCGGCTCTTGCTGCCCAGTCGCCTTGCGGCTTGGCATACGCCTTG
GCCCTCATAGGCACAGACGATTTCCAATCTGTAACCCCAGGTTGGGTACTCTGCCATTAT
CCCGAAGTAGAACATATCATCTATATGCTCTGCCATACCCAATGCACCGATGGCTGCGAG
TATTGCAACCGCATGCTCGACATTCATTACAACCTGAAACAACTCTTCGGCTATGATGCC
TTCCGTACCTATGACGGCGAACCGCTACAGGAACAGGCATCGCAGGCAGCAGTGGACGGC
AAGTCATTATTGGCGATATTTCCTACGGGTGGCGGCAAGTCGCTCACCTTCCAGTTGCCA
GCCCTGATGGATGGCAGAACCATACATGGACTCACTGTGGTTATCTCTCCTCTGCAATCA
TTGATGAAAGACCAGGTAGATAACCTCGCTGACCGCGGCTTCACCGATGCCGTAACCATC
AATGGTCTCCTCGACCCTATCTCCCGTTCTCTTGCCATCGAACGAGTGCAGAGCGGAGAT
GCCACCTTATTATATATAGCACCAGAAATGTTGCGCTCCAAAACCATCGAGCGCATCCTG
ATGGCACGGCATGTGGTGAGATTCGTCATTGATGAAGCTCACTGCTTCTCTGCATGGGGA
CAAGACTTCCGGGTGGATTACCTATACATCGGCAAATTTATCAAGGAATATCAGGAACGC
AAGTTTGGCAAGGATGCTATGGCCCGCAATCATGGTCAAACCCTGATACCCGTATCTTGC
TTCACCGCCACTGCAAAACAGAAGGTGGTGCAGGACATCTGCGACTATTTCAAGCATTGG
CTGGGCACCGACCTCCAGCTTTTCGCCTCATCAGCCTCACGTACCAACCTGCACTATTCC
GTTATCCACGTAGATAGTGACGGCAACAAATACAATCTCCTGCGCTCACTGGTAGAGCAG
GCAGATTGCCCTACCATCATCTACGTATCCCGCACCAAGCGAACCCGGGAACTCGCCCAG
AAGCTGACCCGTGACGGCATATCCGCCCTGCCCTACAATGGCAAGATGGATGCCGACGAG
AAGATACACAACCAAGATGCCTTCATGAGCGATAAGGTTGGCGTCATCGTTGCCACCTCA
GCCTTCGGTATGGGTGTCGATAAGAGCGACGTGGGTCTGGTTGTTCACTACGACATCTCC
GACTCTCTGGAGAACTATGTACAAGAGGCTGGACGTGCCGGAAGAGATCCACACCTCGAT
GCCAAATGCTATGTACTCTATAGCGATGAGGACTTGGACAAGCACTTTATCCTACTCAAC
CAAACCAAACTGAGCATCAGCGAGATACAACAGGTATGGAAAGCCATTAAAGATTTTACC
AAGCAGCGTCCCTACGTAAGTTGTTCGGCACTGGAGATAGCCCGTCAAGCCGGTTGGGAT
GACTCGGTATCCGATATAGAAACCCGTGTTCGCACCGCCCTATCCGCTCTCGAACAGAGC
GGATATATAGAGCGTGGTAACAACATTCCGCACGTCTATGCCACTGGTATCACTGTCAAG
AACATGGACGAGGCAAGACTGCGCCTTGCCGAATCACCCCTGTTCTCGGAAGATGAGATG
CAGAATGCCATACGCATCATCAAGTCACTCATCACCCAGAAGCATATAGCCAGGGCGCAG
GATAGCGAGGCAGAATCCCGTATCGATTACCTCGCCGACATACTCGGACTCAGCAAGCGA
GACGTCATCTCTTCCGTTGACCGAATGCGCCAGGAAGGCATCCTTGCCGATACCCGTGAT
ATCTCTGCCTATCTGCAAGACATCAGCGACAAGCAACGCAAACCTCAGCAAATGCTGGAG
AACTACGCCAAACTGGAAAGATACATTCTGGAACATATCCCGGATGAATCGCTGCATATC
ACATACAAACAACTCAATGACAATGCCGTACATGATGGTCTCAACACTTCTACAGAAAAG
AAAATCCGCACACTGCTATTCTTCTTAGCAGTGAAGGGATATGCGCACAAGAAGGATGAG
GGTGGTCGCAATCTCATCGTAACAAGAGACAAGGATATAGAGACCATCATCAAGCGATTC
GAAAGACGTATTGAGGTTTGCCGATTCATCATCGAAAGACTATATAGGCTGGCTGAGGAA
AACAGTAAAGCTGTAACAGAAGAGGGCAACAATAGCTCTTCTGTAGATTCAAGAGAGAAG
CCTCTTCAATTCTCGGTAGTTGAACTTCTGAACGATCTGAAATCCAGCAGCCAGTCACTC
TTCTCCGACTTCTCTTCCCTGCAGTTGGAAGACGTGGAGGAAGCCTTGCTCTATCTCTCC
AGGATAGGAGCCATGAAGCTGGAAGGAGGATTTCTGGTGCTCTACAATGCGATGGCAATT
AAACGCATCAAGGAACCTCGCCTTCGCTATAAGCAGGAAGATTATCGCATGCTCAATGAA
TTCTACAAGCAGAAGATTCAGCAGATTCACATCGTGGGCGAATATGCCAACCTGATGGTA
AGGGATTATGACGCCGCCTTGCAATATGTGCAGGATTACTTCCAGATGGACTACCATCGC
TTCATCTCAAAATACTTTAAGGGCAACCGGGAGGCTGAGATAGAGCGCAACGTAACACCT
TCGAAGTATAAGAAACTCTTCGGAATGCTCTCCAAACGGCAGAAGGAAATCATCGACGAC
CACGAGTCCCGCTGCATCGTAGTTGCTGCCGGTCCTGGCAGCGGCAAGACACGTGTGCTC
GTACATAAGCTTGCCTCTCTCCTGCTGTTGGAAGATGTAAAGCACGAACAACTCCTGATG
CTTACTTTCTCTCGTGCAGCCGCTACCGAATTCAAGCAGCGATTGTTGCAACTCATCGGC
AATGCCGCCCATTTCGTAGAAATCAAGACCTTCCATTCTTACTGCTTCGACCTGCTGGGC
AGGGTTGGCAATCTGGATGAGGCTGGTGATGTGGTTAAGCAAGCCGCCGAAATGATCAAC
AATGGAGAAGTGGAGCCCAATCGCATCAGCAAGACTGTGCTCGTTATCGACGAGGCGCAA
GACATGAGCAAGGATGATTATGCCCTTGTCTCTGCTCTGATGAAAGCCAACGAAGAGATG
AGGGTGATAGCCGTAGGCGATGATGACCAGAACATCTATGAGTTTAGGGGCTCCAACTCG
CAGTATCTATATGAACTGACCCAGACTGAGCACAGCCGTTTCATCGAGATGACGGAAAAT
TACCGCAGCCTTCGCCACATCGTGAATGCTGCCAACGGCTTCGCCCACAACATCCGTCAG
CGAATCAAATCTACCCCTATCATCTCCATGTGTCAAGAAGATGGAGAGGTAAGAATCGTG
AAGCATCCATACGAGATTCTGGAGAAAAAGGTTTATATGTATCAGCCTATTCTTGAAGAT
GTTACGCGATTACTTGAAAGTAACGCTTCAAAAGAAGCCGATGCATCTTCCCGCAAGAAG
AACGAAACCATCAGTATCCTCACGCAGACCAATGAAGAGGCAGTCATCATGCTGGCTCTT
CTTCACAGCCATGGCATCATGGCCAAGCTGGTACAATCAATGGATGGCTTGCGCTTCTGG
AATCTGGCAGAGGTAAGATACTTCTTGAAGAAGATAGACCAAGGCATCAAGGAGACGAAA
TCCCCTATCATCCCTGATGATATTTGGGAAGCAGCCAAGCAGCAGACATTCCAAAAGTAT
GCTACCAGCCAGGCATTGCCATACTTGCGACGCAGCCTCCAGATATTTGAACAGACCAAT
CGTGCCAAGTACTACAGCGACCTGAGAGAGTTCGTGTTCGAATCATCAGTAGAAGACTTC
TGTGACATCTCGAAATCAGACGTCGTGGTCAGCACCATCCACAAGGCAAAAGGCCATGAG
TTCGACCATATACTGATGCTCATTACCCATCCCGAGCATCCCACCGATGACATACTGCGC
CGATACTATGTGGGCATGACCCGTGCCAAGCGTACACTAACCATCCACACCAACGGCAAT
CTCTTCGACTGCCTGAAAAGTGCCCAGCATCTCTATGATGCCCAAGCCTACGATGAGCCC
AACGAAATAGTGCTTCAGCTCTCACACAAGGATGTAAACCTGGGTTTCTCCAAGCCTCAC
AAGGACGCTATTCTTTCCTTGAGAAGCGGTATGCCGCTAACCTACCACGACCATTGCCTC
TGTCTCCCATCAACAGGCAGAGACATAGCCCAACTCTCTATCAAGATGAAGGAGAAACTA
TGCAAATGGGAGTTGAAAGGCTACAAGGTAACCGCTGCCCGAATCCGCTTCATCGTGGCA
TGGAAGTCAAAGGATGCACCGAGGGATGAGAAGGAATCCGCCATCGTGCTCGCTGATTTG
GTAATGAAAAGAATAAGGTAA
>89B_gene_id_189
ATGATTACATTTCCATGCGCCAAGATTAATCTTGGACTTAATATCGTAAGTAAGCGTCCG
GATGGTTATCATAATCTGGAAACCGTCTTTTATCCCATACCTCTTACCGATGCACTTGAA
ATCAAGTACATGGATGAGAAATTTCCAAGTGAGGCGCCCTGTGATCTAAAAATCACAGGA
AATGACATCGACTGTAATGAAGAAGACAATCTTGTGATAAAAGCTTATCAGCTCTTGGCT
GCCGACTTCCAGTTGCCTCGTGTTCATGCACATCTCGTAAAGCGCATTCCCACACAGGCT
GGTTTGGGAGGCGGTTCTTCCGATGCAGCCTATATGATTCGCCTTTTGGATGAGCGTTTC
CGACTGAATATTGGTATACCTGAGATGGAACGTTATGCCGCCAAGTTAGGTGCAGACTGT
GCCTTTTTCATCACTGCCGAACCTTCTTATGCCGAAGGAATTGGCAATGTACTGATGCCT
GCAGATGTGCCTGGAGCTGGTCTTGGCGGTTACTATCTAACTGTGGTAAAACCCTCAGTA
GCAGTAAGTACACGTGACGCGTATGCAGCCATCGTACCTAAGGCTCCTGCAAAGTGCTGC
AGAGATATTGTCAGACAGCCTATCGAGACGTGGAAAGATGAGCTGGTAAACGACTTTGAG
GCTCCTATCTTTGCCATGCATCCTGAGTTGGCTGCCATTAAACAGCGTCTGTATGATGCT
GGCGCAGTGTATGCTGCCATGAGCGGAAGCGGAAGTGCCCTCTTTGGTATTTTCCGTGAG
CAACCTACAGGCTTGGAGAAAGAATTCGAAGGTATGTTCTGCCAGGTGATGAAGCTGTAA
>89B_gene_id_190
ATGAATGAACAGACACACCAGAAACTGATGGAGATAAAGCGATCTTTCAGGTTGCTGATG
AGTGGTCCCACCTCACAGTCGATGCGCGATAAAGGCATTGAATATAAGATCAACTGGGGG
GTTCCCTTTGTAGAACTCAAGAAGATGGCGACGGAATATGGCAAGGATTATGACCTGGCT
ATAGAGTTGTGGAAGGAAAACATTCGTGAATGCAAGATATTGGCAACACTTATCATGCCT
GCTGAACAGATGCTCCCAGAAATTGCTGATTTATGGATGGAACAGGTTGCTGGACAGGAA
ATGGCGGAAATGCTGGCGTTCAATCTGTTGCAGTATGTCGACTATGCGCCTGTAATAGCC
TATCAGTGGATAGCCTCAGACAAGCCTCTCTACGAGATTGCCGGTTACAATATTCTTGCG
CGCCTTTTTGCTGCCAAACGAGAGGCCAACGAACGTGGCATCAACGAGTTTCTTGACCAG
GCAGCCATTGCGTTGCAAGGTGATCATATGGGGGTAAAACATGCAGCAGCCAACTGTGTG
ATGCGCTTTGCCGACATGGATGAAAGCTATGACACCATCGCTCAGAAAGCTCTGAAAGGT
ATCTTGTTCTGA
>89B_gene_id_191
ATGGAACATTATAATGAAACAATAACAACATTCATAAACTTTTTAGTTGTGACAGAATCT
AAAGTAATCAATCAGCATCACGACAACGAGGAAGAGCAGTTTCCCATCGTCGACGAACAG
GGAAACATCCTCGGTGCCATCAGTCGCGGACATGCCCACGATGGATGTAAAATCCTGCAT
CCGGTGGTGCATCTGCATGTATTCAACAGCAGGGGAGAACTCTACCTGCAGCATCGTCCT
GCCTGGAAGGACATCCAGCCCGACAAATGGGACACGGCTTGTGGAGGACATGTCGACCTG
GGCGAGAGCGTAGAAATAGCGCTTCGCAGAGAGGTGAGAGAGGAGTTGGGAATGACCGAC
TATGAGCCCGTCAGCATGGGGCATTATGTATTCGAAAGCCTGAAGGAGAAAGAACTGGTT
TACGTTCATCGCTGCGTCTACGACGGACCGGTTTGTCCTGACAAGGATGAGTTGGCTGGC
GGACGCTTCTGGAGCAAAGAGGAGATCAGCGAGAATATAGGAAAGAATATCTTTACTCCC
AACTTTGAGAATGAATACAAACGCTTCTTCTTGAATCAGAAAGAGAATCAATCCAATTAA
>89B_gene_id_192
ATGCACGACAATCAGTTTAAGTATAGTGACGAGCGCTTTGCCGACCTGCAAATGCTGCGC
TATCGCCTGAATGGTTTCGAGAGCCTTTCGCTCTCTCAGAAACTATACATCTTCTGTCTG
GCCAAAGCCACTCTGATGGGACGCGACATCACCTTCGACCAGCAGGGTAAGTACAACCTG
CGCATACGCAAAACCCTCGAGGCCTTATACCTATATTATAAGGTTCGCGAGGAGGCTGAG
AGTGACGAGTTTCAGAAAATCGTTGTCTATCTCAAAAGAGTATGGTTCTCAAGCGGCATC
TATCACCACTATGGTTGCGAGAAGATGAAGCCCGACTTCAGCGAGGAGTACTTCTATCAA
CTCATCGACGGCATGGACGAAAAACTGCTGCCACTGAAGAGAGGAGAGACTAAGGAAGAC
CTGCTCGACGAGCTCGTACCGGTGATCTTTGACGACTCGGTATTGCCCAAACGTGTCAAC
CAGACTGACGGCGAAGACTTGGTGAAGACATCGGCTTGCAACTTCTATGAGAATGTGACG
CAGGCTGAGGTGGAGCGATTCTATGCCAAAATGAAGGAAAAGGGCAATGAAGAGGCTCCC
TCGTACGGACTGAACTCCAAGCTCACCAAGCGCAATGGAGAGATGATAGAGCTGGTGTGG
GCTGAGAACGGCATGTATGGTGAGGCCATCCGCGAAATATCTTCATGGCTCCGCAAGGCT
CAGAAGTATGCCGAGAACGAACAGCAACGTCATGTCATCGACCTGCTGCTGAAATACTAC
CATACGGGCGACTTGGCTGTTTTCGATCGCTACAGCATAGCCTGGGTAGAACAGCAGGAG
GGTATGGTCGACTTCGTCAACGGCTTCATTGAGGTGTATGGCGACCCACTGGCACTGAAG
GGTACCTGGGAGGGAATCGTTGAATACAAAGACCTCGAGGCCACAAAGCGAACCCAGACC
ATCAGCAGCTATGCCCAGTGGTTTGAAGACCATTCGCCTGTTGACCCACGCTTCCGCAAG
CCTGTGGTAAAGGGCGTCACTGCCAACGTCATCTGTGCAGCCATGCTCGGAGGTGATGAA
TATCCCGCCTCGGCAATAGGCATCAACCTGCCCAATGCCAACTGGATAAGACAGACCTAT
GGATCGAAAAGTGTCACGATAGGAAATCTGACCGAGGCCTACAAAAAGGCTGCTCATGGC
AACGGATTCGATGAGGAGTTTGTCATCGACAAGGATACTCTCGCCATGATAGAGAAATAT
TCCGACCTGACGGACGACTTGCATACCGACCTGCATGAATGCTTGGGACACGGCAGCGGT
CAACTGCTGCCAGGAACCGACCCTGATGCCCTCAAGGCTTACGGCAATACCATCGAGGAA
GCACGTGCCGACCTTTTCGGCTTGTATTATATGGCCGATGAGAAGCTGGTGGAACTGGGA
CTCCTTCCCGACGCAGAAGCCTACAAGGCACAGTATTATACATATCTGATGAACGGTCTG
CTCACTCAAACCATCCGTATTAAGGAAGGCGACAAGATAGAGGAGGCTCACATGCGCAAC
CGTGCACTCATCGCCTGGTGGACTCTTCATCATTCACAAGGAGCTGTATCGCTCGTTCAG
CGTGAGGGCAAGACCTATGTGCAGATCACTGATTATGCCGCACTGAGGAATGCTTTCGGA
ACACTGCTTGCCGAAATTCAGCGCATCAAGAGCGAGGGTGACTTCGAGGCTGCTCGCAGT
CTCGTGGAAGAGTATGCTGTCAACATCGACCCAGAGCTGCATCACGAAATCAGACAGCGA
TACGAGTTGCTTAACCTGGTGCCCTATAAGGGATTCATCAATCCGAAGATGACGATTCTT
CATGACGACCAAGGCAATCCTGTAGATGTGCTTTTAGACTACACTGAGAGCTACACAGAG
CAGATGCTGCGATACTCTGAAGAGTATGGAACATTATAA
>89B_gene_id_193
ATGGCAAAATATAATATCAGAGAATACAAAGAGTCGGGGGCAAGCTATCAGGAAAGCATC
AATCCCGATATACTGGATGAATTGCACACCAAGATACTGAACATTCTGCTCATCCAGAGG
AAGTTTATGGACAAGGACTATTCGGCCAAGAAACTGGCACAGGACCTGAACACCAACAGC
CGATATGTGTCGGCTGTATGCAATGTGAAGTTCCACATGAACTATGCCACACTCATCAAC
AAGTACCGAATCGACGAGGCCATGTCGATACTCATCGACCGCCGCTACCTGAAACTCAAT
ATGGAGGATGTTGCTTCCATGGTGGGCTTTGCCAACCGTCAGAGTTTCTATTCAGCTTTC
TATAAACAGAATGGCACCACTCCACGCGACTTCCGCATGGAATACCTTCATCTACACCCA
GAACTGAAGAAAGAGAAGAAGAAAAAATAA
>89B_gene_id_194
ATGCAAATAAGCGACCTATTGAGAAACTACTACGGATATGATTTCTTCCGACCCAACCAG
GAAGCAATCATCCGTGAGGTGATGCAGGGCAACGACTGTCTTGTGCTGATGCCGACAGGT
GGAGGCAAGAGTATCTGCTATCAGATTCCTGCCCTTGCCTTGCCAGGTACGGCTGTCGTT
GTCTCGCCGCTTATCAGTTTGATGCACGACCAGGTGGAAACGCTCAAGGCCAACGGTATC
GCTGCCGCCGAGCTGAACAGCAACAACGACTCCACCGACGAGATGATCATACGCCGCAGA
TGTATGTCGGGTGACCTGAAACTGATTTATGTCTCGCCCGAAAAACTGATCAGCGAGATA
CCTTTCCTGTTCAGCAACATCAAGATTTCGCTATTTGCCATCGATGAGGCCCACTGCATC
AGCCAGTGGGGACACGATTTCAGACCCGAGTACTCGCAGTTGGGAACCATCAGAGAGCAT
TTCGCCCATGTGCCCATCATTGCCCTTACAGCCACTGCCGACAAGATAACACGACAGGAC
ATCGTGAAGCAACTGCACCTGAATGGCAAGACATTCGTCAGCAGTTTCGACCGTCCCAAC
CTGAGTCTTTCGGTGAGACGCGGCGGAACCAAACAGGAGAAACTGCATTATATCTATAGA
TTTATCAACGGCCATCCTGGCGATGCAGGCATCATCTATTGTCTTTCGCGCAAGAATACT
GAGATGGTGGCGATGGAGCTAAAGAAGAAAGGTATCAATGCCGCGGCTTATCATGCAGGT
CTGAGCACTGAGGAAAGGGCTTCGGTGCAGGAACGATTCAAGATGGACCAGGTGCAGGTG
GTATGCGCCACCATAGCCTTCGGCATGGGTATAGACAAGGGAAATGTGAGATGGGTCATC
CACTACAACCTCCCCAAGAGCATTGAGAGTTTCTATCAGGAGATAGGCCGAGCCGGACGG
GATGGGGCTCCTGCCGACACGGTATTGTTCTACTCGATGGCAGACGTCATCCAACTGCGT
TCCTTTGCGGAGGAAAGCGGACAGAAAGAGGTGAACATGGAGAAACTGAAGCGTATGCAG
GAATATGCCGAGTCGAGGGTATGCAGACGAAGAATCCTGCTCAACTACTTCGGCGAGGAA
GCCACCCACGACTGCGGACATTGCGATGTGTGTGCCCATCCGCCACAGACCTTCGACGGA
ACAGTGCTGGTGCAGAAAGCACTCAGTGCTGTGGTGCGTGCCGGCGAGAAGATACATATC
GGTACCTGCATAGATATCTTGCGTGGAACACACTCGCCTGCTGTCGTGAAGAACCACTAT
GATGCCCTGAAGACCTTCGGTGCAGGAAGAGACCATCTCGCACGCGACTGGCAGGACTAT
CTGTTGCAAATGTTGCAGATGGGATTCTTCGAGGTGGCTTACAACGAGCATGGAGCGATG
AAGGTTACTTCTCAGGGATGGCGTGTACTGAAGGGTGAGATGCCCGTGCAGTTGGTACTA
CTGCAGAAAAAGACTGACGAGATACCAGTGGTCCATGCACGAAAGGTGTCGTCGAAGAAG
CCGAAGGCTGCAGAAGGGTCGCTCTTTGAAAGATTGCGTCAACTTCGCAAACGGCTTGCC
GACGAACAGGGCTATCCTCCTTACATCGTGCTCTCCGACCAGTCGCTGCACGAACTTGCT
TCCGTCAAGCCGCGCACCATGGAACAATTTGGAATGATCCATGGTATCGGTGAGTACAAA
CGTAAGAAATATGGCGAGATCTTCCTGAAGGAAATCAGAAAGGTAGACAGACAGGAAGGA
GAAATGTTCTGA
>89B_gene_id_195
ATGAAGTTTATAGGAATCATTCCAGCCCGCTACGCTTCTACGCGTTTCCCGGGCAAACCA
TTGGCCCTGCTGGGTGGCAAACCTGTCATTCAGCATGTTTACGAGAAGGTGGCTGCCGTG
CTCGAGGCTGCTTATGTCGCCACTGACGACGAGCGCATCTATGATGTTGTGAAATCGTTT
GGCGGTCAGGTGGTGATGACACGCACCGACCACAAGAGCGGTACCGACCGTATAGAGGAA
GCTATCGAAAAGATAGGAGGCGAATGGGACGTGGTGGTAAATGTTCAGGGCGATGAGCCC
TTTGTGGCAAAGAGCCAGCTCGACACCATCTGCCATTGTTTTGACGATCCTACCACACAG
ATAGCCACACTCGGAAAACCTTTCGAGAGTATGGAGGCTGTACAGAATCCCAACAGTCCG
AAAATCGTAGTCGACAATATGGGCTTCGCCATGTATTTCTCGCGCAGTGTCATCCCTTAT
GTACGAGGAAAAGAAAAGTCTTCCTGGCTCACTCACTACCCTTTCCTGAAACATCTTGGC
ATTTATGCCTATCGCAAGGACGTACTGCGTCAGGTTACCCAACTGCCACAAAGCTCGCTT
GAGATAGCCGAAAGTCTGGAACAGTTGCGATGGTTGCAGAATGGCTTCAAGATAAAGGTT
GGAACCACTGATGTTGAGACCGTTGGCATTGATACACCACAGGACCTTGAGCGTGCTGAG
GAATTCTTGAAAACACAGCTTCTCTAA
>89B_gene_id_196
ATGAATATATCTCGTTTCGAACAGAATGTAGAGCAGTTTATTGCCCGGCATCAGTTGCTG
GACAAGGACAAACCATGCCTTATAGCCTTGTCGGGAGGTGCCGACAGCGTATCGCTGTTG
TTGGCGCTTCTCCATCTGGGCTATAAGACAGAGGCCTGTCATTGCAACTTCCACCTTCGT
GGCAGCGAGTCGGTACGCGATGAGCAGTTCTGCGTCTCACTCTGCGAACGTCTTGGCGTG
CCCCTACATCGCATACACTTCGATACAGAACAGTATGCCTCGCTCCATAAGGTAAGCATC
GAGATGGCGGCTCGCGAACTGCGTTATCGCTATTTCGAGCAGCTCATCCAGGACTTGGAG
GCGCAGGGTGTCTGTGTGGCTCATCATCGCGACGACAGCGTGGAGACACTCCTCATCAAC
CTAATAAGGGGCACGGGCATCAACGGACTGACAGGCATCGCTCCTCGAAACGGACACGTA
CTGCGTCCGCTGCTCGATGTGAGCCGTGAGGATATTCTGGAGTATCTGTCTCTGCAGAAA
CAGGACTATGTGACAGACAGTACCAACCTGATCCCCGATGTGGTGCGCAACAAGATCAGA
CTGCAGGTTCTGCCCCTGCTTCGCACCATCAATCCTTCGGTTTCCGACAGCATTGCCACT
ACGGCAACCCATCTGGCTGAAGCCAACAAGATGCTCATTGCAGCCTTGTCGGACAGCCGT
CTTACCCAGACCGACAGCAAGGGTATCACAACCATTAGCAAGGAGGAATTGCTGTCGAAG
GCAAGTCCTGAGTTTGTGCTCCACGCCCTGCTCTCTCCCTATCACTTCCAGGGGACCTCT
ATCCTGGAAATCCTTAACAGTATAGATGCTGTAGGCAAAAGATGGCAATCATCTACACAT
CAGGTGGTTATCGATCGTAATGATATTCTCATCAAAGCCTTGGAGAAGGGCAAGCAGTCT
TGTGCTCTCAAGATCCCGGAAACGGGTAAATACAGTTGTGCAGAAGGACAATATATCAAG
GTGGAAAGCCATGCCAGAACTCCTGACTTCTGTCCGAGCAGGAAACCGATGGTGGCAACC
CTTGATGCCGGCAAAGTAGAGTTTCCTCTCACCTTAAGAAGGACCATCCCTGGCGACCGT
TTCCGCCCTTTCGGTATGAAAGGAAGCAAACTGGTAAGCGACTTCTTAACAGACATCAAG
TGCAATGCCTTCGAGAAGGAAGAACAGTTGGTGGTAGAGGATGCCAGTCAGTGCATCGTA
TGGTTGATAGGCAGAAGAACCGCTGATGACTTCCGCATTGATGACTCCACAAACCAGATA
CTACAAATAGAATATATATCAACATGA
>89B_gene_id_197
ATGAATTTCATCAGTAATCACTTCGTCAGCATTAGCCTTTTGCTGTGCATTGTGGTGCTC
TTGTTTCACATACGTGATCTTCGCCATAAGCTCAGACGTTTGTCTGCGATTGTGAGGCGA
CTCCACCTTCAGGAACGTACGCTCCTGTCGGAACTGGAAAACAAACCGCAGGCCAAACTC
AGCAAGGAGGAAAGTCTCTTTGTACGTATCTGTCAGTTGATGGATGAAGATAAGCCTTAT
GTCAGTCCCGACTTTAAGCCCGAAGACCTTGCTGCGAGCTTAGGTACCAACCGCACTTAT
CTGGCCAATGCCATCAAACGTTATGGAGGCGGACTCACCATTAGCCAGTTTATCACGCGT
TATCGACTGCGCTATGCCTCACAACTGCTCGAAAGAACCGACCTCGACCTGAGTGTCAAT
GACGTATCACAGATGGCAGGCTTCTCGTCGCGCTCTACTTTCAACAGACAGTTTGCCCTG
TTCTTCAATGACACACCGTCAGACTATAAGGACATGCTGTCGCGCCAACGGGCAGGCGAG
ACACCCTCCAAATGA
>89B_gene_id_198
ATGATGTCACCCAACTTGTTTTACCAAGATTTTTTGCTGTGCATAGGAGTGGCAAGTCTG
ATTTTCGGACTGTTTCTTCTCTTCTTTAAGGCACCAGCCAACAATATTTACCAACCTTAC
CGACGTTCAAAGAGTCTTTTGGCGGCAGGCTATCTTGTCATGAGCCTCAACATTATGTTT
TGGGGCATCACTTTCGATGATAGGTATACCAAGCCCGATGTGTTGGATATTTACAACGAG
ATCATCGCCATTTATCTGCTCTATATTATATTCAACTATGCGCTCTGCAATCTTCTGGAC
CATCACTATCTTACCCGTCGCCGGCTGTTGACGGATGCCTTCAGATGGGTGGGAGTCATA
GCGATAAGCGCCTTGTCAATGTTGCCACTGTTCGAGAAGATAAGATGGGGAATTGCAGCA
TTCATCTCGTTCCTGCTTATCGAATACATCGTAAGTTTCCTTTATAAGTTCCGCAAACTT
TACCTGCACAACGACAAGGTGATGGCTAACTATTTCGCTGACGATAAACGCAGATTTGTG
GCATGGACCAACCGACTCATCTTACTTATGGTGGTATATGGCCTGCTGGCATTTATTTCT
ATTTTCCAGGGAATATGGTTCAACTTCTTTTTCCAATGCTATGCTTTGGTCTTCAATTTC
TTCGTTGTCATCAGTTTCCTGAATCACTGTCAGCCCTATGGCGACATAGAAAAAGCCTAT
ATGGAATGGGAAGAACAGGAGAAGTCCGTCTGTCAGCCGGAAATAACCCACAGCAAAGTG
GTGTATCACCTGTTGGAGAGCAAACTGAAAGTCTGGGTTGCGCGGGAGAAATATACCGAG
CCCAACCTTACCCTCGATTCTCTTTCCACCTATGTGGGAACCAACCACACCTATCTCTCA
CGCTTTCTCAAGGAGACTCATGGCGTGAACTTCAGCGAATGGGTTTCGGGCTTGCGTGTG
TCGAAGGCCAAGGAGCTGATGCGGAAGAATCCCAAGGACAAACTCGAAAACGTGGCTTAT
CTCTCGGGATTCTCTTCTCTCTCTTATTTTTCTAAAGTTTTCTCTCATTTGGAGGGTGTC
TCGCCTGCCCGTTGGCGCGACAGCATGTCCTTATAG
>89B_gene_id_199
ATGTTTCATTTAAGTAAGAAAAACAAGGCTGTCATCGCAATCCTGTCGCTTCTGTTGGTT
GTCATGAGCTGCGGCTGGTATGTATGGTCTTGCTACCACATGACTCAGGAAAGATGGATG
CGTGCCAAGGCTACTGTTGATGTTTGCTGTCATTATGAGCTTAGAGCAGGCAATAAGATA
CTGCTCGACTTAGGTAATGACACCACAAAACTGGATGCCTTCTTCGTCAATCAATACGAC
TTGCTACCTTCCTGCAAGGGACTTTTACTTGCCGAGGACAATGCGGCTATAAGATATAAA
CGTTATCAGGGAATGACACCTCAGCAGGTATATCATGCACAAATAGACTCGTTGCAAACC
ATTTACAAGAATGCCAAATGGACACTTCATGAAATAGATTATTACACACATTCGCACAAT
GTACGCGACGAAGGCTATGGCATGATTGCAGATTACGCAGAACAGCAGAAAGTTCGGTTC
GAAAAGGCTAAAAAACTACTGGATTCTCTGCATCATACTGTCGACACTACCTCGCTTCGA
ATCGTAAGACAGTTGTCTTACAAAGTTTTATACATCAGTCAGTTGTCAACTCGTCAGTTG
TCAAGTCAGTCATGCCAATTGGAGAAGCACGATATGCAGAAAGGCATGAACTACTTTCGT
CTGTCATCGCAAGCCCTGCCCGACTCTGCCTGTGCCATTAATCAGCGAAGTGCCTTCTAT
GGAATAAAGATGGACGTCGTGCCTTTCTGCCAGTCCTTTGTGAAGGTAATGCAGGCAGAC
TCTGCAGGTATCTATACAGGCGAGCGAGACTCTCTGTTCCATCCTCATGGTCATGGTACG
TGGATGGGAAATGACGGGTCGCACTATGAAGGACAATGGAAACATGGACATCGTGATGGA
TTCGGATTTGGCATTGAGTCCGGCAAACAACTCTGCGTGGGAGAATGGAAAAACGACCGT
TATCGTGGAGAGCGTCTTGTCTATACCTTTGATAGAATATACGGCATAGATATATCTAAA
TATCAGCATATTATAGGTAAGAAGAAATACCCCATCCGATGGAGTAAGTTGCGTATTACC
CACTTGGGCAACATCAGTCGCAAAACAGTCAGTGGAAGTGTAAGCTATCCCATCAGCTTC
ATCTATATCAAGTGTACGGAAGGAGCCTCCCTGTTCAATCCCTATTACCGTAAAGACTAT
CGGGCAGCAAAGGCGCATGGTTTCAGGGTGGGAAGCTATCATTTCTTCTCGCCTCGTAAG
CCCGGGCTGGCACAGGCCCGCAAGTTTATGAAGCATGCTCTGGTAAGAAGGGGTGATTTT
CCACCCGTACTCGACCTGGAACCGACACCACAGCAGATTAAGCAGATGGGCGGACCAGAC
GCTATGTTTGCACAAGTAAGGGCATGGCTGAGATATGTGGAACGCCAAACAGGCACAAGG
CCGATACTTTATATCAGTCAGATGTTTGTGAACCGTTACTTGAAATATGCGCCCGATCTG
AAGCGGAACTATCGCGTATGGATAGCCCGTTATGGCGAGTATAAGCCAGATATCAGGCTG
GTCTTGTGGCAGTTATGTCCAGACGGAAGAGTAAGAGGAATCCGTGGACATGTAGATATC
AATGTTTTTAATGGCTATCGTGACGCTTATCAGAAATTTCTTCAGAATGAGGTTGTTAAA
TAA
>89B_gene_id_200
ATGAGACAACTTAAGATACAGAAAAGCATCACCAACCGCAACAGCGAGGCTCTCGACAAG
TACCTCGTTGAGATTGGTCGTGCACCTATGGTTTCCATTGAGGAAGAGATTGAACTTGCT
CAGGCCATCAAGAAAGGTGGTCGTGCCGGTGAGCGTGCCAAGAATAAGTTGGTAGAAGCC
AACTTGCGCTTTGTGGTATCTGTCGCCAAGCAGTATCAGCATCAAGGACTCACGCTTACC
GACCTCATCGACGAGGGCAACATCGGTCTTATTAAGGCTGCAGAGCGTTTTGATGAGACT
CGTGGCTTTAAGTTTATCTCTTATGCCGTATGGTGGATTCGACAGAGTATCCTTCAGGCC
ATTGCTGAGCAGAGCCGTATCGTCAGACTCCCCCTCAACCAGGTAGGTTCACTCAATAAG
GTGAACCACGAAATCAACAAGTTTGAGCAGGAGAATCTCCGTCGTCCCAGTGTGGAGGAA
ATAGCTGACCGCACAGGTGTGGATGAGGAGAAGATATCACAGAGTATGGCTGCAAGTGGA
CATCACGTGAGTATCGATGCTCCATTTGGAGACGACGATGATAATGCCATGGTCGATGTG
ATGTCGAGTGGCGATGACAGTCGTACAGACAAGCAGGTAGATCACGAGAGTATGGCAATG
GAACTGAAACAGGTTCTCGGTCAGGTACTCAAGGAGCGTGAGCGACAGATAGTATGTGCT
TGTTTCGGTATTGGAGAGCCAGAGAAAGGTCTTGAGGAAATCGGCGACAAGATGGGGCTT
ACCCGTGAGCGTGTGCGCCAGATTCGCGAAAAGAGTATCTCGAAACTCAGAGAGTCTGGA
TATGTTAAAATCTTGATGAAATACCTTGGCTAA
>89B_gene_id_201
GTGTCGTTTTATAAATATTTGCTCATAGCCTTCCTTTTGGCATCGCCTTTGGGGTGTAAG
GCTAAAGTGAAAGCACCGAATGTTGCGTTTCGTGATTCGGTGCTTAACTTGGTGTTTACC
TATGCCAAACGTACCGACACCACAGGATTGCATGGTTCACAATCGTATTCTTACACCAAG
ATGCAGATGCACACTAACAAGCGCAACGCCACCTTGATGCTCGTACCTTCGATGTATGCC
ATCGCCCATGGCACTGGACGCCACTTTATTAGCGAATACTATACCAAGATAACGATGCAG
AACGACAAGTTCACCGACCAGCGTCTGCTCCATGTCAGCACTGTTCCACATCGCCGTAAC
ATCATGTCATATATTCTTCCTTATGTAACTCCTAATGTCTTTGGCGAGAACCTTTTTCAC
AACAATATCCTCTCCCCTTTCCATCGAGCCAACCGCAGGTTCTACACCTATCGGGTCACC
GCTTTGCCGTTCGACAAGGCCCAGGTATACGCCTACCCCAAAATTAAGAACACGCAGATG
GTGGAAACCAAGGCTGTGGTAAACAGCAAGACAGGAAAAATATATCTGGTCGACTTTGAG
GGCGAATACGATATGACCCGCTTCTTTATATCCATCGTCATGGGCAACGAGGGTTACCGT
TCTCTCCTGCCCGACAGATGCAACCTGAAAGCCAATTTCAGGTTTATGGGCAACAACATC
ACTGGTATGCTCAGTTCTTACTACAACCTGCCCAAGGTACTATCCGACACACTCAACAAT
GCTGCCGACACCACTCTTATGTCCCAAGTGCGCCCTGTTCTCCTCAACGAGCAGGAGCAA
CTCATCTATGAGCAATATTTCAAGGAGAAGAATCGTCGCGACTCGCTCAGCCTGGCCGAC
AGTACCAAGAAAAAGCGCAACTTTGCCAAGGATGTGCTATGGGACATCGTAGGCGACAAC
ATGGTGAACAGGATACAGCAGGACTTTGGCAAGGAGAACCAGGGATATGTGCGCCTGAGT
CCTATCCTCAACCCTCTATACATGGGCTATACCAAGCGCAAGGGACTCATCTACAAGTTT
GACATCAGAAGTTCTTATTCCTTCAACGACAACATACAGCTGGGTGTGCGGTTCAGGGCA
GGATACAGTTTCAAACTCCATCAGTTGTACTTCAACATTCCGGCTACCTTCAACTACAAT
GCCAAGCACGACGGCTATCTTGAGATGGTTTACGGACAGGGAAATCGCATCAACACCAAC
GTGATCGCACGCAACATTCTGGACATCAAGAAGGATGACGACGAGGAGATAACGGTAGAC
AAGGATAATTATACCGAGTTTACCGACAGCTATTTCCGTATCACCAACCACTGGATGTTT
AGCCCCAAGTGGGGATTTGAGGCAGGAATAGTGGCCCACCATCGCAGGGCGATCCATCCT
GAATTCTACGAATCGTATGGTTATCCGTCCAGATATCGCTCCGTGGCACCAGCCCTGGGA
TTGATATGGCGGCCATGGGGACCCAAAGGTGTGTCTATTACGGCCGATTATGAGCGCAGC
ATCAAGGGCTTCATGGGCTCAAACATACCTTACGAGCGAATCGAGGCCGATGCCAAGGGA
ATCTTCTATGCCAGCCGTCGACAGTTGTACTCAGCGCGACTTGGAGCAGGATTCTATACC
ATGCGAGGTTCTCACTGGTACTTCATCGACTACTCCAATTTCAATGACAACTATATTCCA
GGAGGATGGAATGACGACTGGAGCGGTTCGTTCGAACTGTTGCCCTCAGAGTGGTACAAC
TCTTCTGAATACTACGTACGCAGCAACTTCACCTACGAAAATCCGATGATCTTTGCCGCC
TGGATGCCCGTGGTGGGCAGATTTGTAGAGGCTGAGCGCTTCTATGTCAATGCCTTATTG
GTAGAAAATCTGCATCCCTACACCGAATGGGGCTATGGATTCAGCACCCGCCTCTTTTCA
CTCGGTGTCTTTGCCGGTTTCAAGAATGCCAAGTTCTATGGCGTAGGCTGCAAGTTCGAC
TTTGAGCTTTTCCGCAACTGGTAG
>89B_gene_id_202
ATGAATTCACAACTCACCGTTTACAAGGCAAGTGCCGGCTCTGGCAAAACCTTCACGCTG
GCCAGGGAATATATGACCTTAGTCATTGCCAACCCACATGCGTATCGCACCATCCTGGCA
GTGACTTTCACCAATAAAGCCACTGAGGAAATGAAAACCCGAATCCTCAGCCAGCTATAT
GGTATTGCCCATGGACTCGAGGAATCTCATGGTTATCTGGAACAGATAAAGAAAGCTTTG
CCCCATCTCACGCAGGAGCAGATAGAGAAGAATGCCGGTACTGCACTCAGTCTGCTCATT
CACAACTACAACTACTTTCGCGTTGAAACAATAGATACTTTCTTCCAGAGTGTGCTTCGT
AACCTGGCACGTGAGCTCGACCTTACCGCCAACCTTCGCATAGGACTCAACGACTACCAG
GTGGAGCAACAGGCTGTAGACCAACTGATTGAGGATCTGGGGCAGACCGACAGGCTTCTG
CACTGGATCATGGACTATATCAAGTCGAATATGGCTGATGACAAAAGTTGGAACGTGATC
GGTGAAATCAAAAGTTTTGGTGAAAATATCTTCCGCGATTATTACAAGAGTGCCGCCAAG
TCGCTCAATGAAGTGATGGAAAAGGAAGACTTTTTCAAAAACTTCACTGCCGAGCTCAGG
AAAATGAAACAGGATGCCAAGGAACACTTTGCGCAGATAGCAGCCACCTTCTTTGACACA
CTCGACGAGAATGGACTTACGGTTTCGGATTTCTCGTATGGCAAAACAGGTGTCTGCAGC
TATTTCATCAAATTGAGAGACGGACTTTTCGACGATGAAAAACTCGTTGGCAAACGTGTT
GTGTCAGCCATGGAGGACGAGCATAACTGGATGAGTGCGGCAGATGCACAGCCAGGTTCA
CCTAAGTATGATCTGGTATGCAATACCCTTGCACCATTATTGCGCTATTCTGAAGAGAAG
CGCCCAAAGTTGTTGCGTCTTTACAAGAGTGCAGACCTCACCCTGCGCAACCTCAACCAG
TTGCGCCTTTTAGGAAGTATAGAGAAGAAAGTCCGTGCACTCAACGAGGAAGCAAACCGT
TTTTTGCTCAGTGACACGCAGACGCTGCTCCATTCGCTTATGCAGGACAGTGACTCACCT
TTTATCTTTGAGAAGATAGGTACGCAATTGGAGCATGTCATGATAGACGAGTTTCAGGAC
ACCAGCACCATACAATGGCAGAACTTCAAAGTATTGCTCGATGAAACCATGAGTCATCAG
GATGCAGGCAACCTCATTGTGGGTGATGTGAAGCAGAGCATTTACCGCTGGCGCTCTGGT
GACTGGCGACTGCTTAACAATATACAAGAGCAGTTTGGAGACAAGCGACTTGATATCAAG
ACCTTGGATACAAACTATCGTTCGGCAAAAAACATCATCGATTTCAATAATGCATTCTTC
AAAGCTGCTGCCGAAACTGAATATCAGTCTCTCAAAGAGAATACCCCCGAGGAGGCAGAA
CAACTGAAGATTGCATACTCTGACGTAGCCCAGAGGGTGCCTTCGGGCAAGCCTGCCAAT
GGCTTTGTGCAGATTAAACTCCTGAACAAGGAAGAATGGAAAGAACGCACACTGAAGGAA
ACTATGGCAACTATCATGCAACTGACAGAGCAGGGTGTAAAGCCCAGTCAGATTGCCATC
CTCGTAAGAACCAACCGCACCATTAAGGATTTGGCAGAATTTCTGATGAACAACGGTTGC
CCTTACCCTCTTGTTTCCGACGAGGCTTTCCGTCTGGATGCATCCCAGGCGGTCAATTCG
CTTGTTACGGCGTTACGTGTGCTAATTCATCCCGATGATCCTATTTCCAGGGCTACCCTT
CAGAAATTCGCACTCACCTTCCTTGGTAGCGATGAAATCGTGAAAAAGATTGAGGAGCAG
CGTGATATCCTGTTACAGAAACCTATTTTCGATTTAGTGGAAAACCTCTTTGTCGAACTA
CAGTTAGATACCATAGAGGAGATGAAGAGTCAGAGTGCTTATATCTGCGCCTTCTACGAT
CAGATGGCTGCTTACCTGCAGGACAACTGTTGCGATATAGACTCTTTTATCAAGGAATGG
GACAATACGCTGCACGAGAAAAGCATACATAGCGATGCGCTCAATGGCATACGCCTCGTC
ACGATACACAAGAGTAAGGGTCTGGAGTTTGATTATGTTATCATTCCTTTCTGCGACTGG
ATGTTGGAGACATCCAAAGGTACCCTGTGGTGTACGCCAGCCGAGGCTCCTTTCAACAAA
ATACCATTGGTTCCTGTCGATTTCATCGCCAAACAGATGAAGGGAAGCATCTACGAGGAC
GATTACCACCACGAGCATCTGCAGAACATGGTAGACAACATGAACCTGCTATATGTGGCT
TTCACACGTGCCAGCCGTGGACTCTTCGTTATTGCTCATCGTGACAAGGAAACATTCCGT
AGTTATCTGATAGAAAGTGTGCTATCAGATGTAGAGAAGACACTCAGCAGCGGCAATGTA
TCTGTAACGCTTTCCAATTCGCAAGACGAGGATATTCTTTTTGAATATGGAACCCTTAAG
GTTGAGGAGGCTGATGCTACAGACAAGAAAAAGGAGAAATCGGAGAATGTCTTTTGCCAG
CAAGCCACCAATATCGCTGTGCAGCTGAAGGTGAATCCTGCTATGCCTCAGTTCCGGCAG
AGTAACAAGAGTCGTGATTTCATAAAGGGCGACGAGGACGAGGAACAGCAGAAGTACTAC
ATCAAGTTGGGTACCATTCTGCACAGTCTCTTCTCTTCCATCCGTACCACCGACGACATA
GAGCAGGCCCTTCGTCAACTCGAATTAGACGGAATGCTCTACGACGAGAATCTCTCACGC
AAGCACTTGGATTCAATGATACGCAAGCGTCTGCAGTCTCAGCAGGTGGCGCATTGGTTT
TCTCCCCACTGGACACTCTTCAACGAGTGCTCTATCCTGAGTGTGGAACATGGCAAGGTG
GTGGAACATCGTCCTGACCGAGTGATGAAGGATAGTGAAAAGACCATTGTGGTGGACTTC
AAGTTCGGAAAACCCAAGGACGAGCATCACGTACAGGTAAGACAGTACATGCAGTTGCTG
GAAGGCATGGAGGCCAACCAAAGTGCAAATCCCGACAGCGGAAACGACAGTCATCCACTG
ATAGAAGGCTATCTGTGGTATGTCTATCCCAACAAGATAGTCAAGGTGGAATTCTGA
>89B_gene_id_203
ATGAAATCATTCTTGACATACGTAGCCCAAGACATCATACAGAAATATGGCAACAATCTG
AGCGATATAGCCATCGTATTCCCCAACAAGCGTGCCTCGCTGTTTCTCAACGAGCAGTTG
GCACGTCTGGTTTCCCATCCTTTGTGGAGCCCCACCTATATCACCATCAGCGACCTCTTT
CGTCAGCACACTACGCTGAAGGTGGGTGACCCCATCAAGTTGGTATGCGATCTTCATAAG
TCTTTCGTCGAGTGTACTGGCATCGAAGAGACACTCGACCACTTTTACGGCTGGGGACAG
CTGCTAATAGCAGACTTCGATGATGTGGACAAGAACATGGCTTCTGCCAGGCAGCTCTTT
GCCAACCTCAGTGACATCCATGAACTCGATGACGTGTCTTACCTCACCGAAGAGCAGAAG
GAAATCATTAAGAAATTCTTCAGCAATTTCTCTGATGACCACAACACCGAACTCAAAAAG
CGCTTCCTACAGTTGTGGAGTCATTTCTACGACATCTATACCAATTTCAATCAGCGTCTT
GAGGCACAGAACCTTGCCTACGAGGGTGCCTTGTATCGGCGTGTGGTGGAAGACGAGTCG
CTTGAGTTCCGGCACAAGAAATATCTCTTTGTGGGCTTCAATATGATGCAGTGTGTGGAG
CAGAAGCTGTGCTCACGATTGCAGAAAGAGGGCAAGGCTGCCTTCTATTGGGACTTCGAC
AAATACTATATGAAGGATGGCAACGAGGCCGGATATTACATCCGGCAGCTGATGAGTGCT
TTTGGTAACGAGTTGGATTATTTATCTGATACAGAGCTGTATGACTCTTTTGATTCGACC
AAAGATATTACCTATATTAGCGCTCCTACCGATAACATACAGGCTCGCTACATACATAGC
TGGCTGATGCAAAAAGAGCGATATAAGCAAGGGCGCAGCACTGCCATCGTGCTTGCAGAC
GAGAGTCTGTTGCCTACTGTCATCCACTCCTTACCTGAGGAGGTGGAGAGTGTCAACATC
ACATTAGGCTATCCCTTGCAGCAGACTCCATTCTACAGTCTGATACAAACGCTAACCGAT
CTGCAGACCTTGGGCTATGACAAGGATAGAGATTGCTATCGTCTCCGTTATGTCAACTAT
GTGCTTCGCCATCCTTATGCCCAGTACATCTCGTCTGCTTATGCCGATCTCATGGGCGAA
CTTCATGACAAGAAGATATTCTTCCCTTCCCGCAAATGGCTTTGCCAAAAAGAGGACGAG
GGACTTGAAATCCTGTTTCAGGAAATGTCATCGGGCGAGAACTTCAACCTTTCGCTCGTA
CAGTATCTCTTGGACGTGCTGAAGAACATAGGTACACAAGCACGTACGCTTGACGACCCA
CTCTTTCAGGAATCACTCTTTCGCACCTATACGCTTGTCAACCGTCTCCACGAACTCATC
CAGTCGGGTGACTTAATCGTAGATATCATTACCTTACAGCACCTCCTGCTGCAACTCATG
CAGACCACCACTATTCCTTTTCATGGTGAGCCCGCCGAAGGTATTCAGATTATGGGAGTT
CTCGAAACACGCAATCTTGATTTCGATCATATCATCGTGCTTTCTGCCAGCGAAGGAAAT
CTTCCCAAGGGCGTCAACGACTCTTCGTTCATTCCTTATTCGTTGCGCAAGGCTTACGGA
CTTACCACGGTAGACAACAAAGTGGCTATCTTCTCCTACTATTTCCATCGCATGCTACAA
CGTTCTGCTGACATCACCCTTACATACAACAACTCTACTGAGGATGGACATACTGGCGAA
ATGAGCCGCTTCATGCTACAGCTGTTGGTAGAAAGCAATCACCAGGTGAAAACCGCTGCT
CTGTCATCAGGTCAAGTACCACTTCCTCCCGACCAAAAGAAAATAGAAAAAACGGAGGAA
ACGATTAGTCAACTCATTGATGGAAAGATTATTTCTCCAACATGCCTGAACACTTACTTG
AGATGTCAGAAACGTTTCTACTACCGGTATGTGGCTGGACTGAAAGAACCCGAAGAGTTG
GATGATGAGATAGACAACCGTTACTTTGGTTTGATTTTCCATCGTGCTGCCGAACTGTTC
TATCTTCAGTTTGCCCGTCCCGAAGATTTGCAAACCAATGATAATGGTGAGAAGCAGCTC
ATTCATCCCCTCATCATCAGCAAGGAGAAGATAGACTATGCGCTCAAACACGAAAACATC
CTGTATAGTTTAGTAGATCAGGCTTTTGCAGAACAGTTGTTCCGCTTGAAGCCCGGATCT
AAAATGCCCGAATACAACGGTCTTCAGCTCATCAACCGCGAGGTTATCACAAGCTATCTT
AAACAACTCCTCCGCATAGACCAAAAGCTGGCCCCCTATACACTATTAGGACTTGAGAAA
CAAGTGAATCAAACCTTTGAGTTCAATACTCCTATAGGTAATAAAGCCATCACATTAGGC
GGTTTCATCGACCGTCTTGATGCTGTGGCTGCCAATGGTAATCCTGGTTTTGACAATATA
GCCGAGCGCATTCGCGTAATCGACTATAAGACAGGACGTATGCCCTCACGGTTCCCTGCT
GATGTGGCTACCATATTCGATCCTTCCAAGCTCTCGCTGCACACTGATTATTATCTGCAG
GCATTGCTTTATTCTATCATTGTAGGCAATGACGGCCGATATAACAAAACAAAAGACCCT
GTTAGTCCGGGATTGCTTTTCATTCAGCAAGCGGGAAGCAAGGATTATGACCCGACGCTA
AAGTTTGGCCGTAATCCTATCTTTGACGTGGCCGAATATCAGGACGAGTTCATGCAGCAC
ATAGAAGCTCTGATCAGCGAGATATGCGATCCCTCTCTTCCACTTGTGGCAACAGAAGAC
AAGCAGCGTTGTGAGCATTGTCCCTTTACAGCCTTGTGTAAGTAA
>89B_gene_id_204
ATGGAAACAGTAAACAAAAATATTCGTATTGCGGTAGCTGGTACAGGCTACGTTGGTCTG
AGCATAGCCACGCTGCTGAGCCAGCACCATCAGGTGACGGCTGTTGACGTAGTGCCAGAA
AAGGTGGACCTTATCAACAATCGTCAGTCACCCATACAAGACGATTACATTGAGAAGTAT
TTGGCAGAGAAGGATTTGCATCTCAAGGCGACAACCAATGGAGAAGAAGCATACAAGAAT
GCCGATTTCATCGTTATAGCCACCCCTACCAACTATGATCCTGTTAAAAACTACTTCGAC
ACGACTCACGTTGAGGAAGTTATCGAGTTGGTGATGCGTGTCAATCCTGATGCCATCATG
GTCATCAAGAGCACCATTCCCGTAGGTTACACGGAGAATGTACGAAAGAAGTATCATTGC
GACAACATTATCTTCGCTCCCGAGTTTTTACGTGAGAGCAAGGCGCTGTACGACAACCTT
TACCCCAGCCGCATCATCGTAGGCCGTCCTGAGGGCGACGAGCGACTCGACCAAGCAGCA
CATACCTTTGCCTCACTCCTGCAGGAAGGAGCTATCAAACAGGATATTGACACCCTGTTT
ATGGGACTTACCGAGGCCGAGGCTGTCAAGCTCTTTGCCAACACATATCTGGCACTGCGT
GTGAGTTTCTTCAACGAATTAGACACTTATGCCGAGATGAAGGGGCTTGACACGAAGTCG
ATCATCGATGGTGTGGGACTCGACCCTCGCATCGGTTCTTTCTATAACAACCCGTCGTTT
GGCTACGGAGGTTACTGTCTGCCTAAGGACACCAAACAGTTGCTGGCCAACTATGCCGAT
GTTCCTGAGAACCTTATTCAAGCCATTGTTGAGAGCAACCGCACCCGTAAGGACTTTATC
GCCGACCGAGTGCTCAGTATGGCTGGATATTATTTCTATAAGGATAACAGCAGCTATGAT
CCTCAGAAAGAACACCCTTGCACTATCGGAGTGTATCGACTCACGATGAAGAGCAACAGT
GACAATTTCCGCCAGAGCAGTATCCAGGGAGTCATGAAGCGCATCAAGGCTAAAGGTGCA
CAGGTGATAGTCTATGAGCCAACCCTCGAGGATGGCAGTACCTTCTTCGGCAGCCGTGTT
GTCAACGACTTGCAGGAGTTCAAGAAACAGAGTCAGGCCATCATCGCCAACCGTTACGAC
CCAGTCTTGAATGATGTGAATGAGAAAGTCTATACACGCGACATTTTCAGAAGAGACTAA
>89B_gene_id_205
ATGGCAAAATTAATTATCAATTCTTACGAGGAATTTGCATCTCACTTAGGTGAGAGATTA
GGTGAATCAGAGTGGTTGCAGGTAGACCAGGAACGTATCAACAAGTTTGCTGATGCTACA
CTCGACCCACAGTGGATACATGTAGACGTGGAGCGTGCAAAAGTAGAGAGTCCTTACCAC
AGCACTATCGCTCATGGCTACCTCACCCTTTCTTTGTTACCCTACATGTGGCAGCAGATT
GTAGAAGTACACAACATCAAGATGTTGGTCAACTATGGCATGGACGAGATGCGTTTCGGT
CAACCTGTCATCACCGGCTCACGTGTTCGCCTTGTGACAACCCTTCATGACATTCAGAAC
CTTCGTGGTATCTGCAAGGCAAGCATCAAGTTCGATATCGAGATAGAAGGTCAGCGCAAG
CCTGCCCTTTCCGGTATTGCCACCTTCTTGTATTACTTCAACTAA
>89B_gene_id_206
ATGGGAGCAGGAAAATGGATTGGCGGTGTACTCGGATTCATCACAGGTGGTCCGTTGGGA
GCCTTGGCAGGCTATGCCTTAGGCTCTCTCTTCGAACATGGACTTAACGAGGTAAACCGC
CAGGATACAGGACAGCAGGAAAGAAACAGCAGCGAGGGACAACGCAACTCGTTCATGTTC
TCGTTACTTGTTCTTGCCTCTTACATCATCAAGGCCGACGGCAAGGTGATGCATTCCGAG
ATGGAGCTCGTGCGTCGCTTCTTACGCCAGAACTTCGGTTTGGGAGCCATGACACAGGGC
GAGCAGATTCTTCTGAAACTTTTTGAGGAGCAGAAGCGTGTAGGTGTGTTGCAATATCGC
AGCGTGATTCAGGACAGCTGTCAGCAGATTCGCAATAGTATGATGTACGAACAGCGCCTT
CAGTTGCTCAATTTCCTGGTCATGATAGCCCAGGCCGACGGTCAGGTGCCAGCTGAGGAA
CTCACAGCGCTGAAAGAGGTTACCTATCACTTAGGACTTAGTGCTGACGAACTTGACCAG
ATGCTCAACCTCCGCAGCGGAGCTTCTTCGGCTTCAAGTCTCGACGATGCTTATCGTGTA
CTCGGCATATCGCCATCGGCTACCAATGATGAGGTGAAGAGTGCCTATCGCAAGATGGCT
CTCAAGCATCACCCCGACAAGGTGGCTGCCCTTGGCGAGGATGTCCGCAGGGCTGCCGAG
AAAAAGTTCCAAGAGATCAATGATGCCAAGGAACGTATCTTCAAGGCTCGTGGATTATAA
>89B_gene_id_207
ATGAGCAATCTTTTCGACATTAAAGATTATGTTGTGGTCATCACAGGTGGAACAGGCGTT
TTGGGAAAAACTATCGCCAAGTATTTGGCACTCGAGGGAGCCAAAGTTGCCATCCTGGGA
CGTAAAGAAGAAGTAGGCAACGCTATTGTGGAAGACATCAAACAAGCAGGCGGGGAGGCT
TCTTTCTTTAAGACCGATGTGATGAACAAGGAGATCGTAGAGCAGAACTGCAAGGAAATC
CTCGCTAAATATGGCAAGGTGGACACCCTGCTCAATGCTGCCGGTGGAAACATGAAGGGC
GCAACGATTGGCCCCGACCAGACTTTCTTTGACTTGGAGACAGAGCAGTTTCAGACGGTA
CTGAATCTGAACCTCACAGGTACTGTTATACCTACACAGGTATTCCTGAAGCCAATGGTA
GAGGCAGGAAAGGGAAGCATCATCAACTTCTCTTCTATGGCAGCCTTCCGCCCAATGACC
CGTGTCTGCGGTTATGCTGCAGCCAAGGCAGGCATCTCTAACTTTACAGCATATATGGCT
CACGAGACAGCCAAGAAGTTTGGTGAGGGTATCCGTGTTAATGCCATTGCTCCAGGTTTC
TTCATCACCGAGCAGAACCGTGCGCTTCTTACCAATCCCGACGGAACCTACACAGAGCGC
GGAAAGGATGTTATCCGCCAGACTCCGTTCGGACGTATGGGTAAACCAGAAGAACTCTGC
GGCACTATCCAGTATCTGATGAGCGATGCTGCATCATTCGTAACAGGTACTGTGGCTGTA
GTGGATGGTGGTTTTAATATTTTCGCCATGTAA
>89B_gene_id_208
ATGAAAGAGCTTAAATCTTTGAACAAGCGTACTGCTCCAAAGAGCGTTATGCCAGAGAAA
ATTATCCAGTTTGGTGAGGGCAACTTCCTTCGCGCATTTGTTGACTGGATTGTATGGAAT
ATGAACAAGAAGACCGACTTCAACGGTTCTGTTGTTGTCGTTCAGCCTTTGGCTGGCGGT
ATGGTTGACTGGCTGAATGGTCAGGACTGCCTCTACCATGTAAACCTTCAGGGTAAGGAG
AATGGTCAAGCCATCAATACTCTTGAGCGTATCGACGTGATTAGCCGTGCACTCAATCCA
TATTCTCAGAACCAGGCCTTTATGGCTTTGGCAGAGCAGCCAGAGATGCGTTTCATCATC
TCTAACACAACTGAGGCTGGTATCGCATTCGATGATTCTTGCAAGTTTACTGATGCTCCT
GCTGCTTCTTATCCAGGTAAGTTGGTACAGTTGCTGTTCCATCGCTACAAGTTCTTCGAG
GGCGACCCAACTAAGGGTATGATTCTGATGCCTTGTGAGTTGATCTTCCTCAACGGCCAC
CACCTGAAGGAGTGCATCTATCAGTACATTGAGCTTTGGAAGGGTGACATGGGCGCTGAC
TACGAAGGCTTCAAGGAGTGGTTCACCAACCACTGCTACGTATGCGCTACTCTCGTAGAC
CGTATCGTTCCTGGTTTCCCACGTGATACCATCAAGGAAATTCAGCAGAAGGTTTGCTAC
AAGGACAACCTCGTAGTTAAGGCTGAGAGCTTCCACCTCTGGGTAATCGAGAAGGCTGAG
AATATGACTGTAGAGCAGATGCAGGAAGAATTCCCTGCTCACAAGGCTGGTCTGCACGTT
CTCATCACCGACAACGAGAAGCCATACCACGAGCGTAAGGTAACACTGCTCAACGGTCCT
CACACTGTATTGAGCCCTGTCACTTACCTGAGCGGTGTAAACATCGTACGCGATGCTTGC
GAGCACCCTGTATTGGGCAAGTACATCCACAAAGTGCAGTTCGATGAGTTGATGCAGACT
CTTAACCTGCCAATGGACGAGTTGCAGAAGTTTGCTTCTGACGTATTGGAGCGCTTCGAG
AACCCATTTGTTGACCACCAGGTAACAAGTATCATGCTCAACTCATTCCCTAAGTATGAG
ACTCGCGACCTCCCAGGCGTGAAGATCTACTTGGAGCGTAAGGGTGAGTTGCCACAGGGC
TTGGTATTCGGTTTGGCTGCTATCATCACTTATTACAAGGGTGGCAAGCGTGCTGACGGT
GCAGAGATCAAGCCACAGGACGACCAGAAGATTATTGACAAGCTGACAGAGCTCTGGGCT
ACAGGCGATACTCAGAAGGTGGCTGAGGGTGTTCTTGCTTTCGACTACATCTGGAAGGAA
GACCTCAACAAGACTGTTCCTGGCTTGACAGAGTTGGTTAAGAAGGATCTCGACCTCATC
CAGGAGAAGGGTATGCTCGAGGCTGTTAAGACCATTCTGTAA
>89B_gene_id_209
ATGAAGAAAAACTATCTGTATCTCATCAAGAGTTTCATGGCATGCGCCCTACTCTGCTCT
GCCGCTTATGCACAGGCACAGACGAAGACAAAGGATCTGAGCAAGCCACAAACACAGGTC
AAGGGTTACTATACCCAGTATTATGGCAATCAACCCGAGCTCATCAAGAAGGCGCAACAG
TGGGCAGAGTCGGGCAAATGGCGCAATGGTTTCGTGCAGGCCAAGCCCCACAGCAGCGTG
AACCTCGTAGACTTCTATCTGCAATATCAAAAGAACCCTGCACAGTGGAAAGCCCTCTTC
GAGTATCTGAGTCATACCGACCTGCTCGCCATCAGCAAGGGCAAGCACAAAATACCCGGT
ACACAGTTGGTGGTAAGTGTAGAGGATTCGCAGAACGGTCCACTGGCAAAACGAAGGAGC
GAGAGTCACAACCATCACATCGATTTCCAGTATGTGGTAAAGGGAACGGAGCGTTTTGGC
ATCATCGACCATTACACCAGTATGCCCAACAGCAAGTACCGACCAGACGTGATACACTAT
GATTACCAGGTAGAGAAAACAAGATTCTATGACAGTAATCCCGATGAATTCTTTATTTTC
TTCCCTCGCGACTGGCATATAGCCAAAGTGGAAAACGACACTAACGACCAACAAATCAGA
GTGATAGTCATCAAGGTGGATTATATGGATTAA
>89B_gene_id_210
ATGAAGGCTTTCAACATTCAGACAAAGTTGTTTTCTTGTTTGAAGACTTACGACAAGAAA
ACATTCATGTCCGATCTCATGGCAGGTATCATTGTGGGCATCGTAGCCCTTCCTTTGGCC
ATTGCGTTCGGTATTGCATCGGGAGTAACACCAGAAAAGGGTATCATCACAGCCATTGTG
GCTGGTCTCGTCATCTCACTATTCGGAGGAAGCAAGGTGCAGATAGGCGGACCTACAGGT
GCGTTTATCATCATCATCTACGGCATCATACAGAAGTATGGCTTCGAGGGACTCACCATC
GCTACCCTGATGGCAGGCTTCTTCCTCGTACTTTTCGGACTGCTTCGATTGGGTACCATC
ATCAAGTACATTCCCTATCCCATCGTGGTGGGATTCACCAGCGGTATCGCTGTCACTATC
TTCACCACCCAGATCAAAGACCTCTTCGGTCTGACACTTCCTTCCAACCCTTCCGACTTT
ATTGAGAAATGGGGAGTCTATCTGCAGAACTTCAATACCATCGACCCTTGGTGCGCTCTG
ATAGGTGTGGCGAGTGTGGTCGTTATTGCCGTCACTCCACGCTTCAGCAAGAAGATTCCA
GGCTCATTGATAGCTATTATCCTGATGACCATCGTTGCCCTGCTGCTGAAAAACTTTGCC
GGTGTCCTCTCTATCGAGACCATTGGCGACCGCTTCTCTATCAGCAATGAGTTGCCAGCC
GCTCAAGTGCCCGACATGAATTGGGAAACCATCAAAAGCTTGGTATCACCAGCCATCACC
ATTGCCATCCTGGGAGCCATCGAGTCTTTGCTCTCAGCTACTGTAGCAGATGGTGTTATC
GGCGACCACCACGATTCCAATACCGAGTTGGTGGCTCAGGGACTGGCGAACATTGCCTCT
CCCCTCTTTGGCGGTATTCCTGCCACAGGAGCCATAGCCCGCACCATGACCAATATTAAT
AATGGCGGTAAGACCCCTGTTGCTGGCATCATCCATGCCGTGGTATTGTTGCTTATCTTC
CTGTTCCTCATGCCTTTGGCCAAGTACATTCCTATGGCTTGTCTGGCAGGTGTGCTGGTG
GTAGTTTCTTACGGTATGTGTGGATGGCGCTCGTTCCTCGAACTGATGAAGAATCCTAAG
AGCGACGTTACCGTCCTGCTCATCACTTTCTTCCTCACCATCATCTTCGACCTCACCATC
GCAATCGAGGTGGGACTCATCATCGCCTGTCTGCTCTTCATGAAACGTATGTCGGAGACT
ACTGATGTCAAGGCCATCACCGAGGAGATCGACCTCAACCAGGACGCAGAGTTCTCTACA
GGAAACCTGGATCACCTCATCATTCCACAGGGTGTGGAGGTGTATGAGATCAATGGTCCT
TACTTCTTTGGAGCCGGCAATAAGTTTGAGGAAATCATGGCCTCATTTGGCGACCGTCCT
AAAGTGCGCATCATCCGAATGCGTAAGGTGCCCTTCGTTGACTCTACAGGTATCCACAAC
CTTACCAACCTTTGCGAGATGAGTAAGAAGGAAGGCATCCAGATTGTGCTTTCGGGAGTA
AGAGAGAAAGTGAACGGACAATTAGAGCATGCAGGATTCTATCACCTCATTGGCGAAGAG
AACATCTGCAGCCATATCAACCTGGCTTTGAAGAGAGCCAACGAAATCATAGAAAAGTAA
>89B_gene_id_211
ATGGAGAATAACAACAAGAAACCTATAGAGCTGGTATTTAAGGAAGACCTGCATCAGTAT
CTCCTCTCAGTGGGGCGAATAGATGAGCGTCTGCCTGAAGCTCCCGACATTGAAACACTC
TGGGCAAAGATAGGCGAGAGTTATCTGCCCGATGCCATGCGTGAGTTTGGCAAGTATCCC
ACTGTAGCCTTGGGTTGGATTATGTTTGTTGGCATGGCCATCGCCAAATACTGGGATGAG
GACTGGGAGCTATACGGCAAGGTGGAGAATCTGTATATCTATCTGCGCGATCGCATAGAT
TTCGACCACATGGATGACTACATCTGTGAAAAGGTTCTGCTGTTGGACGAGAATGCCCAC
AAAGGCTTATCGAACATTGTGGCAGAGTGTGCCGCCCGTACCTATAACACACTTATCCAT
CAAGGTCTGGAGCCAGGTACTGAGGCTGCCTTCAGGGGTTTCATCACTGCCCTGCACCAG
ATGTACCTCATGGGCGCAGCCATCCAGCTGAACGCCATGGGTTATCACATGACAAGATTA
TAG
>89B_gene_id_212
ATGAAGAAAATACTTTTTGCAATCGTTCTGTCTCTGACGGCTCTGAAGGTATCGGCTTAC
GATTTCCTCAGAGCCGTTAAAGATTCTATCCCCGGAGGCTACAACTTCTGGATTTATACA
CCAGTAGATTATTTTTATTCTCAAGAGCAGACTCCTGTCATCATCTTCCTGCATGGAGCA
AGCCTTTGCGGAAGAGACCTCTCGCGTGTTCGCCGTTATGGTCCTCTCGATGCCATCGTG
AAAGGCAGGGATATTGATGCCCTCACCATTGTGCCTCAGAACCCCGGTGGAGCCTGGAGC
CCGAAGAAGGTGATGGATGTCTTCGACTGGGTAAGGAAACATTACGCCTGCGACTCTACC
CGTGTGTATGTGCTGGGCATGAGTCTCGGCGGTTATGGCACTATGGATGTCTGCGGCACC
TATCCCGACCGCATTGCTGCAGGAATGGCACTCTGCGGAGGTACCTCGCTCAAGGATGTG
AGTGGACTGGGTAAGTTGCCTTTCTGGATTATTCATGGCACTGCCGACAGAGCCGTGCCC
GTGAAGCAGTCGAAGGTGGTGGTGGAGAAACTTAAAAAGAGTGGCAACGACAGCCGGTTG
CTGTACGACTGGCTACCTGGTGCCAATCATGGAGCACCTGCCCGTATCTTTTATCTCAAG
AAAACCTATGAGTGGCTTTTCTCTCATAGTCTGGTGGATAAAGACCGTCCTGTCAACAAG
AGCATCGACATAGGACTGGGCGATTTGCGCAAGGCTTACCGTGACGTCAACCGCAACAAG
CCTGCGCCTGAACTGATCGACGGTCCCAGTGTCATCAAAGAAGAAGGAAATGAGTATTAA
>89B_gene_id_213
ATGAAAACTAAAACAAAGACAAAGGTAGCGCTTGTAGCGTTGTGCCTTTTAGCTTCGCAC
GGAGCTATGGCTAAAGATTATTACTTGGCACCTAATGGTTCAGGTAATGGTATGTCTATC
GACAAACCTTTTGGTGACCCGGTAAAGGCTTTTGCTGCACTGAAGGCTGGCGACATTCTC
TATGTAAGAGGAGGAACCTACCATCTTTCACAAACCATCAATGTGACTGAGACAGGTACT
GCAGACAAGCGTATCTGTGTGTTTGCCTATCCTGGTGACACAGAGCGCCCTGTATTCGAC
TTCGCTGGACAGCCACGCAGTACTGAAACAGAGGCTGCTAACAACCGAGGTATCATGCAC
AAGATAGGTGCTAACTACTGGCATTATCGTGGTCTCGATATCTGCCATTCTGCTGACAAC
GGTATGAAACTCGAGGGAAGTTACTGCGTGGTGGAACTCTGCCGCTTCTATGGTAATGAG
GACACGGGTCTTCAGCAAGGTTTTGGAAAGGACAGTAAAGGCAACAACACCCGCAATACC
GAGTTCAAATACGGAAGATTCAATATTATCGTCAACTGCGATGCTTATGATAACCACGAC
CCATGGAAAAACGGAGGCAACGCTGATGGTTTCGCCATTAAGTTGTATCCGGGTCCTGGT
AATGAGTTTCATGGTTGCCGTGCCTGGCACAACTCTGACGACGGCTGGGATTTGTACTAC
ACCGTTTTCCCTATTGTGGTTGACAACTGCTGGTGCTTGAATAATGGTTTCGACAAGGGT
AATGCCAACGGATTCAAGATGGGAGGATGCAAGCAGGGCGGTACCTCAACAGGTGCTCAT
GTATTCAAAAACTGTATTGCCGCTTTCCACGCCAAAAAAGGTTTCGACCAGAACCATCAT
CGCGAGGGTTCTTATCTCATTAATGACCTCTCGTATGGCAACGGCATCAACTATGGTTAC
AACATGGAAGAGCCTGACTATGGCAACTGGGTGCTGCGTAACTGCGTGGGCTTTGCCTAT
GGCTCACAAAAGATGGAACGTAACTCTGCTTTCACTAAGGCGCCAGACATCGAATACTGT
ACTTGGACCACACTCGATAACACCAATCCTTTGGGTGAAAAGGCAAGTAGCAATGGTACT
TCCTATGCCAAAACTATCAATAATTATTCTTCCGAGTACGAGGATCTGAGCTACGAGACA
GGCATCAGTGCCCGTCAGGATAACGGAGAGTTGCCTTTGAAGTTCGGTCGTCTGAAAGCT
GGCAGCAAGCTGATTGATGCAGGTACTCCGATTACAGATTTCAAGACGGTGGATGCTCAT
AAGGCTGCATACGAATATGCGGACAATGCGCCACAGAACTGGTCAGTAACCCTCAACATC
CCTTATGTAGGCAAGGCGCCTGACTATGGTCCATACGAATATGGCGGCGATGACAATGTC
TATACTCTCCAAATGCCTGTGAACGACGGTACGGTGGAAGATGCCATACCTGAGCCAAGC
GATGGAAAGAACTGGGTAACCACAACCGTAGTCAACAACTATCTCTTCCAGGATGAGGTA
ATTGCCGATGAGGTGAAGAAGTATATCACAGGCGGAACGGCAGAAGGCGTGAATCCAAGA
TACTATGGTAAGTCATCTGATGGCAAGAGTTCGGTGACCTACGTAGATGAGTCTACGACG
AGAGGCAAGAAGTACTCTGCTACTTATGGTGCTTACAGGATTCCAAAGGCAACCAACGTA
GAGTTCACGCTGCCTTCTCTTGCCGAGATGAAGTCTAATGTATATTGCACGGGTGGTCGT
ACACTCGTTATCGACTGGCATTACGCAGATAACTCCAACTCAGGAACAGCATCTGTTTCT
TTGTCAGAAGGTGTTGCTCTGGTTGACGTGAAAGCAAAGGTGGGCAAGATAGAGAAGAAG
CCTGTTGTTGTGACATTGACCAATAAAGGTGGTGGCGACATGTACCTTACCGACCTGACA
CTGGGCGTTTACCTGGAGGTGGACGAAGATGGCAACCCAATCGTTACGGGCATTGAGCAA
GTAGAGAAGGAGAGCGCCACAAAGACCTATCAGATGTACCAGACCACCAATGGTCTGATC
GTCTATGGTGACATTGCCTCACTCAATGTATTCAGCGCTGACGGTAAGAAGGTGGCAGGC
TCAACAGACTCTCAGTTTGTCAACACCTCAGCCCTTGTCAAGGGCATGTACATCGTGCTC
ATCAAGGGCAAGGATGGAAGCACAGTCGCACAGAAGTTCCTGCGCAGATAA
>89B_gene_id_214
ATGAAAGCTACAAGAATCATCACAACAGTGTTTATTGCGCTTGCCTCACTTGCAGCCAAT
GCACAGGAAGGGGCATGGAACGGCGAACTAAACGTCATGGGAACAAAGCTCCCATTAGTA
TTCAACTTCTCTAACGAAGGCTGCACCATGGATTCGCCTTTGCAAGGTGCTAAAGGAACA
CCAGCTGAGAAGACCATTAAGAACGATGGTACAATAAAAGTTTCGATTGCCATGATTGGA
GCCACATTTGAGGGAAAGATGGAGAATGACGAAATTATAGGTACATACACCCAAAATGGT
TTCCACATCCCTCTTACACTAAAGCCCGGCAAACTTGTAGTTAAACGTCCGCAAACTCCG
GTTGCTCCATTTCCATATAAGGAAGAGAACATAAGCTTCACAAATGCAGGATATACTTTC
AACGGTACTCTCACCCTACCACAAAACTATTCTAAGCAGACTCCCGTAGTGCTGATGGTT
ACTGGTAGCGGACAGCAGAACCGCGACGAAGAATGGTTTTACCATAAACCCCTTGCCGTA
ATTGCAGATGCATTGGCCCGTCAAGGCATTGCTTCCTTACGTTATGACGACCGTGGTTGG
AATGATAAGAATATTGATTTCGGTCAATTCACAACAGCCGACTTCCTCCAAGATGCCGCA
TCTGCCTTACCATTATTGCGCAAGCGCTTCAATAAGGTTGGAATATTAGGACATAGCGAG
GGAGGTACAATAGCCATGATGCTTGCCGCTGAAGGCAAAGCCGACTTCATCGTGTCGCTC
GCTGGCATGGCTATATCTGGTAAAGAAACTCTCGTGATGCAGAACCGCCAGGCAATGTCA
TCCTTAGGCCTGCCTAAGGAGATGGTGGATTCCTACTGCAATAACATATCAAATATTCTC
GACGAGATTGCCAATGGCAAGAAGACAAGTGAGATAACCATCGATGGAGTGCCAGACAAC
TTAAAGCCTATCCTAAAGAGATCATTAGAGCAAGCCAACTCGTCATACATACGCCATTTC
ATAACTATAGATGCTGGCAAGCAGTTGTCCAAGATTAAATGCCCAGTGTTGGCACTCAAC
GGCACAAAAGACACTCAAGTGGACTGCGCCGCCAATACAACTATACTTGAAACTGGACTC
TCCAACTGCGAGCACACTATAAAGAAGATTGATGGTGTAAACCATCTGTTCCAGCATTGC
TCAACTGGCAGCATTGTGGAATATCAGCAAATAGAAGAAACCATTGCACCTGAAGTGCTG
GAGACAATAACCAAGTGGATTAACGATCAGCAAAGAACAATAAATGAAGCTCAAGAATAA
>89B_gene_id_215
ATGGCAAAGTACAAATTAGTAGAAATGGCAGACATGGATAAGACCGGCACACGCAAGGTT
TATCCTAAAATGGTGACCTATCGGACCCTGTCTACAGAAGAGTTTATAAAGAAGATGAAG
TGGTATAACAACGCATTACCAACGAGCGCGATAGAGGCTGCTTTAACGGATATGTGTAAC
ATATTGGCCCGTATGTTGGCTATGGGGTACAATGTCAACCTGGATGGATTGGGAACCTTT
TCGTTGTCCCTGGGGTTCGAAGATGAAAAACCTACCGAGATGCAGCATGACGATGACAAG
ATGGCGTATCGTACAGTGGGAGTAAAGAATATCAATTTCAAGACCTCGCCCGAGTTGATA
AAGGAAGTAAGACTACTTGTCAACTCCGATCTGGAACGTGATATGAGTGGTGTAAAAGTT
ATCAAACGCGAGCTGTACTCCAAAGAAGAGCGTGTCAGTCGTGCCTTGGAAGAGATCCAT
GAAAACGGTTTCATCACCCTCACCGATTATGCAGCCATCAATCATCTAAGCCGGACTGCC
GCCTCCATGGAATTGAAAACGTTGACAGATGACCCTTCTTCTCCTATCACTGCAAAAGGA
AGAGGCTCTCACAAGGTTTGGGTGAAGAAGCAAGAGGAATAA
>89B_gene_id_216
ATGAAACGTGTAAAGATCATTTTGCCGGCTTTGTTGGGACTCATGACAATTCCGGCTATG
GCACAGGAAACTTATCAGGATGCCAAACTGGCTGAGACTGCTCTCACGGGTACTGCCCGT
TATGTGGGCATGGGTGGAGCCATGGAGGCTTTAGGTGCTGACCTTTCTACTATCAGCACC
AACCCTGCAGGTATAGGTATGTTCCGCAAGAGTCAGGCAGCTCTTTCTGCCGGTGTGCTG
GCGCAGTCGTCGGCCGACAAGAACTTCACTTTTGATGGCACCAATGCCTACATCGATGGA
AAGAACTCGAAGGTGAGCTTCGACCAGATTGGTTTTGTATGGTCTATGGCCAACCGCAAC
CAGACTTACGTCAACCTGGCATTCAACTTCCATAAGAGTACCGACTTCATGCAGATTCTC
ACGGCAACCAGTATGCTCAACGGTGCCTCACAGTCTAAGTTGGCAGCCAACAAGACTGAC
TACAGCAACTATATCGACACACGATATGATGGCTACATCCGCAATGCGGGTGACCTGATT
TGGAACGGTGTGGACGAGAATTATCATAAGTTGATGGGCAAGGACGAGAATAACTTGCAG
AATTTCTATGATGGTCGTTCCTTCCTTTTCGGACAGTATCAGCATGGCTACATCGGTGTC
TACGACTTCAACATCAGTGGAAGCATCAAGAACCGCGTATGGTGGGGTGTCACCTTGGGA
TTGCATGATGTCAATTACCACAGCGACTCTTACTATACTGAGAATTTTGTAGCCGAAAAG
GAAGCCTATGGCGAGTCGTGCGAGAGTCTGAAGATTGACGGAACTGGATTTGATGTAAAG
GCGGGTGTCATCTTCCGTCCTGTGGAGAGTTCTCCTTTCCGCATCGGTGTCTATGTCAAC
TCGCCTGTATTCTATGACCTGACTATGAAGGGTACTGCCGATCTGTATCTTATCGACAAT
AATATTGTCAACGACCAGGGGCAGTATGCTGCCGGACATAACTCGTCATACGTGGGTTAC
GACTATCGTCTCAATACTCCCTGGAAAGCAGGTCTGAGCTTGGGTCACACCATCGGCAAC
TACTTCGCTCTCGGTGCCACCTACGAATATGCCTGGTACAATCACATGGACAATCGTATC
AAAGACGGTGGTTATTATGACGGATGGGACTACTACGAGTCGAGCAGCAGCGACAAGCCT
ATGAACGACCACACCAAGGCAACCCTGAATGGTGTGAGCACCCTGAAGTTGGGTATGGAG
TACAAGCCAATTCCGATGCTGGCTGTACGCGTGGGCTACAACTATGTGTCGGCTTTGTAT
AAGGAAGACGGTGTGCGCGACCAGACTTTGATGTGCTCTTATGATGCTGATGGTAATACA
GGTGTCAACATGGCAACTTCTACCGATTACACCAACTGGAAGGCGATCAACCGCTTCACT
CTGGGTCTTGGCTTCAACTACAAGAAGATGTTCCTCGACCTGGCTTACCAGTACAGCGCT
CAGGACGGTGACTTCTATCCCTTTATGAGCAGCAAGAACTTTGGCACTAAAGAGGGTTTC
ACTCCAGCCATCAGCAATGAGGTTTCAGCAACCAAGGTTTCCAACAACCGTCATCAGTTG
CTCATGACCTTGGGATATAAGTTCTAA
>89B_gene_id_217
ATGAAAAAATGGTTAGTCCTTTCAGTCTTTATGGCTGCCCTGCCATTGACAATGATGGCA
CAAGATGATGACCTCTACTTCAACCCGAAGCAAGAAGCCAAGAAGGCAGCCGAGGAACGT
GTGCAGAAGGCAAAGCTGTTGGCTGCCCAGCGTGCACGTCAAGACAGCATATATGCCCTC
TATTGGTCGGGAAGCGACCGAAATGTGGATGAATACAACCGTGGCGGTAAACTGTTGAGC
CATTATCAGAACATCGGAGCCGACTCTTTGGGCAACGACATCATATCGTTCAGAGTGGGC
AAGGGCGTGGCTCCCGATTCCATCTACGATGACGAGGCTTTTGCCGAGAAGTACATGCGT
GGCATGGGTGATGATTTCGACTGCACCCGAGACCTGAGCCGTTGGGACGGATTTTACGAT
CCTTGGTTCTATAGTTATTACGGCTGCGGACCATACTACTGGCGCAGTTCTTACTGGCGC
TGGCACAATCCATGGCGTTATGGCTATTATGCAGGATGGTACGATCCCTGGTTTGATCCC
TGGTTCGACCCCTGGTATTATGGCTATGCAGGATGGTATGGTGGTCCCTGGTATGGATGG
GGTGGTTATTATCCTTGGTATTGGGGAGGTCCGGCTGTGGCTTACGTGCGCCCAAGCAAC
GGCTATCGTAGCTTTAGCCATTCAGCATCAGGCTCTAACGTAAATAGCTCTTACAGGAAT
AATTATCCTGGGCAATACAATCGCTTTGGCCGTCGCGAGAGCACAAATACCAACAGCAAC
CGAAACTACAATTATAACAACAACCGAAGCTTCAACTACAGCAACTTCGGCAACCAGAGT
CATGGCGGAAGCTTTGGAGGCAGCCGTGGCGGAGGCTTCAGCGGTGGCGGAGGCGGTTCG
CGCAGTTATGGTAGTGGAAGAAGATAG
>89B_gene_id_218
ATGAAATACTTAGTAGCGACATTCAAAATCGAGGTAGAAGCCGACCTGATGCAGGTGTGC
AGAGACCTCTTGGCAGACAGCTCGGCTGAAGCGGGATTCGAGTCTTTCGAGGAAACGGAG
CAAGGACTTGAAGCCTATGTGCAGAAAGATTTCTTCGACAAGGAGGCCCTCGACAACAGT
ATTGCCGATTTTCCCATAGAGAGTGCCCGCATCACTTATGAAGTGAAGGAGGCTGAGGAC
AAAGACTGGAACCAGGAATGGGAGGAACAGGGGTTTGAACCCATTTGTATCGACGACCAG
ATTCTCATCTACGACGCCAAACATCCCGACCTGCACCCTACTACCTCGCCCGACCATATA
GAAATAGGTATAGAGGCGAAGCTTGCCTTTGGTACGGGCAATCATGAGACCACCCGTATG
ATCGTCTCTACCCTTCTTGGTATGAACCTTGCGAAGAAACGCGTTCTCGACTGTGGTTGC
GGTACGGGTATTCTCGGAATAGCCTGCGCCAAGATGGGTGCAAGCGAGATTGTGGGTTAT
GATATTGATGAATGGAGTGTGAACAATGCGCAGCATAATGCCCAACTGAACGGCGTTGAC
AATATGGAGGTACTCTTCGGCAATGCTTCGGTCATCAACCACATCAGCGGAATGTTCGAT
CTGGTGATGGCAAACATCAACCGCAACATCTTGTTGGCTGACATGAAGTCGTTCAGAAGC
GTGCTCAACGAAGGCGGCTATCTGATACTAAGCGGATTCTACAACGAAGACATCCCCGTG
CTGATAGAGAAAGCAGAGGAACTGGGACTGAGAGAGGTAAGCAGAAGAGACGACGAAGGC
TGGGCGTGCCTTATTCTGACCACTCCATAA
>89B_gene_id_219
ATGGTACAAACCCAACGTAAACCACAAAAACGCAAAACAAGTCGACAGCCCGTCAGGCGC
CGTCGCACTTCTCGTACCCGCCATGGCTTCTTTGGCCGATACCCTCGCTGGGCATGGTGG
ATAGGAGGTATTGCTGTTGTGCTTCTCTACGTGGGTGCGTTCTATTATTTCTTTGTGGGA
CCTACGGGGTTCCGTTGGCGTGCGCTTTATGGCGATGCCGAGTATCCTGACGGATACGAA
ATACGAGGCATCGACATCTCGCATTATCAAGGCACTATCGACTGGGAACAACTCAAGGAC
GCAATGATCAAAGGTTGTCCCTTGCGCTTTATCATTATCAAGAGTACTGAGGGTTCCTCA
CGTCTTGACGAGAATTTCAGAGAAAACTTTAATCAGGCACGCGATTATGGCTTTATTAGA
GGCGTTTACCACTTCTGGAGCAACAAGTCGTCGGCACGCGAACAGGCTTATTTCTTCCTC
GATAAGGTGCATCTTACAGAAGGCGACCTTCCTCCTGTTCTCGACATAGAACACAAGCCT
GCCGATAAGAGTGTGGAGGAATTCCAGCGCGATGTGCTGACTTGGCTTCACATCGTGGAA
GACCGTTATCATGTCAAGCCCATCATTTACACCTATTATAAATTTAAGGAGCAGTACCTT
GGTGCTCCTGTTTTCGACGACTATCCTTATTGGATAGCCCACTACTATGTAGACAAGGTA
CAATACAAGGGTAAATGGAAGTTCTGGCAACATACCGATGCCGGTAAGTTGCCAGGTATT
AAGGGTTATGTCGACTTCAATATCTACAATGGCAGCTATTATGATTTGCGCCAGCTGTGC
ATCGGAGCCAACAACAACGAGCGCAAGTTTATGGAGTGGTCAGAATAA
>89B_gene_id_220
ATGGAAAAAAGTGAATTGCAATTAGCACGAGCAGCCTACCTTCCGAAACTCCCTAAAGGA
TTACAGGGCAACGTAAAAGTGAAAGAAGGTGCTCCTACTCAGAGTGTAGACAATCAGGAA
GAAATCAAGAAGCTCTTCCCTAACACTTATGGTATGCCTCTCGTAGAGTTCGTACCTGGT
GATGAGGCTCACGACACCAAGATGAACGTGGGTGTTATCCTCAGTGGCGGTCAGGCTCCT
GGCGGTCACAATGTCATTTGTGGTCTTTTTGATGCATTGAAGAAGTTGAACCCAGCCAAC
CGCCTTTATGGTTTCCTCATGGGTCCTGGTGGCTTGGTTGACCATAACTATATGGAGATT
ACAGCCGACTTCATCAACGACTACCGCAATACTGGTGGTTTCGATATGATTGGTTCTGGC
CGTACCAAGTTGGAGAAGACCGACCAGTTTGACAAGGGTTTGGAGATTATCCGCGAGTTG
GACATCCAGGCTGTTGTTATCATCGGCGGTGACGACTCTAATACCAATGCCTGCGTATTG
GCTGAGTACTATGCTGCCAAGAAGTGTGGTGTACAGGTAATCGGTTGTCCTAAGACTATC
GACGGTGACTTGAAGAACGATCAGATTGAGACTTCTTTTGGTTTCGATACAGCCTGCAAG
ACTTATTCTGAGTTGATTGGTAACATTGAGCGCGATTGCAATTCTGCACGTAAATACTGG
CACTTCGTCAAGTTGATGGGTCGTTCGGCTTCTCACATTGCTTTGGAGTGCGCGCTTCAG
ACACAGCCTAACATCTGCCTTGTTTCAGAGGAGGTAGAGGCCAAGGATATGACATTGAAT
CAGATTGTAGAGAATATCGCTCAGGTAGTAGCCGACCGTGCTGCTGACGGTAACAACTTC
GGTGTTGTGCTGATTCCTGAAGGATTGATAGAATTTATCCCTGCTATCGGTCGTCTTATT
GAGGAACTGAATGACCTCTTGGCTGCTCATGGTGCTGACTATAAGGATTTGGACAAGGAT
GCTCAGCGTGAGTACATTCTGGCTCACCTCTCTAAGGAGAATGCCGAGACATTCGCTACT
CTTCCTGAGGGTGTTGCCCGTCAGCTCTCTCTCGACCGCGACCCACACGGAAACGTTCAG
GTTTCTCTTATCGAGACAGAGAAGTTGCTCTCTGAGATGGTTGCTGCCAAGTTGGACGAA
TGGAAGAAGGAAGGCAAGTACGTAGGTAAGTTTGCCGCTCAGCATCACTTCTTCGGTTAC
GAAGGTCGTTGTGCTGCTCCATCCAACTTTGACGCAGATTACTGCTACGCACTTGGAACC
AGCGCTGCACAGCTTATCGCCAACGGCAAGACTGGTTACATGGCCATCGTAAAGAACACA
ACAGCCAATACCGACGAATGGAAGGCAGGAGGTGTGCCAATCACCATGATGATGAACATG
GAGAAGCGTAATGGTGAGATGAAGCCAGTTATCCGCAAGGCTCTCGTCGAGCTTGATGGT
GCTCCATTCAAGGCTTTCGCTGCCAAGCGTGATGTTTGGGCAAGAGAAACTTCTTACATT
TATCCTGGTCCTATCCAGTACTGGGGTCCTGCTGAGGTTTGTGATCAGACCACAAAGACT
CTGAAGCTGGAACAGGAAGGTAAATAA
>89B_gene_id_221
ATGGCTAATAAAAGAGATTTAAAACGTACAATCAATTACATCACCAGCGATATGTTCGCC
GAGTGTGTAGCAGCTTCATTGTATAGCAGCAAACCAGCAGACGAAGATGTCGACGGCATT
CTGACTGCTATTGTCATGATTCGCACAGACTTTATCTGCCGCGTGTCACATCCAGAGCCA
GGCATGGAGCAGAAAAAGTACTATAAGAAGCTCATTGAAGACTTCAACAAGCAGGCCTGC
GAGATTATTGACCAAATCAACAATCTGGATTAA
>89B_gene_id_222
ATGATCAAACAATTATCCAAATGGATACTCTATAAGTGCTTGGGATGGACCAAGGAGATT
ACCATAGCCCATCCCGAGAAGTATATTATCTGTCTTGCTCCACATACCAGCAACTGGGAC
CTCATCATCGGACAACTCTACGCTCATGCCGAAGGAATCAAGAGCAACTTCCTGATGAAG
AAGGAATGGTTCTTCTGGCCATTGGGACCCATCTTCCGCAAGATGGGAGGAATACCGGTA
TGGCGAAGCAAGCACACCAGCATGACCGACAACCTGGCTGAGGAAGCCCGCAAGCGAGAC
CACTTCTGTCTCTGCATCACACCCGAGGGAACCCGTTCGCTCAACCCCGACTGGAAGAAG
GGATTCTACTTCATTGCCCTCAAGGCAGGAATTCCTATCCTGCTCTATGGCGCAGACTAT
CAGAAACGGCTCATTACGTGCACCAAGCAGATTATACCATCTGGCGACCTGGATGCCGAC
ATGCGAGAAATCAAGTTGTACTTCAAAGACTTCAAGGGAAAGAAGCCCGAGAAGTTTACG
ATAGGCAACATATAA
>89B_gene_id_223
ATGAAAGAAAAACTCTACATGATACGACTGTTGACTTGCAGTTTAGCTGCATGCTCATTC
CTTTCCTTGCCCGTCGCAGCTCAGTCTGTGACGGGCAAGGTATACCTTGACGGCAACACA
AGAGCATGGGAAGATATCAACTACGAGGGAGACCCATGGGTCTTCAACATGTCTCGCCCC
TACTTTGTAACGCGTGGACTGCAGAACAGACACCTCTCGGTATGGGCATCGCACGGAAGA
TATTATGATGGAGACCAGAGAAGATGGAAATGGCAACGCCCCAACCTCTTCGGCACTACC
GAGGACCTCTTCACGCAAACCATCGTGGTGCCCTACCTCATACCCATGCTGCAGAATGCC
GGAGCCATTGTCTTCACTCCTCGTGAGCGTGACTGGCAGAAGCATGAAGTGATCGTCGAC
AACGATGATGCCTTCAAACGCCCGTATTATGTTGAGACCGTCAACGGTAAAAAATGGAAA
GACTGTGATTCCATAGGTTTCGCTGCCAGAAGAAGATATTATGAAGACAATCAGAATCCC
TTTACCGACGGAACTGTAAGGAAGGCAAAAGCCACCAAGAAGAAGAACCATAGCGAGATA
AGCTATCAGCCCGACCTGCCCGAAGCAGGCAAGTATGCTGTCTACGTAAGCTACCAAAGT
CTGCCAAAGAGTGTGACCGATGCGAAATACATCGTCTACCACAAGGGAGAGGCAACCGAG
TTTTCCGTCAACCAGCGCATGGGCGGAGGAACATGGGTCTACTTGGGCACATTCGACTTT
GACAAGGGCTGCAATACACTCAACCGTGTGGTTGTAACCAATCAAGCTTCCAAACGAGGA
GTGGTGACCAGTGATGCCGTACGTTTTGGTGGCGGCATGGGCAACATCCTGAGGGGCAAC
AACTCGAGCGGTATGCCCCGCTGCCTCGAAGGAGCACGATACTATGCACAGTGGGCAGGT
GCTCCCTATCATGTATACGGAGGAAGAAAAGGAGCCAATGACTACGCCGACGACATCAAC
ACACGCTCGCTGATGACCAACTGGTTGGGAGGCGGAAGTCCCTATATGCCAGCGCTTCAG
GGTAAGAAGGTTCCTATAGAACTCTCACTTGCCGTACACAGCGACGCGGGTTACAACAAG
GACGGAAAGACAACCTGGGGCTCCCTGGCCATCTGCACCACCAACTTCAACGACGGCATG
CTGAACAGCGGCATCTCGCGCATGACATCCAAGGACTGGGCCAAGGCTTTGCTCAAGAAT
CTGGTCAGCGACCTTAGACAGCAGTATGGCGAATTCTCAGAGCGTTATCTCTGGGACCGC
AACTACTCCGAGACCCGTTTGCCCGAAGTTCCTGCCGCCATCATCGAGACCCTGTCGCAC
CAGAGTTTCCCCGACATGAAGATTGGTCAGGACCCGATGGGCAAATTCACCATAGCACGC
TCGCTCTATAAGACCATCTTGAGATATGTATGCACCAACCACGGTCTGCCCTATGTAGTT
CAACCCCTTGCACCCAACAATTTCTCGGTAGAGATTGATGCCCAAGGAACAGCCCACCTG
TCATGGAGTCCACAGACCGACCGCAGCGAGCCTACTGCCCAGCCTACATCGTATATTCTG
TATACAGCTATGGGTAAAGGAGGCTTTGACAACGGACAGATCATTAAGGGAGCCTCTTGC
AGCATGAACTTGAAGCCGGGCGAACTCTATACTTTCAAGGTGGCGGCTCTCAACAGCGGC
GGGGAGAGTTTCCCAACCGAGAAACTTTGTGCGCGATACGAGCCAGCAGCCACCAAGACG
GTTTTGATTGTCAACAACTTCCATCGACTGGCAGCGCCTCAGGTGATCGACAATGACTCC
CTGCAAGGATTCGACATGGAACAAGACCCTGGTGTAAGCTATGGATTGACGGCAGGATGG
AGTGGTAAGCAACTTGTCTTCGACCGACAGAGGATGGGCAACGAGAGCAGTTCCGGCTTG
GGCTATTCTGGCAACGAACTGGCAGGAAACTTCATTGCCGGCAACGATTTCAGTTATGTG
GAAGAACATGCTCGCAGTATAGCCGCCAGTCCAAAATACAATGTGGCAAGCTGTTCGAGT
GAATGTGTCGCAGCAGGAAAGGTGAAGATGAATGCCTACCCTGTAGTCGACCTCATCAAT
GGTTTGGAACGCTACGACGGTTACACACCCACCTATTACAAATCGTTCACCCCTACCCTG
CAGCAACGGCTCAAGGCCTATACGCAGGGAGGCGGAGCCTTGCTGGTAAGCGGTTCCTAT
ATAGGCAGCGACATGACCACACCCGATGAGAGGAACTTCCTGAGCGATGTGCTGAAAGTA
AGTTATCCAACCAATGACAGCATCACACAGACTACCGACAGCGTATCGGGCTTAGGTCTA
CGTTTCGCTTATTACAACACGCTCAATGACAGGCATTATGCTGCCACACATCCCGATGTA
CTCTTGCCGACAACGACAGTTGTTACCGCTCCCTTCAGCGCCATGGTTTACACATCAGGC
AGTAGCGCTGCAGTAGCATACAGGGGAAATGACTATCGCTCATTCACCATGGGGTTCCCC
CTCGAATGTATCAACGAGGAAAAGACTCGCACAAGCATCCTATTGGGAATACTCCGTTTT
CTGACAGAGTAG
>89B_gene_id_224
ATGTACAAAATTCAAGCAAACCAGTCAGGCACACGCTCTATAGAAGTGAGCGACCTGCAC
CTTGAGACCATCGACAAATATCAGTTGCTCCGCAACCTCGTAGACAGCAACGGCATCATC
GACGAGGGAGTATTGGAGAAACTCAAGCTCAACGTACGTGCCCTGCTCGAAGCAGACAAC
TGCCAGGACAAGGCATTGCTCGACTTGTGTCTCGACGTCATCTACAACAGTAACATGAAG
GCACTCGGCCTTCACAACCTCGTCCTGCTCTATGTGGACTGGCTCGACAAACGTGCCGCC
AACGAGGCAGAAGACACAAACGCAATAACAGACTAA
>89B_gene_id_225
ATGGAATACAGACTGACAGATTTTCTGCCTACCACAAAGAAGGAATGCGAACTGCGAGGA
TGGGATCAGCTCGATGTCATTCTCTTCTCGGGCGATGCCTACGTGGATCATCCATCCTTC
GGACCTGCCGTCATAGCACGCACGCTCGAAGCTCATGGATACAAAGTTGCCATCGTACCT
CAACCCGACTGGCATGGTGACTTTAGAGATTTCAAGAAACTGGGACGTCCCCGTCTCTTC
TTTGGAGTCTCGCCAGGCGCAATGGACTCGATGGTAAACCGCTACACAGCCAATCGGCGT
ATGCGCAGCGAGGATGCTTTCAGTCCAGACTCACGTCACGACATGCGCCCCGACTATCCT
TCTATCGTCTACACACAGATCCTCAAGAAACTCTATCCCGATGTTCCTGTATCATTGGGC
GGCATTGAAGCCAGCATGCGTCGCATCAGTCATTATGACTACTGGCAGGATAAGCTTAAG
AAATGTATTCTTTGTGATTCGGGTGCCGACATCATCCTCTATGGTATGGGTGAGAAGTCT
ATCATCGCCTTGGCCGAAGCACTCGACAGCGGTCGCACAATCAAGGAGATAAGAGACATT
CCGCAGACAGTCTTTCTCTGTCGCGAGGACGAGATCCCCGGCGGTATCAAGGAAGATGAC
ATCATGCTGCACAGCCATGAGGAATGCCTGCAGAACAAGAAAGGACAAGCAGAGAATGTA
CGTCATCTGGAAGAAGAATCGAACAAGGTTCATGCCCAGCGCATGATTCAGCCCGTGGAT
GGCAAGGTGGTGGTGGTCAATCCTCCATTCCCTACCATGACAACGGAGGAACTCGACGCC
TCATTCGACCTTCCCTATACCCGATTGCCTCACCCTAAATACAAAGGTAAGACCATACCT
GCCTACGAGATGATCAAGTTCTCGGTCAACCTTCACCGTGGCTGTTTCGGTGGCTGTTCC
TTCTGCACCATCTCTGCACATCAGGGCAAGTTTGTAGTTTGCCGCAGCAAGGAAAGCATC
CTCAAGGAGGTGAAAAAGATTATCCAGATGCCCGACTTCAAGGGTTATCTGAGCGACCTC
GGCGGACCATCAGCCAACATGTATGGAATGCATGGCAATAACCTCAAGGCATGTGAGAAG
TGCAAACGACCTTCTTGTGTGAATCCACAGATTTGTCCCAACCTCAACACCGACCACAGC
AAACTGCTCGACATCTATCATGCCGTGGATGCTCTGCCCGGCATCAAGAAGAGTTTTATC
GGCAGTGGTGTGCGCTACGACCTGTTGTTGCACAAGAGCAAGGACGAGAAGATCAATGCC
GCAGCCCGTCAGTACACCCGCGAACTCATTACCAAGCATGTGAGTGGTCGACTCAAAGTG
GCACCAGAGCACACCAGCCCAGAAGTACTGAAGTTCATGCGCAAGCCGTCATTCGACCTG
TTCTATGAGTTCAAGCGCATCTTCGATCGCATCAATAAGGAGGAAGGACTCAACCAGCAG
ATCATCCCTTACTTCATCAGTTCGCATCCCGGCTGTCATGAGGAGGATATGGCTGAGTTG
GCTGTCATCACCAAAGGACTCGATTTCCATCTGGAGCAGGTGCAGGACTTCACTCCTACA
CCCATGACCATCTCTACCGAGACTTGGTATACCGGCTATGATCCCTACACGCTCGAACCG
GTGTTCAGCGCTAAGACTCCAAAGGAAAAACTTGCCCAGCGCATGTTCTTCTTCTGGTAC
AAGCCGGAGGAGCGTCGAGCTATTGAGTCAGAATTGAAGCGCATTGGCCGTTCCGACCTG
ATAGCCAAGCTCTACGACAAACCATTGAGAGGTGGAAAAGGCAGAATGCCTCAAGCTCAT
TACGACGACAAGGCCATTGGCTCTACTTACGACAATCCAGGAGTAGGACGTGGAGCCAGA
GGCAAGCGTGGCAGCAACCGACAGGAGAATCAGCGTGGAGCCTACAGACAAGACTCACAA
CGAGGCGGCTATCGTCAGAATGTACAGAGAGGAAAAAACGAATATGCTCCAAAGGGTTAT
GGCAACGTGGGTTGTTACGACGAAGAGAAATATCTTAATGATGGCAAACCGCTGAACGGA
AAGTCTGCCAACATCCGTGATGTTGTGGCAGCTGCCAGGGCCGAATTGCACGAAGCCAAA
GCCAAGGGTGCCGGCTTCTTCAAAAACAAAAAGAAGAAAAGCTTCAATCCCAACTTCGAC
AGCAACAACCGAAACAAAAGAGGAAAGAAATAA
>89B_gene_id_226
ATGAAGAAAGAATATTTATTTGTATTTGTTGCAGGTTTTATGCTCTTGGGATGCTCCTCA
AAAAAGGAACAACAAGAGCTTACTCCATGGGGTACGCCCGTGGGGGATGTAGAGGTTTCT
GATGAGCCTGCTCCTCAGTCTCAAGGCAAGGGCTTGTCGCTCGATGATATCGTGTCGGGT
GGTGAACTCATCATGCTGACCGTGAATGGACCTACCACCTATTATGATTATCATGGGCAT
GGAATGGGATTGCAATATCTGTTATGCGAGAAGTTCGCGCAACAGATTGGTGTGTCGTTA
CGTGTGGAGGAATGTAAGGACACGGCTGAAATGGTGAGTAAGTTGAAGAAAGGCGAAGGC
GACCTGATAGCCGTACCTTTGGCTCGTGTGAAGGCGAAGGGCGGATTGCTCTTCTGTGGT
GTGAAAACGGATGATGAACAATGGTCGGTAGCTGCTGGCAACAAGAGTCTTGCCGATACC
CTCAACAGTTGGTTCAAGCCTAAGATGATAGCAGAGGTGAAACAGGAGGAGAGTTTCTTG
CTTTCTTCACGCAGCATCAGCCGTCATGTTTACTCTCCTTTCCTCAATCGTTCTAAAGGT
GTGATATCTAAATACGATAGATTATTCCAGATGTATGCCGGAGCTGCCCGTATGGACTGG
CGACTGATGGCTGCCCAGTGTTATCAGGAGAGTTGCTTCGACCCGAATGCAAAGTCGTGG
GCTGGCGCCTGCGGACTGATGCAGATTATGCCATCTACAGCCGCTCACTTAGGTTTGCCC
ATGAGTCAGGTGCATGAACCTGAGGCTAATGTGGCTGCTGCTGCAAGATACATGGCTGAA
CTGCAGGGGCATTTCGCTGATGTCGGAGACCCATCGCAGCGTATACTTTTCGCCTTAGCT
GCCTATAATGGTGGATTCCATCATGTGCGTGATGCCATGTCTTTGGCACGTAAACATGGC
AGGAATGCATACAACTGGGGTGATGTACGCGAGTTTGTATTGCGATTGTCTCAGCCTGCT
TATTACAGCGACCCAGTTGTGAAATATGGATATATGCGTGGTTCGGAAACTGCCGACTAT
GTAGACCGTATCCGTGCGCGGTGGGCTGACTATTGTGGTGTGGCTGGCGGCAGCCGAGGC
TTTAGTGGCGGAAGTATCGGTGGAGGTTTTCATGGTGCACCAGTAAAAGCCAAGCGCAAG
TATTCCAACAAATATCATTTGTAA
>89B_gene_id_227
ATGTTACGAATAGCAGTGCAGTCAAAGGGTCGTCTCTTCGATGACACCATGAATCTTCTC
TCGGAAGCAGACATTAAAGTAAGTGCCTCGAAGCGTACACTCTTGGTACAGTCAACCAAT
TTCCCTATCGAGGTGCTCTACCTTCGCGATGATGATATCCCTCAGAGCGTGGCATCAGGA
GTAGCCGATATCGGTATCGTTGGCGAGAACGAATTTGTAGAACGTGGCGAGAACGCTCAG
ATTATCGATCGTCTGGGTTTCAGCAAGTGTCGCCTGAGCCTTGCCATTCCTAAGAAGATC
GACTATACCGGTCTGAAATGGTTCGACGGCAAGAAGATAGCCACCTCCTACCCCAACATC
CTTCGCAACTTCATGAAGAAGAACGGCATCAACGCCGACATTCATGTAATCACAGGTTCT
GTAGAAATCAGCCCCGGTATCGGTTTGGCAGATGGTATCTTCGATATTGTCAGCTCAGGC
TCTACACTTATCAGCAACAATCTGGCTGAGGTAGAGGTCGTGATGAAGAGCGAGGCTCTC
CTCATCGGCAACTGGAACATGGACGAGCAGAAACATCAGATTCTCAACGAGATGCTGTTC
CGCTTTGAGGCAGTACGTTCAGCCCAGGACAAAAAATACGTGATGATGAATGCCCCTAAG
GATAAAATTGATGCCATCACTGAGGTGTTGCCAGGTATCAAGAGTCCTACCATCATCCCT
CTTGCCGACGAGAATTGGTGCTCTATCCATACCGTTCTCGACGAGAAGCGTTTCTGGGAA
ATTATCGGTAAACTGAAGGAATTGGGAGCACAGGGCATCCTGGTAACTCCTATCGAGAAA
ATGATTTTGTAA
>89B_gene_id_228
ATGAAGGTAATAAAGTATCCTGCAAAGGAAGAATGGAAGGAACTCGTTAAGCGTCCGCAC
CTCGATGTATCGCAGCTCAATGCGACAGTTGAGGGAGTTTTGGAAGACGTAAGAAATCAT
GGCGATGAAGCCGTGAAGCGCTATGAAGAGAAATTCGACCATGCCCATCTCGACAGTTTG
TCTGTATCCGAGGCTGAGATGGACGAAGCAGAACACATGGTGTCGGCTGAACTTAAACAT
GCACTGGAGCTCGCCCATCATAACATTGCCCGATTCCATGAAAGTCAGAAGTTTGAAGGA
AGCAAGGTGGAAACCTGCCCTGGTGTGGAGTGCTGGCAGAAAAGTGTCGCCATACAGAAG
GTGGGCCTCTATATACCTGGAGGTACAGCTCCTCTTTTCTCTACCGTACTGATGCTTGCC
ACACCAGCCAAGATAGCCGGTTGCGAGGAGATAGTTCTCTGTACCCCTCCTAACGCAGAA
GGTAAGGTAAACCCAGCCATCCTCATGGCTGCCAAGATAGCTGGAGTCAGCAAGATTTTC
AAGGCTGGAGGTGTTCAGGCTATCGGTGCCATGGCTTATGGTACAGAGAGTGTGCCAAAG
GTGTATAAAATCTTTGGTCCTGGCAACCAGTTTGTGATGGCAGCCAAGCAGCATGTCTCA
CTACACGATGTGGCGATAGACATGCCAGCAGGTCCATCTGAGGTTTGTGTCATTGCCGAT
GAAAGCAGCAACCCAGTCTTTGTCGCTGCCGACCTGTTGTCGCAGGCGGAACATGGTTTC
GACTCTCAGGTGTTCTTCATTACCACCTCCGAAGAGATGATTTCTAAGGTGGTAAAAGAG
GTTGAACAACAGTTGGAGCGTTTGCCACGTAAGGAGATGGCACACACATCGTTAGACAAC
TCGAAGTTCATCCTCGTCAAAGACAAGCAGGAGGCCATTGACCTGAGCAATGCCTATGCT
CCCGAGCATCTCATCATAGCCACAAGCGACTTCGAGCAGTTGGCAGAGAAGGTGGTGAAT
GCAGGAAGTGTATTCTTAGGCAACTATGCCTGTGAGAGTGCCGGCGATTATGCCAGCGGT
ACCAATCACACCTTGCCGACTCATGGCTATGCCTTGGCATATAATGGTGTAAATCTCGAC
AGCTACAATCGCAAAATTACATTCCAGCATCTCAGCAAGGAAGGCATCCGAAGCATCGGA
AAAGCCGTAGTCACAATGGCAGAGAACGAACAGCTCGAAGCCCACGCCAATGCCATGCGG
TTGAGAGTGGAGAGCCTTGGTGAAAGGTAA
>89B_gene_id_229
ATGCTTTTTTACCTTCAATTTTCTGATAAAATCATAATGAAAGAACTGAAACAACTTTGC
CGAGAGAACATATGGAACTTGGCACCCTATAGTTGCGCCCGCAATGAGTTTAGTGGTCGC
ACAGCCCGCGTCTTCCTCGACGCTAATGAGAATCCATACAACGACCCATACAATCGCTAT
CCAGACCCCTTGCAGCTCGAATTGAAGAAACAGCTCAGTAAGGTGAAGGGCGTGGCAGAA
GATAAGATCTTCTTGGGCAATGGTTCAGATGAGGCCATCGATTTGGTTTACAGAGTGTTC
TGCCGTCCAGGCAAGGACAATGTAGTGGCCATAGCTCCCACTTATGGTATGTATGAAGTA
TGTGCCGACATCAATGACGTGGAATACCGCCCAGTATTGCTCAACGAGCAGTTCCAGACC
ACAGCCGACCATCTCTTAGCAGCCTGTGACGAGAACACCAAGGTTATCTGGTTCTGCAGT
CCCAACAATCCAACCGGCAATCTCATCTCACCCGACACCATTGATGGTGTATTGTCACGT
TTCGACGGCATCGTAGTAGTCGATGAAGCCTATGGCGACTTTGCCAAGACCCGCCCCTAC
CGGCTGCAGTTGGCAAAATATCCCAACCTCATCGTGCTCAACACTATGAGTAAGGCATGG
GGATGTGCAGCCATCCGTCTGGGCATGGCATTTGCCAGCAAGCAGATAGTAGATATATTC
AATAAGGTGAAATACCCTTACAACATCAACCTCCTCACCCAGCAGCAGGCACTCGAGGTT
CTGAAAGATCCCTATCAGGTAGACGACTGGGTGAAGACCATTCTGCAGGAACGTGGAAAG
GTGATGGCAGCCTTCACCGACCTGCCTATCTGCCAGAAGGTGTACCCCACAGAGGCCAAC
TTCTTCCTCGCAAAGATGACAGATGCTACAGCCATCTATAACTATTTGGTCAATCAGGGC
ATCATTGTGCGCAATCGCAACAATGTGCAACTTTGTGGCAACTGCCTGCGTATCACAGTC
GGCAAAAAGAGCGAAAATATCGACCTTTTGGCTGCACTCCGCCAGTATTGA
>89B_gene_id_230
ATGAAGAAATATATCATTTTTGCGCTCATGCTCTTGTCTGCAGGTTCAGTAATGGCCCAG
TCAGGCATGACGGATGATCAAGTGATGAGTTTTGTAGCCAAGGAGCATAGTGCAGGCACC
TCTAATTCGCAGATTGTCACCAAGCTGATGCAGCGTGGTGTCGACATTTCTCAGATTCGC
CGAGTTCGTGAGAAGTATGAGAAGATGCAGAAGCAAGGTTCTTTGGCCAGTGCTACCGAC
CGCACAGGAAATACAAGTCGTCTGCGCAGCAATAATGGCAAGACACGTTCCGACTATGGA
AAACAGTCCGACAAAGAGGCTGCCAACTACTCCAACTATCGTGTGCAAGCCCAGCGCGAC
TATTCTTACAGACACACTTACGACAGCAATGACGAGGAATATGGCGACATGCAAAACGAG
TTGAATGGCATTGTGCCCGATTCCACTCAGATGCTCAAACAGTTGTTGGCTCAGCAGGCT
AAAGATAAACATCGCGTTTTCGGCCGTGACATCTTCAATAACAAGGAGTTAAGCTTCGAG
CCTAACATGAACATCGCTACCCCACAGAACTATCGTCTGGGGCCAGGCGATGCAGTTATC
ATTGATATTTACGGAGCATCTCAGCGCACCATTCAGAGCACAGTTTCTCCCGATGGTGAA
GTAACCATCGAGGGTTATGGCCCTGTCAATGTCAGTGGACTGACTGTAGCACAAGCCAAT
GCCCGCTTACGCAACACACTCGGAAGCCGTTATCGCAGCAGCCGTGTGAAACTGACAGTA
GGCCAGACCAAGACCATCATGGTCAATGTGATGGGCGAAGTAAAGGCACCGGGAACCTAT
ACCCTATCAGCCTTTGCCACCGTGTTCCATGCCCTGTATATGGCAGGAGGCACCAACAAC
CTCGGAACCCTGCGTAACATCAAGGTTTATCGTCACAACCGACTTGTAACCGTAGTAGAT
ATCTACGACTATATTCTCAACGGCAAACTGACAGGCAATGTTCGTTTGGCCGATAATGAT
GTCATCGTGGTAGGCCCATACGACTGCCTTGTCAACATCAGCGGAAAGGTAAAGCGCCCT
ATGTTCTACGAGATGAAGAAGAACGAGAGCCTTAACTCCGTACTCAAGTATGCCGGTGGT
TTTACAGGAGATGCCTATACCAAGGCCGTTCGCGTGAATCGTAAGACAGGCAGAGAGTAT
TCAGTATTCAACGTAGAAGAATTCGATTACGCCAACTTCCGTATAGCTGATGGCGACTCT
GTTAGCGTAGACTCTATCCTGCCACGTTATGCCAATACCGTAGAAATCAAGGGAGCCGTA
TTCCGTCCCGGCATGTACAACTTGGGCGAACAGATCAACAGCGTTCGCACTCTCGTAGAA
CATGCAGAGGGACTCACCGAGGAAGCATTTACAGCCCGTGCCGTAATGCATCGCATGAAG
ACCGACCGCTCTTTGGAGGTAATCAGCGTCGATATTGCAGGCATCATGAGTGGTAAGGTG
GCCGACATCCCATTGAAGGAGAATGACGTGCTCTTCATCCCTACCCGTCAGGACAAGATG
ATAGAACGCACCATCACCATCCGTGGCGAAGTAAACTATCCTGGCACATACAAGTATGCC
GACAATGAGACCATCGAGGACTTCGTTCTTCAGGCAGGCGGACTCACCGACAGGGCTTCT
GTAGTGAAAGTCAACGTAAGCCGTCGAGTCAACAATCCGAAGGCATTGCGTCCTGACAGC
ATCATTGCCAAGAGTTTCGAACTCACCTTGAAGGACGGTTTCGTTATCGACGGCACACCA
GGCTTTACCCTGATGCCATTCGATGAGGTTTATATCCGCAAAAATCCAAGTTATACGGAA
CAGCAAAATGTAAGTATCGAAGGAGAGGTCGTGTTCCAAGGTGCCTACACCATGACCAAG
CGTCCTTCACGTCTGAGCGACTTATATCACATGGCAGGCGGTGCTACCGACCATGCCTAC
ATCAAGGGAGCCCGTCTTCTTCGCCGCACCAATCAGGCTGAACGCGACCTGATGTACGCT
ATCTATAAAAAGGAACGCGAAAACCAGCAGAAGAACCTCCTTCAGTTGGCAACCAGCAGC
AATAACGGCTCCGCCATTCAGCAGTCAGCCGAAAGTGCCAAGAATGCAGAACTCGAGAAG
TTCAATATTCCAGATGAATACCCAGTAGGAATCGACTTGGCAGAAGCACTCAAGAATCCT
GGCTGTGACGAAGATATGGTTTTGCGTGAAGGCGACCGCCTCATCGTACCTCAATACGAC
GGAACCGTTAAGATCAATGGAGCTGTTATGTTCGCCAACACTGTGGCATACGTCAAGGGC
AAGCGAGCAAGCTATTACATAGACGAGGCCGGTGGCTTCGCCTCAGATGCAGTCAAGAGC
AAGGCATACGTCATCTACATGAATGGTAAGGTGGCAAAGGTAAGTCATGGAGCCCGCATC
CTGCCTGGTTGCGAAATCGTTGTCCCATCCAAGTTGAAGCGCAAGATGAGTGTTGCTGAG
ACTATGAGCCTTGGTTCCAGCATGTCGAGCATCGCCGCCATGATAGCAACCATCGCCAAT
ATGACGAAGTAA
>89B_gene_id_231
ATGGAAGCAATCAAGAGATTACCAATAGGAATATCCGACTTCAAGACCCTACAGAGAAGT
CAAAAGTATTTTGTTGACAAAACAATGTACTTGCCATTATTAGAGAAGATTTCAAATTTT
CTCTTCTTGATACGTCCACGTCGTTTTGGCAAGAGTTTGTTTTTGTCAATGGTAGCCGAT
TACTTCGATTGCGCCAACAAAGATATCGAAAAAGAATATCAAGGCACATGGATAGAAACA
CATCCTTTAGAATCAAAAGGCAAATTTCAGATTTTGCAATTCGACTTTTCCCAGGTTTTG
GACAGAGTAGAGAATCTTGAGGCCGACTTCAACACATACTGTTGCAGTTGTCTGAATCAA
TTTGTTCAAAAATACCAGAACTATTATACAAAAGACACGGTAGAATGGGCTTTGGCAGCC
ACTACTTCCAAGGACAAAATCAACATTCTGTCCAAAGAAGCCAAGGAACGAGGATATCAT
CTTTATCTCATCATTGACGAATACGACAACTTCACCAACACCGTTCTCAATGAGTTGGGC
GAGGATACCTATCATAACATGACCCACAGCAGTGGTTTTTACCGCAATGCCTTCAAGATA
TTCAAACCGAACTTCGAGCGTATTCTCTTTATGGGTGTCAGCCCTATCACCCTCAACGAT
TTGACCAGTGGCTTCAACATCGCTACCAACATAAGCCTTCATCCATGGTTCAACATGATG
TTAGGCTTCAGCGAAGAAGAAGTACGCCAGATGATATCCTACTACATATCTGTAGGACTT
ATCATAACGGGTGATTCTATTGACAGAGCTGTTAGTGAAGAAGAAAAGATCAATGCGATT
ATAGCAGAGATGAAACCATGGTACGACAACTACTGCTTTTCAGAAGATAGATACAATATC
GATCCGAGCATGTACAACAGCAACATGGTACTCTACTATCTCAACAACCTCATCACAACA
GGAAAAGCTCCCAAGGAGATGGCAGATCCAAGTTGTCGTACAGATTATGCCAAGTTGAAG
AACCTCGTAAGGCTCGACCATCTGGATGGCGACCGTAAAGGAGTCTTGATGAAGATTGCC
GAGAAAGGCTTTATTGATGCCTCTATTGCTGATTCTTTTGCAGCAGAGGAAGTAATGAAT
CCTGACCGTTTCGTCAGCCTATTGTACTACTATGGAATGTTGACTATTGGAGGAACCGAC
CTTGATGCACTTCATCTTGTCATTCCCAACAACACCATCCGCAAGATGTATTACGACTTT
CTGGTAGAACAGTTTCAGGCATTGCATAGCTTGGATCTCAATGACTTATCAGCAATGTAC
CGTAAGGCAGCACAAGAAGGAGAATGGCAACCTCTATTTGAATATCTTTCCAGTTCATAC
TGGAAAGACAGCAGCATCAGAGACGGCATTCAGGGAGAACGCAACATACAAGGTTATTTC
AATGCCTACCTTCATCTTTCAAAGCTCTTCATTGCGCATCCAGAGATAGAGGCAAATCAT
GGCTATTGCGACTTCTTCCTGTTGGCAGACACAAAGAAATTCTCCACCCTCCGTCACAGC
TATATCATAGAGTTGAAGTATCTTCCATCCAAGGCAACGGATAGAGAAGCAAAGACAGCA
AAGGAACAGGCTGTAGAACAATTAAACAAATACATAGCAGATACAAATATACAAAGTCTG
ACTGCAGGAACACAACTTCACGGAATATACCTCATATTCCAGCAAGGTAATGCAACAGAG
ATAGGAGAAATATAA
>89B_gene_id_232
ATGGATTTACATACATTAATGCAAGCACAGATGGAGCTGATGGGAAACGACCAACCAGTT
GCTTCTTGCGGTCTTCACGGTGCTACAAGAAGAGACGTAATAGAACAAGCAATTGAATAT
CTCCAAAAATCATTAGCCAACACCGAACGCGACGAGCCTTCCGGATATGGCTATCGCATA
AATGTAGAGATCTTCAAAAAAGGGAAGCCAAGATTCTAA
>89B_gene_id_233
ATGAAAAAAAAAGAAATGGAAATAATTGACCTCAGGGTCATTTTTAGCAAAATATGGGCA
AAAAGGAAAATTTACTATATCGTTTTACCTATAGTGTTTATATTATCATGTGCTTATATC
CTTTGCATACCACGTACATACTCATCCAACCTTAGCCTTGCACCAGAGTTAAGTAATAAC
TCAAGCCTTGGTGGTACTATAGGCTCTTTGGCCTCTTCATTTGGTATAGACATAGGGAAT
ATGGAGACTTCTGATGCTATCAATCCTATGCTATACCCTAACCTGATGGAAGATAATGGC
TTTGTTGTTGGCTTATTCAATATTAAGGTAGCAACAGAAGACGGAAGTGTAAAATGCAGC
TATTACGATTATCTCACTAAGCACCAAGATTATCCGTTTTGGGCAAAATGTATTGGAGGA
ATCAAAAAACTATTTGAAGAGAAAGAAACAAAAACAAAAGGGAAAGCACAGATGAACCCT
TACATGCTTTCTAAAAAACAAGACGATGTAGCATCTGCTATCAGAAAAAACATTTCTATC
AGTATCGATAAGAAAACTGCAGTCATCACAATCTCTACAGAAGCACAAGATCCGCTGATT
TGTAAGACTCTCGCCGATTCTGTAAAAGAGCGCCTTCAGGTATTCATTACCAACTATCGA
ACAAGCAAAGCACGTGTAGATGAACAATACTACAATAAACTTACAACCGAAGCAAAGCAA
GATTACGAAAAGGCCCGCCAATTGTATGGTGCCTATAGTGATGCCAACACCGATGTTATA
CTTGCAAGTATGAAATCTAAGCAAGAAGACTTAGAAAATGACATGCAATTGAAATTTAAT
GCTTATAACGCAATGATGACACGTTATCAAGCTGCTAAAGCAAAAGTTCAGGAACGTACA
CCAGCTTTTACGGTGGTTCAAGGTGCAGCAGTACCAATAAAGCCATCTGGTCCTAAGCGA
ATGCTATTTGTAGCATGCATGATATCCTTAGCTTTCTTTATTTTAAGTATTTACTCTATT
AAAGATTTATTACTAAAAGATTGA
>89B_gene_id_234
ATGAAAGAAGAAACAAATTATATTGAAAATGAGAAGAAGAAGCGTGTATATAAAAATTCG
CTTCTTCTTTTTGTGCGCATATTCATCATCACAATCATCAACTTGTACTCTGTTAGATTA
GTTGTGAATGGACTTGGAGTGATCGATTATGGTATTTTCAATGCTGTAGTAGGTGTTGTC
ATGACATTATCATGTGTGTTTCCTGTGATTGCCGTTTCTGTTCAACGTTTTTTTTCTTCA
GAAATGGGGAAGAATAATTACTCTATGCTTCCAATAATATTTTCTGCAAGTATAAACATC
ATTTTGGTATTACTATTAATCATCATTATCTTGTTGGAAACTATAGGAATTTACATCATC
AACTCAAAAATGCAGATACCTGTTGAAAGCATAGGTACTGTTCACTATATATTTCATCTT
TCTATCTTCACCTTTATCTTCAGTTTTATACAAATACCATTTATTGCTTCAATATTTGCT
CATGAAGACATGAATATTTTTGCATTTATTTCATGTATTGATTGCGCATTAAAATTAATA
GCATCATTATTTATTAACTATGTATTAGAAAATCGTCTTTTACTGTATGCTGGAAGTTTA
ACGATAGTATCATTCTGTACATTTCTATTCTATATGATTACATGTAAATCTCGTTATAAA
GAATGTTGTTATACAAAAGTCAAAGAAATCAAAATCTACAAAGAGATGCTCTCTTTTTCC
GGATGGACTATGTATGGTGCATTTGCTGGTATCTGCATGATACAGGGCAATACTATCTTA
CTCAATATTTATTTTGGCCCTCTTGCAAATACAGCATTTGGTATAGCCAACAATATCTAT
AATGCATTCAATTCGCTTGCTAATAGCATAGTATTAGCATTTCGACCAAGAATGATAAAG
ACATATGCAGCAAAAAATTATTCAGATTTATCCAAACTTTTTACAACAAACAACAAATTT
ATCTTCACCTTGCTAATTATAGTTGCTATACCTATTTTTACAGAAATAGATACAATCATT
CAACTTTGGCTTGGAAAAATGTCTGAAAATATGGTATTATATTCAAGGCTTTTTATTCTA
TATACAATAATTTTGGCCTTACACAACCCTATTACAACCATTATACAAGCATCAGGTAAA
ATAAAGATTTATCACTTATGTGTAGAATCTATTACAATAATGAGTTTGCCAACATCTTGG
TTTCTTTTTAAGTTAGGGATGCCGTCATATTCAATCTTTGGCGCAATGATTATATTAGCA
TTATTTGCTCATGTAGTACGTTTGGTTATCCTACGCAGGAATTATTCACGCTTTTCGTGT
TACAAATATGCAATGAAATTTATATTGCCATCACTGGTAGTTGCAAGTCTAAGTTCTATA
GGAGCCATATTCATACACACATACATTGAAGATAAACTGCTTCGGTTAGTATCCATGATG
ACTATATGTCCTATATGGACATTGGTACTTACATATATTTTTAACACTTCAAAGGAAGAG
AAATTTTATATCCATAAAAAAGGTTTTAAAATAATTAAGAATATAATAGAAAGAAAATAA
>89B_gene_id_235
ATGGGCTACATTATAACAATCATATTCATTATAGTTTCACTTTTATGCTTTTTAGAGCAT
CGGGTCTCAAACGAGCATAAAAGTATATTATATTGGGGACTCGCATTTATTCTTATTTTG
ATTGCTGGATTTAGAGAAGTTGGTATAGATCCGGATTCTTACAATTATGAATATGCTTAT
TTGCATTACGACAATCCTCGATTAGAGGATGCAATGGAACCATCATATTTTGCAATTGCT
GCGTTTTTTAATATGTTTACAAAAAATGTACATGCCATTTTTTTATTTTATGCAGCGATA
GGTTTAATATTAAAATTTATAGCTTTTAAAAAGTTCTCTGAATTGTGGTTCCCTCCAATT
GTTATGTACCTCAGTTTCATTTATGAACTTCATGAATGTGTACAGATTAGGACTGCAATC
ATGTCGGGACTATTCATGATAGCTATTCTATACATTGCAGAAAGTCAACGCGTAAAAGCA
ACAATTCTTATCCTGATAGGAACTGTATTTCATATGTCTGCACTCATACTTTTACCCTTG
GTTTTTCTAAGTAATAAAAAAATGAGCAAAAAAGAACTTTGTATATGGATATCATTAATA
CCTATAGGATATGTACTTTACGCATTAGGCAGCAACTTACTGGTCAATATTCCAATACCA
TACATTGAAAATAAATTGGCAAATTATCAAGAGAATGCTGATGTAATAGATGTTGGTGTT
AACGTGTTTAGCCCATTGCAATTATTCACAACACTTTTGTTTTTGTATCTATTGTATTTC
CAAGATACAATATGTACATACAATAAATATTATCCTCTTATGATGAAAATATTTGCTTTA
AGCTTGTTCTCTTATGTAGCATTTGCTTTTTTGCCAGTATTCAGTCAAAGAGTAAGTTAC
TTATTGAGAATTGTAACAATTATTTTATTCTGTAACATCTACTATACGATAAGACCCAAA
TGGGTAGGTATGACTGTCGTTATACTGATAGCATTTATTTATCTCAACTATAATTTGCCA
TATATCGGCTATCATCTCTTATGGGGAGGATAA
>89B_gene_id_236
ATGACACCAAGAATTATAGCATTATACCTTCCCCAATTCCACCCAATCCCAGAAAATAAC
AAATGGTGGGGACCAGGTTTTACAGAATGGACAAATGTAGCAAAAGCCAAACCTTTGTTT
AAAGGTCATCTGCAGCCAAGAATCCCTGCAGATTTGGGCTTCTATGATTTACGCTTGCCA
GAAACGCGCATACAACAGGCAGAATTGGCAAAGGCTGCTGGCATAGAAGGGTTCTGCTAT
TATCATTATTGGTTTGGACATGGGAAACAACTCCTTGAACGTCCATTCAACGAGGTTGTA
GAATCTGGTAAACCAGATTTTCCTTTCTGTATATGCTGGGCTAATCATACATGGAGCAAT
AAAACATGGGAAAGCAAATCTGCCATGCAAAAGAACTCCATACTTATCAAACAAGAATAT
CCAGGAAAAGAAGATGACATAGAGCATTTTATGTCATTGTTACCGGCATTCAAAGATCAC
CGGTATATGAAAGTGGATGGCAAACTACTCTTTGTAATTTATAGTGTATTTGACTTTCCC
CATGTTGAAAGATTTCTGAAAACATGGCGTTCACTTGCAAAAGAACATGGATTACCTGGT
TTTCATTTTGTTGGCATGACACCGTCCACGCTAACTTTCAAAATAGACAAAGAAGGTAAT
CACGTTAGAACTCTACCAAATATATCAAGCAGTAAAGAAATCTATGAAGCTGTTTTGAAT
ATGGGGTTTGATGCTGTCAACTCTTTTGGAAAGCGAAGGGGCGAGATGCTTTATGAAGGC
AAATGGAAAAATTTAGTAAAGACAGGTTTACGCCATATAGGACTGCCAACTGGAAGCATG
AAATATGACTATGCTAAAACAGTAAAAAACTATTTTGCACCCGAAGATGTCTGGGAGAAT
GTTTATCCTACTATTTTACCCCAGTGGGACAGAACACCTCGCGTAGCAAATCAAGATGGC
ATATATGTGCACGCAACACCAGAAAAGTTCAAACAACATATTCTTCAAGCAAGAGAAATA
ATCGAAGAGAAAAGCGAAGAGCATCAGATACTTTTCCTTAAATCATGGAACGAATGGGGA
GAAGGTAATTATGTAGAACCAGATATGCAATGGGGGCATGGATTTCTTGATGCGATATCA
GAAACTATAAACAAGTAA
>89B_gene_id_237
ATGAGTAATAAAATTTTTTATATAGACCCACAATCTATGCATAATCTAGCAGAATATGAT
TATTCTGTTACAAAAAATATGGATTGCGAGATAATATATATATGTAGTAAATATTATGAT
TATGACATTAATCCTAAACTAACATATATTTATGCATTCAAATATAATCACATAAAAAAT
AGAATTAAGAAAGCTGTCAGTTATCTTTTTTCCCTCATTTACATAGCTGTACTAATAAAC
GAATATAAACCAACTTTGGTTCATATACAGTGGTTTAAGATTCCAAAATTAGACTATTTC
TTCTGGAGTATCATTAAAAAGATTTTCCATGTGCATATTATACATACAGCACACAATGTA
TTACCACATAACACAGGAACAAAACACCAAGCTATCTATAAAAAAATATACACAAACTTA
TCAGATAAAATAATCGTTCATAGTGCAAATACAAAAAAAGAAATCTGTAATATATTTAAT
ATTGATCAAGATAAAATAGCAATCATCCGACATGGATTGTTGACTATGAAATATAATGAA
GAAAAATATAAAAAACAATTTAAAAATTCTGCATTACTTGAAAAGTTAGAAAATAAAATT
GTATTTACATCTTTAGGTGAACAAAGTTACTACAAAGGAAGCGACCTAATTATTGAAGCA
TGGCTTAGGTCTTCTACATTAAACCAGTCTGACAAATGTGTTCTTGTCATGGCGGGGAAA
TTTAAAAATATTGATTACAAGGAAGTTGAAAAATATAAAAATGTTTTCATAAAAAACATA
CGCGTCTCTAACGAAGAGTATATGTTTTGGCTAAGCCATACTGATGCCTATCTTCTTCCT
TACAGAAATATTTCACAAAGCGGTGCTTTGCTCACTGCTCTTTCTGAACATATACCTGTA
GTCACTACAAATGCTGGAGGCATTAGTGAACCTATGAGTATAGCCAAAGTAGGCTGGAAT
ATAGGAGAGGCTAATGTTGAAAATATACAAACAACACTCCTTCATATTCTTAAGAACTCA
GATGAAACAAAAAAAATTAAGCAAAACCAAATGGGATGGAAAGCTATAGAAGATTTCTAT
AATTGGGATGAAATTAGTTATAAAACAGAAATGTTGTATCAGTTAACAACAAAAGAAAAA
TTAAAACAACATTCACAAACATGA
>89B_gene_id_238
ATGAAAAAGATAATGTTAGTATTTGGAACCCGACCAGAAGCCATCAAAATGGCACCATTG
GTTAAGGCTTTCCAAGCAAAAAATAACGAGTTTGAAACTATAGTCTGCGTAACAGGCCAG
CATAGAGAAATGCTTGACCAAGTTTTGCATTTGTTTGACATCAAGCCAGATTTTGATCTT
AATATTATGAAACAAGGTCAGGATTTATATGATATAACATCAAGAGTCTTACTTGGCATG
AGGGATGTTTTCAAAGTTTGCAAACCTGACATTCTGTTTGTACATGGTGACACGACAACA
AGCACAGCGGCTGCTTTAGCAGGCTTTTATCAACAGATTCCTGTTGCTCATGTTGAAGCT
GGACTTCGTACTAATGACATATACAGTCCTTGGCCAGAAGAAATGAACAGACAGATCACA
GGGCGTATTGCAACTTATAATCTCTCTCCTACTCAGCTCAGTCGCCAAAACTTACTTAAG
GAAAACGTAGATGAGAACAAGATAACGGTTACCGGAAATACCGTTATTGATGCCCTACAT
TGGGTAACTGCAAAAATTAAGAGTGACAAAAAGCTTGATGATAATTTATCATTAGATTTG
AAAAGCAAAGGATATGACACAAAACGCCTTGTAGGAAACAGACGTCTTATACTTATCACT
GGGCATAGACGAGAGAACTTTGGTGATGGATTTCTACATATATGTCATGCAATACAAGAT
TTGGCAAAGAAATTCCCCGAAGTCGATTTCGTTTATCCTATGCACCTCAATCCTAATGTT
CGAAAGCCCATTCACCAAGTCTTTGGAGAAGACTTAAATAATCTCGGCAATATTTTCTTC
ATTGAGCCGTTAGAATATTTGCCCTTCGTGTTTTTGATGGAGAAATCAGACATTGTTCTA
ACTGATAGCGGAGGTATTCAAGAAGAAGCGCCAGGTCTCGGAAAGCCAGTATTGGTTATG
CGCAATACTACAGAGAGACCAGAAGCCGTAGATGCAGGTACAGTAAAACTTGTCGGTACA
GATTATGATGCTATTGTAGATAATGTATCCAAGCTACTGACTGACAGGAATTTATACAAT
AAAATGAGCAAGGCAACCAATCCTTATGGAGACGGAAAAGCCTGTGAGAGAATAATAAGA
TATATAGAAATTACAAAATAA
>89B_gene_id_239
ATGAAAGCATGTTTTATGGGCTTAGGATATATAGGCCTTCCTACTGCTATTATTGCAGCA
AAACACGGAATCAACATTACTGGTGTTGATATCAATCAAAATGTAGTAGAACAAACTAAC
AAAGGACACTTGCATATCGTAGAACCAGGTATTGAAGATATGCTTAAAGAAGTTGTTGCA
AATGGCAACTTACATGCCCAAACAAAGCCAGAAGAGAGCGATGCTTTTTTCATAGTTGTT
CCTACTCCATTCAGAGGTGGTAATCACGAGCCCGACATTTCATACGTAGAATCTGCCACA
AGAATGGTTCTACCTTATCTCAGAGAAGGTAACTTGTTTGTGATTGAATCAACTTCACCT
GTTGGAACAACAGACAAAATGAAGAAAATCATTTTTGAAGAGCGTCCAGAGTTAGCTGGA
AAAATATATATAGCTTATTGTCCTGAACGTGTTTTACCAGGTAATATTATTTATGAATTG
ATTCATAATGACCGAGTTATTGGAGGCATAAACCCTGAATCAACAGAGAAGGCCAAAGAA
TTCTATTCTAAGTTTGTCAAAGGAACTCTTCATGCTACTAATTCTAAAACAGCAGAATTG
TGCAAACTTACAGAAAACTCAAGCAGAGACTCTCAGATAGCTTTTGCCAATGAATTGTCT
ATTATCTGCGATAAGGCAGGCATTAACGTATGGGAACTCATCAATTTGGCAAATAAACAT
CCACGAGTTAATATACTTCAGCCTGGCTGTGGCGTGGGAGGTCATTGCATTGCAGTAGAT
CCCTATTTTATCTCAGCAGAATTCCCTGCTGAAAGCAAGATGATACAATCAGCTCGCGAA
GTAAACAACTATAAAGCCTTCTGGTGTGCAGAAAAGGTAAAGAATGCCATTCTAAAATTT
GAACTTCAAAACAACCGCAAACCAGTGGTCGCTATGATGGGATTGGCATTCAAACCCAAT
ATTGATGATTTGCGTGAAAGTCCAGCAAAATATATTGTTACACGAGTAATGCAAGAAAGC
AGTAATGCAGACATCCTTATTGTGGAGCCAAACATTCAAGAACACAAAGTATATAAACTG
ACTGATTACAATGAAGCTTATAACAAAGCAGATATTGTTGCATTTTTAACTGCCCACAAT
GAGTTCAAAACACTCCCATGGACTGACAGTAAGGTTATTTTAGACTTCTGTGGTATTTTC
AAAAAATGA
>89B_gene_id_240
ATGAAAAAAATATTATTTTTAACTGATAATTTTCCACCTGAAGTGAATGCACCAGCTTCC
CGTACTTATGATCATTGTAAAGAATGGGTCAAGTCTGGTGCTGATGTAACGGTCATAACA
TGTTTCCCTAATTTTCCTCAGGGGCATGTTTATGATGGTTACAAAAATAAACTTTGGCAA
AAGGAAATCATAGATGGCATAAAGGTCATAAGGGTTTGGAGCTATATTGTTCCTAACAAA
GGTTTTATTAAGAGAACCCTTGACTATATAAGCTATTCATGCACTTCTTTTCTGGCTGGA
TTATTTATTAAAGCAGACATTATAATTGCAACTTCACCTCAGTTCTTCACTGCTTTGTCA
GGCCGAGCTCTCAGCAAATGGAAGAGATGTCCATGGATAATGGAAGTTAGAGATTTGTGG
CCAGAAAGCATAAAAACTGTGGGGGCGATGAAAGATAACATGTTTATTCGTTATTTTGAA
TGGCAAGAAAAAAGATGTTATAAGTCTGCCGCAAAAATAGTTGTTGTAACAGACTCTTTT
AAAAAGAATCTAATCAATAGAGGTATTTCAAGCGACAAAATCGATGTTGTAAAAAATGGG
GTAAACAGAGCGATGTTTGCGCCACGCCCTAAAAATACCGATTTGTTAGAAAAACTGAAT
TTGAAAGGTAAAACGATCATTGGGTATATTGGAACCCATGGTATGGCGCACAAATTAGAT
TTTATACTGTTTTGCGCTAAGAAATTAGAAAATCACCCCAATATTCATTTTCTACTTATC
GGAAACGGTGCAATGAAAAAGGATTTGTTAAAGATAAAAGAACAATTGGATTGTAAGAAT
GTAACCATGCTTGATTCTGTTCCTAAAGAAGAAGTGGCAAATTACATATCTATTCTCGAC
GTTTGTTTGATTAATCTTAAGAAATCTCCTTTATTCAAAACTGTTATTCCTTCAAAAATA
TTCGAGAACGCTGCTATGCAAATACCTATACTCATGGGTGTTGAGGGAGAGGCAAAAGAA
ATAATTACAAAGTATGGCGCAGGAGAATGCTTTGAGCCAGAAAATGAGGAAGACTTCAAC
CTTAAGCTACATAAAATTCTTGATAGAGAAAAATACGAAGGATATAAAGAAGGCTGTAAA
AAATTAGCTTTGGATTTTGACAGGAAAAAACTTGCTGCAAAAATGTTGAATATAATCAAT
CAAATTTAA
>89B_gene_id_241
ATGAACAATCCAAAGCGCATCCCATACGGCATGATGAATTTTGTGGCGTTGAGAGAAGAA
AACTGTTATTATGTGGACAAGACGAGGTTTGTTGAAGAAATAGAGCATGCCAACATGTAT
TTCTTCTACATACGTCCTCGTCGTTTTGGGAAGAGTCTTACCCTTTCAATGTTGCGTCAT
TATTATGATGTGAATGAGGCTGATAAATTTGAAACATGGTTCAAAGGATTGTATATAGGT
GAGCATCCTACACCTTTGCATAACAGCTATTTAGTACTGTATTTTAATTTCTCTGTTGTC
AATGGAGAAATTAGTTCCTATAGAGAGTCTATGGATTCGTATTGCAATACGGTCTTTACT
TCTTTTTGTGAGAAGTATTCACGGCTTTTGCCGGAAGATGCCTTGATAAAACTGAAGGAG
AAAAAGGGAGCAGTAGAACAACTTTATTGTGTGTGCGACCTTTGTGACAAAGCAGGTCAA
AGTCTCTATCTCTTCATCGATGAGTATGATCATTTCACTAATACAATACTTTCAGAGGTT
GCGCGTCAAGATGACTATGCTTCGGAGACACATGGTACAGGATATCTTCGCTCCTTCTAC
AACGCAGTTAAGTCAGGTACAGATTCAAGCATCAAGCGAGTATTCCTGACAGGAGTGAGT
CCTGTGACGATGGATGATCTTACAAGCGGTTTTAATATAGGAACCAATTATTCACTCGAT
TCTCGTTTTAACGAGATGACAGGATTTACAGAGGTAGAAGTACGTGCCATGCTGCAAGAG
TACTCAGAATATTATGATTACAATCATTCTATTGATGAATTGATTCAGATAATGAAGCCT
TGGTACGACAACTATTGCTTCGCCAAAGAGTCTTACGGAAAAACTACAATGTATAATTCC
AATATGGTTTTGTACTTTATGGATAAATATCTCAATAATGGTTGTGTGATTCCTGAGGAC
ATGTTAGAGGAGAACATCCGTATTGATTACAATAAGCTTCGTATGCTTATTCGTAAAGAC
AAAAATTTTACCCATGATGCATCTGTCATTCAAGACTTGGTAACTTGTGGCTTTGTCGTA
GGTGAGTTGAAGGCAGGTTTTCCTGCAGAGAGAATCTGTGAGCCCGACAATTTTATTAGT
CTTTTGTACTATTTCGGTCTTGTTACAATAGCAGGAACTTATCGTGGAAAGACCAGGTTT
GTGATACCTAATGAAGTAGTGCGTGAGCAGGTTTTCAAGTACCTGTTGGATACTTATAAT
GAGAACGGATTGTCCGTAGATGTCCGTAAGCACGACGGATTAGAAGAAGGATTGGCTTAT
GATGGTAATTGGGAACCCTATTTTCAGAACATATCAGACACCATTTATCTTTTTTCCTCA
CAACGTGACAAACAGAAAGGCGAGTCGTTTGTACATGGTTTTACCTTGGCAATGACTTGC
CAAAATCAGTTCTATAGACCAGTATCAGAATACCCTAATCAGGAAGGGTATGCTGATATT
TTCCTCTTGCCATTGCTTGACATTTATAAAGATATCCAGCATTCCTACGTGGTAGAATTG
AAATACGTGAAGTCAAATGCTTCAGGAGCAGAGATAGAAGTAAAAACTCATGATGCGGAG
AAACAAGTATGTAAGTATGCAGAAACCGAAATGGTAAGGTTGGGTGCGAGGAGCACTCAT
CTCCATCGTATTGTGATAGTATATCGTGGAGTCGAAATGGTTGTATGTAAAGAATTATAG
>89B_gene_id_242
ATGAGCACAATCTGTGGATTTATTTTTATCCCAGTACTGCTCAATTTCTGCAAAGAAAAG
AAACTATACGATATACCCAACCAAAGAAAGGTACATAAATGTTTGATTCCACGTTTGGGT
GGTATTGCCTTTACTCCCAGCATGTTACTGTCTTTCCTCATTGTCACTCTGATCATGAGT
TCGGAAGCACAAGGACAAAAACTGCAGGTGAGCACATGGACTTTAGGCTTACTCATCAGC
CTTCTGCTTATCTACTCGGTAGGTATAGTAGATGATCTCATTGGTCTGAATGCTAAAATC
AAATTTGCTGTTCAGATTATTGCTGCAAGTATTCTGCCAGCATGTGGTCTATATATCAAC
AACTTATATGGATTATTCGGTATCTATGAGATACCTTTTTATATAGGCGCTGTACTCACA
GTTTTGCTGTTGGTGTTTGTGGATAATGCCATGAACCTCATCGACGGAATAGACGGACTC
TCTGCGGGACTATCTATCATCGGACTGACAGGATTCTTATACATATTTTTCTCAACCGAC
CTGACTGCCTACTGCATATTGATTGCAGGCCTCGTAGGTGTGCTTATCGCTTATCTGCGT
TTCAATTTGTTTGGAAATCCCGAGAAGAACCGTAAGATATTTATGGGTGATGCAGGAAGC
CTGACTTTAGGATTTATCATGGGATTCCTTTTCGTTAAATCTATGATGCATAATCCCCAT
ATCATGCCATTGTCTTCAGAAAGAATCGTACTGGCATACAGTCTGTTGATTGTTCCCACA
TTTGATGTGATAAGGGTTATCATTCATCGAATACACTATAAGAAGCCTATCTTCGATGCT
GATAAAAGTCATATACACCATAAGTTCATGTCATTAGGAATGAACCAGCATCAGGCTCTC
ATTGCCATTCTGATACTCCAACTGGGATATATCATCTTCAACCTTTTACTGTTCCACATC
GGATGCAACTTCACTTGGATTCTATGTATTGACATCATTACATACACCCTACTCCATATA
TTCACAACTCATCGCATACAAAAAGCAAAGAAATGA
>89B_gene_id_243
ATGAAAAGAACGACAGACTTTATCATAGCGGGTATTTGCCTCGTCGTGTTTTCTCCGCTC
ATGCTTATTTGTGCGCTTTGCATCAGATGGGAAGATGGTCTTCCTGTCATCTACAAGCAG
GAAAGGATAGGTCTGCATGGCAAGCCTTTCTACATCTATAAGTTCCGTTCCATGAAGATT
GATGCAGAGAAGGACGGGCCCGACTTATTGGAAATAAAGGGCGACCCGAGACTTACGAAA
GTGGGACGTTTCCTAAGGGCTCATCACCTTGATGAATTGCCTCAGCTGTGGAATGTGTTC
AAAGGGGATATGTCGTTCATCGGTCCGAGACCGGAGAGGAAGTTCTATATCGACCAGATC
ATGGAGCACGATTCACGATACCAGTTCCTGTATCAGATTCGTCCAGGCGTCACTTCCTAT
GCCACACTGTATAATGGCTATACGGATACGATGGAGAAGATGCTGCGACGTCTGGAACTC
GACCTTTACTATCTGGAGCATCGGTCGTGGTGGTTTGACGCCAAGATATTGCTGAAAACT
TTCTGCAATATCGCTTTCGGAAAGAAGTTCTAA
>89B_gene_id_244
ATGGCTCACAAAAATAATCATTTGGTAATCATGGCAGGTGGAGTAGGCAGTAGATTCTGG
CCTATGAGCACCGAGGAGAAACCCAAGCAGTTTATAGATGTACTTGGTACAGGTCGTACT
TTGTTACAACTGACATTCGACAGATTCGAAGGTATTTGCGACCCAGAGAATGTGTGGGTG
GTTACAAACAAAAAGTATGCAGCCCTTGTACAGGAGCAATTGCCCGAGATTCCTGCGGGC
AACATCGTGCAGGAACCATGTCGCCGCAATACGGCTCCATGTGTTGCCTACATCAGTTGG
CGAATCAAGGAGAAGGATCCCAATGCCAATATTGTCGTTTCACCTTCCGATCATATTGTT
GCCAACAGTAATGAGTTCAGACGAGTTATTATTTCTGCACTCAAGTTTACTGGCGAGACC
GACAGTATTGTAACCCTTGGCATGAAGCCAACTCGTCCTGAGACGGGATATGGCTATATA
CAGGGTGATCTTCGTACACCTTCTGCCCGTAACAAGGAGGTATATCGTGTAGATCAGTTT
CATGAGAAACCAGACCTGGAAACCGCCAAGAAGTATCTTAGCGACAAGAACTTCTTCTGG
AATGCAGGAATCTTCATCATGAGTGCAGCCACCATAGTGAATGCTTTCCGTGTATATCAG
CCAGCCATAGCTAAGATATTCGAGAGCCTGCGTCCTATTTATGGCACACCACAGGAGCAG
GAGCAGATAGACCTGAGATATCCTGAGTGCGAGAATATCTCTATCGACTATGCCATTATG
GAAAAGGCAGAGGGGATTTTTGTCTTCCCTGCCAGTTTCGGATGGAGCGACTTGGGTACA
TGGGGCAGTTTGCTGGCACAGTCACGTCGCGACCTGTATGGTAATGCCACTATAGGCAAA
AATATCCAGATGATAGAGTCAAAAAATAACATTGTTCATACTTTAAACGAGAAGAAGGTT
GTCATTCAGGGGCTCGAAGGCTATATTGTAGCCGAGGAAGACGGAACGCTTCTTATCTGC
AAGATGTCGGAAGAACAGCGCATCAAACAGTTCTCGGGAATGAATTAG
>89B_gene_id_245
ATGGCAAGAAGATATTTATTGGGCTTTGACGTAGGCTCCAGCTCTGTGAAAGCATCTCTT
ACAGATGTAGACAGTGGCGAAATTGCAGCATCAGCTTTTTATCCTGACCATGAGGCTCCT
ATCATGGCTGTAAAGGCAGGATGGGCAGAGCAAGACCCACAGATGTGGTGGGACAATGCC
AAGCTGTCGCTTCAGAAAATTATGGCAGAGACTGGTGCCAAGGGAGAAGATATCCTCGCT
ATAGGTATTTCATATCAGATGCATGGCTTGGTGTGCGTGGACAAGCAGCAGAACGTGTTG
CGTCCAAGTATTATTTGGTGCGATTCTCGTGCCGTGCCTTATGGTGATAAGGCTTTCCGT
GATATAGGCGAAGAGCGTTGTCTGCAGAGCTTGCTCAATTCACCAGGCAACTTTACTGCT
TCCAAATTGGCTTGGGTCAAGGAAAATGAGCCAGAGTTGTTTGACAAGATTGACAAAATC
ATGTTGCCCGGTGACTATCTGGCTATGAAATTGTCGGGCGAGGTAAAGACAACCATCAGC
GGACTTTCTGAAGGTATGATGTGGGATTTCAAGGAGAAGAAACCAGCCAAGTTCCTGCTT
GATTACTACGGATTTGACGAGAGTGTGCTGGCCGACATCGTTCCTACTTTCTCAGTACAG
AGTGTAGTTTCCAAGGAGGCAGCTCAAGAGTTGGGACTCAAGGAAGGCACACCTATCTCA
TACCGTGCAGGCGACCAGCCAAACAATGCAGTCAGTCTGAATGTGTTCAATCCTGGCGAG
ATAGCAAGTACTGCCGGTACTTCAGGCGTAGTATATGGTGTGCTCGGAGATGTGAACTAT
GATCCTCACAGCCGTGTCAATACCTTTGCGCATGCCAACTATACCAAGGAACTCGACCGT
CTGGGTGTGCTTCTTTGCATCAATGGTACGGGTATTCTCAATGCATGGGTACATCGAAAC
ATCACACCTGATGTCAGCTATGCCGATATGAACGATTTGGCTGCAGGCGTGCCTATCGGA
AGTGAAGGAGTGCGTATCATACCATTCGGCAATGGAGCAGAGCGTGTGCTTGAGAACAAG
GAAGTGGGCTGCTCTATCCGTGGCTTGAACTTCAATAAGCACAATCGAGCACATATTGTG
CGTGCTGCACAGGAAGGCATTGTCTTCAGTTTCTGCTACGGAATGGAAATTATGCAGCAG
ATGGGTATGGAACTCAACAAGATTCATGCCGGAAAGGCTAATATGTTCCTGAGTCCTTTG
TTCCGCGATACGCTTGCCAGCGTGAGTGGAGCCACCATCGAATTGTATGAGACTGACGGT
AGTGCTGGTGCTGCTAAGGGTGCTGGTATTGGTGCAGGAATCTATAAGGATCATAATGAA
GCTTTCGCTTCGCTCAAGAAGTTGGCTGTTGTAGAGCCTGATGTAGCCCATCGCGATGCT
TACAAGGAGGCTTATGAGACCTGGAAACAGGAACTGAACAAGTTGTAA
>89B_gene_id_246
ATGGACATAACGGAACAAACAATCTTACAGGTGGAGCGCTTTTTAAGAAAAGTGGCTCAG
AAGTTTCCTGAATCAGAGGAAACTTCCGTGTTGACAGACATTCATGTGCGTGTATCTCAA
GACAGCGGTGAACTGCTGGCTTTTGATGACGACGACCAGGAAATAACACGTTGTGTGGTG
GAGCAATGGATAGACAACAAAGATGAGAATTTCTATGATGAAGTTGCCAAGATTCTGCGC
GAACTAATGAGAAGGAATGCCGACCTGATAGACTCGTTGGGTATTTTGAAACCCTATAGC
TTTGTTCTTGAGGACGATGATAAGGAAAACCTCGGTGAGCTCTATCTTGCAGACGATGAT
ACAGTTATTGTAGGTGGCGACTTGATGGAAGGACTCGACAGCGACCTTGACAGCTTCTTT
GATGATTTGCTGAAAGAAGACTCGTAA
>89B_gene_id_247
ATGAAAAAACTAAAGACAATCTTTACAGTAGCAGTCATGGTTGCTCTCTTGCTGCAGGCT
GGTACAATGAAGGCTCAGAACAAGCGAGAGTTTCGTGGCGTGTGGATACAATGTGTGAAC
GGACAGTATCTGGGAAAGACGACAGAACAGATACAGAACATGCTTAGTAGCCAGCTCGAT
GAACTGCAGAAGGATGGTGTCAATGCCGTTATTTTTCAGGTGAGGGCAGAGTGCGATGCT
CTCTATGAAAGCAAGTTGGAACCTTGGAGCCGATATTTGACAGGAAAGCAAGGAAAAGCT
CCGTCTCCTTATTGGGACCCTTTGCAATGGATGGTGGAGCAGTGTCATCGTAGAGGCATG
GAACTGCATGCCTGGATCAATCCTTATCGCGCCAAGCACGGAGGAACTCCTATGGAACAG
CTGGCTTCCAGTAGTGTGGTGGTGCAACATCCTGAGCTCTGTTTCTCGTATGATAATCTG
GTGCTGCTCAACCCCGGTCTGCAGGAGGCAGCCGACTATACTTGTCGTGTGGCAGCCGAT
ATCGTGAGCCGATACGATATCGACGGATTTCACATCGACGATTATTTCTATCCTTATCCT
GTAGCAGGCAAGCAGATTCCAGACCAGCAGCTCTATCAGCGCATGAATCATGGCTTTTCC
AATATTCAGGATTGGCGACGCGACAATGTAAGCCGTTTTGTGAAGCAATTGGGAGAGACC
ATCCATGCTGTAAAGCCCTGGGTGAAGTTCGGTGTTTCACCTTTCGGTATTTATCGCAAC
AAGCGCAACGACCCTAACGGAAGCCTGACCAATGGTCTGCAAAACTATGACGACCTGTAT
GCCGACGTACTGTTGTGGGTCAACAATGGATGGGTCGACTATAATGTGCCGCAACTCTAT
TGGGAGATAGGCAATCGTGCTGCCGACTACAAGACGCTTATCACTTGGTGGAACAAGCAT
GCATCGGCACGCCCATTATATATAGGTGAAGACATAGAGCGTACTGCTAAGTATGCCGAC
CCGGATAATCCAAAGAGTCATCAGTTGCCAGCCAAACATCGTCTTCACCAGCAGATGCCC
AATGTGAAGGGAACCGCGCTGTGGTATGCCAAGACTGCTGCCGACAATGTGGGCAACATC
GGTCATACGCTTCGCGACTATTATTGGCGTACGCCAGCCCTTCCTCCTTTGATGCCATTC
CTGGATGACAAAGCACCAAAGAAAGTGAAAGGTCTTAAACTCGTATGGACCGAAAACGGA
CCGCAACTTACATGGAAGGCTCCAAAAGGAAAGAAGTGGGGCGACGTGGCAAATCGCTAT
GTGATCTATCGATTTGAAAAGGGCGAGAAGGTAGACCTCTCGAAAGCTTTAAATATTCTC
AAGGTGACTTATGACGAATCTTTTAAGTTGCCATATGTGAAGGACAAACGATACACCTAT
GTGGTAACAGCTCTTGACCGTGTGGGCAATGAGAGTAAGGGCAAGAATAAAGCCGTTTCG
TTTTAA
>89B_gene_id_248
ATGAATATACAACAAGACCCAGAATTCATGATGACTCTTCAGAGGGTTGTCGAGTTCGTT
GGAACATTTGCCTTTGCTTTGTCGGGCATTCGTCTTGCAGCCTCTAAGCATTACGACTGG
TTGGGAGGTTTCGTGTGTGGTGTGGCTGTGGCCATAGGTGGAGGAACTATCCGTGACGTA
ATGCTCGGCGTGCGTCCTTTCTGGATGCTGAGTCCCATCTATCTGATATGTACGCTTATG
GCGCAGGGTGTCGTCATCGTGTTTCACCATTATCTGAAAAGACTCGATAATACGTGGTTT
CTTTTTGATACATTGGGATTGGCACTGTTCAATATAGCCGGCATACAAAAGACGATAGAC
AGTGGTTTCCCCTTTTGGGTGGCCATCATCATGGGCTGTATCACAGGTGCGGCTGGTGGA
GTTATTCGCGATGTGCTGCTTAACGAGGAACCTGTCATCTTCCGAAAGGAGATATATGCC
ATGGCGTGTATCCTGGGTGGCCTGACCTATTGGGCATTGGATTCGATGGGTGTTAGTCTG
TACGTCACAACGGCAGTGGCCTTTTTGGTGGTGTGTGCCATCCGCCTCATCGCTGTAAGG
TATCACATATCCTTGCCCAAGTTGCATGATGAGGAACCGGGAGAACCGAGACGGGAATAA
>89B_gene_id_249
ATGAGTGAACCATTAGCAGAAAGAATGAGGCCCCGCACATTGGCTGACTATGTAGGTCAG
AAACATTTGGTGGGTGAGGGAGCGGTGCTGCGCAAGATGATTGATGCAGGCCGAATATCG
TCGTTTATACTCTGGGGACCTCCTGGTGTAGGCAAGACCACGCTTGCCCAGATAGTGGCT
CAGACCCTGCAAGTGCCTTTCTATACGTTGAGCGCTGTGACCAGTGGCGTGAAGGATGTA
CGCGAAGTCATAGAGCGTGCCAAGAGCGGCAGGTTCTTCAATTCGGCTTCACCCATTCTT
TTTATTGATGAGATTCATCGTTTCTCCAAGAGTCAGCAGGACTCCCTGTTGGGTGCGGTG
GAGAAGGGAGTTGTGACGCTTATTGGGGCCACCACGGAGAATCCTTCTTTCGAGGTGATA
CGCCCGTTGTTGTCACGCTGCCAGCTCTACGTGCTCAAGTCGTTGGACAAGAAAGACTTG
GAGGAACTCTTGCATCGGGCTTTGACTCAGGACATAGAACTGAAGAAGAAACATATAGAA
TTACAGGAAACGGGTGCCTTGATGCGTTTCAGCGGTGGTGATGCCCGTAAGTTGCTCAAC
ATCCTGGAGTTGGTGGTAGAGTCGGCTGGTTCTGACGAGGTGGTTATTACCGACAAGATG
GTGGAGGAACAACTGCAGCAGAACCCCCTGGCCTACGACAAGCAGGGCGACATGCACTAC
GATATCATTTCGGCGTTTATCAAGAGTATACGAGGCAGTGATCCTGATGCAGCCTTATAC
TGGATGGCACGCATGATAGAAGGCGGAGAAGACCCGCAGTTTATCGCTCGTCGAGTCGTA
ATAAGTGCCTGTGAGGATGTGGGACTGGCCAATCCCAATGCCTTGTTGTTGGCAAATGCG
GCTTTCGATACCGTGATGAAGATAGGATGGCCCGAGGGACGTATCGCCTTGGCAGAGGCT
GTGGTCTATCTTGCCACCAGTCCGAAGAGCAACAGTGCCTATCTGGCTATAGATGCAGCT
TTGGCAAAGGTGCGCCAGACGGGCAACCTGCCTGTGCCCCTTCATATTCGCAATGCTCCT
ACTAAGTTGATGAGCGAACTGGGTTATCATGATGGATATCGTTATCCTCACGACTATCCT
GGACATTTTGTCGAGCAGCAGTATCTGCCCGATGCTATTCAGGACAGCCGTTTCTGGTTT
GCACAGCATTCGCCTTCAGAAGAACGGCTATACCAGTGGATGACTACTTGCTGGGGAGAA
AGATTTAAGTGA
>89B_gene_id_250
ATGAAAAAACATGTAACAACGATGAAGAAAGAAAAAGCATTGACACTCAAGACTCTGACA
AAGAGCAACGTATGGGACATTCAGGAGAACGACGTGTTCCGTCTTTGGGAAGCAGCCGAG
AAAGACTCCGACCTAAAAGACTGCCAGAACAAATACGTCGCTATTATCCGTAGCGCCTTC
GAGATAGAGGAAGTGAAGATAAACAAGCCTGAAGTCATAGAGAAATATAATCAGCGGGGC
TTCAAAGTAGGCGTCTTCCATATCAACGACAACAAGGTGAAGTATGCCATCAAGAAGCGC
CCTATCCTGCGTGTCACCGACCTGACATACGAGAACATCCGTCACATCAGCGCTGCCAAA
CTCATGGAGGTGCTTGAACGTAACTTTGGTGGTGGATGGGACAGTCTGCCACAGAGCATC
CAGGACATTATCCAGAGTGGCTTTGAAATCAGCACCACGACTCTGCCTAAAGACCGTCTG
CACAAGGCTGGCGGACTGTATGAGAAAAAGGTTAACGACGGATTCGAAGTTCTCGAGATT
CCTAAAGGATCATGGACCGAGGCTATCTTTGCCAAGGAGAAACCTATGGTAGAGAAAGTA
CGCATGAGATTCGATGACGACGATGAGCTCGACCGCGAGGATGAGTTGGCTGACCGCGAG
GAGGATGAGGATGCACCAGAGATTGAAGACCACTACAACGATCCAGATGAGGACGATGAC
GCCTTCGATGACGACAAGTTGACAGAAGAAAGCTATCGCACCACCTTCGAAGATCCTGAG
AACCTCGGTCTTGATGACGCAGAGGATGTTGCCGACGATGACGAATACTAA
>89B_gene_id_251
ATGAACGCATTAATTGGATTGATCGTACTCTTCGCAGTAGCTATCATCGGATGGGCTATT
GCCGAAATGAAGTACAAAACCTTCACCTTTACACGTTCCGAGAAGGATGTAGAGGAAGAA
GAACTATTGGAGAACGAGCATCGCGCACAGGAATTCAAGGAAATGAACATCCGCGACATC
ATGCGCAACAACTCCACCAATGGCTACAACGCAGTAGGATAA
>89B_gene_id_252
ATGCCGCCATTTGTATCTATCGGGCTGTCAGTTCCGCCCGAAAATGCAAGGATTTTCACT
GCGCAGGCTGTGCTTTTTATGATAAATGTAAGAATAATCAGAAAAAAGCAAGAAAAAATT
TGGTGGAATAAAATAAAAGCAGTACCTTTGCACTCGCTAATCAGAAATGATGTTGCAACG
CTACAAGGTGTCTTAACCGAGCGGTTAGGTAACGGTCTGCAAAACCGTGTAGAGCGGTTC
GACTCCGCTAGACACCTCAACAAAGGAAGTTTGTCTACAAACTTCCTTTTTTGTTTATAT
AACCCCCGACTCGAATCTTTTTTCATCGAAACCACTTGTTTCTTATCTTTTTTTAGTAAC
TTTGCCACCACAATAACAGAAGACAACATGGATATCATCAACAAATACTTTCCGAACCTC
ACGGACAGACAGAAAGAGCAAATAGCACAGCTTGACGCTCTGTACAGAGAGTGGAACGCC
AAGATCAATGTCATCAGCAGAAAGGACATAGACAATCTCTACGAACACCACGTGCTGCAC
TCCATGGCTATCGCCAAAGCCATCAACTTCAAAGACAGAACCGAGATTCTCGATTTCGGA
TGCGGAGGAGGCTTCCCTGGTATTCCTCTTGCCATCCTCTTCCCAGAGTGCCGATTCAAA
CTCATCGACGGTACGGGCAAGAAGATTAGAGTATGCAACGAGGTGGCTGAGGCCATCGGA
CTGAAAAACCTCAAGGCTGAACACCTGAGAGGAGAAGAAGAAAAGGGGAAATATGACTTT
GTGGTAAGCCGTGCAGTCATGCAACTGCCCGACTTGATGAAAATCATTAAGAAGAACTTC
AAGAAGACACAACAGAATGCCCTGCCCAACGGACTGCTCTGTCTGAAGGGAGGCAACCTG
AACGAAGAGCTCAAGAGCTACAGCCGGGTGGCTGAGATTACACCACTGAGTACCTTCTTC
GACGAAGAATGGTTTGCACAAGACAAGCAACTCGTCTACGTGCCCTGCTAA
>89B_gene_id_253
ATGCTTTCAGAGAACTGCTACGTGGTGAACGACGAAACCAAGGAGTGCGTCATCATTGAC
TGCGGAGCCTTCTATCCAGAAGAACGAAAAGCCATTACCGATTATATTACCGGGAATGGT
CTCAACCCCATACACCTGCTGGTGACACATGGTCATCTTGACCACAACTTTGGCAACGAC
ACCATCTATCAGGCTTTCGGACTCAAACCCGAGGTGGCACAGGCAGACGAACATCTGATG
AAAAACCTGCAGCATCAAGCTGAGTCATTCTATCAGATGAAGATAGACAACGTATTTCCA
CCCATCGGTCATTTCTTCGAGGACGGCGAGACCATACACTTCGGCAACCATGAGCTGAGC
ATCATCCCTACCCCAGGTCACTCTAAAGGTTCGGTCACCTTCTATTGCGAGGCTGAGGGT
ATAGCCTTCACTGGCGACACACTCTTCCAGAATTCTATAGGAAGAACAGATTTCCAGGGC
GGATCGATGTTCCAGATTATCAACAGCCTGCGTCTCCTGGCACAGTTGCCCGACAAGACA
AAAGTGCTGCCAGGACATGGCAACACCACCACCATAGGCGAGGAACTCGCCCATAACCCC
TATATGGACAGATAA
>89B_gene_id_254
ATGAGACAAGTTAACAAGGCAGAGAAAATCATCCTCGGCATAGACCCTGGCACCAATGTC
ATGGGCTATGGCGTGATAAAAGTCGTAGGCAACAAGGCGCAGCTGGTGGTGATGGGCATC
ATCGACATGCGCAAAGAAAACGACCCCTACCTGCGCTTAGGCAAGATTTTCGAACGGGTG
ACAGGTATTATCGATGAATATCTGCCCGACGAAATGGCGATTGAGGCACCCTTCTTTGGC
AAGAACGTGCAGTCTATGCTCAAGCTTGGACGGGCACAGGGAGTAGCCATCGCTGCCGCC
ATACATCACGACGTCCCAATACACGAGTATGCTCCGCTAAAAATAAAAATGGCCATCACC
GGACAAGGTCAGGCTTCCAAGGAACAGGTGGCTGGCATGCTGCAGAGAATGCTGAAGATA
AGCGACGACGACATGCCTAAGTTCATGGACGCAACCGACGCACTCGGAGCAGCCTACTGC
CACTTTCTGCAGATGGGAAGACCCGAGACCGACGCGCCACACTACTCCAATTGGAAAGAC
TTTGCCATACGCAACAGAGGCAAGGCTTCGACAACCGACAACACACTAACAGGCCCTCAG
GCCAAACTCCTGGGAGCTCTCAGGAAACATTAA
>89B_gene_id_255
ATGCAAACAATTATCAAGATTGAGAATGGCGTGACCCGTATGCCTGAATGGCGAATGGCA
GAGCCTGTCAACTTTACAGCCTGCGAGGGCGAGCATATTGCCATCGTGGGAAGAAACGGT
GGTGGAAAATCAATGCTGGTAGATATTCTTGTGGGCAGACATCCGCTGCTCATGCACGAT
CCCATATACGATTTCTCGCCCAGCAAGAAAACGCTTGTGAGCGACAACATCAAGTATATT
ACTTTCCGCGACACTTACGGAGGAGACAACGACCGAACCTACTTTCTGCAGCAAAGATGG
AACCAGCTTGAGATAGACGAGAATACGCCCATAGTGAAGGACAAACTGGAGGAAGCCTAT
CAGATGGCTGGCGAGGATACTCCCGAACGCAGAAAACTGCAGCAGCACATCTATGAACTC
TTCCATATGGACAAATTGCTCGACAAGTACATCATCCTGCTGTCGAGCGGTGAGTTGAGA
AAGTTCAAACTCGCCACCACCCTCTTCTCTGAGCCACGTGTGCTCATCATGGACAACCCA
TTTATCGGACTGGATGCCGATACCCGCGAACAACTCAAGCAGCTTCTTGCCACCCTCTCT
GCCGAACGTGCCCTACAGGTTATTCTGGTGCTCAGCAAGAGCGACGACATTCCGCAGTTC
ATCACACACATCGTGGAGGTTGACGGTATGAAGGTTGGCCGCAAAATGACCAAGCAGGAG
TATCTCGACTTACGCAAGCCTGTTCCTGATCATGTCCTTTCGCCAGCCCAGCAACAGGCT
ATTATCGACCTGCCCTACAGCAATCGAGAATATCATAACCAGGAAGTGGTCAAGATGAAC
AAGGTAAGCATACGCTACGGACGTCGCACCATACTGAAAGAACTCGACTGGACAGTCATG
AATGGTGAGCGATGGGCACTGAGCGGACAAAACGGAGCAGGCAAGTCTACCCTTCTCAGC
CTTATCTGTGCTGACAATCCTCAAAGCTATGCCTGCGACATTGCTCTCTTCGGAAACGCA
CGAGGAAGCGGTGAAAGCATCTGGGACATCAAGAAACACATCGGCTATGTGTCACCAGAA
TTGCACAGGTCTTATCAGCGCGACCTGCCTGTAATACGAATCGTGGCAAGTGGACTGAAA
GACTCGGTAGGTCTTTATGTGAAACCTAACGAAGAAGACTACGAGAAGTGCCGCTTTTGG
ATGGAAATGTTTGGACTCAAAGACATGGAGGAACGTGGATTTCTGAAACTGTCGAGCGGA
GAACAACGACTGGCCCTTCTGGCAAGAGCCTTCGTCAAAGACCCCGAACTGCTCATACTC
GACGAGCCCTTGCATGGACTCGACAACTACAACCGCCGACTGGTAAAGGACATCATCGAG
GCGTTCTGTAAACGACAGAACAAGACTATGATCATGGTTACCCACTACAAGGAAGAACTG
CCAGCGTGCATAGACCACAGCATCTTCCTCGTCCGACACGATGAGTAA
>89B_gene_id_256
ATGAAAAAGTTCATATTTCTTATAGCCGTATGCTGCCTCACTACGACAGCCACTAAGGCA
CAGGATGTGCTCAACGAGATAGTAAAGACTTCTCTCAGCATCACCAACGACACCACACTA
AGCCGCGAGGTACGAAAGGCTGCCGTGTTCAAGTATGATGCCATGACTTATCTGCGCTCC
AAGGTGTTGCCCCCCAACGTTCTGTTGGAGCAGAAAATCAGTGCAGACTCCCTCAATGCC
TGTATCAAGATGCTCAACGAGCAGGCTTACGCCATGAATCAGTATGTGACTCTTTATCAA
AAGCGACTCTCTGAAGCCAAGAAGCGCAACAAAGGCATGGTGAGAAGCCTCTTCAAGCAA
GCCACCATCGACCACAAACTGTTCAACGACAGCGATACAGAAATCACACTGGCTTACTTC
AACCGTTCCGACTATCCCATCCAGTTCTGCCTCGACTGCGACTGGATCAAGACACTCGCC
TTCATCCGCTCTATCGACTGGAGCAAGATTTAG
>89B_gene_id_257
ATGTCAATTCTTGCCAGGATTCTTGCCGAGAAGAACAATATGACCATTTCGGAGGCAGAG
ACTTTCATCAAGCAGATGTTTGAAGTGGCTAATAGTGTGATGCAAGCCGACAAGCAGTTG
AAAATAAGATGGCTTGGCACTTTCAAGGTGATGTCTGTCAAGGACCGTGAGAGTGTGGAT
GTCAATACAGGTGAGCGTATCGTCATTGGTGGTCGTGATAAGATTACCTTCACTCCTGAC
AATATCCTGAAGGAGATTGTCAACAAACCTTTTGCCCAGTTCGAGACGGTGGTGGTTAAT
GATGGTGTTGATTTTAGCGAGATTGACAGAAAGTTTGCCTTCGAGGCCAAAGAGGAGGTG
TCTGCACCTTCTGATGAACAACAGATTACTGAAGAGTCGGAGACTTCGCCCGTAGATAAG
TCGGAAACCATTCCCGCTGTAGCTGAGATATCTGACGAACCAGAGCTAAAGGAAGATGCC
GTATCTGGAGTAACAGTTCAGTTAGAGGATTTATCTGTTGTTTCCGAGGAAGCCGAGGAG
CCCGTATCGGAGATTGAAGAGAAAGAACAGCCTGTTGCTGATGCTCAAGAGTCTGAACAG
CCTGTAGTGAAGGAGGCTCCCGTTCAGACTGTTAATGCATCTTCTGTTCTGGAGGAAACA
GCAGCCTGCCGTCCCGAAACAAAAGCTCCTGTTTCTCAAACAAAGCAGACTGTCCCTGCC
GGTAATCCCGAGAATGCAGTCGAAGAGGAAGAGGACGATGAAGCGTCTTCTTCGGATAGA
AAGCATTATTTCATGCTTCCACGTTATGTCATATCTGTAGCAGTCATTCTGATTTTGCTC
TTGATAGGAGGTATCGGCTGGTTCGCTTTCAACTATGGTAAGATGCAAGCCCAGCGCAAT
CATCTTGCCTTGCAGTTGGAGGAAATGCAGAAGGTACGTATGGCAAAAGACAGTCTGGCA
CAAACTCAGACGGATGACTTGCGCACCAAAGCTCTGCAAGACAGTGCTCGTTTGGCTCAG
TCTGCTGAGGTGTTAAATGGAGTTGATGAGCATAATGCCGCTGCTCAGGCAGACAGCCTC
AGGAAAGTTGCTGCAGCAAAGGAGACAGCCTCTAAGCAACAGGCTGAAGTTACCAAGCAA
AAAGTCGCTGAAGCTGCAGGCAAGCAGAAAACTTTGAAAGAAGCTAAGCAGAAAGCGGAG
GCGCAGGCTGCAAGCAAGTATGATGCCGATCCGCGTGTACGAACAGGTGCTTATCGCATC
TTGGGTGTGGATCATACGATAGTTGCCAAGAGTGGTCAGACCTTGAGCAGTATCAGCAAG
TTGTATCTTGGTCCAGGTATGGAGTGTTATCTTGAGGCTGTCAATGGCGGCGCTATCGAC
GTGAAAGCTGGTCAGAAAATCCATATACCAAAATTGGCATTGAAGAAAAAGAAATAA
>89B_gene_id_258
ATGAACAATAAAGAATATATAGCAGAACTTGCTCGCCAGACGGGTTATTCGCAAGAGGAT
ACACAGAAGTTGGTGAGAAAAGTGATTGATGCAATGATCTCTCAGTTCGAAGAGGGAGAA
ACTGTTGCTATCCCTAATTTTGGAACCTTTGAGGTCAAGAAGCGTATGGAGCGCATGGTT
GTCAATCCCACAACCAAGAAGCGTCAGCTCGTACCGCCCAAGTTGGTACTTGCCTTTCGT
CCTGTAGCTGCCATCAAGGAAAAACTAAAGAATGGAGGAGTCGGAGATGAATAG
>89B_gene_id_259
ATGCCGTCGTTAAAAGAGATTAAAACTCGCATCGCCAGCGTCAACAGTACCCGTAAGATT
ACGAGTGCCATGAAGATGGTGGCTTCGAGCAAGTTGCATCATGCTCAGGTAGCTATTCAG
AATATGCTGCCTTACGAGAATATGCTGGAGCATATCCTCAAGAGCTTCTTGGTCAGTACT
CCCAATGTGGATCACGAGTTGCAGGTGGAGCACAAGGTAATCAAGCGTGTGGCTTTGGTG
GTTTATAGTTCCAACAGCAGTTTGTGTGGTGGATTCAACTCCAATGTCATCAAGATGATG
ATGCAGGCGGTGGACGAGTATAAGGCTCAAGGCATTGACGACATCACGGTTTATCCTATA
GGCAGAAAGGTGGCTGAGAAGGCACAGAAGTTAGGACTGAAGACTGGCGGCAATTTCATG
GATCTTGCCGACCATCCCAATGCACAGGCTTGTGCCGACATCGCCCAGAAGCTTGCACAG
CAGTATGCTGCTGGCGAACTCGACAAGGTGGAGATGATTTATCATCACTTCAAGAGTGCC
GGCTCACAAATACTGACCCAGAAGACTTTCCTGCCTATCGACCTCTCTACTGAGGCTATA
GGAGGAGACAACGACCGCGACCTCACATCCAATATGGTTACGGCGAAGGCTCAGGAATAC
TTGCGCAAAAAACAAGTTGAGGATGAAGAACGTCAGAAGTCAGAGGTAAAGCCTCTGAAC
GATGACTTCATTGTAGAGCCTGACTTGGAGACGGTTTTGGGTGTGCTCATTCCTAAGCAG
TTGCGATTGATGATTTACACTGCCCTTCTGGACAGTCAGGCCAGTGAGCATGCCGCCCGA
ATGGTAGCTATGCAGACTGCAACAGATAACGCCGATGAACTCTTGCGAGAGCTCAACCTG
CAGTATAACAAGAGTCGTCAACAGGCCATTACGAATGAATTGCTCGATATTGTGGGTGGT
AGCGTGAACAATTAG
>89B_gene_id_260
ATGTCAGATAAAATTAAACCAAGTGAGGTGTCTGAAGTTCTTCAGCAACAACTACAGGAG
GTGAATGGCTCTCAGCAGTTTGACGAGGTGGGTACAGTGCTTACTGTCAGCGATGGCGTG
GCACGTATATATGGACTTCGTAATGCCGAGGCTAATGAGCTTCTTGAGTTTGAGAACGGC
ACCATGGCAATTGTCATGAACTTGGAGGAAGATAATGTAGGTTGTGTCCTCTTGGGTCCA
ACAGCTGGCATCAAGGAGGGACAGAGCGTAAAGCGTACACATCGTATTGCCTCTATCCGC
GTGAACGACAATTTCTTAGGACGTGTCGTTAACCCTCTGGGTGAGGCCATTGACGGACTG
GGAGATATTGATCTTACCGACTCTTTCGAGATGCCTTTGGACCGCAAGGCTCCTGGTGTG
ATTTATCGACAGCCAGTAAAGGAACCTCTGCAGACAGGTTTGAAGGCTGTCGACTCCATG
ATTCCTATTGGTCGTGGTCAGCGTGAGCTTATCATCGGTGACCGTCAGACGGGTAAGACT
GCCATAGCAGTAGACACCATTATCAATCAGAAGAGTTTCTATGAGGCTGGTAAGCCTGTA
TATTGTATTTATGTAGCTATCGGTCAGAAAGCCTCTACCGTTGCTGCATTGGTACAGAAC
CTCAAGGAGCATGGCGCTTTGCCTTATACCATTATTGTAAGTGCAACTGCTGCCGACCCT
GCTGCGATGCAGTATTATGCTCCATTCGCGGGAGCTGCTATCGGTGAGTATTTCCGCGAT
CGTGGATATTCCGCTCTCGTAGTATACGATGACTTGAGTAAGCAGGCTGTGGCTTATCGT
GAGGTATCACTGATTCTTCGTCGTCCTTCAGGACGTGAGGCTTATCCTGGTGATGTCTTC
TATCTCCATTCTCGTCTCTTGGAGCGTGCTGCCCGTATCAACGACCAGCAGGAAGTTGCC
GAGCAGATGAACGACCTGCCTGAGTGTATGAAGGGAAAGGTAAGAGGTGGTGGTTCTTTG
ACTGCTCTTCCTATTATCGAGACACAGGCTGGTGACGTTTCAGCCTATATTCCAACCAAT
GTGATTTCTATCACCGACGGTCAGATCTTCCTGGAGACCGACCTCTTCAACCAGGGCTTC
CGTCCTGCCATCAACGTGGGTATCTCTGTATCTCGTGTGGGTGGTTCTGCTCAGATCAAG
AGTATGAAGAAGGTGGCTGGTACCTTGAAGATTGACATGGCTCAGTATCGTGAGTTGGAG
GCTTTCTCTAAGTTCTCAAGCGATATGGATGCTGTGACTGCTATGACCTTGGACCGCGGT
CGTAAGAACGACCAACTCCTTGTTCAGCCTCAGTATCGTCCTATGCCAGTAGGTGAGCAG
GTAGCCATACTCTATTGTGGTGTACACGGATTGATGCACGACGTGCCTATGGATAAGGTT
CGTGAGTGTCAGGACCAGTTCCTTGATGCTATGCGCAGCCAGCATGCCGATGTTATCGAT
ACTTTGGCTGATGGTAAACTTACCGATGACTGTATCAAGGTTATCGAGGAGACCATGGCT
AATGTTGCAGGACAATATAAAGCGTAA
>89B_gene_id_261
ATGGATATAGGTGTAATATCGGTGCGTTATGCCCGTGCCCTCATCAAGGCGGCACTCGGC
ATGAAGCTCGAAGATCAGGTTTATCAGGAGATGCAGACGCTCTACAAGAGCTACATCGAC
GTGCCTGAACTGAGATTTACGATAGACAACCCTATGCTTTCCAAAGACAAGAAGCAAGCA
CTTCTCATTACAGCTCTTGGCAAGAAGCCATCTGAGTTGAGCAAGAAGTTCATTGCTCTC
GTCTTGAAAGAGGATAGGGAGAGCACCCTGCAATTCATGGCTGCTTCGTATATCACTCTT
TACAGGAAACAGAAGAACATCATCCGCGGTAAGCTGATAACCGCCACTGCTGTCGATGCC
TCTACTGAGGACAAGATGCGCAAGATGGTGGAACAGAGAACGCAAGGTACTGTGGAGTTC
AAGACTGAGGTGAACCCTGAACTGATTGGTGGTTTTATCCTTGAGTACGATACTTACAGA
ATGGATGCGAGCGTGAAGACTAAGCTCAACAACATTCTGACACAGCTCAAAAAGTAA
>89B_gene_id_262
ATGGATTTATTGATTCCTGATAGTGGTTTGCTTTTCTGGATGACGTTGGTCTTCCTCATC
GTTTTCCTCATCCTCTGGAAGGCAGGATTTCCTGCCATCATTAAGATGGTGAATGATCGT
AAGGACTACATCGACGAGAGCTTGCGTAAAGCTCACGAAGCCAATGAGAAGCTTGCCAAT
ATCCAAAAAGAAGGTGAATCCATCTTGCAGGAAGCTCGCGAGAAGCAGGCTGCCATCCTC
AAGGATGCTGCAGAAACTCGTGATGCCATCGTAGAGAAAGCCCAGGACAAGGCACGCGAA
GAAGGTGCTCGACTTCTCTCTGATGCCAAGACGCAGATAGAGAACGAGAAGCAGAACGCC
ATTCGCGAAATACGTGGACAGGTGGCAGAACTCTCTGTTCAGATAGCAGAGAAGGTTCTC
AAAGCCAAGCTTTCCGATGACAAGGCACAGATGGATATGATAAATCGACTGCTGGACGAG
GTTTCTTCTGACAACAAACAGTAA
>89B_gene_id_263
ATGTTATCACTTTTATTAGCAGCAGATGCTCTCGCAAAGTTAGGTGCCGCAATTGGCGCA
AGTTTAGCCGCAATTGGCGCAGGTATTGGTATTGGTCGTATTGGTGGCCAGGCTATGGAC
GCCATGGCTCGTCAGCCAGAGAAGATGGGCGACCTTCGTTCTTCTATGATTATCGCAGCT
GCGTTGGTTGAGGGTGTTGCGTTCTTCGCTGTCATCATCGCCATCTTGGCAATCGTTATG
TAA
>89B_gene_id_264
ATGAAACATCTCAAGCAATTCCTCTTGATGGCGATGCTGCTCTTCACGTTGGCACCTCTG
CAGGTATCAGCTAAGGAGAACATCGACGTGAAAGAGATATTGTGGGGTCATATCAAGGAT
TCTTATGAATGGCATATCACTGAGGTGGGAGGTCATCCCGTAGTGATTCATCTGCCTGTC
ATCGTAAAGAGTTCAACGGGCTGGCACGTGTTCTGCAGTAGCGAGTTCTCTGAAGAGAGA
GACGTTAACGGCGACCGTCCCGGACCATTTAATCTCGTAATTAAAAACGGTGACGCACAG
ACGAATCCCAACAAGATTGTAGAGAAGGTGGGAGGTCAGGAGGTTCGTCCTTTCGATATC
TCCATCACGAAAACCGTCTGCGTGCTCTTCATCGATGCAATCGTCTTGTTGCTGTGTGTA
CTGATACCAGCTCGCTGGTGCAAGAAGCACAAGGTTGATGATCCTGCACCTAAGGGATTT
GTGGGATTGATGCACATGTTTATCATGTCGGTTTACGACGATGTGATCAAGGCTACCCTC
GGTAAAGAGGCTCCCAAGTACGCACCCTGGTTGCTTACTTGCTTCTTTTTCATCTTTGTG
GCCAACCTCATGGGTATCGTTCCTTTCCCTCCTGGAGGTGGTAACCTGACAGGTAATATC
GCCTGTACCGCATTCTTCGGTGTGACGACATTCCTGATTACCAACTTCACTGGTACCAAG
GAGTACTGGAAGGAAATCTTCTGGCCTGAGGTTCCAACATGGTTGAAGGTGCCTGTTCCA
TTGATGCCATTCATCGAGCTATTCGGAATCTTTACGAAACCGTTGGCTTTAATTATCCGA
CTCTTCGCCAATATGATGGCAGGTCACGCTATCGCTCTTGCGTTTGCGGCTATTATTTTC
ATTATGTTCAACATCAGTGAAGATATGATCGTCAACTATATGGCAGGTACGGGTATGACA
ATCGTAAGTGTAGCGATGAGTGTCTTCATGATGCTCCTCGAATTATTGGTAAGCTACATT
CAGGCGTTGGTGTTCACCATGCTGAGTGCAGTATTCATCTCGCTGGCTCATGTGCAGCAT
CATGAGGCTGAGCCAGAGGTAGTGAAGTAA
>89B_gene_id_265
ATGGAAAAAGAAGAAAAGATGCGCTTGCAAAGCATCAGGCAGGCTGGTATCAAGTACAAG
CAGATTTCTCTGTGGCTTACAGCTGCGTTGGCACTTGCCATCCTCTTTGCCTGCAGGGTG
TCGGATCAATGCGATGATATCCTTGCTCAGGTGGTTAAACCTTTGGTAGTGAGTGCAATA
TTCTCGCTCGTTGCAAGTACAGCTTATGGTGAGGCCTGGAAGGCTGTTGCAAAGTCTTCG
CCTGCTAATCTCGCCAAGTTCTATCTGGCAGCTTTGGTCGTCAAGATGGTGGTTGGCACA
TTGGTGTTTCTCGTCTATGTGCTTACTTGCGACAAGCAGGACATCTTAGGCTTTACCGCT
ATCTTCGCCCTTTTCTATGTCGTACTTCTCGTGTTCGACTGTATCTACTTTGCACGGGTA
GAGAAAAAGAGCCGACTCTCTTAA
>89B_gene_id_266
ATGTTACAGCTAAAGATAGTTTCTCCCGAAAAGGTAGTTTTCCAAGGTGAGGTAGAAAGC
GTATTGGTTCCAGGAACTCTCGGCTCATTCGAGATTCTTAATGACCATGCGCCTATCATC
TCTTCGTTAGAAGTGGGAAAGGTGGAATACACCACCAAGGAAGGAAAACAGACAATGAAC
ATCAACGGCGGATTCGTAGAATGCAAGAAAAACGAAGTAAGCCTTTGTGTGGAAGTATAA
>89B_gene_id_267
ATGTCACAAATTAACGGACGTATCTCTCAGATTATTGGTCCTGTTATCGACGTTTATTTC
GATACCAAGGGCGAGAATCCAGAGAAGGTGCTTCCTAAGATTCACGAAGCTCTGAAGGTG
AAACGCCCAGACGGACGTGACCTGGTCATCGAGGTGCAACAGCATATCGGTGAGGACACA
GTTCGTTGCGTAGCCATGGACAACACCGACGGCTTGCAGCGTGGATTGGAAGTTGTCTCT
ACAGGCAACCCAATTCTGATGCCTGCCGGAGAGCAAATCAAGGGCCGTATGATGAATGTC
ATCGGACAGCCTATTGATGGTATGAAAGAATTGGACATGAAAGGCGCTTATCCTATCCAC
CGTGCGGCTCCGAAGTTTGATGAGCTCTCTACGCACAAGGAGATGCTTGCCACCGGTATC
AAGGTGATCGACTTGCTCGAGCCTTACATGAAGGGTGGTAAGATTGGTCTTTTCGGTGGT
GCCGGTGTTGGAAAGACTGTGCTTATCATGGAGTTGATTAACAATATTGCCAAGGGACAC
AACGGCTACTCTGTGTTCGCTGGAGTAGGTGAGCGTACCCGTGAGGGTAATGACCTGATT
CGAGATATGCTCGAGTCTGGCGTTATCAAGTATGGCGAGAAGTTCCGCAAGGCCATGGAA
GAAGGCAAGTGGGATCTTTCTCTTGTCGACCAGGAAGAGCTTGCCAAGAGTCAGGCCACC
TTGGTGTATGGTCAGATGAATGAGCCTCCTGGGGCACGTGCTTCTGTGGCGCTTTCTGGT
TTGACCGTAGCCGAGGAGTTCCGTGATCATGGAGGAAAGAACGGTGAGGCTGCCGATATT
ATGTTCTTCATCGATAACATCTTCCGTTTCACTCAGGCTGGTTCTGAGGTTTCTGCGCTG
TTGGGTCGTATGCCTTCAGCCGTAGGTTATCAGCCAACTTTGGCATCTGAGATGGGTGCC
ATGCAGGAGCGAATCACTTCTACCAAGAATGGTTCTATCACCTCAGTACAGGCTGTTTAT
GTGCCTGCCGATGACTTGACCGACCCTGCTCCTGCTACAACCTTTACTCATCTGGATGCC
ACTACTGAGCTTTCTCGTAAGATCGCTTCTCTGGGTATCTATCCGGCTGTAGACCCACTG
GGTTCTACCTCTCGTATTCTCGACCCGCTGATTGTGGGCAAAGCACATTATGATTGTGCT
CAGCGAGTAAAGCAGTTGTTGCAGCGTTACAATGAGTTGCAGGACATCATTGCCATCCTC
GGTATGGATGAGCTCTCGGATGAGGATAAGCTGACTGTGAACCGTGCTCGTCGAGTACAG
CGCTTCTTGAGTCAGCCATTTACCGTTGCCGAGCAGTTCACCGGTCTGAAGGGTGTGATG
GTTCCAATCGAAGAAACTATCAAGGGCTTCAATGCCATCCTCGACGGCGAGGTGGACGAT
CTGCCAGAGCAGGCGTTCCTCAATGTAGGTACTATCGAGGATGCAAAGGAGAAAGCTAAG
CAGTTGCTCGCAGCAGCACAAGGATAA
>89B_gene_id_268
ATGGCAAAGATTAAAACGATTGGTGTACTGACATCTGGTGGAGACGCACCAGGTATGAAT
GCGGCTATTCGTGCCGTTACTCGCTCGGCCATCTATAATGGCTATACGGTAAAAGGAATT
TTTCGTGGATACGACGGATTGATTAATGACGAGATCAAGACTTTTACAACAGAAAATGTA
AGTGGTATTATTGGTACGGGTGGAACTATTCTGAAGACAGCCCGCTCTAAGGAGTTCATG
ACTGACGAAGGTCGTCAGAAAGCTTTTGAGACCATACAGAAAGAAGAAATCGATGCACTT
GTTGTTATCGGCGGAAACGGATCGCTTACTGGTGCTATGAATCTGGCGCGCGACTTTGAT
ATCTGCTGTATTGGTCTTCCAGGAACGATTGACAATGACCTTTATGGTACAGACAATACC
ATCGGTTACGATACTACCATGAATACGATAGTAGAATGTGTAGACCGTATACGTGATACT
GCTCAGAGCCACGAGCGCATCTTCTTTGTAGAGGTGATGGGTCGTGATGCTGGCTTCCTG
GCACAGAACAGTGCTATTGCAAGTGGTGCGGAGGCTGCTATTATTCCTGAAGACTCTACC
GATGTCGACCAGCTGGCCCAGTTTATGGAGCGTGGTATTCGTAAATCCAAGAAGAGTTGT
ATCGTTATCGTATCGGAGAGTCCTAAGTGTGGCGCGCTTTATTATGCAGACCGTGTACGC
AAGGAGTTCCCTGAGTTCGATGTGCGTGTGTCCATCTTGGGTCATTTGCAGCGTGGCGGT
CGTCCTTCTGCACGCGACCGTATCCTTGCCAGCCGTACTGGCTGTGGAGCTATAGAGGCC
ATTATGCAGGGACAGAGAAACGTGATGGTAGGTGTAAGAAACAACGAGGTGGTTTATGTT
CCTCTGTCAGAAGCCATCCGTTCCGACAAACCTTTCGACCGCAAGTTGATCAAGGTGCTT
GACGAGTTGAGTATCTAA
>89B_gene_id_269
ATGACGATAGTCATTGTGTCCATATTATTGTTGGGATGTCTCCTTATAGCAACGGAGAAT
ATTACCAAGGTGAACCGTGCTGCCGTGGCCATTTTTGCTGGTACGGTGGGATGGGTTTTG
TATATTTGTTTTGGTATGGATTTCGTAACCAGTCAGCATGCTTATGATTTTTCGAGTTAT
CTGCACAGTCAGACTCCTGCCATCCCAGAATCCAGCGCAACAGTCAAGAGCTTTATTTCC
CGTTTTGTCTTCCTGCCATATGTGGGAAGAGCTGCAGAGATAGTCTTGTTCCTGTTGGCG
ACGATGACAATCGTTGAAATTCTCAACAATAATGGTTGTTTCGATTTTATCCGCCAGTTG
CTTCGCACCCGTAATAGCAAGCGTATGATTTGGACACTTTCTGTGGTGACATTTGTTATT
TCTGCTAATCTTGACAACCTGACCACTACTGTCATGATGCTTACCATCATGCATGGTATT
ATTCCCAGTCGCAGACAGCGTATGTTTTATGGCAGCGCCATCTTGCTGTCTGCCAATTGT
GGAGGTGCGCTGACTGTTATCGGCAATCCTGAGGGATTGGTGCTGTGGAACGGTGGAGCA
GTAACGGCCACCAGTTACTCTATGTCACTTTTGCTGCCCTGTCTTGCAACCTGGTTGGTT
CCTACTTATCTGATATCGAGAAGTCTTCCCGAGCGTGTCGTCACCGAATGGATCGTCATG
CCTTATCGAGGCGATGATACCCGACTCAATGTATGGCAGCGTCTGCTCATGCTCTTTGTG
GGTATCGGTGGACTGTGGTTTATCCCGACCTTCCATAATATCTCCAAACTGAGTCCTTTC
TTGGGGGCTCTGTGTGTGTTGTCTGTCTTGTGGATTGTCAACGAGATTTTCAATCGCAAG
CTGATGAACATGGATGCAATGGTCGACCGCCGTACGCCTCGTGTGCTGCAATATGGTGTC
ATTCAGATGATTCTCTTTGTGATGGGCATCATGTTGGCTGTAGGTGTTGTGAAGGAAACT
GGAGCATACAATGAGTTGATGGAATACTTGGGTGTTAATGATAGTCAGCCTTTCGTTTGG
CTTCATGGAGTGGCTGCGGGCGTGTTGAGTACGGTGCTCGACAATTTTGCGACTGCCATC
AATTTCTTCTCGCTTCCTGACGAGATGGGACAAACAGGCTTGGCATCCGAACTCTCTACC
GTCTACAGTTGCAATGGTTTGTATTGGAGGGTCGTAGCCTTCTGCGTAATGGCAGGTGGA
AACATCTTGGGTATTGGAACAATGAGTGGTTTGGCATTGATGAAGATGGAGCGCATGCAT
GTAGGCTGGTTCTTCCGTCATGTAGGCTGGAAAGCCTTGGTGGGAGGCATCATAGGACTC
GGATTCCTATGGCTGATGCAGTAA
>89B_gene_id_270
ATGGAAAAGACGGAAAAGAACGACAGTTACTCTCATATACTGAAGTATACCGGCATTTTC
GGCGGTGTACAGGGATTGAGTATTCTCATTGGTTTGGTGCGCAATAAGTTTGCGGCCTTG
CTTTTGGGAACTGCTGGTATGGGACTTGTTGCGCTTTTCAATTCAACCATTAACATGGTG
GTTTCGGCTACTAATTTTGGTATTCCTACCAGTGGTGTGCGTGAAATCTCAGAACAGTAT
GATGCTTCCAACGAGCAACTTTCCTCCACCATTCTGCTCATACGCTCATGGTGTCTGTTT
GCAGCCTTGTTGGGAATGTTTGTTTGTCTGTTCTTCAGTCCTTTGCTTGATGGCATTACC
TTTGTTGACAGAGGTGATCATGTGTGTCATTTCATATTTTTGGCTCCTGCTGTAGCATTC
CTGATAGTAGCAGGTGGCGAAACGGCTGTGCTGAAGGCCACACGGCAGTTGCGAGCCTTG
GCTTTCTCCTCTTTATGCGTAGTCTTTGCTTCTTTAGTCGTCTCTGTTCCTATTTATTAT
CTGTGGCGTTATCAGGGAATTGTGGGTGTGCTTGTGTTGCAGTCGCTTGCACAGATGTTG
CTTTCTCTTCGTTATTCCTCTCGTCATTATCCTTATCGGGTATCCTTTTCTGCCAAGTTC
TTAGGGCGTGGCATTCATGTTGTCAGGTTAGGTTTGGCGTTTGTTGTTGCCGGGCTCATG
AGTTCGGGAGCTGAGTTTTTGATACGCGCGTACATTAATAGAATAGGCGAGTTGTCTGAT
GTCGGGCTTTTTAATGCCGGCTGGACCTTGGCTGTTGTCTATGCGGGCTTGGTGTTCTCG
GCGATGGAGGCTGATTATTTTCCCCGTCTGTCATCTGTAAAGGAGATGGGTGTGGAACAG
AACGACTGTGTCAACAAGCAGTTGGAAATCAATGTTTTGCTGATGGGGCCCATATTGACG
GGCGTGATTTTGGCCTTGCCAGTCTTGATTCCACTTCTCTACGACCATCGTTTTTTGGAT
GTGCTCGGTATGGCACAGTTGGCAGCTGTCAGCATGCTTTTCAGAGCAGTTTATATTCCG
ATAGAATATCTGCCTTTATCGAAAGGACAGTCGCGTAAGTTCTTGTGCCAGGAGGCTGTA
TGTGTCATGTTACTCATCGTGATGGAGATTGCAGGCTATCGCTATAAGGGGCTGTTGGGG
CTTGGCTTCGGCATTGTAGGAGCTTATCTGATAGAAACTTTGTTTGTGCTTGTGTACAGC
CGATGTCTCTATCGTTATGTCCTTTCACGTAAGGGTGTGATCTTTATTGCCGTGGAGTTG
GTGTTTGTTGCTGGAGGCTTGTTGGGAGGATTTATGTGGCAGCCTTCAGTTTTGTATTGG
GCTTTTTGTTTTGTTTGGGTTGCTGCCAATGTCATGGGTACCTTGTATTTGTTGAAGACC
CAGACTCGGGTTTTTGACAGGTTGTTGAAGAGAAAGGAAAAGTAA
>89B_gene_id_271
ATGGCAACAAAAATCAGATTGCAGCGCGGCGGTCGTAAGAGCTATGCTTTCTATAGCATC
GTAATCGCTGACGTTAGAGCACCACGTGATGGTAAATTTACTGAGAAGATTGGTACTTTC
AACCCTAACACCAATCCTGCTACTGTAGATTTGAATTTCGATCGTGCCCTCTACTGGGTA
GAGACAGGTGCGCAGCCTACAGACACAGTACGTAACATCCTCAAGGGCGAGGGCGTTTAC
CTGATGAAGCACCTCCGTGGTGGCGTAAAGAAGGGCGCTTTCGATGAGGCTGAGGCTCAG
AAGCGTTTCGATGCTTGGAAGAATGGCAAGGATGCTAAGGCTTCTGCTGTTCGCGAGAAC
GAGGCTAAGGCAAAGAAGGATGCTGCTGCTAAGGAGCTCGAGGCTGAGAAGAAAGTAAAT
GAAGCAATCGCTAAGAAGGTAGCTGACAAGAAGGCTGCTGAGGCTGCTGCTAAGGCAGAG
GCTGAGGCTGCAGCTACTGAGGAGGCTGCTCCTGCTGAGGAGGCTCCTGCAGAGGCTTAA
>89B_gene_id_272
ATGATACAACGCAAACAAACATTGTTTCTGCTCGTTGCTGTCATCGCCAGTTTGCTGTGC
TTCTTTATGCCGATAGGTGTCATTCAGCCAAAGGGAATGGGAGGAGTTGTTTCTCTCTAC
AACCTTGGTTTCGTAGATGACAACGGAACGATTACCGTGTCGGGCACCTGTCTGCCTCTT
TTTATTTTGCTTGCTGTCTCTACAGCCTTGTCGTTGGCGACAATATTCCTGTATAAAAAC
CGCAAGCTGCAGTTGTCACTTTGTGCCACTAATCTGTTGTTCTCTGTATTGTGGTACATA
GATTATGCCTTGCTGTTTTTCGGCATGGTGACAGTGCCCGAGGTGGAAGGAAATGTAGAG
GTGAAGTTTGCTGCCTGTTTGCCACTTATTGCCATCATTATGGTTGTATTGGCACGAAAA
GGAGTGGCAGATGATGAGAAACTGGTCAGAGCAGCCGACAGAATACGTTAA
>89B_gene_id_273
ATGGATTACAAGAAATCAAAAGCACCGGTAAATACCGTGACCCGCAACATTATGGACCTT
TGTGACAATACTGGCAATATCTACGAGAGTGTGGCCATTATCGCAAAGCGTAGCAACCAG
ATATCTGTTGAGATCAAGCAAGACCTGAGCAAGAAACTTCAGGAGTTTGCTTCTTATAAC
GATTCTTTGGAGGAGGTTTTCGAAAACCGTGAGCAGATTGAGATTTCACGTTATTATGAG
AAACTGCCAAAGCCAACATTGCTTGCTACACAGGAGTTTGTAGAAGGCAACATCTACTGG
CGCGATCCTTCTAAGGACAATATGGCAAGCAAAAAGGACTCTTTGGATTTCTAA
>89B_gene_id_274
ATGAAGAAAACTGTTTTAATCACAGCATGTGTTGCGTTGCTCATGACGAGCTGCGCCAAC
CAGTTTAATCAGGTTTATAAATCTGACAATTACAACTTTAAATATGAGTATGCAAAGGAA
TGCTATGCCACAGGAAAGTATTCCCGTGCAGTAACATTGCTTCAGGAACTGGTAACTCTG
AAGAAGGGTAGTACAGAGGCTGAAGAGTGTCTCTATATGTTGGCAATGGCTGAGTATGGC
TTGCGTGACTATGAAACAGCTTCGGAGTATTTCAAGAAGTATTATCAGACTTATCCAAAA
GGCATTTATGCAGAGAATGCCAAATATTATGTAGGAGAGAGTCTTTACAAGAATGCGCCC
GAGCCTCGCCTTGACCAGTCGCTCACCGTGTCGGCCATAGCTGCTTTTCAGGAATATCTG
GATCTTTATCCCGATGCGAAACTGAAGAAACAGGCAACCAACCGCTTGTTTGCTTTGCAG
GACCTCTTGGTAGAGAAGGAGTACAAGAATGCTAAACTCTATTATGATCTGGGTACATAC
TTTGGCAACTGTACCAGTGGCGGAAACAACTATGAGGCTTGTATCGTGACTGCACAGAAC
GCCTTGAAGGACTATCCCTACAGCAACAAGCGCGAGGAATTTGCCATTCTGATTATGAAG
GGCAAGTACGAACTCGCCAAGATGAGTGTGGAGAGCAAGCAGTTGGAGCGATATCAGGAT
GCAGAGGACGAGTGCTACGGATTCATCAACGAGTATCCTGACTCAAAGGAGCGTGCTACT
GCCGAAAAGTTTATTGCCAAATGCAAGGAATTTGAGAAAGCACATCCCGAGGACAGCTAC
AGCAAATTAGAGAATAAATAA
>89B_gene_id_275
ATGAACTTTAAGCTGACATCCAAGTACCAGCCTACAGGCGACCAGCCACAGGCCATCAGA
CAGCTCACCGAAGGCATAGAGCAAGGTGAGCCGGCACAGGTTCTGCTCGGAGTAACAGGC
TCGGGCAAGACTTTCACAGTGGCAAACGTCATTGCCAACGTAGGAAAGCCAACCCTCGTG
CTGAGCCACAACAAGACTCTTGCTGCACAGTTGTACCAGGAAATGAAAAGTTTCTTTCCA
GAAAATGCTGTAGAGTACTATGTGTCTTACTACGATTACTATCAGCCAGAGGCTTACCTG
CCGACAACGGATACTTATATCGAGAAAGATCTTGCCATCAACGACGAGATAGACAAGTTG
CGCCTGGGGGCTGTATCGGCTCTGCTTTCCGGACGGAAAGATGTCATCGTGGTATCTTCT
GTCTCGTGTATTTATGGTATGGGAGGTCCTACCGCCATGCAGGAGAACATCATCAAGATA
AAGAAAGGGCAGCAACTCGACAGGAACGAGTTTCTGCGACAGTTAGTGGATGCCCTGTAT
GTAAGAAACGATATCGAACTGCAACGTGGCAACTTCCGTGTCAAGGGCGAAACTGTAGAT
ATCTTCATGGCTTATAGCGACAATGTGCTGAGAGTTACCTGGTGGGACGACGAGATAGAC
TCTATCGAGGAGGTGGACTCTCTCACCTATCACCGGTTGGTTTCGTTTGATGCCTATGAA
ATTTATCCTGCCAACCTCTTTGTCACCACCAAGGAACAAACCGAGAAAGCCATACGCATG
ATACAGGATGATCTGGTTGTGCGCGAGCAGTTCTTCAAGGATTTGGGCGACAACATCAAG
GCACAGCGCATCAAGGAACGAGTGGAATACGACATGGAGATGATCAAGGAATTGGGACAT
TGCTCGGGTATCGAGAACTATTCGCGGTACTTCGACGGTCGACATGAGGGCGAACGTCCC
TACTGCCTGCTCGACTTCTTCCCCAAAGACTTCCTGCTGGTAGTAGACGAGAGTCATGTC
AGCATTCCGCAAATAGGAGCTATGTATGGTGGCGACCGCGCCCGCAAGCAAAACCTGGTG
GAATATGGTTTCCGTCTGCCAGCAGCCTTCGACAACCGTCCGCTTACCTTCGATGAGTTT
CACAGCATGATACATCAGGCCATCTATGTAAGCGCCACTCCCGCCGACTACGAGTTGAGA
GAGTCGGAGGGTGTTGTAGTAGAACAACTTATTCGTCCTACAGGTTTGCTTGACCCAGAG
ATAGAAGTACGCCCCAGCGAGAACCAGATAGACGACCTGCTCGACGAGATACTTACCCGT
ACCCATCGCAATGAGCGAGTACTTATCACAACCCTGACCAAGCGAATGGCTGAGGAATTG
ACAGAGTTCTTGCTGAACCACAGCGTGAAGGCAGCCTATATACATAGTGATGTGGCCACA
CTCGACCGAGTAAAAATCATGAACGACCTTCGTGCTGGCGTTTATGACGTTTTGGTGGGA
GTCAACCTGCTGCGAGAAGGACTCGACTTGCCGGAAGTATCACTTGTTGCCATCCTCGAC
GCAGACAAGGAGGGCTTCCTAAGAAGCCACCGCTCTCTTACCCAGACAGCAGGACGTGCC
GCCCGAAATGTGAACGGAAAGGTAATCATGTATGCAGATAATATCACAGAGAGTATGCAA
CGCACCATTGATGAGACTGCCCGTCGCCGTACTATCCAGTTGCAGTACAATGCCGACCAC
AACATCACTCCTCGCCAAATAGTGAAGGCTATCACATCGGCCCTGCCTACTTCTAAAGAA
ACAGAACCTACAACCAGTATGCAAAAGACAGCAGCCCAGCGCGTATATATCGAACCAGAG
GGAGCCTCCTTCGCAGCCGATCCTATCGTGCGCAGCATGAGCAAAGAGGAACTGCAGAAG
AGTATTGCCAACACGACAGCTCTCATGAAACAAGCTGCCAAGGACCTCGACTTCATGCAG
GCAGCGCAATATCGCGACGAGATTATCCGCCTGCAGAAAGAGCTGGAGGAAAAAGAAGCA
TAA
>89B_gene_id_276
GTGATTGACGAATATAAGACTATAACAAATAAAATAGGCGAGGGGACTTACTCTGAAAAA
CGGAGTAAGTTCCTTGCTTTTTCACATCATGTGGAAACACTTGATGAGGTGAAGGAGATT
GTTGCCTCTTACCGCAAGAAGTATTATGATGCCCGACATGTATGCTATGCTTATATGCTT
GGGGCTGAGAGGACTGAGTTTCGGGCCAGTGATGATGGCGAGCCAAGCAGTACGGCAGGC
AAACCAATCTTGGGACAGATTAACAGCAACGAGCTTACTGATATCTTGATTATTGTGGTG
AGATATTATGGTGGTGTCAACCTGGGAACAGGTGGACTCATTGTGGCATACAAGGCTGCT
GCAGCCTTGGCCATAGAAGACTCCGTACAAGAGACAAGACAGGTGGAAGAACTGGTGAAG
TATGATTTCCCTTATGTGATGATGAATGATGTGATGCGGGTTGTCAAGGAAATGCAACCC
CGTATTGTGAGTCAGGAATATGACAACACCTGTTCTATCACTCTCTCTATCCGTAAATCG
GAAGCAGAGACACTGAGAGGAAGACTCAAAAAACTGTCGTTTGAATAG
>89B_gene_id_277
ATGACCGATTGGGTTTCAATATTCAAAACCTCAAAGAAAACTATTATGGCAATTATTAAA
CCTTTCAAGGGAGTGAGACCTCCTAAGGACCTTGTAGAACAGGTGGAGTCTCGTCCATAC
GATGTCCTCAATTCTGAGGAAGCCCGTGAAGAGGCTGGTGATAATGAGAAGAGTCTTTAT
CATATCATCAAACCAGAAATCAACTTCGAACCTGGTACCTCAGAGTATGATCCGCGCGTC
TATGAAAGTGCGGCTGAAAATTTCAAGAAGTTTCAGGAAAACGGCTGGCTGAAGCAGGAC
GACAAGGAACAGTATTATATCTATGCGCAGACTATGAACGGCAAGACACAATATGGTCTG
GTCGTTGGTGCCTACGTGAATGATTATCTTACAGGTGTTATCAAGAAGCATGAACTTACT
CGTCGCGACAAGGAGGAAGACCGCATGAAACATGTGCGTGTATGCGATGCCAATATCGAA
CCTGTGTTCTTTGCTTATCCCGATAACGCTGTTCTCAACGAGATATTGATGCGCTATGCT
GCGACTACACCCGAATATGATTTCATAGCTCCTATCGACGGTTTTCGTCATCAGTTTTGG
GTGGTAGGCGATGATAAGGATATTGCTACAATTACGGCTGAGTTTGCCAAGATGCCAAGT
CTCTATATTGCCGACGGGCATCATCGCTCTGCTGCTGCCGCACTCGTTGGTGCAGAAAAG
GCAAAGCTGAACCCCAATCATACCGGTAAGGAAGAGTACAACTACTTCATGGCAGTTTGT
TTCCAGGCCAGTCAGTTGACCATTCTCGACTACAATCGTGTCGTGAAAGACCTGAATGGT
CTTACTTCCGATCAGTTCCTTGACAAGTTGACAGAGAACTTCGAGGTCATAGAGATTGAC
GCAGTCAATGTCAATGTGTCGGGCGAGGAAGATGGAATACCTTGTTATGAGAAGATGTCT
GTTGAGGAGGCTATTGATAAATTTGGATTGGATGTTCTCAAGCCTGCTGCCCTTCACTCT
TTCCTCTTGTATCTGGACGGAAAATGGTATGGACTATTTGCCAAGCCTGGAACCTATGAT
GACAGCGATCCTATCGGGGTGCTGGATGTGGATATTTCTTCCCGATTGATTCTTGACGAG
ATCTTGGGCATTAAGGATTTGCGTTCCGACAAGCGTATCGATTTCGTTGGAGGTCTTCGT
GGTTTAGGTGAGTTGAAGCGTCGTGTAGACAGTGGAGAGATGCGTATGGCTCTTGCCTTG
CATCCTGTCACTATGCAACAGATTATGGATATTGCTGACAGTGGAAAGATTATGCCTCCT
AAGGCTACATGGTTCGAGCCTAAGTTACGCAGCGGACTCATTATTCACAAACTTAAATAA
>89B_gene_id_278
ATGAAAGTTTTAGTTGCAACAGAAAAACCTTTTGCAGCAGCTGCTGTAGAGGGTATCAAG
AAAGAAATAGAAGGAGCAGGCAATGAGTTGGTTCTGCTTGAGAAATATACAGAGAAAGCG
CAACTTCTCGATGCGGTGAAAGACGTAGATGCAATGATCATTCGTTCAGACAAGGCTGAT
GCCGAGGTTCTCGAGGCAGCCAAAAATCTGAAGATTATTGTTCGTGCTGGTGCTGGTTAT
GATAATATCGACCTGGCTGCAGCTACTGCCCATCATGTAGTGGCTGAGAATACTCCTGGT
CAGAACTCTAATGCAGTGGCAGAGCTTGTTTTCGGCTTGCTCGTTTTTGCCGTACGTAAC
TTCTATAATGGAAAGGCCGGCTCTGAGTTGAAGGGTAAGAAATTAGGTATCCTTGCTTTT
GGTAATGTAGGTCGAAACGTAGCTCGCATTGCTAAGGGCTTTGGTATGGAAGTGGCTGCT
TATGATGCTTTCTGTCCTGCCGACGTAATTGAGGCTGCAGGTGTTCATGCTGTTAAGAGC
CAGGATGAGTTGTTCCAGACTTGCGATATTGTATCGCTTCATATTCCTGCAACTCCTGAA
ACCATCAAGAGTATCGATTATAAGACTGTAAATCAGTTGCCAAAGGGTGGTATTCTTATC
AATACAGCCCGCAAGGAAGTAATCAATGAACCTGAATTGTTGAAGCTTCTTACAGAGCGT
GAGGACTTGAAGTTTATCACAGACATCAAGCCTGATGCTGATGCCGACTTTGCACAGTTT
GAAGGTCGTTATTTCTCTACACCTAAGAAGATGGGAGCGCAGACTGCTGAGGCAAATATC
AATGCAGGTATTGCTGCTGCCAAGCAAATCAATGCCTTCTTCAAGGACGGCTGCACAAAG
TTCCAGGTAAACAAGTAA
>89B_gene_id_279
ATGAAGAAGTACAATTTTAATGCAGGTCCATCAATGCTTCCACGTGAAGTGATTGAGAAC
ACAGCTAAGCAGATTTTGGATTTTAATGGTTCTGGTCTTTCATTGATGGAAATCAGCCAT
CGTGCAAAAGATTTCCAGCCAGTTGTTGACGAGGCAGTCTCCCTTTTCAAGGAACTTCTC
GATATACCTGAGGGCTATTCCGTAATCTTCCTTGGTGGTGGTGCCTCGTTACAGTTTATG
CAGATTCCTGCTAACTTCCTCATCAAGAAGGCAGCCTACGTTAATTCTGGTACTTGGGCC
AAGAAAGCGATGAAAGAGGCTAAGCATTTTGGTGAGGTCGTTGAGATCGCATCATCGTCC
GAGGCCAACTTCAGCTATTATCCACAGTTTGAGAACAACGTTCCTGCTGATGCTGATTAT
TTGCACATCACTTCCAACAATACTATATATGGTACTGAGTTGCGTCGTGATCCTGATGTT
GCGGTCCCACTGATTGCGGATATGAGTTCAGATATCATGAGCCGTCCTGTAGACGTTTCC
AAGTATACTGCTATCTATGCAGGTGCACAGAAGAATCTTTCTATGGCGGGTGTTACTGTG
ATAGTTGTCAAGGACGATATGTTGGGTAAGGCTCCACGTGAGTTGCCTACTATGATTGAT
TATCGTACCCATGTAGACAAGGGAAGTATGTTCAATACACCTCCTGTAGTTCCTATATAT
TCTTTGATGGAGAATCTTCGCTGGTTGAAAAAGAATGGTGGTGTGGAGGCTGCAGACAAG
CGTGCTCATGAGCGTGCTGAGGTCTTGTATGCTGAAATTGACCGCAACAAGTTGTTCAAG
GGTACTGTTGAAGAAGCTTCTCGTTCTTTGATGAACATCTGTTTCGTAATGAACGATGAG
TATGCAGAGTTGGAGAAGCCTTTCTTTGAGTTTGCTACTGAACGTGGTATGGTGGGCATC
AAGGGTCACCGTTCTGTGGGTGGTTTCCGTGCAAGCTGCTACAACGCCATGACTATGGAG
GGTGTCAACGCACTCGTCAAGGCCATGCAGGACTTTGAGGCACAACATTAA
>89B_gene_id_280
ATGATGTCATCATTTATTTTCATTCAACACATTAGAATATTTAAAATGAAATCAATATTA
GATAAAATGGGGATAACCCCTAATGCCATGCAGCAAGATGCAATGCATGCCTTGTTACGA
AGTGACAAAGACGTGGTGGTGCTTTCGCCTACGGGAAGTGGAAAGACCCTGGCCTATCTC
TTGCCCCTTACCCAACTGGTGGATGCTGGCGATGATATGCCGCAGGCTATTGTGGTTACA
CCAGGAAGAGAACTTGCCCTGCAGTCGGCTACTGTTCTCAAGGATATGGGAAGTGGTCTG
CGTGCCATGGCTTGCTATGGAGGCAGAATGACGATGGATGAACATAGGGTGATGCGTCAG
GTAAGACCGCAGATCATTTTCGGTACACCAGGACGTCTCAACGATCATCTGGATAAAGGA
AACCTTTCTGCCGAGCATGTCAAGTATCTCGTTATCGATGAGTTTGATAAATGTTTAGAG
ATGGGCTTTCAGGACGAGATGAGCAGACTCTTGCAATCCTTGCCACATCTGGAACGGCGT
ATCCTGCTTTCTGCTACAGAGGCTGAAGCCATCCCGCAGTTTGTGCATATGGGAAGGGTA
GAGAAGGTTGACTATCGGCTGGATGACGAGCAGGTTCCTGAGCGTGTACATATATATAAG
GTAAGGAGTGAGCAGAAAGACAAGCTTGAGGCTTTGTCGAAGTTACTTCGCAGCTTTGGG
GATGAAAGCAGTATCGTGTTCCTCAACTATCGAGACAGTGTGGAGCGTACAGACCAGTTT
TTGCGTCAGGAAGGCTTTTCTACCTCCTGCTTCCATGGAGGTATGGAACAGAAGATGCGT
GAGGATGCGCTTTACAAGTTCAGCAATGGCAGTGCCAACATTTTTGTAAGCACCGATTTG
GCTTCGCGTGGACTTGATATTCCTAATATCGACAATATCGTTCACTATCATCTTCCCGAG
AGCGAGGACGGATACATACACCGTGTGGGAAGAACTGCACGATGGGAGTCGAAAGGTAAA
GCCTATTTCCTGTTGGGACCTACAGAAAGCATTCCTGAGTATGTTGATGCTGAGGTGGAA
GATTATGAGATTCCGGCCGAACTGCCTGCGCCTGCTCTTCCACGAATGGCAACGCTCTAT
ATCGGCAAGGGCAAGAAAGACAAGATAAGCAAGGGCGATATTGTAGGTTTCCTCTGTAAA
AAAGGAGGTCTTACGACTACAGAGATTGGAAAGATAGACGTAAAAGAAAGATATGCCTAT
GTTGCTGTGGCACGTCCACGCCTCAGACAGGTGCTCCGACAAGTAGCAGGCGAGAAGATT
AAAGGCATCAGGACAGTTGTAGAAGAAGTGAGGTAA
>89B_gene_id_281
ATGCTGTTTCTGCTGACAGGTATGGCATGGCTCTATGTGCAGCCTGTGCAGGCACAGAAG
AAGGAGATAGCTGCAGCTAAAGATTTGGTCAAGGCCGGGAAAAACCTCGACCAAGCACAG
ACGAATATGGAAAAACTGTTGCTCGATTCTGCCAACCGTGCCAACCGTAAGATATGGGCT
GTGCTCTACGATGCCGTGAGGAAACAATATGAGCAGGGCAATGAGCAGTTGTATCTGAAA
CAGAAATATGATACGGCGAAATTGTTCAGTCTGACTCGTCAGCTTTTTGTCATAGCCGAG
GGAATCGACTCGGTAGAAAGCATACCCAACCGTAAAGGAAAGGTGGAGATAGAATCAAGG
AAGGGACATGCCGAATATCTCAACCAGATACGTCCCAACCTATACAATGGCGGTAGTTGG
TTTGTGCGTAAGCAGAACTATGCCGAGGCTTACAGGTTCTTCGACAAATATATCTCGTGC
GCGCATATTCCTCTCTTCGAAGGTTACGATTATCAGCAACATGACAAATATCTGCCTTCA
GCGGCTTACTGGGCTGTGTATTGTGGATACAAGATGAAGAATCCCAAGGCAACACTTCAT
CACTCTTATGAAGCCTTGAAAGATACGGCTCACTACGACTATATGCTCCAGTTCTTGGCA
GAGACCTATAAACTGGAGAAAGATACGGTCCGTTATCTGCAGACTCTTGAGGAAGGATTC
GAGCATGCACCTAAGTTCCCGTTCTTCTTCCCACGACTCATTGAGTATTATACGAAGCAG
AACCAACTTGATTCGGCAATGGCTGTAGTAGACAAGGCTTTGCAGGTTGATGCTGAGAGC
GGACTATATCTTTTCACTAAAAGCACAATTTTGCTTAATCAGGGAAAAAACAAAGAAAGC
CTTGAGTTGAGTAACAAACTGATACAGCGCAATGACAGTATTGCCGAGGTGTATTACAAT
GCCGGATTGGCTTACTTCAATATGGCGGTGGAGCTCGACAAAAATACACATCTGTCGCGC
AAACGTCATCAGGAGCTAACTGGTTATTACCAAAAAGCTTTGCCCTATTTAGAGAAATTT
CGTAAAATGGAGCCTGGTGCTCAGGAGAAATGGGCTTTGCCCCTGTATACAATTTACCTC
AATCTGAACAAGGGAAAGGAGTTTGATGAAATCGACCGACTGATGAAATCGAAGGGATGA
>89B_gene_id_282
ATGAGAAATAAAAAGAATAGCATGGTGGAGATGCGCTTCACCATGGCTATTGTCTTTATA
TCGTTTACATACCTTTACCTGGATTGTTTTCAGGATGATGTGTTGGCAGTAGCACAATAT
GTGCTTTCGAAAGGAATGACGACCTACAGCTATGTACTGGCACCCATTCTCCTTACGTTG
GCATTGTTTCTACTGCAGATGGGTGTGTGTACCCTTACACAGGTAAAGCGTCGATTCCAT
GCCTTGACTTATTTCCCATCGATGCTGATGCTTACAGTATTGACCGATATTCCGGTCGAC
TTTGATGAGCATCATAGTTTGGGAGCCTGGTGGTGGATAATCCCTTTGCTGCTCGCGCTA
TGGGGGACAGGCATGTGGGTGGCAAGACAGGTGGAACCTTTCGAGCCTTTGCCTCATAAT
GAAGGTTGGTTTACAAAACTCACTTGGCAAAACTTGTTGCAGCTTTTGGTTATGATGCTG
CTCACCATTCTCGTGGCCAACAACGACAGGGTGTTCCATGAGCGCATGAAGATGGAACGG
TTCATGAAAGAAGGCAAGTATGATCAGGCTTTGAAGGTGGGACACAAGTCGCAGGACACC
GACTCTTCGCTGACCATGTTGCGTATAGCTTGTCTGCATCGCTGCGGAAGCATGGGAGAG
CATCTGTTCGAATATCCGCTCATGGGAGGAAGCAAGGCGATGATTCCTGATGGTGTTACT
GTCAAGGCAATGATGTGGCAAACGCCACGCTGGATGAGACAAAACAAGACTGCAGGAAAC
AAACTGCGTATGCCTAAGGACTATCTGTTGTGCGGATTGTTGCTCGACAAGAATCTCGAC
CGCTTTGTGGCAGAGATAAAACGCACCTATATTGCCGACAGTATTCCTTTGCCAAAACAC
TATAAAGAGGCTCTTGTGCTCTATGTGCACAGGCGTACTCATCCTATGGTAGTGCTGCAC
GATGATGTGATGGAGGCCGACTTCCAGGACTATCAGGCTTTGGAACATAAGTTTGCTGAT
GCTATGCAGACGCAGGCTGCCCTGCGAGATACATATGGAAATACATATTGGTATTATTAT
CAGTATGGCAATAGGTAA
>89B_gene_id_283
ATGGCAACAAAGAAGACTACCACTCCCGCCAAAGGAGTAAAGGCAAAAACAAAAAAGACT
GTACAGCCCAAGCATATCGGACTGGTGAAGAACGACCCCTATCTGGAACCCTATGAGGGC
GCCATACGAGGCAGGCACGAACATGCTTTGTGGAAGTTGGGACAGCTGACACAGAATGGC
AAGAAGACACTCAACGACTTCGCCAATGGCTACGACTATTTCGGGCTGCACAAAACAGCC
CGTGGATGGGTGTTCCGTGAGTGGGCTCCCAATGCTACTGAGATATATCTGATAGGCGAG
TTCAACGATTGGAAGGAATGCCCCAAGTACAAGGCAAAGCGTATCAGCGGTACAGGCAAC
TGGGAACTGAAACTATCAGAGAAAGCCATCAAGCATGGTGACCTTTACAAGATGAAGGTT
CACTGGCAGGGTGGAGAAGGTGAGCGAATTCCTGCATGGGTGCAGCGTGTGGTACAGGAC
GAGCAGACCAAGATATTCTCGGCTCAGGTTTGGAATCCTGAGCCTTACACCTGGAAGAAA
AAGTCTTTCAGACCTAATACATCGCCTCTGCTTATCTACGAATGCCACATCGGTATGGGA
CAGGATGCAGAAAAGGTGGGAACTTATACTGAGTTTAAGGAGAAGGTTCTGCCACGCATC
ATTGCCGATGGTTATAACTGTATACAGATCATGGCCATTCAGGAACATCCTTACTATGGT
TCCTTTGGCTATCATGTGAGCAGTTTCTTTGCTGCCAGCAGTCGTTTCGGAACTCCCGAG
GAGCTGAAGTCACTCATCGATACTGCCCATCAGAACGGAATTGCTGTCATCATGGATATC
GTGCACTCGCATGCAGTAAAGAATGAGGTTGAGGGATTGGGCAATCTGGCTGGCGACCCC
AACCAATACTTCTATCCTGGCGACCGGCATGAGCATCCGGCATGGGACAGCCTGTGCTTC
GACTATGGAAAGGACGAGGTAATACACTTCCTGTTGAGCAACTGTAAGTACTGGCTCGCA
GAATTCCACTTCGACGGATTCCGTTTTGACGGAGTGACTTCCATGCTCTATTATTCGCAC
GGACTTGGAGAGGCCTTTATGGGATATGGCGACTATTTCAACGGACACGAGGATGACAAC
GCCATCTGTTATCTTACCCTCGCCAATCTGCTGATTCACGAGGTGAACAAGCATGCCATT
ACCATTGCCGAAGAGGTGAGCGGAATGCCAGGACTGGCAGCAAAGTTTACAGATGGAGGT
TATGGCTTCGATTACCGAATGGCGATGAACATCCCAGACTACTGGATAAAGACCATCAAG
GAACTGCCCGATGAGGCTTGGAAACCAAGCAGCATCTTTTGGGAAGTGAAGAACCGCCGT
GCCGACGAAAAGACAATATCCTATTGCGAGAGCCACGACCAAGCTTTGGTGGGCGACAAG
ACCATTATCTTCAGACTCATCGATGCCGACATGTACTGGCATTTCAAGAAGGGAGATGAA
AACGACATGGCACATCGAGGAATTGCCCTGCATAAGATGATAAGACTCGTGACAGCTTCT
ACCATCAATGGAGGCTATCTCAACTTCATGGGCAACGAGTTCGGACATCCTGAGTGGATT
GATTTCCCTCGTGAGGGCAACGGATGGAGTTACAAGTATGCACGCAGGCAGTGGAACCTG
GTCGACAATAAGAAACTGTGCTACTGCTACTTGGGTGATTTTGATAAGGCAATGATCAAA
ACCATCAAAAGTGAGAAAAACTTCAATAAGACACCGGTGCAGGAGATATGGCACAACGAC
GGCGACCAGGTGTTGGCATATATGAGAGGTGACCTTCTTTTTGTGTTCAACTTCTCGCCA
ACGCGCTCGTTTACAGACTATGGTTTTCTTGTACCAACAGGTGCTTACAGCATAGTGCTT
GATACCGACAACAAGGAGTTTGGAGGAAATGGGCTCAATGATGATTCCATGACTCATCTC
ACAACCTACGATCCTCTTTATGTGGGCGACCGTAAGGAGTGGCTCAAGCTCTATCTGCCT
GCACGCTCGGCCTTGGTGTTGAAGAAAAATTAA
>89B_gene_id_284
ATGGTAGTAGATACATTAGACAATCTGGAGAAATATGTTTCTCTGAATCCTCTTTTCGAG
GAAGTAGTGAAGTTCATCAAGGAAAATGATCTGAACAAGTTGGAGGCAGGCAAGCACTTC
ATCAAGGATAAAGACTTGTTTGTAAACATTACTACAGCTCACGGAAAGACTGCTGACGAG
GCTGTTTTTGAGACACACAAGAATATGCTCGACATACAGATACCACTCGACAATAACGAG
ACTTATGGATATCTGCCTCTTGCCGATCTTCCAGAAGCAGAGTACAACGCAGAGAAGGAT
GTCACAAAATATCCAGGAGCAAAGGCAGAGACTTATGTAAACTGCAAGCCAGGCGAGTTT
GCCATCTTCTGGCCACAGGACGGTCATCAGCCATGCATCGGTGAAGGTGATATTCACAAA
GCTATATTCAAGGTGAAGGCTTAG
>89B_gene_id_285
ATGAATTACAAGATACGGATAGCAGCATGGATGCTGTTTTTTATACCCCTGTCGGCAGGA
GCTCAGAAGATTTCATTAGGCTCCTGTACCACCAAGGACGGAGGACAGTATAAAGGAGAA
ATGGTCAGTGGAAAGCCACAGGGAAAGGGAACTACTGTGTTCCCAAATGGCGATACCTAT
GAGGGCAATTACCTCAAAGGCAAGCGAGAGGGCTATGGCGTTTATACTTTCTCTGACGGC
GAGAAGTATGAAGGCCAGTGGATGCAGGACCAGCAGCACGGCAAGGGTACTTTCTATTTC
CAAAACAATAATAAATACGTAGGACTCTGGTTCCGTGACTATCAGCACGGACATGGCATC
ATGTACTATTACAATGGTGACAAATATGACGGCGACTGGTATAAGGACAAGCGACAGGGC
AGAGGAACCTATACCTATGCCGGAGGGGCATATTATCGTGGACAGTGGATGAACGACATG
AAGAATGGTACAGGTTTCTTCAACTGGGGAGACGGAACCACCTACGAAGGCAGTTGGGTG
GACAACCAACGCTCTGGGAAGGGAACCTTCAAATATGCTGATGGCGACATATATATAGGC
GACTGGAAAGACGACATACAGGATGGAAAAGGAATATATAAGTTCCATAATGGTGATGTC
TACGAAGGCGATTATGTACAGGGCGAGCGTACGGGCGAAGGCATCTTCCGCGCAGCCAAT
GGCTCAAAGTACACAGGACAGTTCAACGACGGACAGCGCTCGGGTCAGGGAACCTTTGTA
TGGAAGAATGGCGACATGTATGTAGGTTCATGGATGGACGATGTACAGAACGGAAGAGGC
AAACTGACAAAGAAGAATGGCGATGTCTTCGAGGGGGACTTCAAAAAAGGATTGGTAGAC
GGCGAAGTGATTATTCACTATGCAAATGGAAATCGCTTCAAGGGAGTGTATCGTGGAGGA
CGTCGTGAAGGCTTCTGTATCGAGGAGACGAAAGACGGAAAGCGCTTTGAGGGAACTTAT
CGTGCCGACAGGCGTGATGGAAAGTTTGTAGAGAAAGACCGCAACGGGCAGGTTACTGCA
AAAGGCTATTACGAGAACGGAAAGCGATTTGAGGAATAA
>89B_gene_id_286
ATGGCATTCGTAGATTATTACAAGATTTTGGGTGTTGACAAGAATATACCACAAAATGAT
GTGCGCGCGGCTTATCGCAAGCGTGCCAAACAGTTTCATCCCGACCTGCATCCTAATGAC
CCTAAGGCAAAGGCTAAGTTCCAGGCGCTCAATGAGGCATACGATGTGATTTCCGATCCT
GACAAGCGAGCCAAATACGATAAGTATGGTGAGCAGTGGAAGAATGCTGCTGCCTACGAG
CAGGCTGGCGGGGCAGGAGGCTTCGGAGGTTTTGGCGGAGCTGGAGGCTCAGCAGGAGGA
AATCCTTTCGAGGGCTTCGACTTCAGCAATTTTGGTTCGGGCGGTAGTGGATTCAGCAGT
TTCTTCGAGAACCTGTTTGGCGGTGGCGCTCGTCGCCGTTCTGGAGGTGCAGGCTTTGAT
GGCTTTGGTGGCGGAACGGAATATGGCTCGCAGAATATGCGTCAAAGCACAGGAGAAATG
CAGATGAACGTAAACATCGATATGTATACGGCCTTGCTGGGTGGCGAGGGTATTATCAGA
TTGAGCAATGGTTCGAAAATCAAACTCAAGATTAAGCCTGGAACGCAGAACGGAACCAAG
GTTCGGGTTCGTGGAAAAGGATGCGACCGTGGTGACGGAACATTTGGCGATTTGATGATT
ACATACAACGTGAAGTTGCCAACCACGCTGAATGACAGACAGAAAGAGCTGTTGCGCCAA
ATGAAAGAGGCATAA
>89B_gene_id_287
ATGAAACAAATTCTGACAGCGCTGCTCCTGGCGCTCACATTCAATTCTCAAGCTATGGCA
CAACAGAAAACCATTAAAATCAGAGTTGTAGAAACCAGCGACGTTCACGGCTGTTTCTTC
CCATACGACTTTATCAACCGCAAGCCCAAGGCGGGTTCGCTGGCAAGGGTGTCGTCGTAT
GTCGACTCGCTGAGACAAGAATACAACGACCGACTCATCTTGCTCGACAATGGCGACCTG
CTGCAGGGACAACCCACCTGCTACTATTACAACTACATCAATACCAAGGCTCGCAACGTG
GCTTCCGACGTACTCAATTACATGAAATACGATGCCGAAACCTTCGGCAACCATGATGTA
GAGACAGGACACGCCGTCTACGACAAGTGGGTGAGCGAGCTGAAATGCCCTGTCTTAGGA
GCCAATATCATCAATACCAAGACCGGCAAGCCTTACGTCAAACCCTATGTCATACTGGAA
CGTGAGGGAATAAGAATCGCCATCTTGGGCATGATCACTCCAGCCATCCCCAACTGGCTC
ACCGAGAACCTATGGAGCGGCATGCGTTTCGAGAATATGGTGACGAGCGCACGCCAGTGG
ATGGAATACATACAGCAAAACGAACAGCCCTATGTAGTGATAGGACTCTTCCATAGCGGT
AAGGAAGGAGGCATCCAGACACCCGAATACGACGAGGACGCCTCTATGAAGGTGGCACGC
GAGGTTCCGGGATTCGACTTGGTCCTCTTTGGTCACGACCACACACGCCATGCCGAAACC
ATCACCAATGTAGCTGGCAAGCAGGTGGTTTGCCTCGATCCCGCCAACAATGCCATGAGT
GTGGCAGATGCAGAGATTACGGTAACCATAGACGAACACCAGTTGCATGGCAAGAAACTT
CACATCCTGCAGAACAAGAGTGTGGAGGGAAAAATAGCCGATGTGACAGATTGTCCTGTC
GATGAGAAGATGCTGAAGATTTTCGAACCACAGATAGCCGAGGTAGACAAGTATGTAAGC
AAGCAGATTGGCACATTCAAGAACACCATCTACAGCCGCGACTCCTACTTCGGAAGCAGC
GCCTTCAACGACTTCATCCTCAAACTGGAGTTGCAGATTACCCATGCCGACATTGCCTTC
AATGCTCCTCTGCAGTTCAACTCCTCCATACAGGCAGGCCCTATCTGCGTGAGCGATATG
TTCAAGCTCTATAAATACGAGAACCAACTCTACGTAATGCGCCTCACAGGCAAGGAGATA
CGCCGCCACTTGGAGATGAGCTACGACCTGTGGGTCAACACGATGAAGAGTCCCGATGAC
CATCTCCTGTTGCTCGACCAGCAGACGCAAGGCGACCAACAGCGCTTAGGCTTCAAGAAT
TTCTCGTTCAACTTCGACAGCGCTGCAGGCATCGACTACGAAGTGGACGTCACCAAGCCC
GATGGAGAAAAAGTACGCATCCTTGGCATGAGCAACGGCGAGCCTTTCGATGAGAACAAA
TGGTACAAGGTGGCTGTAAACAGTTATCGGGGAAATGGCGGAGGAGAGTTGCTCACACGT
GGCGCAGGCATTCCAAAGGACAGTCTTGAATCACGTATCATCTGGCGAAGCGAGCGCGAC
CAGCGCTACTATCTGATGCAGGAAATAGAGAAAATGTGCACCGTAGACGCCAAGCCCAAC
AACAACTGGCGATTCGTTCCCGAAGAATGGGTAAAGCCTGCTGCAGAGCGCGACTTCGAA
CTGCTCTTCAATAAGAAATAA
>89B_gene_id_288
ATGACCTATTGGTTTATATTTTGCAAGACCGACCTCTTGCTGCAGAAACAGGCAGACGGA
AGCTACACCATTCCCTGCTCTGAAGAGAGTCCGATAGAACTCAAGCCCTGGACCCATGTT
CTCAACATCAGTCCTATGGAAGACGGAACCGAGGTAAAGGCTTTCACCATCGACACCCCC
GTCACCGACAATCCCAACTATGAGATGTGCGGACTCCGTCCCAGTTACTACAAACTGAGC
AGAGACCTGTACCTCAAGGCAGGAAAATGCCATGAACTCATCTACTGGGACCAGAACACA
CAGTTCTGCGGAATATGCGGAGCACCCATGAAGATGTCGACCGATATCAGCAAGAAATGC
ACTCAATGCGGCAAGTCGGTATGGCCCTCGCTCGCCACTGCCATCATCGTCCTCATACGC
AGGGGAGAGGAAGTCCTTCTGGTACATGCCCGCAACTTCAAGAGCGACTTCTATGGACTT
GTGGCTGGCTTTGTCGAGACAGGCGAAACCCTTGAGCAAGCCGTACACCGTGAAGTGATG
GAAGAGACAGGACTCACCATCAACCACCTGAAGTATTTCGGTTCTCAGCCCTGGCCATAT
CCCAGCGGGTTGATGGTAGGCTTCACCGCCGACTATGTAGATGGAGAAATCCATCTGCAG
AAAGAAGAACTCTCACGCGGCAAGTGGTTTACCAAGTACAATCTGCCCACCATTCCCGAA
AAACTCTCCATTGCCCGACAGATTATCGATGCCTGGCTCGAAGAACAAAAGTCTAATCTA
TAA
>89B_gene_id_289
ATGAATAGCAAAGAGAAACTCTGGAATGCCAATTACATCAAGGTGATGACAACAAACTTT
CTGTTGTACTTCGCCTTCTATCTCCTCACCCCGCTCCTGCCCCTCTATCTGAGCGAAACT
TTTGGAGCCACCAAAGACACCATAGGCATCGTACTGAGCGGCTACACCGTGGCAGCCCTT
ATCGTGCGCCCATTTTGCGGCTATGTAGTAGACAGTTTCTCGCGCAAGAAAGTGCTCATG
CTGTGCCTTTCGGGCTTTGCCGTCTTCTTTGCCGGATACATAGCAGCAGGCACAATCCTC
ATGTTTGCCATTTGCCGAACATTGCATGGCGGACCCTTCGGAGCCGTCACCGTAGCCAAC
AGCACCTGCGCCATCGACGTGTTGCCTTCCAGCCGGCGAAACGAAGGCATCGGACTTTAT
GGTCTCAGCAACAACTTCGCCATGGCGATAGCTCCCTCCATCGGCATCTATCTGCACAAC
ATGGTAGACAGCTACATGATACTCTTCTGGATAGCTTTCATCGTAGCGATAAGTGCAGTG
CTCATCGCCTGGACTATCCGGTTGCCCGAAAAAGACATCATTCGCAACAAAGAGAAATTG
TCGCTCGACCGCTTCTTCCTCACCCGTGCATGGCTCCTCGCCATCAATATCGCCATGTTT
GGCTTCTGCTGGGGCGTATTGAGCAACTATCTCGCCATCTACAGCAAGGAAGTTTTGTCC
ATCACAGGAGGAACAGGCACTTATTTTGCCCTTCTCTCTATGGGTCTTTTCAGTTCTCGT
CTGCAGGGCCGTAAAGCCCTCAGCCAAGGCAAGTTGACACAGAATGCAGCCGAGGGAATG
CTCATCTCACTCGTTGGCTTCACCCTCTTTGTGGCCATTCCCCATCCAGTAGCATATTAC
CTCTCTGCCATCCTTATCGGACTGGGCAACGGGCATCTCTACCCTGCCTTCCTCAACATG
TTTGTCCACGTGGCACGACACGACCAGCGAGGCACTGCCAACAGCAGCATTCTTACGGGA
TGGGATCTTGGCTTCGGCATAGGATGTCTGTTGGGCGGAATCGTTGCCGAACACTTTGGA
TACACTGCCACCTTCTGGATGGTGGCTGCCGAGAATGCCGTTTCTGTAATCCTCTTCTTC
CTTGCCTCACGCCAGTTCTTCGAAAGAAGGAAGATCCTGAAAGACTGA
>89B_gene_id_290
ATGAAAGAACTGAAAGGAACCAAAACCGAGAAGAATTTGTGGGAAGCATTCGCAGGCGAA
TCGCAGGCCCGCAACAAGTACACCTACTTTGCCAGCAAGGCCAAGAAAGACGGTTATGTG
CAAATAGCCAACATTTTTGAGGAGACAGCAGCCAACGAGAAGGAACACGCCAAACTGTGG
TTCAAGTACCTCATAGGCGGCGAGATAAAGAGCACAGCCGAGAACCTCTTGGCAGCAGCC
GAGGGTGAGAACAGCGAGTGGACCGATATGTACAAGCGCATGGCAGAAGAGGCTCATGCA
GAAGGATTCGAAGAAATCGCTGCCAAGTTTGAGATGGTGGCAGAGATAGAAAAGCACCAT
GAGGAGCGCTATCGCAAATTACTGAAGAACGTAGAGGACAAAGTGGTGTTCTCGCGCGAC
GGCGACTGCATCTGGCAGTGCTCCAACTGCGGGCACATCGTAGTTGGCAAGCAGGCTCCT
GAGGTTTGCCCTGTTTGCAACCATCCACAGAGCTACTTCCAGATAGAAGCTCGCAATTAT
TAA
>89B_gene_id_291
ATGGAATTACAAGGAAAGGTTATTGCCGTTTTGCCTGAAAGAAGCGGTGTCTCTGCAAGA
GGTGAGTGGAAATCACAGTCGTTTGTCATTGAGACTCATGAGCAGTATCCCAAGAAGTTG
GTCTTCGATGTCTTCGGAGCTGAACGCTTGGCACAGTTTAATATTCAGAGCGGCGAAGAG
ATCTTGGTATCCTTTGATATCGATGCTCACGAATATAATGGCCGCTGGTTTAATAATATT
CGTGCATGGAATGTTCAGCACGTAGATCCTAATACTGTTGCTGCCATGGCTGGCGGAATG
CAGCCAGCTGGTGCTCCGTTCCCACCAGCAGGTGCTCCTGTAGCAGCTGCTCCTGCAGCT
GGAGCCACTGCTCCTTTCCCTCCAGCTTCTGCTGCTCCTGCTGCTTCTGCTGAGACAGGC
AGTGCAGACGATCTTCCATTCTAA
>89B_gene_id_292
ATGCTTGCGAAAGTAATCAGCAGCAAGAATTCCTTGCCCATCCTCGATTGCTTCCTTTTC
CAGGTTGCTAACAATGTGATGACCATCACAGCAAGCGACAGTGACAACGTGATCAAAAGC
GTCATCGACCTGACTGAATGTGAGGGAGAAGGCGAATTCTGCATCCCCAACAAGGTGATT
CTCGACGCACTGAAAGAGTTGCCAGAGCAGCCTCTCACCCTGGACGTGACCCCCGACAGC
TACGCCGTGAAAATCGTTTACCAGAACGGTTTGTACAACTTCACAGCGCAGAGTGCTGAG
GACTATCCTCGCACACAGAGCATGACCGATGCAGCCAATTCTATCATGATACCTGCCACT
GTCCTGATCGACAACATCTCCAGAAGCCTGTTTGCCACAGCCAACGACGAGTTGAGACCT
ATTATGAACGGTGTGTACTTCGATTTAACCCCCGACGCACTCGCCATTGTAGCAAGCGAC
GGCCATAAGTTGGTACGCAACAAGAACTTCTCTATCACAAGCGAGACTCCTGCTTCGTTC
AATCTTCCCAAGAAACCAGCCAACCTGCTGAAGAACATTCTTACCAAGGACGGCGGTGAC
GTGCTTATCAAGTTCGACGACAGAAATGCCGAGATCAAATACAACGACGGAGTACTTAAC
TGCCGACTGATAGACGGAAGATATCCTAACTACAACTCAGTGATTCCTACCGACAATCCA
AGTCAGACCACAGTAGACCGCCGTGCCCTTCTCAGCGCCTTGCGCCGTGTGCTCCCCTTC
GCCAGCGAGAGCAGCCAGTTGGTTCGTCTGCACATGGAGAATGGCCACTTCGAAGTATCT
TCCGAGGATATCGACTTCGCCACATCAGCCAAGGAACAGCTCTCTTGCGAGTACACCGGC
GCACCTATGAGTATCGGTTTCAAGGGCAGCAGCCTCATGGAGGTTCTGAGCAATCTGAAC
AGCGACCAGGTTGTCATCATGTTGGCAGACCCAAGTCGTGCCGGCATTATCGTTCCAGCC
GAGCAGCCTGAGGACGAGGACGTGCTGATGCTGATTATGCCAATGTTGCTCAACGACTAA
>89B_gene_id_293
ATGAAATTAAATCTTAAAAAGCCCTTAGTAGTCTTCGACCTGGAGACTACGGGGCTTGAT
ATGGTTAAAGACCGTATCATCCAGATGTCGTATATCAAGGTCATGCCCGACGGTAGCGAG
ACTCGTAAGAATCTCTACGTAAACCCCGGAATGCCTATACCCGAAGAAGTCGTCGCCCTT
ACCGGCATCAGCGACGAGGATGTGAAAAACGCACCTACATTCAAGCAGCTGGCAGCCAAC
TTGCAGAAGGAGTTTGAGGGATGCGACTTTGCAGGCTACAACTCCAACCGTTTCGACGTG
CCTATGCTCGCCGAGGAATTTCTGCGTGCAGGCATCGACTTCGACTTCAGCAAGTGCCGC
CTGATAGATGCGCAGACCATCTTTATGAAGATGGAACGCCGCAATCTTGCTGCCGCCTAC
AAGTTCTACTGCGGCCGTAAGATGGAGGAAGACTTTGAGGCCCATCGTGCCGACCAGGAC
ACCGAAGCTACTTACCGAGTGCTCATGGGCGAGCTGGACAAGTATGCTCCCGGAGTACAG
GAAGAACCAGAGCGTGTGCTCAACAACGACATGGACGAGTTGGCCAAGTTCTCCATGCAG
AACGACAACGTCGACTTTGCCGGCCGCATCATCTGGCAGGAGCTGAAAGATGCTCAGGGC
AACGTGCTTACCGACGAACAGGGAAATCCACGCAAGCATGAGGTGTTCAACTTTGGCAAA
TACAAAGGCTGGGACGTGGCAGAAATCCTGCACAAAGATCCAGGCTACTACACATGGGTA
TTGGGCAGCGACTTTACCTACAACACCAAGCAGGTGCTTACCCGCATCCGTCTGAGGGAG
TTCAACAAAAGATAA
>89B_gene_id_294
ATGAGTCTTAAAGGAAAGAAAATAGTACTGGGCATCACTGGCTCGATAGCAGCCTACAAA
TCTTGCCTCATCATAAGAGGCCTCATCAAGCGGGGAGCCGAAGTGCAGGTTGTCATCACG
CCTGCCGGCAAGGAGTTCATCACTCCCATCACGCTCTCTGCCCTTACCCACAAACCCGTT
GTCAGCGAGTTCTTCTCGCAGAGAGACGGTACATGGAACTCGCATGTCGACCTCGGCCTC
TGGGCTGACGCCATGCTCATTGCGCCCTGTACGGCTGCCACAATGGGAAAGATGGCAAAC
GGCATCGCCGACAACATGCTCATCACTACCTATCTGTCGATGAAGGCCCCTGTCTTCATC
GCTCCAGCCATGGATCTCGACATGTACAGACATCCGTCCACCCAGCACAACATGCAGACA
CTCCTGAGCTACGGCAACAGAATCATCGAGCCAGCCTCCGGATTCCTGGCAAGCGGACTG
GAGGGCAAGGGACGCATGGAGGAACCCGAGATCATCGTCGACAGCCTGGACCGTTACTTC
GATGAACAACAGCAGCAGGACCTCAGTGGCAAGAACATCATGATCACTGCCGGTCCTACC
TACGAGAAGATAGACCCCGTAAGATTTATCGGCAACTACTCATCGGGCAAGATGGGATTC
GCCCTTGCCGAGGAATGCAGAAAGCGAGGCGCCCACGTCACGCTGATAGCAGGCCCCGTG
GCGCTGCAATGCGACAACGACATCAGACGCATCGATGTGGAGAGCTGCGAAGAGATGTAC
GAGGCTGCCACCCATGAGTTTACAGGCTGTGATGCAGCCATCCTCTGTGCGGCAGTAGCC
GACTTCCGTCCTGCCGTGGTTGCCGACAAGAAGATCAAGCGCGAGAAGGACGACCTGGTG
CTCACCCTGGCTCCCACCCACGACATCGCAGCAGCCCTTGGACAGATGAAGCAGAGCCGC
CAGCGCATCGTGGCTTTTGCCCTGGAGACCAACGACGAGGAAGCCAATGCCGAGAAGAAA
CGCAGGAAGAAGAATGCCGACTTCATCGTGCTGAACTCCACACGCAACGCCGGCACCACC
TTCCGCACCGACGACAACCAGATAACAATCATATCCGAGAAAGGCAAGAAAGAATATGAG
AAAAAGCCGAAGACTGAAGTGGCTCGCGATATCATTGACGAGCTGGCTGGCATGCTGTAG
>89B_gene_id_295
TTGACGAGCTGGCTGGCATGCTGTAGTTACGGCCTCCAGGCACAGGAACTGCAAGCCAAA
ATCACCATCAACCATGCTCAGATACAGGGCACGGACAATGCCGTATTCGACAACCTGCAA
CAGACACTCGAGCAGTTTGTCAACGACCGGCAATGGACCCATCTGCAGTTTCAGAAAAAC
GAGCGCATCAACTGCAACTTCAACATCACGGTGACAAAATACGCCAAAGACCAGAACCTC
TTCACGTGCAAAGCGCTGATACAGGCCAACCGACCCGTATACAATGCCGCCTACACCACT
ACTATATATAATAATGTGGACGAGAACTTCACGTTCAACTTTGCACAGTTCGACCAGCTG
GACTTCAACGAGGAGAATCTCGACAACCAGCTCACAGCTCTCTTTGCCTATTATGCCTAC
CTCATCATCGGACTCGACCTCGACACCTTTGCGCCCATGGGAGGCGAGGATGTGCTGCAA
AGATGCATGAACCTCACCAACAATGCACAAAACCTGTCGTACCCGGGCTGGAAAGCCTTC
GACGACAACAGAAACAGATACGCCATCATAGCCGACTATCTCGACGGAGGAATGCAACCC
TTCCGACAGATGCAGTACGACTACTACCGCAAGGGACTCGACGAGATGGCCAACAATGCC
GAGCGAGGACGCACGGAGATTACGACCACGCTCGAAACCAATCTGAAGAAAGCAAAGGAG
AACAAACCGCTCAGTCTGCTGCCACAGATATGGACCGACTACAAGAAAGATGAGTTGGCA
AACATCTACAAGGGCAAGGGCACACAGAAGGAGAAAGAGAGCATCTACGAACTGCTCTTC
AACATCAATCCTTCGCAGAATGCCCAATGGGACAAAATAAAGCAATAA
>89B_gene_id_296
ATGCTCAAACAGCTATACATCAAGAACTTTACACTCATCGACGAGCTCGACATCCAGCTG
CATCCAGGCTTTTCCGTCATCACGGGCGAGACAGGTGCAGGCAAGAGCATCATCCTGGGT
GCCATCGGTCTGCTGCTCGGCAACAGAGCCGACACCAAGGCCATCAAGGCAGGATGCGAC
AGATGCACCATCGAGGCACACTTCGACCTGTCGAGATACGACATGCAGAGCTTCTTCGCT
GAGCACGATATCGACTATGACGCCGACGACACCATCATCCGCCGCGAGCTGACAGCCGCA
GGCAAAAGCCGTGCCTTCATCAACGACACACCCGTTTCGCTCAGCCTGATGAGAGAGCTG
GGCGAAAGCCTGGTCGACATCCACTCACAGCATCAGAACCTGCTGCTGCAGAAAGAGGAT
TTCCAGCTCAACGTGGTTGACATCATCGCTCAGGACAGCAAGTTGCTGGGCGACTACAGG
GCCACATACAATCAGTATCACCAGGCCAGGCAGCGACTCGCCAAGTTGGAGGAAGAGATA
GCGAAGAGCCGTGAGAACGAAGAGTTCCTCAGATTCCAGTACAAAGAGCTCGACCACGCC
CAGTTAGAGGAAGGCGAGCAGGAATCGCTGGAGCAGGAAGCCGAGACGCTGACTCATGCC
GAGGACATCAAGACTGCCCTCTACGAAGCCGACAACACGCTGACCAATGAGGACGGAAGC
ATACTCGAAAGGCTGAAGTCCACCTGCCAGCAGCTCGCATCCATCAAGGAAGTCTATCCC
GCCATAACAGAGGCTGCCGAAAGGCTCGACAGCAGCTACATCGAACTGAAGGACATCGCT
CAGGAGATAGGCACCAACGTCGACCGCGTCGACTTCGAACCGGCAAGACTCGACGAGATC
AACAGCCGGCTCGACACCATCTACTCGCTGCAGCAGAAGTTCCATGTACAGGACATCAAT
GCCCTGATAGAAATCAGAGAGCACCTCAAGCAGCAACTCGACCACATCGGCAACAGCGAC
GAGGAGCTGGCAGCCCTGCAGCAGGAGGCCGAGCATTGGCTTTCCAAGGCAGAACAGGCG
GCCAGGAAGCTCACCGAGCTACGCACCAGGACAGCCAGGAAGATAGAAACCGAGATGCAG
CAAAGACTCGTGCCGCTGGGCATTCCCAACGTGCGTTTCGAGATCAGCTTCACCGCCAAA
CCACTCTCACCCGACGGAGCCGACAAGGTCAACTTCCTCTTCAGCGCCAACAAGAGCACA
CCTCTGCAACCCGTCAGTCAGGTGGCTTCGGGTGGCGAGATAGCTCGTGTGATGCTCTCA
CTCAAGGCAATGATCAGCGGAGCCGTCAAGTTGCCAACCATCATCTTCGACGAGATCGAC
ACAGGTGTAAGCGGAAAGATAGCCGAGAAGATGGCACAGATCATGGCAGAGATGGGCGAA
CTCGACCGCCAGGTCATCTCCATCACCCACCTGCCACAGATTGCCGCCATGGGCAGACAT
CACTACAAGGTGCTGAAGGAAGAAACCCCACAGGGCACACGTTCCCACATGACGGAACTC
ACCGAGGAGCAAAGAGTAAGCGAGATAGCGCAGATGCTGAGTGGAAGCGACATCACCGAG
GCCGCCCTCGCCAATGCGCAGGAACTGCTCAGAAGCTATCGCAAATAA
>89B_gene_id_297
ATGAAAAGACTGTACATCATCATTGCGGCCATGATCATAAGCATATCAGGCATCATGGCA
CAACCAGGGCCAGTACAGAAGATGGCAAAGAGCGTCTTCACACTGACCACATTCAACAAA
GACGGACAAATCATCGCCTCGACACAGGGCGTGTTTATCGACAATAAGGGAACAGCCATC
AGTACCTTCAAACCATTCATCGGAGCCACCAAGGCCACTATCGTGGATGCCAGCGGACGC
TCTACAGACGTAGACGCCATCCTTGGCGCCGACGAGCTCTATGATGTCGCCAAGTTCAGA
ATCAAGGCATCCACAGCCGCTGCCACCCTGGCGAGCAGCACCACACCTGCAGGAAGCAAA
GTGTGGCTCGTTCCCTACTCCATCAAGAAGCCAGCCTTCCAGCAGGAGGAGATCAGCAGC
GTAGAGACATTCAACAACACCTACAACTACTACATCTTCATCACCACGGTGCCCGAGAAT
GCCATCGGCTGTCCCTTTGCCAACAAGGACGGACAGGTCATCGGACTGATGCACAGCAAC
GGATCGGTGACAGCCATCGATGCACAGTACGCCAAGCAGCTCAAGGTGACAGGACTCTCC
ACCCTCGATGCCGCACTCCGCGAGACAGGCATCCGCACAGCCCTGCCCGACACCGAGCAG
GAGGCTGTCATGATGATGACACTGAAGAAGGGACAGATAGCCTCCACCGACTTCGATAAG
TATGTCGACGAGTTTATCGGCAAATTCCCAGCATCCGCCTACGGATACAAGGAAAAAGCA
TCCCGGCTCTCCAACGAGGCAAAATATGAGGAATCATCAAAGCTGATGGAGGAATGCATC
AAGAAGGCAGCCAAGAAGGACGAGGCTTACTCAGCCTATGCCGACATCATCTATCAGAAG
GCAGTGTACAAGGGCGACTCCATCTATTCAGCATGGAACATCGACAAGGCCATAGAGATG
ATACGCAAGGCATACAGTATCAACGCCCTTCCAGCCTACAAGCATCAGGAGGCGCAGTAC
AGCTACTTCAAGGGCGACTATCAGCAGGCACTCAGCATGTTCCTCGACCTCACCAAGACC
AATATCAACAGTGGCGAACTGTATTACGAGGCAGCCCAGTCGAAAGCCCAGCTCAATGCA
CCCGCCGGCGAGATAGAGGTGCTGCTCGACAGTGCCATCGCCGTAGGACAGAAGACAGGA
CTGGCAGCTCCCTACTATCTGGCGCGTGCACAGTTCTTCGACCGCAAGGGCGAATATCGC
AAGGCGCTGCCCGACTACAACCAGTACGACTGCCTGACCCATACCGTAGACCCCACCTTC
TTCTATGCCCGCTACAAGTGCGAGACGAAGTTGCGTATGTGGCAACAGGCGCTGCTTGAC
ATAGCCCGCACCTGCTACTTGGCGCCCAAGGAGCCCACCTACTTTGCCGAATGGGCAAGT
CTCGACCTCCGCGTCAAGCGCATCGACGAGGGCATCAGCGCCGCCAAGGCCTGCATCAAC
CTCGCTCCCGAATATGCCGACGGTTATCTGCTCTTGGGTCTGCTGCAGCGCGAGAAGGGA
CAGAAACAGGAAAGCATCGAGAACCTCAAGAAGGCACAGGAGTTGGGTGACACCCGTGCC
GAAGAATATCTCAAGCAATAA
>89B_gene_id_298
ATGATTAATTACAGCATCGTAAAGCGCAGCGTGAACGCAAACCTCATTGAAATCAACCAG
GCAAAGTCACGCATCAACCAGGCAAAGAAGGAGGGCAAGACTCCGCAGCCAGCCGACCTC
GCACTCGTGAAGACCGAGAAGCAGAACGCCTTCGCCGTCGCACAGTACACCGGAGTGATG
AACATCGACAAGTTCTCCCGCCACATCTCAAGCCACGGCAGCGTGTACAGCAGGGCAGAC
ATCGCAGCCATCCTCTACCTCACCGTCGACTGTATGCGAGAGCAGTTGCTTGAGGGCAAG
AAGATCCGCCTCGGTGACCTCGGTGACTTCTCCGTTTCTCTCTCCAGCAAGGGTGTGGAG
GACCCCAACGCCTTCAATGCTCAGAACATCACTGGTGTGAAGGTGATCTGGGAGCCAGGC
GCAGAGTTCAAGTCTCTCCGTGACGACGCAGAGTTCAACCTCGTTGCATCCCGTGACGCA
CAGGCAGCCGTCATCAAGGCCATCAAGCAGGGCAAGGACAACGTCGACATCAGCAAGCCT
GCTTCTCCTTCTACTGACGGCACTACCGAAGGCGGCGGTTCTCAGACTGGCGGCAGCACC
GACAACACCCAGGGCGGCGGCTCTCAGACCGAAGGCGGCACTGGTGACGGAGAATAA
>89B_gene_id_299
ATGAGCAAAGTAAAACGAAATACATGGATTACCTGTTGTCTGTTGGGCATGCTGTTGCTG
CTCAGCGGTTGCTATCATCGTCATGGTGGCAAGGTTCAGCATGCCGCCCTGATAGAGTAC
AGCGACCGGCAACTCGACTCCATCTCGTTTTCCTCCACGCATCATTACACCAACAAATAC
AACTTTGTAGTCAGTTCCGACTCACTCATGCTGATACGTCAGCAGCCGGAGGAGTATGTC
AACCATCTGCGCATCGACTCCTTTGCCGTCAGGAAGCACTGCCTGCTGGTCGTTTCCGAC
ATACGCATCATTCCCCAGGACGCAGAAGACTCCGTATGGGTACAGTTGGCCACCGAGGAG
AATGAGTTTGGCTGGACACACGAGTCCCGTCTGTTGCCCCGTGTCGTCCCCGACGATCCC
ATCTCTCAGTTCATCCTCATCTTCAGCAACACCCACCTGCTCATCTTCATGATCGTCATC
GTGTTGATTTCTGTGGCTTATCTTCTGCGCAAGATATCCCACAGCAATGCGCACATCGTT
CATTTCAACGACATCGACTCGCCATATCCTACGGCATTGGTGCTGATGGTGTCGCTCTCA
GCGGCTTTCTATGCCACCATCCAGTTGTTTGCACCCGAGATGTGGCGTCATTTCTATTTC
CATCCCACTCTCAATCCCTTTGCCGTACCCCGTGTGTTGGGATTCTTCCTGGCGTCTGTT
TGGGCGATATTGATATTGGCATTGGCCTGTCTCGACGAGGTAAAGCATCGTCTCAGTCTT
GGCGATGCCATTCTGTATCTGGGAGGTCTTGTCGGAGTTTGTGCAGTCGATTACATCATC
TTCAGTCTCTGCACACTATATTATGTGGGTTATGTCCTCTTGGCATTCTACTTCTGGTTT
GCCATCCACCGTTTCCTGCGTCGATGA
>89B_gene_id_300
ATGACATCAAGTAAGCGCGAAAGCGAAGAAGCGAAAAAGCGAAGAATGAGAACTTTGGAA
TTGCTGGCACCTGCCAAAAATTTAGAGTGCGGCATCGTAGCCATCGACCATGGCGCAGAT
GCCGTATATATCGGAGCACCCAAGTTTGGTGCCCGTGCGGCTGCGGGTAACTCGATCGAG
GATATCCGTCAGCTGTGCGACTACGCCCATCAGTTTCATGCCAAGGTGCATGTCACGGTC
AACACCATAGTCTACGATTCTGAGATCAGGGACACCCTGCAGATGATTCAGCAGTTGCAG
GCAGCCGGTGTCGATGCCCTGCTGTTGCAGGACATGGGTGTGCTCTATGCCCTTCAGGGC
GAGGGCCCTCTGTCGACAGAGGGCGGGTGGACAGAGTTACTGCATTCCAGCACCCAGTGC
GACACCAGGACTGCCGACAAGGTGAAGTGGCTTCAGTCGTTGGGCTTTCATCGGGCAGTA
TTGGCTCGCGAGCTCTCGGTCAGTGAGATAGAGGCCATTCATGCCGCCGTGCCCGATATG
GAGCTCGAGGTGTTCGTCCATGGTGCGCTTTGTGTGTGCTATTCCGGCGTGTGCTATGCG
TCAGAGTATTGTTTCGGCCGCTCAGCCAACAGGGGCGAGTGCGCCCAGTTCTGCCGCATG
AAGTTCGACCTTCTCGATGCCGACGGACAGGAGATCGAGCATCAGCGCCATCTGCTGTCC
CTCAAGGATATGTGCCAGATAGACAACCTGGAGGCCTTGGCTGACGCCGGAGCCTGCTCG
TTCAAGATTGAAGGCAGGTTGAAGGATGCCGACTACGTGAAGAATGTGGTGGCAGCCTAC
AGCCAGCGCCTCGACGACATCTGCCGCCAGCGCCCCGGCGAGTATGAGCGTCCATCGCTG
GGCAGACCCCGCTATGCTTTCGAGCCCAACCTGAAGAAGACTTTCAACCGTGGTTTTACC
CATTATTTCCTTCGTGGCAGACAGATGGACATCACCTCCTTCGACACCCCGAAGGCCATC
GGCGAGTATGTGGGAAAGGTGAAGGAGCTGCGCGGCAACAGTTTCAATGTAGCATCCGTG
GCGAGCTTTGCCAATGGCGACGGCTTGTGTTTCATCAATGACGAGCGCGAGCTGGAAGGC
TTCCGTGTCAACCGTGCCGAGGGCAACCGCCTCTTCCCCTTAGAGATGCCTCGCCATCTG
CGTCCCGGAGTGGCGCTCTATCGCAACAACGACGTCGCGTTCAGCAGGATATTGGCAGGC
AGAACGGCAGAACGGAAGATTCCTGTCAAGATCGTCTTCGACTTGTACGATGAGGACGCT
GTGAGCGGCTTCTCAGCCACTGCCTATTACTGCAAGGAGCAGGGAAAGACCCCATTCGTG
AGCGGAGATGCCGAGCAGCATGCCTCCTTGGAATACATGGCTACCGAAGCCGTAGCCTTT
GAGCACAGCATGGCGAAAAAGCCGCAGCGCGAGAATATCATCAAGCAACTCAGCAAGTTG
GGCGGCACCATCTATGAGTGCCGTGAGGTGGAGATTCGCAATGCTGCCGACCAGTATTTC
ATCCCCAGCAGTGTGCTTACCGACCTGCGCCGTTCTTTGGTGTCAGCCCTGTCGGGTGCC
GTCGCTGCCCCGGAGGCATCTCATGCTGAGGCTTCCGCCGACAAGACATCGCCCGCAAAG
GCATGGCAGCCGGAATACGCCAAGTACAGCTATCTCTACAATATCGCCAATCAGAGTGCT
CGCTCTTTCTATCAGGCACACGGCATGGCGAAGCCAGGCTATGCCTTCGAGCTGCGCAAC
GGGGCAGAGCGGCAGGAGGAGGTTCTGCTGATGCAGTGCCGCCACTGTCTGCGTTATTCG
TTGGGCTATTGTGTGAAGCGGGGAGGGCGCATGTCCACGTGGAAGGAACCGCTCTTCCTT
CGTCTGGGCGACGGCAGGAAGTTCCGCCTCCAGTTTGCCTGCAACGAATGCCAAATGAAT
GTGTATTCTGAGCGTTGA
>89B_gene_id_301
ATGCCATTAAGATTGCCAGATAAATTGCCAGCCATAGAGCTGCTGAAGCACGAGAACATC
TTCGTCATGGACGAGAGCAGGGCGCACAGTCAGGAGATTCGCCCCCTGCGTATCGTAGTG
CTCAACCTCATGCCGCTGAAGATAACAACGGAGACCGATCTCGTCAGACTGCTCTCCAAC
ACACCACTGCAGATAGAGGTGTACTTCATGAAACTGAAGAGCCATACTCCCAAGAACACC
CCCATCGAGCACATGATGATGTTCTACAAAGACTTTGCCGAACTGTCAAAGCAGAAGTTT
GATGGCATGATCGTGACGGGTGCACCCATCGAAACCATGCAGTACGAGGACGTGGAATAC
TGGCCCGAGATTCAGCAGATCTTCGACTGGGCTCGTACCCATGTCACCTCCACACTCTAC
ATCTGCTGGGGCGCGCAGGCAGGACTTTACCATTTCTATGGCGTACCCAAGCATCCACTC
AGCAAGAAGATGTTTGGCATCTTCCGGCAGAAATCCCTCGACCCCTCGCTGCCTATCTTC
CGTGGCTTCGACGACTGGTTCGCCATGCCGCAGAGCCGCCATACCGAGGTGCGACGCGAG
GACATCGAGAAGGTGCCGGGGCTTGACATCATAGCCGAGTCGCCCGAGAGCGGTGTGAGC
ATCGTGATGGCACGTGGCGGCAGGGAGTTCTTTGTCACGGGCCATTTGGAGTACGCTCCC
GACACACTCGACAAGGAATACCGTCGCGACCTGGGCAAGCGTGATGACGTCGACTTGCCC
AAGAACTATTATTATCACGACGATCCCACCGAGGAGCCCTTGGTGACCTGGAGGGCGCAT
GCCAACCTGTTCTACAGCAATTGGATCAACTATTACGTATACCAGGAGACACCTTATAAT
ATTGATGACATCAAGTAA
>89B_gene_id_302
ATGAACATGAAGATGATTATCCCGATGGTGATGATAGCAGCCATGCCTATGGGTGCAGAC
GCACAAAACAAGTCGGGACTTGTCATGAGCAATCTTGACAAGACGACAAAGCCTGCCGAC
GATTTCTATCAGTTTGCCACAGGCGGATGGCAGAAGAACAATCCTTTGCCAGCAGCCTAC
AGCCGCTATGGAAGCTTCGACCAGTTGCAGGAAAACAACAACAAGCGTATCAACAGCATC
TTGGGTGAGCTCCAAAAAAAGAGCTACAAGAAGGGAAGTATCGAGCAGAAACTGTCCGAC
TTCTACAAGTTGGCAATCGATGTCGACCGCCGCAACAAGGAGGGCATAGCTCCCGTAAAG
CCTCTGCTCGACGAGATAGCTGCTGCCCAAACCAAGGCCGACCTGCAGAAATTGCAGATC
AAGTATGCCTGGATGGGACTCGGAGTAAGCTATGGTGCTGGTTTCGCTGCCGACGAGAAG
AATGTCACTCAGAACATCTACAATCTCTCGCAGGGCGGTCTCACCCTTGGCGCCAAGGAT
TATTACCTCAACAACGATGCCGCCACTGTGGCCATCCGTGAGGCTTACAAGGCATATCTT
GCCAAGATGTTCCAGCTCTATGGTTTCTCTGCAGCCGATGCTGTCCAGTATGCACAGGCC
ATCTTCCTGCACGAAACCAGTCTTGCCTTTGTTTCCAAGAGCCGCACCGAGCTTCGTGAC
CCACAGGCCAACTACAACAAGATGACTCTCAAGCAGTTCTGTGAAAACTATCCCAACATA
CCTCTCGAGGCCTTGGCCAATGGCGAGGGCATCAAGAGCGAGTATATGCAGGAACTCATT
GTAGGTCAGCCAGCATTCTTTGCAGCCTACGACAAGCTTTCGGCAGCCGAGAACGCCTCT
GTCCTGAAGGCGCTGATGCTCTGGAGTGTCATCCGCAGCTCTTCCGCTTACCTGACCGAT
GAGATTCGCGAGGCCAACTTCGACTTCTTCGGCAAGACCATGAGTGGCCGTAAGGAGGAC
TATCCTCTCTGGAAGCGTGCCACTAATCAGGTAGAGAATCAGATGGGTGAGGCGCTTGGC
CGCATCTACTGCAAGAAGTTCTTCCCCGAGAGTTCCAAGAAGATGATGGAGACCCTGGTC
AAGAACCTGCAGATCAGCTTGGGCGAGCGCATCGACGCACAGACCTGGATGAGCGACGTA
ACCAAGGCTGCAGCCCATAAGAAGCTCGACAAGTTCTATGTCAAGATAGGTTATCCCAAC
AAGTGGACCGACTACAGCCTGCTCAACATCGATCCTTCCAAGAGTTACTACGAGAATGTG
TTGGCTTGCCGCAAGTTTGCCAACGACAAGGAGATCGCCGAGAAGGCCGGAAAGCCAGTC
GACAGAGACGAGTGGTACATGACTCCACAGACCGTCAATGCCTACTACAATCCTACCACC
AACGAGATCTGTTTCCCTGCCGGAATCCTGCAGTATCCTTTCTTCGACCCCAAGGCCGAC
GAGGCGTTCAACTATGGCGCCATCGGTGTCGTGATAGGTCATGAGATGACTCACGGTTTC
GACGATCAGGGTCGCCAGTATGATGCTACTGGCAATCTGCAGGACTGGTGGACAGCCGAC
GATGCCAAGGGCTTCAATCAGCGTGCCGACATGTATGCCGACTTCTTCAGCAATATCAAG
GTATTGCCCGACCTGAATGGCAACGGCCGTTTCACACTGGGCGAGAATCTTGCCGACCAT
GGCGGTTTGATGGTAGCCTTCAATGCTTTGAAGAATGTCACCGCCAAGAAGCCCCTCAAG
AACAAGGACGGTTTCACTCCAGCTCAGCGCTTCTTCCTGGCCTACGCAGGCGTATGGGGA
CAGAACATCACCGAGAAGGAGATACGTCAGCGCGTCAAGAACGACCCACACGCTTTGGGC
AAATGGCGTGTCGACGGAGCCCTGCCACATATCGATGCCTGGTATGAGGCCTTCGGTGTG
AAGCCGGGCGACAAGATGTTCATTCCTAAGAATGAGCGACTGGAACTTTGGTAA
>89B_gene_id_303
ATGATTTCAGTAGAAGGCTTGAAAGTCGAGTTTGGCGTAAAACCTCTCTTCCACGATGTG
AACTTTGTCATCAACGACCGTGACCGCATAGCCCTGGTGGGCAAGAACGGAGCAGGTAAG
TCGACGATGCTCAAGATACTTTGTGGTATGCAGAAACCAACAGATGGCGTTGTGGCTGTG
CCCAACGAGACAACGATAGGCTATCTGCCACAGGTGATGAAGTTGCAGGACGATACCACC
GTGAAGGAGGAAACCCGCAAGGCCTTTGCTCATAACACAGAGATGAAGGCACGTCTCGAC
AAGATGCAGCAAGAGATGGCCGACCGTACCGACTATGAGAGCGAGTCGTATGCCCAACTG
GTAGAGAAGTTTACCCAGGAGCATGAACGCTACATGATGATGGGCGGCGAGAACTATGAG
GCTGAGATAGAGCGCACGCTTACAGGTCTGGGCTTCACCCGCGAGGACTTCGACCGTCCT
ACCCGTGAGTTCTCTGGTGGATGGCGTATGCGTATCGAGTTGGCTAAGATACTGTTGCAG
AAACCCGATGTACTTCTTCTCGACGAGCCTACCAACCATCTCGATATAGAGAGTATACAG
TGGTTGGAGCAGTTTCTTGCCCAGAGTGCCAAGGCGGTGGTGCTGGTCAGCCACGACCGT
GCCTTTATTAATAATGTTACCAACCGCACCTTAGAGATAACCTGCGGCAGGGTAGAGGAC
TATCGTGTGAAATACGACGAGTATGTGGTACTTCGTGCAGAGCGCCGCGAACAGCAGTTG
CGAGCCTACGAGAACCAGCAGAAGGAGATTGCCGATATCAAGGACTTTATAGAGCGTTTC
CGCTACAAGCCCACCAAGGCCGTGCAGGTGCAGAGCCGCATCAAGCAGTTGGAGAAGATC
GTGCCCATTGAGGTCGACGAGGTCGACAACAAGCAGATGCACCTCAAGTTTCCACCCTGT
CTTCGCAGTGGCGACTATCCCATTATCTGCGACGAGGTGCGCAAGGATTATGGCTCGCAT
ACAGTTTTCGACCACGTCACCCTTACCATCAAGCGCGGTGAGAAAGTGGCTTTCGTCGGC
AAGAACGGCGAGGGAAAGTCCACACTTGTGAAGTGTATCATGGGCGAGATTCCGTTTACA
GGAACGCTGAAGATAGGCCACAATGTGCAGATAGGCTATTTCGCACAAAACCAGGCACAG
CTCTTAGACGAGCGCCTTACCATCTTCCAGACCATAGACAATGTGGCCACGGGCGATATG
CGCCTCAAGGTGAACGATCTCTTGGGAGCATTCATGTTTGGCGGCGAGACCTCCGAGAAG
TATGTCAAGGTGCTCAGTGGCGGCGAGCGCAGCCGACTGGCAATGATCAAGTTGCTGCTC
GAGCCTGTCAACCTCCTGATTCTCGATGAGCCAACCAACCATCTCGACATGCAGTCGAAG
GATGTTCTCAAGGAAGCCATCAAGGCCTTCGACGGAACAGCCATCATCGTGAGCCACGAC
CGTGAGTTCCTCGACGGACTGGTAGACAAGGTGTATGAGTTTGGTGGCGGAAAGGTACGC
GAGCATCTGGGCGGCATCTACGACTATCTGCGTGCCCACAATGCCGAGACCATCCAGGCA
GCCCTTGCCAAGGGCGAGCCATCCATGGGCGCTTCTTCAGCCAAGCCACAGCAGCAGGAC
GCATCGCCTGCCGCAACAGACAATGCGTCGTCGAAGAAGCAGAGTTACGCCGAGCACAAG
GAACAGCAGAAGAAGATTCGCAAGGCCGAGAAGGCGGTGAAGGACTGCGAGCAGCGTATC
GCCACCTTGGAAAAACGCAAGAAGGAGATTGACGATTTGCTGATGAAGCCCGAGAATGCC
ACCAACATGGAACTCGTCACAGAGTACACCTCGCTGATGCAGAAACTCGATGAGGAGAAC
GACAACTGGCTCGTCCTCTCCGAGGAGCTGGAAGAAGTGTCAGGGCAATAA
>89B_gene_id_304
ATGGGACAATTACAAGAAAAATACAAGAATTATCGTGAACCTCAGAAGTATATGGCTGCC
GGTGTGTACCCATACTTCCGTGAGATCACCAGTAAGCAGATGACGGAAGTTACCGACATC
GATGGACATAAGATTTTGATGTTCGGTTCTAATGCTTATCAGGGTTTGACCAACGACCAG
CGTGTTATCGATGCAGCCAAGGCTGCTCTCGACAAGTATGGTTCTGGTTGTGCAGGAAGC
CGTTTCCTCAATGGAACCCTCGACCTTCACGTACAGCTTGAGAAGGAGTTGGCCGAGTTC
ATGCACAAGGATGAGTCCCTGTGCTTCTCTACAGGTTTCTCTGTCAACCAGGGCGTGTTG
GCTTGTGTGGTAGGCCGCAATGACTATATCATCTGCGATGACCGCGACCACGCCAGTATC
GTAGACGGCCGCCGTCTTTCGTTTGCAACCCAGCTGCACTATAAGCACAATGATATGGAG
GACCTTGAGCGCGTACTCAAGACCTTGCCTCATGAGGCTATCAAGCTGATCGTTGTCGAT
GGCGTCTTCTCTATGGAGGGCGACTTGGCCAACTTGCCAGAGATTGTCAAGTTGAAGCAC
AAGTACAACTGCTCCATCATGGTGGACGAGGCTCATGGCCTGGGTGTGTTTGGCAAGCAG
GGACGTGGCGTATGCGATCACTTTGGTCTTACCGATGAGGTCGACCTCATCATGGGTACA
TTCTCCAAGAGTCTGGCGTCTATCGGTGGTTTCATCGCATCAGACAAGGACACCATCAAC
TTCCTGCGTCATTCTTGCCGTACTTATATCTTCAGTGCATCCAACACTCCAGCAGCCACA
GCAGCAGCCTTGGAGGCTCTTCACATCATTCAGAACGAGCCAGAGCGCTTCGAGCAGTTG
TGGGATGTTACCAACTACGCCCTGAAGCGTTTCCGTGAGGAAGGTTTCGAGATTGGCGAG
ACAGAGAGTCCTATCATTCCTCTCTATGTGCGCGATGCTATGAAGACTTTCGAGGTAACC
AAGAAGGCTTACGACCGTGGCGTATTCATCAACCCAGTCATCCCTCCAGCATGTGCTCCT
CAGGACACATTGGTACGTTTTGCCCTCATGGCTACTCATACCAAGGAGCAGGTAGAACGC
GGTGTGAAAATTCTGAAGGAGGTCTTCGTAGAGGAAGGCGTCATCAAGTAA
>89B_gene_id_305
ATGAAGAAGAAGATCGTTTTTATCATGAATCCTATCTCGGGCACGGCAAGCAAAGCATCC
ATCCCCAACCTGATAGATAGCATTCTGGACAAGGACCGCTTTGAGTACGAGATAAGAACT
ACGGAAAGAGCCGGACACGCATCGGAAATTGCTTCCGAGGCGAAGGAGGCTCATGTTGAC
ATTGTGGTGGCTGTGGGAGGTGACGGTACTGTCAACGAAGTGGCAAGAGCCATCGTACAC
TCCGACACAGCCCTGGGAATTCTGCCTTGTGGATCGGGCAACGGACTGGCTCGTCACCTC
ATGCTGCCCATGAACCTGAAAAAGAGTATTGAGATCATCAACCAATGCGAGATTCACGAC
CTCGACTATGGGGTCATCAACGGCTATCCTTTCTTCTGTACCTGCGGTATGGGATTTGAC
GCCTTCGTAAGCATGAAGTTTGCCGAAAGCGGCAAACGAGGACCCATCAGCTATGCTGAG
AACATTCTGAGAGAAGGACTGAAGTATCAGCCTGAAACCTACACCCTCGAGGACGAGACG
GGAACAAAGCAATACAAGGCCTTCCTCATCTCGTGTGCCAACGCATCGCAATATGGCAAC
AACGCCTATATCGCTCCACAGGCATCGATGAGCGACGGACTGATGGACGTGGTCATCATG
GAGCCTTTCGATGTACTGGAGGCTCCGCAGGTAAGTTTCGATATGTTCAACAAGACGCTC
GACAAGCACTCCAAGATTAAGTCGTTCAGATGCAAAAAGCTGCATATCACCCGCACCAAG
CCTGGTGTCATCCATTATGACGGCGACCCGGTTATGACGGGTGCTGACATTGATGTGCAC
TTGGAGGAGAAAGGCATCAAGATTATCGTCAACCCATTTGCCGACAAGAGTGCCCGGAAA
CCCAACGCCATACAGTCGGCCTTTGCCGATTTCTTCAACGGTCTCAATGCCGTGAGAAGC
GACATCAGAGAGCAAGGAAGAAAGGTGGAGGCGCTGAGCAAACTCGTGCAGAGCAAACTA
AACTTATGA
>89B_gene_id_306
GTGGCAGATTTTCAATTCAAACATTTTGGAATCATGCAGGATAAGTGCGGCATGAAGGTA
GGCACAGACGGCGTACTCTTGGGAGCGTGGGCTTTGGGAGGCAGCAGGGTGCTGGATATA
GGTACGGGGACAGGTCTCGTAGCACTCATGATGGCTCAGCGTTTTCCGCAGTCAGTAGTC
GATGCCATCGATATTGACGAGGAGGCTTGCAGGCAGGCTGCCGAGAATGTGGCGGCAAGT
CCTTTTGCCGGAAGTGTGCATGTGAGTCATTGTCCGCTGCAGGATTTTCTGTCTTCCCAG
CCTTACGATGCCATCGTCAGCAATCCGCCTTTCTTTGTCGACAGTCTGAAGAATCCTGAT
GTCAAGCGCTCGCTTGCCCGGCATACAGACACACTGCCTTTTGCCGACCTCTTTGCCGGA
GCCAGACGTCTGCTTACGGAACATGGTTTCCTGTCGATTGTTGTACCCACAGAAATGTTT
GGCAGGGTGGAGGAAGAGGCTTATTATAAGGGCTTTACGCTTGTTCGCAAATGTATGGTG
AAGACTGTGGAGCGCAAGGCTCCCAAACGGCTTCTTCTTACCTTCTCCCGTAGCCGTATG
GGCAACTTTGAGGAGTCTACAGAAGTGCTCCAGTTGCCGGATGGCAGTCGTTCGGAATGG
TATTCCCGGTTAACGGAAGAATTTTATATCAAGTAG
>89B_gene_id_307
ATGAACAGAAAACAAAATACACAATTTCAAATGATAGCCGATTTTGACGGCGATGCTTCT
GTATTGGTGGCAGAAAGAGAATCAGGAGAATACCCTATTCTCTGCACACGCAATCTCGTC
ATCTTTCCTACCGTTCTGGCACCCATCATCGTGGGAAGACCCCAGAGCGTTCAGCTCGCC
CAAAAGCTAATCGAAAATCCAGACAAGGTATTCTGTATCTTCTGCCAGAAAGATGAGGCT
ACAGAAAATCCCACATCTGGAAACCTCTATAAGACTGGTGTGTTTGCTAAACTCATAAAA
ACAGTTGAACTGCCAGGAGTAGAATCAGGTAACATAACCATCGTGGTACAGGCTCTTGGC
AGATGCCGACTCGAACAGATCACATCAACAAGTCCTTACTACAAAGGACAGGTAACCAGT
CTGCCAGAAAAGTGGCCCAACCTGGAAGACGTGCATTTCCAGACGCTGTTGGACACACTG
CATCAGGAAACAACCAACTTCATACATGCCTGCGATGATATGCCCAATGAGGCTGAATAT
GCCCTCAACAACATATCCAACCCCATGATAGCTGCCAACTTCATCTGCAGCAACATGCCT
TTCAGCATAGAGGACAAGATGGAGATGCTGGAGAAAGACAACCTCAGCGACCGTCTTTAC
ATCGCTTTGAAAGCCGAGCACAAAGAGCTGCAGCTGCTGAGCATACAGTCGGACATCAAG
CAGAAAACACGCTTCGACCTCGACGAACAGCAGAGAGAATACTTCCTGCAGCAGCAACTC
AAGAACATACGCGAGGAACTGGGGGGAGACGAGAAGAATCCTGAGCGAAAAGAACTGGCA
GAAAAGGCCAAGAACAAGAAATGGAACGAGGCTACAGCCAAGGCGTTCAATAAGGAATTG
AACAAGCTCGAAACCATCAACCCACAGAGCCCCGACTACTCTATCCTCGTCAACTACCTG
CAGACCATGGTAGACCTGCCTTGGAATGAATACACTCAGGACAACCTGAGCCTCAAGCAT
GCCAAGAAAGTTCTCGACAAAGCGCACTATGGCATGGAAAAGGTTAAGGAACGTATCTTG
GAATACCTGGCTGTAAGATCGCTGCGAGGAGACCTGAAGAGCCCTATCCTCTGCCTCTAT
GGCCCTCCAGGAGTTGGCAAGACAAGTCTTGGAAAGAGCATCGCCGAGGCGATGGGCAGA
AAATATGTGCGTATGTCATTGGGCGGTCTGCACGACGAGTCGGAGATACGAGGACACCGC
CGCACCTATATAGGAGCCTTGCCCGGACAAATCATCAAGAACATTCAGAAGGCTGGAAGC
AGCAACCCTGTATTCATCCTCGATGAGATAGACAAGGTGACACAGAACACCATCAACGGA
AACCCGGCATCGGCTCTGCTCGAAGTGCTCGACCCAGAACAGAACAATGCCTTCCACGAC
AATTATCTCGATACAGACTACGATTTGTCGAAGGTGCTCTTCATTGCTACTGCCAACGAT
ATCAGCAGTATTCCACGTCCGTTGCTCGACCGTATGGAGCTCATCGAGGTGGGCGGATAC
ATCATCGAGGAGAAGGTGGAGATAGCCAAGCGACACCTGGTGCCACGCGAACTGAAGAAT
ACTGGTCTCGACAAGTATGAGCCCAAGATAAAGTTTACCAAAGCAGCCATCGAAGACCTG
ATAGACCACTATACACGCGAAAGCGGAGTGCGCCAACTCGAGAAAGCTATCAACAAGGCT
TTGCGCAAGATGGCATACAAGCTGGCATATACCGAAGAACTGGAGAAGCCCACCATCACT
CCTGCTGAGGTGGAAGAACTGTTGGGCAAGCCTATCTTCACACGCGACATCTATCAGGGA
AACCAATATGCTGGCGTGGTAACAGGACTGGCATGGACATCGGTAGGAGGAGAAATCCTC
TTCATAGAAACCTCGCTCAGCAAGAGCAAGGCAGCCAAACTCACCCTGACAGGAAACCTG
GGCGACGTGATGAAGGAATCGGCGGTCATTGCGCTGGAATATGTCAAGGCACACGCCGAC
CTCTTGGGCATAGACTATCGTATCTTCGAAAACTGGAACATCCATATCCATGTGCCCGAG
GGAGCTACTCCTAAAGACGGTCCTTCTGCTGGTATCACCATCGCTACAAGTATCGCATCG
GCCCTAACACAGCGCAAGGTACGAAAGAACACAGCCATGACAGGAGAGATAACACTTCGT
GGAAAAGTTCTCCCCGTAGGTGGCATCAAGGAGAAGATTCTGGCCGCCAAGCGAGCCGGC
ATTACCGATATCGTGATCTGTCAGGACAATAAGAAAGACATTGAGGAGATTCCTGAGATC
TATCGCAAGGGAGTGGAATTCCACTATGTGGAGAATGTTGCCGATGTATGGCACTTCGCG
CTCACCGACGAAAAGGTGGAACATCCCATCGATTTCACGATTCCCGAGGATGCGAAGAAA
GGAGAGTGA
>89B_gene_id_308
ATGAAATTCGAACTACAAGTAACAGATAAAGCCAGTGATGCACGCACAGGCATCATCACC
ACCGACCACGGACAGATAAAGACTCCTATCTTTATGCCAGTGGGAACTGTCGGATCAGTG
AAAGGTGTACACTTCGAGGAACTGCGCCAACAGGTTAAGGCACAGATCATCTTAGGCAAC
ACCTACCACCTATACCTACGACCAGGACTCGAGGTCATCAAGGCCGCAGGCGGACTGCAT
GGCTTCAACGGATGGGACCGACCCATCCTGACAGACAGTGGCGGATTCCAGGTGTTCTCG
CTTACAGGCATCCGAAAGTTGCGTGAGGAGGGGTGCGAGTTCCGCTCTCACATCGACGGA
AGCAAGCACATCTTCACACCCGAGAACGTGATGGACACTGAGCGAATTATTGGTGCCGAC
ATCATGATGGCGTTCGACGAGTGTCCTCCTGGACAAAGCGACTTCCAGTATGCCAAGAAG
AGTCTCGAGATGACACAGCGTTGGCTCGACCGCTGTTTCAAGCGCTTCAACGAGACCGAA
CCCCTGTACGGATATCAGCAAAGCCTCTTCCCTATCGTGCAGGGCTGCACCTTCCCCGAA
CTGAGAAGAGAGGCGGCCAAATATGTGGCAGACAAGGGAGCCGACGGAAATGCTATCGGT
GGACTTGCCGTAGGCGAGCCCACTGAGGTGATGTACGAAATGATAGAGGTGGTGAACGAA
ATCCTGCCCAAGGACAAGCCGCGCTATCTCATGGGTGTGGGTACACCACAGAACATACTC
GAGGCCATAGAACGAGGAGTGGACATGTTCGACTGTGTGATGCCAACCCGCAACGGACGC
AATGCCATGCTCTTCACCTACAACGGAACGATGAACATGCGCAACAAGAAATGGGAAATG
GACTTCAGTCCCGTAGACCCTGACGGATGCGACATCGACCGTATCACAACCAAGGCTTAC
CTGCATCACCTCTTCAAGGCACAGGAACTCCTGGCCATGCAGATAGCAAGCATACACAAC
CTGGCCTTCTATCTGCGACTCGTCACCGATGCGCGACAGCACATCGAGCAGGGAGACTTC
GTGCAATGGAAAAATTCGATCATCGACCAGCTGGGACAAAGAATATAA
>89B_gene_id_309
ATGAAGACATTTCATCAATTAAGAAAACATCGCAGGCTCTATAAAGCCAAAAGATGGTTC
GGACAACACTTTGCTGGGCTCATACACTTCACACAATGGCTCGCAAAGAAGTTGGCCTTC
CTGCGTATACTCAGGTTCCTGAACCCATTCAGGTATATCAAGCGCATGGACTGGTACATC
ATCAAGAAGTTTGTAGGCACATACTTCTTCTCTATCCTGCTGATTATATCGGTGGCTATC
GTGTTCGACGTAAACGACAACCTGCCTAAATTCACCGAGAATCATGCACCGCTGAGGGCT
ATCGTCTTTGACTATTACCTCAACTTCGTGCCTTACTTCGCCAACCTCTTCAGTGCGCTG
TTTGTCTTCATTGCCGTCATCTTCTTTACATCTAAGATGGCTGGCAACTCTGAGATTATC
GCCATCATGGCATCAGGCATCTCATTCAAGCGGCTGTTGCGCCCGTACATGATTACCTGC
ATCATGCTCTCGGCCATGTCGTATGCCCTCTCTGCCTATGTTATTCCCTATGGAACGGTG
GTAAGACAGAATTTCGAAATCAAGTACAAGAAGAAGAGCAAGAACACATCGGCAGAAAAC
GTACAGCTGCAGGTGGACAGGGGCGTCATCGCGTATCTGCAGCACTACGACAACCAAAGC
AAGAAAGGCTTCGGCTTCTGCCTTGACAAGTTCAAGGACAAGAAATTGGTAAGCCACCTC
ACCGCTATGGAGGTGCAGTACGACACCATCTCCGACTCCAAATACCACTGGAAAATAAGA
AACTGGAAGGTACGACAGCTCCAGGGACTGAAGGAGCACATCACCAGCGGAGCCGAGAAA
GACACCATCATCATGATGGAACCCACCGACCTGGTATACTCCAAGGGACAGCAGGAAACA
TTTACCAGTCCTGCACTGAAGGATTATATCTCCAAACAGATCAACCGAGGTTCGGGCAAT
GTGGTGCAATACCAGGTGGAATATCACAAGCGAATTGCAGCCTCATTCGCCTCATTCATC
CTTACCATAATAGGTGTGTCGCTCTCGTCGCGCAAGCGCAAAGGTGGAATGGGAACATCG
CTCGGCATCGGACTGGCACTGAGTTTCAGCTACATCATGCTGCAAACCATCTCTGCCACA
TTCGCCATCCAGGACAACTTCCCGCCTATGCTGGCTGCCTGGATGCCCAACTTCCTCTTC
GCATTCGTGGCATACTTCTGCTACCGCAACGCACCGAGGTAA
>89B_gene_id_310
ATGTATTTCGACGAATTAGATTTAAATGACAACGTGCTCGATGCGCTCTACGATATGCGT
TTCGACACTTGCACCCCAGTACAGGAAAAGTGTATTCCAGAGATATTGAAAGGCAACGAC
GTAATGGGAGTTGCGCAAACCGGAACAGGCAAAACTGCTGCCTATCTGCTGCCAGTGCTC
AGCAAACTCGACGACGGTGGTTATCCTTCTGATGCCATCAACTGTGTTATCATGTCGCCT
ACACGCGAGTTGGCACAACAGATAGACCAGGCCATGCAGGGCTTCGGATATTACCTGCAA
GGCGTAAGCAGCGTGGCTGTATATGGAGGAAACGACGGAAACCGTTACGACCAGGAACTG
AAAAGCCTGCGCATGGGTGCAGACGTGGTGATAGCTACACCAGGCCGACTCATCTCTCAT
ATCAGCTTGGGCAATGTAGACCTCAGCAAGGTAAGCTTCTTTATTCTTGATGAGGCAGAC
CGCATGCTCGACATGGGATTCTCGGAGGATATCAAGACCATCGCAGCCAAATTGCCAAAA
ACTTGCCAGACCATTATGTTCTCTGCCACAATGCCCGAGAAAATAGAAGAACTGGCAAAG
ACTCTGCTCAAGAATCCTGTAGAGATCAAACTCGCAGTAAGCAAACCTGCCGAGAAGATA
CAGCAGAAAGCTTACGTATGCTACGAGACACAGAAGATGGACATCATCAAGGACATCTTC
AAAGCTGGCGACCTGCAGCGAGTCATCATCTTCTGCGGAAGCAAGATGAAGGTAAAGCAA
GTGGCAGGATCACTGCAGCGTAAACATATCAACTGTGGCGAGATGCACTCTGACCTGGAC
CAGGCTGAACGCGACAATATGATGTTCAAATTCAAGAGCGGACAAATCGATGTGCTCGTA
GCTACCGACATCGTGGCACGAGGCATAGACATCGATGATATCGCATTGGTTATCAACTAT
GATGTGCCTCACGATACTGAAGACTATGTGCACCGTATCGGACGTACTGCACGTGCCGAC
CGCGACGGAGTGGCTATCACCTTTGTGAGCGAGGAAGATATCTTCTATTTCCAGCAGATA
GAGAAGTTCTTGGAAAAAGAAGTGGAAAAGGTTGCTCTGCCCGAAGGATGCGGCGAAGGA
CCTGCATACACCAAGCAGAACAAGCCCAGAAAGGCAGGCAACAACAGCGCAAAGAGCAGA
CGACGCAAAGATCGTGAACAGACTGCACACAAACGCAAACCTGCCAATAAAACTGCCAAC
CGACCTGAAAAGGCTCAGCGTCGTACAGAAGACAACAACCCACAGGAAAACAGCAAGCAA
GGCAACAACCAGCCCAGGAACAAAGACAACAAGAAACAACAGGGCAACGCCAGACAACAG
GGTAAGAACGCTCCTCGTACCAAGGATGGCCAGCAGCAGGGCAACAGCCAGCAGCAGAAC
AATGGTGGCAAACCTGAAAACGAGAATAAGCAAAATCGCAACAACCGACGTAAAGGCAAT
AATCGTCCTGCAAGCGATCAGACAGAAAACAAGTCACGCAACAGACAGGCACAGACTGAC
AACAAGCCAGGCAGCCAGGACAACAACGGCAAGCGTCGCAATGTACGCCCAGGCAGCAAC
GGCAGAGGAAGAGGTGTCAGCCAGAAGAAGACTTCTGAAAAATCAACCACACGTAAGGTT
ACGCCTATCGTAAATCCTCAGAAGAAAGAAAATGTAGTCAAGAAATTCATCAAGCGCATT
TTCGGCTTCAAAAAATAA
>89B_gene_id_311
ATGAAAGCATCAGAAGTGATTGCGAATCTTCAGAGAAGATTCCCTAATGAGCCTGAATAC
ATCCAGGCAGTTAGTCAGGTTCTCGGTACTATCGAGGAAGAGTACAACAAGCATCCTGAG
TTTGAGAAGGCCAACCTCATTGAGCGCCTTTGCATTCCAGACCGCATTATCGAGTTCCGT
GTTTCATGGGTAGACGACAAGGGTAATGTACAGACTAACATGGGTTACCGAATCCAGCAC
AACAATGTCATCGGTCCTTACAAGGGAGGTCTTCGCTATCATAAGTCAGTAAACCTGAGC
ATCTTGAAGTTCCTGGCCTTCGAGCAGACATTCAAGAACTCTCTGACAACCCTTCCTATG
GGTGGTGCCAAGGGTGGTTCTGATTTCTCACCTCGCGGCAAGAGCAACAATGAGGTTATG
CGTTTCTGCCAGGCTTTCATGACTGAGCTTTATCGCCACATGGGCCCAGACGAGGACGTT
CCTGCAGGTGATATTGGTGTAGGTGGCCGTGAGGTAGGCTATCTCTTCGGTATGTACAAG
AAGTTGACTCACCAGTTCCAGGGTGTCTTGACTGGTAAGGGCCAGGAGTTTGGCGGTTCA
CGTATCCGTCCTGAGGCAACAGGTTATGGTAATGTTTATTTCCTCTGCAACATGCTTGCC
ACCAAGAACATCGACATCAAGGGCAAAACTGTCTTGGTTTCTGGTTCTGGTAACGTGGCT
CAGTACACTATGGAGAAATTGCTTCAATTGGGTGCAAAGCCTGTCACATGTTCCGACTCA
GATGGTTACATCTACGATCCAGACGGTATCGACCGCGAGAAACTCGACTACATCATGGAA
CTGAAGAATGTAGAGCGTGGCCGTATCAAGGAATATGCCGAGAAATATGGCGTGAAGTAT
GTTGAAGGAGCTAAGCCTTGGTTCGAGAAGGCAGACATCGCTCTTCCTTCTGCAACTCAG
AACGAAATCAACGAAGAGGCTGCAAAGGCATTGGTTGCCAACGGCGTATTCGCAGTGAGC
GAGGGTGCCAACATGCCTACTACTCCTGAGGCCATCAAGGTATTCCAGGATGCCAAGATC
CTCTATGCTCCTGGTAAGGCTGCCAATGCTGGTGGTGTAGCTGTATCAGGTCTTGAGATG
AGTCAGAACTCTGAGCGTCTGAAGTGGAGCCGTGAGGAGGTTGATGCTAAACTTCACGAA
ATCATGAACGATATTCACGCCAACTGTGTGAAGTATGGTACCGAGGCAGACGGTTACGTA
AACTACGTAAAGGGTGCCAACGTTGCAGGCTTCCTGAAGGTTGCCAAGGCTATGATGGCT
CAGGGTATCGTATAA
>89B_gene_id_312
ATGACAAAAGTAATAGACGAAAACATTCAGCGTCAGCTGGATAAGAAGATTAGTTTCTTC
GTGAAATACTTTCCTGCTCGCATTCAGAACGTAGGTGAGGATGCCAAGGCTGCAAGGCAG
TTGGTATGGGCTTTCAAAGATTCTCGTGATTCTGCTTATGAGGAAGTAGCTCAGATGACT
GCCAAGCACTTGAAAGAGGAATATGGCGAGAAAGTAAAAAGTATGGTTTTGGTTTGTGTT
CCGACGAGTAAGAAGGAGAATTACCAAAGCAGATACATGATGTTCTGTAATAGAGTCAGT
GAACTTACCGGCATAGGCAATGGCTTTTCTCATGTGTGCGTGCTTCAAGACCGATTAGAT
GTTCATAACCATCGAAGAGGTAAGAAAAAGACGGAACGCCAAGCGCAACTTATTGACTTG
GACACTTACTATTTCAAGGACAAGGAGATATGTGTGTTTGATGATGTTGTCACCACAGGC
AAAAGCTATGCGGATTTTGCTAACAAATTGGAGGATAGCGGAGCACACGTTTTGGGTGGC
ATGTTCTTAGGTAAAACTTTTTATAGATATAATAGACAATGA
>89B_gene_id_313
ATGATTGAAAAGTATGAAAAATGGTGTTCCGTAGCATTTACGGGACACCGATTCATCTCT
TCTGATAGAGTGGAAGAGGTGAGGGAGAGTGTTAGCAATGAGATTCGCTTGCTTTATTTC
AAGGGATTTCGTAATTTCTTTTGTGGAATGGCTCTAGGCTTTGATATGCTTGCTGCTGAA
GAGGTGCTGAAACTGAAGGAGGAACTTCCAGGCATCCTTCTTGTTGCCACTGTTCCATAT
CGGGAGCAAAATGAAAGATGGGGTGCCAATCAGAAAAAACGTTATCTGAAGATTTTGGAG
AAAGTGGATGATGTTGTTGTGTTGAGTGAATATTATTACAATGGTTGTTTCCTCAAACGC
AATGATTTCATGTTGAACCACGTTGCGGCTTTGCTTGCATACTTTGATGGAATGCCAAAG
GGAGGAACTTTTTATACTGTAAGGAATGCAAAGCGGTTGCGCTTGCAAATTTGCAACCTG
TTTTGA
>89B_gene_id_314
ATGAAATTTAAAAAGGTATTATTATTAGCGTTGCTTTGTTCCTCTGTCCTGGTGGGGTGC
GAGGAACATCCTTCTTTCAAGACTTCCGTAGATGCTGTGGAAGGTTGCAAGAAGGAGCTA
GCAGAGTTGAAGGAAATGGATGATGTATCTGTGGAGAATCTAGCAAAAGCTACCTCTGCA
TGGCTGGAAATACAAGATTCGGCTTATAGTGTATTCTCTCGTGACACTACCATCAATCTA
AGAAGCCCTGTTGCCATGGCTTACTTTGTTGTGTCGGATTCTATACGTGGAGAACTCAAA
AGACTGGCGTTTGCCAATTCTCGTTCTCTTCGTGATGTCATGTATCTTAAATTGAATACG
GCAACGGCAAGAAAGAAGATAGAAAAGTCCGATGTGTATAAGGAGGCATTGGATTTCTAT
GACAAGCTCGATAAGCAAGATACTTATCCAAACTTGACAAAGACACTTATTGTGTATTCG
GCTTTGCTGCATAATGCCAAGCCTTTCAAGCATGAAAGTGAACTTCTTGGATTCATCTCT
GAAGAAGATAGATGCTTTCGTTCTTTGATGAAGTTTTTGAGTCAGGTTTCTAATGAGCAA
CTGCAGCAGCTTACTGATGCTACTGCTAACATCTTCGATGGATTGTATTCTTCAGTCGGC
AGAAAAGTTGATGATGTCAATGATCGTACAATGCTTTATCTTACCATGCGTTTCAATCGC
CGTATCGTTCAAAATGCCTTGGCTTGCAAGCAAGATGTGGAGAATGGAAAGAAGCTTAGT
CATCTCCAGAGGGCTAACTACAGATGGATGCTCATTCAGCCGTTCATGGCTATTGATGAC
TATTCTACTGCTGCGCTAACAAGTAAGCAAAAGGAGGAACTTCTTGACATGTCAAATGAA
CTTCCTATGTTGCTGAACAAATTGGAGTTGGAAAAGCAGACTAAGGAGGAAGAAGATAAA
TTTACAAAAGTCCTTTCCGAATATTTCTTGAAATCGTATTTGTCAACATCTTTATAA
>89B_gene_id_315
ATGAACGAACTTATAGACTATACTCTCATCGAGAATGAGATTTTGAAAGATTCAATCTCT
GATTTCCTCTCGGAAATTAGAGAAAAATCACCTGAATACTTCAATTCCCTTGGTGTGAAA
ACAGTATTGCACCGTGGCTATGCAGAAGTGTTTGTACTATTGAACAAGCAAGTGATGATG
GAACATTTGGTGGATGAGCTGGCTAATGTGTTGGGCATCCATGTTCTGTATGCCGTCCGA
GATAATAAAGGGCAGACATATAAGGCTGTGGCTTATTCCGTTCCTGTGGAAAACAAAATG
TATGTCATTCATCTGGCTTCACAACAACATGGTGTCATAGAAAACATGACGGTCAACTTC
TATGATAGCTTGGAGATCATGTACAAGCAGGTTTGTAAGGAATTTACCAACATGCCGAAG
TTTGATATGTTTATCCTTGAAAAGGAAAAGTACTCGGATGTCATAAACAGTTTCTATTAA
>89B_gene_id_316
ATGTTTGCAATAACATTGAAGGTGATATTGGCTTTTGTGCTCACGGCTATTCCTTTTGCT
TTTCATCTCTGGGTGAAGCCGAGACAAGCGTCCTCTACCAAGTGGGGGAACTTATACTCC
GTGCTTTCTGCTATTTATGAAAGGATGAAACATAGTGACAATGCAAGAAAGTTCTTTACA
CGTGTTTTCTTGATAGTCCTCCTGTTTGTTCAGTACGTGGATTTTGAAGCAGCGAACGCT
GCCAATCTTCTTAGTAATGAATTAGCTCAGGGAAGAGTAACGATGACAGGTCAGATTGTA
AATGTAGCTGACCTGTCGTTGCTAGACAATATGTTTGATAGTGGGGAAGAGATAGCTGAT
TATTTCTATCCATTCCAAACACCAATTTTCCTTTCTGTGGGGTGCTTGATGGTAGTTAGT
CTGATGTTCTATTATCGGATTTCGGATAAGGTTCTATCCTTTCTGCATGGCAACAATATG
GCATTTTCTCTAGTAGCACAAACTGTCATTTTTGTCATGGCTGGCCATTGTGGACAATAC
TTGTGCGCAGCGGAAACTGTGTTCATCATATTGATGGCTGCTGCCGTTTATCCAGATAAA
ACAGGCAAGGGAGTGCCAGGAGGAAGAAAAGGAATAGAGTATTCAAAAAAGGAAGGATTG
TTTTGGAAAAACGCAGAGAGAAAAGCTGCTTAG
>89B_gene_id_317
ATGAATGACAATAAAAAAGTACAAGGTATAGATAGCAAGATATGGGAATTGTCCGATGAG
ATAGTTCTTCCGATTAATGTCTTCATCTATCTGGCCAATGACAGGGCTTACAACAACCCA
CAGCGTCTTTCAAAGATTCAAGCCTTTGTGGATTTGGTGGATCATTATCTGGATTCTCTT
CAGAATGAGCAGGACGCTGCACTTAATATAGCAAAACTGTCAAGGCGTTGGAATTGGACA
CGCCCAACGGTTATAGCTTATGTCAATAACCTCAAAGCAATGAATGCTTTTGAAGTGAAG
GACTCGAAGGAAGGAAAGAACGTTTCGATTAATCCGAATATTCTTTCTTCTCCAAGGTGG
GGCAAAGCATCCGGTGGCAGAGAAAGCGGAGACTCCCTACAGTCTCGACCAACCCAGCCA
CATCTCTCTTCCGATGAAACGGAAGAAAACTTTGTGACAGAAAAATAA
>89B_gene_id_318
ATGGCAGGAGCAAAAAATGTAATAGACATGAGACCGGGAAAGGGCTTTACCACTTCCCAA
AGTAATGAACACCTCAGAGTTTTCTCTGATAAGGATAGAGCTAAAAAGGCTCAGTGGAAT
TATGACCCTTCTCGTGAACACCTTAACTTTGAGATTGGGAAAGGTGGGGTTGTTATGAAA
GTCAACAAGATGAAATCAATACCCCAGAGGATTGCAGAGAACTTGGAGGCTCGTGGAATA
AAAGACCCAAACTTGTCTTTGATAAATCAAGGCAAAAGGCCTTACTTTAAGACTGTTGCT
AATTTTATTCTGGGAGGAAACCGAGAGGTCATGCGCAACTTGGCGTTTGGAAACCAAAAT
GTAAATTGGGAGCAAGGAGCTGACAATACCCAGTTGAAACGTATGCCTGAGATTGAGAAT
TGGGCGAAAGATGCTTATCGGTTTATGTGTAAAAAATATGGTGAAAAAAACATAGCAGCT
TTTGTTGTGCATCTTGACGAGGCTAACCCACATATTCATTGTACAGTTTTGCCTATTACT
CCAAAGGAAAAGTTTTCTTTCTTGGGCGTATTCCTAGATGGTCATGATGACAAGGAAGCT
TTGTCTAGACATATGACTAATCTTCATACAGAGTTTGCCAACGAGGTTGGTATAAAGTAT
GGATTGGAACGTGGTGACAGCATCAAAGAAACTGGTGCCGAACATCGTACGACCGAAGAG
TACCGTGAGCGACTTTGGAAGGAAGCGCAGCAAAAAGAAGCTGAGGTGGAGGAAAACAAC
AAGACCATCGAGGGCAATAAAAAGACTATCGATACTCAGAACAACATCATGGATTCTCAG
AGTCGGGAAATCAAACATGCGGCTGCTCGTTTGAAGGCTTTGCAGACTATGATTAAGAAT
CTTCAAACCCATAAGATGGATTTGGAAGGTGAGGTGAAAAAGTTGGAGCGTGACTTGGAA
AGCGGTAAGATTACCAAAGAAGAAGCAGACCGTAAACTTGCGCAAATCAATGCTGATATT
GAAAAGACAAAAGAAAAAATTGCTGACAAAATAGAAAAGTTGAAAATCGCCCAACGTCAA
CTAGACATTATCGAAGAAAAGAAGAATAACTTTGAGGCGAAGGCTGCTATGGCAGAAGAG
AAAGCGACGGAAGCTGAAAAGAAATATAATGAAGTGAAGGCAAAAATAGACAAGGAAACT
CCTGCTCTCAACAAACAGGTGATGCGTGAGATGCAAGCTCTGGGTTACCACCTAGGTGCC
ATCGATACTCAAAATAGATTGGAAAAGTATAATGAGTTCAAGGCTCAATTACCTGATGAA
CAGCGTGAGTTCTTGGACAGTACTGTTGGCAAAATATGGGATGGTTCCTTTATGGAACAA
ATTGCCGAGAATACATCTGCTGTTTGCTCTGTCGCTACTGCTCTCTTCATGGGGTACCTC
GATAGTGCAACGACCATTGCTGCTAGTCATGGTGGAGGCGGAAGTCCTGGCAGTGGTTGG
GGTAAAAAGGATGACGAGGATGACCTCGCTTTCCGTCGCAGATGCTTTGGAATGGCTATG
CACATGATGAGGTCTGGAAACAAGCAGCAGCGAAAACGTTGA
>89B_gene_id_319
GTGCATCAAAAAGAAGATAGTATGGATAAAAATATGTTTTTAAATACAATACAGGAATAT
AAAGAACTGGGCATGTCTAATCTCATAGATTACGACAAGTTCTATTTATATTCCATCGTA
ACTCATTCCACCGCCATAGAAGGATCTACTATGACAGAAGTGGAGAATCAAGTGCTGTTT
GAAGAGGGCTTGGCAGCCAGGGGAAAGAGCATGGAAGAACTTAATATGAATCTCGACCTC
AAAGCTGCTTATGAGAGAAGCATGGAACTTGCCAAGGGTCACACTCCTATTTCCTTGGGT
GTGTTGAAGCATCTTTCTTCGATTGTGATGAGAAGAACTGGAAGGGAGTATAGTACTTTA
TCAGGTAGTTTTGATTCTTCACGAGGAGACTTGAGAAAAGTGAATGTAACTGCAGGAGTA
GGAGGTAAGTTCTATATGAACTGGGAAAAGATAGAGGACTGGACAAAGGCTCTGTGTGCG
GATTTAGAGACCCAAAGAAAGAACTTGATAATCAAGCCTGATGTTTTTGAAGCTTATATG
ATGAGCTTTGATGCCCACAATCGATTGGTGCAGATTCATCCATGGGTGGATGGAAATGGC
AGGATGTCACGCCTCTTGATGAACCATATTCAATTTGAATTTGGTCTAGTCCCTACAATC
GTCAAGAAAGAGGACAAGGCTGATTATATCCAAGCCCTTGTGAATTCCAGAGAACAGAAA
TCAATGAAACCCTTCAGGGAGTTCATGATGGAAGAACATGTGAAAAATCTCAAAGAGGAA
ATCAAAAACTATAATTTGTCTCTAGGGGATGATTCTATGGAAGAGACTGTTTCACAACAT
ATGCATAGATAA
>89B_gene_id_320
ATGAAAGCATTGTTTCCTATAAAAAAGGAGTATGTCAAGAAAATCTTTGATGGCTCCAAG
GCGTATGAATATAGAAAGTCCTTTTGCTCTTTGGAAGTAGATACTATTGTTATCTACGAA
TCAAGGGGAAAGGGACTTGTTGTTGGTGAGTTTGAGATAGCGGATAGGTTATGTGATACT
CCAAGAAATATATGGGAAAGAACAAAGGGGTATGCTGGTATATCGGAAAGTGACTTCTTT
TCATATTTCGAAGGGAGAGACAAGGCTTGTGCTTATGTTGTCGGGAATGTCAATGTGTTC
TTGAAGCCCAAAACTCTCCAAGACTATGGAATCAATGTCGTGCCTCAGAATTTTTGTTAT
ATCAGATAA
>89B_gene_id_321
ATGGATCCAATTTCACATTTTCGGTCTCTTGACGATTTGATTCGCACCTTGGATAGGGAG
CGAAAGTTGCTGATGGCCTTGTTTCAAGATCGTAAGCGACTTTCCTTTCGTCGTGATATA
GCACGAGATTTAGCTTCAAGAAAGGATGAAAGTCTTGATTATCTACGGAGATTTGGCGTT
ATCCGAGACAATGGTGATTTCGTGGAACTAGAGGACATGTATATGAAGTTTTTCGAAGAG
GTGCTTGAAGTAAACGAGGAAATCAGTGTAGCTAGTGTGAAAGAGAGCATTGATAACTTG
AACGCAGCCATTGAATACTATCAAAACGAGAACAATCCCAACCGCAAATACGGCTATCTG
AAAGATGTAAAGCGTATTCTTCGTAATATAGCTTATACAACTACAAGAAATGTGATAGAT
TTAAAGCGTAACATAGACAATACATATAAAAACGAACCAACCTTTTCCAATAAGAAAAAG
AAGTTGATACGCCTTGATGAGAAACGTAAAGATATTGCTGCGCTTGTCAATGAGTGTGAG
CGTGTGATAGACGAAAAACAGGCTACCTTTTTCATCGTGGCTATGGATGTGCAACTTCGT
GAGACGGTGACGGATGTTAAACTGCAATTGAGGGATGTATATCATAACCTCTTGGAGTTA
GACAGACAAATCATCAGTTATCTTAATCTCGTAGAATATCAGAACCGACTTTTCGAGAAG
CTTCAGAAACTCAAATATCTGTACGACCAAAAGTTGCTGGAGACCAACACGGATGTCGAG
GCTAAAATGGACGCAAAAAATCCTGTTTGGATGGAACCTCGTCCACGCTACCCTTTGAAA
GCGTCGCTCACTATGCTCCGTACTTCGGATATTGGTCTCCTGGTATTAAAGCAAATGGCG
AAAGGAAAAGGTAACGACCGGTTGCGCAAGGGAAATCTTGCTGAACCTCTGACCCCAGAA
GAACTCAGTGAACAGCAACAAGTGTGGCAGATGGTGGATGTACATGAAGTAAAAACGGCA
TTCATGGCATCGGGAGACCATCTTTTCCATTTTGTTATGAATTACTCAGGGTATCGTCAG
CAGATGACTGATGAAAAAAAACTGGTGTTATTTTGCCAGATTGCGGCGCAATACCTCGAT
GAACTTTCCGTAAGTGAAGAGTATCATTGGTACGGTACTATTAAGTACCCATTGATTTAT
CCAAAAATAGTTTAA
>89B_gene_id_322
ATGCAGCGTGCGCTTCTCTATGATGACATAGAAGATAATTTTCAGGAATACCAAGAATAT
TATGAGAAAATTGGATTCCTATTGGAGGGAGGAAATGGTTATTACTATTTCTCTCGCACG
GAGAGCAAGGTGGAACTGACTGACAAAGTACAGCGAATGAAGGAATGGATAAACCGTGTA
GATTTCCTCAAAACTTTCAATCCTACTTTTGGTTCGGGGTTTACTTTTCGCAAATCCAAT
ATCCAAGAGAAGTTTTCTAGCGACATCGAACTAAAGGACAAGGCACGTGATCTCTATCCC
GACCTCAAAACCCATGAGGAAAAGATAGATAAACTCGTTAGTGATTTGGAGCGACAAGGA
TTTGTTGAACTAGAGAATGAACTTGACGGAACCTACAAAGTGACAGCAGCCTTTCATTAC
ATCGAGGAATTGATAGATTGTCTTACCATCATAGAAACAGAACAGGCATGA
>89B_gene_id_323
ATGAGAGCATTACGTAAAATCATATTCGTGAATAGCGCACACATCCGTTATGCGGAAGTG
CGTCTGGATGGAAATGTGCATTTCATCGGCACACAAGGAGTAGGCAAGAGTACTTTGCTC
CGTGCCATCCTTTTCTTTTATAATGCCGATAAAAAGCATCTAGGTATTCCTCAGGAGATG
AAGGGTTTTGATGACTTTTACTTGCCTCATGCCAATTCGTATATTGTTTACGAGGTTGAG
CATGAGCATGGCCCTTTCTCTATCTTGATGTTCCGAAACATAGGGCGTGCTTGCTATCGC
TTTATTAATGCGGAGTTTCGTAAAGAATGGCTTGTGGATAAAAATGGAGAGGTGACTGCT
GAGAGCAAGGTGATACGTGAGCGATTGGCTGGTGCTTACATGAGTAAAATCATTGATCGC
TACGAGCAATATCGTGATATACTCTATGGCAACAAGCAAACGGTAGGAAAGGAATTCGCT
CGCTTCCAACTGATGGAAACTAACCGCTATCAAAATATTCCACGTAGTATACAGAATGTG
TTTCTAAATTCTCGTTTGGATGCGAATTTCATCAAGGACATCATCATTCGTTCGATGAGC
GAGGAAGAGGCAAATGTAGATTTGGGCTATTTCCGTAGCCAGGTGTCTGATTTTGAGCAG
GAGTATAAGGACATCTCGTGTTGGTATAGACTCAATCAAAAGGGTGAGTCGGATGTTCGC
AAGCAAGCTGATGCTGTGGTGAAGGTTTATCATGAGCTGTTGTATATGAAGCAGCAGATA
ACGGATTTGTGTGGCGAACTGAATTATGCAGTGCGTTCATTCCGTGAGCGTTTGCCTTTG
GTGGAGAAGAAGATAAATGAACTTCAGGAAGAACAAAGACGGCAAAACCGATTGCTCGAT
GAACTACAGCAGAAGTTTGACACTGAAAAGTCTGGTCTTAACCAAGAACAGGGGGTCGTG
AATGATCAAATCAAGCGTCTGAAAGAGCGTAAGGAATACTATGCTACCCAGCGAATAGAG
GACGTGCTGAAGAGATATGCCAATGAGCAAATTCTAAGAGGTAAGCTTGAAGAATATAAG
GCTCGGTTGGCGGAGATAACCACATGTTTTAATGATGTCACGGCAAAATATAAGGCTCTT
AGCCAAAGCGTGAAGAACCAGTTGGAGAATTACCGTCAGGCACAAAACAACCGCATCATT
GAGTTGAAACAGGAAAATCAACAGACTATGGAACGAATGCTCGTTGAGTATTCCAAGAAA
CGTGATGATGTGGATGCTGCCTTTGCCGATAAGATACTTCTTGCTACCCAAGTCATGGGA
CAACTGAAAGATGAGCAAGTCGGGGTGGAGAAGGAAATCTTGAAACTCAAGTATTGGCAA
CCTTACAAGGACGAACTGGATGGATTGCATCAAAACATAGAAGAATTGGCTTTGCGTGAA
AAGGAATTGGATGGTCTGATTGCTACTTCTGTGGCAAATATCAATCAGTTGCAAGCGCAA
TATGATAAGCAGGAGGCTGCCATATTGGCTAATGCCAACAAACTGTTGGAGGCAAAGCAG
CAGGAAATAGATGAAACCACCAAGAAATTGACAGAGATAGAGAAACTATTGTCTCGCACA
AAAGGTTCGCTCTATGAATGGTTGAAAGAGAACAAGCATGATTGGGAGCAGAATATAGGT
AAGGTAATCGATGAGGAAAATGTGTTGTACCAGACAGGTTTGCATCCAGAGAAAGGGGAT
GGAACCTCATGCTTTGGAGTAAAATTAGACATCACAGACTTACCACTCTCGGTACGCAAG
CCTACTCAGCTAAAAGAGGAAAAAACTCATCTTGATACCTTGCTTCGTTTGCAAAAAAAT
GAATATGCTTCGTTGCAAGGACAGCAAGAGAAGCAGGTGGAGGAATTGAAACATCAATTC
TCTCCAAAGATGAAAGAGTTGCGATTCCAAAAGTCTGCCTATGAGACAGAACTTCGTACG
ATTCCGCAAAAACGGAAAGCCATTCAAGTAAAAATGGATGATTATGTCTCCAAGGCAAAA
CAAGAAGTGGAACAGAGAAGCCAAGAACTGAAAAATCGTCAACAGGAGAACGCTCAACGT
AGGACTGAGGCTGAAACCGAGCTTGCCAAGGTTAATACTGATAAGCAGAAGCAGTTGGCA
AATATAGATAAGCAATACCAAAAAGCAAAGGTAGAAGCTATCAAGCTCCATGAGCAACAA
GTGGCTGAGATACGAGCAGACATCAAACAGCAAGAGCAGAAAACGGATGTGGAGTTCCAG
CAACTGCAAAGGCAAGAACTGGAAGAACTACATGGGCGCGGTGCAGATACTCGTTTGGTG
GAGGAATGCCAAGCTGCCATACGGATGTCGGAGACCGAGTTGAAGTATATAGAGGAGCAT
CGAAGGCTCGTCTTTGAGTACCACCACGACAAGGAAGAATTCTTCGACCGTGAGGATGAA
TTCAAGGCACAGAAGAAACTCGTCATGGAAAAGCTCCAGCAATTAAGCGAGAAGTATCAG
CTTCGCAGACAAAAGTATCAGAATGTGTTGAACTCTGTTGGTAAAGAACTGTCTGAACGT
TTCTCGGAAAAAAATCATATAGACGAAGAGTTGCAGAAAGCTGACCGTTTTGCCCATGAT
GAAAAACTATGTCCGCCAATTTTGGCAGAGGGACATGAGAATCAGACGCTTCGCAGTCCT
GGACAGACAGTAGAGGAGTTGACTGGTATTATAGTGTCTCGACAGTCACGGCAGAATCAG
TTCAAGGGCTGCGTCAATGTTTTCAAAGGCAATTTCTCGGCAAAGAACACTTTCCATTTC
CGTATGGAATTGAATCTTGACGATGACTATCTTGCTTTTGCCAACAATCTTGATGACTTT
CTCGTCAACAACATGATTGAGGAATATCGTCGGCGTACGAGTGAGCGATATGTGGATATT
TTGGCACGTATCTCCAAGGATATGGGAGAACTGACTCGCCATGAGTCTGACGTACACAAG
GTTATCAACGATATCAACAACGATTTCCGTGAGCGCAACTTTGCTGGTGTCATCAAATTG
ATAGGGTGTCCAGTTCTGTGTTCCAGTTTTTAG
>89B_gene_id_324
GTGCCTTCTGCCGATAAGATGGTGCAACTGATGAAGCGAATCAAGGACTTCCATGATGAG
AACCAATTTGCTATGGGTGAACTCAATTTATTCTCATCTGCCAATCGTGATGATGTAAAC
CAAAAGGCGGTAGATTATCTGCTTGACTTCATGAAGTCGCTTTTAGACAATCCACAGCGT
CAGTTGCTTTCACTCTCCGACTTGTTCCAGTTGAAGTTCCGCATCATTGAGAACGACAAC
GACACTGGTTGGGCAGATAAGTTGTCTCATGTAGGTAGTGAGGGTACGGACACGTTGGTC
AAGGCTATGGTTAACATCATGCTCATCAATGTGTTCAAGGAGAAGGTTAGTCGCAAGTTT
GGTGATTTCCGCATCCATTGCATGATGGATGAGATAGGTAAGCTCCATCCTCAGAATGTG
AAAGGTATCTTGGATTTCGCCAATGCTCGTAACATTCTGTTGATAAACTCCTCACCGACG
ACCTATAATGTATCGGACTATCGATACACTTACTTGTTGAGCAAGGATGGCAAGTCTCAG
ACGGTGGTACATCCTCTGATTTCGCAAAAAGAAACGATAACAGATATAACGGATAAATAG
>89B_gene_id_325
ATGAAGATAACACTATCGCTTATAGAAAAGCTCATTCGCCTACGTTCTGGCGAGTCTCTT
CCAGCCAGTGCCTTGCGAGGTGAATGGGTGGAAGAACTCCTTCGTGATGGTACGCTTATT
AATTGCTCCCATGGCAGCAAGCGAAGCATTATAGCTTCATCTCCTTTAACTTTGGAACAG
GCATTGGGGCTAATTGATGAACGACTAGGAAATCTAGATGTGATGAAAAGAATATATTCT
GGAAATTCCTTACGCTCGGAACAAGCTGCTGCGTCTGGAAATTCCAAATTGGTACAAGTA
CGTTCCTGTCCTGGCTTTCCTGTAAATTCTTACGAACCTATCTCTTGCCTATTAAATGGG
CAAGAGATAGTTGTTCAACCACAAGAAGGGACATTTCTCTTTGTTTCTGACTGGAAGAAC
TTCTTGGTACCCAAGGATGTGGTGATAGTGGGTATAGAAAATATGGAAAATTTTCGTCTT
ATTCGTCAACAAAAGAATTTGTTTTCATCGTTGTTACCAAATAGGCGTATATTGTTTGTC
TCACGTTTTCCACAATCGTTGGACTTACGCTTATGGTTGAAGGATATCCCGAACAGCTAT
GTCCACTTTGGGGACTTTGATATCTACGGTATCCAAATCTTTCTCACGGAGTTTCAAAAA
TATTTGGGAGAGAGGTCTTCATTTCTTATCCCTGTAGATATAGAAGAACGCTTAAAAAAC
GGCTCTTGGGAAAGATATCGTGAACAAAATTCGGAATCAAAAAACATATTCTCAAATATC
CCAGAGCTTCAAAGGCTAATAGACTTAATCCATAAGTACCAACGAGCCTATGATCAGGAG
GGATATATTGAAGTACAACAAAACAACCAATTATGA
>89B_gene_id_326
ATGAGCACAAAAAGAAAGACAAGACGAAAAGACAGAACATTATTATCCTTTAAAAAAGAA
AGGAAGATAGACCTTACTGCGCGTATTTGCCAAGGTCTTCGTGAGGTTAAGTTAATAATG
GATGGTCAACTGAAAGCTAAATCTATGGACGATTTGCTGAAAGAACTCGAAGAATTTAAT
TAG
>89B_gene_id_327
GTGGAAGAAAAGGACTTCCGAAATATAATAATGATGATACAAAACAAGTTAGACAATTTG
TTCATTTGCATTAATGACAAGCAAGTGGTTCTCGACATTGATGCCGCAAAATTGTTTGGT
GTTGGCATAGATACAGTCAACAAGGCTATAAACAATAATTTAGAAAGATTCCCTTCGGAC
TTTCTTATTACACTGACAGATAGTGAGAAACAAGAGGTGGTAACAAAATGTGACCACCTT
CAGAACTTGAAATATTCAAGGAATTCACCTCACGCTTTCACTGAAGCTGGTATTTTTATG
TTGGCAACTCTCATTGATAGCAACGAAGCCAGAAACGTTGCGTTTAAGATAATAGAAACG
TTTACGGAACATCAGCAGCTTCTTCGACATATCATGGTTGCAGAATACAAAGATGAGTAT
GGTAAGAAAAAGGAAGAGGCTTATATGGAAGATAAGCTAAAGCATATCCTCGCAAGAAGT
TCTGCTTGCATTTGA
>89B_gene_id_328
ATGGGTGTACAAACGGTAGGAAATATAAAACGCCTTGTTCTTTCTCGATATGCCAATGGG
CTTATGTTTTCGCAATGGCTGAAAGAAGAGGGATATTCCAGACAACTCTTGAACAAGTAT
AAGGCTTCAGGGTGGCTGGAAAGCTTAAGTCGTGGAGTTATGGCTATAAAAGGCAATGGC
AGAAACGCTTTAGTCGCCTTGGCTTGTTACAATGAGCAATTGGGCAAACAATATCGTGTT
GCGGCTCATTCTGCGCTAGAGTTGGAAGGATTCAATCATTATGTACCCATGGGAAAGCCA
ACACTGATGGTGGCACATGGAAATGACAAAGCACCAAGTTGGCTTAAAACAAACATATTT
GACCATAACTACATATTGTTCTCTACAGATGTTTTTCAGTATGTTCCAACATCCAATGTT
CCAATAGAAAAGTATAGTCTTTTGGCATCATCGCCTGAATTGGCTTTTATGGAGTGTCTG
CTTTTATCTTCCAAAAGATATTCGCTCATGGACTTGTACTATATAATGGAACAACTTACA
TCGCTTCGTCCAAAGGTTGTGCAAGGACTCCTCGAACATACGACAAGCTACAAAGTAAAA
CGCTTGTTCCTATATATGGCAGAAAAAGCAAAACATTATTGGTATGACATGCTCGATACA
TCCAAGATAGACATAGGTGACAGCAAAATGCAACTCGCAAAGAGCGGTACCTATATAGCA
AAATATAAAATGACAATTCCAAAAGAACTCTATGATTATGAATAA
>89B_gene_id_329
ATGATTATGAATAATATATATCACCGTCAAGTGGCATTGCTAATCAAAATAATGCCATCT
GTGTTTCGCATCAAAGACTTTGCCGTACATGGTGGAACAGCTATCAATCTGTTCCACAAG
AATATGCCACGCTATTCTGTGGACATAGACCTTACTTACATTCCTATCCAAGACCGCAAG
ACTAGCCTTGACACCATCAATGAACATCTTGTGGAACTAAAAATAATGATAGAAAGAAGC
ATCCCTGGCATACATATCGTTCACAAGCCAGATGTATGGAAACTTCAGTGCTCACATGAA
GGAGCTACCGTAAAGATTGAGGTCAACGGAACAAAGAGAGGTATTATAGGTTCGACACAA
GACTTGATGCTTTGCGCTAAGGCACAAGAAGATTTTAATATGGCATGCAAGGCTAGAACT
GTAGGTTTTAGTCAGCTGTATGGAGGGAAAATAACAGCTGCTCTAAGCCGTCAGCATCCT
CGTGATCTATTTGATTGCAAGTATATGGAAATAGAATCTTTTGCCGATGTAAAAGATGGT
TTTATGCTTTGTCTTTTGGGCAGTGACAAGCCAATCATTGAATCATTAAGTCCACATCAA
ATAGACCAGTCTGACGCATTGGAGAAACAGTTTGAAGGCATGTCAGATATACCATTCTCG
TATTCTGATTACGAGGAGGCAAGGCATCATTTGGTGCAGATGGTTAATGACAACTTAACA
GAGGAAGATAAACGCTTTCTCGTATCTTATGAGAAAGGCGAACCTGAATGGAGTTTGTGT
TCTTCTGGTTATTTAGGTGATTATCCATCCGTGAAATGGAAACTTCAGAACATCAACAAG
TTAAGAAATACAAACACCAAGAAATTTGAAGAATCAATATCTAAATTGACAGACTATTTT
GGCTTGAAGATGTATTAG
>89B_gene_id_330
ATGACAAAGTTTACAAAAGCAAATTGGATGACCAGACAACTGGCGGAGAATCTTTGTGTA
ATGGGTGAGCAACTTAAAATGGCGAGAATGAGGAGAAACTTGACCATGGAAATTGTAGCA
GCAAGAGCACAATGTAGTCGCCAAACTTTGGCAAGATTGGAAAGTGGCTCACCTGAAGTT
TCAGTAGGGGTATTGGCACGTGTTTTGAATGCACTGCAGATGCCTGATGAGTTGTTGCTC
ATTGCTAAGAACGATGAGATGGGAAAGGTCATACAAGATATTGATCTAAAGAATAAAAAA
CGTGTAACAGGAAAATGA
>89B_gene_id_331
ATGACAATGGAAAAAATTAAGGTTGTTGCCGACTTTGATTGGCTTGAAAATGAGGAAACT
ATAGGACTTCTTGGGCATGAATCTCAGAGGGGGACGAAGACTTATTGA
>89B_gene_id_332
ATGAAAGACTCTGGAGAACGCAGGGTAAATATTTCTGATTGGGACTACTTGAAAGGAGTG
GAGGATTCCTTAAGAATGGGTGCTTTTCGTTTCAAGGACATAGCTACAGATGCTTACATA
AGTTATAATAAGTCATATTCAATTCCACCAATTTTGTTCTTGGATGAACTGTTGGAGGCT
GCAGGTCAGATAGAGAAGAGTGAGTTGAACAGAATGGAACCTGAATCAAGATGGATTCAG
CGAATATTCCAACCAGGTTCTTCTATGGGAGGAGCTAGACCTAAGGCTTGTGTGAAGGAA
GGTGAAGATTTATATGTTGCGAAATTTCCTTCTGTAGGGGATGAGATAAACATTTCACGT
TGGGAATATTTTGCTCATTCTATGGCTAAGGATTGTGGTATAAACGCTGCGGAGTGCAGA
GTGGTTTCAAGCAAGGATAGTCGTGATGTCCTTTTGTCTAAAAGGTTTGACAGAACAGAG
AATGGAAAGAGAATACACATGGCATCTTCTCTTACATTGTTGGGATTGAACGATGGTGAT
GGGGAAAGTACAGGAAAGGGGTATCTTGATATTGTGGATTTTATTGTGGCCAATGGAAGT
GTTGATATGGAAAAAGAATTGGAGGAACTGTATCGCCGTGTGGCGTTCAATATTTGCATA
GGCAATACTGATGACCATTTCAGAAATCATGCTTTCCTTTTGAAAAAGGATGGATGGCAC
CTGTCACCAGCTTATGATATGAACCCTACCAACAAATATTACCATTCCTTGCTAATCGAT
GGTTATACCAATGAATCTAGCTTGGATGTACTTTATGATGCCCATGAAAGCTATATGTTG
GATGAGACAACTGCAAGAGGAATTATTAAGGATGTTACTCGTAATATGAAATATTGGGAG
AGCATGGCTTTGAGATGCGGTTTGTCAAGAAGTGAACTAAAAAATTTTCAAGAACGTATA
GAAGATGGGATGGAATGGAAATGTGGTTTTACGCTGCACCGGTAA
>89B_gene_id_333
ATGAAGAGATTATTATTTATCGTATTGGCTATGATAGCCACAATAACATCATTTGCTCAG
CAGAAAGATGTAACTAGTTTTCTTGGTATTCCTGTAGATGGAACAGTTTTAAGTATGAAA
CAAAAACTGGTAAGCAAAGGTTTTATACCAAAGAAAGTAGGTACAAATGAGTTCTTGGAA
GGAGAATTCAATGGAACAGATGTTCGTGTTTACATAGCAACAAACAATAACAAAGTGTGT
AGAATCATGTTGTGCGATAAAAACGACCAAAATGAGACGAATATAAAGATTCGTTTCAAT
AAACTTGTGAGCCAATTTGTAAATAACAAACGGTACATTTCGCTTGATAAATACACTTTG
TCTGACGAGGAAGACATTTCGTATGAAATGACCGTTAATAAAAAGAACTATGATGCTGTG
TTTTATCAAGTTCCCAATAAAATGGAAATCGACACTTTGGCATTACAAGAGAAAGTACGT
AATGAGTTGTTAAGCAAGTACACTGTGGAAGAATTAATAAAACCATCACAAGAAATAACA
AAAGAAGCTGTAAGCACAACATTTAAAATAGGTATGGAAATGATGCTTAAGAAACCTGTA
TGGTTTAGAATTTGTGAAAGTTATGGAAAATATTCCATAGTAATGTACTATGACAATGAA
TATAATCGTTCACATGGTGAAGACTTATAG
>89B_gene_id_334
ATGGAAGAATCGAAAGAACTTCAAGGTCTCTACACCCTATTTCGAGTAGCCATCTACGTA
TCATTGGTGCTAGAGTTTTTCATGTATGCCCTCGATCCATCCGCTTTGGATTTTTTGGGA
GGTCTCATTACAGACATTCATTCTCGTCTTCACAGAATGTCAGTATATCAGTATTTGCCT
TTCAGTAAACTGGTGACCGTAATGTTGGTCATCATCACCTGTATAGGAACAAAGAACAAG
AAGCAGTTGGAGTTTGATGCCAGAAAGATGGTCTTTTGGCCAATATCCATAGGATTGTTA
CTTGTTACTCTATCTGTATTCTTATACAACTGGGACTGGCATAGTAGAATTTGGATTCTC
AAAACAAACATTTGGTTCTACATGACAGCATCCATCATAGGAACAGTACTCATCCATGTC
GCTCTTGACAATGTTTCCAAATACTTCAGGGATGGCATGTTGAAAGACCGCTTCAATTTT
GAGAACGAGAGTTTCGAGCAAGCAGAAGAGTTGGTGGAGAACAAGTATTCCGTAAACATA
CCTATGCGCTACTACTATCGAGGCAAGTTTCGCCATGGATGGATAAACATCATCAATCCC
TTCAGAGGAACATGGGTGGTAGGTACACCAGGTAGTGGTAAGACTTTCTCAGTGATAGAG
CCATATATAAGACAACACTCCAAGAAAGGTTTTGCCATGGTAGTATATGACTACAAGTTC
CCTACCCTAGCAACCAAGCTCTATTACCATTACAGGAAGAACCAAGCTGCCGGAAACACT
CCTGCGAACTGTAAGTTCAACATTATTAACTTCGTCAATGTAGAGTATTCCAGAAGAGTA
AATCCTATTCAGCAAAAGTACATCAGCAACTTGGCTGCTGCAATGGAAACAGCCGAGACT
TTGGTAGAATCCTTGCAAAAAGGACAAAAGGGAGGCGGCGGTAGTGATGACTTCTTCCAG
AAGTCTGCAACCAACTTCCTCGCCGCTTGCATTTACTTCTTTGTTAACTACAACAAAGTG
CCTTATGATAAAGATGGAAATATCCTTGATGCCCAATACGAGCAAGTTGAAGGAACATTC
CACCAACGACTCACAGGTAGGGTCTATGCAAAAGGATGTCTGGGACAAGCAGACAAACTT
GTGGAGCCAGCCTATTGGAAAGGGCAATACTCCGACATGCCTCATGTCCTATCCTTCCTC
AACCACGACTACAAGGAAATCTTTGAGGTGTTGAATACAGATACAGAGGTGGCACCACTT
CTTGGTCCGTTCCAAACAGCCTTTGAGAACAAGGCCATGGAACAGTTGGAAGGTATGATT
GGTACACTTAGAGTTCAAATCTCACGATTGGCCACAAAAGAAAGCTATTGGGTATTCAGC
GGCGATGATTTTGATCTAAAAGTATCAGACCCTAAGAGTCCAAGCTACCTTCTCATAGCC
AATGACCCAGAAATGGAATCCATCGTGGGAGCATTGAACGCTTTGATTCTGAACCGTCTT
GTAACACGAGTGAACAGTGGACAGGGAAAGAATGTGCCTGTAAGTATCATTGTGGATGAG
CTTCCTACGCTTTATTTCCATAAGATAGATCGTCTGATAGGAACTGCCCGAAGCAACAAG
GTAGCAGTGACATTAGGTTTCCAGGAACTCCCACAGCTTGAAGCAGACTACAGTAAGGTA
GGAAAAGATAAGATTATCACTACCGTTGGTAATGTAATCAGTGGTTCTGCGAGAAGTAAA
GATACCTTGGACTGGCTTTCCGGAGATATTTTTGGCAAGGTGGTACAGTTGAAGAAAGGT
ATCACCATTGACCGAGATAGAACATCCATCAACCTCAATGAGAATATGGACAGCCTTGTT
CCTGCTTCCAAAATATCGGATATGGCTTCAGGATGGATCTGCGGTCAGACAGCTAGAGAC
TTCACTGTTACAAAGACAGGAAGAAAAGGGGCTATGGATATTCAGAAGGCTGAGGAGTTC
AAAACTTCCAAGTTCTTCTGCAAGACCAACTTCGATATGGACGAGATAAAGAAAGAGGAA
GCCGACTACGCTAACTATCCTCTTCCGAAGTTCTATGTCTTTGAATCTCCTGATGCCAAG
GAGCGAATGCTCTCACAAAACTTCAGTAGAATCAACCAAGAAGTTGACGATATGATAAAG
CATATCCAGACAGAATGCAAAAAAGAAAGTAAAACAAATAAAAAGTAA
>89B_gene_id_335
ATGAAGAAAAGTAATATTCTAATATTAGCAGTCATTGCTATTCTTATGTTCCCCTATCCA
GCCCATTCCCAAAATGGACCGGATCCAGTGAGAGCTGGAATGTTCAAACTGTATGCCAAG
ACTGCAACCAAAGCCTTAGTTGCACAAGATGCTGTTTTGACTTTGAACGGAGGTGAACAT
ATCATGTCCAAGGAAGAAGTGGACAAGATTAATAATTTTCAAAACCAGTTCAACAAATAT
CTGACAAGCTTCGATGATATTCTTACTATTGCAGCAGAGATATACGCCATCTATTTTGAA
GTTGACCACGCAGTAAAGAACATCAAGGAATTGAAATCCTTTACGTTCTCTTGTCCAGCT
AACACCCTTGCCGTTGCCTTGTCAAAATCAAGAAGCCATATCTACAGCGACATCATAGAC
AACGGCATCCAGATAGCTGCAGATGTAGAAAAGCTTCTTCCTATCAGCAAGGACGAGGAC
AAGAACAGCAAGATGACGGAAAAAGAAAGAATTGACTGCATTAGCAGAGTCAGAAAAAGC
CTTCAGAGCATGAATTATAAGATAAGAAAGCTGAATCGCCTCTTGCGCTATACAACCCTT
ATGGATTCATGGTATGAACTGAGAGGAAAATATTATAAACCAAAGAGCATGTACACCATC
AGCACAGAATGCCAAAAGAGATGGGCAAGAAAGGCTCGTGGCGTAATGAATTAG
>89B_gene_id_336
ATGAAATCACAAATCGTTCGTAAAATTTTGTTCCTCATTTTGCTGGTCATTTTGTACAAC
GTACAAGTGTTCGGACAAGGAGTGTCCTCCTCCAATCCAATTGAATATACAGCCATAGGA
GAAGGAGAGGCATTGTTAAGCAAACAAATAAAGCAACAACAACACTGTCTTGATACATTG
TTTGTTCTCCAGGGAGGCATAGTTTACTCACAAACGAAGATGAAGAATTGGGAGCAAAAG
TATAATTCTTATTTAAAGACAGCACAAGGATTTGCTTCTTCCATCAAGGCTGCAACAACC
TTATATGCAGAAGGGATGCAAACCCTCTCCGCCTTATGGGAGATAAAAACAGCTTGCAAG
CTCAATCCACAAGGAATAGCTTCATCGATTTCCATGAACAACCTATATGCTGAAACAGCC
GTGGAATTGGTGAAAACCTATAGGTTGCTAAAGAAAGTAGTGGCAGGAGAAGGCGAAGGC
CATATGCTCAATGGAGCAGAAAGAACAAAAATATTATGGCAACTGAATAGCGAGATTGAA
CAGCTCAACAAGAAGTTCCGAGCCTTGGCACTAAGCATCAGCCTCTATTCCTTCGAGGAT
GTTTGGAATCGTGCCATTGCAGGAAAGATACAAAAAAGCAATAAGACACTTGCCGAGGAA
GCCAGGAAAAGGCAGTCTCGTGCCATGAAAATAGTTGCCAAGTTCTATAAAGAACGCCAA
AATAGCAAACCTTGGGGATGGTAA
>89B_gene_id_337
ATGGAATATATCATCACAGGAGAACAAATCATTATCCTTCATGGGGTGTTCTCCCACTCC
ACTGATTACGTGGAGCTATACAGAGTTGTTGACTACCAGCAAAGTAGAAGCTTGCCCCAA
CAACTTTTCGGTTTGAAAACCGTCACCATATACTCAGGTGACCGCAATAATGCCAAACTT
GACATGATAGGCATCAAGGCTAGCAATGACATTGTTTCGGAGATAAGATGTAGAGTTGAG
TTTAACAAGAAAAACAAAGGAATATATGAAATCACAAATCGTTCGTAA
>89B_gene_id_338
ATGAGAACCATAAGAACAAACACAAATCCACGAGCCACGGATGTAGCCCCACAGCTGCAA
AGCGTATTGAATGCCAATGGTATGCAAGCCCATATTTCAATGACAGAGACAGGCACCTAT
CAGCTTGTCACCATGTCACACAACTCTTCGCAGCCAAGATATTACAATATCAACCAAAAG
CAGTTGGAAGCCTTGATGAACGGAGGAACAACCGTATGGGACAAGAATGCCTACAACACT
TTTGTTTCTATTGTGAAGAACGATTATTACATTCCAGGTTCCTTTGTAGCAGCAAGAAAT
GCCAATTCTCCAGTTAACATGGGATTGAATGGTCATCGACTCAACGTAGGAGAATACGGC
TATATGGGCGACCCACGTTTTCGTCCATTTTCAGGACCAGGTTTTGGAAGATTTGACAAC
TCAGTCTTCGGAATGTTGTTTGGAAGAGACAGGTATCATGTTCGCAGAATCAACGATCGA
CCATTCTTTGCCAATAGTGCGCCAGTTGTAATTGACCGTCCCGACGGAAGATTGAAGCCA
GGCGAACTAAAGGCCGGAAGCTATGGCTTTTATGACAAAGGCAACCAACAGCAGGATGCC
CTTGCCAACATGAAGGTAGAAAGCAAGCCTAAGGAGTTGGTGCGTCCTAAAGGACAGGCA
GAAAGATTATCAGATCTCTATAGTCCAGACTTAACGCTCACCCCAGAGACCTTTCAGCAT
CTGTTGGCATCCCATGGCGTTGTGATAGATGAAAAAAACAAGACCCTCACCATCAAGTCA
TCCTCTGTTAATGCAGACTTGCAATACAAGCTGACGGATGACGAGGTTAAAAAACTGATG
ACAGAGAAGTTTAAGAACACAGGTAAGAAGAATAGCACAAAGAACGCAGTAAGCATCGAT
GAGCGTCTTGCCATCCTGAACAATGTCATTAAAGCTGACTTTAGCGACAAGATAACTCGT
GACCAGCTCAACACCAAGGACTATGTTTCCATCCATCTAACACCAGAGAAAGAAAAGGAA
CTCTTTTCGAAGGATGTTGCCACCCAACAATATATGTCAACTTCCGACATCATTGATTTG
AAAAACCAAAGAGAAGACTACCATTCGGGATATATTGACAAATGGAACTCCATCGGAGTC
GTGGATGGTAGAACACTCAACCCAAACGAAGGGTTCTATTTACCTGTGAAGGATGGCAGA
AGAGTTACAGTAGGTGAAATTCAAGCCTATCCTACCCATGATGGAGTGAAACCATCATTC
AGAATGACAGCAGTCATCAATGGGCAGGTCATGAGCCATGAGATAAGCAAGGAAGACTAC
TTGAAGTTCATCAATTACGAAGACAAATGCCGCCTTCAGCTCTTTGACAAAGTGTTTGAT
GAGGTTAAGATAAAAAATGCGTCCAACGGAGAGTTGCAAGATAACGTGAAATCAGGAAAC
CTCACCACAGCCAATGGAGTTGTTGCCTTAAATGGTGACTACAGCCTTGTCAGTGAAAAG
TCCTCAGCAGTAATCACGAGTGCCACGGCGTGGAAAGATGAGATTTCTGGCAACTATCTG
ATGAACGTAAGAACCAACAAGGATGTTGGCATGTGGTCTTTTAAGATTACTGAAGCTCAG
TACAACAACTTCAAATATTCCACAGACGAGGAACGTGCGAAGTTGCTTACCAACATGATT
CCACTTACAGACGAGAACAAGGAAAAGATGAAGGTGGTGGCAAGCAATACCCTCTATCAG
GGTGGTTACACTAGAGGTCAAAATGCCAATATTCCTCCTTCACTTGCAAAAGTGTTGAAA
GACTTAAAGGCAGCAGGACTTGGCTATGAAATCATCACTTCTTCGAACACATCAGAACAA
GAGCGTTTCGATGCCATAAAGAAAGGTCTTCAAAAGCTTCAAGACTATGGACAGGCAAAG
GGAAAGGATGTTAAGATGCCGTCTGACAGCGAGATATGGCAAATGCTCAAAGAGAATCCC
GATCCTCGCAAACTACCTTCCGTAGAAACCAGAACCAAGGAAACTGTTCTCTATGGAAAG
GAAGTAATCAACCTCAACGACCTTCGAGAACAAACGAAAATCAACCTTCTTGGCGATGCC
AGTATAAACGGTGAATCACTCAATAACATCAAGGCGAGCAAAGAATGGAAGCGAAGCGGA
GAGCATGGCAGGGCTACAGAAGTCGGAGATATTGCAGTAGAGAGAATCAAAGATGCCAAT
GGCAATGCCGTTGAAGGGAAATACAAGATGACTGCAGTAATAGATGGGAATGTCTTTTCC
CATGAGATTACCCAAAAGCAGTATGACAAGTTCCTTGCCATCAACGACTATCAAAGAATG
AAGCTCTTCGACAAGATTTTTCCAGAGGTAGAGATGAAGACCAAGCCTGAGAGCCGCTTC
AATCTTGGCGCAGCCATCCTTGCAGCAGTCACTGTTGGAGCGGATGTAGTGGCAGGTTTG
TCCGCACCACCTCGTCCTCGCCCAGAGATATACGAGTCAGCACCAGTTTTCCATAAACCA
GGTGTCGTATCTCCACAAGCAGTGTCTGCGGCCGTATATGAAAGCTTGGCAGAGCAACCA
AGTAGAGGTCAGAACGAAGGTATGGGAATGGGAAGATAA
>89B_gene_id_339
ATGAAGAAATTAAAGATTTTGCTGGCAGCCTTATTGGTAATAGGCAGCACAGCCAAGGCA
CAGGTAGTTTATGGAGAGAATGAGAAGGAATATATCAAGGCATCCTCTTTCTCCAATGGC
AGAACTGAAAAGAAAGACAGCAAGCCATTCCTTTCCGGACAAGAGAAATATAAGTTATCC
AGCATAGGTAGCAATTGGTTTGGCAGCATCAAGGCTGGTATGTCCACCTTCTCTGGAGCA
CCAGTAGGATGCACAGACTTCTTTGGCCATACACGTCCTACCATGGTATTCAGTTTGGGT
AAATGGCATTCACGTTTCTTTGGAACACGCCTGGTGTACCAAGGGTTCAAGTTCACAAAT
GCAATCGATGAAGCCATGAAGTTCCAAAATTACCATGGAGACTTGATGCTCAACGTATCG
AGTTTCTACAGAACCACCTACGATCCACTTCCAAGATGGGACTTGGTTCCATATATTGGA
GCTGGTGTAATTCACAACTCAGAGCTACACCATATTCCGTTTGCCCTCTCATACGGCCTA
CTCTGCAGTTACAGGGCAACCAATCGCTTGCACGTTACCGCCGAGTTGGGAGGAACCAGT
ACCTACCAAAAGTTTGATGGTTTAGGGAAAAACAAGCATTTCGGTGACAACCTTTTCCAA
GCAACCGTTGGACTCACCATCGGTATCGGCAAACAAGGATATGAACGTAAGCCTGTTTTG
GAGGTCTTAGACACAGACAACCAAGGCGTAACAGACTTGACCAACTATCCCAAGAACAGT
TTTGATGGACTTCGAAAGCTAAGAGACAGAATGGCAAGTGAAGAGCAAGCCGTCGAGAAC
AGTGGCATTCAACTGGACGCACCTATTCTATTCTTCTTCAAGATAAACTCCACCAACCTT
GTTGACAAGCAACAACTGGTAAACATAGGAGAAATAGCAGGAGCTGTGAAGGAGAACAAT
CTAAGTGTCAAGATTATAGGAGCTGCAGACAGCAAGACTGGCACACCGAAGCACAACAGA
GCACTCAGCGTGAAGCGTGCAAAGTATATTGCCAAGCTACTTATGAAGGCAGGAGTAGAT
AAAAGCAAGATGCAAGGCATCAGCAGAGGCGGCATCAACCTTTACAAACCATACACCGCC
AATCGACACACCTGTGTTATCGTGTACAAAGAAGAAACAAAATAA
>89B_gene_id_340
ATGGGGATGGCGCAAGGAAAGAAAGACATGAAGGACTACTGGATAGACAAATACCTAAGT
GTGAGTTTTCCTTTGGAAAGCATAAGGATAAACTCCACCTTTGGCAGTAGGGTTGATCCT
TTCACAGGGAAGCACAAGCAACACAAGGGACTTGACCTTAGGGCAAGATACGAGGAAGTA
CTATCCATGTTCGATGGCTACGTGAAAGGCGTAGGCTACGACAGTGGCTCTGGGAAATAT
ATCACCATGCAGTATGGCGATTACACGGTAAGCTATTGCCATTTATCTGAAATTTGGGTG
AGCGACAACCAGAAGGTCTATGCAGGAGACCCAATAGGTATCAGCGGAACTACAGGACGC
TCCACTGGGCCACATCTGCATATCACCTGTAGGCTTCGGGGCCGTTTGGAAGACCCATAC
GACTTGCTTCTTTACATAAAAGAGACGAGAGAGAAAGCCATCAAGGCATTGAATATGGAC
[truncated: 20,808,108 more chars]
