# Supplementary material for: Expansion of intestinal Prevotella copri correlates with enhanced susceptibility to arthritis
Source: eLife. 2013 Nov 5;2:e01202. doi: 10.7554/eLife.01202 (PMC3816614; doi:10.7554/eLife.01202)
Supplement: Figure 2—source data 2. — DOI: http://dx.doi.org/10.7554/eLife.01202.011 [file elife01202s004.zip]

Archive with 10 entries (7 files):
- Figure_2_supplement_1/
- Figure_2_supplement_1/20130329_16s_prev_tree.nwk
- __MACOSX/
- __MACOSX/Figure_2_supplement_1/
- __MACOSX/Figure_2_supplement_1/._20130329_16s_prev_tree.nwk
- Figure_2_supplement_1/aligned_sequences.fa
- __MACOSX/Figure_2_supplement_1/._aligned_sequences.fa
- Figure_2_supplement_1/input_sequences.fa
- __MACOSX/Figure_2_supplement_1/._input_sequences.fa
- __MACOSX/._Figure_2_supplement_1
