# Supplementary material for: Expansion of intestinal Prevotella copri correlates with enhanced susceptibility to arthritis
Source: eLife. 2013 Nov 5;2:e01202. doi: 10.7554/eLife.01202 (PMC3816614; doi:10.7554/eLife.01202)
Supplement: Figure 2—source data 2. — DOI: http://dx.doi.org/10.7554/eLife.01202.011 [file elife01202s004.zip › Figure_2_supplement_1/20130329_16s_prev_tree.nwk]

(Prevotella_bergensis_S000407967:0.08014,(Prevotella_buccalis_S000414459:0.01551,Prevotella_timonensis_S000750307:0.03298)1.000:0.03543,((Prevotella_oris_S000414457:0.04760,((((Prevotella_copri_S000768314:0.00014,(Prevotella_OTU4:0.00014,Prevotella_OTU934:0.04141)0.770:0.00016)0.841:0.01010,Prevotella_OTU12:0.02520)0.942:0.03045,(Prevotella_bryantii_S000003149:0.05632,Prevotella_ruminicola_S000414465:0.07588)0.853:0.02511)0.930:0.01318,(((Prevotella_veroralis_S000414456:0.01531,((Prevotella_multiformis_S000496429:0.02023,Prevotella_denticola_S000546839:0.01180)1.000:0.05416,(Prevotella_melaninogenica_S002221364:0.00014,Prevotella_melaninogenica_S002221367:0.00068)0.969:0.00822)0.130:0.00896)1.000:0.02574,(Prevotella_disiens_S000414466:0.03665,(Prevotella_nigrescens_S000013928:0.05742,Prevotella_pallens_S000004779:0.01777)0.959:0.02088)1.000:0.02504)0.429:0.01444,(Prevotella_bivia_S000414458:0.02026,Prevotella_amnii_S000979118:0.02833)1.000:0.02898)0.942:0.01086)0.961:0.01830)0.971:0.01868,((Prevotella_tannerae_S001168700:0.15222,Prevotella_buccae_S000414460:0.05544)0.976:0.02582,(Prevotella_stercorea_S000768322:0.06070,(Prevotella_oralis_S000546838:0.05395,Prevotella_marshii_S000570095:0.05100)0.988:0.02368)0.620:0.01187)0.920:0.01594)0.770:0.01885);
