# Supplementary material for: Expansion of intestinal Prevotella copri correlates with enhanced susceptibility to arthritis
Source: eLife. 2013 Nov 5;2:e01202. doi: 10.7554/eLife.01202 (PMC3816614; doi:10.7554/eLife.01202)
Supplement: Figure 2—source data 2. — DOI: http://dx.doi.org/10.7554/eLife.01202.011 [file elife01202s004.zip › Figure_2_supplement_1/aligned_sequences.fa]

>Prevotella_tannerae_S001168700
----------------------------------GATGAACGCTNGCTACAGGCTTAACA
CATGCAAGTC-GTGGGGCAGCGG-ATGCTTAGCTTGCTAAGTAT-GCCGGCGACCGGCGC
ACGGGTGAGTAACGCGTACCGAACCTGCCCATCAC-ACAGGGATAG-GCTTGCGAAAGCA
AGATTAAT-ANCTGATGGTCTCAATTNTATGCATGTATGATT-GAGTAAAGC-----CTT
CGGGCGGTGATGGATGGCGGTGCGTCCCATTAGGAAGTTGGCGGGGTAACGGCCCACCAA
TCCTTCGATGGGTAGGGGTTCTGAGAGGAAGGTCCCCCACATTGGAACTGAGATACGGTC
CAAACTCCTACGGGAGGCAGCAGTGAGGAATATTGGTCAATGGGCGAGAGCCTGAACCAG
CCAAGTAGCGTGCGGGATGAAGGCCCT-TGTGGTCGTAAACCGCTTTTATCAGTGAATAA
AGTGCACCACGTGTGGTGTCATTGCAGGTAGCTGAAGAAAAAGGACCGGCTAATTCCGTG
CCAGCAGCCGCGGTAATACGGAAGGTCCGGGCGTTATCCGGAATTATTGGGTTTAAAGGG
AGCGCAGGCGGGAGTATAAGTCAGCTGTTAAATATCAGAGCCCAAC-TCTGTTATGCAGT
TGAAACTATATTTCTTGAGTACGCACAGGGATGGCGGAATTCAGGGTGTAGCGGTGAAAT
GCTTAGATATCCTGAAGAACTCCGATCGCGAAGGCAGCCATCCGGAGCGTAACTGACGCT
GAGGCTCGAAGGTGCGGGTATCGAACAGGATTAGATACCCTGGTAGTCCGCACGGTAAAC
GATGAATACTCGCAGTTCGGCCGTTTA-GGTCGAGTTGTCCAGCGAAAGCGTTAAGTATT
CCACCTGGGGAGTACGCCGGCAACGGTGAAACTCAAAGGAATTGACGGGGGCCCGCACAA
GCGGAGGAACATGTGGTTTAATTCGATGATACGCGAGG-AACCTTACCCGGGCTTGAACC
AAGAGTGCGGAGTGCAGAGATGCGC-TTTTTCTTC-GGACACTTTTGGAGGTGCTGCATG
GTTGTCGTCAGCTCGTGCCGTGAGGTGTCGGCTTAAGTGCCATAACGAGCGCAACCCTTT
TCTACGTTTGCCATCGGGTAATGCCGGGAACTCCGTGGATACTGCCGCCGCAAGGCG-GA
GGAAGGTGGGGATGACGTCAAATCAGCACGGCCCTTACGTCCGGGGCTACACACGTGTTA
CAATGGTCGGAGCAGCAGGAAGCTACCTGGCGACAGGATGCTGATCCCAAAACCCGGCCT
CAGTTCGGACTGGAGTCTGCAACCCGACTCCACGAAGCCGGATTCGCTAGTAATCGCGCA
TCAGCCATGGCGCGGTGAATACGTTCCCGGGCCTTGTACACACCGCCCGTCAAGCCATGA
AAGCCGGGGGTG-CCTGAAA-GCCGTGACCG-CGAGGGTCGGCCTA-GGGTAAAACCGGT
GATTGGGGCT--------------------------------------------------
---
>Prevotella_ruminicola_S000414465
TNCAAT------GAAGAGTTTGATCCTGGCTCAGGATNAACGCTAGCTNCAGGCTTAACA
CATGCAAGTC-GAGGGGCAGCATAATCGAA-GCTTGCTTTGATT-GATGGCGACCGGCGC
ACGGGTGAGTAACGCGTATCCAACCTTCCCTATAG-TAGAGAATAG-CCCGGCGAAAGTC
GGATTAAT-GCTCTATGTTGTATTTAGAGGACATCTNAAGAA-TACCAAAGG-----TTT
AC--CGCTATAGGATGGGGATGCGTCTGATTAGGTAGTAGGCGGGGTAACGGCCCACCTA
GCCGACGATCAGTAGGGGTTCTGAGAGGAAGGTCCCCCACATTGGAACTGAGACACGGTC
CAAACTCCTACGGGAGGCAGCAGTGAGGAATATTGGTCAATGGACGGAAGTCTGAACCAG
CCAAGTAGCGTGCAGGATGACGGCCCT-NTGGGTTGTAAACTNCTTTTATATAGGGATAA
AGTCGGGGACGTGT-CCCNGTTTGTAGGTACTATATGAATAAGGACCGGCTAATTCCGTG
CCAGCAGCCGCGGTAATACGGAAGGTCNNGGCGTTATCCGGATTTATTGGGTTTAAAGGG
AGCGCAGGCTGATGATTAAGCGTGACGTGAAATGTAGCCGCTNAACGGCNNAACTGCGTC
GCGAACTGGTTATCTTGAGTGAGTTCGATGTTGGCGGAATTCGTGGTGTAGCGGTGAAAT
GCTTAGATATCACGAAGAACTCCGATTGCGAAGGCAGCCAACAAGGCCTNTACTGACGCT
AAAGCTCGAAGGTGCGGGTATCGAACAGGATTNGATACCCTGGTAGTCCGCACGGTNAAC
GATGGATGCCCGCTNTTTG--CGATATACTGTGAGCGGCCAAGAGAAATCGTTAAGCATC
CCACCTGGGGAGTACGCCGGCAACGGTGAAACTCAAAGGAATTGACGGGGGCCCGCACAA
GCGGAGGAACATGTGGTTTAATTCGATGATACGCGAGG-AACCTTACCCGGGCTTGAACT
GCCAGCGAACGATTCAGAGATGATG-AGGTCCTTCGGGACGCTGGTGGAGGTGCTGCATG
GTTGTCGTCAGCTCGTGCCGTGAGGTGTCGGCTTNAGTGCCATAACGAGCGCAACCCTNT
TCTTTAGTTGCCATCAGGTAATGCTGGGCACTCTGGAGATACTGCCACCGTAAGGTGTGA
GGAAGGTGGGGATGACGTCAAATCAGCACGGCCCTTACGTCCGGGGCTACACACGTGTTA
CAATGGGGGGTACAGAGAGTCGGAKMWWSGCAAKWWKSWTCTAATCCTTAAAGCCTTCCT
CAGTTCGGATTGGGGTCTGCAACCCGACCCCATGAAGCTGGATTCGCTAGTAATCGCGCA
TCAGCCATGGCGCGGTGAATACGTTCCCGGGCCTTGTACACACCGCCCGTCAAGCCATGA
AAGCCGGGGGCG-CTTGAAG-TCCGTGACCG-CAAGGATCGGCCTA-GAGCGAAACTGGT
AAT---------------------------------------------------------
---
>Prevotella_bergensis_S000407967
----------------------------------GATGAACGCTAGCTACAGGCTTAACA
CATGCAAGTC-GAGGGGAAACGGCATTTGGTGCTTGCACCATTTGGACGTCGACCGGCGC
ACGGGTGAGTAACGCGTATCCAACCTGCCCATAAG-TAGGGTATAA-CCCGCAGAAATGC
GGACTAAT-CCCCTATGTTGTTCAAAGACGGCATCAGATTTG-AACCAAAGG-----CTT
GC--CGCTTATGGATGGGGATGCGTCCGATTAGCTTGTTGGTGAGGTAACGGCTCACCAA
GGCTTCGATCGGTAGGGGTTCTGAGAGGAAGGCCCCCCACATAGGAACTGAGACACGGTC
CTAACTCCTACGGGAGGCAGCAGTGAGGAATATTGGTCAATGGGCGAGAGCCTGAACCAG
CCAAGTAGCGTGCAGGACGACGGCCCT-ATGGGTTGTAAACTGCTTTTATGCGGGGATAA
CCGGCCTCACGTGT-GAGGCCCTGCAGGTACCGCATGAATAAGGACCGGCTAATTCCGTG
CCAGCAGCCGCGGTAATACGGAAGGTCCGGGCGTTATCCGGATTTATTGGGTTTAAAGGG
AGCGTAGGCCGTGGGTTAAGTGTGTTGTGAAATCCGGTTGCTCAACATCCGGTTTGCAGC
GCATACTGTCCCACTTGAGTGCGCACAACGCAGGCGGAATTCGTCGTGTAGCGGTGAAAT
GCTTAGATATGACGAGGAACCCCGATTGCGAAGGCAGCTTGCGGGAGCGCAACTGACGCT
TAAGCTCGAAGGTGCGGGTATCAAACAGGATTAGATACCCTGGTAGTCCGCACGGTAAAC
GATGGATGCCCGCTGTTTGCCCTATTTTGGGCATGCGGCCAAGCGAAAGCATTAAGCATC
CCACCTGGGGAGTACGCCGGCAACGGTGAAACTCAAAGGAATTGACGGGGGCCCGCACAA
GCGGAGGAACATGTGGTTTAATTCGATGATACGCGAGG-AACCTTACCCGGGCTTGAACT
GCCAGTGAACGATACAGAGATGTTG-AGGCCCTTCGGGGCGCTGGTGGAGGTGCTGCATG
GTTGTCGTCAGCTCGTGCCGTGAGGTGTCGGCTTAAGTGCCATAACGAGCGCAACCCTTT
TCCACAGTTGCCATCAGGTCATGCTGGGCACTCTGTGGATACTGCCGCCGCAAGGTGTGA
GGAAGGTGGGGATGACGTCAAATCAGCACGGCCCTTACGTCCGGGGCTACACACGTGTTA
CAATGGGGGGCACAGCGTGCCGTACGTGCGNAAGCACGTTCCAATCATGAAATCCCCCCT
CAGTTCGGACTGGGGTCTGCAACCCGACCCCACGAAGCTGGATTCGCTAGTAATCGCGCA
TCAGCCATGGCGCGGTGAATACGTTCCCGGGCCTTGTACACACCGCCCGTCAAGCCATGA
AAGCCGGGGGTG-CCTGAAG-TCCGTAACCG-CAAGGGGCGGCCTA-GGGCAAGACCGGT
GATTGGGGCT--------------------------------------------------
---
>Prevotella_stercorea_S000768322
--------------AGAGTTTGATCCTGGCTCAGGATGAACGCTAGCTACAGGCTTAACA
CATGCAAGTC-GAGGGGCAGCAT-GTCGGTTGCTTGCAACCGAT-GATGGCGACCGGCGC
ACGGGTGAGTAACGCGTATCCAACCTACCCTTGTC-CATCGGATAA-CCCGTCGAAAGGC
GGCCTAAC-ACGATATGCGGTTCACAGCAGGCATCTAACGTG-AACGAAA-------TGT
GA--AGGAGAAGGATGGGGATGCGTCTGATTAGCTTGTTGGCGGGGTAACGGCCCACCAA
GGCTACGATCAGTAGGGGTTCTGAGAGGAAGGTCCCCCACATTGGAACTGAGACACGGTC
CAAACTCCTACGGGAGGCAGCAGTGAGGAATATTGGTCAATGGACGAGAGTCTGAACCAG
CCAAGTAGCGTGCAGGATGACGGCCCT-ATGGGTTGTAAACTGCTTTTATAGGGGGATAA
AGTGTGCCACGTGT-GGCATATTGCAGGTACCCTATGAATAAGGACCGGCTAATTCCGTG
CCAGCAGCCGCGGTAATACGGAAGGTCCGGGCGTTATCCGGATTTATTGGGTTTAAAGGG
AGCGTAGGCCGTTTGGTAAGCGTGTTGTGAAATGTCGGGGCTCAACCTGGGCATTGCAGC
GCGAACTGCCAGACTTGAGTGCGCAGGAAGTAGGCGGAATTCGTCGTGTAGCGGTGAAAT
GCTTAGATATGACGAAGAACTCCGATTGCGAAGGCAGCCTGCTGTAGCGCAACTGACGCT
GAAGCTCGAAAGCGTGGGTATCGAACAGGATTAGATACCCTGGTAGTCCACGCGGTAAAC
GATGGATGCTCGCTGTTTG--CGTCTG-ACGTAAGCGGCCAAGCGAAAGCGTTAAGCATC
CCACCTGGGGAGTACGCCGGCAACGGTGAAACTCAAAGGAATTGACGGGGGCCCGCACAA
GCGGAGGAACATGTGGTTTAATTCGATGATACGCGAGG-AACCTTACCCGGGCTTGAACT
GTAGGCGAACGATTCAGAGATGATG-AGGCCCTTCGGGGCGCCTATGGAGGTGCTGCATG
GTTGTCGTCAGCTCGTGCCGTGAGGTGTCGGCTTAAGTGCCATAACGAGCGCAACCCTTG
TTCGTAGTTGCCATCGGGTGATGCCGGGCACTCTGCGAAGACTGCCTCCGTAAGGAGTGA
GGAAGGTGGGGATGACGTCAAATCAGCACGGCCCTTACGTCCGGGGCTACACACGTGTTA
CAATGGCATGTACAGAAAGCGGGGTGTATGCAAATACGCTCGAATCCCTAAAACATGTCT
CAGTTCGGACTGGGGTCTGCAACCCGACCCCACGAAGCTGGATTCGCTAGTAATCGCGCA
TCAGCCATGGCGCGGTGAATACGTTCCCGGGCCTTGTACACACCGCCCGTCAAGCCATGA
AAGCCGGGGGCG-CCTAAAG-TCCGTGACCG-CGAGGGTCGGCCTA-GGGTGAAACCGGT
GATTGGGGCTAAGTCGTAACAAGGTAACC-------------------------------
---
>Prevotella_buccae_S000414460
--------CAATGGAGAGTTTGATCCTGGCTCAGGATNAACGCTGGCTACAGGCTTAACA
CATGCAAGTC-GAGGGGCAGCAT-GCCGGTTGCTTGCAACCGGT-GATGGCGACCGGCGC
ACGGGTGAGTAACGCGTATCCAACCTTCCCGCGAC-CAAGGGATAA-CCTGCCGAAAGGC
AGACTAAT-ACCTTATGTCCTCCTTTGAAGGCATCTGACGAG-GAGCAAAGA-----TCC
GT--CGGTCACGGATGGGGATGCGTCCGATTAGCTTGTTGGCGGGGCAACGGCCCACCAA
GGCTTCGATCGGTAGGGGTTCTGAGAGGAAGGCCCCCCACACTGGAACTGAGACACGGTC
CNGACTCCTACGGGAGGCAGCAGTGAGGAATATTGGTCAATGGGCGGAAGCCTGAACCAG
CCAAGTAGCGTGCAGGATGACGGCCCT-ANGGGTTGTAAACTNCTTTTATGCGGGGATAA
AGTTGCCCACGTGT-GGGNNTTTGCAGGTACCGCATGAATAAGGACCGGCTAATTCCGTG
CCAGCAGCCGCGGTAATACGGAAGGTCCNGGCGTTATCCGGATTTATTGGGTTTAAAGGG
AGCGCAGGCCGCCGTGCAAGCGTGCCGTGAAAAGCAGCGGCCCAACCGCTGCCCTGCGGC
GCGAACTGCTTGGCTTGAGTGCGCCGGAAGCGGGCGGAATTCGTGGTGTAGCGGTGAAAT
GCTTAGATATCACGAAGAACCCCGATTGCGAAGGCAGCCCGCTGTGGCGCNACTGACGCT
GAGGCTCGAAGGTGCGGGTATCGAACAGGATTAGATACCCTGGTAGTCCGCACGGTNAAC
GATGGATACCCGCTGTCCGGCCCGTACGGTCTGGGCGGCCAAGCGAAAGCGTTAAGTATC
CCACCTGGGGAGTACGCCGGCAACGGTGAAACTCAAAGGAATTGACGGGGGCCCGCACAA
GCGGAGGAACATGTGGTTTAATTCGATGATACGCGAGG-AACCTTACCCGGGCTTGAATT
GCAGGAGAATGATTCAGAGATGATG-AAGTCCCTCGGGACTCCTGTGAAGGTGCTGCATG
GTTGTCGTCAGCTCGTGCCGTGAGGTGTCGGCTTAAGTGCCATAACGAGCGCAACCCCTC
TCCGCAGTTGCCATCGGGTCATGCCGGGCACTCTGCGGNCACTGCCGCCGCAAGGTGCGA
GGAAGGTGGGGATGACGTCAAATCAGCACGGCCCTTACGTCCGGGGCCACACACGTGTTA
CAATGGCCGGCACAGAGGGCTGTCCGCATGCAAGTGCGRGCGAATCCCCAAATCCGGTCC
CAGTTCGGACTGGGGTCTGCAACCCGACCCCACGAAGCTGGATTCGCTAGTAATCGCGCA
TCAGCCATGGCGCGGTGAATACGTTCCCGGGCCTTGTACACACCGCCCGTCAAGNCATGA
AAGCCGGGGGTG-CCTGAAG-TCCGTGACCG-CGAGGGTCGGCCTA-GGGCAAAACCGGT
GAT---------------------------------------------------------
---
>Prevotella_oralis_S000546838
----------------------------------GATGAACGCTAGCTACAGGCTTAACA
CATGCAAGTC-GCGGGGCATCAT-GGAGGTTGTTTTCAACTTTT-GATGGCGACCGGCGC
ACGGGTGAGTAACGCGTATCCAACCTTCCCATTAC-TACGGCATAC-CCCGTTGAAAGGC
GGCCTAAT-TCCGTATGCAGTCCGAAGCAGTCATCTAATTTG-GACGAAAGGTATATTCT
AT--CGGTAATGGATGGGGATGCGTCCGATTAGCCAGCCGGCGGGGTAACGGCCCACCGG
GGCATCGATCGGTAGGGGTTCTGAGAGGAAGGTCCCCCACACTGGAACTGAGACACGGTC
CAGACTCCTACGGGAGGCAGCAGTGAGGAATATTGGTCAATGGGCGTAAGCCTGAACCAG
CCAAGTAGCGTGCAGGATGACGGCCCT-ATGGGTTGTAAACTGCTTTTATGCGGGGATAA
AGTTGGGGACGTGT-CCCTTTTTGCAGGTACCGCATGAATAAGGACCGGCTAATTCCGTG
CCAGCAGCCGCGGTAATACGGAAGGTCCGGGCGTTATCCGGATTTATTGGGTTTAAAGGG
AGCGTAGGCAGTTTTTTAAGCGTGCTGTGAAATGTACCGGCTCAACCGGTGATGTGCAGC
GCGAACTGGGAATCTTGAGTACGCAGTAAGCAGGCGGAATTCGTGGTGTAGCGGTGAAAT
GCTTAGATATCACGAAGAACTCCGATTGCGTAGGCAGCTTGCTGTAGCGTAACTGACGCT
GAAGCTCGAAAGTGCGGGTATCGAACAGGATTAGATACCCTGGTAGTCCGCACGGTAAAC
GATGGATGCCCGCTGTCGG--CCTTTTTTGGTCGGTGGCCAAGCGAAAGCGTTAAGCATC
CCACCTGGGGAGTACGCCGGCAACGGTGAAACTCAAAGGAATTGACGGGGGCCCGCACAA
GCGGAGGAACATGTGGTTTAATTCGATGATACGCGAGG-AACCTTACCCGGGCTTGAACT
GCCATTGACTTGAATAGAGATATTC-ATTCCCTTCGGGGCATTGGTGGAGGTGCTGCATG
GTTGTCGTCAGCTCGTGCCGTGAGGTGTCGGCTTAAGTGCCATAACGAGCGCAACCCCTT
TTTTCAGTTGCCATCGGTTAAAGCCGGGCACTCTGTGAATACTGCCGCCGTAAGGTGTGA
GGAAGGTGGGGATGACGTCAAATCAGCACGGCCCTTACGTCCGGGGCTACACACGTGTTA
CAATGGCGCGTACAGCGAGTCGGCCGTATGTAAATGCGGTCCAATCCTTAAAACGTGCCT
CAGTTCGGACTGGGGTCTGCAACCCGACCCCACGAAGCTGGATTCGCTAGTAATCGCGCA
TCAGCCATGGCGCGGTGAATACGTTCCCGGGCCTTGTACACACCGCCCGTCAAGCCATGA
AAGCCGGGGGTG-CCTGAAG-TCCGTGACCG-CAAGGGTCGGCCTA-AGGCAATACTGGT
AATTGGGGCTAAGTCGTAACAAGGTAGCCGTACCGGAAGGTGCGGCTGGAACACCTCCTT
TCT
>Prevotella_marshii_S000570095
----------------------------------GATGAACGCTAGCTACAGGCTTAACA
CATGCAAGTC-GCGGGGCAGCAT-GGGGATTGCTTGCAATCTCT-GATGGCGACCGGCGC
ACGGGTGAGTAACACGTATCCAACCTGCCTATTAC-CACGGTATAA-CCCGATGAAAGTC
GGCCTAAT-CCCGTATGTAGTCTTCCAATGGCATCAGCAGTA-GACGAAAGG-----TTT
AG--CGGTAATGGATGGGGATGCGTCCGATTAGCTAGTCGGTGAGGTAACGGCTCACCGA
GGCAACGATCGGTAGGGGTTCTGAGAGGAAGGTCCCCCACACTGGAACTGAGACACGGTC
CAGACTCCTACGGGAGGCAGCAGTGAGGAATATTGGTCAATGGGCGAGAGCCTGAACCAG
CCAAGTAGCGTGCAGGATGACGGCCTT-ATGGGTTGTAAACTGCTTTTATGCGAGGATAA
AGTTACCCACGTGT-GGGTGTTTGCAGGTATCGCATGAATAAGGACCGGCTAATTCCGTG
CCAGCAGCCGCGGTAATACGGAAGGTTCTGGCGTTATCCGGATTTATTGGGTTTAAAGGG
AGCGTAGGCTGTTTTTTAAGCGTGTTGTGAAATGTACCGGCTCAACCGGTGATGTGCAGC
GCGAACTGGAAGACTTGAGTGTGTTGTAAGTAGGCGGAATTCGTGGTGTAGCGGTGAAAT
GCTTAGATATCACGAGGAACTCCGATTGCGTAGGCAGCTTACTGTCTCACTACTGACGCT
GATGCTCGAAAGCGCGGGTATCGAACAGGATTAGATACCCTGGTAGTCCGCGCGGTAAAC
GATGGATGCTCGTTGTTGG--TATATATATATCAGTGACTTAGCGAAAGCGTTAAGCATC
CCACCTGGGGAGTACGCCGGCAACGGTGAAACTCAAAGGAATTGACGGGGGCCCGCACAA
GCGGAGGAACATGTGGTTTAATTCGATGATACGCGAGG-AACCTTACCCGGGCTTGAACT
GCCGGCGAACGATTCAGAGATGATG-AGGCCTTTCGGGGCGCCGGTGGAGGTGCTGCATG
GTTGTCGTCAGCTCGTGCCGTGAGGTGTCGGCTTAAGTGCCATAACGAGCGCAACCCCTT
TTTATAGTTGCCATCGGGTAATGCCGGGCACTCTGTAGATACTGCCACCGTAAGGTGTGA
GGAAGGTGGGGATGACGTCAAATCAGCACGGCCCTTACGTCCGGGGCTACACACGTGTTA
CAATGGCGCATACAGAGAGTTGGTTGTATGTAAATACGGTCTAATCTTGAAAGTGCGTCT
CAGTTCGGACTGGGGTCTGCAACCCGACCCCACGAAGCTGGATTCGCTAGTAATCGCGCA
TCAGCCATGGCGCGGTGAATACGTTCCCGGGCCTTGTACACACCGCCCGTCAAGCCATGA
AAGCCGGGGGCG-CCTGAAG-TCCGTGACCG-CGAGGGTCGGCCTA-GGGTGAAACCGGT
GATTGGGGCTAAGTCGTAACAAGGTAGCCGTACCGGAAGGTGC-----------------
---
>Prevotella_buccalis_S000414459
TACAAT------GTAGAGTTTGATCCTGGCTCAGGATNAACGCTAGCTACAGGCTTAACA
CATGCAAGTC-GCAGGGTAACGT-GAGGGAAGCTTGCTTCCCTT-GACGACGACTGGCGC
ACGGGTGAGTAACGCGTATCCAACCTTCCCATGAC-CACGGGATAA-CCCGTTGAAAGAC
GGACTAAT-ACCGTATGACGTCGTTTGCTGACATCAAATAAC-GATTAAAGG-----TTT
AG--CGGTGATGGATGGGGATGCGTCTGATTAGCTTGTTGGCGGGGTAACGGCCCACCAA
GGCGACGATCAGTAGGGGTTCTGAGAGGAAGGTCCCCCACATTGGAACTGAGACACGGTC
CNAACTCCTACGGGAGGCAGCAGTGAGGAATATTGGTCAATGGGCGAGAGCCTGAACCAG
CCAAGTAGCGTGCAGGATGACGGCCCT-ATGGGTTGTAAACTGCTTTTATGCGGGGATAA
AGTGYGCGACGTGT-CGTGCATTGCAGGTACCGCATGAATAAGGACCGGCTNATTCCGTG
CCAGCAGCCGCGGTAATACGGAAGGTCCNGGCGTTATCCGGATTTATTGGGTTTNNAGGG
AGCGTAGGCCGCCAGGTAAGCGTGTTGTGAAATGTACCGGCTCAACCGGTNAATTGCAGC
GCGAACTGTCTGGCTTGAGTGCACGGTAAGCAGGCGGAATTCATGGTGTAGCGGTGAAAT
GCTTAGATATCATGAAGAACTCCGATTGCGAAGGCAGCTTGCTGCAGTGCGACTGACGCT
GATGCTCGAAGGTGCGGGTATCAAACAGGATTAGATACCCTGGTAGTCCGCACGGTAAAC
GATGGATGCCC-CTGTTCCGCCTTTTTGTGGCGGNTGGCCAAGCGAAAGCGTTAAGCATC
CCACCTGGGGAGTACGCCGGCAACGGTGAAACTCAAAGGAATTGACGGGGGCCCGCACAA
GCGGAGGAACATGTGGTTTAATTCGATGNTACGCGAGG-AACCTTACCCGGGCTTGAACT
GCCAGTGAACGATACAGAGATGTTG-AGG-CCTTCGGGGCGCTGGTGGAGGTGCTGCATG
GTTGTCGTCAGCTCGTGCCGTGAGGTGTCGGCTTAAGTGCCATAACGAGCGCAACCCCNN
TTTTCAGTTGCCATCAGGTAATGCTGGGCACTCTGGAGATACTGCCACCGCAAGGTGTGA
GGAAGGTGGGGATGACGTCAAATCAGCACGGCCCTTACGTCCGGGGCTACACACGTGTTA
CAATGGGGCATACAGAGTGTTGGCTTAACGCAAGTTTGGTCTAATCTTCAAAGTGTCTCC
CAGTTCGGACTGGGGTCTGCAACCCGACCCCACGAAGCTGGATTCGCTAGTAATCGCGCA
TCAGCCATGGCGCGGTGAATACGTTCCCGGGCCTTGTACACACCGCCCGTCAAGCCATGA
AAGCCGGGGGTG-CCTGAAG-TCCGTAACCGTCAAGGAGCGGCCTA-GGGCAAAACTGGT
GAT---------------------------------------------------------
---
>Prevotella_timonensis_S000750307
----------------------------------GATGAACGCTAGCTACAGGCTTAACA
CATGCAAGTC-GCAGGGTAACAT-GAGGAAAGCTTGCTTTCCTT-GATGACGACTGGCGC
ACGGGTGAGTAACGCGTATCCAACCTTCCCATAAC-TACGGGATAA-CCCGTTGAAAGAC
GGCCTAAT-ACCGTATGAYATCGTTTGCTGACATCAAATAAC-GATTAAAGG-----TTT
AG--CGGTTATGGATGGGGATGCGTCTGATTAGCTTGTTGGCGGGGTAACGGCCCACCAA
GGCTACGATCAGTAGGGGTTCTGAGAGGAAGGTCCCCCACATTGGAACTGAGACACGGTC
CAAACTCCTACGGGAGGCAGCAGTGAGGAATATTGGTCAATGGGCGAGAGCCTGAACCAG
CCAAGTAGCGTGCAGGATGACGGCCCT-ATGGGTTGTAAACTGCTTTTATGTGGGGATAA
AGTGCGTGACGTGT-CATGCATTGCAGGTACCACATGAATAAGGACCGGCTAATTCCGTG
CCAGCAGCCGCGGTAATACGGAAGGTCCGGGCGTTATCCGGATTTATTGGGTTTAAAGGG
AGCGTAGGCTGTCTATTAAGCGTGTTGTGAAATTTACCGGCTCAACCGGTGGCTTGCAGC
GCGAACTGGTCGACTTGAGTATGCAGGAAGTAGGCGGAATTCATGGTGTAGCGGTGAAAT
GCTTAGATATCATGACGAACTCCGATTGCGCAGGCAGCTTACTGTAGCATAACTGACGCT
GATGCTCGAAAGTGCGGGTATCAAACAGGATTAGATACCCTGGTAGTCCGCACGGTAAAC
GATGGATGCTCGCTATTCGTCCTATTT-GGATGAGTGGCCAAGTGAAAACATTAAGCATC
CCACCTGGGGAGTACGCCGGCAACGGTGAAACTCAAAGGAATTGACGGGGGCCCGCACAA
GCGGAGGAACATGTGGTTTAATTCGATGATACGCGAGG-AACCTTACCCGGGCTTGAACT
GCCAGCGAACGATACAGAGATGTTG-AGGCCCTTCGGGGCGCTGGTGGAGGTGCTGCATG
GTTGTCGTCAGCTCGTGCCGTGAGGTGTCGGCTTAAGTGCCATAACGAGCGCAACCCTTT
TCTTTAGTTGCCATCAGGTGATGCTGGGCACTCTATGGATACTGCCACCGTAAGGTGTGA
GGAAGGTGGGGATGACGTCAAATCAGCACGGCCCTTACGTCCGGGGCTACACACGTGTTA
CAATGGGGCATACAGAGTGTTGGCTTAACGCAAGTTTGGTCTAATCTTCAAAGTGTCTCC
CAGTTCGGATTGGGGTCTGCAACCCGACCCCATGAAGCTGGATTCGCTAGTAATCGCGCA
TCAGCCATGGCGCGGTGAATACGTTCCCGGGCCTTGTACACACCGCCCGTCAAGCCATGA
AAGCTGGGGGTG-CCTGAAG-TCCGTAACCGTTAAGGAGCGGCCTA-GGGCAAAACTGGT
GATTGGGGCT--------------------------------------------------
---
>Prevotella_bryantii_S000003149
TTGAATTCGTCGACAGAGTTTGATCCTGGCTCAGGATGAACGCTAGCTACAGGCTTAACA
CATGCAAGTC-GAGGGGTAACAT-GAAGAAAGCTTGCTTTCTTT-GATGACGACCGGCGC
ACGGGTGAGTATCGCGTATCCAACCTGCCCATAAG-TAGGGAATAG-CCTTGCGAAAGTA
AGATTAAT-GCCCTATGGTTTCCATTAAAGACATCTGAGATG-GAATAAAGA-----TTT
AT--CGCTTATGGATGGGGATGCGTCTGATTAGGTAGTAGGCGGGGTAACGGCCCACCTA
GCCGACGATCAGTAGGGGTTCTGAGAGGAAGGTCCCCCACATTGGAACTGAGACACGGTC
CAAACTCCTACGGGAGGCAGCAGTGAGGAATATTGGTCAATGGACGGAAGTCTGAACCAG
CCAAGTAGCGTGCAGGATGACGGCCCT-ATGGGTTGTAAACTGCTTTTTTAGGGGAATAA
AGTTAGCCACGTGT-GGTTATTTGCATGTACCCTACGAATAAGGACCGGCTAATTCCGTG
CCAGCAGCCGCGGTAATACGGAAGGTCCGGGCGTTATCCGGATTTATTGGGTTTAAAGGG
AGCGCAGGCCGTTTGGTAAGCGTGTTGTGAAATGTCCGGGCTCAACCTGGGCACTGCAGC
GCGAACTGTCAGACTTGAGTGCACAGGAAGCGGGCGGAATTCGTGGTGTAGCGGTGAAAT
GCTTAGATATCACGAAGAACTCCAATTGCGAAGGCAGCTCGCTGTAGTGTTACTGACGCT
AAAGCTCGAAAGTGCGGGTATCGAACAGGATTAGATACCCTGGTAGTCCGCACGGTAAAC
GATGGATGCCCGCTGTTTG--CCCTTCGGGGTGAGTGGCTAAGCGAAAGCGTTAAGCATC
CCACCTGGGGAGTACGCCGGCAACGGTGAAACTCAAAGGAATTGACGGGGGCCCGCACAA
GCGGAGGAACATGTGGTTTAATTCGATGATACGCGAGG-AACCTTACCCGGGCTTGAATT
GCAGATGACGGATCTAGAGATAGTG-ACTTCCTTCGGGACATCTGTGAAGGTGCTGCATG
GTTGTCGTCAGCTCGTGCCGTGAGGTGTCGGCTTAAGTGCCATAACGAGCGCAACCCTTC
TCTTCAGTTGCCATCAGGTAGAGCTGGGCACTCTGGAGACACTGCCACCGTAAGGTGTGA
GGAAGGTGGGGATGACGTCAAATCAGCACGGCCCTTACGTCCGGGGCTACACACGTGTTA
CAATGGCCGGTACAGAAAGTCGGATGCCCGTAAGGTCATTCTAATCAAGAAAGCCGGTCC
CAGTTCGGACTGAGGTCTGCAACCCGACCTCACGAAGCTGGATTCGCTAGTAATCGCGCA
TCAGCCATGGCGCGGTGAATACGTTCCCGGGCCTTGTACACACCGCCCGTCAAGCCATGA
AAGCCGGGGGTG-CCTGAAG-TCCGTGACCG-CAAGGGTCGGCCTA-GGGCAAAACTGGT
AATTGGGGCT--------------------------------------------------
---
>Prevotella_oris_S000414457
TACNAT------GGAGAGTTTGATCCTGGCTCAGGATNAACGCTGGCTACAGGCTTAACA
CATGCAAGTC-GAGGGGAAACGACGGGGAA-GCTTGCTTCCCCG-GGCGTCGACCGGCGC
ACGGGTGAGTAACGCGTATCCAACCTGCCTCTGAC-TGAGGGATAA-CCCGTCGAAAGTC
GGCCTAAT-ACCTCATGGCATCGTCTGCGGGCATCCAACGAC-GATTAAAGA----TTTC
AT--CGGTCAGGGATGGGGATGCGTCTGATTAGCTTGTTGGCGGGGTAACGGCCCACCAA
GGCGNCGATCAGTAGGGGTTCTGAGAGGAAGGTCCCCCACATTGGAACTGAGACACGGTC
CAAACTCCTACGGGAGGCAGCAGTGAGGAATATTGGTCAATGGGCGAGAGCCTGAACCAG
CCAAGTAGCGTGCAGGATGACGGCCCT-ATGGGTTGTAAACTNCTTTTATGCGGGGATAA
AGTGAGGGACGTGT-CCTTCATTGCAGGTACCGCATGAATAAGGACCGGCTNATTCCGTG
CCAGCAGCCGCGGTAATACGGAAGGTCCNGGCGTTATCCGGATTTATTGGGTTTAAAGGG
AGCGTAGGCCGTGGATTAAGCGTGTTGTGAAATGCAGGTGCTCAACGTCTGCACTGCAGC
GCGAACTGGTCCACTTGAGTGTGCGCAACGCAGGCGGAATTCGTCGTGTAGCGGTGAAAT
GCTTAGATATGACGAAGAACTCCGATTGCGAAGGCAGCTTGCGGGAGCACAACTGACGCT
GAAGCTCGAAAGTGCGGGTATCGAACAGGATTAGATACCCTGGTAGTCCGCACGGTAAAC
GATGGATGCCCGTTGTCAGGCTGTTTC-AGCCTGGTGACCAAGCGAAAGCATTAAGCATC
CNACCTGGGGAGTACGCCGGCAACGGTGAAACTCAAAGGAATTGACGGGGGCCCGCACAA
GCGGAGGAACATGTGGTTTAATTCGATGATACGCGAGG-AACCTTACCCGGGCTTGAATT
GCAGACGAASGMTTCAGAGATGATG-ACGGCCTTCGGGGCGTCTGTGAAGGTGCTGCATG
GTTGTCGTCAGCTCGTGCCGTGAGGTGTCGGCTNAAGTGCCATAACGAGCGCAACCCNTN
TCTTCAGTTGCCATCAGGTGATGCTGGGCACTCTGGAGACACTGCCACCGCAAGGTGTGA
GGAAGGTGGGGATGACGTCAAATCAGCACGGCCCTTACGTCCGGGGCTACACACGTGTTA
CAATGGCCGGTACAGAGAGTTGATTTTGTGCAAACACGATCTAATCCTTAAATCCGGTCC
CAGTTCGGACTGGGGTCTGCAACCCGACCCCACGAAGCTGGATTCGCTAGTAATCGCGCA
TCAGCCATGGCGCGGTGAATACGTTCCCGGGCCTTGTACACACCGCCCGTCAAGCCATGA
AAGCCGGGGGTG-CCTGAAG-TCTGTGACCG-CAAGGAACGGCCTA-GGGCAAAACCGGT
GATTGGGG----------------------------------------------------
---
>Prevotella_bivia_S000414458
-ACAAT------GGAGAGTTTGATCCTGGCTCAGGATNAACGCTAGCTATAGGCTTAACA
CATGCAAGTC-GAGGGGCAGCGA-ATAGATAGCTTGCTATTTAT-GTCGGCGACCGGCGC
ACGGGTGAGTAACGCGTATCCAACCTACCCATAAC-TAAGGGATAA-CCCAGCGAAAGTT
GGACTNAT-ACCTNATGTATTCGTTTGATCTCATGAGATTNC-GAATAAAGA-----TTT
AT--CGGTTATGGATGGGGATGCGTCTGATTAGCTTGTTGGCGGGGTAACGGCCCACCAA
GGCAACGATCAGTAGGGGTTCTGAGAGGAAGGTCCCCCACATTGGAACTGAGACACGGTC
CNAACTCCTACGGGAGGCAGCAGTGAGGAATATTGGTCAATGGACGCAAGTCTGAACCAG
CCAAGTAGCGTGCAGGATGACGGCCCT-ATGGGTTGTAAACTNCTTTTATATGGGGATAA
AGTGGGGAACGTGT-TCCCNTTTGCAGGTACCATATGAATAAGGACCGGCTNATTCCGTG
CCAGCAGCCGCGGTAATACGGAAGGTTCGGGCGTTATCCGGATTTATTGGGTTTAAAGGG
AGCGTAGGCCGTTTGGTAAGCGTGTTGTGAAATGTAGTAGCTCAACTTCTAGATTGCAGC
GCGAACTGTCAGACTTGAGTGCGCACAACGTAGGCGGAATTCATGGTGTAGCGGTGAAAT
GCTTAGATATCATGAAGAACTCCGATTGCGAAGGCAGCTTACGGGAGCGCAACTGACGCT
GAAGCTCGAAGGTGCGGGTATCGAACAGGATTAGATACCCTGGTAGTCCGCACAGTAAAC
GATGGATGCCCGCTGTTAG--CACCTA-GTGTTAGCGGCTAAGCGAAAGCATTAAGCATC
CCACCTGGGGAGTACGCCGGCAACGGTGAAACTCAAAGGAATTGACGGGGGCCCGCACAA
GCGGAGGAACATGTGGTTTAATTCGATGATACGCGAGG-AACCTTACCCGGGCTTGAATT
GCAGATGAACGATTTAGAGATAATG-AGGTCCTTCGGGACATCTGTGAAGGTGCTGCATG
GTTGTCGTCAGCTCGTGCCGTGAGGTGTCGGCTTAAGTGCCATAACGAGCGCAACCCCNN
TCTTTAGTTGCCATCAGGTTCTGCTGGGCACTCTGGAGATACTGCCACCGTAAGGTGTGA
GGAAGGTGGGGATGACGTCAAATCAGCACGGCCCTTACGTCCGGGGCTACACACGTGTTA
CAATGGGTGGTACAGATAGTTGGTCGTGTGCAAATACGATCTAATCCTTAAAACCATTCT
CAGTTCGGACTGGGGTCTGCAACCCGACCCCACGAAGCTGGATTCGCTAGTAATCGCGCA
TCAGCCATGGCGCGGTGAATACGTTCCCGGGCCTTGTACACACCGCCCGTCAAGCCATGA
AAGCCGGGGGTG-CCTGAAG-TTCGTGACCG-TAAGGATCGACCTA-GGGCAAAACTGGT
AAT---------------------------------------------------------
---
>Prevotella_amnii_S000979118
----------------------------------GATGAACGCTAGCTATAGGCTTAACA
CATGCAAGTC-GAGGGGCAGCAT-ATAGATTGCTTGCAATTTAT-GATGGCGACCGGCGC
ACGGGTGAGTAACGCGTATCCAACCTACCCATTAC-TAGGGAATAA-CCCAGCGAAAGTT
GGCCTAAT-GCCCTATGTAGTCGTTTGATCGCCTGAGATTTC-GACGAAAGA-----TTT
AT--CGGTATTGGATGGGGATGCGTCTGATTAGCTTGTTGGCGGGGTAAAGGCCCACCAA
GGCNACGATCAGTAGGGGTTCTGAGAGGAAGGTCCCCCACATTGGAACTGAGACACGGTC
CAAACTCCTACGGGAGGCAGCAGTGAGGAATATTGGTCAATGGGCGAGAGCCTGAACCAG
CCAAGTAGCGTGCAGGATGACGGCCCTAATGGGTTGT-AACTGCTTTTATATGGGAATAA
AGTGAGGGACGTGT-CCCTTATTGCATGTACCATANGAATAAGGACCGGCTAATTCCGTG
CCAGCAGCCGCGGTAATACGGAAGGTCCAGGCGTTATCCGGATTTATTGGGTTTAAAGGG
AGCGTAGGCTGTTTGTTAAGCGTGTTGTGAAATGTANGAGCTCAACTTTTAGATTGCAGC
GCGAACTGGCAGACTTGAGTGCGCACAACGTAGGCGGAATTCATGGTGTAGCGGTGAAAT
GCTTAGATATCATGACGAACTCCGATTGCGAAGGCAGCTTACGGGAGCGCAACTGACGCT
AAAGCTCGAAGGTGCGGGTATCGAACAGGATTAGATACCCTGGTAGTCCGCACAGTAAAC
GATGGATGCCCGCTGTTAG--CACCTA-GTGTTAGCGGCTAAGCGAAAGCATTAAGCATC
CCACCTGGGGAGTACGCCGGCAACGGTGAAACTCAAAGGAATTGACGGGGGCCCGCACAA
GCGGAGGAACATGTGGTTTAATTCGATGATACGCGAGG-AACCTTACCCGGGCTTGAATT
GCAGATGTTTATATCAGAGATGATATATTCCCTTCGGGGCATTTGTGAAGGTGCTGCATG
GTTGTCGTCAGCTCGTGCCGTGAGGTGTCGGCTTAAGTGCCATAACGAGCGCAACCCCTT
TTTTTAGTTGCCATCAGGTAGTGCTGGGCACTCTAGAGATACTGCCACCGTAAGGTGTGA
GGAAGGTGGGGATGACGTCAAATCAGCACGGCCCTTACGTCCGGGGCTACACACGTGTTA
CAATGGGTGGTACAGAGAGTTGGTTGTACGCAAGTGCGATCTAATCCTAAAAACCATTCT
CAGTTCGGACTGGGGTCTGCAACCCGACCCCACGAAGCTGGATTCGCTAGTAATCGCGCA
TCAGCCATGGCGCGGTGAATACGTTCCCGGGCCTTGTACACACCGCCCGTCAAGCCATGA
AAGCCGGGGGTG-CCTGAAG-TTCGTGACCG-TAAGGATCGACCTA-GGGCAAAACTGGT
AATTGGGGCTAAGTCGTAACAAGGTAACCGTA----------------------------
---
>Prevotella_nigrescens_S000013928
--------------------------------------------GGCTACAGGCTTAACA
CATGCAAGTCNRRGGGGAAACGGCATTATGTGCTTGCACATTCTGGACGTCGACCGGCGC
ACGGGTGAGTATCGCGTATCCAACCTGCCCCTTAC-TTGGGGATAC-CCCGTTGAAAGAC
GGCCTAAT-ACCCGATGTGTTTCATTGACGGCATCCGATATGAAACCAAAGG-----TTT
TC--CGGTAAGGGATGGGGATGCGTCTGATTAGCTAGTTGGCGGGGCAAYGGCCCACCAA
GGCGACGATCAGTAGGGGTTCTGAGAGGAAGGTCCCCCACATTGGAACTGAGACACGGTC
CAAACTCCTACGGGAGGCAGCAGTGAGGAATATTGGTCAATGGACGYAAGTCTGAACCAG
CCAAGTAGCGTGCAGGATGACGGCCCT-ATGGGTTGTAAACTGCTTTTATGTGGGAATAA
AGTGGCGCACGTGT-GCGCCATTGCATGTACCTCATGAATAAGGACCGGCTAATTCCGTG
CCAGCAGCCGCGGTAATACGGAAGGTCCAGGCGTTATCCGGATTTATTGGGTTTAAAGGG
AGTGTAGGCGGTCTGTTAAGCGTGTTGTGAAATTTAGGTGCTCAACATTTAACTTGCAGC
GCGAACTGTCAGACTTGAGTACACGCAGCGCAGGCGGAATTCATGGTGTAGCGGTGAAAT
GCTTAGATATCATGAGGAACTCCGATCGCGAAGGCAGCCTGCGGGAGTGTTACTGACGCT
TAAGCTCGAAGGTGCGGGTATCGAACAGGATTAGATACCCTGGTAGTCCGCACTGTAAAC
GATGGATGCCCGCCGTTGG--CGCCCT-GCCT--GCGGCCAAGCGAAAGCATTAAGCATC
CCACCTGGGGAGTACGCCGGCAACGGTGAAACTCAAAGGAATTGACGGGGGCCCGCACAA
GCGGAGGAACATGTGGTTTAATTCGATGATACGCGAGG-AACCTTACCCGGGCTTGAATT
GCAGTCGCAGCCCACAGAGACGTGG-GCTTCCTTCGGGGCGTCTGTGAAGGTGCTGCATG
GTTGTCGTCAGCTCGTGCCGTGAGGTGTCGGCTTAAGTGCCATAACGAGCGCAACCCCCT
TTCCCAGTTGCCATCGGGTTATGCCGGGCACTCTGGGGACACTGCCACCGCAAGGTGCGA
GGAAGGTGGGGATGACGTCAAATCAGCACGGCCCTTACGTCCGGGGCTACACACGTGTTA
CAATGGCCGGTACAGAGGGACGGTGCAATGCAAGTTGCATCCAATCTTGAAATCCGGTCC
CAGTTCGGACTGGGGTCTGCAACCCGACCCCACGAAGCTGGATTCGCTAGTAATCGCGCA
TCAGCCATGGCGCGGTGAATACGTTCCCGGGCCTTGTACACACCGCCCGTCAAGCCATGA
AAGCCGGGGGTG-CCTGAAG-TTCGTGACCG-CGAGGAGCGACCTA-GGGCAAGACCGGT
GATTGGGGCTAAGTCGTAAC----------------------------------------
---
>Prevotella_pallens_S000004779
----------------------------------------CGCTAGCTATAGGCTTAACA
CATGCAAGTC-GAGGGGAAACGGCATTATGTGCTTGCACATTTTGGACGTCGACCGGCGC
ACGGGTGAGTATCGCGTATCCAACCTGCCCTTTACTTGGGGGATAACCCCGTTGAAAGAC
GGCCTAATAACCCGATGTAATTCATTGATGGCATCAGATATG-AATAAAAGA-----TTT
AT--CGGTAAAGGATGGGGATGCGTCTGATTAGCTTGTTGGTGAGGTAAAGGCTCACCAA
GGCNACGATCAGTAGGGGTTCTGAGAGGAAGGTCCCCCACATTGGAACTGAGACACGGTC
CAAACTCCTACGGGAGGCAGCAGTGAGGAATATTGGTCAATGGGCGCAAGCCTGAACCAG
CCAAGTAGCGTGCAGGAAGACGGCCCT-ATGGGTTGTAAACTGCTTTTATACGAGAATAA
TTTGATGCACGTGT-GCGTTATTGCATGTATCGTATGAATAAGGACCGGCTAATTCCGTG
CCAGCAGCCGCGGTAATACGGAAGGTCCAGGCGTTATCCGGATTTATTGGGTTTAAAGGG
AGTGTAGGCGGTTTGTTAAGCGTGTTGTGAAATTTAGGTGCTCAACATTTAACTTGCAGC
GCGAACTGTCAAACTTGAGTACACGCAACGTATGCGGAATTCATGGTGTAGCGGTGAAAT
GCTTAGATATCATGAAGAACTCCGATTGCGAAGGCAGCATACGGGAGTGTAACTGACGCT
TAAGCTCGAAGGTGCGGGTATCGAACAGGATTAGATACCCTGGTAGTCCGCACAGTAAAC
GATGGATGCCCGCTGTTAG--CGCCTG-GCGTTAGCGGCTAAGCGAAAGCATTAAGCATC
CCACCTGGGGAGTACGCCGGCAACGGTGAAACTCAAAGGAATTGACGGGGGCCCGCACAA
GCGGAGGAACATGTGGTTTAATTCGATGATACGCGAGG-AACCTTACCCGGGCTTGAATT
GCAGAGGAATTATTTAGAGATAAAT-ATGCCCTTCGGGGTCTCTGTGAAGGTGCTGCATG
GTTGTCGTCAGCTCGTGCCGTGAGGTGTCGGCTTAAGTGCCATAACGAGCGCAACCCCTT
TTCTTAGTTGCCATCAGGTAATGCTGGGCACTCTGGGAACACTGCCACCGCAAGGTGTGA
GGAAGGTGGGGATGACGTCAAATCAGCACGGCCCTTACGTCCGGGGCTACACACGTGTTA
CAATGGCCGGTACAGAGGGATGGTGTAATGTAAATTGCATCAAATCTTAAAAGCCGGTCC
CAGTTCGGACTGAGGTCTGCAACCCGACCTCACGAAGCTGGATTCGCTAGTAATCGCGCA
TCAGCCATGGCGCGGTGAATACGTTCCCGGGCCTTGTACACACCGCCCGTCAAGCCATGA
AAGCCGGGGGTGCCCTGAAGTTTCGTAACCG-TAAGGAGCGACCTANGGGCAAAACTGGT
AATTGGGGCTA-------------------------------------------------
---
>Prevotella_disiens_S000414466
TACAAT------GGAGAGTTTGATCCTGGCTCAGGATGAACGCTAGCTATAGGCTTAACA
CATGCAAGTC-GAGGGG-AACGGCAAAGAGTGCTTGCACACTTTGGACGT-GACCGGCGC
ACGGGTGAGTAACGCGTATCCAACCTGCCCTTTAC-TTGGGGATAA-CCCGTTGAAAGAC
GGACTAAT-ACCCAATGATATTCATTGATGACATCTCATTTG-AATTAAAGA-----TTT
AT--CGGTATAGGATGGGGATGCGTCTGATTAGCTTGTTGGTGAGGTAACGGCTCACCAA
GGCAACGATCAGTAGGGGTTCTGAGAGGAAGGTCCCCCACATTGGAACTGAGACACGGTC
CAAACTCCTACGGGAGGCAGCAGTGAGGAATATTGGTCAATGGACGAGAGTCTGAACCAG
CCAAGTAGCGTGCAGGATGACGGCCCT-ATGGGTTGTAAACTGCNTTTGTTTGGGNATAA
TCGACATTACGTGTAATGTCTTTGCATGTACCATTCGAATAAGGACCGGCTNATTCCGTG
CCAGCAGCCGCGGTAATACGGAAGGTCCAGGCGTTATCCGGATTTATTGGGTTTAAAGGG
AGTGTAGGCGGTTGGTTAAGCGTGTTGTGAAATGTAGATGCTCAACATCTGACTTGCAGC
GCGAACTGGCTGACTTGAGTACACACAACGTAGGCGGAATTCATGGTGTAGCGGTGAAAT
GCTTAGATATCATGAAGAACTCCGATTGCGAAGGCAGCTTACGGGAGTGTTACTGACGCT
TAAGCTCGAAGGTGCGGGTATCGAACAGGATTAGATACCCTGGTAGTCCGCACAGTAAAC
GATGGATGCCCGCTGTTAG--CACCTG-GTGTTAGCGGCTAAGCGAAAGCATTAAGCATC
CCACCTGGGGAGTACGCCGGCAACGGTGAAACTCAAAGGAATTGACGGGGGCCCGCACAA
GCGGAGGAACATGTGGTTTAATTCGATGATACGCGAGG-AACCTTACCCGGGCTTGAATT
GTAGGAGCACGATACAGAGATGTTG-AGGTCCTTCGGGACTCCTATGAAGGTGCTGCATG
GTTGTCGTCAGCTCGTGCCGTGAGGTGTCGGCTTAAGTGCCATAACGAGCGCAACCCCTA
TCCTTAGTTGCCATCAGGTAATGCTGGGCACTCTGAGGATACTGCCACCGTAAGGTGTGA
GGAAGGTGGGGATGACGTCAAATCAGCACGGCCCTTACGTCCGGGGCTACACACGTGTTA
CAATGGCCGGTACAGAATGTTGGTTTCATGTAAATGTAATCTAATCTTTAAAGCCGGTCC
CAGTTCGGACTGAGGTCTGCAACCCGACCTCACGAAGCTGGATTCGCTAGTAATCGCGCA
TCAGCCATGGCGCGGTGAATACGTTCCCGGGCCTTGTACACACCGCCCGTCAAGCCATGA
AAGCCGGGGGTG-CCTGAAG-TTCGTAACCG-CAAGGAGCGACCTA-GGGCAAAACTGGT
AATTGGGGC---------------------------------------------------
---
>Prevotella_OTU934
------------------------------------------------------------
------------------------------------------------------------
----------------------------------C-TTGGGGATAA-CCTTGCGAAAGTA
AGACTAAT-ACCCAATGATATCTCTAGAAGACATCTGAAAGA-GATTAAAGA-----TTT
AT--CGGTGATGGATGGGGATGCGTCTGATTAGCTTGTTGGCGGGGTAACGGCCCACCAA
GGCGACGATCAGTAGCCGGTCTGAGAGGATGAACGGCCACATTGGGACTGAGACACGGCC
CA----------------------------------------------------------
------------------------------------------------------------
------------------------------------------------------------
------------------------------------------------------------
------------------------------------------------------------
------------------------------------------------------------
------------------------------------------------------------
------------------------------------------------------------
------------------------------------------------------------
------------------------------------------------------------
------------------------------------------------------------
------------------------------------------------------------
------------------------------------------------------------
------------------------------------------------------------
------------------------------------------------------------
------------------------------------------------------------
------------------------------------------------------------
------------------------------------------------------------
------------------------------------------------------------
------------------------------------------------------------
---
>Prevotella_OTU4
------------------------------------------------------------
------------------------------------------------------------
----------------------------------C-TTGGGGATAA-CCTTGCGAAAGTA
AGACTAAT-ACCCAATGATATCTCTAGAAGACATCTGAAAGA-GATTAAAGA-----TTT
AT--CGGTGATGGATGGGGATGCGTCTGATTAGCTTGTTGGCGGGGTAACGGCCCACCAA
GGCGACGATCAGTAGGGGTTCTGAGAGGAAGGTCCCCCACATTGGAACTGAGACACGGTC
CA----------------------------------------------------------
------------------------------------------------------------
------------------------------------------------------------
------------------------------------------------------------
------------------------------------------------------------
------------------------------------------------------------
------------------------------------------------------------
------------------------------------------------------------
------------------------------------------------------------
------------------------------------------------------------
------------------------------------------------------------
------------------------------------------------------------
------------------------------------------------------------
------------------------------------------------------------
------------------------------------------------------------
------------------------------------------------------------
------------------------------------------------------------
------------------------------------------------------------
------------------------------------------------------------
------------------------------------------------------------
---
>Prevotella_copri_S000768314
--------------AGAGTTTGATCCTGGCTCAGGATGAACGCTAGCTACAGGCTTAACA
CATGCAAGTC-GAGGGGAAACGACATCGAAAGCTTGCTTTTGATGGGCGTCGACCGGCGC
ACGGGTGAGTAACGCGTATCCAACCTGCCCAYCAC-TTGGGGATAA-CCTTGCGAAAGTA
AGACTAAT-ACCCAATGATATCTCTAGAAGACATCTGAAAGA-GATTAAAGA-----TTT
AT--CGGTGATGGATGGGGATGCGTCTGATTAGCTTGTTGGCGGGGTAACGGCCCACCAA
GGCGACGATCAGTAGGGGTTCTGAGAGGAAGGTCCCCCACATTGGAACTGAGACACGGTC
CAAACTCCTACGGGAGGCAGCAGTGAGGAATATTGGTCAATGGRCGAGAGCCTGAACCAG
CCAAGTAGCGTGCAGGATGACGGCCCT-ATGGGTTGTAAACTGCTTTTATAAGGGAATAA
AGTGAGCCTCGTGA-GGCTTTTTGCATGTACCTTATGAATAAGGACCGGCTAATTCCGTG
CCAGCAGCCGCGGTAATACGGAAGGTCCGGGCGTTATCCGGATTTATTGGGTTTAAAGGG
AGCGTAGGCCGGAGATTAAGCGTGTTGTGAAATGTAGACGCTCAACGTCTGCACTGCAGC
GCGAACTGGTTTCCTTGAGTACGCACAAAGTGGGCGGAATTCGTGGTGTAGCGGTGAAAT
GCTTAGATATCACGAAGAACTCCGATTGCGAAGGCAGCTCACTGGAGCGCAACTGACGCT
GAAGCTCGAAAGTGCGGGTATCGAACAGGATTAGATACCCTGGTAGTCCGCACGGTAAAC
GATGGATGCCCGCTGTTGG--TCTGAACAGGTCAGCGGCCAAGCGAAAGCATTAAGCATC
CCACCTGGGGAGTACGCCGGCAACGGTGAAACTCAAAGGAATTGACGGGGGCCCGCACAA
GCGGAGGAACATGTGGTTTAATTCGATGATACGCGAGGAAACCTTACCCGGGCTTGAATT
GCAGAGGAAGGATTTGGAGACAATG-ACGCCCTTCGGGGYCTCTGTGAAGGTGCTGCATG
GTTGTCGTCAGCTCGTGCCGTGAGGTGTCGGCTTAAGTGCCATAACGAGCGCAACCCCTC
TCCTTAGTTGCCATCAGGTYAAGCTGGGCACTCTGGGGACACTGCCACCGTAAGGTGTGA
GGAAGGTGGGGATGACGTCAAATCAGCACGGCCCTTACGTCCGGGGCTACACACGTGTTA
CAATGGCAGGTACAGAGAGACGGTYSCYYGYAAAGTSGATCAAATCCTTAAAGCCTGTCT
CAGTTCGGACTGGGGTCTGCAACCCGACCCCACGAAGCTGGATTCGCTAGTAATCGCGCA
TCAGCCATGGCGCGGTGAATACGTTCCCGGGCCTTGTACACACCGCCCGTCAAGCCATGA
AAGCCGGGGGCG-CCTAAAG-TCCGTGACCG-TAAGGAGCGGCCTA-GGGCGAAACTGGT
AATTGGGGCTAAGTCGTAACAAGGTAACC-------------------------------
---
>Prevotella_OTU12
------------------------------------------------------------
------------------------------------------------------------
----------------------------------C-TTGGGAATAA-CCTTGCGAAAGTA
AGACTAAT-GCCCAATGACATTTATAGAAGGCATCTGAAATG-AATTAAAGA-----TTT
AT--CGGTGATGGATGGGGATGCGTCTGATTAGCTTGTTGGCGGGGTAACGGCCCACCAA
GGCGACGATCAGTAGGGGTTCTGAGAGGAAGGTCCCCCACATTGGAACTGAGACACGGTC
CA----------------------------------------------------------
------------------------------------------------------------
------------------------------------------------------------
------------------------------------------------------------
------------------------------------------------------------
------------------------------------------------------------
------------------------------------------------------------
------------------------------------------------------------
------------------------------------------------------------
------------------------------------------------------------
------------------------------------------------------------
------------------------------------------------------------
------------------------------------------------------------
------------------------------------------------------------
------------------------------------------------------------
------------------------------------------------------------
------------------------------------------------------------
------------------------------------------------------------
------------------------------------------------------------
------------------------------------------------------------
---
>Prevotella_multiformis_S000496429
--------------AGAGTTTGATCCTGGCTCAGGATGAACGCTGGCTACAGGCTTAACA
CATGCAAGTC-GAGGGGAAACGGCGTTGAGTGCTCGCACTCTTCGGACGTCGACCGGCGC
ACGGGTGAGTAACGCGTATCCAACCTTCCCGTCAC-TGCGGGATAA-CCTGCCGAAAGGC
AGACTAAT-ACCGCATGGCCTTCACTGACGGCATCAGAGGTG-AAGTAAAGC-----TTT
TTAGCGGTGACGGACGGGGATGCGTCTGATTAGCTGGTTGGCGGGGCGACGGCCCACCAA
GGCTACGATCAGTAGGGGTTCTGAGAGGAAGGTCCCCCACATTGGAACTGAGACACGGTC
CAAACTCCTACGGGAGGCAGCAGTGAGGAATATTGGTCAATGGGCGGAAGCCTGAACCAG
CCAAGTAGCGTGCAGGAGGACGGCCCT-ACGGGTTGTAAACTGCTTTTATGCGGGGATAA
AGTGAGGGACGCGT-CCCTTTTTGCAGGTACCGCATGAATAAGGACCGGCTAATTCCGTG
CCAGCAGCCGCGGTAATACGGAAGGTCCGGGCGTTATCCGGATTTATTGGGTTTAAAGGG
AGCGTAGGCCGGGGATTAAGTGTGTTGTGAAATGTAGGCGCTCAACGTCTGATGTGCAGC
GCATACTGGTTCCCTTGAGTACGCGCAACGCCGGCGGAATTCGTCGTGTAGCGGTGAAAT
GCTTAGATATGACGAAGAACCCCGATTGCGAAGGCAGCCGGCGGGAGCGCAACTGACGCT
GAAGCTCGAAGGTGCGGGTATCGAACAGGATTAGATACCCTGGTAGTCCGCACGGTAAAC
GATGGATGCCCGCTCTCGG--CGCCTG-GCGCCGGGGGCCAAGCGAAAGCGTTAAGCATC
CCACCTGGGGAGTACGCCGGCAACGGTGAAACTCAAAGGAATTGACGGGGGCCCGCACAA
GCGGAGGAACATGTGGTTTAATTCGATGATACGCGAGG-AACCTTACCCGGGCTTGAATT
GCAGGAGAACGATACAGAGATGTTG-AGGTCCTTCGGGACTCCTGCGAAGGTGCTGCATG
GTTGTCGTCAGCTCGTGCCGTGAGGTGTCGGCTCAAGTGCCATAACGAGCGCAACCCCTC
TCCCCAGTTGCCATCGGGTTATGCCGGGCACTCCGGGGACACTGCCGCCGCAAGGTGCGA
GGAAGGTGGGGATGACGTCAAATCAGCACGGCCCTTACGTCCGGGGCTACACACGTGTTA
CAATGGCCGGTACAGAGGGCTGGCGCTCCGCGAGGCGCGCCGAATCTATAAAGCCGGTCT
CAGTTCGGACTGGGGTCTGCAACCCGACCCCACGAAGCTGGATTCGCTAGTAATCGCGCA
TCAGCCACGGCGCGGTGAATACGTTCCCGGGCCTTGTACACACCGCCCGTCAAGCCATGA
AAGCCGGGGGTG-CCTGAAG-TCCGTGACCG-CGAGGATCGGCCTA-GGGCAAAACTGGT
GATTGGGGCTAAGTCGTAACAAGGTAACC-------------------------------
---
>Prevotella_denticola_S000546839
----------------------------------GATGAACGCTGGCTACAGGCTTAACA
CATGCAAGTC-GAGGGGAAACGGCATTGAGTGCTTGCACTGAATGGACGTCGACCGGCGC
ACGGGTGAGTAACGCGTATCCAACCTTCCCGTTAC-TGCGGGATAA-CCTGCCGAAAGGC
AGACTAAT-ACCGCATGTTCTTCGATGACGGCATCAGATTCG-AAGCAAAGA-----TCC
GT--CGGTAACGGAGGGGGATGCGTCTGATTAGCTAGTTGGCGGGGCGACGGCCCACCAA
GGCGACGATCAGTAGGGGTTCTGAGAGGAAGGTCCCCCACATTGGAACTGAGACACGGTC
CAAACTCCTACGGGAGGCAGCAGTGAGGAATATTGGTCAATGGGCGGAAGCCTGAACCAG
CCAAGTAGCGTGCAGGANGACGGCCCT-ACGGGTTGTAAACTGCTTTTATGCGGGGATAA
AGTGAGGGACGCGT-CCCTTTTTGCAGGTACCGCATGAATAAGGACCGGCTAATTCCGTG
CCAGCAGCCGCGGTAATACGGAAGGTCCGGGCGTTATCCGGATTTATTGGGTTTAAAGGG
AGCGTAGGCCGGGGATTAAGTGTGTTGTGAAATGTAGGCGCCCAACGTCTGACTTGCAGC
GCATACTGGTTCCCTTGAGTACGCGCAACGCCGGCGGAATTCGTCGTGTAGCGGTGAAAT
GCTTAGATATGACGAAGAACCCCGATTGCGAAGGCAGCCGGCGGGAGCGCAACTGACGCT
GAAGCTCGAAGGTGCGGGTATCGAACAGGATTAGATACCCTGGTAGTCCGCACGGTAAAC
GATGGATGCCCGCTGTCGG--CGCCTT-GCGCCGGCGGCCAAGCGAAAGCGTTAAGCATC
CCACCTGGGGAGTACGCCGGCAACGGTGAAACTCAAAGGAATTGACGGGGGCCCGCACAA
GCGGAGGAACATGTGGTTTAATTCGATGATACGCGAGG-AACCTTACCCGGGCTTGAATT
GCAGGAGAACGATACAGAGATGTTG-AGGTCCTTCGGGACTCCTGCGAAGGTGCTGCATG
GTTGTCGTCAGCTCGTGCCGTGAGGTGTCGGCTTAAGTGCCATAACGAGCGCAACCCCTC
TCCCCAGTTGCCATCGGGTGATGCCGGGCACTCCGGGGACACTGCCGCCGCAAGGTGCGA
GGAAGGCGGGGATGACGTCAAATCAGCACGGCCCTTACGTCCGGGGCTACACACGTGTTA
CAATGGCCGGCACAGAGNGCCGGTGCGGCGCGAGCCGCATCTAATCTTGAAAACCGGTCT
CAGTTCGGACTGGGGTCTGCAACCCGACCCCACGAAGCTGGATTCGCTAGTAATCGCGCA
TCAGCCACGGCGCGGTGAATACGTTCCCGGGCCTTGTACACACCGCCCGTCAAGCCATGA
AAGCCGGGGGTG-CCTGAAG-TCCGTGACCG-CGAGGATCGGCCTA-GGGCAAAACTGGT
GATTGGGGCTAAGTCGTAACAAGGTAGCCGTACCGGAAGGTGCGGCTGGAACACCTCCTT
TCT
>Prevotella_veroralis_S000414456
TACAAT------GGAGAGTTTGATCCTGGCTCAGGATNAACGCTAGCTACAGGCTTAACA
CATGCAAGTC-GAGGGGAAACGGCATTGAGTGCTTGCACTCTATGGACGTCGACCGGCGC
ACGGGTGAGTAACGCGTATCCAACCTTCCCATAAC-TAAGGGATAA-CCTGCCGAAAGGC
AGACTAAT-ACCTTATGTAATTCTTAGATGACATCAGAAGAG-AATCAAAGA-----TTT
AT--CGGTTATGGATGGGGATGCGTCTGATTAGCTTGTTGGCGGGGTAACAGCCCACCAA
GGCGACGATCAGTAGGGGTTCTGAGAGGAAGGTCCCCCACATTGGAACTGAGACACGGTC
CNAACTCCTACGGGAGGCAGCAGTGAGGAATATTGGTCAATGGGCGAGAGCCTGAACCAG
CCAAGTAGCGTGCAGGAAGACGGCCCT-ATGGGTTGTAAACTGCNTTTGTATGGGGATAA
AGTCAATCACGTGT-GATTGTTTGCAGGTACCATACGAATAAGGACCGGCTNATTCCGTG
CCAGCAGCCGCGGTAATACGGAAGGTTCGGGCGTTATCCGGATTTATTGGGTTTAAAGGG
AGCGTAGGCCGGAGATTAAGTGTGTTGTGAAATGTAGACGCTCAACGTCTGACTTGCAGC
GCATACTGGTTTCCTTGAGTACGCACAACGTTGGCGGAATTCGTCGTGTAGCGGTGAAAT
GCTTAGATATGACGAAGAACTCCGATTGCGAAGGCAGCTGACGGGAGCGCAACTGACGCT
TAAGCTCGAAGGTGCGGGTATCGAACAGGATTAGATACCCTGGTAGTCCGCACAGTAAAC
GATGGATGCCCGCTGTTGG--TACCTG-GTATCAGCGGCTAAGCGAAAGCATTAAGCATC
CCACCTGGGGAGTACGCCGGCAACGGTGAAACTCAAAGGAATTGACGGGGGCCCGCACAA
GCGGAGGAACATGTGGTTTAATTCGATGATACGCGAGG-AACCTTACCCGGGCTTGAATT
GCAGAGGAAGGATTTAGAGATAATG-ACG-CCTTCGGGGTCTCTGTGAAGGTGCTGCATG
GTTGTCGTCAGCTCGTGCCGTGAGGTGTCGGCTTAAGTGCCATAACGAGCGCAACCCCTC
TCTTCAGTTGCCATCAGGTAATGCTGGGCACTCTGGAGACACTGCCACCGTAAGGTGTGA
GGAAGGTGGGGATGACGTCAAATCAGCACGGCCCTTACGTCCGGGGCTACACACGTGTTA
CAATGGCCGGTACAGAGGGACGGTGTAATGCAAATTGCATCCAATCTTGAAAGCCGGTCC
CAGTTCGGACTGGGGTCTGCAACCCGACCCCACGAAGCTGGATTCGCTAGTAATCGCGCA
TCAGCCATGGCGCGGTGAATACGTTCCCGGGCCTTGTACACACCGCCCGTCAAGCCATGA
AAGCCGGGGGTG-CCTGAAG-TCCGTGACCG-GAAGGATCGGCCTA-GGGCAAAACTGGT
GATTGGGG----------------------------------------------------
---
>Prevotella_melaninogenica_S002221364
TACAAT------GGAGAGTTTGATCCTGGCTCAGGATGAACGCTAGCTACAGGCTTAACA
CATGCAAGTC-GAGGGGAAACGGCATTGAGTGCTTGCACTCTTTGGACGTCGACCGGCGC
ACGGGTGAGTAACGCGTATCCAACCTTCCCATTAC-TGTGGGATAA-CCTGCCGAAAGGC
AGACTAAT-ACCGCATAGTCTTCGATGACGGCATCAGATTTG-AAGTAAAGA-----TTT
AT--CGGTAATGGATGGGGATGCGTCTGATTAGCTTGTTGGCGGGGTAACGGCCCACCAA
GGCAACGATCAGTAGGGGTTCTGAGAGGAAGGTCCCCCACATTGGAACTGAGACACGGTC
CAAACTCCTACGGGAGGCAGCAGTGAGGAATATTGGTCAATGGACGGAAGTCTGAACCAG
CCAAGTAGCGTGCAGGATGACGGCCCT-ATGGGTTGTAAACTGCTTTTGTATGGGGATAA
AGTTAGGGACGTGT-CCCTATTTGCAGGTACCATACGAATAAGGACCGGCTAATTCCGTG
CCAGCAGCCGCGGTAATACGGAAGGTCCAGGCGTTATCCGGATTTATTGGGTTTAAAGGG
AGCGTAGGCTGGAGATTAAGTGTGTTGTGAAATGTAGACGCTCAACGTCTGAATTGCAGC
GCATACTGGTTTCCTTGAGTACGCACAACGTTGGCGGAATTCGTCGTGTAGCGGTGAAAT
GCTTAGATATGACGAAGAACTCCGATTGCGAAGGCAGCTGACGGGAGCGCAACTGACGCT
TAAGCTCGAAGGTGCGGGTATCAAACAGGATTAGATACCCTGGTAGTCCGCACAGTAAAC
GATGGATGCCCGCTGTTGG--TACCTG-GTATCAGCGGCTAAGCGAAAGCATTAAGCATC
CCACCTGGGGAGTACGCCGGCAACGGTGAAACTCAAAGGAATTGACGGGGGCCCGCACAA
GCGGAGGAACATGTGGTTTAATTCGATGATACGCGAGG-AACCTTACCCGGGCTTGAATT
GCAGAGGAAGGATTTAGAGATAATG-ACGCCCTTCGGGGTCTCTGTGAAGGTGCTGCATG
GTTGTCGTCAGCTCGTGCCGTGAGGTGTCGGCTTAAGTGCCATAACGAGCGCAACCCCTC
TCTTCAGTTGCCATCAGGTTAAGCTGGGCACTCTGGAGACACTGCCACCGTAAGGTGTGA
GGAAGGTGGGGATGACGTCAAATCAGCACGGCCCTTACGTCCGGGGCTACACACGTGTTA
CAATGGCCGGTACAGAGGGACGGTGTAATGCAAATTGCATCCAATCTTGAAAGCCGGTCC
CAGTTCGGACTGGGGTCTGCAACCCGACCCCACGAAGCTGGATTCGCTAGTAATCGCGCA
TCAGCCATGGCGCGGTGAATACGTTCCCGGGCCTTGTACACACCGCCCGTCAAGCCATGA
AAGCCGGGGGTG-CCTGAAG-TCCGTGACCG-CAAGGATCGGCCTA-GGGCAAAACTGGT
GATTGGG-----------------------------------------------------
---
>Prevotella_melaninogenica_S002221367
TACAAT------GGAGAGTTTGATCCTGGCTCAGGATGAACGCTAGCTACAGGCTTAACA
CATGCAAGTT-GAGGGGAAACGGCATTGAGTGCTTGCACTCTTTGGACGTCGACCGGCGC
ACGGGTGAGTAACGCGTATCCAACCTTCCCATTAC-TGTGGGATAA-CCTGCCGAAAGGC
AGACTAAT-ACCGCATAGTCTTCGATGACGGCATCAGATTTG-AAGTAAAGA-----TTT
AT--CGGTAATGGATGGGGATGCGTCTGATTAGCTTGTTGGCGGGGTAACGGCCCACCAA
GGCAACGATCAGTAGGGGTTCTGAGAGGAAGGTCCCCCACATTGGAACTGAGACACGGTC
CAAACTCCTACGGGAGGCAGCAGTGAGGAATATTGGTCAATGGACGGAAGTCTGAACCAG
CCAAGTAGCGTGCAGGATGACGGCCCT-ATGGGTTGTAAACTGCTTTTGTATGGGGATAA
AGTTAGGGACGTGT-CCCTATTTGCAGGTACCATACGAATAAGGACCGGCTAATTCCGTG
CCAGCAGCCGCGGTAATACGGAAGGTCCAGGCGTTATCCGGATTTATTGGGTTTAAAGGG
AGCGTAGGCTGGAGATTAAGTGTGTTGTGAAATGTAGACGCTCAACGTCTGAATTGCAGC
GCATACTGGTTTCCTTGAGTACGCACAACGTTGGCGGAATTCGTCGTGTAGCGGTGAAAT
GCTTAGATATGACGAAGAACTCCGATTGCGAAGGCAGCTGACGGGAGCGCAACTGACGCT
TAAGCTCGAAGGTGCGGGTATCAAACAGGATTAGATACCCTGGTAGTCCGCACAGTAAAC
GATGGATGCCCGCTGTTGG--TACCTG-GTATCAGCGGCTAAGCGAAAGCATTAAGCATC
CCACCTGGGGAGTACGCCGGCAACGGTGAAACTCAAAGGAATTGACGGGGGCCCGCACAA
GCGGAGGAACATGTGGTTTAATTCGATGATACGCGAGG-AACCTTACCCGGGCTTGAATT
GCAGAGGAAGGATTTAGAGATAATG-ACGCCCTTCGGGGTCTCTGTGAAGGTGCTGCATG
GTTGTCGTCAGCTCGTGCCGTGAGGTGTCGGCTTAAGTGCCATAACGAGCGCAACCCCTC
TCTTCAGTTGCCATCAGGTTAAGCTGGGCACTCTGGAGACACTGCCACCGTAAGGTGTGA
GGAAGGTGGGGATGACGTCAAATCAGCACGGCCCTTACGTCCGGGGCTACACACGTGTTA
CAATGGCCGGTACAGAGGGACGGTGTAATGCAAATTGCATCCAATCTTGAAAGCCGGTCC
CAGTTCGGACTGGGGTCTGCAACCCGACCCCACGAAGCTGGATTCGCTAGTAATCGCGCA
TCAGCCATGGCGCGGTGAATACGTTCCCGGGCCTTGTACACACCGCCCGTCAAGCCATGA
AAGCCGGGGGTG-CCTGAAG-TCCGTGACCG-CAAGGATCGGCCTA-GGGCAAAACTGGT
GATTGGG-----------------------------------------------------
---
