# Supplementary material for: Expansion of intestinal Prevotella copri correlates with enhanced susceptibility to arthritis
Source: eLife. 2013 Nov 5;2:e01202. doi: 10.7554/eLife.01202 (PMC3816614; doi:10.7554/eLife.01202)
Supplement: Figure 2—source data 2. — DOI: http://dx.doi.org/10.7554/eLife.01202.011 [file elife01202s004.zip › Figure_2_supplement_1/input_sequences.fa]

>Prevotella_OTU4
CTTGGGGATAACCTTGCGAAAGTAAGACTAATACCCAATGATATCTCTAGAAGACATCTGAAAGAGATTAAAGATTTATCGGTGATGGATGGGGATGCGTCTGATTAGCTTGTTGGCGGGGTAACGGCCCACCAAGGCGACGATCAGTAGGGGTTCTGAGAGGAAGGTCCCCCACATTGGAACTGAGACACGGTCCA
>Prevotella_OTU12
CTTGGGAATAACCTTGCGAAAGTAAGACTAATGCCCAATGACATTTATAGAAGGCATCTGAAATGAATTAAAGATTTATCGGTGATGGATGGGGATGCGTCTGATTAGCTTGTTGGCGGGGTAACGGCCCACCAAGGCGACGATCAGTAGGGGTTCTGAGAGGAAGGTCCCCCACATTGGAACTGAGACACGGTCCA
>Prevotella_OTU934
CTTGGGGATAACCTTGCGAAAGTAAGACTAATACCCAATGATATCTCTAGAAGACATCTGAAAGAGATTAAAGATTTATCGGTGATGGATGGGGATGCGTCTGATTAGCTTGTTGGCGGGGTAACGGCCCACCAAGGCGACGATCAGTAGCCGGTCTGAGAGGATGAACGGCCACATTGGGACTGAGACACGGCCCA
>Prevotella_bryantii_S000003149
ttgaattcgtcgacagagtttgatcctggctcaggatgaacgctagctacaggcttaaca
catgcaagtcgaggggtaacatgaagaaagcttgctttctttgatgacgaccggcgcacg
ggtgagtatcgcgtatccaacctgcccataagtagggaatagccttgcgaaagtaagatt
aatgccctatggtttccattaaagacatctgagatggaataaagatttatcgcttatgga
tggggatgcgtctgattaggtagtaggcggggtaacggcccacctagccgacgatcagta
ggggttctgagaggaaggtcccccacattggaactgagacacggtccaaactcctacggg
aggcagcagtgaggaatattggtcaatggacggaagtctgaaccagccaagtagcgtgca
ggatgacggccctatgggttgtaaactgcttttttaggggaataaagttagccacgtgtg
gttatttgcatgtaccctacgaataaggaccggctaattccgtgccagcagccgcggtaa
tacggaaggtccgggcgttatccggatttattgggtttaaagggagcgcaggccgtttgg
taagcgtgttgtgaaatgtccgggctcaacctgggcactgcagcgcgaactgtcagactt
gagtgcacaggaagcgggcggaattcgtggtgtagcggtgaaatgcttagatatcacgaa
gaactccaattgcgaaggcagctcgctgtagtgttactgacgctaaagctcgaaagtgcg
ggtatcgaacaggattagataccctggtagtccgcacggtaaacgatggatgcccgctgt
ttgcccttcggggtgagtggctaagcgaaagcgttaagcatcccacctggggagtacgcc
ggcaacggtgaaactcaaaggaattgacgggggcccgcacaagcggaggaacatgtggtt
taattcgatgatacgcgaggaaccttacccgggcttgaattgcagatgacggatctagag
atagtgacttccttcgggacatctgtgaaggtgctgcatggttgtcgtcagctcgtgccg
tgaggtgtcggcttaagtgccataacgagcgcaacccttctcttcagttgccatcaggta
gagctgggcactctggagacactgccaccgtaaggtgtgaggaaggtggggatgacgtca
aatcagcacggcccttacgtccggggctacacacgtgttacaatggccggtacagaaagt
cggatgcccgtaaggtcattctaatcaagaaagccggtcccagttcggactgaggtctgc
aacccgacctcacgaagctggattcgctagtaatcgcgcatcagccatggcgcggtgaat
acgttcccgggccttgtacacaccgcccgtcaagccatgaaagccgggggtgcctgaagt
ccgtgaccgcaagggtcggcctagggcaaaactggtaattggggct
>Prevotella_pallens_S000004779
cgctagctataggcttaacacatgcaagtcgaggggaaacggcattatgtgcttgcacat
tttggacgtcgaccggcgcacgggtgagtatcgcgtatccaacctgccctttacttgggg
gataaccccgttgaaagacggcctaataacccgatgtaattcattgatggcatcagatat
gaataaaagatttatcggtaaaggatggggatgcgtctgattagcttgttggtgaggtaa
aggctcaccaaggcnacgatcagtaggggttctgagaggaaggtcccccacattggaact
gagacacggtccaaactcctacgggaggcagcagtgaggaatattggtcaatgggcgcaa
gcctgaaccagccaagtagcgtgcaggaagacggccctatgggttgtaaactgcttttat
acgagaataatttgatgcacgtgtgcgttattgcatgtatcgtatgaataaggaccggct
aattccgtgccagcagccgcggtaatacggaaggtccaggcgttatccggatttattggg
tttaaagggagtgtaggcggtttgttaagcgtgttgtgaaatttaggtgctcaacattta
acttgcagcgcgaactgtcaaacttgagtacacgcaacgtatgcggaattcatggtgtag
cggtgaaatgcttagatatcatgaagaactccgattgcgaaggcagcatacgggagtgta
actgacgcttaagctcgaaggtgcgggtatcgaacaggattagataccctggtagtccgc
acagtaaacgatggatgcccgctgttagcgcctggcgttagcggctaagcgaaagcatta
agcatcccacctggggagtacgccggcaacggtgaaactcaaaggaattgacgggggccc
gcacaagcggaggaacatgtggtttaattcgatgatacgcgaggaaccttacccgggctt
gaattgcagaggaattatttagagataaatatgcccttcggggtctctgtgaaggtgctg
catggttgtcgtcagctcgtgccgtgaggtgtcggcttaagtgccataacgagcgcaacc
ccttttcttagttgccatcaggtaatgctgggcactctgggaacactgccaccgcaaggt
gtgaggaaggtggggatgacgtcaaatcagcacggcccttacgtccggggctacacacgt
gttacaatggccggtacagagggatggtgtaatgtaaattgcatcaaatcttaaaagccg
gtcccagttcggactgaggtctgcaacccgacctcacgaagctggattcgctagtaatcg
cgcatcagccatggcgcggtgaatacgttcccgggccttgtacacaccgcccgtcaagcc
atgaaagccgggggtgccctgaagtttcgtaaccgtaaggagcgacctangggcaaaact
ggtaattggggcta
>Prevotella_nigrescens_S000013928
ggctacaggcttaacacatgcaagtcnrrggggaaacggcattatgtgcttgcacattct
ggacgtcgaccggcgcacgggtgagtatcgcgtatccaacctgccccttacttggggata
ccccgttgaaagacggcctaatacccgatgtgtttcattgacggcatccgatatgaaacc
aaaggttttccggtaagggatggggatgcgtctgattagctagttggcggggcaayggcc
caccaaggcgacgatcagtaggggttctgagaggaaggtcccccacattggaactgagac
acggtccaaactcctacgggaggcagcagtgaggaatattggtcaatggacgyaagtctg
aaccagccaagtagcgtgcaggatgacggccctatgggttgtaaactgcttttatgtggg
aataaagtggcgcacgtgtgcgccattgcatgtacctcatgaataaggaccggctaattc
cgtgccagcagccgcggtaatacggaaggtccaggcgttatccggatttattgggtttaa
agggagtgtaggcggtctgttaagcgtgttgtgaaatttaggtgctcaacatttaacttg
cagcgcgaactgtcagacttgagtacacgcagcgcaggcggaattcatggtgtagcggtg
aaatgcttagatatcatgaggaactccgatcgcgaaggcagcctgcgggagtgttactga
cgcttaagctcgaaggtgcgggtatcgaacaggattagataccctggtagtccgcactgt
aaacgatggatgcccgccgttggcgccctgcctgcggccaagcgaaagcattaagcatcc
cacctggggagtacgccggcaacggtgaaactcaaaggaattgacgggggcccgcacaag
cggaggaacatgtggtttaattcgatgatacgcgaggaaccttacccgggcttgaattgc
agtcgcagcccacagagacgtgggcttccttcggggcgtctgtgaaggtgctgcatggtt
gtcgtcagctcgtgccgtgaggtgtcggcttaagtgccataacgagcgcaaccccctttc
ccagttgccatcgggttatgccgggcactctggggacactgccaccgcaaggtgcgagga
aggtggggatgacgtcaaatcagcacggcccttacgtccggggctacacacgtgttacaa
tggccggtacagagggacggtgcaatgcaagttgcatccaatcttgaaatccggtcccag
ttcggactggggtctgcaacccgaccccacgaagctggattcgctagtaatcgcgcatca
gccatggcgcggtgaatacgttcccgggccttgtacacaccgcccgtcaagccatgaaag
ccgggggtgcctgaagttcgtgaccgcgaggagcgacctagggcaagaccggtgattggg
gctaagtcgtaac
>Prevotella_bergensis_S000407967
gatgaacgctagctacaggcttaacacatgcaagtcgaggggaaacggcatttggtgctt
gcaccatttggacgtcgaccggcgcacgggtgagtaacgcgtatccaacctgcccataag
tagggtataacccgcagaaatgcggactaatcccctatgttgttcaaagacggcatcaga
tttgaaccaaaggcttgccgcttatggatggggatgcgtccgattagcttgttggtgagg
taacggctcaccaaggcttcgatcggtaggggttctgagaggaaggccccccacatagga
actgagacacggtcctaactcctacgggaggcagcagtgaggaatattggtcaatgggcg
agagcctgaaccagccaagtagcgtgcaggacgacggccctatgggttgtaaactgcttt
tatgcggggataaccggcctcacgtgtgaggccctgcaggtaccgcatgaataaggaccg
gctaattccgtgccagcagccgcggtaatacggaaggtccgggcgttatccggatttatt
gggtttaaagggagcgtaggccgtgggttaagtgtgttgtgaaatccggttgctcaacat
ccggtttgcagcgcatactgtcccacttgagtgcgcacaacgcaggcggaattcgtcgtg
tagcggtgaaatgcttagatatgacgaggaaccccgattgcgaaggcagcttgcgggagc
gcaactgacgcttaagctcgaaggtgcgggtatcaaacaggattagataccctggtagtc
cgcacggtaaacgatggatgcccgctgtttgccctattttgggcatgcggccaagcgaaa
gcattaagcatcccacctggggagtacgccggcaacggtgaaactcaaaggaattgacgg
gggcccgcacaagcggaggaacatgtggtttaattcgatgatacgcgaggaaccttaccc
gggcttgaactgccagtgaacgatacagagatgttgaggcccttcggggcgctggtggag
gtgctgcatggttgtcgtcagctcgtgccgtgaggtgtcggcttaagtgccataacgagc
gcaacccttttccacagttgccatcaggtcatgctgggcactctgtggatactgccgccg
caaggtgtgaggaaggtggggatgacgtcaaatcagcacggcccttacgtccggggctac
acacgtgttacaatggggggcacagcgtgccgtacgtgcgnaagcacgttccaatcatga
aatcccccctcagttcggactggggtctgcaacccgaccccacgaagctggattcgctag
taatcgcgcatcagccatggcgcggtgaatacgttcccgggccttgtacacaccgcccgt
caagccatgaaagccgggggtgcctgaagtccgtaaccgcaaggggcggcctagggcaag
accggtgattggggct
>Prevotella_veroralis_S000414456
tacaatggagagtttgatcctggctcaggatnaacgctagctacaggcttaacacatgca
agtcgaggggaaacggcattgagtgcttgcactctatggacgtcgaccggcgcacgggtg
agtaacgcgtatccaaccttcccataactaagggataacctgccgaaaggcagactaata
ccttatgtaattcttagatgacatcagaagagaatcaaagatttatcggttatggatggg
gatgcgtctgattagcttgttggcggggtaacagcccaccaaggcgacgatcagtagggg
ttctgagaggaaggtcccccacattggaactgagacacggtccnaactcctacgggaggc
agcagtgaggaatattggtcaatgggcgagagcctgaaccagccaagtagcgtgcaggaa
gacggccctatgggttgtaaactgcntttgtatggggataaagtcaatcacgtgtgattg
tttgcaggtaccatacgaataaggaccggctnattccgtgccagcagccgcggtaatacg
gaaggttcgggcgttatccggatttattgggtttaaagggagcgtaggccggagattaag
tgtgttgtgaaatgtagacgctcaacgtctgacttgcagcgcatactggtttccttgagt
acgcacaacgttggcggaattcgtcgtgtagcggtgaaatgcttagatatgacgaagaac
tccgattgcgaaggcagctgacgggagcgcaactgacgcttaagctcgaaggtgcgggta
tcgaacaggattagataccctggtagtccgcacagtaaacgatggatgcccgctgttggt
acctggtatcagcggctaagcgaaagcattaagcatcccacctggggagtacgccggcaa
cggtgaaactcaaaggaattgacgggggcccgcacaagcggaggaacatgtggtttaatt
cgatgatacgcgaggaaccttacccgggcttgaattgcagaggaaggatttagagataat
gacgccttcggggtctctgtgaaggtgctgcatggttgtcgtcagctcgtgccgtgaggt
gtcggcttaagtgccataacgagcgcaacccctctcttcagttgccatcaggtaatgctg
ggcactctggagacactgccaccgtaaggtgtgaggaaggtggggatgacgtcaaatcag
cacggcccttacgtccggggctacacacgtgttacaatggccggtacagagggacggtgt
aatgcaaattgcatccaatcttgaaagccggtcccagttcggactggggtctgcaacccg
accccacgaagctggattcgctagtaatcgcgcatcagccatggcgcggtgaatacgttc
ccgggccttgtacacaccgcccgtcaagccatgaaagccgggggtgcctgaagtccgtga
ccggaaggatcggcctagggcaaaactggtgattgggg
>Prevotella_oris_S000414457
tacnatggagagtttgatcctggctcaggatnaacgctggctacaggcttaacacatgca
agtcgaggggaaacgacggggaagcttgcttccccgggcgtcgaccggcgcacgggtgag
taacgcgtatccaacctgcctctgactgagggataacccgtcgaaagtcggcctaatacc
tcatggcatcgtctgcgggcatccaacgacgattaaagatttcatcggtcagggatgggg
atgcgtctgattagcttgttggcggggtaacggcccaccaaggcgncgatcagtaggggt
tctgagaggaaggtcccccacattggaactgagacacggtccaaactcctacgggaggca
gcagtgaggaatattggtcaatgggcgagagcctgaaccagccaagtagcgtgcaggatg
acggccctatgggttgtaaactncttttatgcggggataaagtgagggacgtgtccttca
ttgcaggtaccgcatgaataaggaccggctnattccgtgccagcagccgcggtaatacgg
aaggtccnggcgttatccggatttattgggtttaaagggagcgtaggccgtggattaagc
gtgttgtgaaatgcaggtgctcaacgtctgcactgcagcgcgaactggtccacttgagtg
tgcgcaacgcaggcggaattcgtcgtgtagcggtgaaatgcttagatatgacgaagaact
ccgattgcgaaggcagcttgcgggagcacaactgacgctgaagctcgaaagtgcgggtat
cgaacaggattagataccctggtagtccgcacggtaaacgatggatgcccgttgtcaggc
tgtttcagcctggtgaccaagcgaaagcattaagcatccnacctggggagtacgccggca
acggtgaaactcaaaggaattgacgggggcccgcacaagcggaggaacatgtggtttaat
tcgatgatacgcgaggaaccttacccgggcttgaattgcagacgaasgmttcagagatga
tgacggccttcggggcgtctgtgaaggtgctgcatggttgtcgtcagctcgtgccgtgag
gtgtcggctnaagtgccataacgagcgcaacccntntcttcagttgccatcaggtgatgc
tgggcactctggagacactgccaccgcaaggtgtgaggaaggtggggatgacgtcaaatc
agcacggcccttacgtccggggctacacacgtgttacaatggccggtacagagagttgat
tttgtgcaaacacgatctaatccttaaatccggtcccagttcggactggggtctgcaacc
cgaccccacgaagctggattcgctagtaatcgcgcatcagccatggcgcggtgaatacgt
tcccgggccttgtacacaccgcccgtcaagccatgaaagccgggggtgcctgaagtctgt
gaccgcaaggaacggcctagggcaaaaccggtgattgggg
>Prevotella_bivia_S000414458
acaatggagagtttgatcctggctcaggatnaacgctagctataggcttaacacatgcaa
gtcgaggggcagcgaatagatagcttgctatttatgtcggcgaccggcgcacgggtgagt
aacgcgtatccaacctacccataactaagggataacccagcgaaagttggactnatacct
natgtattcgtttgatctcatgagattncgaataaagatttatcggttatggatggggat
gcgtctgattagcttgttggcggggtaacggcccaccaaggcaacgatcagtaggggttc
tgagaggaaggtcccccacattggaactgagacacggtccnaactcctacgggaggcagc
agtgaggaatattggtcaatggacgcaagtctgaaccagccaagtagcgtgcaggatgac
ggccctatgggttgtaaactncttttatatggggataaagtggggaacgtgttcccnttt
gcaggtaccatatgaataaggaccggctnattccgtgccagcagccgcggtaatacggaa
ggttcgggcgttatccggatttattgggtttaaagggagcgtaggccgtttggtaagcgt
gttgtgaaatgtagtagctcaacttctagattgcagcgcgaactgtcagacttgagtgcg
cacaacgtaggcggaattcatggtgtagcggtgaaatgcttagatatcatgaagaactcc
gattgcgaaggcagcttacgggagcgcaactgacgctgaagctcgaaggtgcgggtatcg
aacaggattagataccctggtagtccgcacagtaaacgatggatgcccgctgttagcacc
tagtgttagcggctaagcgaaagcattaagcatcccacctggggagtacgccggcaacgg
tgaaactcaaaggaattgacgggggcccgcacaagcggaggaacatgtggtttaattcga
tgatacgcgaggaaccttacccgggcttgaattgcagatgaacgatttagagataatgag
gtccttcgggacatctgtgaaggtgctgcatggttgtcgtcagctcgtgccgtgaggtgt
cggcttaagtgccataacgagcgcaaccccnntctttagttgccatcaggttctgctggg
cactctggagatactgccaccgtaaggtgtgaggaaggtggggatgacgtcaaatcagca
cggcccttacgtccggggctacacacgtgttacaatgggtggtacagatagttggtcgtg
tgcaaatacgatctaatccttaaaaccattctcagttcggactggggtctgcaacccgac
cccacgaagctggattcgctagtaatcgcgcatcagccatggcgcggtgaatacgttccc
gggccttgtacacaccgcccgtcaagccatgaaagccgggggtgcctgaagttcgtgacc
gtaaggatcgacctagggcaaaactggtaat
>Prevotella_buccalis_S000414459
tacaatgtagagtttgatcctggctcaggatnaacgctagctacaggcttaacacatgca
agtcgcagggtaacgtgagggaagcttgcttcccttgacgacgactggcgcacgggtgag
taacgcgtatccaaccttcccatgaccacgggataacccgttgaaagacggactaatacc
gtatgacgtcgtttgctgacatcaaataacgattaaaggtttagcggtgatggatgggga
tgcgtctgattagcttgttggcggggtaacggcccaccaaggcgacgatcagtaggggtt
ctgagaggaaggtcccccacattggaactgagacacggtccnaactcctacgggaggcag
cagtgaggaatattggtcaatgggcgagagcctgaaccagccaagtagcgtgcaggatga
cggccctatgggttgtaaactgcttttatgcggggataaagtgygcgacgtgtcgtgcat
tgcaggtaccgcatgaataaggaccggctnattccgtgccagcagccgcggtaatacgga
aggtccnggcgttatccggatttattgggtttnnagggagcgtaggccgccaggtaagcg
tgttgtgaaatgtaccggctcaaccggtnaattgcagcgcgaactgtctggcttgagtgc
acggtaagcaggcggaattcatggtgtagcggtgaaatgcttagatatcatgaagaactc
cgattgcgaaggcagcttgctgcagtgcgactgacgctgatgctcgaaggtgcgggtatc
aaacaggattagataccctggtagtccgcacggtaaacgatggatgcccctgttccgcct
ttttgtggcggntggccaagcgaaagcgttaagcatcccacctggggagtacgccggcaa
cggtgaaactcaaaggaattgacgggggcccgcacaagcggaggaacatgtggtttaatt
cgatgntacgcgaggaaccttacccgggcttgaactgccagtgaacgatacagagatgtt
gaggccttcggggcgctggtggaggtgctgcatggttgtcgtcagctcgtgccgtgaggt
gtcggcttaagtgccataacgagcgcaaccccnnttttcagttgccatcaggtaatgctg
ggcactctggagatactgccaccgcaaggtgtgaggaaggtggggatgacgtcaaatcag
cacggcccttacgtccggggctacacacgtgttacaatggggcatacagagtgttggctt
aacgcaagtttggtctaatcttcaaagtgtctcccagttcggactggggtctgcaacccg
accccacgaagctggattcgctagtaatcgcgcatcagccatggcgcggtgaatacgttc
ccgggccttgtacacaccgcccgtcaagccatgaaagccgggggtgcctgaagtccgtaa
ccgtcaaggagcggcctagggcaaaactggtgat
>Prevotella_buccae_S000414460
caatggagagtttgatcctggctcaggatnaacgctggctacaggcttaacacatgcaag
tcgaggggcagcatgccggttgcttgcaaccggtgatggcgaccggcgcacgggtgagta
acgcgtatccaaccttcccgcgaccaagggataacctgccgaaaggcagactaatacctt
atgtcctcctttgaaggcatctgacgaggagcaaagatccgtcggtcacggatggggatg
cgtccgattagcttgttggcggggcaacggcccaccaaggcttcgatcggtaggggttct
gagaggaaggccccccacactggaactgagacacggtccngactcctacgggaggcagca
gtgaggaatattggtcaatgggcggaagcctgaaccagccaagtagcgtgcaggatgacg
gccctangggttgtaaactncttttatgcggggataaagttgcccacgtgtgggnntttg
caggtaccgcatgaataaggaccggctaattccgtgccagcagccgcggtaatacggaag
gtccnggcgttatccggatttattgggtttaaagggagcgcaggccgccgtgcaagcgtg
ccgtgaaaagcagcggcccaaccgctgccctgcggcgcgaactgcttggcttgagtgcgc
cggaagcgggcggaattcgtggtgtagcggtgaaatgcttagatatcacgaagaaccccg
attgcgaaggcagcccgctgtggcgcnactgacgctgaggctcgaaggtgcgggtatcga
acaggattagataccctggtagtccgcacggtnaacgatggatacccgctgtccggcccg
tacggtctgggcggccaagcgaaagcgttaagtatcccacctggggagtacgccggcaac
ggtgaaactcaaaggaattgacgggggcccgcacaagcggaggaacatgtggtttaattc
gatgatacgcgaggaaccttacccgggcttgaattgcaggagaatgattcagagatgatg
aagtccctcgggactcctgtgaaggtgctgcatggttgtcgtcagctcgtgccgtgaggt
gtcggcttaagtgccataacgagcgcaacccctctccgcagttgccatcgggtcatgccg
ggcactctgcggncactgccgccgcaaggtgcgaggaaggtggggatgacgtcaaatcag
cacggcccttacgtccggggccacacacgtgttacaatggccggcacagagggctgtccg
catgcaagtgcgrgcgaatccccaaatccggtcccagttcggactggggtctgcaacccg
accccacgaagctggattcgctagtaatcgcgcatcagccatggcgcggtgaatacgttc
ccgggccttgtacacaccgcccgtcaagncatgaaagccgggggtgcctgaagtccgtga
ccgcgagggtcggcctagggcaaaaccggtgat
>Prevotella_ruminicola_S000414465
tncaatgaagagtttgatcctggctcaggatnaacgctagctncaggcttaacacatgca
agtcgaggggcagcataatcgaagcttgctttgattgatggcgaccggcgcacgggtgag
taacgcgtatccaaccttccctatagtagagaatagcccggcgaaagtcggattaatgct
ctatgttgtatttagaggacatctnaagaataccaaaggtttaccgctataggatgggga
tgcgtctgattaggtagtaggcggggtaacggcccacctagccgacgatcagtaggggtt
ctgagaggaaggtcccccacattggaactgagacacggtccaaactcctacgggaggcag
cagtgaggaatattggtcaatggacggaagtctgaaccagccaagtagcgtgcaggatga
cggccctntgggttgtaaactncttttatatagggataaagtcggggacgtgtcccngtt
tgtaggtactatatgaataaggaccggctaattccgtgccagcagccgcggtaatacgga
aggtcnnggcgttatccggatttattgggtttaaagggagcgcaggctgatgattaagcg
tgacgtgaaatgtagccgctnaacggcnnaactgcgtcgcgaactggttatcttgagtga
gttcgatgttggcggaattcgtggtgtagcggtgaaatgcttagatatcacgaagaactc
cgattgcgaaggcagccaacaaggcctntactgacgctaaagctcgaaggtgcgggtatc
gaacaggattngataccctggtagtccgcacggtnaacgatggatgcccgctntttgcga
tatactgtgagcggccaagagaaatcgttaagcatcccacctggggagtacgccggcaac
ggtgaaactcaaaggaattgacgggggcccgcacaagcggaggaacatgtggtttaattc
gatgatacgcgaggaaccttacccgggcttgaactgccagcgaacgattcagagatgatg
aggtccttcgggacgctggtggaggtgctgcatggttgtcgtcagctcgtgccgtgaggt
gtcggcttnagtgccataacgagcgcaaccctnttctttagttgccatcaggtaatgctg
ggcactctggagatactgccaccgtaaggtgtgaggaaggtggggatgacgtcaaatcag
cacggcccttacgtccggggctacacacgtgttacaatggggggtacagagagtcggakm
wwsgcaakwwkswtctaatccttaaagccttcctcagttcggattggggtctgcaacccg
accccatgaagctggattcgctagtaatcgcgcatcagccatggcgcggtgaatacgttc
ccgggccttgtacacaccgcccgtcaagccatgaaagccgggggcgcttgaagtccgtga
ccgcaaggatcggcctagagcgaaactggtaat
>Prevotella_disiens_S000414466
tacaatggagagtttgatcctggctcaggatgaacgctagctataggcttaacacatgca
agtcgaggggaacggcaaagagtgcttgcacactttggacgtgaccggcgcacgggtgag
taacgcgtatccaacctgccctttacttggggataacccgttgaaagacggactaatacc
caatgatattcattgatgacatctcatttgaattaaagatttatcggtataggatgggga
tgcgtctgattagcttgttggtgaggtaacggctcaccaaggcaacgatcagtaggggtt
ctgagaggaaggtcccccacattggaactgagacacggtccaaactcctacgggaggcag
cagtgaggaatattggtcaatggacgagagtctgaaccagccaagtagcgtgcaggatga
cggccctatgggttgtaaactgcntttgtttgggnataatcgacattacgtgtaatgtct
ttgcatgtaccattcgaataaggaccggctnattccgtgccagcagccgcggtaatacgg
aaggtccaggcgttatccggatttattgggtttaaagggagtgtaggcggttggttaagc
gtgttgtgaaatgtagatgctcaacatctgacttgcagcgcgaactggctgacttgagta
cacacaacgtaggcggaattcatggtgtagcggtgaaatgcttagatatcatgaagaact
ccgattgcgaaggcagcttacgggagtgttactgacgcttaagctcgaaggtgcgggtat
cgaacaggattagataccctggtagtccgcacagtaaacgatggatgcccgctgttagca
cctggtgttagcggctaagcgaaagcattaagcatcccacctggggagtacgccggcaac
ggtgaaactcaaaggaattgacgggggcccgcacaagcggaggaacatgtggtttaattc
gatgatacgcgaggaaccttacccgggcttgaattgtaggagcacgatacagagatgttg
aggtccttcgggactcctatgaaggtgctgcatggttgtcgtcagctcgtgccgtgaggt
gtcggcttaagtgccataacgagcgcaacccctatccttagttgccatcaggtaatgctg
ggcactctgaggatactgccaccgtaaggtgtgaggaaggtggggatgacgtcaaatcag
cacggcccttacgtccggggctacacacgtgttacaatggccggtacagaatgttggttt
catgtaaatgtaatctaatctttaaagccggtcccagttcggactgaggtctgcaacccg
acctcacgaagctggattcgctagtaatcgcgcatcagccatggcgcggtgaatacgttc
ccgggccttgtacacaccgcccgtcaagccatgaaagccgggggtgcctgaagttcgtaa
ccgcaaggagcgacctagggcaaaactggtaattggggc
>Prevotella_multiformis_S000496429
agagtttgatcctggctcaggatgaacgctggctacaggcttaacacatgcaagtcgagg
ggaaacggcgttgagtgctcgcactcttcggacgtcgaccggcgcacgggtgagtaacgc
gtatccaaccttcccgtcactgcgggataacctgccgaaaggcagactaataccgcatgg
ccttcactgacggcatcagaggtgaagtaaagctttttagcggtgacggacggggatgcg
tctgattagctggttggcggggcgacggcccaccaaggctacgatcagtaggggttctga
gaggaaggtcccccacattggaactgagacacggtccaaactcctacgggaggcagcagt
gaggaatattggtcaatgggcggaagcctgaaccagccaagtagcgtgcaggaggacggc
cctacgggttgtaaactgcttttatgcggggataaagtgagggacgcgtccctttttgca
ggtaccgcatgaataaggaccggctaattccgtgccagcagccgcggtaatacggaaggt
ccgggcgttatccggatttattgggtttaaagggagcgtaggccggggattaagtgtgtt
gtgaaatgtaggcgctcaacgtctgatgtgcagcgcatactggttcccttgagtacgcgc
aacgccggcggaattcgtcgtgtagcggtgaaatgcttagatatgacgaagaaccccgat
tgcgaaggcagccggcgggagcgcaactgacgctgaagctcgaaggtgcgggtatcgaac
aggattagataccctggtagtccgcacggtaaacgatggatgcccgctctcggcgcctgg
cgccgggggccaagcgaaagcgttaagcatcccacctggggagtacgccggcaacggtga
aactcaaaggaattgacgggggcccgcacaagcggaggaacatgtggtttaattcgatga
tacgcgaggaaccttacccgggcttgaattgcaggagaacgatacagagatgttgaggtc
cttcgggactcctgcgaaggtgctgcatggttgtcgtcagctcgtgccgtgaggtgtcgg
ctcaagtgccataacgagcgcaacccctctccccagttgccatcgggttatgccgggcac
tccggggacactgccgccgcaaggtgcgaggaaggtggggatgacgtcaaatcagcacgg
cccttacgtccggggctacacacgtgttacaatggccggtacagagggctggcgctccgc
gaggcgcgccgaatctataaagccggtctcagttcggactggggtctgcaacccgacccc
acgaagctggattcgctagtaatcgcgcatcagccacggcgcggtgaatacgttcccggg
ccttgtacacaccgcccgtcaagccatgaaagccgggggtgcctgaagtccgtgaccgcg
aggatcggcctagggcaaaactggtgattggggctaagtcgtaacaaggtaacc
>Prevotella_oralis_S000546838
gatgaacgctagctacaggcttaacacatgcaagtcgcggggcatcatggaggttgtttt
caacttttgatggcgaccggcgcacgggtgagtaacgcgtatccaaccttcccattacta
cggcataccccgttgaaaggcggcctaattccgtatgcagtccgaagcagtcatctaatt
tggacgaaaggtatattctatcggtaatggatggggatgcgtccgattagccagccggcg
gggtaacggcccaccggggcatcgatcggtaggggttctgagaggaaggtcccccacact
ggaactgagacacggtccagactcctacgggaggcagcagtgaggaatattggtcaatgg
gcgtaagcctgaaccagccaagtagcgtgcaggatgacggccctatgggttgtaaactgc
ttttatgcggggataaagttggggacgtgtccctttttgcaggtaccgcatgaataagga
ccggctaattccgtgccagcagccgcggtaatacggaaggtccgggcgttatccggattt
attgggtttaaagggagcgtaggcagttttttaagcgtgctgtgaaatgtaccggctcaa
ccggtgatgtgcagcgcgaactgggaatcttgagtacgcagtaagcaggcggaattcgtg
gtgtagcggtgaaatgcttagatatcacgaagaactccgattgcgtaggcagcttgctgt
agcgtaactgacgctgaagctcgaaagtgcgggtatcgaacaggattagataccctggta
gtccgcacggtaaacgatggatgcccgctgtcggccttttttggtcggtggccaagcgaa
agcgttaagcatcccacctggggagtacgccggcaacggtgaaactcaaaggaattgacg
ggggcccgcacaagcggaggaacatgtggtttaattcgatgatacgcgaggaaccttacc
cgggcttgaactgccattgacttgaatagagatattcattcccttcggggcattggtgga
ggtgctgcatggttgtcgtcagctcgtgccgtgaggtgtcggcttaagtgccataacgag
cgcaaccccttttttcagttgccatcggttaaagccgggcactctgtgaatactgccgcc
gtaaggtgtgaggaaggtggggatgacgtcaaatcagcacggcccttacgtccggggcta
cacacgtgttacaatggcgcgtacagcgagtcggccgtatgtaaatgcggtccaatcctt
aaaacgtgcctcagttcggactggggtctgcaacccgaccccacgaagctggattcgcta
gtaatcgcgcatcagccatggcgcggtgaatacgttcccgggccttgtacacaccgcccg
tcaagccatgaaagccgggggtgcctgaagtccgtgaccgcaagggtcggcctaaggcaa
tactggtaattggggctaagtcgtaacaaggtagccgtaccggaaggtgcggctggaaca
cctcctttct
>Prevotella_denticola_S000546839
gatgaacgctggctacaggcttaacacatgcaagtcgaggggaaacggcattgagtgctt
gcactgaatggacgtcgaccggcgcacgggtgagtaacgcgtatccaaccttcccgttac
tgcgggataacctgccgaaaggcagactaataccgcatgttcttcgatgacggcatcaga
ttcgaagcaaagatccgtcggtaacggagggggatgcgtctgattagctagttggcgggg
cgacggcccaccaaggcgacgatcagtaggggttctgagaggaaggtcccccacattgga
actgagacacggtccaaactcctacgggaggcagcagtgaggaatattggtcaatgggcg
gaagcctgaaccagccaagtagcgtgcaggangacggccctacgggttgtaaactgcttt
tatgcggggataaagtgagggacgcgtccctttttgcaggtaccgcatgaataaggaccg
gctaattccgtgccagcagccgcggtaatacggaaggtccgggcgttatccggatttatt
gggtttaaagggagcgtaggccggggattaagtgtgttgtgaaatgtaggcgcccaacgt
ctgacttgcagcgcatactggttcccttgagtacgcgcaacgccggcggaattcgtcgtg
tagcggtgaaatgcttagatatgacgaagaaccccgattgcgaaggcagccggcgggagc
gcaactgacgctgaagctcgaaggtgcgggtatcgaacaggattagataccctggtagtc
cgcacggtaaacgatggatgcccgctgtcggcgccttgcgccggcggccaagcgaaagcg
ttaagcatcccacctggggagtacgccggcaacggtgaaactcaaaggaattgacggggg
cccgcacaagcggaggaacatgtggtttaattcgatgatacgcgaggaaccttacccggg
cttgaattgcaggagaacgatacagagatgttgaggtccttcgggactcctgcgaaggtg
ctgcatggttgtcgtcagctcgtgccgtgaggtgtcggcttaagtgccataacgagcgca
acccctctccccagttgccatcgggtgatgccgggcactccggggacactgccgccgcaa
ggtgcgaggaaggcggggatgacgtcaaatcagcacggcccttacgtccggggctacaca
cgtgttacaatggccggcacagagngccggtgcggcgcgagccgcatctaatcttgaaaa
ccggtctcagttcggactggggtctgcaacccgaccccacgaagctggattcgctagtaa
tcgcgcatcagccacggcgcggtgaatacgttcccgggccttgtacacaccgcccgtcaa
gccatgaaagccgggggtgcctgaagtccgtgaccgcgaggatcggcctagggcaaaact
ggtgattggggctaagtcgtaacaaggtagccgtaccggaaggtgcggctggaacacctc
ctttct
>Prevotella_marshii_S000570095
gatgaacgctagctacaggcttaacacatgcaagtcgcggggcagcatggggattgcttg
caatctctgatggcgaccggcgcacgggtgagtaacacgtatccaacctgcctattacca
cggtataacccgatgaaagtcggcctaatcccgtatgtagtcttccaatggcatcagcag
tagacgaaaggtttagcggtaatggatggggatgcgtccgattagctagtcggtgaggta
acggctcaccgaggcaacgatcggtaggggttctgagaggaaggtcccccacactggaac
tgagacacggtccagactcctacgggaggcagcagtgaggaatattggtcaatgggcgag
agcctgaaccagccaagtagcgtgcaggatgacggccttatgggttgtaaactgctttta
tgcgaggataaagttacccacgtgtgggtgtttgcaggtatcgcatgaataaggaccggc
taattccgtgccagcagccgcggtaatacggaaggttctggcgttatccggatttattgg
gtttaaagggagcgtaggctgttttttaagcgtgttgtgaaatgtaccggctcaaccggt
gatgtgcagcgcgaactggaagacttgagtgtgttgtaagtaggcggaattcgtggtgta
gcggtgaaatgcttagatatcacgaggaactccgattgcgtaggcagcttactgtctcac
tactgacgctgatgctcgaaagcgcgggtatcgaacaggattagataccctggtagtccg
cgcggtaaacgatggatgctcgttgttggtatatatatatcagtgacttagcgaaagcgt
taagcatcccacctggggagtacgccggcaacggtgaaactcaaaggaattgacgggggc
ccgcacaagcggaggaacatgtggtttaattcgatgatacgcgaggaaccttacccgggc
ttgaactgccggcgaacgattcagagatgatgaggcctttcggggcgccggtggaggtgc
tgcatggttgtcgtcagctcgtgccgtgaggtgtcggcttaagtgccataacgagcgcaa
cccctttttatagttgccatcgggtaatgccgggcactctgtagatactgccaccgtaag
gtgtgaggaaggtggggatgacgtcaaatcagcacggcccttacgtccggggctacacac
gtgttacaatggcgcatacagagagttggttgtatgtaaatacggtctaatcttgaaagt
gcgtctcagttcggactggggtctgcaacccgaccccacgaagctggattcgctagtaat
cgcgcatcagccatggcgcggtgaatacgttcccgggccttgtacacaccgcccgtcaag
ccatgaaagccgggggcgcctgaagtccgtgaccgcgagggtcggcctagggtgaaaccg
gtgattggggctaagtcgtaacaaggtagccgtaccggaaggtgc
>Prevotella_timonensis_S000750307
gatgaacgctagctacaggcttaacacatgcaagtcgcagggtaacatgaggaaagcttg
ctttccttgatgacgactggcgcacgggtgagtaacgcgtatccaaccttcccataacta
cgggataacccgttgaaagacggcctaataccgtatgayatcgtttgctgacatcaaata
acgattaaaggtttagcggttatggatggggatgcgtctgattagcttgttggcggggta
acggcccaccaaggctacgatcagtaggggttctgagaggaaggtcccccacattggaac
tgagacacggtccaaactcctacgggaggcagcagtgaggaatattggtcaatgggcgag
agcctgaaccagccaagtagcgtgcaggatgacggccctatgggttgtaaactgctttta
tgtggggataaagtgcgtgacgtgtcatgcattgcaggtaccacatgaataaggaccggc
taattccgtgccagcagccgcggtaatacggaaggtccgggcgttatccggatttattgg
gtttaaagggagcgtaggctgtctattaagcgtgttgtgaaatttaccggctcaaccggt
ggcttgcagcgcgaactggtcgacttgagtatgcaggaagtaggcggaattcatggtgta
gcggtgaaatgcttagatatcatgacgaactccgattgcgcaggcagcttactgtagcat
aactgacgctgatgctcgaaagtgcgggtatcaaacaggattagataccctggtagtccg
cacggtaaacgatggatgctcgctattcgtcctatttggatgagtggccaagtgaaaaca
ttaagcatcccacctggggagtacgccggcaacggtgaaactcaaaggaattgacggggg
cccgcacaagcggaggaacatgtggtttaattcgatgatacgcgaggaaccttacccggg
cttgaactgccagcgaacgatacagagatgttgaggcccttcggggcgctggtggaggtg
ctgcatggttgtcgtcagctcgtgccgtgaggtgtcggcttaagtgccataacgagcgca
acccttttctttagttgccatcaggtgatgctgggcactctatggatactgccaccgtaa
ggtgtgaggaaggtggggatgacgtcaaatcagcacggcccttacgtccggggctacaca
cgtgttacaatggggcatacagagtgttggcttaacgcaagtttggtctaatcttcaaag
tgtctcccagttcggattggggtctgcaacccgaccccatgaagctggattcgctagtaa
tcgcgcatcagccatggcgcggtgaatacgttcccgggccttgtacacaccgcccgtcaa
gccatgaaagctgggggtgcctgaagtccgtaaccgttaaggagcggcctagggcaaaac
tggtgattggggct
>Prevotella_copri_S000768314
agagtttgatcctggctcaggatgaacgctagctacaggcttaacacatgcaagtcgagg
ggaaacgacatcgaaagcttgcttttgatgggcgtcgaccggcgcacgggtgagtaacgc
gtatccaacctgcccaycacttggggataaccttgcgaaagtaagactaatacccaatga
tatctctagaagacatctgaaagagattaaagatttatcggtgatggatggggatgcgtc
tgattagcttgttggcggggtaacggcccaccaaggcgacgatcagtaggggttctgaga
ggaaggtcccccacattggaactgagacacggtccaaactcctacgggaggcagcagtga
ggaatattggtcaatggrcgagagcctgaaccagccaagtagcgtgcaggatgacggccc
tatgggttgtaaactgcttttataagggaataaagtgagcctcgtgaggctttttgcatg
taccttatgaataaggaccggctaattccgtgccagcagccgcggtaatacggaaggtcc
gggcgttatccggatttattgggtttaaagggagcgtaggccggagattaagcgtgttgt
gaaatgtagacgctcaacgtctgcactgcagcgcgaactggtttccttgagtacgcacaa
agtgggcggaattcgtggtgtagcggtgaaatgcttagatatcacgaagaactccgattg
cgaaggcagctcactggagcgcaactgacgctgaagctcgaaagtgcgggtatcgaacag
gattagataccctggtagtccgcacggtaaacgatggatgcccgctgttggtctgaacag
gtcagcggccaagcgaaagcattaagcatcccacctggggagtacgccggcaacggtgaa
actcaaaggaattgacgggggcccgcacaagcggaggaacatgtggtttaattcgatgat
acgcgaggaaaccttacccgggcttgaattgcagaggaaggatttggagacaatgacgcc
cttcggggyctctgtgaaggtgctgcatggttgtcgtcagctcgtgccgtgaggtgtcgg
cttaagtgccataacgagcgcaacccctctccttagttgccatcaggtyaagctgggcac
tctggggacactgccaccgtaaggtgtgaggaaggtggggatgacgtcaaatcagcacgg
cccttacgtccggggctacacacgtgttacaatggcaggtacagagagacggtyscyygy
aaagtsgatcaaatccttaaagcctgtctcagttcggactggggtctgcaacccgacccc
acgaagctggattcgctagtaatcgcgcatcagccatggcgcggtgaatacgttcccggg
ccttgtacacaccgcccgtcaagccatgaaagccgggggcgcctaaagtccgtgaccgta
aggagcggcctagggcgaaactggtaattggggctaagtcgtaacaaggtaacc
>Prevotella_stercorea_S000768322
agagtttgatcctggctcaggatgaacgctagctacaggcttaacacatgcaagtcgagg
ggcagcatgtcggttgcttgcaaccgatgatggcgaccggcgcacgggtgagtaacgcgt
atccaacctacccttgtccatcggataacccgtcgaaaggcggcctaacacgatatgcgg
ttcacagcaggcatctaacgtgaacgaaatgtgaaggagaaggatggggatgcgtctgat
tagcttgttggcggggtaacggcccaccaaggctacgatcagtaggggttctgagaggaa
ggtcccccacattggaactgagacacggtccaaactcctacgggaggcagcagtgaggaa
tattggtcaatggacgagagtctgaaccagccaagtagcgtgcaggatgacggccctatg
ggttgtaaactgcttttatagggggataaagtgtgccacgtgtggcatattgcaggtacc
ctatgaataaggaccggctaattccgtgccagcagccgcggtaatacggaaggtccgggc
gttatccggatttattgggtttaaagggagcgtaggccgtttggtaagcgtgttgtgaaa
tgtcggggctcaacctgggcattgcagcgcgaactgccagacttgagtgcgcaggaagta
ggcggaattcgtcgtgtagcggtgaaatgcttagatatgacgaagaactccgattgcgaa
ggcagcctgctgtagcgcaactgacgctgaagctcgaaagcgtgggtatcgaacaggatt
agataccctggtagtccacgcggtaaacgatggatgctcgctgtttgcgtctgacgtaag
cggccaagcgaaagcgttaagcatcccacctggggagtacgccggcaacggtgaaactca
aaggaattgacgggggcccgcacaagcggaggaacatgtggtttaattcgatgatacgcg
aggaaccttacccgggcttgaactgtaggcgaacgattcagagatgatgaggcccttcgg
ggcgcctatggaggtgctgcatggttgtcgtcagctcgtgccgtgaggtgtcggcttaag
tgccataacgagcgcaacccttgttcgtagttgccatcgggtgatgccgggcactctgcg
aagactgcctccgtaaggagtgaggaaggtggggatgacgtcaaatcagcacggccctta
cgtccggggctacacacgtgttacaatggcatgtacagaaagcggggtgtatgcaaatac
gctcgaatccctaaaacatgtctcagttcggactggggtctgcaacccgaccccacgaag
ctggattcgctagtaatcgcgcatcagccatggcgcggtgaatacgttcccgggccttgt
acacaccgcccgtcaagccatgaaagccgggggcgcctaaagtccgtgaccgcgagggtc
ggcctagggtgaaaccggtgattggggctaagtcgtaacaaggtaacc
>Prevotella_amnii_S000979118
gatgaacgctagctataggcttaacacatgcaagtcgaggggcagcatatagattgcttg
caatttatgatggcgaccggcgcacgggtgagtaacgcgtatccaacctacccattacta
gggaataacccagcgaaagttggcctaatgccctatgtagtcgtttgatcgcctgagatt
tcgacgaaagatttatcggtattggatggggatgcgtctgattagcttgttggcggggta
aaggcccaccaaggcnacgatcagtaggggttctgagaggaaggtcccccacattggaac
tgagacacggtccaaactcctacgggaggcagcagtgaggaatattggtcaatgggcgag
agcctgaaccagccaagtagcgtgcaggatgacggccctaatgggttgtaactgctttta
tatgggaataaagtgagggacgtgtcccttattgcatgtaccatangaataaggaccggc
taattccgtgccagcagccgcggtaatacggaaggtccaggcgttatccggatttattgg
gtttaaagggagcgtaggctgtttgttaagcgtgttgtgaaatgtangagctcaactttt
agattgcagcgcgaactggcagacttgagtgcgcacaacgtaggcggaattcatggtgta
gcggtgaaatgcttagatatcatgacgaactccgattgcgaaggcagcttacgggagcgc
aactgacgctaaagctcgaaggtgcgggtatcgaacaggattagataccctggtagtccg
cacagtaaacgatggatgcccgctgttagcacctagtgttagcggctaagcgaaagcatt
aagcatcccacctggggagtacgccggcaacggtgaaactcaaaggaattgacgggggcc
cgcacaagcggaggaacatgtggtttaattcgatgatacgcgaggaaccttacccgggct
tgaattgcagatgtttatatcagagatgatatattcccttcggggcatttgtgaaggtgc
tgcatggttgtcgtcagctcgtgccgtgaggtgtcggcttaagtgccataacgagcgcaa
cccctttttttagttgccatcaggtagtgctgggcactctagagatactgccaccgtaag
gtgtgaggaaggtggggatgacgtcaaatcagcacggcccttacgtccggggctacacac
gtgttacaatgggtggtacagagagttggttgtacgcaagtgcgatctaatcctaaaaac
cattctcagttcggactggggtctgcaacccgaccccacgaagctggattcgctagtaat
cgcgcatcagccatggcgcggtgaatacgttcccgggccttgtacacaccgcccgtcaag
ccatgaaagccgggggtgcctgaagttcgtgaccgtaaggatcgacctagggcaaaactg
gtaattggggctaagtcgtaacaaggtaaccgta
>Prevotella_tannerae_S001168700
gatgaacgctngctacaggcttaacacatgcaagtcgtggggcagcggatgcttagcttg
ctaagtatgccggcgaccggcgcacgggtgagtaacgcgtaccgaacctgcccatcacac
agggataggcttgcgaaagcaagattaatanctgatggtctcaattntatgcatgtatga
ttgagtaaagccttcgggcggtgatggatggcggtgcgtcccattaggaagttggcgggg
taacggcccaccaatccttcgatgggtaggggttctgagaggaaggtcccccacattgga
actgagatacggtccaaactcctacgggaggcagcagtgaggaatattggtcaatgggcg
agagcctgaaccagccaagtagcgtgcgggatgaaggcccttgtggtcgtaaaccgcttt
tatcagtgaataaagtgcaccacgtgtggtgtcattgcaggtagctgaagaaaaaggacc
ggctaattccgtgccagcagccgcggtaatacggaaggtccgggcgttatccggaattat
tgggtttaaagggagcgcaggcgggagtataagtcagctgttaaatatcagagcccaact
ctgttatgcagttgaaactatatttcttgagtacgcacagggatggcggaattcagggtg
tagcggtgaaatgcttagatatcctgaagaactccgatcgcgaaggcagccatccggagc
gtaactgacgctgaggctcgaaggtgcgggtatcgaacaggattagataccctggtagtc
cgcacggtaaacgatgaatactcgcagttcggccgtttaggtcgagttgtccagcgaaag
cgttaagtattccacctggggagtacgccggcaacggtgaaactcaaaggaattgacggg
ggcccgcacaagcggaggaacatgtggtttaattcgatgatacgcgaggaaccttacccg
ggcttgaaccaagagtgcggagtgcagagatgcgctttttcttcggacacttttggaggt
gctgcatggttgtcgtcagctcgtgccgtgaggtgtcggcttaagtgccataacgagcgc
aacccttttctacgtttgccatcgggtaatgccgggaactccgtggatactgccgccgca
aggcggaggaaggtggggatgacgtcaaatcagcacggcccttacgtccggggctacaca
cgtgttacaatggtcggagcagcaggaagctacctggcgacaggatgctgatcccaaaac
ccggcctcagttcggactggagtctgcaacccgactccacgaagccggattcgctagtaa
tcgcgcatcagccatggcgcggtgaatacgttcccgggccttgtacacaccgcccgtcaa
gccatgaaagccgggggtgcctgaaagccgtgaccgcgagggtcggcctagggtaaaacc
ggtgattggggct
>Prevotella_melaninogenica_S002221364
tacaatggagagtttgatcctggctcaggatgaacgctagctacaggcttaacacatgca
agtcgaggggaaacggcattgagtgcttgcactctttggacgtcgaccggcgcacgggtg
agtaacgcgtatccaaccttcccattactgtgggataacctgccgaaaggcagactaata
ccgcatagtcttcgatgacggcatcagatttgaagtaaagatttatcggtaatggatggg
gatgcgtctgattagcttgttggcggggtaacggcccaccaaggcaacgatcagtagggg
ttctgagaggaaggtcccccacattggaactgagacacggtccaaactcctacgggaggc
agcagtgaggaatattggtcaatggacggaagtctgaaccagccaagtagcgtgcaggat
gacggccctatgggttgtaaactgcttttgtatggggataaagttagggacgtgtcccta
tttgcaggtaccatacgaataaggaccggctaattccgtgccagcagccgcggtaatacg
gaaggtccaggcgttatccggatttattgggtttaaagggagcgtaggctggagattaag
tgtgttgtgaaatgtagacgctcaacgtctgaattgcagcgcatactggtttccttgagt
acgcacaacgttggcggaattcgtcgtgtagcggtgaaatgcttagatatgacgaagaac
tccgattgcgaaggcagctgacgggagcgcaactgacgcttaagctcgaaggtgcgggta
tcaaacaggattagataccctggtagtccgcacagtaaacgatggatgcccgctgttggt
acctggtatcagcggctaagcgaaagcattaagcatcccacctggggagtacgccggcaa
cggtgaaactcaaaggaattgacgggggcccgcacaagcggaggaacatgtggtttaatt
cgatgatacgcgaggaaccttacccgggcttgaattgcagaggaaggatttagagataat
gacgcccttcggggtctctgtgaaggtgctgcatggttgtcgtcagctcgtgccgtgagg
tgtcggcttaagtgccataacgagcgcaacccctctcttcagttgccatcaggttaagct
gggcactctggagacactgccaccgtaaggtgtgaggaaggtggggatgacgtcaaatca
gcacggcccttacgtccggggctacacacgtgttacaatggccggtacagagggacggtg
taatgcaaattgcatccaatcttgaaagccggtcccagttcggactggggtctgcaaccc
gaccccacgaagctggattcgctagtaatcgcgcatcagccatggcgcggtgaatacgtt
cccgggccttgtacacaccgcccgtcaagccatgaaagccgggggtgcctgaagtccgtg
accgcaaggatcggcctagggcaaaactggtgattggg
>Prevotella_melaninogenica_S002221367
tacaatggagagtttgatcctggctcaggatgaacgctagctacaggcttaacacatgca
agttgaggggaaacggcattgagtgcttgcactctttggacgtcgaccggcgcacgggtg
agtaacgcgtatccaaccttcccattactgtgggataacctgccgaaaggcagactaata
ccgcatagtcttcgatgacggcatcagatttgaagtaaagatttatcggtaatggatggg
gatgcgtctgattagcttgttggcggggtaacggcccaccaaggcaacgatcagtagggg
ttctgagaggaaggtcccccacattggaactgagacacggtccaaactcctacgggaggc
agcagtgaggaatattggtcaatggacggaagtctgaaccagccaagtagcgtgcaggat
gacggccctatgggttgtaaactgcttttgtatggggataaagttagggacgtgtcccta
tttgcaggtaccatacgaataaggaccggctaattccgtgccagcagccgcggtaatacg
gaaggtccaggcgttatccggatttattgggtttaaagggagcgtaggctggagattaag
tgtgttgtgaaatgtagacgctcaacgtctgaattgcagcgcatactggtttccttgagt
acgcacaacgttggcggaattcgtcgtgtagcggtgaaatgcttagatatgacgaagaac
tccgattgcgaaggcagctgacgggagcgcaactgacgcttaagctcgaaggtgcgggta
tcaaacaggattagataccctggtagtccgcacagtaaacgatggatgcccgctgttggt
acctggtatcagcggctaagcgaaagcattaagcatcccacctggggagtacgccggcaa
cggtgaaactcaaaggaattgacgggggcccgcacaagcggaggaacatgtggtttaatt
cgatgatacgcgaggaaccttacccgggcttgaattgcagaggaaggatttagagataat
gacgcccttcggggtctctgtgaaggtgctgcatggttgtcgtcagctcgtgccgtgagg
tgtcggcttaagtgccataacgagcgcaacccctctcttcagttgccatcaggttaagct
gggcactctggagacactgccaccgtaaggtgtgaggaaggtggggatgacgtcaaatca
gcacggcccttacgtccggggctacacacgtgttacaatggccggtacagagggacggtg
taatgcaaattgcatccaatcttgaaagccggtcccagttcggactggggtctgcaaccc
gaccccacgaagctggattcgctagtaatcgcgcatcagccatggcgcggtgaatacgtt
cccgggccttgtacacaccgcccgtcaagccatgaaagccgggggtgcctgaagtccgtg
accgcaaggatcggcctagggcaaaactggtgattggg
