# Supplementary material for: Expansion of intestinal Prevotella copri correlates with enhanced susceptibility to arthritis
Source: eLife. 2013 Nov 5;2:e01202. doi: 10.7554/eLife.01202 (PMC3816614; doi:10.7554/eLife.01202)
Supplement: Figure 3—source data 1. — DOI: http://dx.doi.org/10.7554/eLife.01202.015 [file elife01202s005.zip]

Archive with 55 entries (46 files):
- Figure_3/
- Figure_3/Panel_A/
- Figure_3/Panel_A/20130318_pcopri_contig_bounds.tab
- __MACOSX/
- __MACOSX/Figure_3/
- __MACOSX/Figure_3/Panel_A/
- __MACOSX/Figure_3/Panel_A/._20130318_pcopri_contig_bounds.tab
- Figure_3/Panel_A/20130319_pcopri_cov_fpkm.tab
- __MACOSX/Figure_3/Panel_A/._20130319_pcopri_cov_fpkm.tab
- Figure_3/Panel_A/20130325_pcopri_markers.var.b6
- __MACOSX/Figure_3/Panel_A/._20130325_pcopri_markers.var.b6
- Figure_3/Panel_A/pcopri_cov_plot.R
- __MACOSX/Figure_3/Panel_A/._pcopri_cov_plot.R
- __MACOSX/Figure_3/._Panel_A
- Figure_3/Panel_B/
- Figure_3/Panel_B/20121026_pcopri_var_markers.no_zeros.hmp_rep.tab
- __MACOSX/Figure_3/Panel_B/
- __MACOSX/Figure_3/Panel_B/._20121026_pcopri_var_markers.no_zeros.hmp_rep.tab
- Figure_3/Panel_B/20121026_pcopri_var_markers.no_zeros.hmp_rep.variable.tab
- __MACOSX/Figure_3/Panel_B/._20121026_pcopri_var_markers.no_zeros.hmp_rep.variable.tab
- Figure_3/Panel_B/20121026_pcopri_var_markers.no_zeros.tab
- __MACOSX/Figure_3/Panel_B/._20121026_pcopri_var_markers.no_zeros.tab
- Figure_3/Panel_B/20121026_pcopri_var_markers.tab
- __MACOSX/Figure_3/Panel_B/._20121026_pcopri_var_markers.tab
- Figure_3/Panel_B/variable_markers.txt
- __MACOSX/Figure_3/Panel_B/._variable_markers.txt
- __MACOSX/Figure_3/._Panel_B
- Figure_3/Panel_C/
- Figure_3/Panel_C/orfs.derep_id97.fa
- __MACOSX/Figure_3/Panel_C/
- __MACOSX/Figure_3/Panel_C/._orfs.derep_id97.fa
- Figure_3/Panel_C/orfs.derep_id97.faa
- __MACOSX/Figure_3/Panel_C/._orfs.derep_id97.faa
- Figure_3/Panel_C/orfs.derep_id97.kaas_annotation
- __MACOSX/Figure_3/Panel_C/._orfs.derep_id97.kaas_annotation
- Figure_3/Panel_C/orfs.derep_id97.uc
- __MACOSX/Figure_3/Panel_C/._orfs.derep_id97.uc
- Figure_3/Panel_C/plot_effect_size.R
- __MACOSX/Figure_3/Panel_C/._plot_effect_size.R
- Figure_3/Panel_C/pres_abs.annotated.tab
- __MACOSX/Figure_3/Panel_C/._pres_abs.annotated.tab
- Figure_3/Panel_C/pres_abs.filtered.fdr.tab
- __MACOSX/Figure_3/Panel_C/._pres_abs.filtered.fdr.tab
- Figure_3/Panel_C/pres_abs.filtered.fdr_0.25.display.tab
- __MACOSX/Figure_3/Panel_C/._pres_abs.filtered.fdr_0.25.display.tab
- Figure_3/Panel_C/pres_abs.filtered.fdr_0.25.tab
- __MACOSX/Figure_3/Panel_C/._pres_abs.filtered.fdr_0.25.tab
- Figure_3/Panel_C/pres_abs.filtered.tab
- __MACOSX/Figure_3/Panel_C/._pres_abs.filtered.tab
- Figure_3/Panel_C/pres_abs.fishers.tab
- __MACOSX/Figure_3/Panel_C/._pres_abs.fishers.tab
- Figure_3/Panel_C/pres_abs.tab
- __MACOSX/Figure_3/Panel_C/._pres_abs.tab
- __MACOSX/Figure_3/._Panel_C
- __MACOSX/._Figure_3
