# Supplementary material for: Expansion of intestinal Prevotella copri correlates with enhanced susceptibility to arthritis
Source: eLife. 2013 Nov 5;2:e01202. doi: 10.7554/eLife.01202 (PMC3816614; doi:10.7554/eLife.01202)
Supplement: Figure 3—source data 1. — DOI: http://dx.doi.org/10.7554/eLife.01202.015 [file elife01202s005.zip › Figure_3/Panel_A/20130318_pcopri_contig_bounds.tab]

125843
173702
217990
349393
551622
687915
762249
765707
846353
865921
1149413
1359389
1359982
1541319
1801537
2041258
2079310
2085534
2095599
2096773
2117352
2165794
2257803
2260105
2262535
2276151
2285543
2299155
2416826
2421026
2426752
2492045
2492399
2537209
2650047
2663223
2805899
2860180
2861444
2898629
2926827
2927415
2936365
2984135
3025955
3045109
3140812
3141527
3232698
3255147
3310834
3362326
3364706
3366228
3367832
3405796
3412181
3416783
3421041
3432357
3435287
3454266
3470702
3479987
3488301
3495579
3496014
3500378
3503847
3505422
3506295
3507149
3507873
3508357
3508793
3509224
3509629
3510042
3510452
3510806
3511147
3511393
3511610
