# Supplementary material for: Expansion of intestinal Prevotella copri correlates with enhanced susceptibility to arthritis
Source: eLife. 2013 Nov 5;2:e01202. doi: 10.7554/eLife.01202 (PMC3816614; doi:10.7554/eLife.01202)
Supplement: Figure 3—source data 1. — DOI: http://dx.doi.org/10.7554/eLife.01202.015 [file elife01202s005.zip › Figure_3/Panel_A/20130319_pcopri_cov_fpkm.tab]

marker	win_1_999	win_1001_999	win_2001_999	win_3001_999	win_4001_999	win_5001_999	win_6001_999	win_7001_999	win_8001_999	win_9001_999	win_10001_999	win_11001_999	win_12001_999	win_13001_999	win_14001_999	win_15001_999	win_16001_999	win_17001_999	win_18001_999	win_19001_999	win_20001_999	win_21001_999	win_22001_999	win_23001_999	win_24001_999	win_25001_999	win_26001_999	win_27001_999	win_28001_999	win_29001_999	win_30001_999	win_31001_999	win_32001_999	win_33001_999	win_34001_999	win_35001_999	win_36001_999	win_37001_999	win_38001_999	win_39001_999	win_40001_999	win_41001_999	win_42001_999	win_43001_999	win_44001_999	win_45001_999	win_46001_999	win_47001_999	win_48001_999
SRS011134	0.0	0.00173084632005	0.0	0.0	0.0	9.13900171191	18.9311981966	30.4045790261	31.6451298405	26.7597495312	17.2809693724	12.8175161391	16.1730280146	14.6737822463	12.0935563802	13.7190207878	13.4998690153	14.6406964532	14.3877266065	15.5605747013	14.8854114945	12.9491270304	14.0928835929	15.1785236617	18.6693744051	14.0259797256	13.8170798889	14.9357391798	14.0021473031	15.4248364072	22.0218240141	13.3426948552	12.96290723	20.3648715177	14.0421564816	14.1666442745	14.2144422614	12.5253359661	15.1863124701	14.1735010888	13.2385112209	11.1940488619	14.5619429456	14.4889145452	18.2184889388	16.4261975744	15.5801465789	14.9019211055	13.5522604019
SRS011271	1.66608644765	3.78741922859	4.30066378586	0.107438190414	0.464975427353	21.2663360397	4.50625710561	18.8433595276	24.9492859847	37.1249684131	22.3746582647	16.9731851216	21.0209900319	19.8028600662	14.8346940099	18.2197218116	18.9346150846	19.7070605486	19.271342096	19.3872549127	19.9755723935	17.710254596	20.2301735852	20.9617652173	20.2926042617	17.6397116949	18.2290745653	19.2926680472	20.0322743341	20.2466768048	22.311460969	19.1881430095	18.4718140679	20.8194946401	17.9250194687	19.9507199942	18.116590627	16.9372794679	19.9556821109	16.0106181063	14.620444863	3.83435025962	20.4607308125	17.3211047727	20.0010799035	22.3176636149	21.3530755127	18.0063089764	17.8063886385
SRS011529	27.1707799162	17.3647589675	5.04316030112	0.0	0.0	23.2198355522	8.11181683605	21.2905943172	15.0997130243	17.7036521368	9.71767700278	14.7788795002	17.9102474989	17.0129361391	13.4158735777	15.6794189127	15.9023290269	16.2443630041	15.8817043885	16.9606067902	17.1001633533	14.7385026701	17.3654743737	18.3893777397	18.0443425462	15.0968339504	15.5303177834	17.1916655559	16.7449030851	16.8044737411	19.82108011	16.817176564	16.4168631519	18.1664676256	15.357712942	16.8365623282	16.3938131119	14.6948105429	17.6122371788	14.3322740699	12.3822511562	3.52129929599	17.5804452236	16.1973032328	17.3292503896	17.4428603899	16.6420939742	15.5923487389	13.84152284
SRS013521	33.7177783769	15.921126019	5.10016021028	0.0	0.0	28.0984159277	16.4867116678	23.1301276994	16.6008403507	18.5940316964	11.480839719	14.9393232821	17.8259709495	17.2240968616	12.7700559069	16.1223880757	16.4509166693	16.2957707423	16.6528572067	16.8493493382	17.5212097415	15.9139094512	16.9101042036	17.1024432107	19.8030637979	17.974126469	16.6844990808	17.2528603326	16.2375653196	17.8808456486	20.4394376029	15.9600667009	17.6567619674	18.7482318623	15.1880378698	17.6335908224	16.638239031	15.4507949527	17.1740948878	15.8928559886	12.8049257044	3.12713824634	16.3364590261	15.7551244003	19.1478775726	23.0382655206	19.5610723374	16.6775909133	19.0619572401
SRS013687	28.6663775174	31.3991666827	19.0941919907	8.67999293266	13.529855947	12.9857652102	8.72401656545	21.7899008478	17.7315029767	10.8055612747	12.3951148035	13.0494615961	15.0925225592	13.5340908826	11.5037101046	15.8661615783	16.8425112062	18.0208081699	17.041479314	17.8425715492	15.7563979569	14.2866290889	18.6079376708	18.1156756515	16.179472947	16.0237159553	16.7519525254	15.789366438	15.5547707036	15.3891404028	17.3323602971	13.9717419301	17.1168956379	15.175128425	14.2893128562	16.7150199475	16.1757796892	15.8914727049	16.6710455582	15.4727311373	13.5833589415	3.31945085352	12.4670102217	17.7301241605	13.5758246956	18.5418529782	15.4075574483	16.6722027789	16.8549451741
SRS015782	0.0	0.0496587713402	0.0	0.0	0.0	17.9033206158	1.69043029805	13.0564467266	11.8692083775	15.6380678136	8.23446572535	12.7240758708	14.414760178	13.8761339651	10.9048629791	13.5112499495	13.152335147	12.9803710129	13.9391282121	14.9947898677	14.2217132918	12.9420156448	14.3965985301	15.6516572984	25.1985878397	15.3157303157	13.5043917049	19.9273918148	13.868005675	16.233338047	30.1402071083	14.6636890572	13.5996451026	26.6836518121	13.3573204588	17.2190202065	13.911822238	13.2498746262	14.8906461529	13.2061850677	11.007355635	3.08633709037	14.4246665313	13.6204738456	18.6087037769	18.3291668057	15.1776763914	14.8634671834	13.4772127354
SRS015794	0.946435472139	0.883426067139	0.329978820892	0.0	0.00106325481655	17.468999265	2.25876928658	12.0757547793	14.0782334266	13.4644117982	6.653756185	15.9870531931	19.9926576864	18.2156352886	13.0713773438	16.469585966	16.828087753	18.6090857992	18.3600992583	20.7852910379	17.0788309759	14.0532238242	18.9274150456	20.4206870927	25.8056104539	19.3757387504	16.3469418343	19.5720248353	15.8223411535	18.1244265168	29.5635690318	17.2172852444	15.5568048202	22.5548706519	15.2400011133	18.6545283855	16.5339359966	14.7865922768	20.1204331782	14.3317041292	13.4577548985	5.04616113086	18.6018279294	15.450525567	20.1111412557	19.2442649809	20.224308551	17.7028228678	18.1348279226
SRS017307	31.228195513	58.5823763754	44.1563199106	30.1724669945	28.5750248804	22.8355483105	11.5836558961	28.9449991055	18.1622869994	13.0283436925	14.0514467966	16.0646729664	18.2570222864	17.2566784485	14.4846327619	19.7814625029	20.7115147844	21.6891500168	20.9212875862	20.2505161598	18.9784289639	19.302909987	21.6682905224	19.6988224297	16.057061214	18.6297955086	21.0023445164	17.5714833005	19.9362559091	18.8163657643	18.3835724185	16.8598541153	21.1329728251	17.7441852222	18.7746087803	20.2501488707	21.167042066	18.7286976285	19.5725256005	19.3787488771	16.274939709	3.70712603064	13.1776404255	21.1912198285	16.2199223177	22.2630077512	17.5377433534	19.9060748677	20.9083311426
SRS019582	0.0426564984951	0.0	0.0105482102257	0.0	0.0	14.3258604593	2.22532461443	11.9972561162	11.6058131938	11.9131022632	7.68709513777	12.0920740938	14.8669488696	14.0633143476	10.4816753612	13.527094342	14.0237875379	15.0606418287	15.2559575895	15.1715719077	13.0351536365	12.8023975252	15.259898679	15.3570349447	18.8243823345	15.6552826909	14.0504478494	12.7648412603	13.1235963223	13.6827673787	23.6291500495	12.0866261171	14.1307765273	22.1355930302	13.8287036059	14.3124143891	13.9945771096	13.2805444174	13.5159665598	11.3498742028	10.9012854823	2.51638566801	13.006175037	13.301988581	14.4496570364	16.2112081441	12.8561818059	14.3990024445	13.5996567553
SRS022609	0.0	0.000786036118668	0.000583188088043	0.0	0.0	10.7997052184	19.9742934395	36.2143574833	31.0403888341	20.9751456226	19.7401307442	11.7056498792	14.4439461566	13.0178737893	14.5611669623	15.5420386144	15.8802623494	17.57984993	15.7552572506	15.8948927636	15.2060969197	14.3085958082	16.41413301	16.453358748	13.9417705008	14.9473389006	16.8091541937	14.7428427297	15.7293434146	14.9968338201	15.5863355531	12.9625723449	15.8889341027	16.3823365812	15.3601599989	16.0349593288	16.4632475894	15.0499546481	15.4523290728	15.4275816131	14.6099772697	8.13283680382	11.5557451846	16.4809207241	14.400384542	17.7777788959	14.7354387766	15.7710793969	16.0800930156
SRS023526	4.63922496522	9.83397132395	10.8064359655	0.224331230339	1.01375764097	27.6965540596	5.86732905387	21.192544011	17.8983877311	17.4427141639	18.9436953511	9.24781864807	14.4375605274	10.9473350291	7.86123937728	13.0200598595	13.7266101566	13.344311445	14.7693792726	13.0918390839	11.454262202	11.4828385048	14.7122024906	15.2340947494	14.5236279032	15.0170889165	13.9836034725	12.4444238433	12.4233905239	11.9508903013	17.7061867093	11.3332359988	14.3992895566	15.437247603	13.4948084715	15.5471043883	13.5523478968	12.8669034478	12.22927958	12.6171871768	11.2636084589	2.18480582883	9.19922442747	12.3173535828	13.7045372594	25.0395864754	17.0004825802	13.6221688466	18.0067214139
SRS023914	16.7794438859	20.0666406643	11.4641632819	5.29046040109	7.88250174181	9.03535082898	5.44158279847	15.6566143407	13.152923814	7.94637391529	7.40765406827	9.16484093945	9.8781750884	8.87546166272	7.71710962532	9.93813826971	10.6555711677	11.3397586565	11.380100974	11.1535312321	10.962446031	8.83447417169	11.5639374614	12.7641878229	13.3032871837	10.6279046113	11.8388572621	10.2526793118	10.0315366173	9.86997759023	12.563349117	9.53555002473	11.5115266049	11.7670532502	10.2574991371	11.7694441871	11.0100750136	10.3197773526	11.2774424896	11.0767935406	9.30476767958	2.13347480942	9.26636088245	11.776806755	11.0987673899	13.0566032101	10.9117050352	11.8018926175	11.4867443533
SRS024132	0.0	0.00745470176483	0.0	0.0	0.0	15.8458560657	1.34220130347	14.0741219462	10.6911072882	11.580346713	7.70922658224	10.6414092764	16.9235929494	15.086541443	12.1440641607	13.3077076076	18.0094945064	18.9068986046	15.4205830793	19.6122553859	17.3637753393	16.3037877455	16.3055626745	17.6658682537	36.6540586062	18.3769048077	16.794023133	19.8067876034	17.2697041027	18.8966040165	46.3000877039	15.0396833177	17.0787217432	44.6568584436	16.6254048788	17.631789617	17.4589115332	15.0645323235	13.9839555534	13.7216210485	12.4379924017	3.25663971384	13.6392643433	16.0663022464	23.4464569936	28.2501248165	14.7123864116	15.3289967433	14.2420302288
SRS045713	1.24981090398	0.0	0.0	0.0	0.0	17.8512249882	3.31235801342	4.70032842328	12.1460928221	19.7706898524	8.6019625535	16.3622173696	20.6696950484	21.7835253639	13.9786430906	16.9843386493	17.4017223903	19.1669683199	20.6487128804	24.5093510825	20.0471702654	15.7573660282	20.2545709255	19.7054837305	32.5144516585	24.2547405445	17.6930517221	22.1460326656	18.2641701936	21.6790180274	36.6236478501	18.0781552047	17.5048578158	27.1582690855	17.6560101256	19.070531048	17.9650935997	16.293299018	22.0154590204	18.1060776282	14.3015263751	4.05698287368	21.1789161244	18.1077723418	24.7968067834	24.4401906289	22.3796610356	20.0738821792	14.6551566056
SRS047044	0.0	0.165218270184	0.0	0.0	0.0	21.3035438701	2.89347678794	17.8720526207	16.0462266109	23.4212138083	12.7130378875	21.3707722315	25.2898840258	25.1598821003	18.255133923	24.1109102086	23.1154115152	24.0413528481	24.4843472657	24.3796829766	25.0590630044	23.8176282405	24.905911764	25.562986544	25.0726618593	22.8025597007	23.4694975582	25.7839757496	24.7580593878	25.9990564874	25.1816871605	24.5177347989	23.129948222	25.2505880247	24.103688748	24.0507626304	22.7343934873	21.7130726005	25.594013816	22.1990050114	17.9315593334	4.59702252062	25.3931884296	22.3926714606	22.8885763649	23.8242557283	23.5761625983	22.3606750747	21.5264556725
SRS049712	0.0	0.005005011317	0.0	0.0	0.0	18.2688732852	2.9613371611	16.7817447481	16.5401074576	20.7422567615	12.5243075285	21.1885524566	25.7409943549	25.6138903467	18.405219105	22.7127529961	24.2968157988	24.714094068	24.9807447755	26.3075849152	25.6337474381	22.3890800782	25.2624337961	25.8706590668	24.7248490225	23.78430264	23.2106701452	24.9209290705	24.3698424058	25.2045386187	25.3989891282	24.0320157815	23.8565028381	23.4699879293	22.9226375638	23.8138089275	22.4291434478	20.2145423357	26.2582448153	20.4023582953	18.1152427168	5.67539184445	27.5152708669	22.6769846246	22.1431012313	23.747218998	25.5596034332	22.2033476001	19.4574936355
SRS049959	33.8025045217	5.97608464323	5.28994615195	2.69591785852	7.50873764821	33.8198452433	23.8312818052	5.97649507451	6.1155286704	4.64957074832	3.41571171471	6.89822112015	11.2361719196	6.35142404821	8.49284924831	6.92489915331	6.36507088825	8.17609890846	11.0067408345	7.34138429405	5.40835557605	4.88967304675	7.52443664464	9.26671742556	19.32228377	9.47808953444	7.55285901074	11.3762315937	4.95431597325	9.79678942286	21.3394509003	9.40523798235	9.71224057931	21.3781340484	7.17269703823	19.5221638031	7.89895518707	4.67717225186	7.4053089658	7.44306864351	7.00257327293	1.65609021224	5.64045446453	5.70499478321	18.5954099743	32.4532116909	20.6403838238	9.17970599433	19.340547962
SRS049995	31.0618750107	14.2721713588	4.73909979387	0.0064291417392	0.0	22.709373287	14.7274443029	20.3977230445	17.5231491124	17.9569666649	10.6328285897	13.7674837323	16.1790847016	15.3256535145	16.3712861366	16.6747266752	14.3932036899	15.6968990712	16.1813274255	15.1409278257	14.8614096749	14.7358171386	15.9866589942	15.771133231	26.1858195463	16.7937405549	14.5141612636	16.6441508733	14.4491222715	17.6159978804	30.2119574243	14.8330018394	16.6049032057	27.2102958067	14.8034726418	15.6849378772	15.3696856596	13.6344154497	15.8058954509	14.4841087638	11.4571043666	3.04113355756	15.2982175259	15.4738975618	22.783457932	24.35971902	17.6046347461	14.5560254423	16.5367991577
SRS050752	0.191753341351	0.0	0.0	0.0	0.0	11.6021548147	0.942796094945	10.540215129	7.76157600661	8.61663973624	5.0070341348	8.61773506581	11.6162527663	11.1489357048	8.90577140975	10.7783963109	11.3777535855	11.5066491427	12.3033424062	13.1319415601	12.0560099224	10.8834419501	12.5963607331	12.5205356602	13.1715147575	11.8788138644	12.3442935989	11.172820956	12.8953857059	12.9431208753	13.5692607246	11.1865655755	11.728400381	14.2400264206	11.7793508727	11.6004588205	11.5707082561	11.2419327187	11.4071154846	9.22924696533	8.37612656235	2.11306740854	10.6473100945	11.2837672416	11.3341170687	14.020571841	11.4811738969	12.4383859423	10.8573660396
SRS053398	0.0	0.0	0.0	0.0	0.000868451138453	14.805755832	2.0466721176	17.1416555806	14.8059562438	19.0751952365	11.6997069333	16.7064613544	19.3542686696	19.0808067669	13.6752662635	17.7815370598	18.8991000672	19.7696889315	19.4836010853	19.9764805083	20.1607925615	18.1721730623	20.1367765473	20.7290268218	21.3468630029	19.5165354246	18.6390323532	19.5874143983	19.7371554158	20.320587571	22.6984067881	18.9651357557	19.2354912754	22.5857085519	18.2915516919	19.517170062	18.8815640346	17.8507793371	20.1604919438	16.7447734104	14.6824357703	3.44257371481	19.340807677	18.1530337353	18.582750039	20.9349833495	19.2265729503	18.3718500202	17.2692176921
SRS078176	37.111540122	16.3018544573	5.51045747803	0.0	0.000223049540198	32.5649726443	17.3904477382	22.1806782509	17.8533498839	19.6718541977	10.9941304238	14.9646167014	19.0303451326	17.5170655272	14.1611922576	17.2650195467	16.4221525093	16.3003488729	16.7377118463	16.3671707976	16.8572663998	15.6915537403	17.4505595893	17.1213756429	18.9844712773	18.557628807	16.8311696036	17.2721199571	16.0457749976	18.3789847129	20.1117078911	16.6101089218	18.8042286613	19.3095845695	16.1934895556	18.7733177124	17.6112296081	14.8800251633	17.1514687433	16.5244950733	13.2625628351	3.20979440822	17.0741820776	16.0047710572	19.7461668695	23.8978065486	20.1819499087	16.6969123679	19.869141516
019B	21.5266720947	17.6271648405	9.90497749729	2.31600422931	3.77660141095	18.7022165241	6.40194070508	17.9909485155	12.0916442515	18.3351729809	12.0256539458	12.2044180718	15.5681615751	12.651989171	10.3540463739	13.3972655348	11.1698944799	12.4902292225	12.772604296	11.0876929374	11.8541143926	11.4609919034	13.262025055	14.0831594339	15.0023541737	12.7227371223	10.9017923431	12.6855570035	10.2535190856	11.808123819	14.9358352406	10.5429425228	12.0395744641	15.6449006356	12.5279379686	14.3609530709	12.6175402931	10.0246234723	11.2706860817	11.1545642887	10.0609225456	2.17970649497	10.4765997988	10.2559860129	15.4943299646	22.6459522608	16.9709621738	11.3713014745	18.422308378
093B	30.8994720425	29.5248998528	18.4702440628	4.18095889655	9.65954323803	25.5289634444	4.99270127561	12.1754987759	9.80284809113	9.63466392324	10.9951444691	7.16942238062	12.9299192137	9.22803640252	15.2343010587	15.8199402251	15.7785808522	12.5601130789	17.2031505129	13.6722781598	9.34845228607	12.2907795689	13.5995111399	11.4473110876	10.4944930419	15.915835056	16.6885268626	11.5048718702	13.3134587303	9.45585131207	13.2044276213	6.39147606274	17.1266416441	12.1745036033	7.94621429831	15.2521743585	10.7872330113	7.45758455609	7.65466853604	9.59752408217	8.18577224447	1.25706221015	1.35036959229	10.0798643336	9.5181491163	31.1895449493	14.2964902158	8.57026712673	17.9189184473
028B	30.8504205481	19.079600849	4.63245199246	0.0	0.0	30.5571976792	11.0827963746	40.2119852729	26.5473972969	33.2690622299	23.4535831404	15.7037384755	19.6943184563	17.8222290043	15.675913592	18.513716471	18.5576328533	17.0273760065	18.6904994658	16.6890075435	17.0263702878	16.0285856095	18.4716997794	20.003856317	19.1085431977	17.9523019537	16.3977961121	17.8058022658	17.102246175	16.1732973531	18.7734153838	15.7402795875	18.2372555802	19.1688863185	17.0665990352	19.5414492166	20.8546943213	17.5840971699	18.0353296182	18.4319180182	15.0024173151	3.53521291119	16.8895925472	16.7514738483	19.3200793602	22.2667233499	18.688823268	16.8118169692	18.9572384093
030B	0.0	0.0154944842278	0.0	0.0	0.0	15.2337626838	2.14844063732	1.64057439934	6.12108832367	16.179386454	14.7348709738	19.3380367808	23.9428901058	21.8949334998	16.1095078642	23.6575461388	22.2911934282	23.2408058773	22.5094201986	21.7932221826	24.2897517774	23.8831366245	24.1325057741	25.0845727951	22.5534490795	23.2148027578	21.5578134099	20.7672878927	23.5250759692	20.76567708	23.5469369989	21.4982133393	23.193555371	23.3905347546	22.3224125127	24.0294137603	25.3434534103	24.0051748641	22.1070238408	22.5625003129	16.4750089401	4.18857329577	20.6700254868	22.5170907354	20.4585487887	20.9404119071	20.6011440668	23.7255837998	22.357543571
040B	26.5342856679	18.1203369106	16.2179669624	9.60073703189	15.4228545552	22.2577543854	6.63042007664	14.3911642061	13.3024248505	15.3315631494	12.2978295308	14.7085724033	14.7578242792	14.0278179137	11.8448812109	15.2341639913	14.60162176	15.3168135771	15.4904946643	15.0982340121	14.5973333381	13.3984595108	14.537750264	16.5730612915	18.2278723388	17.3794795382	14.6554869382	16.0709260718	15.0910866422	15.060482904	16.1006201447	14.0730412719	13.8825313776	16.0871051181	15.9056269001	16.9785120899	15.4507292975	14.8515847763	15.2161006384	14.0538083494	11.8963422738	2.74569461387	14.6816073262	15.3798403839	14.7838147149	19.0980321293	16.6848201653	15.883729958	15.4995913168
053B	27.0578194936	23.5547928712	21.7341966832	12.4086552997	12.2883653096	22.9220483538	14.1080509359	12.3885270942	12.8843039655	18.8550006586	11.6561958839	10.5432978166	12.0637920453	9.88659114984	14.6576467948	11.508349422	9.83305970808	10.8380322544	11.6758927707	10.5940496491	10.1006210684	9.88836434889	11.6063546131	11.9067920424	13.9793262693	11.3461256705	11.0133872637	10.6237627143	10.1021546459	10.485309415	13.4398424374	8.25826724876	10.9904794489	12.8974352234	11.1307538716	13.2600304682	11.7673802571	10.0372172211	10.6753771842	10.2095050753	8.83982861499	3.01443839592	9.41880206904	10.0581122154	13.4749709485	19.068215864	14.8552866031	10.2991714384	14.3646376318
056B	16.9863614156	14.9393967455	7.17087826342	2.42018817143	3.24278134818	21.0702362434	14.0517843885	39.7054036371	28.7888843439	31.2487543245	24.8869291609	16.3788007447	18.1117965067	17.1914734692	24.4480161785	18.3388944275	15.3055150581	18.1339164341	15.8913579822	15.0719822494	18.3540432261	18.4375627094	18.0229146168	19.650002848	16.0124143118	16.7949234991	15.6424082545	18.6302071676	17.6786481113	15.8342483516	17.9747870174	14.395246533	16.3206186328	17.9198223494	13.254528583	15.7365184908	16.0289037122	11.2967139231	13.4313539415	15.514917037	10.0120153552	2.25274702447	6.55728488501	13.8643682768	18.6106343833	18.1910260646	14.3271439688	12.6595695676	13.7218623207
061B	0.00559150400099	0.00190452974706	0.00456598798334	0.0	0.0	20.6532821693	2.91024353874	25.0850984735	14.922893999	13.3048006425	14.2595072208	16.4205624746	22.3584467191	19.9331257544	14.0875623685	28.0117014345	29.7344950932	29.7403551847	26.2331880723	26.9238242762	20.5719245652	23.7019459533	26.6042783686	23.3517810674	16.5746584648	23.7908240082	28.1595222434	21.8845362337	25.2451278064	21.3263380984	20.3757824183	19.2844136221	29.767555776	18.775074	24.0862947065	23.9720961728	24.4804835301	27.1311738481	22.5777850616	22.5743178408	22.4963786234	5.39311548568	14.1081947741	24.6205885518	15.1520968289	27.7384258329	19.9195010416	23.3833278935	25.3558835364
068B	19.563257248	18.3325836676	2.55242087757	0.0	3.36964335153	19.77966254	6.99710444308	10.8760704014	8.57624862208	11.0275793574	9.29684205079	8.59291460725	12.8951797542	9.17268887856	10.8017468414	10.0883921739	8.60133177143	8.75848022743	9.60684620897	8.72952518247	8.97303374334	8.65621168217	11.3186448961	11.4587906803	11.9320878243	11.3623299784	9.00703908682	11.3852246651	9.38682153634	9.59312623127	14.6153114338	7.65726263272	8.9151236535	11.8722417867	7.63882904309	11.6539005469	7.62898096095	4.99373518747	6.87017360667	8.02366179115	6.37793784318	1.76608939629	3.09457042488	5.24827023343	14.7894625615	27.5195817253	15.6991896702	7.0334665925	16.4776931888
072B	29.6769850537	29.181245515	19.4560262827	2.95961385147	5.68440796544	19.0013617573	15.4845322586	26.8806911135	19.1866691787	21.3746891589	12.0385862085	13.0240934944	14.8015048058	14.8800879246	13.6142499886	11.686078727	12.5215434861	12.780816245	13.9109399121	13.9957272273	13.6969052428	12.3866375815	12.9611623302	13.2735850447	14.1210338052	16.2322591726	12.0857542679	13.7153258453	11.4968002157	14.9662797729	15.6871790953	14.2178859583	12.3358217779	14.6496737728	11.9209894055	14.1747900341	11.7601754237	11.8683042593	15.4527433308	11.6887564339	10.060306462	2.57469095976	15.1980378304	12.9426406822	13.3318782185	13.7005428823	18.8370212861	14.786832993	13.3651626204
078B	25.5969940093	31.0676163949	35.6251089026	7.79724439315	14.934112024	19.1243611255	5.6519476692	33.867704989	17.1034384816	22.7401011826	32.7744255942	11.8731869177	16.9725609415	14.3257261992	13.3080633057	22.7915777221	21.2501842121	22.9889228281	20.2113575165	20.8921264839	16.5636880427	18.318336253	18.5088839572	17.6241561957	11.3726409525	15.9569188972	21.4496971381	16.2183432929	19.7484728311	14.865476638	14.9396601735	10.0360513191	21.7242754247	14.6709239781	10.0244038794	17.5177860445	16.9294984831	10.4347464867	11.5689572626	14.8160576904	7.68076999619	1.38769874579	2.10851726926	15.5308504092	9.57537119637	23.3009051955	13.97876477	14.8947605795	20.6914010484
089B	18.8806086257	16.571881422	9.65271189032	3.88527643069	10.6999659765	32.955137903	12.3582059307	15.3090058885	11.3603870055	15.4132521383	9.9003551677	11.369736445	14.9274318911	12.7645559426	13.8183546365	14.1090053354	11.6851631583	12.3746843177	14.1057330315	11.9252100162	12.8657636247	12.6778398917	13.6784636488	14.3331581461	14.6662319265	14.5348723022	11.9818909929	13.4330408632	12.7104460619	12.4945908786	15.4833729342	12.791903053	13.0533367536	15.7081100849	13.07974892	16.4747641197	12.1098614453	12.0057320634	12.3259503645	12.4970451064	10.8857860855	2.29388496862	13.1503371879	11.9264955642	17.0900741034	21.043835178	17.1017609027	11.6759305869	15.9147326967
107B	20.7871251566	26.5258605467	11.2160244715	3.38213361082	9.09924812299	17.2673201434	7.23076076271	16.5331342622	10.7076936076	11.0774291	10.7624664984	9.96515504531	14.1023931988	10.1019763961	10.2576097585	11.2581944232	11.0131208476	11.0824185334	11.6916468277	11.1352695684	9.9342205584	9.66279538285	11.7233204899	12.7145545868	14.7045993276	11.9318788049	9.7890465266	11.322909222	9.88251524513	11.1127986388	15.3202954059	9.72961683129	11.5660239829	14.1900963499	10.0698961874	14.4719438973	11.1548577142	9.12208864023	9.06779621337	9.23418457669	8.88348284866	1.75672405273	7.66465667239	8.54331436887	15.442074539	24.9701921795	17.3733178835	10.6809354612	17.9665430323
108B	15.887888314	8.84829656379	2.21716235778	0.0	0.0	12.145211039	8.9752144442	12.1246081364	9.11998483968	4.05187083477	4.6281520223	7.53721185584	11.1793249632	9.1134339168	8.53255208111	12.9454237744	12.2853307793	12.6618338217	12.5781220282	11.6991481968	9.23900160699	9.83653578868	11.1445700669	10.5633881889	9.29840997656	11.0140016722	11.4010562011	9.49458761438	10.521282257	9.92139774419	11.4338608227	8.41458546178	11.982188072	10.1035234024	9.40547506005	11.9768873252	11.0982135361	9.59580187367	8.08063841471	10.3820126364	7.92521651862	1.53411612901	4.21264348471	9.40887553916	8.81749222399	16.9431869863	10.5481360402	8.59481085223	15.3550632487
109B	18.4338684318	19.1333440933	13.5079682776	6.40154580362	11.6018172101	29.3522779819	17.2388502033	28.4561605879	15.7515923848	13.6695034522	15.5002654371	10.5867876034	13.993293936	12.4936588054	10.3480630099	15.63952145	17.7757554968	17.4124476312	16.3990383272	17.1090009476	13.1104540223	13.8926551368	16.7589255538	14.4488690371	12.1062264333	15.7420506024	16.4026389998	12.9341110815	13.7673967386	13.4029636628	16.8121254915	10.7818540416	15.6596402082	14.0289405948	14.3701493323	16.0837544324	14.6760264699	13.6101823711	13.8512924103	13.1314279402	14.5954164121	3.21513058381	8.28532769253	14.413402412	10.7514283582	23.9768788617	16.3111369072	14.4139425129	19.2291669929
126B	23.3012462016	25.1319892292	21.0245272091	6.53187910633	13.8828413402	22.8011087576	13.2263607518	15.4339429587	10.1797834562	7.57405650792	8.79312676481	6.25327699282	10.1688708512	7.20921647018	11.9988816477	11.5928240867	11.2742563287	11.011905021	12.44072405	10.8999209074	8.64309025568	9.59664407697	12.1209988946	12.0267536693	10.3116559106	12.643315854	12.1573742447	9.97983713228	9.80254273093	8.92240097991	12.2020639606	8.00338012089	11.8942670856	10.9148017324	9.34704776215	13.0805522866	9.68883433124	8.65591610968	7.6185808813	9.00367862914	9.02519677456	1.91072155722	3.94804822917	8.08463414976	8.59934535411	23.8920858172	12.7053901528	9.26723457507	16.0456393498
128B	18.3071270914	20.2850510891	15.6075620414	1.51154167883	7.38827962534	36.0947772107	17.2119757861	14.5436469864	10.6964634916	10.8849268504	8.64058831549	7.03847545529	11.6404536567	8.80945929412	9.19307949417	7.19455212156	6.50826102212	6.57000142327	8.81897658916	7.29687175868	5.76483129053	5.52365675912	8.10444736158	9.55365598721	13.1465220193	9.56899521728	6.68720708597	9.1082256622	5.16876275361	9.14622511861	16.7892754112	7.6847799708	6.2979741222	14.7441028343	5.20369436397	12.9107859422	5.20634386734	4.01103436179	6.97178466623	5.63134512679	4.84942787242	2.43154686598	4.0279075149	4.77234824116	11.4044038226	19.4216267439	18.5960275456	8.72477977158	14.2966853817
142B	0.000888726786062	0.0	0.0	0.0	0.0	12.7506237946	1.69520594774	14.8575122277	11.2051683104	12.7328290606	5.84055085131	13.8151568977	16.4785094888	16.7439156245	10.9481040875	15.11045599	14.8034614804	14.6757877983	15.9254184528	16.1942179089	15.3370207255	14.4461125191	15.5288443229	14.7256776883	16.5455477662	18.2942591061	14.0570723685	15.1510142488	13.7862126821	17.1833506235	18.2721823248	16.1743831429	14.9383055719	18.2522667654	13.2499670584	15.9110574359	13.1190616425	14.1490151942	17.4374254926	13.1469353462	11.6362613966	2.4871625058	16.288584535	14.8125305333	14.8263461952	15.7024692196	18.8747592841	16.7034583574	15.3749128039
144B	18.1459422573	26.5937612789	15.0885943781	9.63234183548	12.4162106933	26.860604959	10.0797125583	8.21644009639	6.3085506848	6.97374364416	8.63623983235	5.44767235999	8.43002944289	5.49320452919	9.35148385714	9.20150226458	8.71614993329	7.00142903348	9.13217438884	6.10628717939	4.84271228272	5.40208298957	7.08156793935	9.62833775027	9.72472180193	8.58584555962	6.6089714796	7.9953001892	5.51356816266	7.50548616296	12.7964843879	5.03284913	7.57281199603	9.12485263302	5.19838945372	11.0074019053	6.84303886197	3.49299235237	4.66985020315	5.05086751354	7.02333709985	0.828902844151	0.633789490942	3.92571956347	8.82734910031	23.697892437	13.2432258973	5.94492254452	15.8117893722
178B	24.7344716239	14.9800923092	8.67529831798	3.60841011361	7.97643286548	27.9719419613	7.75163190274	12.0916909426	8.18877519878	5.08471222893	7.57166381808	8.20109741983	11.9479165404	8.10420202107	8.22696953714	13.5754045783	11.7713131951	11.9654222789	12.4321661871	9.3111885817	8.28439745298	9.61547014373	10.5343167972	11.1298756584	10.769621203	11.2671933986	10.2847804535	9.59378121589	8.71012791697	9.85804966155	11.4265183528	8.33768764881	14.1088521703	10.9896933429	11.9459613541	13.8841876159	12.295257672	9.9196152974	8.35205599516	9.05083050875	9.25580679112	4.45509674935	4.90810888359	9.33769727126	9.99600397403	29.6062049472	15.8943465483	9.90270066184	20.4781218422
[truncated: 3,463 more columns]
