# Supplementary material for: Expansion of intestinal Prevotella copri correlates with enhanced susceptibility to arthritis
Source: eLife. 2013 Nov 5;2:e01202. doi: 10.7554/eLife.01202 (PMC3816614; doi:10.7554/eLife.01202)
Supplement: Figure 3—source data 1. — DOI: http://dx.doi.org/10.7554/eLife.01202.015 [file elife01202s005.zip › Figure_3/Panel_A/20130325_pcopri_markers.var.b6]

100334185	Prevotella_copri_pseudochrom	100.00	915	0	0	1	915	664	1578	0.0	1690
100334184	Prevotella_copri_pseudochrom	100.00	915	0	0	1	915	1640	2554	0.0	1690
100334203	Prevotella_copri_pseudochrom	100.00	984	0	0	1	984	2588	3571	0.0	1818
100334275	Prevotella_copri_pseudochrom	100.00	1479	0	0	1	1479	3603	5081	0.0	2732
100334042	Prevotella_copri_pseudochrom	100.00	438	0	0	1	438	71757	71320	0.0	809
100334282	Prevotella_copri_pseudochrom	100.00	1599	0	0	1	1599	73427	71829	0.0	2953
100334297	Prevotella_copri_pseudochrom	100.00	1938	0	0	1	1938	75429	73492	0.0	3579
100334315	Prevotella_copri_pseudochrom	100.00	3741	0	0	1	3741	86480	82740	0.0	6909
100334127	Prevotella_copri_pseudochrom	100.00	702	0	0	1	702	87242	87943	0.0	1297
100334227	Prevotella_copri_pseudochrom	100.00	1164	0	0	1	1164	123646	122483	0.0	2150
100334167	Prevotella_copri_pseudochrom	100.00	855	0	0	1	855	125261	124407	0.0	1580
100334155	Prevotella_copri_pseudochrom	100.00	810	0	0	1	810	1022128	1021319	0.0	1496
100334206	Prevotella_copri_pseudochrom	100.00	993	0	0	1	993	1023077	1022085	0.0	1834
100334253	Prevotella_copri_pseudochrom	100.00	1305	0	0	1	1305	1024690	1023386	0.0	2410
100334220	Prevotella_copri_pseudochrom	100.00	1095	0	0	1	1095	1025875	1024781	0.0	2023
100334235	Prevotella_copri_pseudochrom	100.00	1197	0	0	1	1197	1027073	1025877	0.0	2211
100334099	Prevotella_copri_pseudochrom	100.00	612	0	0	1	612	1029323	1028712	0.0	1131
100334093	Prevotella_copri_pseudochrom	100.00	597	0	0	1	597	1029955	1029359	0.0	1103
100334178	Prevotella_copri_pseudochrom	100.00	909	0	0	1	909	1060615	1061523	0.0	1679
100334094	Prevotella_copri_pseudochrom	100.00	597	0	0	1	597	1101445	1102041	0.0	1103
100334307	Prevotella_copri_pseudochrom	100.00	2469	0	0	1	2469	1161609	1164077	0.0	4560
100334255	Prevotella_copri_pseudochrom	100.00	1332	0	0	1	1332	1168645	1167314	0.0	2460
100334236	Prevotella_copri_pseudochrom	100.00	1200	0	0	1	1200	1171889	1170690	0.0	2217
100334059	Prevotella_copri_pseudochrom	100.00	507	0	0	1	507	1543284	1543790	0.0	937
100334176	Prevotella_copri_pseudochrom	100.00	906	0	0	1	906	1603802	1604707	0.0	1674
100334266	Prevotella_copri_pseudochrom	100.00	1383	0	0	1	1383	1612606	1611224	0.0	2555
100334294	Prevotella_copri_pseudochrom	100.00	1812	0	0	1	1812	1614477	1612666	0.0	3347
100334110	Prevotella_copri_pseudochrom	100.00	660	0	0	1	660	1615129	1614470	0.0	1219
100334300	Prevotella_copri_pseudochrom	100.00	2061	0	0	1	2061	1619392	1617332	0.0	3807
100334283	Prevotella_copri_pseudochrom	100.00	1608	0	0	1	1608	1621181	1619574	0.0	2970
100334057	Prevotella_copri_pseudochrom	100.00	486	0	0	1	486	1622553	1622068	0.0	898
100334303	Prevotella_copri_pseudochrom	100.00	2274	0	0	1	2274	1622981	1625254	0.0	4200
100334068	Prevotella_copri_pseudochrom	100.00	534	0	0	1	534	1626168	1626701	0.0	987
100334272	Prevotella_copri_pseudochrom	100.00	1425	0	0	1	1425	1634906	1636330	0.0	2632
100334177	Prevotella_copri_pseudochrom	100.00	906	0	0	1	906	1636379	1637284	0.0	1674
100334041	Prevotella_copri_pseudochrom	100.00	429	0	0	1	429	1637333	1637761	0.0	793
100334193	Prevotella_copri_pseudochrom	100.00	960	0	0	1	960	1637758	1638717	0.0	1773
100334288	Prevotella_copri_pseudochrom	100.00	1737	0	0	1	1737	1695100	1693364	0.0	3208
100334205	Prevotella_copri_pseudochrom	100.00	988	0	0	1	988	2633762	2632775	0.0	1825
100334240	Prevotella_copri_pseudochrom	100.00	1218	0	0	1	1218	2636863	2635646	0.0	2250
100334032	Prevotella_copri_pseudochrom	100.00	414	0	0	1	414	2637970	2637557	0.0	765
100334037	Prevotella_copri_pseudochrom	100.00	420	0	0	1	420	2640325	2639906	0.0	776
100334258	Prevotella_copri_pseudochrom	100.00	1356	0	0	1	1356	2917985	2919340	0.0	2505
100334244	Prevotella_copri_pseudochrom	100.00	1254	0	0	1	1254	2919795	2921048	0.0	2316
100334045	Prevotella_copri_pseudochrom	100.00	447	0	0	1	447	2923915	2924361	0.0	826
100334106	Prevotella_copri_pseudochrom	100.00	641	0	0	1	641	2924747	2925387	0.0	1184
100334293	Prevotella_copri_pseudochrom	100.00	1809	0	0	1	1809	3015076	3016884	0.0	3341
100334217	Prevotella_copri_pseudochrom	100.00	1050	0	0	1	1050	3016905	3017954	0.0	1940
100334224	Prevotella_copri_pseudochrom	100.00	1143	0	0	1	1143	3017977	3019119	0.0	2111
100334277	Prevotella_copri_pseudochrom	100.00	1512	0	0	1	1512	3019192	3020703	0.0	2793
100334319	Prevotella_copri_pseudochrom	100.00	5266	0	0	1	5266	3020690	3025955	0.0	9725
100334248	Prevotella_copri_pseudochrom	100.00	1275	0	0	1	1275	3371515	3372789	0.0	2355
100334242	Prevotella_copri_pseudochrom	100.00	1224	0	0	1	1224	3378198	3379421	0.0	2261
100334077	Prevotella_copri_pseudochrom	100.00	555	0	0	1	555	3379960	3379406	0.0	1026
100334055	Prevotella_copri_pseudochrom	100.00	483	0	0	1	483	3380432	3380914	0.0	893
100334247	Prevotella_copri_pseudochrom	100.00	1275	0	0	1	1275	3380921	3382195	0.0	2355
100334179	Prevotella_copri_pseudochrom	100.00	909	0	0	1	909	3382167	3383075	0.0	1679
100334056	Prevotella_copri_pseudochrom	100.00	486	0	0	1	486	3383137	3383622	0.0	898
100334065	Prevotella_copri_pseudochrom	100.00	519	0	0	1	519	3383619	3384137	0.0	959
100334174	Prevotella_copri_pseudochrom	100.00	897	0	0	1	897	3384819	3385715	0.0	1657
100334090	Prevotella_copri_pseudochrom	100.00	588	0	0	1	588	3469013	3468426	0.0	1086
