# Supplementary material for: Expansion of intestinal Prevotella copri correlates with enhanced susceptibility to arthritis
Source: eLife. 2013 Nov 5;2:e01202. doi: 10.7554/eLife.01202 (PMC3816614; doi:10.7554/eLife.01202)
Supplement: Figure 3—source data 1. — DOI: http://dx.doi.org/10.7554/eLife.01202.015 [file elife01202s005.zip › Figure_3/Panel_B/20121026_pcopri_var_markers.no_zeros.hmp_rep.tab]

100334082	100334090	100334093	100334094	100334097	100334099	100334101	100334102	100334105	100334106	100334110	100334114	100334127	100334128	100334134	100334146	100334147	100334152	100334153	100334155	100334158	100334160	100334162	100334163	100334167	100334168	100334172	100334173	100334174	100334176	100334177	100334178	100334179	100334184	100334185	100334192	100334193	100334194	100334203	100334205	100334206	100334214	100334216	100334217	100334220	100334224	100334226	100334227	100334228	100334229
B_SRS013687	1	-1	1	1	-1	1	1	1	1	1	1	1	1	1	-1	-1	1	-1	-1	-1	-1	1	-1	1	1	1	-1	1	-1	1	1	-1	1	1	1	1	1	1	1	1	-1	1	1	-1	1	-1	1	-1	-1
E_SRS022609	-1	1	1	-1	-1	1	1	1	1	-1	-1	1	1	1	-1	-1	1	-1	-1	-1	-1	1	-1	1	-1	1	-1	1	-1	-1	-1	-1	1	-1	-1	1	-1	-1	-1	-1	-1	1	1	1	-1	-1	1	-1	-1
B_SRS023914	1	-1	1	1	-1	1	1	1	1	1	-1	1	1	1	-1	-1	1	-1	-1	-1	-1	1	-1	1	1	1	-1	1	-1	1	1	-1	1	1	1	1	1	1	1	1	-1	1	1	-1	1	-1	1	-1	-1
A_SRS013521	1	-1	-1	1	-1	-1	1	1	1	-1	-1	1	1	1	-1	-1	1	-1	-1	1	-1	1	-1	1	1	1	-1	1	-1	1	1	1	-1	1	1	1	1	1	1	1	1	1	1	-1	1	-1	1	-1	-1
D_SRS011271	1	-1	1	1	-1	1	1	1	1	1	-1	1	1	1	-1	-1	-1	-1	-1	-1	-1	1	-1	1	1	1	-1	1	1	1	-1	-1	-1	1	1	1	-1	1	1	1	-1	1	1	1	-1	1	1	1	-1
E_SRS011134	-1	1	1	-1	-1	1	1	1	1	-1	-1	1	1	1	-1	-1	1	-1	-1	-1	-1	1	-1	1	-1	1	-1	1	-1	-1	-1	-1	1	-1	-1	1	-1	-1	-1	-1	-1	1	1	-1	-1	-1	1	-1	-1
D_SRS023526	1	-1	1	1	-1	1	1	1	1	1	-1	1	1	1	-1	-1	-1	-1	-1	-1	-1	1	-1	1	1	1	-1	1	1	1	-1	-1	-1	1	1	1	-1	1	1	1	-1	1	1	1	-1	1	1	1	-1
A_SRS078176	1	-1	-1	1	-1	-1	1	1	1	-1	-1	1	1	1	-1	-1	1	-1	-1	1	-1	1	-1	1	1	1	-1	1	-1	1	1	1	-1	1	1	1	1	1	1	1	1	1	1	-1	1	-1	1	-1	-1
C_SRS015782	1	1	1	1	-1	1	1	1	1	1	-1	1	1	1	-1	-1	1	-1	-1	-1	-1	1	-1	1	1	1	-1	1	1	1	-1	-1	-1	-1	-1	1	-1	1	-1	1	-1	1	-1	1	1	1	1	-1	-1
C_SRS047044	1	1	1	1	-1	1	1	1	1	1	-1	1	1	1	-1	-1	1	-1	-1	-1	-1	1	-1	1	1	1	-1	1	1	1	-1	-1	-1	-1	-1	1	-1	1	-1	1	-1	1	-1	1	1	1	1	-1	-1
A_SRS049995	1	-1	-1	1	-1	-1	1	1	1	-1	-1	1	1	1	-1	-1	-1	-1	-1	1	-1	1	-1	1	1	1	-1	1	-1	1	1	1	-1	1	1	1	1	1	1	1	1	1	1	-1	1	-1	1	-1	-1
[truncated: 66 more columns]
