# Supplementary material for: Expansion of intestinal Prevotella copri correlates with enhanced susceptibility to arthritis
Source: eLife. 2013 Nov 5;2:e01202. doi: 10.7554/eLife.01202 (PMC3816614; doi:10.7554/eLife.01202)
Supplement: Figure 3—source data 1. — DOI: http://dx.doi.org/10.7554/eLife.01202.015 [file elife01202s005.zip › Figure_3/Panel_B/20121026_pcopri_var_markers.no_zeros.hmp_rep.variable.tab]

sample	100334082	100334090	100334093	100334094	100334099	100334106	100334110	100334147	100334155	100334167	100334174	100334176	100334177	100334178	100334179	100334184	100334185	100334193	100334194	100334203	100334205	100334206	100334216	100334217	100334220	100334224	100334227	100334229	100334235	100334236	100334240	100334242	100334244	100334247	100334248	100334253	100334255	100334258	100334259	100334272	100334275	100334276	100334277	100334278	100334282	100334283	100334286	100334288	100334294
A_SRS078176	1	-1	-1	1	-1	-1	-1	1	1	1	-1	1	1	1	-1	1	1	1	1	1	1	1	1	-1	1	-1	-1	1	1	1	-1	-1	1	-1	1	1	1	1	-1	1	-1	-1	-1	-1	-1	-1	1	-1	-1
A_SRS049995	1	-1	-1	1	-1	-1	-1	-1	1	1	-1	1	1	1	-1	1	1	1	1	1	1	1	1	-1	1	-1	-1	1	1	1	-1	-1	1	-1	1	1	1	1	1	1	-1	-1	-1	-1	-1	-1	1	-1	-1
A_SRS013521	1	-1	-1	1	-1	-1	-1	1	1	1	-1	1	1	1	-1	1	1	1	1	1	1	1	1	-1	1	-1	-1	1	1	-1	-1	-1	1	-1	-1	1	1	1	-1	1	-1	-1	-1	-1	-1	-1	1	-1	-1
B_SRS013687	1	-1	1	1	1	1	1	1	-1	1	-1	1	1	-1	1	1	1	1	1	1	1	-1	1	-1	1	-1	-1	1	1	1	-1	1	-1	1	1	1	1	1	1	1	1	-1	-1	1	-1	1	1	1	1
B_SRS023914	1	-1	1	1	1	1	-1	1	-1	1	-1	1	1	-1	1	1	1	1	1	1	1	-1	1	-1	1	-1	-1	1	1	1	-1	1	-1	1	1	1	1	1	1	1	1	-1	-1	1	-1	-1	1	1	-1
C_SRS015782	1	1	1	1	1	1	-1	1	-1	1	1	1	-1	-1	-1	-1	-1	-1	1	-1	1	-1	-1	1	1	1	-1	1	1	-1	1	1	-1	-1	-1	1	-1	-1	1	-1	-1	1	1	1	-1	-1	1	1	-1
C_SRS047044	1	1	1	1	1	1	-1	1	-1	1	1	1	-1	-1	-1	-1	-1	-1	1	-1	1	-1	-1	1	1	1	-1	1	1	-1	1	1	-1	-1	-1	1	-1	-1	1	-1	-1	1	1	1	-1	-1	1	1	-1
D_SRS011271	1	-1	1	1	1	1	-1	-1	-1	1	1	1	-1	-1	-1	1	1	-1	1	1	1	-1	1	1	-1	1	1	1	-1	-1	-1	1	-1	-1	-1	-1	1	-1	1	-1	-1	1	1	1	-1	-1	1	1	-1
D_SRS023526	1	-1	1	1	1	1	-1	-1	-1	1	1	1	-1	-1	-1	1	1	-1	1	1	1	-1	1	1	-1	1	1	1	-1	-1	-1	1	-1	-1	-1	-1	1	-1	1	-1	-1	1	1	1	-1	-1	1	1	-1
E_SRS022609	-1	1	1	-1	1	-1	-1	1	-1	-1	-1	-1	-1	-1	1	-1	-1	-1	-1	-1	-1	-1	1	1	-1	-1	-1	-1	-1	-1	1	1	-1	1	-1	-1	-1	-1	1	-1	-1	1	-1	1	1	-1	-1	1	-1
E_SRS011134	-1	1	1	-1	1	-1	-1	1	-1	-1	-1	-1	-1	-1	1	-1	-1	-1	-1	-1	-1	-1	1	-1	-1	-1	-1	-1	-1	-1	1	1	-1	1	-1	-1	-1	-1	1	-1	-1	1	-1	1	1	-1	-1	1	-1
[truncated: 21 more columns]
