# Supplementary material for: Expansion of intestinal Prevotella copri correlates with enhanced susceptibility to arthritis
Source: eLife. 2013 Nov 5;2:e01202. doi: 10.7554/eLife.01202 (PMC3816614; doi:10.7554/eLife.01202)
Supplement: Figure 3—source data 1. — DOI: http://dx.doi.org/10.7554/eLife.01202.015 [file elife01202s005.zip › Figure_3/Panel_B/20121026_pcopri_var_markers.no_zeros.tab]

MH0023	X009B_FE	V1_UC.21	MH0026	O2_UC.17	SRS015794	SRS013687	V1_CD.2	MH0009	SRS011586	MH0046	SRS019582	X040B_F	MH0001	MH0065	MH0064	MH0005	MH0007	MH0006	SRS022609	X052B_FE	X082B_FE	X088B_FE	MH0049	SRS024132	SRS050752	SRR203325	SRS023914	X20762	SRS013521	X053B	SRS011271	SRS011134	SRS023526	SRS078176	SRS053398	MH0034	X089B_2	X028B_FE	MH0030	MH0031	MH0032	SRS019910	SRS015782	MH0063	X037B_FE	O2_UC.16	X031B_FE	X107B	O2_UC.24
100334082	1	1	1	1	1	1	1	1	-1	1	1	1	1	1	-1	1	1	1	1	-1	1	1	1	1	1	1	1	1	1	1	1	1	-1	1	1	1	1	1	1	1	1	1	1	1	1	1	1	1	1
100334090	-1	-1	-1	-1	-1	1	-1	-1	-1	-1	-1	-1	-1	-1	-1	-1	-1	-1	-1	1	-1	-1	-1	-1	-1	-1	1	-1	-1	-1	1	-1	1	-1	-1	-1	1	-1	-1	-1	1	-1	-1	1	1	-1	-1	-1	-1
100334093	1	-1	-1	-1	-1	1	1	-1	-1	1	1	1	-1	1	1	1	1	-1	-1	1	1	1	1	1	1	1	1	1	-1	-1	1	1	1	1	-1	1	1	1	-1	1	1	1	1	1	-1	1	1	1	1
100334094	1	1	1	-1	1	1	1	-1	-1	1	1	1	-1	1	1	1	1	1	1	-1	1	1	1	1	1	1	1	1	1	1	1	1	-1	1	1	1	1	1	1	1	1	1	1	1	1	1	1	1	1
100334097	-1	-1	-1	-1	-1	-1	-1	-1	-1	-1	-1	-1	-1	-1	-1	-1	-1	-1	-1	-1	-1	-1	-1	-1	-1	-1	-1	-1	-1	-1	-1	-1	-1	-1	-1	-1	-1	-1	-1	-1	-1	-1	-1	-1	-1	-1	-1	-1	-1
100334099	1	-1	-1	-1	-1	1	1	-1	-1	1	1	1	-1	1	1	1	1	-1	-1	1	1	1	1	1	1	1	1	1	-1	-1	1	1	1	1	-1	1	1	1	-1	1	1	1	1	1	-1	1	1	1	1
100334101	1	1	1	1	1	1	1	1	1	1	1	1	1	1	1	1	-1	1	1	1	1	1	1	1	1	1	1	1	1	1	1	1	1	1	1	1	1	1	1	1	1	1	1	1	1	1	1	1	1
100334102	1	1	1	1	1	1	1	1	1	1	1	1	1	1	1	1	1	1	1	1	1	1	1	1	1	1	1	1	1	1	1	1	1	1	1	1	1	1	-1	1	1	1	1	1	1	1	1	1	1
100334105	1	1	1	1	1	1	1	-1	1	1	1	1	1	1	1	1	1	1	1	1	1	1	1	1	1	1	1	1	1	1	1	1	1	1	1	1	1	1	1	1	1	1	1	1	1	1	1	1	1
100334106	-1	-1	-1	-1	-1	1	1	-1	1	1	-1	1	1	1	1	-1	-1	-1	-1	-1	-1	1	-1	1	1	1	1	1	-1	-1	-1	1	-1	1	-1	1	-1	-1	-1	1	1	1	-1	1	-1	-1	-1	-1	-1
100334110	-1	-1	-1	-1	-1	-1	1	-1	-1	-1	-1	-1	-1	-1	-1	-1	-1	-1	-1	-1	1	-1	1	-1	-1	-1	-1	-1	-1	-1	-1	-1	-1	-1	-1	-1	-1	-1	-1	-1	-1	-1	-1	-1	-1	-1	-1	-1	-1
100334114	1	1	1	1	1	1	1	-1	1	1	1	1	1	1	1	1	1	1	1	1	1	1	1	1	1	1	1	1	1	1	1	1	1	1	1	1	1	1	1	1	1	1	1	1	1	1	1	1	1
100334127	-1	1	1	1	1	1	1	1	1	1	1	1	1	1	1	1	1	-1	1	1	1	1	1	1	-1	1	1	1	1	1	1	1	1	1	1	1	1	1	1	1	1	1	1	1	1	1	1	1	1
100334128	1	1	1	1	1	1	1	1	1	1	1	1	1	1	1	1	-1	1	1	1	1	1	1	1	1	1	1	1	1	1	1	1	1	1	1	1	1	1	1	1	1	1	1	1	1	1	1	1	1
100334134	-1	-1	-1	-1	-1	-1	-1	-1	-1	-1	-1	-1	-1	-1	-1	-1	-1	-1	-1	-1	-1	-1	-1	-1	-1	-1	-1	-1	-1	-1	-1	-1	-1	-1	-1	-1	-1	-1	-1	-1	-1	-1	-1	-1	-1	-1	-1	-1	-1
100334146	-1	-1	-1	1	-1	-1	-1	-1	-1	-1	-1	-1	-1	-1	-1	-1	-1	-1	-1	-1	1	-1	-1	-1	-1	-1	-1	-1	-1	-1	-1	-1	-1	-1	-1	-1	-1	-1	-1	-1	-1	-1	-1	-1	-1	-1	-1	-1	-1
100334147	-1	1	1	1	-1	1	1	1	1	1	1	1	1	-1	1	1	1	1	-1	1	1	1	1	1	1	1	-1	1	1	1	1	-1	1	-1	1	1	1	1	1	1	1	1	1	1	1	1	1	1	1
100334152	-1	-1	-1	-1	-1	-1	-1	-1	-1	-1	-1	-1	-1	-1	-1	-1	-1	-1	-1	-1	1	-1	1	-1	-1	-1	-1	-1	-1	-1	-1	-1	-1	-1	-1	-1	-1	-1	-1	-1	-1	-1	-1	-1	-1	-1	-1	-1	-1
100334153	-1	-1	-1	-1	-1	-1	-1	-1	-1	-1	-1	-1	-1	-1	1	-1	-1	-1	-1	-1	-1	-1	-1	-1	-1	-1	-1	-1	-1	-1	-1	-1	-1	-1	-1	-1	-1	-1	-1	-1	-1	1	-1	-1	-1	-1	-1	-1	-1
100334155	-1	1	-1	-1	-1	-1	-1	-1	-1	-1	1	-1	-1	-1	-1	-1	-1	-1	-1	-1	-1	-1	-1	-1	-1	-1	-1	-1	-1	1	-1	-1	-1	-1	1	-1	-1	1	-1	-1	-1	-1	-1	-1	-1	-1	-1	1	1
100334158	-1	-1	-1	-1	-1	-1	-1	-1	-1	-1	-1	-1	-1	-1	-1	-1	-1	-1	-1	-1	-1	-1	-1	-1	-1	-1	-1	-1	-1	-1	-1	-1	-1	-1	-1	-1	-1	-1	-1	-1	-1	-1	-1	-1	-1	-1	-1	-1	-1
100334160	1	1	1	1	1	1	1	1	1	1	1	1	-1	1	1	1	1	1	1	1	1	1	1	1	1	1	1	1	1	1	1	1	1	1	1	1	1	1	1	1	1	1	1	1	1	1	1	1	1
100334162	-1	-1	-1	-1	1	-1	-1	-1	-1	-1	1	-1	-1	-1	-1	-1	-1	-1	-1	-1	-1	-1	-1	-1	-1	-1	-1	-1	-1	-1	-1	-1	-1	-1	-1	-1	-1	-1	-1	-1	-1	-1	-1	-1	-1	-1	-1	1	1
100334163	1	1	1	1	1	1	1	-1	1	1	1	1	1	1	1	1	1	1	1	1	1	1	1	1	1	1	1	1	1	1	1	1	1	1	1	1	1	1	1	1	1	1	1	1	1	1	1	1	1
100334167	-1	1	1	1	1	-1	1	1	-1	-1	1	1	1	-1	-1	-1	-1	1	1	-1	1	1	1	1	-1	-1	1	1	1	1	1	1	-1	1	1	1	-1	1	1	1	-1	-1	-1	1	1	1	1	-1	1
100334168	1	1	-1	1	1	1	1	1	1	1	1	1	1	1	1	1	1	1	1	1	1	1	1	1	1	1	1	1	1	1	1	1	1	1	1	1	1	1	1	1	1	1	1	1	1	1	1	1	1
100334172	-1	-1	-1	-1	-1	-1	-1	-1	-1	-1	-1	-1	-1	-1	-1	-1	-1	-1	-1	-1	-1	-1	-1	-1	-1	-1	-1	-1	-1	-1	-1	-1	-1	-1	-1	-1	-1	-1	-1	-1	-1	-1	-1	-1	-1	-1	-1	-1	-1
100334173	1	1	1	1	1	1	1	1	1	1	1	1	1	1	1	1	-1	1	1	1	1	1	1	1	1	1	1	1	1	1	1	1	1	1	1	1	1	1	1	1	1	1	1	1	1	1	1	1	1
100334174	-1	1	-1	1	-1	-1	-1	-1	-1	1	1	1	-1	-1	1	1	-1	-1	-1	-1	-1	-1	-1	-1	1	1	-1	-1	-1	-1	-1	1	-1	1	-1	1	1	-1	-1	1	1	1	1	1	-1	1	1	-1	-1
100334176	1	1	1	1	1	1	1	1	1	1	1	1	1	1	1	1	1	1	1	-1	1	1	1	1	1	1	1	1	1	1	1	1	-1	1	1	1	1	1	1	1	1	1	1	1	1	1	1	1	1
100334177	-1	-1	-1	1	-1	-1	1	1	-1	-1	-1	-1	1	-1	-1	-1	-1	-1	-1	-1	1	-1	-1	-1	-1	-1	-1	1	-1	1	1	-1	-1	-1	1	-1	-1	1	1	-1	-1	-1	-1	-1	-1	-1	-1	1	-1
100334178	-1	-1	-1	-1	-1	-1	-1	-1	-1	1	1	-1	-1	-1	-1	-1	-1	-1	-1	-1	1	-1	-1	-1	1	-1	-1	-1	-1	1	1	-1	-1	-1	1	-1	-1	1	-1	-1	-1	-1	-1	-1	1	1	-1	1	1
100334179	-1	1	-1	-1	1	-1	1	-1	1	-1	-1	-1	-1	-1	1	-1	-1	-1	-1	1	-1	-1	-1	-1	-1	-1	-1	1	1	-1	-1	-1	1	-1	-1	-1	-1	-1	-1	1	-1	-1	-1	-1	-1	-1	1	1	1
100334184	1	1	-1	1	1	-1	1	1	1	-1	-1	-1	1	-1	-1	-1	-1	1	1	-1	1	1	1	1	-1	-1	-1	1	1	1	1	1	-1	1	1	-1	-1	1	1	1	1	-1	-1	-1	1	1	1	1	1
100334185	1	1	1	1	1	-1	1	1	1	-1	1	-1	1	-1	-1	-1	1	1	1	-1	1	1	1	1	-1	-1	-1	1	1	1	1	1	-1	1	1	-1	-1	1	1	1	1	-1	1	-1	1	1	1	1	1
100334192	1	1	1	-1	-1	1	1	-1	1	1	1	1	1	1	1	1	1	1	1	1	1	1	1	1	1	1	1	1	1	1	1	1	1	1	1	1	1	1	1	1	1	1	1	1	1	1	1	1	1
100334193	-1	-1	-1	1	-1	-1	1	1	-1	-1	-1	-1	1	-1	-1	-1	-1	-1	-1	-1	1	-1	-1	-1	-1	-1	-1	1	-1	1	1	-1	-1	-1	1	-1	-1	1	1	1	-1	-1	-1	-1	-1	-1	-1	1	-1
100334194	1	1	1	1	1	1	1	1	-1	1	1	1	1	1	1	1	1	1	1	-1	1	1	1	1	1	1	1	1	1	1	1	1	-1	1	1	1	1	1	1	1	1	1	1	1	1	1	1	1	1
100334203	-1	1	-1	1	1	-1	1	1	1	-1	-1	-1	1	-1	-1	-1	-1	1	1	-1	1	1	1	1	-1	-1	-1	1	1	1	1	1	-1	1	1	-1	-1	1	1	1	1	-1	-1	-1	1	1	1	1	1
100334205	1	1	1	1	1	1	1	1	1	1	1	1	1	1	1	1	1	1	1	-1	1	1	1	1	1	1	1	1	1	1	1	1	-1	1	1	1	1	1	1	1	1	1	1	1	1	1	1	1	1
100334206	-1	1	-1	-1	-1	-1	-1	-1	-1	-1	1	-1	-1	-1	-1	-1	-1	-1	-1	-1	1	-1	-1	-1	-1	-1	-1	-1	-1	1	-1	-1	-1	-1	1	-1	-1	-1	-1	-1	-1	-1	-1	-1	-1	-1	-1	1	1
100334214	1	1	1	1	1	1	1	-1	1	1	1	1	1	1	1	1	1	1	1	1	1	1	1	1	1	1	1	1	1	1	1	1	1	1	1	1	1	1	1	1	1	1	1	1	1	1	1	1	1
100334216	-1	1	1	1	1	1	1	1	1	1	1	1	1	-1	1	1	-1	1	1	1	1	1	1	1	-1	1	1	1	1	1	1	1	1	1	1	1	1	1	-1	1	1	-1	-1	-1	-1	1	-1	1	1
100334217	1	1	-1	-1	-1	-1	-1	-1	-1	1	1	-1	-1	-1	-1	-1	-1	-1	-1	1	1	-1	-1	-1	-1	-1	-1	-1	1	-1	1	1	-1	1	-1	-1	-1	1	-1	-1	-1	-1	-1	1	1	-1	1	-1	-1
100334220	1	1	1	1	1	1	1	1	1	-1	1	1	-1	-1	-1	-1	-1	1	1	-1	1	1	1	-1	1	-1	-1	1	1	1	1	-1	-1	-1	1	1	1	-1	1	1	1	1	1	1	1	1	1	1	1
100334224	1	1	-1	-1	-1	-1	-1	-1	-1	1	1	-1	-1	-1	-1	-1	-1	-1	-1	-1	1	-1	-1	-1	-1	-1	-1	-1	1	-1	1	1	-1	1	-1	-1	-1	1	-1	-1	-1	-1	-1	1	1	-1	1	-1	-1
100334226	1	1	1	1	1	1	1	-1	1	-1	1	1	1	1	1	1	1	1	1	1	1	1	1	1	1	1	1	1	1	1	1	1	1	1	1	1	1	1	1	1	1	1	1	1	1	1	1	1	1
100334227	-1	1	1	-1	-1	1	-1	1	-1	-1	1	-1	-1	-1	-1	-1	-1	1	1	-1	1	-1	-1	-1	-1	-1	-1	-1	-1	-1	1	1	-1	1	-1	-1	-1	1	1	-1	1	-1	1	-1	1	1	1	1	1
100334228	-1	-1	-1	1	-1	-1	-1	-1	-1	-1	-1	-1	-1	-1	-1	-1	-1	-1	-1	-1	1	-1	-1	-1	-1	-1	-1	-1	-1	-1	-1	-1	-1	-1	-1	-1	-1	-1	-1	-1	-1	-1	-1	-1	-1	-1	-1	-1	-1
100334229	1	1	1	1	1	1	1	1	-1	1	1	1	1	1	1	1	1	1	1	-1	1	1	1	1	1	1	1	1	1	1	1	1	-1	1	1	1	1	1	1	1	1	1	1	1	1	1	1	1	1
100334232	-1	-1	-1	-1	-1	-1	-1	-1	-1	-1	-1	-1	-1	-1	-1	-1	-1	-1	-1	-1	-1	-1	-1	-1	-1	-1	-1	-1	-1	-1	-1	-1	-1	-1	-1	-1	-1	-1	-1	-1	-1	-1	-1	-1	-1	-1	-1	-1	-1
100334233	1	1	1	1	1	1	1	1	1	1	1	1	1	1	1	1	1	1	1	1	1	-1	1	1	-1	1	1	1	1	1	1	1	1	1	1	1	1	1	1	1	1	1	1	1	1	1	1	1	1
100334234	-1	-1	-1	-1	-1	-1	-1	-1	-1	-1	1	-1	-1	-1	-1	-1	-1	-1	-1	-1	-1	-1	-1	-1	-1	-1	-1	-1	-1	-1	-1	-1	-1	-1	-1	-1	-1	-1	-1	-1	-1	-1	-1	-1	1	-1	-1	-1	-1
100334235	1	1	-1	1	1	1	1	1	-1	-1	1	-1	-1	-1	-1	-1	-1	1	1	-1	1	1	1	-1	-1	-1	-1	1	-1	1	1	-1	-1	-1	1	-1	1	-1	1	1	1	1	-1	1	1	-1	1	1	1
100334236	-1	1	-1	1	-1	-1	1	-1	1	-1	1	1	-1	-1	-1	-1	1	1	-1	-1	-1	-1	1	1	-1	-1	-1	1	-1	-1	1	-1	-1	-1	1	-1	-1	1	1	1	1	-1	-1	-1	1	1	1	-1	1
100334240	-1	1	-1	1	1	1	-1	-1	-1	-1	-1	1	-1	-1	1	-1	-1	1	1	1	-1	-1	-1	-1	-1	1	-1	-1	-1	-1	1	-1	1	-1	-1	1	1	-1	1	1	-1	-1	-1	1	1	-1	1	-1	-1
100334242	-1	1	-1	1	1	1	1	1	1	1	1	1	1	1	1	1	1	-1	-1	1	1	1	1	1	1	1	1	1	1	-1	1	1	1	1	-1	1	1	1	-1	1	1	1	1	1	1	1	1	1	1
100334244	1	1	-1	-1	-1	-1	-1	1	-1	1	1	-1	-1	-1	-1	-1	-1	-1	-1	-1	1	-1	1	-1	-1	1	-1	-1	1	1	-1	-1	-1	-1	1	-1	-1	1	-1	-1	1	-1	-1	-1	1	1	1	-1	1
100334247	-1	1	-1	-1	1	-1	1	-1	1	-1	-1	-1	1	-1	1	-1	-1	-1	-1	1	-1	-1	-1	-1	-1	-1	-1	1	1	-1	-1	-1	1	-1	-1	-1	-1	-1	-1	1	-1	-1	-1	-1	-1	1	1	1	1
100334248	-1	-1	-1	1	1	-1	1	1	1	1	-1	-1	-1	-1	-1	-1	1	1	1	-1	1	-1	1	1	-1	-1	1	1	1	-1	-1	-1	-1	-1	1	-1	1	1	1	-1	-1	-1	-1	-1	-1	-1	1	-1	1
100334251	-1	-1	-1	-1	-1	-1	-1	-1	-1	-1	-1	-1	-1	-1	-1	-1	-1	-1	-1	-1	-1	-1	-1	-1	-1	-1	-1	-1	-1	-1	-1	-1	-1	-1	-1	-1	-1	-1	-1	-1	-1	-1	-1	-1	-1	-1	-1	-1	-1
100334253	1	1	1	1	1	1	1	1	1	-1	1	-1	-1	1	-1	-1	1	1	1	-1	1	1	1	-1	1	1	-1	1	1	1	1	-1	-1	-1	1	1	1	1	1	1	1	1	1	1	1	1	1	1	1
100334255	-1	1	1	1	1	-1	1	-1	-1	-1	-1	-1	-1	-1	-1	-1	-1	1	1	-1	1	-1	-1	-1	-1	-1	-1	1	-1	1	1	1	-1	1	1	-1	-1	-1	-1	-1	-1	-1	-1	-1	1	-1	-1	1	1
100334258	1	1	-1	-1	1	-1	1	-1	-1	1	-1	-1	-1	-1	-1	-1	-1	-1	-1	-1	1	-1	1	-1	-1	1	-1	1	1	1	1	-1	-1	-1	1	-1	-1	1	-1	-1	-1	-1	-1	-1	1	-1	-1	-1	-1
100334259	1	1	-1	-1	1	1	1	1	1	1	1	1	1	1	1	1	1	-1	-1	1	1	-1	1	1	-1	1	1	1	1	-1	1	1	1	1	-1	1	1	1	1	1	1	1	1	1	1	1	1	1	1
100334262	-1	-1	-1	-1	-1	-1	-1	-1	-1	-1	-1	-1	-1	-1	1	-1	-1	-1	-1	-1	-1	-1	-1	-1	-1	-1	-1	-1	-1	-1	-1	-1	-1	-1	-1	-1	-1	-1	-1	1	-1	1	-1	-1	-1	1	-1	-1	-1
100334263	1	1	1	1	1	1	1	-1	1	1	1	1	1	1	1	1	1	1	1	1	1	1	1	1	1	1	1	1	1	1	1	1	1	1	1	1	1	1	1	1	1	1	1	1	1	1	1	1	1
100334266	-1	-1	-1	-1	-1	-1	-1	-1	-1	-1	-1	-1	-1	-1	-1	-1	-1	-1	-1	-1	1	-1	1	-1	-1	-1	-1	-1	-1	-1	-1	-1	-1	-1	-1	-1	-1	-1	-1	-1	-1	-1	-1	-1	-1	-1	-1	-1	-1
100334267	-1	-1	-1	-1	-1	-1	-1	-1	-1	-1	-1	-1	-1	-1	-1	-1	-1	-1	-1	-1	1	-1	1	-1	-1	-1	-1	-1	-1	-1	-1	-1	-1	-1	-1	-1	-1	-1	-1	-1	-1	-1	-1	-1	-1	-1	-1	-1	-1
100334272	-1	-1	-1	1	-1	-1	1	1	-1	-1	-1	-1	1	-1	-1	-1	-1	-1	-1	-1	1	-1	-1	-1	-1	-1	-1	1	-1	1	1	-1	-1	-1	1	-1	-1	1	1	-1	-1	-1	-1	-1	-1	-1	-1	1	-1
100334275	-1	1	-1	1	1	-1	1	1	1	-1	-1	-1	1	-1	-1	-1	-1	1	1	-1	1	1	1	-1	-1	-1	-1	1	1	-1	1	-1	-1	-1	-1	-1	-1	1	-1	-1	-1	-1	-1	-1	1	1	1	1	1
100334276	1	1	-1	-1	-1	-1	-1	-1	-1	1	1	-1	-1	-1	-1	-1	-1	-1	-1	1	1	-1	-1	-1	-1	1	-1	-1	1	-1	1	1	1	1	-1	-1	-1	1	-1	-1	-1	-1	-1	1	1	-1	1	1	-1
100334277	1	1	-1	-1	-1	-1	-1	-1	-1	1	1	-1	-1	-1	-1	-1	-1	-1	-1	-1	1	-1	-1	-1	-1	-1	-1	-1	1	-1	1	1	-1	1	-1	-1	-1	1	-1	-1	-1	-1	-1	1	1	-1	1	-1	-1
100334278	1	-1	-1	-1	1	1	1	1	-1	1	1	1	1	1	1	1	-1	-1	-1	1	1	-1	1	1	-1	1	1	1	1	-1	1	1	1	1	-1	1	1	1	1	1	1	1	1	1	1	1	1	1	1
100334282	-1	-1	-1	-1	-1	-1	-1	1	-1	-1	-1	-1	-1	-1	-1	-1	-1	-1	-1	1	-1	-1	-1	-1	-1	-1	-1	-1	-1	-1	1	-1	1	-1	-1	-1	-1	-1	-1	-1	-1	-1	-1	-1	-1	-1	1	1	1
100334283	-1	-1	-1	-1	-1	-1	1	-1	-1	-1	-1	-1	-1	-1	-1	-1	-1	-1	-1	-1	1	-1	1	-1	-1	-1	-1	-1	-1	-1	-1	-1	-1	-1	-1	-1	-1	-1	-1	-1	-1	-1	-1	-1	-1	-1	-1	-1	-1
100334285	1	1	1	1	1	1	1	1	1	1	1	1	1	1	1	1	1	1	1	1	1	1	1	1	1	1	1	1	1	1	-1	1	1	1	1	1	1	1	1	1	1	1	1	1	1	1	1	1	1
100334286	1	1	1	1	1	1	1	1	-1	1	1	1	1	1	1	1	1	1	1	-1	1	1	1	1	1	1	1	1	1	1	1	1	-1	1	1	1	1	1	1	1	1	1	1	1	1	1	1	1	1
100334288	1	-1	-1	-1	1	1	1	1	-1	1	1	1	1	1	1	1	-1	-1	-1	1	1	1	1	-1	-1	1	1	1	1	-1	1	1	1	1	-1	1	1	-1	1	1	1	1	1	1	1	1	1	1	1
100334289	1	1	1	1	1	1	1	1	1	1	1	1	1	1	1	1	1	1	1	1	1	1	1	1	1	1	1	1	1	1	1	1	1	1	1	1	1	1	1	1	1	1	1	1	1	1	1	1	1
100334293	-1	-1	-1	-1	-1	-1	-1	-1	-1	-1	-1	-1	-1	-1	-1	-1	-1	-1	-1	-1	-1	-1	-1	-1	-1	-1	-1	-1	1	-1	-1	-1	-1	-1	-1	-1	-1	-1	-1	-1	-1	-1	-1	-1	-1	-1	-1	-1	-1
100334294	-1	-1	-1	-1	-1	-1	1	-1	-1	-1	-1	-1	-1	-1	-1	-1	-1	-1	-1	-1	1	-1	1	-1	-1	-1	-1	-1	-1	-1	-1	-1	-1	-1	-1	-1	-1	-1	-1	-1	-1	-1	-1	-1	-1	-1	-1	-1	-1
100334296	1	1	1	-1	-1	1	-1	-1	1	1	1	1	1	1	1	1	1	1	1	1	-1	1	1	1	1	1	1	-1	1	1	1	1	1	1	1	1	1	1	-1	1	1	1	1	1	1	1	1	1	1
100334297	-1	-1	-1	-1	-1	-1	-1	1	-1	-1	-1	-1	-1	-1	-1	-1	-1	-1	-1	1	-1	-1	-1	-1	-1	-1	-1	-1	-1	-1	1	-1	1	-1	-1	-1	-1	-1	-1	-1	-1	-1	-1	-1	-1	-1	1	1	1
100334299	1	1	1	1	1	1	1	1	1	1	1	1	1	1	1	1	1	1	1	1	1	1	1	1	1	1	1	1	1	-1	1	1	1	1	-1	1	1	1	1	1	1	1	1	1	1	1	1	1	1
100334300	-1	-1	-1	-1	-1	-1	1	-1	-1	-1	-1	-1	-1	-1	-1	-1	-1	-1	-1	-1	1	-1	1	-1	-1	-1	-1	-1	-1	-1	-1	-1	-1	-1	-1	-1	-1	-1	-1	-1	-1	-1	-1	-1	-1	1	-1	-1	-1
100334303	-1	1	-1	1	1	1	1	-1	1	1	1	1	1	1	1	1	-1	-1	-1	1	1	1	1	1	1	1	-1	1	1	-1	1	1	1	1	-1	1	1	1	-1	1	1	1	-1	1	1	1	1	-1	1
100334304	1	1	1	1	1	1	1	1	1	1	-1	1	1	1	1	1	1	1	1	1	1	1	1	1	1	1	1	1	1	1	1	1	1	1	1	1	1	1	1	1	1	1	1	1	1	1	1	1	1
100334305	-1	-1	-1	-1	-1	-1	-1	-1	-1	-1	-1	-1	-1	-1	-1	-1	-1	-1	-1	-1	-1	-1	-1	-1	-1	-1	-1	-1	-1	-1	-1	-1	-1	-1	-1	-1	1	-1	-1	-1	-1	-1	-1	-1	-1	-1	-1	-1	-1
100334306	-1	-1	-1	-1	-1	-1	-1	-1	-1	-1	-1	-1	-1	-1	-1	-1	-1	-1	-1	-1	-1	-1	-1	-1	-1	-1	-1	-1	-1	-1	-1	-1	-1	-1	-1	-1	1	-1	-1	-1	-1	-1	-1	-1	-1	-1	-1	-1	1
100334307	-1	-1	-1	-1	-1	-1	-1	-1	-1	-1	-1	-1	-1	-1	-1	-1	-1	-1	-1	-1	-1	-1	-1	-1	-1	-1	-1	-1	-1	-1	-1	-1	-1	-1	-1	-1	1	-1	-1	-1	-1	-1	-1	-1	-1	-1	-1	-1	-1
100334310	-1	1	1	1	-1	1	1	-1	1	1	1	1	1	1	1	1	1	1	-1	1	1	1	1	1	1	1	-1	1	1	1	1	-1	1	-1	1	1	1	1	1	1	1	1	1	1	1	1	1	1	1
100334314	1	1	1	1	1	1	1	1	1	1	-1	1	1	1	1	1	1	-1	-1	-1	1	-1	1	1	1	1	1	1	1	1	-1	1	-1	1	1	1	1	1	1	1	1	1	1	1	1	1	1	1	1
100334315	1	1	-1	-1	-1	1	-1	-1	1	1	-1	1	1	1	-1	-1	-1	-1	-1	-1	-1	-1	1	-1	1	1	-1	-1	-1	-1	-1	1	-1	1	-1	1	1	1	-1	1	-1	-1	1	-1	-1	-1	-1	1	-1
100334318	1	1	1	1	1	1	1	-1	1	1	1	1	1	1	1	1	1	1	1	1	1	1	1	1	1	1	1	1	-1	1	1	1	1	1	1	1	1	1	-1	1	1	1	1	1	1	1	1	1	1
100334319	-1	-1	-1	-1	-1	1	-1	-1	-1	-1	1	-1	-1	-1	-1	-1	-1	-1	-1	1	-1	-1	-1	-1	-1	1	-1	1	-1	-1	1	1	1	1	-1	-1	-1	1	-1	-1	-1	-1	-1	-1	-1	-1	-1	1	-1
100334028	-1	-1	-1	-1	-1	-1	-1	-1	-1	-1	1	-1	-1	-1	-1	-1	1	-1	-1	-1	-1	-1	-1	-1	-1	-1	-1	-1	-1	-1	1	-1	-1	-1	-1	-1	-1	-1	-1	-1	-1	-1	-1	-1	-1	-1	-1	1	-1
100334032	1	1	1	1	-1	1	-1	-1	1	1	1	1	1	-1	1	-1	-1	1	-1	-1	1	1	-1	-1	-1	-1	-1	-1	1	1	-1	1	-1	1	1	1	1	1	-1	1	-1	1	1	1	1	1	1	1	1
100334035	1	1	1	1	1	1	1	-1	1	1	1	1	1	1	1	1	1	1	1	1	1	1	1	1	1	1	1	1	1	1	1	1	1	1	1	1	1	1	1	1	1	1	1	1	1	1	1	1	1
100334037	-1	-1	-1	-1	-1	1	1	-1	1	1	-1	1	-1	1	1	-1	-1	-1	-1	-1	-1	1	-1	1	1	1	1	1	-1	-1	-1	-1	-1	-1	-1	1	-1	-1	-1	1	1	1	1	1	-1	-1	-1	-1	1
100334040	1	1	1	1	1	1	1	1	1	1	1	1	1	1	1	1	-1	1	1	1	1	1	1	1	1	1	1	1	1	1	1	1	1	1	1	1	1	1	1	1	1	1	1	1	1	1	1	1	1
100334041	-1	-1	-1	1	-1	-1	1	1	-1	-1	-1	-1	1	-1	-1	-1	-1	-1	-1	-1	1	-1	-1	-1	-1	-1	-1	1	-1	1	1	-1	-1	-1	1	-1	-1	1	1	-1	-1	-1	-1	-1	-1	-1	-1	1	-1
100334042	1	1	1	1	1	1	1	1	1	-1	1	-1	1	-1	1	1	1	-1	-1	1	1	1	1	1	1	1	-1	1	1	1	1	-1	1	-1	1	-1	1	1	1	1	-1	1	1	-1	1	1	1	1	1
100334045	-1	-1	-1	-1	-1	1	1	-1	1	1	-1	1	-1	1	1	-1	-1	-1	-1	-1	-1	1	-1	1	1	1	1	1	-1	-1	-1	1	-1	1	-1	1	-1	-1	-1	1	1	1	-1	1	-1	-1	-1	-1	-1
100334052	-1	-1	1	1	-1	-1	-1	-1	-1	-1	1	-1	-1	-1	-1	-1	1	-1	-1	-1	1	-1	1	-1	-1	-1	-1	-1	-1	-1	-1	-1	-1	-1	-1	-1	-1	-1	-1	1	-1	-1	-1	-1	-1	-1	-1	1	-1
100334055	-1	1	-1	-1	1	-1	1	-1	1	-1	-1	-1	1	-1	-1	-1	-1	-1	-1	1	-1	-1	-1	-1	-1	-1	-1	1	1	-1	-1	-1	1	-1	-1	-1	-1	-1	-1	1	-1	-1	-1	-1	-1	1	1	1	1
100334056	-1	1	-1	1	1	-1	1	-1	1	-1	-1	-1	-1	-1	1	-1	-1	-1	-1	1	-1	1	1	-1	-1	-1	-1	1	1	-1	1	-1	1	-1	-1	-1	-1	1	-1	1	-1	1	-1	-1	-1	1	1	1	1
100334057	-1	1	-1	1	1	-1	1	1	1	-1	1	1	1	-1	-1	-1	1	-1	-1	1	1	1	1	-1	1	1	-1	1	1	-1	1	-1	1	-1	-1	-1	-1	1	1	1	-1	1	-1	-1	1	-1	1	-1	1
100334059	1	1	-1	-1	-1	1	-1	-1	-1	-1	1	-1	-1	-1	-1	-1	-1	-1	-1	-1	1	-1	-1	-1	-1	-1	-1	-1	-1	-1	-1	1	-1	1	-1	-1	1	1	-1	-1	-1	-1	1	-1	1	1	1	1	1
100334062	1	1	1	1	1	1	1	1	1	1	1	1	1	1	1	1	1	1	1	1	1	1	1	1	1	1	1	1	1	1	-1	1	1	1	1	1	1	1	1	1	1	1	1	1	1	1	1	1	1
100334065	-1	1	-1	1	1	-1	1	-1	1	-1	-1	-1	1	-1	1	-1	-1	-1	-1	1	-1	1	1	-1	-1	-1	1	1	1	-1	1	-1	1	-1	-1	-1	-1	1	-1	1	-1	1	-1	-1	-1	1	1	1	1
100334068	1	1	-1	1	1	1	1	-1	1	1	1	1	1	1	1	1	-1	-1	-1	1	1	1	1	1	1	1	1	1	1	-1	1	1	1	1	-1	1	1	1	1	1	-1	1	-1	1	1	1	1	1	1
100334072	1	1	1	1	1	1	1	-1	1	1	1	1	1	1	1	1	1	1	1	1	1	1	1	1	1	1	1	1	1	1	1	1	1	1	1	1	1	1	1	1	1	1	1	1	1	1	1	1	1
100334075	-1	-1	-1	-1	-1	-1	-1	-1	-1	-1	-1	-1	-1	-1	-1	-1	-1	-1	-1	-1	-1	-1	-1	-1	-1	-1	-1	-1	-1	-1	-1	-1	-1	-1	-1	-1	-1	-1	-1	-1	-1	-1	-1	-1	-1	-1	-1	-1	-1
100334077	-1	1	-1	1	1	1	1	1	1	1	1	1	1	1	1	1	1	-1	-1	1	1	1	1	1	1	1	1	1	1	-1	1	1	1	1	-1	1	1	1	-1	1	1	1	1	1	1	1	1	1	1
[truncated: 26 more columns]
