# Supplementary material for: Expansion of intestinal Prevotella copri correlates with enhanced susceptibility to arthritis
Source: eLife. 2013 Nov 5;2:e01202. doi: 10.7554/eLife.01202 (PMC3816614; doi:10.7554/eLife.01202)
Supplement: Figure 3—source data 1. — DOI: http://dx.doi.org/10.7554/eLife.01202.015 [file elife01202s005.zip › Figure_3/Panel_B/variable_markers.txt]

100334082
100334090
100334093
100334094
100334099
100334106
100334110
100334147
100334155
100334167
100334174
100334176
100334177
100334178
100334179
100334184
100334185
100334193
100334194
100334203
100334205
100334206
100334216
100334217
100334220
100334224
100334227
100334229
100334235
100334236
100334240
100334242
100334244
100334247
100334248
100334253
100334255
100334258
100334259
100334272
100334275
100334276
100334277
100334278
100334282
100334283
100334286
100334288
100334294
100334296
100334297
100334299
100334300
100334303
100334310
100334314
100334315
100334319
100334032
100334037
100334041
100334042
100334045
100334055
100334056
100334057
100334059
100334065
100334068
100334077
