# Supplementary material for: Expansion of intestinal Prevotella copri correlates with enhanced susceptibility to arthritis
Source: eLife. 2013 Nov 5;2:e01202. doi: 10.7554/eLife.01202 (PMC3816614; doi:10.7554/eLife.01202)
Supplement: Figure 3—source data 1. — DOI: http://dx.doi.org/10.7554/eLife.01202.015 [file elife01202s005.zip › Figure_3/Panel_C/orfs.derep_id97.fa]

>gene_id_89339
ATGAACAATATTGATTGGAAAAAAGCAGTGGTCTTTCTGATTGTTATCGGAGGACTCATTTATATTACAAAGGCAGAGTT
GGGAATGACTACTACAAACTCGTTCCTTACTACGCTGGGTATCTTATTGCTTCTCTTTATCGGAGATAACTTCGCACAGA
AGATTGATGATGATCGGAAACGACGTAAACTGAATAATGATGGAAAAGCTGATTGA
>gene_id_19939
ATGAAAACATTAGGTTACATTGGTGCTTTCCTCGGCGGTGCTATCGCTGGTACAGCACTCGGTTTGATTTTCGCTCCTGA
GAAGGGTGAGGATACACGTAGTAAGATTGCAGGTGCAGTAGACGATTTCTGCAAGAAGCACGACATCAAGTTGAGCCGTA
AGGACGTTGATGATCTGGTTGACGATATCAAGGACGCAGCTCCTGAGGTTTAA
>gene_id_9282
ATGAACAGAACGATTATTACAGTAGTGGGCAAGGATACCGTTGGTATCATCGCCAAGGTATGTACCTATTTGGCAGAGAA
CAGTATCAACATCTTGGATATCTCTCAGACCATCGTACAGGAGTATTTCAACATGATGATGATCGTAGACATGGGCAAGA
TGCAGAAAACTTTCGAGGAAGTAGCCGATGAACTCACCAATGTTGGTAAGGCTATGGGCGTGCAGATCAAATGCCAGCGC
GAGGAAATTTTCAATATGATGCACAGAATTTAA
>gene_id_12569
ATGGAAGTAAAGACAGTTGGTATTGCATGCGATCACGCAGGTTTTCCATTGAAGCAATTTGTATTGGAATATTTGGAAAA
GAAGGGTTATCCTGTAAAGGATTATGGTACATACAGCGATGCGAGTGTAGACTATCCTGACTTCGGTCATGCTCTTGCTA
AAGGCATTGAGAGCGGCGAAGTATATCCAGGTATCGGCATTTGCGGCAGCGGCGAAGGTATCGCCATGACATTGAATAAG
CATCAGGGTGTACGTGCCGGATTGGCATGGTGCAAGGAGATTGCTCATTTGGTTCGTCAGCACAACGATGCCAACGTATT
GGTACTTCCAGGTCGTTTCGTAGACAACAAGACCGCCGAGGCTATTCTCGACGAGTTCTTTGCCACAACATTCGAGGGTG
GCCGTCACGAGCGTCGCGTCAAGAAGATTCCTGTTCAGCAGTAA
>gene_id_91826
ATGGCTCAAAAACTCATACAGACACAGGCACAGAAGTTACAGCAACTTCAAAGACTTTCAGCCCAGCAAATGCTGCAGGT
GAAACTGTTGGAAATGCCGCTCACGGAACTGGAAGACAGTATCAATGCAGAACTGGACGATAATCCCGCTCTGGAAAGCG
AGAACCCAGACGACATGCTCAACGAGAATGTCGCCAATGATGATTCGCCCGCAGATGATGAGTACGACAACAGCAGCGAT
GAGGATGCCTACGAGGCTGAATCTGAAAAAGAAGAAAGAAAAGACGAACTGGACCAGGCACTGGAAAGCATCGGAAAAGA
CGACCAGATGCCTGACTACAATACAGACAGATACAACAACCAGGACAGCGCTGACTACGAAGAAATGGTTTACGGCGACA
CCACCTCTTTCTATGATAAGCTGAAGGAACAGATGGACATGCAGCCGCTCAGCGACAAGGAGAAGGAAGTAATGGAATAT
CTCATAGGTTCACTGGATGACGACGGACTGCTCCGCAAGGACCTGGACAGCATCTGCGATGAACTCGCTATCTATCACAA
CATCGATGTTACGGAAAAAGACATCGAGCACGTGCTCCACATTCTACAGACCTTCGACCCAGCCGGTGTAGGAGGAAGAA
GTCTGCAGGAATGCCTCCTGCTGCAGGTTAAGAGACTGCCAAGAGGTGTGCTCCGCAAGACAATGGAAGAGGTGTTTACC
GACTATTTTGACGAGTTTACCAAGAAACATTGGGACAAGATCAAGGCAGGACTGGAACTGAACGATACACAGGTAGAAAC
CCTGCAGGCAGAAATCAGAAAGCTGAACCCGAAACCGGGCGCATCGATGGGCGAAACAGAGGGAAGAAACATGCAGCAGA
TTACCCCCGACTTCATCATCGACACCAATGATGACGGAACGATTACATTCTCGCTGAACCGTGGCAACATTCCGCAACTG
ACGGTTTCGCCATCATTCACCGACATGATTGACACCTACAGGAAGCATAAAGACAAGATGAGCCGGAGCGACAAGGAAGC
CCTGCTCTACGCCAAGGAAAAGGTGGACAAGGCACAGGGATTCATCGAAGCCATCAAGCAGAGAAGACATACCCTCACCG
TCACCATGAAGGCAATTATCGACATACAGCGGCAGTTCTTCCTGGATGGAGACGAGGCTGACCTGAAACCGATGATCCTG
AAGGATGTAGCAGAACGCACGGGACTGGACATCAGTACCATCTCGAGAGTGAGCAACGTGAAGTATGCCCAGACTAAATG
GGGCACCTTCCCGCTGAAGTTCTTCTTCACAGACAGCTACACCACTGAAGACGGCGAAGAGATGTCTACCCGCAAAATCA
AGATTGCCCTGCACGACATCATCGAGAAAGAAGACAAGAAAAAGCCGATCAGCGATGATGCACTCGCCAAACTGCTGAAG
GAGAAGGGATTCCCTATCGCACGACGTACGGTGGCAAAATATAGGGAGCAACTGGGCATACCGGTGGCACGACTCAGGAA
ATAA
>gene_id_71739
ATGAACAAGACAGAATTGATTGACAAGATTGCAGCAGGTGCTGAGATTACAAAGGCACAGGCTAAGGCCGCTCTTGAAGC
TACAACAAACGCATTGAAGGAAGCCCTCATTGCAGGTGACAAGATCCAGTTGGTAGGTTTCGGTACATTCAGCATTAACG
AGCGTCCTGCTCGTGAGGGTATCAATCCAGCTACTAAGGAGAAGATCCAGATTGCAGCTAAAAAGGTTGCTAAGTTCAAG
GCTGGTGCTGAGCTTGCAGATGCAATCAACAAATAA
>gene_id_71746
ATGGCAAAACAAGCCGCTATTGAGCAAGATGGAACAATTGTAGAAGCATTGTCAAATGCGATGTTCCGAGTAGAATTAGA
GAATGGAGTTGACATCACAGCTCATATCTCTGGTAAGATGAGAATGCATTACATCAAGATTTTACCTGGTGATAAGGTAA
AGGTGGAGATGAGTCCATATGACCTTACCAAAGGTAGAATTGTTTTTAGATACAAATAA
>gene_id_17636
ATGAGTATAGATTTAGTGAAAAGACTAGCTACCTTTGTGGTGCTCGTGCTGGTACAGGGATTGGTGTTTAATCATATTCA
TCTATTCAATTGTGCCACCCCCTTGCTGTATATCATTATGGTACTGCATTTCCGCCGCAACCATCCTAAATGGGCGGTGT
TATTGTGGTGCTTTATGATGGGGCTTTGTGTGGACGTATTTGCCAATACGCCAGGTGTTGCAGCAGCTTCGATGACTGCC
GTAGGACTGCTACAACCTTATTTGTTTGAACTTTTCGTACCGCGTGACAGCGCCGACGATCTGGAACCGTCCATGCGTTC
TATCGGCGTAGGTGCATATTGCTGGTACGTATTCTTCATCATTCTCGTTTATAATCTATTGTTCTTTACACTCGAAACAT
TCAATTTCTTTAATTGGGTTCACTGGTTGGAATGTATAGGCGGAAGTACGGTTATCACTTATATATTGGTGATGGCGACA
GAAAGTTTCAGAAAGTAA
>gene_id_19594
ATGAAGTTACAAGAATTACTCAAAAACATCGAGCCGGTTCAGATAATCGGCGATGCTGATGTAGAGGTTACGGGAGTAAA
CATCGACTCTCGCAAGATTAAGGAAGGTCATCTCTTCGTTGCCATGAAGGGAACGCAGGTTGACGGTCACAAGTTTATTC
CAAAGGCATTGGAACTGGGCGCAAAGTCGGTTTTGTGCGAAGACATGCCTGAAGAGAAAGTTGAGGGCGTAACTTACATT
CAGGTCGCTTCGACCGAGGATGCTGTCGGCAAGGTAGCAACCCTCTTCTACGGCGACCCTTCAAGAAAGCTCAAACTGGT
AGGCGTAACAGGTACCAATGGTAAGACCACCATTGCCACCTTATTATATAATATGTTCCGCAAGTTCGGCCATAAGTGTG
GTTTGCTCTCTACCGTCTGCAACTACATTGAGGACGAGGCTATCCCTGCCGACCATACCACCCCAGACCCTATCGAACTG
AACATGCTCCTGGGCAAGATGGTAGAGGCTGGCTGCGAGTATGCCTTCATGGAGTGCTCTTCTCACGCCATCGCACAGAA
GCGTATCGGAGGTCTGCAGTTTGCCGGAGGCTTATTCACCAACCTGACCCGCGACCACCTCGATTACCACAAGACATTCG
AGAACTACCGTAACGCCAAGAAGGCTTTCTTCGACGGACTGCCTAAGACAGCCTTTGCCATTACCAATGCCGACGACAAG
AACGGCATGATCATGGTACAGAACACCAAGGCTACCGTGAAAAACTACTCTACCCGCAGCATGGCAGACTTCAGAGCCAG
GATTCTGGAGTGTCACTTCGGCGGCATGTATCTGGAGATTGACGGCAGAGAAGTGGGCGTACAGTTCATCGGTAAGTTCA
ACGTGAGCAACCTGCTCGCCGTATATGGTGCAGCCATTATGCTCGGCAAGAAGCCAGAGGATGTACTCGTAGTGATGAGT
ACCCTTCACAGCGTAAGCGGAAGACTGGAACCAATCCAGTCGCCAGAAGGTTATACCGCCATTGTTGACTATGCCCATAC
ACCAGATGCACTGGAGAACGTATTGAACGCCATCCACGAAGTGCTCGAAGGAAAGGGCGGAGAAGTCATCACCGTTTGCG
GTGCCGGTGGCAACCGTGACAAGGGCAAGCGCCCATTGATGGCACAGGAGGCTGTAAAGCAGAGCGATAAGGTAATCATC
ACCAGCGACAACCCACGTTTCGAAGAGCCACAGGACATCATCAACGACATGCTTGCCGGACTCAATGCCCAGCAAATGAA
GAAGGTAATCAGCATCGTAGACCGCAAGGAAGCCATCCGCACAGCCTGCATGCTGGCAAAGAAGGGCGACGTGATTCTCG
TAGCCGGTAAGGGACACGAAGATTACCAGGAGATCAAGGGCGTAAAGCACCACTTTGACGATAAGGAGGTGATTCGCGAC
ATCTTCGGAATTTCACAGAAGTAA
>gene_id_91490
ATGACCAAAGCAGATATCATTAATGAGGTAGCTATCGCTACTGGTATGCCTAAGAAAGAAGTAGGTACTGTAGTAGAGGC
TTTTATGGAAGAGGTTAAGAAGTGCCTCATCGAAAAGAAGGACAATGTATACTTGCGTGGCTTCGGCAGCTTCAACATCA
AGCATCGTGCTGCTAAGACTGCCCGTAACATCTCTAAGAATACAACCATCACCATTCCAGCTCACGACTTACCAAGCTTC
AAGCCATCAAAGAGCTTCATCGAGGAGATGCAGAACGCTCAGTAA
>gene_id_50310
ATGGCAAGAAATATAAGTTTCACAGTTAAGTATTGGAAGCAGGACGGTCCTACAGCACAGGGTCACTTCGATACACATGA
GATGAAGAACATCCCAGATGATACTTCATTCCTCGAGATGCTCGACATCTTGAACGAGGAGCTCATCGAGTCAGGTCAGG
AGCCTTTCGTCTTCGACCACGACTGCCGCGAGGGTATCTGCGGTATGTGCTCTCTCTATATTAATGGTACACCTCACGGT
AAGACTGAGCGTGGTGCTACAACATGTCAGCTCTACATGCGTCGTTTCAACGATGGCGATGTTATCACCGTTGAGCCTTG
GCGTTCTGCTGGTTTCCCTATCATCAAGGACTGTATGGTAGACCGTTCAGCATTCGACAAGATCATCCAGGCAGGTGGTT
ACACCAGCATTCGTACAGGTCAGGCTCAGGATGCTAACGCTATCCTGATTCCTAAGGAGAATGCAGACGAGGCAATGGAT
TGCGCTACATGTATCGGTTGCGGTGCTTGTGTTGCTGCATGTAAGAATGGTTCTGCTATG
>gene_id_34608
ATGACAACAAAGAAAGTAGAAAGACGAATTAAGATAAAGTTCCGCATTCGTAAGAGTGTGAACGGTACAGCTGAGCGTCC
ACGTCTTAGTGTATTCCGCTCTAACAAGCAGATTTACGCTCAGGTTATTAACGATTTGACAGGCACTACACTTGCATCAG
CTTCTTCACTCGGTTTGGAGAAGATGCCTAAGCAGGAGCAGGCAACTAAGGTTGGCGAGCTCATTGCTGAGAAGGCTAAG
GCTGCTGGCGTTGAGGCAGTAGTTTTCGACCGTAATGGTTACCTTTACCATGGTCGTGTAAAGCAGTTGGCTGAAGGTGC
TCGTAATGGTGGTCTTAAATTTTAA
>gene_id_19227
ATGGCAGATATCAAAGCTATTGCAGAAGAGTTAGTAAATCTTACTGTTAAGGAAGTTAATGAGTTGGCAACAGTCCTCAA
GGACGAGTATGGTATTGAGCCTGCTGCTGCAGCTGTAGCTGTAGCTGCTGGTCCTGCTGCTGGTGGTGCAGCTGCAGCTG
AGGAGAAGTCTACATTCGACGTAGTCCTCGCTGAGGTTGGTGGCGCTAAGCTCCAGGTTGTAAAGGCTGTTAAGGAGGCT
TGTGGTCTCGGTTTGAAAGAGGCTAAGGATCTCGTAGACGGTGCTCCTTCTACAATCAAGGAAGGTGTAGCTAAGGACGA
GGCTGAGAACCTTAAGAAGGCTATCGAAGAGGCCGGTGCTAAGGTAGAGCTCAAGTAA
>gene_id_59680
ATGGTAGAAAAGAAAGCGACAACTAAGACTGCTGCAAAGAAGCCAGCAGCAAAGAAGGCTCCAGTAGCAAAGAAGGCTCC
TGCAGCAAAGAAGGACGTTCTTTACTTGAACGCAGAGAACGCAGGTTTTAGAGCTGGTGATGTATATCAGGCATTGGCAG
CTTCAGAAAAGGCTCTCACAGTAGCAGAAATTGCTAAGGCTGCTAAGATCAGTACAGAGGATGTAATCCTTGGTATCGGT
TGGCTCTTCAAAGAGGGTAAGATTAAGGATGAGGACAACAAGGTTGCTCTCGCTTAA
>gene_id_39861
ATGGCTGTAGCAAAAAGAAATTTAGAAGAAATTGGTGAGTCTCTTGAAAATATGGGTATGAACGACCGACCAAGTTTATT
AAACACAGAAATGGCAAAAAGCGAAGAGGATAAAAATATATCTAAAGGTGGTCGCAAGAGAAAAAGTTACTGGACTGCAG
AGGAAAGACGCACTAGAACGAGTGTGGCTACATATCTTAACAAGGAAGAACTCCTTCTCCTGAAGATGAAATGCCTCTCA
GATGATATCCCACAGGAAAACCTGCTCTACAATATCCTGATGGATTACTTGAAAAAGTAA
>gene_id_27056
ATGGCAAAAATGAACAAGAAACTGATTACTCTGCTCCATACCCTACCATCTATGGGCATGGCTTTCATCGTTTTAGGCGT
CCTGCTGATGGTGGCCAGCTTTGCGTTTTCCATTCAGGGAAACAGCGTACTCTTCGCTGGCCTCTTTTTCATTCTGGCGG
GAGTAGCCGGATTTGTATATTCATTAAAAAAAGGATAA
>gene_id_88617
ATGGCAAAAAAAGTATTATTTATCAATCAGGAGATCGACCCATACGTAGCCGAGTCTCACATGTCAATCATGGGACGCGA
ACTGCCTCAGAAGATGCAGGAAGCAGGTTTTGAGATCCGCACCTTCATGCCTAAGTGGGGCACCATCAACGAGCGTCGCG
GACAATTGCACGAGGTCATTCGCCTGTCTGGTATGAACCTTATCATAGATGATACAGACCATCCGCTGATCATCAAGGTT
GCATCTATACCAACAACACGACAGCAGATTTATTTCATCGATAATGACGACTATTTCAAGAGCCGCCAAATGGGCACCGA
TGAAAACGGAAAGGAATATGCCGATAACGGAGAAAGAGCTATCTTCTTTGCACGTGGCGTATTGGAAACCGTGAAGAAGC
TCCGCTGGCAGCCTGACGTAATCGTCTGTCAGGGTTGGGCTAGCGCAGTAGTACCTTTCTATGTAAAGACAGCCTACAGC
GAAGAGCCTTCATTTGCAGAATCAAAGGTGATTACCGCTCTCTATACCAACGAACTCAAGGGTGAACTGGGTACCAACTT
CAAACGTTGCGTTGCCTTCCGCGATGCCAAGTCTGAACTGCTTGACAGTTATCAGGACGACTTCGACTTCATTGAGCTCG
GCAAACTCGCCATCGACTACAGCGACGGTGTGGTAGAAGGTGAAGAAGAAGCTAGCAAGATTCTCTTTGATTATGCGAAG
GAGAAGAACAAGCCTGTATTGGCTTATCCGGGAGAAGATATCCAGGAGCCATACGCAGACTTCATCAACAAGGTTTGTCC
TGACGCAGAATAA
>gene_id_92746
ATGGGATATTTATCTACTGACAAGAAGAAAATTACCACCAAGACCTTCGCAGAAATGAAGAAGGCTGGCGAGAAAGTAAC
CATGCTGACAGCATACGACTTTACAACAGCCGGAATTATAGATGCTGCAGGAATTGACTCTATATTAATAGGTGATTCGG
CCAGCAATGTGATGGCAGGAAATGCAGACACATTGCCGATTACCGTAGACCAGATGATTTATCACGCCCGCAGCGTGGCA
CGTGCCTGCCAGCATGCTTTCGTGGTTTGCGACATGCCTTTCGGCAGCTATCAGATCAGCAAGGAAGAGGCGCTGCGCAA
TGCTTGCCGCATGATGAAGGAAACGGGTGTAGACGCTCTGAAACTGGAAGGCGGCGTAGAAATCTGCGAAACCGTTAAGG
CGCTGGTTAATGCCGGAATCCCGGTTCATGGCCATCTCGGACTTACCCCGCAGAGCGTTAATAAGTTTGGCGGTTATGGC
ATTCGTGCCAAGGAAGAGGCTGAGGCACAGAAACTTATCAGCGACGCCATTGCGCTGGACGACGCAGGCTGCTTTGCCAT
CGTGCTGGAGAAGGTTCCTGCTAAGCTCGCTGCTGAAGTAAGCAAGAAGGTGAAGGCTGTAACGATTGGAATAGGTGCTG
GTAACGGCTGCGACGGACAGGTCCTGGTTTATGCTGATGCACTCGGAATGACACAGGGTTTCAAGCCTAAGTTCCTGCGC
CACTTTGCTCAGGTAGGCGAGGAAATGACCAAGGGTGTGAAGGCTTATATTGATGCGGTGAAGACCGTAGATTATCCTAG
CGCTGAAGAGAGTTACTAA
>gene_id_6887
ATGAACAAGGTTATGCTAATTGGTAATGTAGGTAAAGATCCTGACATTCATTATTTCGAAGCAGATCAGGCAGTAGCTCA
GGTCTCTCTCGCAACTACAGAGAAAGGATATACTTTGCCTAATGGTACCCAAGTGCCAGACCATACAGATTGGCACAATC
TTGTTTTTTATCGTGGGCTTGCAAAGGTAGTAGAGAAGTATGTGCATAAGGGTGACCGCCTTTATGTGGAAGGAAGAATC
CGCTACCGCTCCTATGATGACAAGCAGGGTAGAAGACAATATATTACAGAAATCTATGTAGATAATATGGAGATGTTGAG
TACTCGCCCTGCTACTAAAGAACAATAA
>gene_id_5951
ATGGGAGCAAGAAAACATATTGCGGCTGAGAAATTGAAAGAAGCCCGTAAAAACTTGTACTTCGCAAAGTTGGTAGGCGT
TCCTTCTTCTCCACGTAAGATGCGCTATGTAGTAGACATGATTCGTGGTATGGAGGTTAACCGTGCACTCGGAGTACTTC
GCTTCTCTAAGAAGCAGGCATCAGCTGATGTAGAGAAATTACTTCGTTCAGCTATCGCTAACTGGGAAGCTAAGAATAAT
CGCAAGGCTGAAGACGGTGAGCTTTATATCAGTAAGGTCTTCGTTGACGAAGGCGTTACAATGAAACGTATGAGACCTGC
ACCACAGGGTCGTGGTTATAGAATTCGTAAGCGTTCTAACCATGTAACTCTTTTTGTTGATGCAAAAACTAATGACGAAA
AATAA
>gene_id_16208
ATGGAGGTAACTATGGAAATTAAGATTCAGTCGATTCACTTCGACGCTACCGAGAAGTTACAGGCGTTTATCGAAAAGAA
AGTCGCCAAGTTAGAAAAAACTTTTGAAGATATACAGAAAGTAGAGGTGCAATTAAAGGTCGTGAAGCCTGCTACTGCCT
TGAATAAGGAAGTTCATCTGGAAGTTGCTGTCCCTGGAACCAAGTTGTTCGTAGAAAAGACATGTGACACTTTTGAGGAA
GGAATTGACCAGGCAGTGGACTCAATGAAGGTTCAATTGACCAAATTTAAAGAAAAATCAAGGAATCGATAA
>gene_id_20459
ATGAAATATACAGAGACAGAAATTGAAGGAGTCTGGCTGATAGAACCTCGGGTATTTGAAGATGCTCGCGGCTATTTCTT
TGAAGCATGGAAGCAGGCTGACTTTGATGCTCACGTTGGAGGGCATGTGGAGTTTGTGCAAGACAATGAATCGATGTCGG
CTCGTGGTGTGCTCAGAGGTTTGCACTATCAGAAAGGTGAATTCTCGCAGGCTAAGTTGGTGCGTGTCATCAAAGGCCGC
GTGCTGGATGTAGCTGTTGACTTGAGAAAGGGCAGTAAGACTTTCGGTAAATATGTAATGGTTGAACTGAGTGGAGAGAA
CAAACGTCAGTTTTTCATTCCTCGCGGTTTTGCCCATGGTTTCCTGGTACTGAGTGACGAAGTCATCTTTACTTATAAAG
TAGATAATGTTTATGCTCCTGATTACGAAGCCAGTATTCATTGGGATGATCCTACTATCGGAATAAAATGGCCTATTGAA
GGAGTTGAGGTGCTTACGTCAGAAAAAGACAGAACCAAGGCAAAGTCTTTCGAAGAGGCTGATTATTTCGAGTAG
>gene_id_47369
ATGGCTAAGTACAATATTCAACCTAAAAAAGAAAAAATAGCAAGATATCAATCTATGCTGAGTGAAGAAACTAAGGACCG
CCTTCGCGACGAGATAATCCGTGTTCTTGTTACTGAAAGAAAGTACAAGGACCCAGACTATAGTTCCAAGAAACTTGCAG
AGGATTTGAATACTAACTCTCGCTATATTTCTGCTGTATGCGCAACTCGATTTCATAAGAATTATGCCGAGTTGGTGAAT
GATTATCGAGTAAACGATGCTATGTCTTTACTTACCGATAAACGTTATGCAAGAATGACTGTAGAAGGTATCAGCGAAAT
GGCTGGTTTCAATACTCGTCAGAGTTTCTATGCTAATTTCTTCAAGCGAATAGGCGTTACTCCTCGTCAATATCGTGCTA
ATCATTTTAAGGGATTGGAGTAA
>gene_id_93153
ATGAACGTTATATTATCGATTAAGCCAGAGTTTGTTGAGAAAATCTTTTCTGGGGAAAAGCAATATGAGTACCGCAAGGT
TCTCTTCAAGCAAAAGGTGGATACCGTATATATCTACGCCAGCCGTCCCATCAGCAAGATTGTAGGCGAGTTCAAGATAG
CAGAGATTATCTGTGATACCCCTGCGAATATTTGGAATCAAACGAAAGAATACTCTGGTGTAACCAAGTCTTTCTTCCAA
CAGTATTATACAGGAAAAGATAAAGGCGTGGCCCTCAAGATAAAGGAATGTAAGCAGTACAAGGAGGCTGTTGATCCAAC
AACGGTTATTGCTAACTTTAAAGTTCCCCAGTCGTTTATATATGTTTAA
>gene_id_19516
ATGAACAATAAGGAATACATCGCTGAACTGGCTCAGCAAACCGGCTATTCGCAGGAAGACACCCAGAAGTTGGTGCGCAA
GGCGATAGACGCTATGATTGCCGAGTTTGAGGATGGAGAAGCTGTCTCTATCCCCAATTTTGGCACCTTCGAAGTGAAGA
AGCGCATGGAGCGAGTGGTGGTTAATCCTACTACCAAGAAGCGTCAGCTGGTGCCGCCTAAGTTGGTGTTGGGTTTCCGA
CCGGTAGCTTCGGTCAAGGAAAAACTAAAGAATGGAGGGGATGAGCAATGA
>gene_id_27065
ATGAACGCATTAATTGGATTTGTTGCATTAATCGCTGTGGGCCTCGTAGGTTGGGCGATTGCAGAATTTAAGTACAAGGC
TTTCACTTTCACCCGTTCAGAAAAGGACATCGAGGAAGAGAAAGAGCTTGAAGAGCAGAAACGCGCAGAGGGTTTCAAGG
AGATGAACATCCGCGACATCATGCGCAAAAACTCAACCAATGGTTATAACGCCGTAGGTTAG
>gene_id_15187
ATGAAACAATTATTTGCTGCGCTTCTTCTGGCGCTAACTTTCAATTCACAAGCGATGGCACAACAACGTACCGTAAAACT
GAGAGTGATAGAGACAAGCGATGTGCACGGCTCTTTCTTCCCTTACGATTTCATCAACCGTAAGCCAAAAGCAGGAACCT
TGGCGCGCGTTTCTTCCTACGTCAATAATTTGCGAAAAGACTACAAGGATAACCTCATCCTCTTGGAGAATGGCGATATT
CTGCAGGGACAGCCTACCTGCTATTATTATAATTATGTAAACACAGAGGCTAGAAACGTGGCTGCCGATGTGGTAAACTA
CATGAAGTATGATGCGCAAGTGTTTGGCAATCATGATGTTGAAACGGGTCATCCAGTTTACGACAAATGGATAAAAGAAC
TCAATTGCCCAGTTCTAGGTTCCAACATCATCAGCACTTCTACAGGCGAGCCATACGTTAAGCCTTATCTCATCCTGAAC
CGCGAGGGCGTGAAGGTGGCAGTCTTGGGAATGATTACTCCTGCCATTCCAAACTGGCTCACGGAGAATCTCTGGAGCGG
ACTGAAATTTGAAAATATGGTAACAAACGCCCGCAAATGGGTGAAATATCTTCAGGAGAATGAGAAACCGGATGTCATCA
TCGGCCTCTTCCACAGCGGAAAAGACGGAGGCATCCAGACTGCCGAATATGATGAAGACGCCTCTATCAAGGTGGCAAAA
GAAGTGCCGGGCTTCGACCTCGTTCTCTTCGGTCACGACCATACGCGCGACAACGAAACCGTAACCAATACTGATGGAAA
GCAGGTGGTTTGCCTGGATCCTGCCAACAACGCCATTAACGTGGCTGATGCTGAAATAACCCTCACCCTCAACAAGAAAA
GGGTGAACGGAAAGAAGCAGCTGGTGGTAACTGACAAAAAGGTGACAGGCAAGATTGTGGATGTGACAGATTGTCCTATC
GACGAGGATTTCATGAAGACTTTCGAACCTCAGATTGCGGAAGTAAAGAAATATGTGGGCAAGCAGATTGGCAACTTCAA
GACTACCATCTACAGCCGCGACCAGTTCTTCGGCAGTTCTGCTTTCAACGATTTCATCCTCAACCTCCAGTTGCAGATAA
CAAAAGCCGACATTTCGTTTAACGCTCCCCTTCAGTTCAACGCGGTTCTGAAAGCCGGCCCAATCTACGTGAGCGACATG
TTCAATCTCTATAAATATGAGAACCAGCTCTACGTAATGCGCATGACGGGCGAAGAAATCAGAAAGCATCTGGAAATGAG
TTACGACCTTTGGGTGAACACCATGAAGAGCCCGGACGACCATCTCCTGCTGCTCGATGAGAAGACCGTTGGCGACCAGC
AACGCCTCGGCTTCAAGAATCTCTCGTTCAACTTTGATAGTGCTGCGGGAATCGATTACGAAGTTGACGTAACCAAGCCA
GATGGCGAGAAGGTGAAAATTCTGCGCATGAGCAACGGCGAACCTTTCGATGAGAAGAAATGGTACAAGGTAGCCGTTAA
CAGCTATCGTGGAAATGGTGGCGGTGAACTCCTTACCAAGGGTGCCGGAATCCCGAAAGACAGTCTTGAAAGCCGAATTA
TCTATCGCAGCAAGCGCGACCAGCGTTACTATCTGATGGAAGAAATTGAAAAGATGGGAACGGTTGATGCAAAACCAAAC
AACAACTGGAAGTTTGTGCCGGAAGCATGGACCAAACCTGCTGCCCAGCGCGATTTCGAATTGCTGTTCGGTAAGAAGCA
ATAG
>gene_id_31730
ATGAAAAAGTTAGTATTTGCAGTTATCGCAGCAGTAGCAATGGTATCAGTTAGCAATGTATTTGCAGGTAACAGAATGGT
AAGCGTTGCAGGTTCAGAACCAGTAGACACAGTAGCTCCAGCCGACACAACAGCAACACCTGTTGAGACTCCAGCAGCAA
CAGTGGATTCAACCGTAGCAAAGTAA
>gene_id_43705
ATGAGTCGTTCACTTAAAAAAGGTCCATACATCAACGTTTCTCTCGAGAAGAAGATTCTCGCTATGAACGAGAGTGGCAA
GAAGAATGTTGTTAAGACATGGGCTAGAGCTTCAATGATATCTCCTGATTTCGTAGGACATACTGTTGCAGTTCATAACG
GTAACAAATTTATCCCTGTTTATGTTACAGAGAATATGGTTGGCCACAAGCTTGGAGAGTTTGCTCCAACACGTCGCTTT
GGCGGTCACTCTGGTAACAGAAAGTAA
>gene_id_7297
ATGCCCGTTCTAAAAACAAATAACAAGAAGTATTATTCAAATAAAAAGATTCACGCCTATGAAGCAAGTATTTACACCAA
AGAAAATGAGACCTTCGGCTCAGACCATCTACTTCATCAAGCAGATAGCCTACTCCTATCATACCATGGTGCAAAATGGG
AAGCTAAAGGTGTGCTATCCTAA
>gene_id_9805
ATGAACGATTTTAGAAAATATGCAACCAAGCATCTTGGTATGAATGGTATGGTGCTTGATGATGTTATTAAGGCACAGGC
TCAGTATATGAACCCTTACATCTTGGAGGAGCGTCAGCTGAACGTTACTCAGATGGATGTATTCTCTCGTTTAATGATGG
ACCGTATCATCTTCCTGGGTACACAGATTGATGATTACACAGCAAATACATTGCAGGCGCAATTGCTGTATCTTGATTCT
GTAGATAGCGGCAAGGATATTTCTATCTATTTAAACAGCCCTGGTGGTAGCGTTACTGCCGGTTTGGGTATTTATGATAC
CATGCAGTTTATCTCTAGCGATGTAGCTACTATCTGTACAGGTATGGCTGCTTCTATGGCTGCCGTGCTGCTCGTTTCTG
GTCAGGAGGGTAAGCGTTCTGCTTTGCCTCATAGCCGTGTCATGATTCACCAGCCATTAGGAGGCGTTCAGGGTCAGGCT
TCTGATATTGAGATTGAGGCTCGCGAAATCTTGAAGATGAAGAAGGAATTGTATACTATCATTTCAGACCATTCTCATAC
TCCTTATGATAAGGTTTATGCTGATAGCGACCGTAACTATTGGATGACAGCTGAAGAAGCCAAGGAATATGGAATGATAG
ATAATGTGTTGGTTCGTAAATAA
>gene_id_13634
ATGGCAACAGCACTTCATAATTTATCAGAATACGACTTTACTAAAATACCAGACGCCAGTAACATGTGCTTTGGTATCGT
TGTAGCAGAATGGAATCCTGAGATAACGGGCGCTTTGCTCGACGGAGCAGTAAAAACACTCGAAAAACATGGAGCACTCA
CAGAGAATATCCATGTGAAAACTGTTCCAGGCAGCTTTGAACTTATCTACGGAGCCCATCAAATGGTTTTGAATGGCGGC
TATGATGCAGTCATCATTTTAGGTAGTGTGATACGTGGTGAAACTCCTCACTTCGATTACATCTGCGAGGGTGTTACCTA
CGGAATTGCCCGTCTGAATGCTACTCAGGAAATACCTGTTATCTATGGTCTCTTGACTACCAACGATCTGCAGCAAGCTA
AGGATCGTAGCGGCGGCAAGTTGGGTAACAAGGGTGATGAGTGTGCTATAGATGCTATCAAGATGGCTAAGTTCTAG
>gene_id_89001
ATGGACAGCAAAAAGATTAGAGTGGCCATCACTCACGGAGATACCAACGGTATCGGATACGAACTCATTTTTAAGGCATT
CAGTGAGCCAGAGATGTTGGAGTATTGTACCCCTATCATCTACGGTTCGCCTAAAGTGGCAGCTTATTACCGCAAGGCGA
TGAATCTGCCTGCCCAGTTCTCCATCATCCAGAAAGCAGAAGATGCTGAAGACGGAAGAATCAACCTCCTGCCAGCCGTA
GACGAGGAGGTAAAGGTTGACATGGGCATGCCTACTCAGGAATCGGGTACGGCAGCCATCAAGGCACTTGACCGAGCCAT
GACCGACTACCGCGACGAGCTCTTCGACGTGCTCGTTACTGCACCGGTAAACAACCAGAACGCACAATTTGAGGGCTTCC
AGTTCAAGGGCCACAAGGAATACATTGAAACTTGCCTGGGCGAAGGTGCCAAGGGCCTTTCCATTCTCTGCGGCGGCGAC
CTTCGCATCGCATCCGTAACCGGAAAAACTCCGCTCAAGGACGTGCCGGCAGCTATCACCCAGGAGCTCATCATCGAGAA
GGTGAAGCAGATGCACACATCACTGAAGCGAGACTTCATGATTACCAACCCGCGCATCGCCGTGCTCGCCCTGAATCCTA
GCAACAACGGTGAGGAGAGCTGCGGACCAGAGGAAGCCAGCATCATCATCCCAGCCATTGACCAGCTTGCCGAGCAGAAA
ATACAAGCTTTTGGTCCTTACCCTACTGACGAGTTCTTCGGCAACGGCCATTTCGTAGAATTCGACGGCATCATGGCCAT
GTATCATGATCAGGCTACTACCCCGTTCCATTCTCTCTACACCGAGGATGGCGTACTCTTTACTGCCTGTCTGCCACTCG
TGCACACCGCCGCCAACACCACTCCTAGCTACAGCATCACGGGCTGCAACGAAGCCGATGCAACCTCCTTCCGCCACGCC
ATCTACTTGGCGCTGGATGCCTTCTGCAACCGCGAAGACTATGATGAGGCCTACGAGAATCCACTGCCTAAGCTCTACCA
CGAGAAGCGTGACGAGAGCGAGAAGGTAAGATTCTCCATCCCTAAGAAAAAGGGATAA
>gene_id_71619
TTGGGTGTTTCGGATTATTTGCTTAATTTTGCCGATGTAATTCAAAGCATTAGCAATATGGTTACAGAAGTAAATAGTAA
AAATCAACTCGTTGAACGCAATTTCAAACGAAATGAGATGCTGGCTGAGTATTTCTTTGGTCTTTCAAAGATGGTATGCA
GCGGTATTGGAATTGGTGCATTGTCGCCACTGTTTACAGGTGAGGCAATGGGAGTAACTAACTATGTTTGCATGGGATGC
GCAGTAATCGCTGCTGCATGTTTTGCTTATGCAGGCAATTATTTATTAAAAGTAGAATTAAAAAAGAAATAA
>gene_id_79636
ATGTTGCAGCAAGACAAACAGGATAAGTTGCAGAAGGTAACTTATCAGACTCATGGCACCTGCTCAAAATACATCTGCAT
CAGTATAGATGAAGATGGAAATGTGCAGGATGCCCAGTTCATCGGAGGCTGCGATGGCAATACCAAGGGCGTTTGTGCTT
TGATTAAAGGCATGAAGGCAAAGGAGGTCATCGCCCGACTGAAGGGTATCACTTGTGGCAATAAGCCTACAAGCTGTCCA
GACCAGTTGGCGACAGCTTTGCAGGAAATGGGATATTAA
>gene_id_89307
ATGAGCAAAATTGTAATTTTAGGAGCTGGCGAAAGTGGCGCAGGTGCAGCCGTGCTGGCAAAGAAAGAGGGATTCGAGGT
CTTTGTTTCAGACATGTCAAAGATCAAGGATAACTACAAGAAGTTGATGGATGACCACAACATCGAATGGGAAGAAGGTC
ACCATACAGAAGAAAAGATTTTAGATGCAGATGAAGTCATCAAGAGTCCGGGTATTCCTAAGGAAGCACCTATGATACAG
AAACTGATGGCTAAGGGTACACCTATCATCAGCGAAATAGAATTTGCGGGCAGATATACTGATGCCAAGATGATCTGTAT
CACGGGAAGTAACGGTAAGACAACCACTACCTCGCTGATTTACCACATCATCAAGTCGGCTGGCTATGATGTAGGTCTGG
CAGGCAACATCGGAAAGAGTCTGGCCCTTCAGGTGGCTGAAACTCCTCATAAGTACTACGTCATCGAGCTGAGCAGTTTC
CAGCTCGACAATATGTATGAGTTCCGTGCCAATGTGGCCATCCTGCTCAACATCACTCCAGACCATCTGGACCGCTATGA
GTTTAAGATGCAGAACTATACCGATGCCAAGATGCGCATTACCCAGAACCAGACAGAAGAAGACAGCTTCATCTTCTGGA
ACGATGATCCTATCGTTACAAAGGAGCTGGCTAAGTACAACCTCAAGTCACATCTCTGCCCATTCTCTGAGTTCAAGGAG
GAGGGTTGCGTTGGCTTTATCGAAGACGGCAAATACAAACTCAACTTCCCTTCAGACTTCGAAATGCCACAGGCAGACAT
GAGTCTACGCGGCAAGCACAACATCTATAACAGTCTGGCTGCAGGTCTGGCATGCAACATCGTAGGCATCGACCACGAGA
CCCTGCACAAAGGCTTGAGCGACTTCCCTGGTGTAGAGCACCGTCTGGAGAAAGTGGGCAAGTTCCAGGGCGTTTACTAT
GTGAACGATTCAAAGGCTACCAACGTAGATGCCTGCTGGTATGCGCTGGAGAGTATGACCACCCCTACCATCCTCATCAT
CGGCGGTAAGGATAAGGGAAATGACTATAACCAGATCAAGGATCTGGTAAAGGAGAAATGTGCAGGTATCGTATATCTCG
GAGCCGACAACCAGAAGTTGCACGACAACTTTGACGCACTCGGCATCCCTGTACGCGACACTCACAGCATGAAGGATTGC
GTGGCAGCCTGCCAGGAATTGGCAAAGCCGGGCGATACCGTACTCCTCAGCCCATGCTGCGCAAGTTTCGACCTCTTCAA
GAACATGGAAGATAGAGGCGAGCAGTTTAAGGCGCTGGCAAGAGCTATCGGAGAATAA
>gene_id_11254
ATGGCATTTGTTGATTATTACAAGATTCTCGGCGTAGACAAGAACATTCCGCAGAAGGATGTGAGAGCTGCGTATCGTAA
ACGTGCAAAACAGTTTCACCCAGATTTGCACCCTAACGACCCGAAGGCGAAGGCTAAGTTCCAGGCGCTGAACGAGGCGT
ATGAGGTGATTTCTGACCCAGATAAGCGTGCTAAATACGACCAGTATGGCGAACAATGGAAGAATGCTGATGCATTCGGC
GGTTTCGGCGGAGCTGGTGGTGCAGGCGGTTCCGGAAGCTATGGTGGAGCAGGTGGAAATCCATTCGAGGGCTTCGACTT
CAGCCAGTTTGGCGGAGGCGGAGGTTTCTCCAGCTTCTTCGAAAATCTCTTCGGAGGTCGTGGCAGAAGCCAGCAGTCGG
CTGATGGATTCGGTTCCGGCAATTTTGGCGGATTTAATGGTTCTGCCGGTTATGGTAGCGGCTTTAATGGGGCAGGCTAC
GGAGCTGGTGCTGATTTCGGTACAGGTGGTTGTGGCGGCGGTTGCGGTCAGAATGGTCGTGCCAATAACGGCGAAATGAA
CATGAATGTGAATATCGACCTTTATACGGCTCTGCTGGGCGGCGAAGGAATCATTAAATTGAGTAATGGTTCTAAAATCA
AACTGAAGATTAAGCCGGAAACGCAGAATGGCACGAAGGTTCGTGTTCGCGGAAAAGGATACGACCGGGGTGACGGAACC
TTTGGCGACCTGATGATTACTTACAACGTGAAGTTGCCAACCGGGTTGAATGATAAGCAGAAAGATTTGCTCCGTCAGAT
GAAGGATGCAAAGTAA
>gene_id_14057
ATGACAAATCATTCAGAAATCACAAAATATAATTCCTTAAACGATATCCGACTCAAAAAAGAGGCGATACGCAAGGAAAT
TGATGCCGATGATGCCAAGATTCAGACTTTATGGAACTCGCTTTTCACAAAACCTGAAATCCTGTCACGCAATGCGAGTC
CTAGCAAGCGACTGCAGAGTTTGCTGCAGGTGGGAGCAGGAGCATTCGACGGTGCACTGTTGGCTTGGAAACTTTACCGG
AGATTCAAACCTCGGAAGAGATGA
>gene_id_89261
ATGAGTGCAAATGAGAAAACAATTAATACGTTTGCCACAAGAGTAAGGCAGATGATTCTCAAGTTTGACGAGGTCAAGCA
GGAGAATGCTGAACTCTATGCGATGGTGGATGAGCGCGATGCCAAAATCAAGGCATTGGAGGAAAAGTTGGCTCAAGCGC
AGAGTGATTACGACAGCTTGAAGATGGCGAAGATGATGACGATTTCTGACAATGATATGGAAGCTACTCAGAAGCGCATC
GCCAAGCTCATAAGAGATGTCAATAAGTGTATCACACTATTGGGTGAAAAGTAA
>gene_id_10505
ATGAGAATTATTTCGCATAGGAAACTAAAAGAGTTTTACGAGACCCCTGGGCGAGAAGACTCAAAAGTAGCTCTGGAAAG
ATGGTACCAGATTGCGGAAGAAGCAGAATGGCGCAACTTTTCTGATATAAGAACTGACTTTCCTGATGCTGACTACGTAG
GTAATCAACATTACGTATTCAACATTCGAGGAAACAGGTATAGGTTGGTAGTGGTAATTAAATTTACAATAGGCCGACTC
TTCGTAAGATTTGTCGGAACACATAGTGAATATGACAAAATAGATTGTTCCACCATTTAA
>gene_id_68910
ATGACACAAGAAGAAAAGACAAAGATAGAAGAAAAGATCGTAGATGTACTTAAGACCGTTTACGACCCTGAGATTCCTGT
CAACATCTGGGACCTCGGTATGATTTATAAAATAGATGTGAAGGACGATGCCACCGTAGATCTCGACATGACCTTCACAG
CCCCTTCATGCCCTGCTGCCGACTTCATCCTGGAGGATGTAAGAAGCAAGGTAGACAGCGTGGAAGGCGTAAAATCTGCC
AATGTGAACCTTGTATTCGAACCGGCTTGGGATCAGAGTATGATGAGCGAGGAAGCTCGCGTAGAACTCGGCTTTGAATA
A
>gene_id_92772
ATGGCTAGTAGATATTTATTAGGTTTTGACGTAGGCTCAAGTTCTGTAAAGGCTTCGCTTACTGATGTTGACAATGGAGA
AATCGTAGCTTCTGCATTCTATCCGGATCATGAAGCACCCATTATGGCTGTAAAGACCGGTTGGGCAGAGCAGGATCCTC
AGATGTGGTGGGATAATGCTAAGCTGGCGCTTAAGAAAATCATGGCAGAATCTGGTGCCAAGGGTGAAGATATCCTTGCT
ATTGGTATCTCGTACCAGATGCATGGCTTGGTTTGTGTTGATAAGAATCAGCAAGTTTTGCGTCCTAGTATCATCTGGTG
CGACTCTCGTGCCGTACCTTACGGCGAGAAGGCTTTTCATGATTTAGGTGAGAACTTCTGCTTGCGTAATCTGCTCAATT
CTCCTGGAAACTTTACTGCATCTAAACTTGCATGGGTAAAGGATAATGAACCGGAACTGTTTGATAAGATTGATAAGATT
ATGCTTCCTGGTGATTATCTGGCAATGAAACTTTCAGGTGAAGTTAAGACTACTATCAGTGGTCTTTCTGAAGGTATGAT
GTGGGACTTCAACCAGAAAAAGCCTGCTAAATTCCTGCTTGATTACTTTGGCTTCGATGAAAGCATTCTGGCTGATATTG
TTCCTACTTTCTCTGTACAGAGTGTAGTAAGTAAAGCGGCAGCTGAAGAACTTGGTCTGAAAGAAGGTACACCAATATCT
TATCGTGCGGGTGACCAGCCAAATAATGCTGTGAGTCTGAATGTGTTCAATCCGGGTGAAATTGCAAGTACTGCAGGTAC
ATCAGGAGTTGTATATGGTGTATTGGGTGATGTTAACTATGATCCAAAGAGCCGTGTCAATACTTTTGCTCATGCTAATT
ATACTACAGACCTTGACCGTCTTGGTGTATTGTTGTGTATCAATGGAACTGGTATCTTGAATGCGTGGGTTCATCGAAAT
ATCACTCCAGATGTAAGCTATGCGGATATGAATGATCTTGCAGCTTCTGTACCAATAGGTAGTGATGGTGTTAAGATTAT
CCCATTTGGTAATGGAGCTGAGCGTGTATTAGAGAATAAGGAAGTTGGTTGTTCTATTCGTGGCATCAGCTTTAATAAGC
ATAATCGTGCTCATATTGTTCGTGCAGCACAAGAGGGTATCGTCTTCAGTTTCTGCTATGGAATGGAAATCATGCAGCAG
ATGGGTATGGATATCAAGAATATTCATGCAGGTAAGGCTAATATGTTCCTCAGTCCGTTGTTCCGAGATACCTTGGCGGG
TGTGAGTGGTGCTACTATCGAACTTTATGAGACAGATGGTAGTGCAGGTGCAGCTAAGGGTGCTGGTATTGGTGCCGGTA
TCTATAAGGATCATAATGAGGCTTTTGCTTCATTGAAGAAACTTGCAGTCATAGATCCTGATGAGGCTAACCGTTCTGCT
TATCTCGAGGCTTATTCTGCATGGAAAGAAGAGCTGAAAAAACTTTAA
>gene_id_20359
ATGCATAAAGCTGGTTTCGTAAATATAGTAGGTAACCCTAATGTGGGAAAAAGTACCTTGATGAATCAATTGGTGGGTGA
ACGTATTAGTATTGCAACTTTTAAGGCTCAGACAACCCGTCATCGTATCATGGGTATTGTGAATACTGATGATATGCAGA
TTGTATTTTCTGATACTCCTGGTGTTTTGAAGCCTAATTACAAGATGCAAGAGATGATGCTTGCCTTCTCTGAGAGTGCA
TTGGCGGATGCTGATGTGCTGCTTTATGTGACTGATGTGATAGAAAACCCTGAAAAGAACATGGAATTCTTGGAAAAGGT
TAAGAAAATGCAGATTCCTGTACTCTTGCTCATCAACAAGATTGATCAGAGTGATCCGAAGAAGTTGGGTGATATTGTTG
AAAAATGGCACTCTTTGTTGCCTAATGCAGAGATTCTTCCTATCTCAGCGAAGAATAAATTCGGAACGGATATGCTCTTG
AAGCGCATTAAGGAACTCTTGCCGGAATCTCCTGCTTTCTTTGATAAGGATCAGCTGACAGACAAGCCTGCCCGTTTCTT
CGTTTCAGAGATTATCCGAGAAAAGATTTTGCTCTATTATGATAAGGAAATACCTTATTCTGTAGAGGTAAGAGTGGAGC
GATTTAAGGAAGATGAAAAACGTATCCACATTAATGCGGTGATTTATGTTGAACGTGATTCCCAAAAGGGTATCATCATC
GGGCACCAGGGGATTGCATTGAAAAAGGTGAATACCGAGAGTCGTAAGGCTTTGGAAAAGTTCTTCGACAAGAAAATCTT
CTTGGAGACTTTCGTAAAAGTTGATAAGGATTGGCGCAGTTCTCAGCGAGAACTTGATGCCTTTGGATATAATCCGGAAT
AA
>gene_id_19771
ATGAAGAAAAAGTTGATTTACATCGGTATTTTTGCTTCTTTGCTCGTTTCTTGTACAGAAAGTCTGGAGGACAAAGCGGC
TCGTGAAGCCAAGGAATATACTGAAAAGTACTGTCCTACTCCATACGTCAACGACGCCAGGACTGACAGTGCTGCATTTG
ATAAAACCAAGAAGATATATACATACTATATCTCTTTGAGAAACAAGGCAGATAACAAGAAGGCGATTGATGCCAACAAG
GATAAACTCCATAAGATTCAGAAGGAAGCCCTGGACAACAACCCTGGCCTGAAGAAATATAAGGAAGAGCATTTCACCTT
CCGTTTCGTATATCATTCGGCTAAGAACCCGAAGGAGGTGTTGCTGGATGATACCTTCAAGTATTAG
>gene_id_71967
ATGTACAGAAGTAATACGTGTGGAGAGTTACGTCTCTCTGATGCCGGCAAGGAAGTGACACTTGCCGGTTGGGTACAGCG
CTCAAGAAAGATGGGTGGTATGACATTCGTCGATTTGCGCGACCGTTATGGTATCACACAGTTGGTCTTCAACGAGGCTG
ATAACAAAGACTTGTGTGATGCAGCTAACAAGCTAGGTCGTGAATTCTGCATTCAAATAAAGGGTGTAGTAAGTGAACGA
CAGAGCAAGAATCCTAAAATGGATACTGGTGACATCGAAATCCTGGTGAAGGAACTCAATGTCCTCTCTCAGAGCCAGAC
CCCTCCTTTCACTATCGAAGATAATACTGATGGTGGTGATGATATTCGTATGAAGTATCGTTATCTTGATTTGCGTCGTC
CTGTAGTGCGCAAAAATCTGGAGTTGCGTCATCGTATGTGCATCTTGATTCGTAACTTCCTAGATGCACAGAACTTCATG
GAGGTTGAAACACCTATTCTTATTGGTAGTACACCAGAGGGAGCCCGCGACTTTGTTGTTCCTTCCCGTATGAATCCAGG
TCAGTTCTACGCTCTTCCACAGAGTCCTCAGACTTTAAAGCAGCTCTTGATGGTTGCTGGCTTCGACCGCTATTTCCAGA
TTGCCAAGTGCTTCCGTGATGAGGATCTTCGTGCTGACCGTCAGCCAGAGTTTACACAGATTGACTGTGAAATGAGTTTT
GTTGATCAGGATGATGTCATCAACCTTTTCGAGGAAATGGCTCGCCATTTGTTTAAGGAGATTCGTGGTGTAGAACTTCC
TAAATTGGAGCAGATGACCTGGCACGATGCTATGCGCCGTTTCGGTAGTGATAAGCCAGACTTGCGCTTCGGTATGGAAT
TTGTTGAGTTGAAAGATGCTTTCACAGGTAAGGGTAATTTCTCTGTATTCGATGAGGCTAAGTATATTGGCGGTATCTGT
GTTCCAGGTTGTGCTGATTATAGCCGTAAGCAGTTGAACGAATTGACTGATTTTGTTAAGCGTCCTCAGGTTGGAGCCAA
GGGCTTGGTTTATATTAAGTACAATGCTGATGGTACCGTAAAGAGTAGCATAGATAAGTTCTATTCTCCAGAGGAACTTG
CAGAAATCAAGACCGTAATGGGAGCCAAGGATGGTGACCTCGTTTTGATTTTGAGCGGTGATAATGCTAACAAGACACGC
ATTCAGCTTTGCTCTTTGCGTTTGGAAATGGGTGATCGTCTTGGTCTTCGTGATAAGAACGTATTCAAGTGTCTTTGGAT
TATTGACTTCCCTCTCTTTGAGTGGAGCGATGAGGAGCAGCGCCTGATGGCTACGCACCATCCATTCACTATGCCAAATC
CTGATGATATCCCATTGCTCGATGAGCATCCTGAGCAGGTTCGTGCCAAGGCATACGACTTTGTTTGCAATGGTATCGAA
GTAGGTGGAGGTTCTCTCCGTATCCATGATACTCAGTTGCAGGAGAAGATGTTCGAGGTTCTCGGCTTTACTCCAGAGCG
TGCTGAGGCTCAGTTCGGTTTCTTGATGAATGCTTTCAAGTATGGTGCACCACCTCACGCAGGTCTTGCTTTCGGTTTAG
ACCGTTTTGTCAGCATTTTGGCTGGTCTCGACAGTATTCGCGATTGTATTGCCTTCCCAAAGAACAACTCTGGTCGAGAT
GTTATGCTCGATGCTCCTTCTGAACTTGACCCTAAGCAGTTGGATGAATTGGAAATCAAACTTGATTTGAAGGCTGAATA
A
>gene_id_36013
ATGGCAAAGAAAGCGGTCGCTACCCTCCACGAAGGTAACATGGATGGTCGCGCATATACAAAGGTTATCAAGATGGTTAA
GAGCCCTAAGACTGGTGCATACGTTTTCGATGAGAAGATGGTACCAAACGAGGCTGTTAAGGATTTCTTCAAGGATTAA
>gene_id_64863
ATGATAGAAATCAAAAGATATACCCCAAAAGACGCTGCCGAATGGAACAACTTTGTTTGGAAATCCAGACAAGGCACCTT
CCTCTTCGACAGAAACTATATGGACTATCATCAAGACAGATTTCATGACCATTCCTTGATGTTCTATTATAAAGGACGCT
TGTATGCCATTCTTCCTGCCAATGAAACTGCGGATGAGGACAAGAAGATTCTCTATTCTCACCAAGGACTGACGTATGGA
GGCTTACTGACTTGTTCCAAGGTAACAGCAGAAGTTTGCATCGACATCTTTCAGGCTCTCAAGGACTATCTCCTGCAAAA
TGATTTCCAGTTATGTATCTACAAGGCAATGCCATGGATATACCAGAGCATCCCTTCGGAAGAGGACCTCTATGCTCTCT
CCTATATTGGGAAGGCAAAGTTGATAGCTAGAGAGATTTCCACTACCATTTTTCTCAATGCCCCCTTACGATTCAGCGAG
CAGAGAAGAAGAGGCATCAAGAAAGCTGTGAGCCATGGACTAAGTGTTGGATTTACAAAATTTCCAAAGGACATCACAGA
CTTTTGGGATTTATTGGACAAGAATCTTTGGCAGAGGCATAATACTCATCCTGTACACTCGAAAGAGGAACTGCAATTAC
TTATGCATCGTTTTCCAGACCACATTCTCTGCTTTGTGGTAAAGAAAGATGAAACGATTATTGGTGGAAGCATCGTATAT
ACTACCCCCCAAGTAATTCATACCCAGTATATCGCTGCCAACGAATTGGGCAAGGAACTGGGAGCTTTGGATGCCCTCTT
CGACTTTATCCTCCACAAATGCCCATGGAATGTCCCATACTTCGACTTCGGCAAATCCACAGAAGATGCGGGCAAGTATC
TCAACAAGAATCTCATCCACCAAAAGGAAGGATTCGGAGGAAGAGGGGTCATCTACGACACATACCAATGGGAAATCTAA
>gene_id_19328
ATGAAAGTAACTATCAACAACAAAGAGACCGAGACACAGGCTAAAACCATCAGGGAGTTAGCCCAGGAACTCGATTTGCC
AGCTACAGGAGTTGCAGTAGCTATCAGTAACGAAATGGTGCCTCGTGATGAATGGGAAAACACAATCATCGCAGAAGGAG
CAGACATCGTTATCGTAAAAGCGTTCTGCGGAGGATAA
>gene_id_88573
ATGAAAGAATTAGGTAGAATCATCAAATTACATACCATATCCGACCCTAGAGGCAACCTGACCGTATCAGAGGAGAACAT
CGAGCTTCCCTTCGACTTGAAACGTGCCTACTGGATATACGATGTGCCACAGGGTGGCAACCGAGGCGGTCATGCCCACA
AAAAGCTCCAGCAAGTCATCATCGCCGTGCATGGATCATTTACCGTATCCCTAGACAACGGCAAGGAGACCAAGAAATAC
CAGCTCAGCAATCCTGGCATGGGGCTCTATCTCGGCACAGAGATATGGCGCACACTGGATGATTTCTCCGAGGGAGCCGT
ATGCCTGGTGCTTGCCTCTGAACTTTATGAGCCAGAAGACTATCTGTATGAATACGATGAATTTCTGAAATACATCCATA
CCACACATAGCACAACATCAGAGCCATGA
>gene_id_77466
ATGGAAAAAGAATTTGAAGATTACTGGAATAAGCACCAGAAAAGATTAATCTTGAATGCTCCAAAAGCACTACGCGATGA
ATATATCGAATCAACCAAGCTTGACAGCCCGATAGATTGGGTCTGTTTTATCCTGCCTGTGGCTTTGGGCATTGGCCTCC
AGCCAATTTTGGATATTCAGAGTGAGATTCTCTCTTGGGCAGTAGTATTGCTTATTGTGGTAGTTTGTTTTGCTGTGATG
CAGCTGGTTAAGCCTATGTTGCAGAAAAAGAAATCTACCATACAAGTGGTCAAGAGCATTAAAGCTTTTTATTATGAAGT
ATACAAGAAAAATGGTTTAAAGAAATTAGAGCCTTGGAATTAG
>gene_id_71319
ATGAAGTTTAAAAGAAAACATAACCGACAAATGAAAAAGAATTTACGTACCGCCTCTATCTGCGTGCAGGGAGGCTATGA
GCCAAAGAACGGCGAACCGATTGAAGTGCCAATTTATCAAAGCACTACTTTCAAGTATGACAACTCTGAGGAGATGGCTA
TGCTCTTCGACCTGAAGAAGGAAGGCTACTTCTATACCCGTCTCCAGAACCCTACCAACGATGTTGTGGCTAAGAAGATT
GCCGAACTCGAAGGTGGCGTGGGAGCCGTATTAACCAGCAGCGGTCAGGCTGCCAACTTCTATGCAGTATTCAACATCTG
CGAAGCAGGCGACCATATCGTTACATCTAATGAGATTTATGGTGGTACCTTCAATCTCTTCGGCGTAACCCTGAAGAAGC
TCGGCATCGAGTGTACTTTCGTGAATCCGAACGATAGCGAAGAAGAAATCCAGAAGGCTTTCCGCCCTAACACCAAGGTT
GTTTTCGGCGAAACCATCAGCAACCCG
>gene_id_19847
ATGGCTGAAACAAAGAAAATCAAGACAGCGTTGGTGTCTGTCTTCCACAAGGATGGCTTGGACGAATTGCTCGCCAAGTT
GAATGAAGAGGGTGTAAAATTCCTGAGTACTGGTGGTACCCAGAAGTTTATCGAATCTTTGGGTTATGAATGCGAGAAAG
TTGAGGAGGTCACTACCTATCCATCTATCTTGGGTGGTCGCGTAAAGACTCTTCATCCTAAAATATTTGGAGGTATCTTG
GCTCGCCGTGACAACGAGGGTGACCAGGAGCAGATGAAGGAATACGAAATCCCTTCTATTGATCTCGTCATCGTAGACTT
GTATCCTTTCGAGCAGACTGTAGCTAGCGGTGCTAGCGATGCTGATATCATCGAGAAAATCGATATTGGCGGTATCTCTT
TGATTCGTGCAGGTGCCAAAAACTTCAAGGACGTGGTGATCGTTCCTAGCAAGACTGAATACGGCGTATTGCTCGATATC
CTGAAGAAGAAGGGTGCTGAGACTGATATCGAAGACCGCAAGATGTTTGCAGAGCGTGCATTCGGTGTAAGCTCTCACTA
CGATACTGCAATCCATGCATGGTTTGCTAAGTAA
>gene_id_9853
ATGGCAAATTTAGTAGCTATTGTAGGACGCCCTAATGTGGGTAAGTCTACTTTATTTAATCGTTTGACTCAATCACGTCG
CGCTATCGTTAGTGATACTGCCGGTACTACTCGTGACCGTCAGTATGGTAAGTGCAGTTGGAATGGTAGAGAATTTTCGG
TTGTTGATACCGGTGGTTGGGTTGTAAAATCTGATGATATTTTTGAAGATGCTATCCGCAAGCAGGTGCTTGTTGCTACC
GAAGAGGCTGACCTGGTTCTCTTCCTGGTAGACGTTAACACTGGCCTTACTGATTGGGATGAAGACGTGGCGCTTATTTT
GCGTCGTGCCAAATTGCCTGTTATCCTTGTTGCTAACAAGGTTGATAACAGCGCAGAGTATTATCAGGCTGCTGAGTTCT
ACAAGTTGGGCTTGGGGGATCCCCAGTGTATCAGTGCAGCTACAGGTGGTGGTACAGGTGATTTGCTTGATATGATTTTG
GACAAACTTCAGGATAATCCTGAGGAGGCAATCGAAGAAGATATTCCTCGTTTTGCGGTAGTAGGTCGTCCGAATGCTGG
TAAGAGTAGTATTATCAATGCTTTTATTGGTGAGGATCGTAATATCGTGACAGAAATTGCAGGTACTACACGTGACAGTA
TCTATACCAGATACGATAAGTTTGGTTTCGATTTTTACCTGGTTGATACAGCCGGTATCCGTCGTAAGAACAAGGTAAGC
GAAGACTTGGAATTCTATTCTGTGATGCGTTCAATCCGTGCCATCGAGAATAGTGATGTCTGCATCCTGATGCTCGATGC
TACCCGTGGTATTGAAACCCAGGATATGAACATCTTCCAGTTGATTCAGAAGAACAACAAGAGTCTAGTGGTTGTCGTAA
ATAAATGGGATTTGGTTGAGGAGAAGAATCAGAAGGTAATTGATACTTTTGAAAATGCAATCCGCAAGCGTATGGCTCCA
TTCGTAGACTTTCCTATCATCTTTGCTTCAGCCTTGACTAAGCAGCGTATTTTCCGAGTATTGGAAACTGCCAAGGAAGT
TTACCAGAACCGTAAGGTTCATATTGGAACTTCTAAGTTGAATGAGGTGATGTTGCCTATTATCGAGGCATATCCTCCAC
AGAGCATAAAGGGTAAGTATATCAAAATTAAGTATTGCACCCAGTTGCCTAATACAACGATTCCTTCGTTTGTGTTCTAT
GCAAACTTGCCTCAGTATGTCAAGGAGAACTATCGCCGTTTCCTGGAGAATAAGATTCGTGAGAACTGGTCATTACATGG
CTGTCCTATCAACGTCTTCATTCGTCAGAAGTAA
>gene_id_69259
ATGATTATTGTACCAGTTAAAGACGGTGAGAACATCGAGAGAGCTCTCAAGAAGTTTAAGAGAAAATTCGAAAAGACAGG
TGTTGTTAAGGAGCTTCGTGCTCGTCAGCAGTATGACAAGCCTTCTGTTTTGAAGCGTCTCAAGATGGAACACGCCATCT
ACGTACAGCAGTTGCGTGCAAACGAGGAATAA
>gene_id_92720
ATGAAAACAATGGTATCCCCTTCATTGCTCTCAGCCAACTTCATTGACCTGAAGAGTGATATAGAGATGATTAACAAGAG
TGAGGCCGACTGGCTCCACCTCGATGTGATGGATGGTGTCTTCGTGCCCAACATCTCGTTCGGCTTCCCTGTGATAGAAG
CCGTGAGCAAGGTGTGCACCAAGCCCCTCGATGTTCACTTTATGATACAGCACCCGGAAAATTACATTGAGCAGACTGCC
AAGCTCGGTGCCATGATGATGAACGTGCACTACGAGGCCTGCACCCATCTGCACCGCACCATCCAGCAGATTCATGCAGC
AGGCATGAAGGCAGGAGTTACCCTCAACCCTTCTACCCCGGTATGTGTACTAGAAGACATCATCTGCGATGTAGACATGG
TACTTTTGATGAGCGTTAACCCAGGCTTCGGCGGACAGAAATTCATCGAGAACACCATCAAGAAGATAGGCCGTCTGCGC
CAGCTCATCAAAGAGAGCGGAAGCCAGGCACTCATCGAGGTAGATGGCGGCGTGCAGGCAGAAACTGCTCCAAGACTGGT
GAAAGCCGGAGTAGACGTGCTGGTAAGCGGAAGTTATGTGTTCAAGAGCACAGACCCTTATGCTACCATCCATGCCCTGA
AAGAACTCCACTAA
>gene_id_89145
ATGAATCAATACGAAACCGTTTTCATTTTGACTCCCGTTTTGTCTGATGAACAGATGAAGGAAACGGTCGCTAAGTTCGA
GAAGGTACTCACCGATAATGGTGCTGAGATTCTGAACAAAGAGGCTTGGGGTTTGAAGAAGTTGGCTTACAACATCGAGA
AGAAGACATCAGGCTTCTACAGCTTGGTTGAGTTCAAGGCTGAGCCAACTGTTATCGCTAAGCTCGAAACAGCTTATCGC
CGCGACGAGAAAGTAATTCGTTACATGACTGTTAAACTTGACAAGTATGCTGCCGCTTACGCAGAGAAGCGTCGTGCAAA
GCTTGGTAAAAAAGAGGAGGCTTAA
>gene_id_9450
ATGAAACTCTACCAGCTATTGCAGTCGTTTGAATTTGAAGAGATTTTTCCAACAGTCAATGTGATGTTTCCAAATGCACA
GTTGCATCGCGATATTTTTGAAAAAGCATTCGATATGCTTTGCAATATCCAACCTATCACATCCAAAAAGGTTATCAAGT
TTGAACTGATGGAAGATCCTAACTCAAATGATATGTTTGTTGGAGCAAATGATAGCTGTTTCCAGTCCACATGGGATGTA
TGCCTGGGAAAGGAAATCAAAAAAGGCAAAGGCGCTGATCTCAATGATGTAGAACTGGCAGCCAACTGCTTACTCAATGT
TCTTTTCATCGGACGTCATCCTCAAGGATTTGACAAGGACTATAAAAAGTTATTGAAATAA
>gene_id_85333
ATGCATATCAATTGGAAGAAAACCATCATCATCGCACTGGATTTAGTACTCGGTACTTATCTGGTATTCGCTTTCACCAG
GTTTAACAAACCTGATGAAACGAAGTTGGTATGCACCAAGGTGAACATCAACATTCAAGATGAGATGACGAATGGCTTTC
TGAATGCGAAGGAAATCAAGAAACGACTGGAAGCCAGGAAACTCTATCCGCTGGGGGAACCGCTCAAAGAGGTGAACGCC
CGCATGATAGAAGAAACCTTGAAGACCAGTCCTTTCGTCAAGACGGCAGAATGTTCAAAGACTCAGGATGGTCTTGTTGA
CATCTACCTCACCCAACGCATGCCAATCGTCAGAATCAAAAGCATCAGCAACGAGGACTATTATATTGATGACCACAATC
AGATCATGCCCAACACGAACTATACATGCGACATTATCATCGCAACGGGCTACATCAACAAGTGGTATGCTAAAAAATAC
ATCTCATTACTAAGCAAAGCGCTGATGACGAATGAACTCTGGCGAAACCAGATAGAACAGATCCATGTCCTGCCTGATAG
AGGAATAGAACTGGTACCGCGAGTAGGCAACCACATTATATATATAGGTAACCTGCCAGAGACCAACCTCATCGACAAAC
GAGAGCAAGCCATCAACGATTTCGTCAACAAGAAGATGAATCGATTAGAGAAATTCTATAAGTATGGACTCTCACAAGCT
GGCTGGAACAAGTATTCGTATATCAATATCGAATTCGACAACCAGATCATATGTAAAAAGCATCAAAATAGCTAA
>gene_id_34747
ATGATAGAAGTTAGAAATCTCACCAAGTCGTTTGGCGACAAGGTTGTATTAGACAATATAAACGTCACCTTTGAAACAGG
AAAGACTAATTTGATAATCGGACAGAGCGGTTCCGGAAAGACCGTACTCATGAAGAATCTCGTAGGATTACTTCAGCCTA
CAAGTGGCGAAGTTCTCTACGATGACCGTGACTTCACCCGGATGTCGAAAAAAGAAAAAGTTCTGATGCGCCGCGAGATG
GGAATGATTTTCCAAAGCGCAGCCCTGTTCGACTCTTTGAATGTACTTGAGAATGTCATGTTCCCTCTTGATATGTTCTC
TACCTTGAATTACAGGGAACGCGTAAAACGGGCTCAGGAATGTCTTGACCGCGTCAATCTGATAGAGGCTCAGCAGAAAT
ATCCTGGAGAAATCTCGGGTGGTATGCAGAAACGAGTAGCTATTGCACGTGCCATCGTAATGAATCCGAAATACTTGTTC
TGCGATGAGCCAAACTCAGGTTTGGATCCAAAGACCTCACTTGTGATAGATGAACTGCTTTCAGGCATCACCAAAGACTA
TAATATGACTACCATCATCAACACCCACGACATGAATTCGGTGATGGGCATTGGTGAAAACATCTGCTTTATCTACCAAG
GTCATAAAGAATGGCAAGGCAACAAAGATGAAGTGATGACCTCAACAAACGAGAAACTCAACGATTTAGTCTTTGCTTCC
GATCTCTTCCGCAAAGTAAAGGAGGTGGAGCTGGAAGAAGCTAAAAACAAATAA
>gene_id_3093
ATGGCTTACACATTATTAGTAGTATTAATCGTCCTGGTAGCTATCCTGATGATTTTCATCGTGCTCATCCAGGAATCAAA
GGGAGGTGGACTTGCAAGTAACTTCTCTTCAACCAACTCAATCATGGGTGTTCGCAAGACCACTGACATTGTTGAGAAAT
TAACATGGGGCCTCGCTGCAGCCTTGGTTGTCATCAGCGTGGCATGTGCTTATGTAGCCCCTCAGGCAGCTGGCGAAAGC
AGTGTTTTGGAGGGAGCCACTCAGGAGCAGACCGCTCTTCCTGCTATGCCAGGTGCTAGCAAGGATGCAGCAGCAGGTGC
TCAGAAGGCTGTTCCTGCAGCTGGTGCAGATGCCCAGAAGGCAGCTCCAGTTGTTCCAACAAGCCCTGCAAAATAA
>gene_id_18649
ATGAAACTTGATCAGGAGATATTCAATGTTCTTTTGGCTGCGGGTGCAAAAGGGTTGAAAGTAGAAAAAATAGCTCGTCA
TGTATATAATTCCTGTAATTCGATTTTTACACCTCTGAATTACAAGGATGTTCATAGCTATGTTACGCAATATCTCACCA
GATGCGCTAAAGACCCACAATCGCTTATAGAAAAAGGTAAGGGGTATGGTGTATATCATGTTAATTTTGATTCAAAGGCC
GTACAGCAACTGATGCTCAATTTTTCTTCTTCTGTATTAGAAAATAGTAATGAAGGGGAGGACAAGGCTGACGATAGTGC
TCCTCAAAGTCTTTTTGATGAGAATATGTTCTAA
>gene_id_38493
ATGAAAAGAAGACCTGAATTTACAATTATAGCCGGTCCAAATGGAGCTAGCAAAAGTAGGCTTGGAATATTTTATTCTAC
AGTAAAAGCTTTTGACGGAGACCTTCTAGCAATGTCTCTTCGAAACGAACATCCTGATTGGATAGAGCGATGGATAGATG
GAACTGTTATCTCTTCATTGATGAAAGAAAAAGAAGAAGCCATTTCACAAAACAAGAATTTTGCTTTCGAAACGAACTTC
TCTACAGATTTGCCAGTCAATCTTGTTCAGGATTTTAAAGATGCAGGTTATAAAATCAGCCTCATCTTTTTCGGCTTATC
CTCGAAAGAAGATTCTCTATCTCGTGTTATCCAAAGATACACAATGGGCGGTCATAATGTAAACCAAGACGTGATAGAAT
ATAACTTCACGGAAGGCATCAAACGAGTAAGAGCCTCTCTACCACTTTTTGAAAACATTCTTTTCATTGATGGTACTTCC
GATTTTGGCGACATTGTTGCCATTCACATCGAGAAATCAGGCAAGCATCAGATAACAGATCACCCAGCCGAGTGGTTCGA
CAAATACTTCAAAGAAGCATTCGATGCGCTTGTTGAAAGATAG
>gene_id_93102
ATGGTGAAAATTCAAAGTAAAAGCAAAGGATTAGCTAAACGAATCGTTCCTTGTCTTGATGTAAAGAACGGCGAGACGGT
AAAGGGAACCAATTTCGTAAACCTTCGCAGCGCTGGTGACCCGGTAGAACTGGGAAAAGCTTATAGCGATGCTGGAGCCG
ATGAGCTCGTATTCCTCGATATTACAGCGAGTTTCGAAGAGCGCAAAACCTTTACGGATATGGTAACCCGCGTGGCTGCC
GAAATCAATATCCCATTTACTGTGGGAGGTGGAATCAATGAACTCAAAGATGTTGACCGCCTGCTCAACGCAGGAGCCGA
CAAGGTTAGCATCAACAGTGCTGCCATCCGACATCCGGAGCTCATCGATGAAATTGCCAACCATTATGGCTCACAGGTTT
GCGTATGCGCCATTGATGCACGTCTCGATTCTGACGGCTGGCACTGTTATGTAAAAGGCGGAAGAGAACGGGTGGAACTA
GGACTGTTTGACTGGGCTAAGGAAGTAGCCGACCGGGGTGCCGGTGAAATTCTCTTTACCAGTATGGATCATGACGGTGT
GAAACAGGGATTCGCAAACGAAGCCCTCGCCCGTCTTGCTGAAGAAGTAAGCATTCCTATCATCGCCTCAGGAGGTGCAG
GAAAAATGGAGCATTTCCGCGATGCGTTCACCCAAGGCAAGGCAGATGCTGCCCTGGCAGCCAGCGTGTTCCACTTTGGC
GAGATTGCCATTCCTGACCTCAAGAAATACCTGAGAGAAGAAGGAATCAACGTGAGAATATAG
>gene_id_46146
ATGTTTCTTCTTATTTTGGTGCAAATTTACAAAAAAAATAGGGGAAAACCGCATGTTGAACGTAATATTTATAAAGAAAA
AACGTATATTATTAGGTGGAGATTGATTTTTGGCATGAAAAAAGAAGATTTCCTGCCGGTAAATGCTACGCTATTCTACA
GAAAAGTGATTAAAATTTAA
>gene_id_8452
TTGAACTGCAAAGTTACTCATAATTTACTTATTATCAAAAGAAAAGATACATTTTTTCGTAAAAAATTAATCTTTATAAC
GATTAATGGCGTTTTTTTTGTAATTTTGCACCTTGAAACAGAACTTTTGAGAAGAAATCAGGAAGAAAATGGATTTTAA
>gene_id_71971
ATGGCTACAAAAATTGTTGATAACAGAGTAAATTTTGCCAGCGTGCATAATCCGTATCCATATCCGGATTTCCTCGATGT
GCAGTTAAAGTCTTTCAAGGACTTCTTACAGTTGGATACTCCGCCTGAGGAACGCAAGAATGACGGTTTGTATAAGGTGT
TCTCTGAGAACTTCCCTATTACCGATACACGTAACAATTTCGTTCTTGAGTTCTTGGATTACTATATCGACCCTCCTCGC
TATTCTATTGATGAGTGTTTGGAGCGTGGTCTTACATATAGTGTACCTTTGAAGGCTAAGATGAAACTGTATTGTACTGA
TCCTGATCATGAGGATTTCGGTACATTTATTCAGGATGTGTTCCTTGGTACTATCCCATATATGACCGATAATGGTACTT
TCGTGATTAATGGTGCTGAGCGTGTTGTTGTTTCTCAGCTTCATCGCTCTCCTGGTGTGTTCTTTAGCCAGGGCGTTCAT
GCAAATGGTACCATGCTTTATTCTGCTCGTATCATTCCTTTCAAGGGAAGCTGGATTGAATTTGCAACTGACATTAACAA
TGTAATGTATGCATATATCGATCGTAAGAAGAAGTTGCCTGTAACCACATTGTTGCGTGCTATTGGTTACGAACAGGATA
AGGATATTCTTCAGATTTTTGATCTCGCCGAGGAGGTGAAGGTTAACAAGAAGAATATGAAGGCTGCTATTGGTCGTAAG
CTTGCTGCTCGTGTTTTGAAGAGTTGGAATGAGGACTTCGTTGATGAGGATACTGGTGAAGTAGTATCTATCGAGCGTAA
TGAAGTAATCATGGAGCGTGAGACTGAACTTACTGCTGATAATATTGAGGAGATTGTTGAGAGTGGAGCGCAGACTGTTC
TGCTTCATAAGGATGAGGAAGCTGCCAACAAGTTTACTATTATCTTCAATACTTTGGCCAAGGATCCAAGTAACTCTGAG
AAGGAAGCTGTTAACTATATCTATCGTCAGTTGCGTAATGCTGATCCTGCAGATGACGCAAGTGCACGTGAGGTTTTCCA
AAACCTGTTCTTCTCGGATAAGCGTTATGATCTGGGTGAGGTAGGTCGTTATCGTATCAATAAGAAATTGAATCTTGATA
CTGACATTGATGTTCGTGTCTTGACTAAGGAAGATATTATTGAGATCATTAAATATCTTATTCAGCTGATCAACTCTAGT
GCAACAGTTGACGATATCGACCACTTGTCTAATCGTCGTGTTCGTACTGTAGGTGAGCAGTTGGCTAACCAGTTCTCTAT
TGGTTTGGCACGTATGACCCGTACTATCCGTGAACGTATGAATGTTCGCGACAATGAGGTGTTTACTCCAACAGATTTGA
TTAATGCTAAGACAATCTCTAGTGTTATCAATTCTTTCTTTGGAACTAATCCATTGTCACAGTTCATGGATCAGACTAAC
CCTCTGGCTGAGGTAACTCATAAGCGTCGTCTTTCTGCCTTAGGTCCTGGTGGTTTGTCTCGTGAGCGTGCCGGTTTCGA
GGTTCGTGACGTACATTATACACACTATGGTCGTCTTTGCCCTATTGAGAGTCCTGAAGGTCCAAACATCGGTTTGATTT
CTTCTCTCTGTATGTATGCAAAGATTAATGATCTTGGTTTTATTGTTACTCCTTACCGTAAGGTGAATGATAGCAAGGTC
GATATGGCTAATGAGGATGTTGTATACTTGACTGCTGAGGATGAAGAGTCTAAGATTATCGGTCAGGGTAATGCGCCTTT
GACTGTTGATGGTTCTTTCATTCGTGATGTAGTAAAGTGTCGTCAGGATGCTGATTATCCTGTTGTAGGTCCGGATCAAG
TTGATTATGTTGACGTCTCTCCACAGCAGATTGCTTCTGTATCCGCAGGTTTGATTCCATTCTTGGAGCATGATGATGGT
CACCGTGCATTGATGGGATGTAACATGATGCGTCAGGCTGTACCATTGCTTCATAATGATGCACCAATAGTTGGTACTGG
TCTTGAGAAGCAAGTTTGTGAGGATTCACGTACTATGGTTACTGCAGAAGGTGAGGGCGTTATCGAATATGTTGATGCTA
CAACTATCCGTATCCTTTACGATCGCACAGAAGACGATGAGTTTGTAAGCTTCGAACCAGCTTTGAAGGAGTATCGTATT
CCTAAGTTCCGTCGTACCAACCAGAATATGACCATCGACTTGCGTCCTATCTGTAATAAGGGACAGCGTGTAAAGAAGGG
TGATATCCTGACTGAGGGTTATGCGACAGAAAACGGTGAGCTGGCTTTGGGCCGTAATTTGCTTGTAGCTTATATTCCTT
GGAAGGGTTACAACTATGAGGATGCTGTTGTTATTTCTGAACGTATGGTTCGTGATGACGTATTGACATCTGTACATGTT
GACGAATACTCTCTTGATGTCCGTGAAACTAAGCGTGGAGTAGAGGAATTCACATCTGATATCCCTAATGTCAGCGAGGA
AGCTACAAAGGATCTTGATGATAATGGTATCGTGCGTGTTGGTGCAAGAATTGAACCAGGTGATATCATGATTGGTAAGA
TTTCGCCTAAGGGTGAAAGCGATCCTTCACCAGAAGAGAAGTTGCTTCGCGCTATCTTTGGTGATAAGGCTGGTGATGTG
AAGGATTCTTCATTGAAGGCAAATCCATCATTGAGTGGTGTTGTTATTGACAAGAAGTTGTTCTCTCGTGCTATCAAGAC
CCGTGAGTCAAAGAAGCAGGATAAGATTATTCTTGCTAAGATTGATGAGGAGTATGAGGCAAAGGGTGATGACTTGAAGG
ATATCCTCGTAGACAAGTTGCTTACACTTACAGAAGGTATGACTTCTGAGGGTGTTAAGGATTATACAGGTGCTGAGATT
ATCACCAAGGGCAGTACCTTTACAGCTACAGCCTTGAAGAATTTGGAGTATGATGGTGTTCAGTCTAATAAGTGGACTAA
GGATGAGCATACCAATGGCTTGATTCAGAGACTTATTATGAACTATATCCGCAAGTATAAGCAACTTGATGCTGAATTAA
AGCGTCGTAAGTTTGCTATCACTATTGGTGATGAACTTCCATCTGGTATTCTTCAGATGGCTAAGGTATATATTGCTAAG
AAGCGTAAGATCCAGGTCGGTGATAAACTTGCCGGTCGTCATGGTAATAAGGGTATTGTGTCTAAGGTAGTTCGTTTGGA
GGATATGCCATTTATGGCTGACGGTCGTCCTGTTGATATGGTATTGAATCCATTGGGTGTGCCTTCACGTATGAACCTTG
GTCAGATCTTCGAGTGTATCTTGGGTGCTGCAGGTAAAAAGTTGGGTGTAAAGTTTGCTACTCCTATCTTTGATGGTGCT
AAATTGGATGATCTCTCTGAATGGACAGATAAGGCAGGATTGCCACGTTTCTGCTCAACTTACCTTTATGATGGTGAGAC
TGGAGAGCAGTTTGACCAGCCAGCTACTGTTGGTATGACTTACTTCTTGAAGTTAGGTCATATGGTTGAGGATAAGATGC
ACGCTCGTTCTATCGGTCCATACTCTTTGATTACACAACAGCCACTTGGTGGTAAAGCACAGTTTGGTGGTCAGCGATTC
GGAGAGATGGAG
>gene_id_91879
ATGGCTTACATGTCACAAGAAGGCTACGACAAACTCGTAGCTGAGCTGAAACAGCTCGTATCTGTAGAGCGCCCTAAGGC
ATCAGCCGCAATTGCTGAAGCCCGCGACAAGGGTGATTTAAGTGAGAATTCTGAGTATGATGCCGCTAAAGAGGCACAGG
CTCATCTGGAAGATAAGATCAATCGCCTGAAGCTCACCATTGCCGAGGCCAAGATTATCGATACCAAGCAGCTCAGCACC
GACAGCGTGCAGATTATGTCGAAGGTAGAGATGACCAACATGGCTAACAAGGCAAAGATGACTTATACCATCGTGAGCGA
GAGCGAGGCAAACTTGAAGGAAGGAAAGATTTCCATCAAGACTCCTATCGCACAGGGATTGCTCAACAAGAAGGTAGGTG
AGGTTGCAGAAATCAAGATTCCTCGCGGCACCATCAACCTTCGCATCGACAAGATTTCATTTGAATAA
>gene_id_33652
ATGAATACTGATATTAAGAGTTTGATACCATCCATGCATGCAGAACTGAAGCATATGCAATCTCGTGTTGCAGAGCTTCA
AGTCTCATTGCAGCAAGGTTCATCTGATGAAAAGACGATTCTAGAGGAAAATTCTCGAATGAATCTGCGTGGGATTTGGA
CTTGA
>gene_id_29396
ATGAAAAAAGGAGATAAAGTCAGATTCTTGAGCGAAGTGGGTGGCGGAAAGGTTGCCGGCTTCCAAGGTAAAAATATTGT
GCTCGTTGAGGATGAGGATGGTTTTGAGATTCCGATGCCTATCAACGAGGTGGTTGTGGTGGAGCAGGATGAATACTCCA
TGGGCAAGATGATTTCGGCTAAGATGGATGCGCAGCAGAAGGCTGAGGAGCATGCCAATACCGAACTGCATCAGGACAGC
CGGAGTATCAAGGCCATCTTGAATGATCACGATGACGTGGATATGGATGTAGAGGAATATGATGCTGCCGACCGTGAGAT
AACCTTTGTGAAACCGGTTCAGGAACATACGGGTGGCAACAAACTCAGTGCTTATCTCGCCTTTGTACCTATCAACATCA
AGGACGTAACCAATACCCGTTTCGAGACCTATATGGTGAATGACAGCAACTACTATCTCCACTATACCTATCTCGTGGCT
GAGGGAAATGCATGGACTCTGAAAGCAGAGGGAGAAATAGAACCGAACACCAAACTCTTCATCGAGGAATTCGGTCGTGA
GGCTCTGAACGAGATGGAGCATATCGCCATCCAGATGATAGCCTACAAGAAGGACAAGCCTTTCCTTCTGAAGCCGGCAA
CAGATGTTCAGTTCCGTCTCGATCCCGTGAAATTCTACAAACTTCATCTTTTCGAGGAGAACGATTTCTTCGAGACTCCA
GCCTATCTCTTTACGATTGTAGAGAACGATGAAATAGCCCGTCCGCTGGTTATCGATTCCAAGCGTCTGAAAGAGCAGAT
GTATAAGGATGAGAAGGTTGTCGCCAACACCAGCAAGAAGAAGAGCAAGAAGGATGATGGTACCCTTGTGATAGATCTTC
ATGCGGATGAAGTGCTTGAAACAACTGCTGGAATGAATTCTGCAGATATTCTTCATTATCAGATGGATATCTTCAAGAAG
ACCATGGAGGAATATAAGAAAAAGAAGGGACAGAAAATTATCTTTATTCATGGAAAGGGCGAAGGTGTGTTGCGCCAGAC
TCTCATTCATGAGTTGAACTATCGCTATAAGAGTTGCACTTATCAGGATGCTTCTTTCCAGGAGTATGGCTATGGTGCTA
CACAGGTAACAATAAAGTAA
>gene_id_6632
ATGAGTTCACAACTAACTGTTTATAAAGCAAGTGCAGGATCAGGTAAAACATTTACTTTGGCTCGCGAGTATATGACACT
CGTGATAGCTAATCCTGCTTCCTACAGAACCATTCTTGCAGTAACCTTCACCAACAAAGCTACTGAAGAAATGAAAATGC
GTATCTTAGGAAAATTATACGAAATTGCACACGGACTACCAGAAGCAAACGATTATGTAAATCAAATACAGCAGGCTTTA
CCGTATCTTTCATCCAAACAAATTCAGAAAAATGCAGAATCAGCCCTGCATTTGCTCATACATAATTATAACTATTTCCG
GGTTATGACCATCGATACGTTCTTTCAGAGTGTATTGAGAAATCTTGCACGTGAACTTGATCTGACTGCCAATTTACGGA
TAGAACTCAATGACTATCAAATAGAACAGCATGCCGTTGATGAACTTATAGAAAGTCTTGAAGATACCGATCGTCTACTT
TTCTGGATTATGGATTATATCAAAGAAAATATTGATGATGATAAGAGTTGGAATGTCATAGGACAGATCAAGAAATTCGG
TGAGAACATATTCAAGGATTATTACAAAGCTCATTCCGACAAGTTGACAGAATTGATGGAACAAGAAGATTTCTTCAAGG
ATTTTACCGATCGAATGAAGAAAAAGCGCGATAAGGCAAAAGAGCAGCTTAAAGAAATTGCTGCTACTTTTTTCGATTCC
CTTGAAGAAGAAGGCTTTACGTCAGACGACTTAGCTGGAAAAACGAGAGGTATTTGGAGCTATTTCAACAAGCTGAAAAA
TGGTAAATACAGTGATGATGATCTACATAATGATACTTTTAATAAATGTCGGGAAAGTCCGGAAGCATGGGTCAAAAAAT
CTGATGTGAAAAATTGTACTGATATCTTCAATTATGTAGAATCGGTGCTCTACCCTATTCTGCTGTTTGCAGAAGATAAT
CGTCCAAGACTCACCCGCATCTTCAAAAGTACCGATCTGACCATAAAGCATCTTAATCAGCTCCGCCTTTTGGGAAGCAT
AGATAAAAAAGTCAGGGAGATGAACAGAGAGGCAAACCGTTTCCTTTTGAGCGATACTCAAACCTTGCTCAACTCACTGA
TAAAGGATAGCGATTCGCCATTCATCTTTGAAAAGATTGGCACTCAACTCGACCATATAATGATTGACGAGTTCCAAGAT
ACTAGCACCATCCAATGGAAGAACTTTAAAGTGCTGCTCGAAGAAACCATGAGTAGAAAAGATGCAGGTAACCTCATTGT
TGGTGACGTAAAACAAAGTATTTACAGATGGCGATCCGGCGATTGGAGACTGCTCAATAATATCGATAAAGAATTTAATA
AAAGCGCGAAAGAAGTAAGCATAGAAACTTTGGGTACCAACTACCGCTCTGATAGAAACATCATTGAGTTTAACAATGCT
TTTTTCACAGAAGCAGTAAAATTGGAGATTGAAGACCTGACAGATAAATGTCCTGAAGAATGTAAACAGCTGGAAAGCGC
ATATAGCGATGTCTGCCAGCAAGTACCAGACCACCATTCTGTTCCTAATGGTTCTATCAGTATTCAGCTCCTGGGCGGTG
AAAATATTGAAGACAGAATGATGCAAACAACATTGGACACTGTAGACAAGTTGGTTGAAAGAGGTGTTCCTTGCAACAAA
ATAGCAATCCTGGTAAGAAGCAACCGTAACATACAGGACATTGCTGAGTATTTTATGAACCATTCCGACTATCCGTTGGT
TTCTGATGAGGCATTCAGGCTGGATGCCTCCCAGGCAGTATGCACATTGGTTAACGCTCTCTACATTCTGGTACACCCAA
ATGACAATATTGCATTAGCAACTCTCAACAAGTTTTGTGACACGTATTCTGTAGCTGGAAATATGCCGGAACAACTTTTG
ACCAATCGTTCTGAGTATCTGGAAATGCCACTGTTCGATCTCACAGAACGCCTTTTTGCAGAACTTAAACTTGGCGAAAT
AAAAGACATGATCAAGCAAACTGCCTACATCTGTACTTTTTATGATTGCTTAAGTAAATATCTCACAGATAACAGTAGTG
ATATCACTGGATTTCTGAAAGAGTGGGATAACCGTATCCACGAAAAAAGTATTCATAGCGATGGCGATGGAGGTATCAGA
TTCCTTACTATACATAAGAGTAAGGGACTGGAATACGATCATGTTATCATGCCTTACTGTGACTGGCAACTAGAAAAAGC
CAACACTATCTGGTGCACACCGCAAGAAGCTCCATACAACGAGCTTCCACTGGTACCTATAGATTTCAGTGCTAAACTGA
TGAAGCAAAGTATATATGAAGCAGATTATAATCATGAACATCTGCAAAACATAGTCGACAATTTGAATCTGCTTTATGTA
GCCTTCACACGTGCCAGTCACAATCTGATTGTAATTGGCAAACGAGCTAATAGTGCATATCGTTCTGCCATTATTGAATC
TGTACTCGACAAGGTAGCCAGCCGCCTTGAAGCTAATGATGTAAAGATGGAGTTAACAGGAATAGGTTCTGATGCCAAAA
CAGATGACATATCTTTCTGCTATAATGAAATATATGTACCTGATTCTTCCAAGAAATCAAACGAGAAGAAGGATACAAAC
GTGCTCTCAGCCTATTCTCAACCTTTAGAAATTAAAATAAATGTTACGCCTGAAATGCCAGAATTCAGACAAAGTAACCA
GAGCCGTGACTTTATAAAGCGTAATGAAACTGAAGAACAACAGAAGTTTTATATCAAAATGGGTACCATTTTGCACAACC
TCTTTTCTACAATCCGCACGGTTGATGATATTGATGGAGCCCTGAAACAGTTGGAGTTAGACGGACTTTTATACGATCAA
GACCTCACACCAGAGAAAATAAAGGAGATGATCAGGAAAAGACTTGAATCACCAAAGGTCGCAAAATGGTTTGACAAGGA
ACTGACCATACTAAATGAATGTTCTATCCTGACAGTTGAAAATGGAAAAGTGGCAGAATACCGTCCAGACCGCGTGATGC
AAAACTCAAAAAATGAAACCATCGTGGTAGACTTCAAATTCGGTAAACAGAAAGTAGAACACCATGAACAGGTTAGAAAA
TACATCGGCTTGTTAAAAAGTATGGGACATCACCGAGTAAAAGGTTATCTATGGTATGTATACCCTAACAGAATAGTTGA
AGTAATAAAATAA
>gene_id_17057
ATGTTCATATTCTATTCAGATATATCTTTTATTTTCTTATTTTTGGTGCAAAAATACAAAATAAATCTGAACTATATGCC
GTTTTTTATGTTTTTTATTATTAAAGAAAGGAAAAGGTATGTAAAGTTTGCCCTTCATCAAATAAAAAGTGCGATAAATT
TTGTTTTCTCTAAAGAAAGTCTTACCTTTGCGTTGAGTTTATCAGAAACATACTTTGGAGCGAAGAGAAAACGAATAGCT
CTGAATCAATAA
>gene_id_91900
ATGGGCAAGATTAAAGAAGAACTCGTAACCTTCGGCAAGGCGGAACTGACTGCCTCCTGCGCCTCAGTGGTAGACTTCGG
ACTGGCATTCTTCCTCTCAGATATCATCGGCATTTATTACGGACTTGCCAATGCGCTGGGAGTGATAAGTGGCGGCATTA
CCAACTGCATACTGAATTATCGTTATGTGTTCGGCGATTCCAAGAGCAAGAAAAAGAGTGTAGCCTGGCGCTATTTTATC
ATCTGGGGCATCAGCTGGATGCTCAATTCGGGCGGCACTATCGCCCTGACCGAATTTCTGAATGCGCACGAACATATTCA
GCTGCATTACATGATTCCGAAGAGTATTGTATCTCTGCTGGTAGCGATATTCGTTAACTATCCCGGACAGAAGAAATTTG
TTTTTAAGCAGTAA
>gene_id_19005
ATGATCTATTCTAAAGAAGTAGACAACATGTGCGTTGTCGCTAAGGGTCCTAACCACGGACCAGCTCCAATTCCTGAAGA
GGGAAAATGGATTCAGGCAAAAGAGATCAAAGACATCTCTGGTTATACTCACGGTGTGGGTTGGTGTGCTCCTCAGCAGG
GTGCTTGCAAGCTCTCTTTGAACATCAAGGAAGGCGTTATTCAGGAGGCTCTTGTTGAGACTATCGGTTGTACTGGTATG
ACTCACTCAGCTGCTATGGCTTCTGAGATTCTCCCAGGCAAGACTATTCTTGAGGCTTTGAACACTGACCTCGTATGCGA
TGCTATCAATACAGCTATGCGCGAGCTCTTCCTCCAGATTGTTTACGGTCGAAGCCAGAGCGCTTTCTCTGAGGGCGGTC
TCGTTATCGGTGCAGGTCTTGAGGACTTGGGTAAGGGTCTTCGTTCACAGACTGGTACTCTCTATGGTACTGTAGCTAAG
GGTACACGTTACCTCGAGTTGACAGAGGGTTACATCACAAAGCAGTTCCTCGATAAGGACAGCCAGGTTTGTGGTTATGA
GTATGTTCACCTCGGCAAGATGATGGAAGCTATCAAGAACGGTATGGACGCTAACGAGGCTGTCAAGAAGTTCACAGGTA
GCTACGGTCGTACAACTGCTGAGCAGGGTGTTGTTAAAGCAATTGATCCACGTAAAGAATAA
>gene_id_6392
ATGGATTTCAAAAAATCAAAGGCACCAGTAAACACAGTAACTCGCAACATTATGGATCTCTGCGATGATACCCATAACAT
CTACGAGAGCGTAGCTATCATTGCAAAGCGCGCTAATCAGATTTCTATCGAAATCAAGCAGGAGTTGAGCAAGAAACTTC
AGGAGTTTGCTTCTTATAACGATTCTTTGGAGGAAGTTTTTGAGAACCGCGAACAGATTGAAATCTCTCGCTACTACGAG
AAGTTGCCAAAGCCAACTTTGCTCGCTACAGAAGAGTTTATTGAGAATAATATTTATTGGCGCGATCCTACCAAGACATC
TGCACCAATGGTTCACGAGAGCGAAATTTAA
>gene_id_84500
ATGCTGAGCTGTTTCGTTATTAAAGTGGATTACGACAATATCTATATGGTAAGCTCTCTGATACTCTGGATGCTGATAGA
TTATTTTGTTTATAGGCATGAGTCAGTGATAGAAGAGTTGAGCGATATTGAAATTGTACCGTTAGAGCAGAACGAAGTTG
ATGTTTCGGGGATGGCTGCTGAGGTGCAGCGGTTGTTCGAGGAAGATTAA
>gene_id_90271
ATGGAAGAAAACAGCAAGTCTAACGTGACTTTCAACATATACGGAGGCAACAACCAAATCCTCCCCAATGCCACAGAAGC
CGTACAAAACTTCTATGGCGACCAATTCGCAGACCAAAAGCTCCATTCAGAAGGCGAATCCACCGATGCACCTAATGAAG
ATGAGCAGCGTCTCGCTATATATATTAATAAGGTGAAATCTCTCCGAGGTTACATCTCTCTCCTCACCGCTTGCAAGAAA
GCAAAGGAAGTGGGCGAGGTAGTAGCCACGATGTGCCAGAACGAGGAGGCGATAGATGCCGACCTTATCGCCAAGAAAGA
TTTCATCCATCTCCTCCTTCCATTCCTCACGAATGTGAAGACAGGCAAGGGAGTAGATAACCTCCGCCTCTACATCAACA
ATGCATGGGATGCAAGAAAAAAGGCTATCCGCCAGTCAAATCGATGA
>gene_id_24836
GTGGCAATTAGTGATAGTGGACAGGTGATTTTCAACCAGGAAGATCACACAGGTCCGAACCATGCTGTTAAGTTGGGTGT
GTTTGTGGATGAGGCTCTTGATTTCCTCGATTCTCATGGTCTTCCGCTGGAGGCTGTGGCGGTAAGTTGTGGTCCGGGTT
CCTATACCGGATTGCGTATCGGTGTGAGTATGGCGAAGGGCATCTGTTATGGTCGCGGTGTGAAACTCATCGCTGTTCCA
ACACTCGAACTGATGGCAGTGCCTGTATTGCTTGGCGAACATCCTGAGGAGGAAGACGCTCTCATAGTACCTATGCTCGA
CGCCCGCCGCATGGAGGTATATGCCGAAGTGCTCGACCGCGCCCTGAAGGTGGTTCGCCCTATTCAGGCTGATATTGTGG
ATGCTGATACCTACAAGGAATATCTGGACCAGCACCATGTGTACTTCTTCGGAAATGGCGCTGCCAAGTGTATGGAGACC
ATCAACCATCCGAATGCTCACCTCGTAGAGGGCATTGAGCCTTTGGCTAAGAATATGGCTCCGCTGGCAGAGAAGCGTTT
TGTAGAGGGCAAGTTCGAAGATGTGGCATATTTCGTGCCTTTCTATCTCAAGGATTTCGTGGCTAAGATGCCAAAGAAAC
TGCTCTAG
>gene_id_12753
ATGAAAATTGAAGATTTTAACTTTGCCGGTCACAAGGCAATCGTGCGCGTTGACTTCAACGTGCCATTGGATGAAAATGG
TAATGTAACAGACGACACTCGTATCCGCGGTGCCCTTCCTACATTGAAGAAGGTACTTGCAGACGGCGGTGCGCTCATCA
TGATGAGCCACATGGGTAAGCCAAAGGGCAAGGTTAAACCAGAGCTTTCTCTCTCTCAGATTGTTAAGAACGTATCAGAC
GCTCTCGGTGTAGACGTTAAGTTCGCTAAGGACTGCGGTAACGCTGATGCTGAGGCAGCTGCCTTGAAGCCAGGTGAGGC
TCTCTTGCTCGAGAACCTCCGCTTCTATCCTGAAGAGGAAGGCAAGCCAGTTGGCGTTGAGAAGGGTACTCCAGAATTCG
ATGCTGCTAAGGCTGAGATGAAGGAGCGTCAGAAGAAGTTCGCTGCTAAGTTGGCTTCTTACGCTGACGTATATGTAATG
GACGCATTCGGTACAGCTCACCGCAAGCACGCTTCTACAGCTGTCATCGCTGATTCTTTCGACAAGGATCACAAGATGCT
CGGCTTCTTGATGGAGAAGGAAGTTAAGGCTGTTGACGCAGTTCTCAGCAACATCAAGCGCCCATTCACAGCTATCATGG
GTGGTTCTAAGGTTTCTACTAAGATCGGTATCATCGAGAACCTGTTGACTAAGGTTGACAACCTGATTCTCTGCGGTGGT
ATGACTTATACCTTCTCTAAGGCTCTCGGTGGAAAGATCGGTATGTCTATCTGCGAGGATGACAAGCTCGACGTTGCTCT
CGACGTAATCAAGAAGGCTAAGGAGAACGGTGTAAACCTCGTACTCGGCACAGACTCTATCTGCGGTGATGACTTCAAGA
ACGACTGCAATACTCAGGTTTGCCCATCTAACAACATCCCTGACGGTTGGGAGGGTATGGACGCAGGTCCTGAGACTCGC
AAGGCTTTCGCAGCTGCCATCAAGGGTGCCAAGACTATCCTCTGGAATGGTCCTGCAGGTGTATTCGAGTTCGACAACTT
CGCTGGTGGTTCTAAGGCTATTGCTGACGCAATCGCTGAGGCTACTAAGGAAGGTGCATTCTCACTCNNNTTACATCTCT
ACAGGTGGTGGTGCTCTCCTTGA
>gene_id_91827
ATGGCAAGACATCCTCTCTGGAACGAAGAATACTGGCTCCTGCTGTTGCAGCTGTACCAGAAGAAGCCCATGGGCGTGAA
ACCTCTCTATTCGAAAGGGATGGTCGACTTGAGCTTGGAACTGCATATTCCACCTGAGTTTCTGCACGAACAGATGTTCA
AACTCAGAATGGTGACTCCGAGAATCAAGCGACTATGGGAAAAGTATGCCGATAAGCCACAGAAACTGAAGCGCGATATA
CAGCGCATCAGACAGATGAACGGCTGCGGAAACGCCATACAGTTCTTCGAGGGAGTGGAAGTGAAGGAAACATTCGAGAA
AAACTGGGAACCACTGGAAAGTGAACCATCGCTCACCCGCGTGAAACTCATCATCATCCTCGAACTCTACTTCCAGCTTA
CACCAATCACCATGGTGCCGGAAACACCGGAAATCATCGACCTGGGAAAACTCATCAGGACATCACCGAAGGTCATTGCC
GAGGCGATGGGCGTATTCATGTACTGCGACCCCTATCTCAACCGCGAAGATATGCTGATACACCCGCTGCTAGAAGCATG
CAACGACATCTGGCACCAATACGGAAACGGAAATCCAGACAAGCTTTACCAGCTTGCCAACGAACTAAAAGAATACTTTA
AGTAA
>gene_id_36447
ATGGATATAGGTGTAATATCGGTGCGTTATGCCCGTGCCCTCATCAAGGCTGCACTCGGCATGAAGCTCGAAGATCAGGT
CTACCAGGAGATGCAGACGCTCTTTAAGAGCTACATCGACGTGCCTGAACTGAGATTTACGATAGACAACCCTATGCTTT
CCAAAGACAAGAAAGAGGCACTTCTCATCACAGCCCTGGGCAAAGAGCCTACGGAACTGAGCAAGAAGTTTATCGCTCTC
GTCTTGAAAGAGGATAGGGAGAGCACCCTGCAATTCATGGCTGCTTCGTATATCACTCTTTACAGGAAACAGAAGAACAT
CATCCGCGGTAAGCTGATCACCGCCACTGCCGTTGACGCCTCTACTGAGGATAAGATGCGCAAGATGGTGGAGCAGAGAA
CGAAAGGTACTGTGGAGTTCAAGACCGAGGTGAACCCTGAACTGATTGGCGGTTTCATCCTTGAGTATGATACTTACAGA
ATGGATGCGAGCGTAAAGACTAAGCTCAACAACATTCTGACACAGCTCAAAAAGTAA
>gene_id_18927
ATGAGACAGCTTAAGATACAAAAGAGTATAACCAATCGTAATAGTGAAGCCCTCGACAAATATCTTGTAGAGATAGGTAG
AGCCCCTATGGTTTCTATTGATGAAGAAATAGAATTGGCTCAAGCTATCCGCAAGGGAGGTAGAGCTGGCGAAAGAGCAA
AAAATAAGTTGATTGAAGCCAACTTACGTTTTGTGGTGTCGGTAGCAAAACAATATCAGCACCAGGGACTCACCTTGACA
GACTTGATTGACGAAGGAAACATCGGACTCATCAAGGCTGCAGAACGCTTCGACGAAACACGAGGGTTCAAATTTATCTC
ATACGCTGTATGGTGGATTCGTCAGAGTATTTTACAGGCAATAGCAGAGCAAAGCCGAATTGTTCGACTTCCTCTCAACC
AGGTAGGATCACTCAATAAGGTAAACCAGGAAATTAATAAGTTTGAGCAGGAAAACCAACGCCGTCCAAGCGTTGAAGAA
CTTGCTGCCAGAACGGGTGTTGACGAGGACAAGATTTCTCAGAGCATGGCTGCCAGTGGTCATCATGTAAGCATCGATGC
TCCATTTAGTGATGACGATGACAACTCTATGGCAGATGTAATGGCAAGCGGAGACGATGCCAGAACAGACAAGCAGGTTG
ACCATGAAAGTATGGCACAAGACCTAAGACAGGTTTTAAAAGTTTGCCTCAAGGATCGCGAACTGAAAATTATCTGCGCA
TGCTACGGAATTGGGGAAACCGAAAAGGGGCTCGAGGAAATTGGTGATAAAATGGGGCTCACCCGTGAGCGAGTTCGCCA
AATAAGAGAAAAAAGCATCACCAAACTGAGAGAATCCGGGAAGATAGGAATCCTTATGAAATATCTTGGTTAG
>gene_id_17605
ATGGGAGTTTCCAAGCTCCGCGAAACTCGCAAGGAGGAAAAACTTGACGAGAATGCCAACGAGAAGGGATACGGTTCTAT
CGTTGTCATCGAGAACGTATTCGCTTACAAACAGGTCATCCCGCTCCAGTTAGGCGACAACATCATCGGCCGCTACATGA
AGAACAGCGGAATCAACTGCCCTATCGAAACCGTAGACCCAAGCGTTGACATGAACCATTGCGTAATCAACGTTAGCCGC
GACAAGAAAGGCAAATTGAAATATGTACTCCGCGATGGACCAAGTTATACAGGAACTTTCGTTGACAATGAGATTCTGGG
TGACAGAGAACGCCGCGTTATCGAAGACGGAACCCTGTTCACCATCGGAGCAACTTCTATCATTCTCCGCACAGCAGACA
GTGAAGAAGAAAACTAA
>gene_id_70923
ATGTCTAAGATTTGTCAAATTACAGGTAAGAAGGCACAGTTAGGTTGCAATGTGTCTCACTCAAAGCACCGTACAAAGAG
AAGCTTTGATGTTAACCTCTTCAGCAAGAAATTCTACTATGTAGAAGAGGGTTGCTGGATCAGCCTCAAGATCAGTGCTG
CTGGTCTTCGTCTTATTAATAAGGTAGGTCTCGATGCTGCTTTGAATCAGGCAGTAAAGAAGGGCTACGTAGATTGGAAG
GACATTAAAGTTATAGGAGAATAA
>gene_id_16657
ATGAAAAGAACATTTCAGCCTCACAATCGTCGTCGCGTAAACAAGCATGGTTTCCGTGAGCGTATGGCAACTAAGAATGG
TCGTCGCGTATTGGCTTCTCGCCGTGCTCATGGCCGTAAGAAGTTAACTGTATCTGACGAGCACCACGGAAAGTAA
>gene_id_85252
ATGAAAAAGCTTATTTTAATGTTGATGCTCTGTGCACCAATGACTATGATGGCTCAGAAGTTTGGTAAAGTAAATACTCA
GCAGATTATGCAGTCTTTGCCAGATGTAGCTAAGGCTAATGGCGAGATGGAAGCTCTCCAGAAGCAGAAAGAGAATGACT
TGAAGTCTATGCAGGATGAGTTGCAGCGTAAGGCTGACGAGTATCAGAAGGGTTCCAGCACAATGAACGCTACAGCAAAG
CAGCAGAAGGAAACTGAGTTGCAGACTCTCCAGCAGAAAATTCAGCAGGCTTACCAGGATGGTCAGCAGGAGTTGCAGAA
GAAGAGCAGCGAACTCATGCAGCCTATCGTAGCAAAGGTACGTACAGCTATCGCGGCTGTAGGCAAGGCTGGTAACTACA
CCTTCATCTTCGAGGATGGTGCAGCTGTATATACAGGTACTAACGTAGTAGACGTTACTAAGGAAGTACAGGCTAAGATT
AAGTAA
>gene_id_17315
ATGAGTTTAAAAATCGTAGTACTTGCCAAGCAAGTACCTGACACAAGAAATGTGGGTAAGGATGCGATGACCGCCGAAGG
CACAGTAAATCGCGCTGCCCTTCCTGCAATCTTCAATCCTGAAGATTTGAACGCATTGGAGCAGGCTCTCCGATTGAAAG
AGCAGAATCCAGGTTCTACAGTTGGTATTTTGACTATGGGTCCTCCACGTGCTGGCGAAATCATCCGCCAGGGTCTTTAT
CGTGGTGCTGATACGGGTTGGTTGCTTACCGACCGTCTCTTTGCCGGTGCTGACACATTGGCTACTTCCTATGCCCTTGC
TACTGGTATCCAGAAGATTGGTGACGTTGACATCGTAATCGGTGGTCGCCAGGCTATCGATGGTGATACAGCCCAGGTAG
GTCCGCAGGTGGCTCAGAAGTTGGGATTGAACCAGGTAACCTACGCAGAGGAAATCCTCAAGGTAGAGGATGGCAAGGCT
ACTATACGCCGCCTCATTGATGGTGGTGTGGAGACTGTTGAGGCTCCATTGCCATTGGTTATTACCGTAAACGGAAGTGC
TGCTCCATGTCGCCCATGCAACGTGAAGCTCGTAATGAAATATAAATACGCTACCTGCCCTATGGAGCGCAAGGGTGATG
AGCCTTGGGCCAACCTCTATGAGGAGCGCCCTTACCTCACTCTGAACCAGTGGAGTGTTGCCGATGTTGACGGCGACCCT
GCACAGTGCGGTCTGAGCGGTTCACCTACCAAGGTGAAGGCCGTGAAGAACATCGTGTTCCAGGCTAAGGAAAGCAAGAC
CTTGACCAGCAGCGATGAGGACATCGACGGACTGATGAAGGAATTGTTGAACGAAAGTATTATCGGATAA
>gene_id_91483
ATGATTCTTTTTTTTAGAACTCCATCTAAGAGTGTGATTGCGACCGAGATTGACCACAAACCATCTCAGGACGAAATCAA
TGAACTTTGTTGGCTTTATGGTGACGCGACTTTAGAGGACGCCCAGCAGTTGCAGGGCTTCTATGTCGGCCCACGCCGTG
AAATGATTACTCCTTGGAGTACGAATGCCGTTGAGATTACTCAGAACATGAGTCTTAACGGCATTTCGCGTATCGAGGAG
TACTTCCCTGTAGATAGCGAAAACGCTGAGCACGACCCTATGCTCCAGCGTATGTACAACGGTATCGGACAGGATGTGTT
CACCGTGAACCACCAGCCAGAACCTATCAAGTACGTCGATGACCTCGAGAAGTATAACGAGGAAGAGGGTCTTGCCCTCA
GCGAGGACGAAATAGCTTATCTCCACAAGCTGGAGAAAGAGAACGGACGCCCTCTCACCGACAGCGAAATCTTCGGTTTC
GCACAGATCAACTCAGAGCACTGCCGCCACAAGATCTTCGGCGGCCAGTTTATCATCGACGGTAAGGAGATGGAGTCTTC
TCTCTTCAACATGATCAAGAAGACCACCAACGAGAATCCTAACAAGATTCTCTCTGCTTACAAGGACAATGTGGCTTTCT
CTCAGGGTCCTGTTATCGAGCAGTTTGCTCCAGCCGATCAGACTACCAGCGATTTCTTCCAGGTGAAGGATATCGAGAGT
GTTATCTCTCTGAAGGCTGAGACCCACAACTTCCCTACTACCGTAGAGCCTTTCAATGGTGCTGCTACCGGTACGGGTGG
TGAAATCCGCGACCGTATGGGTGGTGGTGTAGGTTCATGGCCTATCGCAGGTACCGCCTGCTACATGACTGCTTATCCTC
GCTTGAAGGATGACAACGGCAAGAGCGATGTTGAGCGCGACTGGGAAGACATCATGCCAGTGCGTAAGTGGCTCTATCAG
ACTCCAGAGCAGATTCTGATCAAGGCTTCCAACGGTGCATCAGACTTCGGTAACAAGTTCGGTCAGCCTCTCATCACCGG
TTCTGTGCTTACATTCGAGCACGAGGAGAATGGTGAGAAGTATGCATACGATAAGGTAATCATGCTTGCTGGTGGTGTAG
GCTACGGCAAGAAGCGTGACTATAAGAAGGGTGAGCCACAGAAGGGCAACAAGGTTGTAGTAGTAGGTGGTGATAACTAT
CGCATCGGTCTTGGTGGTGGTTCTGTTTCTTCTGTAGATACAGGCCGTTACAGCAACGGTATCGAGTTGAACGCTGTTCA
GCGTGCCAACCCTGAGATGCAGAAACGTGCTTACAACCTGGTTCGTGCACTCGTTGAGAACGATGAGAACCCAGTAGTCA
GCATCCACGACCACGGTTCAGCCGGTCACTTGAACTGTCTCTCTGAGTTGGTAGAAGAGTGCGGTGGCGAAATCGACATG
TCTAAGTTGCCTATCGGTGACAAGACTTTGAGCGCCAAGGAAATCATCGCCAACGAGAGCCAGGAGCGCATGGGCTTGCT
CATCGACGAGAAGTATATCAGCGAGGTTCAAAAGATTGCCGACCGTGAGCGTGCTCCAATGTACGTGGTTGGTGAGACTA
CAGGCGATGCTCACTTCAGCTTCAAGCAGGCTGACGGCGTAAAGCCATTCGACCTCGATGTAGCTCAGATGTTCGGTCAT
ACTCCTAAGACTGTGATGGTAGATGAGACCGTAGAGCGTAAATATGAAGATGTAACTTATTCTGCAGATAACCTCGACAA
GTACTTGCAGCGTGTTCTCCAGATGGAGGCTGTGGCTTGTAAGGACTGGTTGACCAACAAGGTAGACCGTTCCGTAACAG
GTAAGATTGCCCGTCAGCAGGGTCAGGGTCAGATTCAGTTGCCACTCTCAGACTGTGGTGTCGTAGCACTCGACTACCGT
GGCGAGAAGGGTATCGTAACAGCAATGGGTCATGCCCCTCAGGCTGGTCTTGCCGATCCTAAGGCAGGTTCAGTACTCTC
TGTAGCAGAGTCATTGACTAATATCGTATGGGCTCCATTGGCAGATGGCATGGACAGCATCAGCCTCTCAGCCAACTGGA
TGTGGCCTTGCCGCAGTCAGAAGGGTGAGGATGCCCGTCTGTACGAAGGTGTGAAGGCTTTGTCAGACTTCTGCTGCGCC
ATCCACGTAAACGTACCAACAGGTAAGGACTCTCTCTCTTTGACCCAGCAGTATCCTAACGGCGAGAAGATCATCGCTCC
GGGTACTGTTATCGTCAGTGCCGGTGGTGAGGTTTCAGATGTCAAGAAGGTGGTTAGCCCAGTTCTCGTTAACGACAAGA
ACTCTAGCCTCTATCATATCGACTTCAGTTTCGACGAGCAGCGTCTCGGTGGTTCTGCTTTCGCTCAGAGCCTGGGCAAG
GTGGGCAGCGATGTTCCTACCGTCAAGAACCCAGAGTACTTCGTTGACTGCTTCAACGCCGTACAGGAACTCATCAACCG
TGGTTGGGTAATGGCTGGTCACGATATCAGCGCCGGTGGTTTGATTACAACTCTCCTCGAAATGACATTCGCCAACGTAG
AGGGCGGTATGAAGATCAACCTCCACGACATCGCAGATGCCGACATCATCAAGACTCTCTTCGCAGAGAACCCAGGTGTT
GTCATCCAGGTAAGCGATGCTCACAAGGACGAGTTGAAAGCATTCTTCGATGAGAACGGTATCGGTTATGCCAAGATTGG
TTATCCAGCTCCTGAGCTCCGCAAGATTATCATCAAGAAGGAAGGCTTCGAGCACGAGTTCGATATCGATGCTTTGCGCG
ACGACTGGTATAAGACATCTTACCTCCTCGACCGCAAGCAGAGCATGAACGGTATGGCTAAGAAGCGTTACACCAACTAT
AAGAAGCAGCCTATCGAGATGAACTTCGGTTATGGCTTCAAGGGAACCCTCGCTAGCTACAGCCTCGACGCTAACCGTCG
CAAGCCATCTGGCATCAAGGCAGCTATCATCCGTGAGAAGGGTACCAATGGTGAGCGTGAGATGGCATACTCTATGTATC
TCGCCGGCTTCGATGTAAAGGATGTGATGATGACCGACTTGATTTCTGGTCGTGAGACTCTGGAGGATGTGAACTTCATC
GTATTCTGCGGTGGTTTCTCTAACTCCGATGTTCTCGGTTCTGCCAAGGGTTGGGCTGGTGCATTCCTCTACAATCCTAA
GGCTAAAGAGGCACTCGATAAGTTCTATGCCCGTGAGGATACCCTTTCACTCGGTATCTGCAACGGTTGCCAGCTGATGG
TTGAGTTGAACCTCATCAATCCTGAGCACAAGCATCGTTCACACCTCTGCCACAACACATCCAAGAAGTTCGAGAGCACA
TTCCTCGGTTTGACCATTCCTCAGAACGACAGTGTGATGTTCGGTAGCCTGAGCGGTGATAAGCTCGGTATCTGGGTAGC
TCACGGCGAGGGCCGTTTCTACTTGCCTGAGCCAGAGGATCACTACAACATCATTGCGAAGTACAACTACGCTGAGTATC
CAGGTAATCCTAACGGCAGTGACTACAATGTAGCAGGTATCTGCTCTGCAGATGGCCGCCACTTGGCTATGATGCCACAC
TTGGAGCGTGCCATCTTCCCATGGCAGAACGCCTGGTATCCAGCTGATCGCCGCAACGACGAGGTTACTCCTTGGATTGA
GGCATTTGTCAATGCACGTCAGTGGATTGAAGAAAGAGCTTTGAAAAAGTAA
>gene_id_31955
ATGAAATTAAATAATTTGAAACCTGCTGCAGGTTCTACCCATTCACGTCGTCGTATTGGTCGTGGTCCAGGTTCTGGTCT
CGGTGGTACTTCTACACGTGGTCATAAGGGTGCCAAGGCTCGTTCTGGTTATAAGAGAAAGATTGGTTTCGAAGGTGGTC
AGATGCCATTGCAGCGTCGTGTTCCAAAGGCTGGTTTTAAGAATATCAACCATAAGGAGTACTTCGCAGTAAACCTTTCA
ACTCTTCAGGCTCTTGCTGAAGCAAAGAACCTTACTAAAATCGGTATTGAGGAACTTAAGGCTGCTGGCCTCACAAACGG
CAAGGAACTTGTAAAGGTTCTCGGTAACGGTGAACTTAAAGCAAAATTGGAAGTTGAAGCTAATGCTTTCTCAAAGACTG
CCGAAGAAGCAATCAAGGCAGTAGGTGGTAACGCAACTATAATCTAA
>gene_id_30616
ATGAATCATCCCGTAACCATGGCGTTGCTTCTTGTTGGGGAGCTTCGCAAGCGGGATTTATTGGAAGACGTAATTCTAGC
AAATGACATTGGTAATCTTCGGGTTTGCACGCATTGCGGGAAGTTGATGAATGAGGGATGGACGTGTGTAGATTCTCCTT
ATTGTTCGGATAAGTGCTTGCTGGCTGATAATCCAGACCTTGATTTGGATAATCTGGCAAAAATGACAGAACAGGAACTG
GATGCGTCTGAAATTTTCTGGACAGCATGGGAAGGCTGA
>gene_id_87612
ATGAAGATTGCAGAAATTAAAAATATCGAGACCAAAGAATTGGTTGAGAAGTTGGAGGCAGCTGTTGATGCTTTGAACAA
GAAGAAGATCAATCATAATGTAACTCCACTTGAGAATCCATCAGAGATTAAGGTTGCTCGTCGTGATATTGCACGTATGA
AAACTGAACTTCGTCAGAGAGAACTTAACAAATAA
>gene_id_55199
ATGACAGCAGAAGAATATTATCAGCAAGGTAACGCCTGGCGCAAGCAGGGTGACTTTAAGCGTGCCCTCGACTGCTATAT
GGAGGCCATTGCCCTCGATCCGGAGAGCCCTGCCGTAGCAGCCAAGGAGATGCTGGATGATATCATGAGCTTTTATTGCA
AAGACTACTACAATCCATAA
>gene_id_17027
ATGGAAAAATTAGTAATCGCAGGCAGAGAGTTTAACTCACGCCTCTTCTTGGGCACAGGAAAGTTTAACAACAATGCCCT
CATGGCTGAAGCCATCAAAGCATCAGAAACAGAAATGGTTACTGTTGCTATGAAACGTATCGAACTCGAAGACAAGCAGG
ACGATCTGCTCTCTCATATCGTGCAGAACCCAAATATCCAGCTCCTTCCTAACACCAGTGGCGTGCGCAACGCCGAGGAG
GCTGTCTTCGCAGCACAGATGGCTCGCGAGGCTTTCGGAACCAACTGGCTCAAGCTCGAAATCCACCCAGACCCTCGCTA
TCTTCTTCCAGACTCTATCGAGACACTGAAGGCTACCGAGAAACTGGTAAAACTCGGTTTCGTGGTATTGCCATATTGTC
AGGCAGACCCAACCCTCTGCAAGCACCTCGAAGAGGCTGGTGCTGCTACCGTGATGCCACTTGCTGCACCTATCGGTACT
AACAAGGGATTGAGAATGAAGGACTTCCTACAGATCATCATCGAGCAGGCTACTGTTCCAGTTGTAGTAGATGCAGGTAT
CGGTGCACCTAGCCACGCTGCCGAAGCCATGGAGATGGGTGCCAGCGCTTGCTTGGTTAACACAGCTATCGCCGTTGCCG
GTGACCCTGTAGAGATGGCTAAGGCATTCAAGGAAGCAGTAGTATGCGGTCGCCGTGCTTACGAGGCAGGTCTCGGAGCC
ATCAGCGATTGTGCTGAGGCAAGTTCTCCTCTCACCGCATTCCTCAACGACTAA
>gene_id_7629
ATGAAAAAGAAATGGACGATACAGATTCTTTGTATGCTGGGCATCCTCTTGATGTTCAGCAGTTGTTATCATCGCCGTGC
TCATCACCAGATGCATGCAGCTATGGTAGAGTACAGTAATAAACAACTCGATTCCATTTCGTTTTCTACTACCCATCATT
ATACCAACAAATTCAATTTTCTGGTATTCAAGGATTCCCTGGAATTGATAGCGCAACAGCCTGAAGAATTTTTGAGCAAT
TTGCCTATCGACTCCTTCGCCGTCCAAAAGAACTGCCTGCTGGTGGTTACGGATATTCGTATGGTTCCTCAGGATTCCAT
AGATTCAGTTTGGGTGCAGTTGGCAACAGAAGATAATCAGTTTGGCTGGACCCGTGAGTCCCGTCTGCTGCCGAAGGTTG
TGCCCGATGATCCTATTTCAGAGTTCATTATGACCTTCAGCAATACTCACTTGCTCATCTTCATGGTTATCATTATTCTC
ATAGCCGTAGCCTATACAGTTCGTAAGATTTTCCATAGCAATGGTAAACTGGTTCATTTTAATGATATTGATTCACCATA
TCCTACAGCGTTGGTGCTTATTGTTTCGATATCAGCAACCTTCTATGCAACCATTCAGTTGTTTTTGCCAGAAGTATGGC
GTCATTTTTATTTTCATCCTACGCTCAATCCTTTTGCCGTACCGCCTATACTGGGCTTTTTCCTGGCTACAGTCTGGGCG
ATACTGATAGTAGGATTAGCTTGTGTTGATGAGGTGAAACACCGTTTGCCGGCAGGTGATGCAGTTCTGTATCTGGGTGG
TTTAGTGGGTGTTTGCGCCATTGATTACATCATTTTCAGTGTTACTACCTTATATTATATAGGTTATTTGTTGCTCGTAG
CCTATATATGGTTTGCCATACGGGTTTATCTGTTTCCTCATAAATAA
>gene_id_37104
ATGAAAAAAGGTATTCATCCAGAGAATTATCGTCCTGTAGTATTCAAGGATATGTCTAACGGCGATATGTTCCTCTCTCA
GTCTACATGCAAGACTAACGACACTGTTGAGTTCGAAGGCGAGACTTATCCAGTTGTTAAGATTGAAATCTCTAGCACAT
CTCACCCATTCTACACAGGTAAGAGCAAGCTCGTTGATACAGCGGGTCGCGTAGACCGCTTCATGAACCGTTACGGCAAA
TTGAAGAAGTAA
>gene_id_6651
ATGGAAACATTAGAGCAAACAATCATGCAAGTAGAGCGCTTTATCAGAAAAGTGGCTCAAAAGTTCCCAGCGCCAGAATC
TGACGACGAGACTTCTCAAATGACCGACATCCACGTAAGGGTTTCGCAAGACAGTGGCGAACTCCTGGCCTTTGACGACG
ATGACAACGAGATTACCCGCTGCGTTGTTGAGCAATGGATAGAAAACAAGGATGAAGACTTCTACGACGAGGTAGCAAAG
CTGCTTCGCGATGTATTGCGCAAACAGGCTGATATCATAGATCATCTCGGCATTCTCAAGCCATACAGCTTTGTGCTCGA
AGATGAGGATAAAGAGCATATTGGCGAGCTCTATCTTGCTGACGATGATACGATCATTGTAGGTGGTGACTTGATGGAGA
ATCTGGACAACGATCTGGATAACTTCCTGAACGACCTGCTGAAAGAATAA
>gene_id_14266
ATGGCAAAGATTAATCATTTAGAGATGGGTGCTGATGTTTTGGCACTCCAGGATGTACAGGTAAAGAAAGGTTTCATGGG
TTTGACTGTCAAGCTCATCTATCAACCTACCAACAGTGTGATTAAGATAAAAGAGAAAGAATATTCTGTAGAGGATGGAA
GAAAGCTTGAGAACATCCTCAGTGCAGCCCCTAAGGATGTAGAAACAGCGATCAGCAAATTCCCTGTTTCAGCCATCAGC
ATGGGTAATATGAAGTTACAGGCTTGCATCTCTGACGACCACCAGTTTGTTGCCACACAGCTCCTTGCCTTCAAGGATTT
CAGTTACAAGCCGGTTACAGAGATGAAGACCTATACAGGAAAGACAGCCGAAGCTTTCGCTCAGTTGTTTTAG
>gene_id_62633
ATGGAGATAAAACCAATAGCATATTTTCGTTCTCCCTTCAGTAGCAAGTTTGGCATACCCAAACAGGCTGGATTGGTAGC
AGAACTGGAAGGACAGATTGTTTTTGAACCCGAATTTCGTAACCCTGATGCGCTGCGTGGCATGGAGGGCTTTGATTATC
TTTGGCTGATTTGGGAATTTTCTGCCAATAGGCACAAAGCGCACAGTCCGGTTGTTCGTCCTCCTGTGTTGGGAGGCAAT
GAGAAAGTGGGTGTCTTTGCCACTCGAAGTCCTTTCCGTCCCAATAATATAGGTCTTTCATCGGTAAAAATTTCTCATAT
CGAATGGGAGACTCCTCATGGTCCTGTCATTCATGTTAAGGGAGCTGATCTTATGGACAAGACACCGATATTTGACATCA
AGCCGTATGTGGTGTATGCCGATTCTCATCCTGGGGCAAGGAGCGGTTTTGTTGATGACCGCAAATGGAAGAAACTTGAT
GTAGAGATTTCTGAAGATGTAGACAGGCATCTGCGTCTGCAGGGATTGAATGCAGAAAAGATTGAAATATTGAAAGAGGT
ACTTGCCCAAGATCCCCGTCCGCATTACCAGAAAGACCCTCATAAGGTCTATGGAATGCCTTATGAGGGTCTTGATATTC
ATTTCACGGTTTGCGATCATACGCTTACTGTTGTCAAGTAG
>gene_id_7580
ATGGCTAAGAGAGACTATTATGAGGTGCTGGGCGTAGACAAGTCGGCATCAGAAGACGAAATAAAGAAGGCGTATCGAAA
GATAGCCATTAAGTATCATCCAGACCGCAACCCTGGCAACAAAGAGGCGGAAGAGAAATTCAAGGAAGCTGCCGAAGCTT
ACGAAGTTCTCCACGATGCCCAGAAGCGCCAGCAGTATGACCAGTTTGGTTTCGACGGGCCACAAGGTGGATTCGGCGGA
TTCGGCGGTGGTGCCAGCATGGACATGAACGACATCTTCTCTATGTTTGGAGATATCTTTGGCGGACACGGCGGTTTCAG
CGGCTTTGGTGGCGGCGGTTTCGGTGGCGGCTCACAGAAGCGGGTTTACCAGGGTGGCGACCTTCGCGTAAGAGTAAAAC
TGACTCTCCAAGAGGCAGCAACAGGTGTTACCAAGCGCTTCAAGATTCGCAAGGATGTAACTTGCTCTGCATGTCACGGA
ACAGGTTGCGAAGGTGGTGCCCAGCCAGAAACATGTCCGGAATGTCATGGAAGCGGCTATGTCTTAAAAACGGTGCGCAG
CATGTTCGGCATGATGCAAACTCAGGCTGCATGTACAAAGTGTGGCGGTGAGGGAACTATCATCAAAAACAAATGTAAGG
AATGCGGTGGCGACGGAATCGTGAAGGGCGAGGAACTCGTAGAAATCAATATCCCTGCAGGTGTCGACAACGATATGGTT
GTTACCGTTGAAGGAAAGGGTAACCAAGGCAAGCACAATGGTCTCTACGGAAACCTACAGGTAATGGTAAGCGTAGAAAA
GAACGATGATTTCGAGCGTGTTGGTCAGGACTTATACCATAATCTTGTTCTTGACTTTGCAACTGCCACTTTGGGTGGCG
AGGTAGAAGTCCCTACCTTGGATGGTAAGACGAAGATCAAAATAGAACCAGGCACACAACCAGGCAAACAGATTCGTTTG
CGTGGCAAAGGTATGCCGGCTATTAAGGGATATGGTTATGGCCGTGGTGATATTATCGTCAATATTACCGTTTTCATCCC
TACATCTCTGACCAAAGAAGAAAAGGATCTTGTTGTGAAATTCAAGGAATGCGATAATTTCAAAGCAGATAATGCAGAGA
AGAAATCTCTCTTTGAAAGTTTCAAGAATCTCTTTAAAAAATAA
>gene_id_14747
ATGAAACGGACTTTACTTTCAATATTAACAATTGCAATGTTAGCGCTTTCTGTTCCTTCGGATGCTATGGCCAACGAGGG
AAACATAGAATGGGCAGACCTTGATGTGGCAGATATCAACTTGAACTATGCTGGGGGCGTGATGCATATCACCGGCGCTA
GCGGGCAAGTGGTGAGAATATATAATGTGGCAGGTGTTACAATCAAGACCTTCCGCATAGAAGGTAATGACAAGCGCGTA
AACTTGCCATTGGCTGATGGTATCTATATTGTAAAGGTGGGGAATACCTTTACGCGCAAAATTTGCGTAAAGCATTAA
>gene_id_89188
ATGGAAAAGCTGATTGATCTATATAAGAAATGGGCGGGTGAAGAACCGGCTGATGTCATAAAATTGGCAGGGCAGGGGAG
TAACCGGCAGTATTTCCGTATCATTGGGCATGATGGTGATACGGTAATTGGTGTGATAGGAACCAGTCGTGATGAGGATC
ATGCCTTTGTATATCTGGCTCAGCATTTCCAGCTCAGACAGTTGCCTGTTCCCCAGATTCTGGCGGTGAGCGATGATGAA
CTCTGCTATCTTCAGACAGACCTTGGCGGTACTTCGCTTTTCGATGCCATCAAGGGCGGACGAGATGCGGGCGGACGTTA
CAATCAGAAAGAGAAGGAACTCCTTAAGAAAACCATTCGTGAACTTCCGAATATCCAGATTCGCGGTGCAAGAGGATTGG
ATTGGCAGAACTGCTATCCGCAGCCAGAATTCGATGTAGACAGTGTACTCTTCGACCTCAACTACTTCAAGTATTGTTTC
CTGAAGCCTACCGATTTGGATTTTCACGAACTGAAGCTCGAAGCCAATTTCCGGCTTTTTGCCAAGGATCTGACATCAGA
ACCGATGGATTGTTTCCTTTATCGCGATTTTCAGGCGCGCAACATCATGCTGGATGATAAGGGAAATCCATACTTTATTG
ATTTTCAGGGTGGTAGAAAAGGACCGTTCTATTATGACCTCGCCTCATTCCTCTGGCAGGCATCTGCTAAGTATCCGTTC
AAACTGCGCAGAGAACTGGTTTGGGAATACTACCAGTCATTGAAGCATTATACCGAGGTACCATCGGTGCGCCATTTTGT
AAACCGGTTGAGTCTTTTTGTGCTCTTCCGTACCTTACAGGTTTTGGGCGCCTACGGATTCCGCGGCTATTTCGAACGCA
AGAAGCATTTCATCGACAGTATTCCGCCAGCTATCCAGAATCTGCGAGATCTTCTGAAGATGGGTGACAAGGTATTCCCT
TATCCTTATATGATGGATATGTTGAGAAGACTGACCGAATTGCCACAGTTCAAGGTGATAGAGAGTGTGGCGCTGAGTCG
TGCAGACGGCTATAAGACTACCGACAACAATATCTATCGTGCGCATCCGCAGGACGGACCTGCTACCTATTCTAAATATG
ATGGTAAGGGACCGCTGGTGGTAAGAGTGTATAGTTTTTCTTTCCGTAAGGGCATTCCAGAGGATCCGTCGGGCAATGGT
GGAGGTTATGTCTTCGACTGCAGAAGTACCCATAACCCTGGCAGATATGAGCCTTATAAGAAGTTGACGGGTCTGGATGA
GCCTGTTATCCGATTCCTGGAGGATGATGGTGAGATATTGAAGTTCCTGGATCATGTCTATGCACTTGCCGACCATCATG
TAAACCGCTACATGCAGCGTGGTTTCACCTCTCTGATGTTCTGTTTCGGATGTACAGGCGGTCAGCATCGCAGTGTATAT
TCTGCGCAGCATCTTGCCGAACATATTCACCGGAAGTTTGGTGTAGAAGTGCAGATTTGTCATCGTGAACAGCATATTGA
ACAGGTTTTGCCGGCAAAACAATAG
>gene_id_9627
ATGAGAAAACTCAATAATATGACAGACGAAGAGTTGGCCCTGGCTTATGTCGGGGGCGACAACAGAGCCTTTGACCTGTT
GCTTTCACGCAACGAGGTGAAACTGTTCTCTTACATCCTTTTCGTGGTTCACGATGAGGATCTGGCGAATGATATCTTCC
AGGAGACATTCGTAAAGGCTATCAGTCGTTTGCATGCTGGCCAGTATTCCTGTTCTGGCAAATTTATTTCGTGGTTAATG
CGTATAGCGCATAATGTCATCATCGACGGTTATCGCAGTCAGTGTGTATTCCGCATGGTTGAACAGGGGAACGACAATGA
TCTTTCCTGTCTGCGAGGCGAAGATTTTCAGGCAGACTGTGCTGAGCAGGAGATGGTACGCAAACAGGTGCTCCGTGATG
TGAAGAAACTGGTAGACTTTCTGCCGGCTCCACAACGCGAGGTGGTTTATATGCGTTATTATCAGCAGATGTCTTTCAAG
GATATAGCCGAGTGTACCAATGTGAGCATCAATACGAGTCTAGGAAGAATGCGTTATGCGCTCCTTAACCTCCGCAAGAT
GGCTAAGGAGCACAATATCTATCTGAATCTTGATTAG
>gene_id_85432
ATGTATCAAGATTTAGATTTTACTGATAACAATTACTATCAGGAAGATTATATAGATTCGCCGGTTGATGATTTCGACTG
GATGCCTAATTTATTTGCCAAGCTCGCAAATCACCTGCGAACTTCAACTTCTGCTGATGTTATCAGACTGGGAACCATCG
GCTGCATCAGAAACAATGAGCCGGGAGATGATTCACTTCTCCAATGGGAAGAAGTAGAAACAATGCGTCGCTATATAGAT
AGCGTTAACAGAGGCTTGGGTGCACCAGAAGATTCCACACTCCAGCAGTTGCTCCATTCTACAGAATGGACTAACTATGG
TATTTTTACCATGAACTTTATCTCGGATAAGAACCTCGACTATAAAGGAATCTGTGAGGTTGAAAATACAAATCTCTCAT
ACGCCAGCATGGCTTTTTTAATTGCTCTGGTAAAAGGGATGAGTATGATTAATCTTAAACATCCTTCAGCAAAGGGAGAA
AACAATCATATTTTCACATACGTAATTCCAAGTCAATTCTCCACCTTTTCCTTTGCTTCATTCCTCAATGTGGCCAATAC
ACGTCTCGCTAACAAAGAAGATATTTCTGAACAGGAGATTGAAGAGTTGACCCAACTTGCTTTCAAGAGTCGCTACTGGA
AACAAGAGACCTCACTCAAGAGTGAAGACAGCGAGTTGTTCATCTATGTCCTCAAGAACATCATTTCGGAAATTCTAGGA
CTGAAGCTTGACATCAATGCGGAATCCTTTGCCAAACAGGCAAAGAAGGAAGAGAAAAAGACCGCCACTCCAACTGTAGA
TAACCATAAGAAAAAGAAGAAGGAGAAGAAGGAAAAAGAAAAGACTATCCTGAAAGATAATTCCAAACCTTCTTTGGCAT
CTACGATGGTAAAAGTCTTAACAGAGGAGTCCCTCCCGCAAACCAAAGAGAGTCTTATTGATAAGACTATGCAACTCTAT
CCTACTCTCAAGATAAACTGTTTCAACACCACCCTATCAAGACTCCATAAAAATGAAGTTCTGAATTATTATAATGGTGG
ACTGATTGGAATAAAAGGCAAAAGATACGGAAGAGGCTACAAGATAATTAGCCGTTTACATAAACATAAGGAAACAGATT
AA
>gene_id_89933
ATGATAGAAAAAATGAGAAAGAACATTTTGAGTTCAGTGGCAATTGCAGCTGTTGCTGCCCTGTCATTGGCATCATGCAA
CAAATCTCAGCCTCAGGTAGAGGCTAAGTCAGAGAGCAAGGCTCCTGCTGAATTGAAGATTGCTTATGTAGAGGTAGACT
CTATCATGACTCAGTATACCTTTGCTAAGGAGTATTCTTCTATCTTGGAGAAGAAGGGTCAGAACATTCAGGCTACTATT
GCGCAGAAGGGTCAGCAGCTCCAGGCTGCAGCAGCCAACTTCCAGCAGAAGATTCAGCAGAATGCTTACACCCGCGAGCA
GGCTGAGGCTATCCAGGCTGGACTGCAGAAGCAGAACAACGACCTGCAGGGCTTGCAGCAGCGCTTGAGCAACGAGTTTG
CTGCTGAGCAGGAGAAGTACAACAAGGCGCTCCACGACAGCATTGCCAACTATCTTGCCCGCTACAACAAGGATAAAAAG
TATAGTATCATCTTCTCTAAGAGCGGCGATAACCTGCTCTATGCTGACAAGGCTTACGATATTACAAAAGAGGTGATTTC
CGGCTTGAACAAGGCTTACAAGGGTAAGCTGAAGAAAGAGGAGGCTGCTCCTGCTAAAAAGTAA
>gene_id_48279
ATGGCAGAACAAGATAAATTACTCATACGGTTACACGTCTATGATACAGATCTTTCGGTAAGAATACCTAGGGAAGACGA
GGAGTATTATCGTAAATCAGCTAAGCTGATAGATGATATTGTAAACTCATATACCAAGATTTTCAAAGGCAGAAAGAGCG
ATAAGGAAATCCTGTATATGGCGCTCATTGATGTGGCATTGAGATATGAAAAGGAATCGGATCGGAATGATACGAAACCT
TATGATGATATTCTTGAGAAGCTTACCTCCGAGATTGAAGACGCTTTGAAATAA
>gene_id_20509
ATGACATTTACAGAAAAAGCCAATAAGATATTTAATCAGGCGATAGCCGATTATCATATCAAAGACAACATTGATACACC
AATCAATAATCCATACCAGGAAGGTAGCATCGAGAACTGCCTTTATCTGAAGTGCTGGATTGACACTGTACAGTGGCATT
TCGAGGATATTATCCGTGATCCTCAGATAGACCCGGCTGAAGCACTCGTATTAAAGCGCAGAATCGACAAGAGCAACCAG
GACAGAACTGACCTCGTTGAGCAAATCGATACTTACTTCCGCGAAACATACAAAGACGTGAAGGTTCTGGATGATGCACG
CATCAACACTGAGAGTCCTGCATGGGCTGTTGACCGCTTGAGTATTCTTGCCCTCAAGATTTATCACATGAAGGAGCAGG
TGGAACGCCCGGAAGCTTCGGCTGAGCACAAAGCGAAATGCCAAGCCAAACTGGATGTACTCCTGGAACAGCAGGTAGAC
CTTTCTACAGCTATCGACCAACTCTTGGAAGATATCGAGGCTGGACGCAAATACATGAAGGTTTACCGACAGATGAAGAT
GTACAACGATCCTTCAACAAATCCTGTACTCTACAAGAAATAA
>gene_id_19687
ATGGAAGTAATTAATGCAATTGGTCGCCGTAAGAGCGCTGTAGCTCGTGTATACCTCACAGAGGGTACCGGTAAGATCAC
AATCAACAAGAAAGATATTGAGACATATTTCCCATCAGCAATCCTTCGCTATGTAGTAAAGCAGCCATTGCAGTTGCTCG
AAGCTGAGGGTAAGTATGATATTAAGGCAAACCTCGACGGTGGTGGTTTCACCGGTCAGAGCCAGGCTCTCCGCCTCGCT
ATCGCTCGCGCACTCGTTAAGATCGACGCTAACGATAAGAAGGCTTTGAAGGATGCAGGCTTCATGACACGTGACTCACG
TGCTGTAGAGCGTAAGAAGCCAGGTCAGCCAAAGGCTCGTCGTCGCTTCCAGTTCAGCAAGCGTTAA
>gene_id_35754
ATGTTTAGAAGAAAAGTTAAGTCAATAGCGGAACTCTTGCCCGAATTTCTGAGAAAGGAAGGCTTGGAGACTCCTTTACA
GCAGAAACGCCTGATAATGAGTTGGGATTCTGTTGTAGGGGAAAATATTGCTGCATATTGTGGTGATAAGTTTATCAAGA
ACCAGACTCTCTATGTAAAGATAGAGAATGCTGCATTGAGGGCTGACCTCACGATGAGCCGTGCTACCCTTGTTCATCGT
TTGAATGAACAGGTTGGTGCACAGGTTATTGCAGATATACGCTTTTATTAA
>gene_id_89354
ATGAAAATTTCATTTGAAAATCCTGACAAGATTAATGGTCTTTTGACCCTCGTTGTCGAAGAGGAAGATTACAAGAATGA
TGTCGAGAAGACATTGAAAGATTATCGTAAGAAGGCTAATGTTCCAGGTTTCCGTCCTGGTCAGGCTCCTATGGGTATGA
TTAAGCGTCAGTTCGGTCCATCTGTAAAAATGGAAGCTATCAACAAGCTCGTTGGTCAGCAGATTTACAAGTATGTACAG
GACAACAATATCCAGATGCTCGGTGAGCCTCTCCCATCAGAGAAGCAGGAGCCAGCTGACTTGGAGAATGGTACTTCTTT
CACATTTATGTTTGATATCGCTGTTGCTCCAGAGTTCAAGGTAACTCTCAATGGTCGCGACAAGGTTGATTATTATAACA
TCACAGTTGATGATAAGATTCTCGATCAGCAGATTGATATGTACGCTCAGCGTGCAGGTAGCTATGAGAAGGCTGAGAAG
TACGAGGAGAATGACCTTTTGAAGGGTGACTTGCGTGAGCTTGATGAAAATGGCAATACCAAGGAAGGTGGTATCACTGT
AGAGGGTGCTATCCTGATGCCTAGCTACATCAAGGTTGACGAGCAGAAGAATCTCTTCAACGATGCTAAGCTCGGTGATG
TAATCACATTCAACCCAAAGAAGGCTTATCCAGAGAACGATACTGAGGTTTCTTCACTCCTGAAGATTGAGCGTGAAGCT
GTTAAGGACTTGGAGTCAGAGTTCAGCTTCCAGATTACAGAAATCCAGCGTTTCAAGAAGCATGAAATCAACGAAGAGCT
CTTTAAGCAGGTTCTCGGTGAGGATACTGACGTGAAGGACGAGGCTGCTTTCCGTGCTAAGATTGCAGAGGGCTTGCAGG
CACAGCTCGTTAACGATTCTGATTATAAGTTCATTCTCGACGTTCGCGAGCACTGCGAGAAGAAGGTAGGTGAATTGCAG
TTCCCAGATGCACTCTTGAAACGTATCATGTTGGCTAACAACAAGGATAAGGGCGAGGAGTTCGTAGAGAAGAACTATGC
TGAGAGCATCAAGGAGTTGACATGGCATCTTATCAAGGAGCAGCTTATCAAGGCTCAGAATATCAAGGTTGATGACAATG
ACCTGATGGAGACAGCTAAGGAGGCAGCTCGTGCTCAGTTCGCTCAGTATGGTATGAACAACATTCCTGAGGAGTACATT
GAGAACTATGCTAAGGAAATCCTCAAGAAGGGTGACGCTACAGATGCACTTGTAGATCGCTCTATCGACCGTAAGTTGGC
TGCAGCTCTGAAAACAGCTGTAAAACTCAACGAAAAGGAGATTTCTGTAGAAGATTTCAACAAGATGATGCAGGAATAA
>gene_id_92843
ATGGCAGCAGGTAAATGGATAGGTGGTGTGCTCGGTTTCATCACAGCCGGTCCGCTGGGAGCCCTGGCAGGCTATGCCCT
CGGTTCCCTCTTTGAGCACGGACTGGATGCGGTAAACCGCGACGGCGACCACCATTACAACAACGCCTACGATGCCTACA
GCGGCCAGCAGCACAACGGCCGCCAGGGTTTCGGCAACCAGGGCTACAGCCGCCAACAGAGCTATGAGGGAGAGCGAAAC
TCCTTCATGTTCTCGCTGCTGGTGCTCAGTTCCTACATCATCAATGCAGATGGCAAAATCATGCATTCCGAGATGGAGAT
GGTGCGCCGCTTCCTGCGTCAGAATTTCGGCGAGGCAGCCAGTCAGCAGGGCGAGGAAATTCTCCTCAAACTCTTCGAAC
AGCAGAAGCAGATGGGCATGCAGCAGTACCGTTCGGTGATACAGGACAGCTGTCATCAGATACGTGCCAACATGATGTAT
GAGCAGCGCCTGCAGTTGCTCAATTTCCTCGTCATGATTGCCCAGGCCGATGGAATTGTGAATCCTCAGGAGATTCAGGC
GCTCAAGGAGATGGCCATCCACATGGGGCTTTCTGCCGAGGATGTAGACCAGATGCTGAACCTGGAGAGCGGGGCTTCTT
CAACAGGCAGTCTGGATAATGCCTACCGTGTTCTGGGCATCAGTCCTGACGCCTCAAACGATGAGGTGAAGGCCGCTTAC
CGCAAGATGGCGCTCAAGCATCATCCTGACAAGGTAGCAGCACTGGGCGAAGATGTGCGCCGTGCAGCCGAGAAGAAATT
CCAGGAAATCAACGACGCCAAAGACCGCATTTACAAGGCTAGAGGACTCTAG
>gene_id_77453
ATGAAACAATTGAGTAAACTGGAAAGTGCTATTTTCTTGCTGGGCGGCGTGCTGATGGTTGTCGGTGCGGCTTGCTTCGC
ATTTGGTTTTTCACATCCGCAGCTGGTGCAGGTAACGAGCTGGGGGTTCCTGCTGGGCACCATACTCTTCAGCGTGATGC
AGGCGATGCAGTTCTATGAGGGACCTTCGCTGGTTATCCACCGCCTGAAGCGCATGCAGTATGTAGCAGACATCTTCTTC
GTGCTCTCAGGCATCTCGATGGTAGATACGGTGTATGCTTTCCTGCGCCGCTGGTTTGAGAATTATGAGACCTATATCAC
CTATTTCTATAATAAGTGGGTAGTCTTCCTCCTCATCGCAGCCCTGCTGGAACTGTATACCACGCATCGCATCTCTCATG
AACTGAAGAAGGAAAACAATCAGTAA
>gene_id_26897
ATGGAGAAAACAAGTAAAATTAAATACGGATGGCTCGTCACGGCAATGGTGGTTGTGCTTCTTGTTATCGATCAGATTAT
CAAGGTGTACATCAAGACCCATTTTTGCCTTGGCGAGTCTGTTCGTGTTACTGATTGGTTTTATATCGAATTTGTTGAGA
ACAACGGAATGGCTTGGGGTATGTCGTTTATCGGCAAGTTCTGGCTAAGTCTGTTGCGCCTGGTAGCCATCTGTGCGTTG
AGCATTTATCTGCATCGCATCATTAAGCGTGGTACCTATCGCTTGTTATACATCATTTTGGTGGCGCTGGTTCTGACGGG
TGCAATCGGCAATATGATTGATTCCATCTTCTACGGACTTATCTTCACCGGTGCCTCACCTTATTATGTATCTTATCTTG
TGCCTTTCGGCGAGGGGTATGCACCCGTGCTCATGGGCAAGGTGGTTGATATGTTCCGCTTTCCGTTCTTCACCTATACC
TGGCCTGAATGGTTCCCTTTCTGGGGTGGACAGCATGGTACATTCTTCGATCCTGTATTCAATTTTGCAGATTCCTGTGT
ATCAGTCGGCATCATTTCTCTCTTGCTTTTCTGTAGAAAAGAACTGGAAGCTCTCGGAGGTGGTGATAAGGAGAAGAAGG
TTAAAGATTCTTCTTTTATTGAAACTGCTGAAGAAAAGATAAAGTCTCAATCTCAAGAAAATAAGGAGGACAAGTAA
>gene_id_6638
ATGATAACAGCAAATTTATTTATGTTCGTCATCTTGGCAGTAGTCATCCTTGGCTCAGCCATCATGTGCGTGTTCACCAA
GCGCATCATGCGTGCGGCAACCTTCCTGTTGTTCGTACTCTTCGGTGTAGCAGGCATGTTCTTCCTGCTCGACTATACTT
ATCTGGGTGCAGCTCAGATTTCTGTATATGCCGGTGGTATCACCATGCTTTATGTCTTCGCTATCCAGTTGGTATCAAAG
CGTACTCTCCAGGGTCTTTTGGAGCATGTCAAGGGTAGCAAGATTGTAGGTCGCGCACTCGTCTGCCTCGTTGGTTTCGT
AACCTTGGCAGTCGTCGTGTTGAAGAATCACTTTATTGATATGGCTGCAACCGTAGCCGACACCGAGGTGCCAATGGACC
AGGTAGGTTCTGCACTGGTAGGTGCTGACAAGTATGGCTATGTATTGCCATTCGAGTTTATCTCTGTATTCCTGTTGGCA
TGTATCATCGGTGGTATCTTAATCGCAAGAAAGGAGGATAAGAAATGA
>gene_id_73504
ATGGAAATGTTGACAATACTTTTTGCAATAGCAGCAATCATTGGTGTCGGTTTGGTTATTTGGATGAAATATACTGAATC
TGGTAAAAAATGGGTTGAGGGTGAGTATTAA
>gene_id_7479
ATGGGAAAGGAGATTACATTTGATAAATTTATAAGATGGGCGGGTGTTACCCTCATCGTACTGGCCGTGCTCTACATGAC
CAATTATCTGAGCAGCGTACTGCTGCCATTCTTCATTGCATGGTTTTTCGCTTACCTGCTCTATCCGGTCGTGAAGTTTA
TCGAAAACAAACTCCACATCAGAATACGTGCGCTGTCTATCCTCATCGCCATGGGAACGGCTATCGCTGTTATAGGAGGC
GTGCTGTGGCTCATCATCCCTCCGATGATTGACCAGTTTGACAAACTCGGTGAGGTGTTGACACGATGGCTGCATCAGAC
GACTCATACCAACAACCTGACGGCGCTGATCAAAGACTGGCTGCAGGCCAACCAGGAACAGATAGAGCTTTTTCTGAAAA
GCAAGGACTTCAGCGATGCCATCAAGACCACCATGCCTAAGGTCTTCTCGGTAGTCAGCCAGACGGCCACGGTACTGATG
AGTATCGTGGCATCGATGATTACCTTATTATATATGTTCTTCATCCTGCTCGATTATGAGACGCTGACAGCCAACTGGGT
GAGAATCTTCCCTAAGAAGAACCGTCCGTTCTGGAGTGCGCTGATGAAGGATGTGGAGCGCGAGCTCAACAACTATATCC
GTGGTCAGGGACTGGTAGCGCTCTGTATGGGCATCATGTTCTGCATCGGTTTTACCATCATCGGTTTCCCGATGGCGATA
GGTCTGGGTATTCTCATCGGCATCATGGACCTGGTTCCGTATCTCCATACCTTCGCCCTCATCCCTACGGCATTCCTTGC
CATGCTGAAGGCTGCCGACACAGGTCAGAACTTCTGGCTGGTATTCGGTCTGGCAGTTCTGGTGTTCTGTGTGGTGCAGG
TCATCACCGACATGGTAGTTACCCCGAAGATCATGGGTAAGGCGATGGGATTGAATCCAGCCATTCTCCTCTTGAGTCTC
TCGGTTTGGGGTGCACTTCTGGGCTTCCTGGGATTGATTGTAGCCCTTCCGCTCACAACGCTCATCATAGCCTACTGGCA
GCGGTATGTAACGAAGGAGAAGCCGCAATATCATGAAGAAACGGGCGAAAATGTCCCGATTTCAGATAAAAATGAAGAAA
ATCAGTAA
>gene_id_88795
ATGAATACTGGATATAAAATGACAATGGCATTTATAACCCTGCTGATGATAGTAGGAATAAGTGCTAGTGCAACAAGAGC
AAGCCGTAGTGCTTTGGCTCATGAGGCTGATTCTGCAAATATCAAGCAACAAGCTGCTGCCGATTCTCAGAAAATCAATG
AGGGTAGTGTGGTTGATGAGGTAATTTGGGTTGTCGGCGATGAGGCTATCCTGAAGTCAGACGTCGAGGTAACCCGTTTG
CAGGCTGAGGCTGAAGGTATTAAATATACTGGTGACCCAGACTGTTCTATTCCTGAGCAGATTGCCGTTCAGAAACTGTT
TCTCCATCAGGCAGCTATCGATAGTATCGAAGTATCTGAGTCAGAAGTCATGAATGGTATCGACGAACAGATCAACAGTT
GGGTTTCCATGATTGGTTCTCGTGAAAAACTGGAGGAGTATCGCAAGCAAAGTATCACCCAGATGCGCCAGCAGATGCAT
GATGATTTCAAAAACCAACAGCTGATTCAGAAGATGAAGCAGGAACTGGTGAAGGATATCAAGGTGTCTCCAGCTCAGGT
ACGTAAATACTTTAAGGATTTACCTGCCGACAGTATCCCTTTTGTTCCTACAGAGGTAGAGGTTGAGATTCTTACCATGC
AGCCACGTATTCCTCTTGAGGAGATTAACCGTGTGAAAAATCAGTTGCGTGAGTTTACTGACCGTGTGAATAAGGGGGAG
ACTTCTTTTGCTACTTTGGCTCGTCTTTATTCTGAGGATCCGGGTTCAGCCCGTATGGGTGGCGAGATGGATTATATCGG
TAGAGGTATGTTGGATCCTGCGTTTGCAAATGTAGCATTCAATCTTACCGATCCTAAGAAAATCTCAAAGATTGTTGAGT
CTGAGTTTGGTTATCATATCATCCAGTTGATTGATAAGCGTGGTGATAAGATTAAGTGTCGCCATATCCTGCTCAAGCCT
CAGGTTTCTCAAGATGCTATTGATAAGTCTATCGGCCGTCTGGATTCTATCGGTAATGATATCCGTGCCGCTAAGTTTAC
CTTTGAGCAGGCTGTTGAAGCATTGTCTGATGATAAGGATACCCGCAACAACAAGGGTTTGATGGCCAATGTTACTCCTG
ACCAGTCAAGAACTTCCCGCTTCCAGATGAAGGATCTGCCTACCGAGGTTGCCCGTACGGTAGATACAATGAAGGTAGGT
GAGGTTTCTGCACCTTTCACGATGGTGAATTCCAAGGGTAAAACCACTTGTGCTTTGGTAAAACTGGTAAGCCGTGTTGA
CGGACATAGAGCTACTATTACCGAAGATTTTCAGGTGATGAAGGATGTAGTGTTGGCTAAGGAGCGTGCCCAGACCTTGC
ACGATTGGGTAGTCAATAAAATCAAGCAGACTTATGTTCGTATGAACGATCGCTATAAGGATTGTAAGTTTGAATATCAA
GGTTGGATTAAATGA
>gene_id_15992
ATGACAAGCATGAAAGATTTATCACATATTCTGAAAGAATGTTCTGTAAAAGACATCTATTATGTCAATAGTGGAACAGT
TACCTACTACAAAATTCCCATCTATCAGCGTAATTACGCCTGGGAACGAGATGAGATTTCTGCATTAATAAAGGATATCT
ATGACTCCATGGTCATAGACAAGCCTATATACTATATCGGAACACTTGTAACCTTTAAACGTGACGAGAATGTATTCGAG
GTTATAGACGGACAACAACGTCTTACTACAATATACATTATCCTCACTGCTATGGGCGAGAAGGTTACCAACAAACTTGC
ATATTCCTCACGCAAAGCTTCTACTCAAACCATAGAAGTCATGTCTAAGTTTGAGAAAAATAAGGAAGTAAAAGATTCTG
ATTTTGGGGAGGAATATGACCTTGGCATAAAGAATGGCTATAACTTTGCCAAAGAAGCACTAAAGGAAATAGTAGGTGAA
AATCAAGTTGATATGGACAAATTCAAGGAGTATTTTTTGAACCATGTGCATATCATACATTATCGTGTGCCTAAGGATGT
TGAGTTGAATCATTATTTTGAAGTAATGAACTCTCGTGGCGAGCAACTTGAAAAGCATGAAATTGTAAAAGCCAAATTGA
GTGATCAACTGAAGAATGACAATAAAGCGATGGAAAAGTTCTGCAAAATTTGGGAGGCTTGTAGCGATATGAGTTTCTAT
ATCCAACAAAAGTTACCTAACATGACTGAGATATTCGGTAAAGATATGAGCAACTTCAAGTTGGAGAGATTTGACGATTT
TCCTATTGCACCACAACAATTAGACAACTCCTTTGGGATGAAGACAATAGAAAAACTACTCGATATTCCTGTAAAAAAGG
AAAAGGAGGTGAGCGAAATTGACTATAACGATTCGTTCCAACCAATCATTGATTTTCCAAATTTTCTGTTGATTGTTCTC
AAAATTACAAGAATGCAAGAGAAAGATTTTAATCCATCAGACTTCACACTCGATGACAAGGAACTTATCAATGAGTTTGA
CAAAGTCAAGCTCACTCCAGAATTTGTCAAGCAGTTTGCCTATAACCTGCTATTGGCAAAATATTATCTCGACAACTACA
TGGTGCACCACATAAATGGTGAAGATAAAGCCATTGAGAATCCTTGGAAACTACAATATTACTGCAAGAAGGGCAAGTCT
GCCTACATGGCAGATTTGATTGACAATGACAAGTCTAAACAAAGAGAGTTGGTTCATCTTTTATCTATGTTTGAGGTGGC
ATTTACAGCCAAGCAACGCAAGAACTATCTCTTCTACTGCTTGTTGCACCTATTCCAGGACTGGAATGAAGATAACTATT
TGAAGTTCGTGAGAAATTTAGCAGACAAGTACTTCTTCGATGTATATTTGGATGCAAACAAACTGAATGAAAGAAACCAG
CCAAAGCCAAATAGTTTCGATGAAACCATCATTCGAAATGGCAAACAGAGTGTTGAATTGGAAAATGTGGATCATCCCTT
CGATGATGTCTATCCCAAAGGTTCAAGCAATATACCTCTCTTTGTATTCAACTATACCGACTATAGATTGTGGAAGAAAT
ACGCAGAAGAATTGCGAGGAAACAGAGCCAAGAAAGGTTCAAAAGCTAGAATTGAATTCTTTACCGCCTTGGGATGCAGC
GACTTTGGCCTTGATACATTTGACAATTTCTATTTCTCTCGAACTCGCAAAAGCCTTGAGCATTACTATCCTCAGGCAAA
AGCTGGCGAAGATAAGCCTATCACATCAGAAGAGATAAACTGCTTTGGCAATTTTGCCATGATTGGTTCCGATGCCAATA
GTTCTGGCTCCAACTGGAATCCTATAGATAAGAAGAATCGTTATCTTGATTCCAAATCAAATCAAGTAAGCGTGGCTTCC
TTGAAATTTAGAATCATGCTACAGATGTGTCAAGACAATTATGATGAAGGCATTAAAAATAGTATCAAGCGTGAATTTGG
ATACGAGTGGAATGCTGAAGATATGCAAAAGCATCAGGAAAAGATGCTATGCATCATCATGCAACCAACGCACTAG
>gene_id_89861
ATGGAAAAGAAAAGATTATTTCCAGATTACATATTTGAGTCTAGTTGGGAAGTGTGTAATAAAGTTGGTGGTATCTACAC
CGTTCTTTCAACTCGAGCTAAGACTCTTACGGAAAGGTTAAAGGATCAGCTAATCTTCATTGGTCCTGATTGCTGGGGAG
ACAAGGTGAATCCTTATTTCTCTCAAGATGATACGCTTTATGCGGAGTGGAAAGCAGAAGCTCTGAAAGAGGGCTTAAAG
GTTAAAGTAGGTAGATGGAATATACCGGGAGAGCCAGTAGCTGTTTTGGTAGATTTTAATCCTTACTATGCTGTTAAAGA
CCAGATCTATGGACAACTATGGCAGGACTATCAGGTTGATAGTCTTCATGCTTATGGTGACTATGACGAAGCATCGATGT
TCTCTTATGCTGCCGCTCTGGTAGTAGAGAGTTTCTACAAACATGTTGTTGGAAAAGGCAAGAAAGTTATCTATCATGGA
AATGAATGGATGACAGGACTTGGTGTGCTCTATGTGAACAAGCATCTTCCTGAGGTGGCTACTGTGTTCACCACGCATGC
TACAAGTATCGGTCGTAGTATTGCCGGTAATAATAAGCCTCTTTACGATTATCTTTTTGCCTATAATGGTGATCAGATGG
CGCAGGAACTCAATATGCAAAGCAAGCATTCTATAGAAAAGCAGACTGCTAAGTATGTTGATTGTTTCACAACAGTGAGT
GATATTACTGCCAACGAGTGCAAGGAATTGCTCGATAAACCGGTAGATTTCGTTTTGCCTAACGGATTTGACAATAGTTT
TGTACCTAAAGCAAGTACCTTTACAAAGAAACGTAAGGAGGCAAGAAAGCGTTTGCTCGATGTAGCCAATGCTTTGATGG
GTACAGATTTGGATGATGATACGCTCATCGTTTCTACCAGCGGACGCTACGAGTTCCGCAACAAGGGTATCGATGTCTAT
ATTGAGGCTATGAACCGCTTGCTTCGTGACAACAATTTGAAGAAGAATGTATTGGCATTCATTGACGTACCTGGTTGGGT
AGGAGATCCACGTCAGGATCTGTTGGATCGTCTGAATAGCGGTAAGAAGTTTGACACGCCATTGGAGGTTCCGGAGATTA
CCCATTGGTTGCATAATATGAGTCATGATAATGTATTGGGTATGCTGAAGTACTTCAACATGCATAATAATAAGGAAGAT
ATGGTGAAACTGATATTCTTACCTTGCTACTTGACAGGCGATGATGGCATTATCAACAAGAGCTACTATGATGTAGTGTT
GGGTAATGACCTCTGTATCTATCCTTCTTATTATGAGCCATGGGGATATACTCCATTGGAGGCTGTTGCGTTCAAGGTAC
CTTGTATCACCACCGATTTGGCTGGTTTCGGTCTTTGGGCTAACTCAGAGAAGGGAAGTTACAGTGAGATAGAGGATGGT
GTGAAGGTTATCAAGCGTACCGACTATAATTATTCTGAGGTAGCTGATGCTATCAAGGATACCGTAGCTAAGTACTCGGG
ATTCACCAAGACACAGGTGAACAAGTGTCGTAAAAATGCTGAGATTCTTTCAGAAAAAGCATTGTGGAAACACTTTATCG
AGTATTACTATGATGCTTATGACTTTGCCCTGCGCAAGGCTGAAGTTCGTATGAAGAAATAA
>gene_id_8363
ATGGCCGAAAAAATCAGAATCAAGGATATTGCCGAGAGAGCTGGCGTATCCGTTGGAACCGTAGACCGAGTTCTGCACGA
CCGTCCAAACGTGTCGAAACCTGCACGCGACAAGGTCGAGAAAGCCCTCAAGGAAATGAATTATCAGCCTAATGTGTACG
CCAGCGCTCTGGCTTACAACAAATCCTATACCTTCTACCTGCTGATTCCGAAACATGAATCGGAGGCTTACTGGGAGGAA
ATAGAGGAAGGCGCAAAAAAATGTGAAGATACCCGACGTGACTTCCATATCGATGTAGAGATTCGTTTCTATGAGCGTTC
CAACGAGGAATCGTTCCGCGAAGAAGGCAACAAGATTCTTGAGGCCAGTCCGGAAGGAGTCATCGTGGTGCCTTCATCGC
TAGACGTAACCCGCGAGTTTACCGAGGCGTTGCATCACAAAAGCATCCCGTTCATCCTGCTCGACTCCTACATGCCCGAT
CTCCGTCCGCTCTCTTTCTTCGGTCAGGATTCGTTCTGTTCCGGTTTCTTCGCAGCCAAGATGCTGATGATGCTTGCAGC
AAAGGAAGATGAAATCCTGCTCATGAGGCAGACCAAAGACGGAAGAGTGGTCAGCAAGCAGCAGGACAACCGAGAGGTAG
GATTCCGCCATTACATGCACGACCACTTCCCTAACGTGAAGATTACCTTGCTCGACCTGCCGTTGAGCGGCACACGTGCT
GAATTCGTCAAAATGCTGGAGAAGTTCTTTGCCGTGCATCCGAACATCCACCATTGCATCACCATGACTTCGAAGGCGCA
CATCGTGGGCGACTTCCTGCTGAAGACCAACCGCCGCGACGTTCAGATCATGGGCTATGATATGGTGGAGAAAAACGCCC
GCTGTCTGCGCGAAGGAAGTATTTCCTTCCTCATCGCCCAGCACGCCTACATGCAGGGTTATTCCTGCGTAGACACGCTC
TTCCAGGCCATCGTGCTGAAGAAGAAAGTTACACCGGTAAACTATATGCCTATCGAGCTACTGATGAAGGAAAATGTAGA
TTTCTATCGCAGAACCCAGCTCTAA
>gene_id_92157
ATGCGCAACCTTTTAGAGTTTTTAGCGAAATACAACCATTGGTTTGTCTTCCTGATTCTTGAGGTGGTGAGTATGGTGCT
GTTGTTTCAGTATAACAGCTATCAGGGCAGTGCCTGGTTCTCCTCGGCTAATGCCGTAACGGGTAAGTTGTATGAATGGG
ATGCGAATGTGGAAACATTCTTCTCGCTTACCAAGGTGAATCAGGAACTGACACAGCGCAATGCGTATCTCGAACAGGAG
GTGCAGAAACTTTCTGACAGTCTCGTGAGCGTGACCAAGGATAGCAGCATCTACCATCGTGACCAGTTTGCATTGCTGAG
AAACTATCGTCTGATTCCGGCTAAGGTAGTGGCGAATAGTGTCGATAAACCCGGCAACCTGATGACAATTGACAAGGGTA
GCGCGGATGGCATCCACAAGGATATGGGTGTAATCAGCGGTACGGGTGTTGTGGGTATCGTGTATCTGGTGGCAGAACAT
TACGCTATCGTGATTCCGGTATTGAACACGAAGTCGAACATCAGTTGTATGATTCAGAATAGAGGCTATTTTGGCTATCT
GCGCTGGAAGGGTGGTGTGTCTGACCTTGCCTATCTGGAAGAGGTGCCACGTCATGCTCACTTTAAATTGGGTGACTATG
TGGTAACGAGTGGCTATTCTGCTGTATTCCCTCCTGGAGTGAGAGTAGGCAGGATATTGCACGTGTTCAACTCCGCCGAT
GGCCTGTCGTATCGCGTACAACTTCGCCTCTCTACCGATTTTGCCCGTCTGCGTGATGTATGTGTAATTGAAGATGCCGC
CATGAAAGAGCGATTGGAGATTATGCGTGCAGCACAGGATAGCATCGAAACAAATGGAGACAATAATCAATAA
>gene_id_6279
ATGGCTAATAAAAGAGATTTAAAGCGCACGATCAACTACATTACAAGCGAACTTTTCGCCGAAACAGTAGCTGCATCTTT
GTATAATGGTAAGCCTACACAGGAAGATGTGGATGGCATTCTTTCAGCTATCGTCATGATCAACGGCGATTACATCAGCC
GCGTGTCTCACCCGGAACCGGGAATCACGAAGGGTGAATATTATAAGAAACTCACAGTCGACTTCAACAAGCAGGTGAGC
GAAATCATCGACCAGATTTCAAACCTGGCATAA
>gene_id_77839
ATGATTTTACCGATTTATATTTATGGTCAGCCAGTGCTGAGAAAAGTGGCTGAAGATATTACACCTGATTATCCAGATCT
CAAGGTGTTGATTAATAATATGTACGAAACCCTTGATTCCAGCAACGGCATCGGACTGGCTGCACCTCAGATTGGCTTGC
CTATCCGCCTCGTTGTTATCGACCTGGATGTGCTCAGCGAGGATTTCCCTGAGTATAAAGGATTCCGTCATGCTTTCATC
AATGCCCATATCCTAGAGCGCGATGAGGAAAATACCGACTCTTCTGAAGAGGGATGTCTTTCTATTCCTGGTATCAATGA
GAAGGTGGTTCGTCCTACACGCATCCATGTAAAGTATATGGATGAGGATTTTAATGAACATGATGAGTGGATAGGGGGAT
ATCTGGCTCGCGTGATGCAGCATGAATTCGACCATTTGGAGGGTACAATGTTTGTTGACCGTGTGTCTCCTCTTCGCAAG
AACATGATAGCAGGAAAGCTCAAGAGTATCATCAAGGGCAATTTCCGTGCTGCCTATCGTACTAAGATACGTCGATAG
>gene_id_9382
ATGGAAAAAAGTGCATTGCAGATTGCAAGAGCTGCTTATCAGCCAAAATTGCCTAAGGCTCTCCAGGGCCCAGTAAAGGC
AGTTGAAGGTGCAGCAACACAGTCAGTAGGTAATCAGGATGAAATCAAGGCGTTGTTCCCTAACACTTATGGAATGCCTG
TTATTACATTCGAGGCAGGTGAGGCTAAGGAACTTCCTGCTTTCAACGTAGGTGTTATCCTCTCAGGTGGTCAGGCTCCT
GGCGGTCACAACGTGATTTCTGGTCTCTTCGACGGTGTGAAGTCTCTCAACCCAGCTAACAAGCTCTATGGTTTCATCCT
CGGTCCTGGTGGTCTCGTTGACCATAAGTACATGGAGATTACTTCTGAAATCATGGACGAATACCGCAATACTGGTGGTT
TCGACATCATCGGTTCCGGACGTACCAAGCTTGAGAAGGAAGACCAGTTTGAGAAGGGTATTGAGATTCTTCGTGAACTC
GGCATCAAGGCACTTGTCATCATCGGTGGTGACGACTCAAATACCAACGCTTGCGTTCTCGCAGAATACTATGCTGCTAA
GAAGTATGGCGTACAGGTAATCGGTTGCCCTAAGACAATCGACGGCGACTTGAAGAACGAGCAGATTGAGACTTCTTTCG
GTTTCGATACAGCCTGCAAGACATATTCTGAGCTCATCGGTAACATCGAGCGCGACTGTAACTCAGCACGTAAGTACTGG
CACTTCATCAAGCTGATGGGTCGTTCAGCATCTCACATCGCTCTTGAGTGCGCTCTCCAGACTCAGCCAAACATCTGCTT
GATTTCAGAGGAGGTAGAGGCTAAGGAAATGTCACTCGATGATGTGGTTACTTATATTGCAACTGCAGTAGCTAACCGTG
CTGCTGAGGGCAACAACTTCGGTACTGTTCTCATCCCAGAGGGCTTGATCGAGTTCATCCCAGCTATCAAGAAGCTCATC
GCAGAATTGAACGAGGTTCTTACAGACCCTGCAACAGGCGAGAGCCGTGAGTTTGCAAGTGCTGAGGAGCAGATTGCATT
CGTTAAGGGTGCCATCGCTAAGGACAACCTCGCAGTATTGGAGTCTTTGCCAGCTGACGTAGCTCGCCAGCTTTGCCTCG
ACCGCGACCCTCACGGAAACGTACAGGTTTCTCTCATCGAGACAGAGAAGTTGCTTTCTCGCATGGTAGCTGAGAAGTTG
GCTGCATGGAAGAAGGAAGGCAAGTTTGTTGGTAAGTTCTCTGCACAGCACCACTTCTTCGGTTACGAGGGACGTTGCGC
AGCTCCTTCTAACTACGATGCAGACTACTGCTACTCACTCGGTTTCAACGCTTCACGCCTCATCGCTAACGGCAAGACCG
GTTACATGTCAATCATCAAGAACACAACAGCTCCTGCAGCAGAGTGGATTGCAGGTGGTGTGCCAATCACTATGATGATG
AACATCGAGCGTCGTAATGGTGCTAACAAGCCAGTTATCCGCAAGGCTCTCGTTGAGCTGGATGGCGCTCCATTCAAGTT
CTTCGCTTCTAAGCGCGATGAGTGGGCTAAGGAAACAGCTTACGTTTATCCAGGTCCTATCCAGTACTGGGGTCCTTCTG
AGGTTTGCGACCAGACCACAAAGACTCTCCAGTTGGAGCAGGCTAAGTAA
>gene_id_8694
GTGGCTTTCGCGGGCTGTAAAGGCAGCCAGCAGAAAGGCCACACCGCAGAAAGTAACGGAAAGGAATCTGTCGCCAACAG
CGATGGCAAACCTGCTGTTACCGTAACTATCCCTCCCTACAAGTTTTTCGTTGATAAGATTGCCGGAGATAAGGTGGATG
TCAACGTGATGGTATCCAACGGCAACAATCCTGAAACTTACGAGCCTTATGCCCAGCAGATGATGGAACTCTCCAGGAGT
GCCCTCTATCTGAAAGTGGGAAGCATCGGTTTCGAACAGACCTGGATGAAGAAGCTGCAGGACAACGCTCCTGACATGAA
GGTGATAGATACCTCCACAGGCATCACGCCTGCCAAGACACCAGGCGGCAATACCGACCCGCATGTATGGATGAGTTGCA
AAAACGCCCGCATCATCTCCAGCAACATCTTCAAGGCACTCTGCCAACTGGAACCGGAAAACAAGACTTTCTTCCAGAAA
AACTATCAGCAGTTGCTCTGCAGCATCGACAGGCAGGACAGCATCATCAGAAAGAGTTTCAAGGATAATCCGGAGATGGT
ACGCAAGTTTGTGATCTATCACCCTATCCTCACCTACTTTGCCCGTGATTACCAGCTGGAGCAGCTTGCCATAGAGGAAG
AAGGCAGGGAGCCGAGTGCCGCCCAGCTGAAGAGCCTCATCGAGAGAGCCAGAAAAGAAAAGATCAAGTTCTGCCTGATT
CAAGCAGAATTTGCCAACCGCAACACCACAACCTTCATCAACGAGAGCCACACCAAGCCAATGGATATCAATCCATTGCA
GGGCGACTGGAACTGGGCGATGCAGGAAGCGGCAGCAGCGGTACAAGGCAAGAAAATCGTTGTTGGGAAGTAA
>gene_id_91619
ATGTTACAGCCAAAAAGAGTTAAATATAGAAGACCTCAAGATGGTCGTGGCAACAAAGGCAACGCTCACAGAGGTACACA
ATTGGCTTTCGGTTCTTTTGGTATCAAAACTCTTGAATCAAAGTGGATCGATAGTCGTCAGATTGAGGCAGCTCGTGTAG
CATTGAACCGCTATATGAACCGTCAAGGTCAGGTCTGGATTAGAATTTTCCCTGATAAGCCAATCACTCGCAAGCCTGCT
GATGTCCGTATGGGTAAAGGTAAGGGTGATCCAGCAGGATGGGTTGCACCTGTTACACCAGGTAGAATTCTCTTCGAAGT
TGAAGGAGTTAGTTTCGATATTGCAAAAGAAGGTCTTCGCCTTTGCGCTCAGAAACTTCCTGTTAAGACTAAGTTTATTG
TTAGACGTGATTACGATAAAAACGCTTAA
>gene_id_64780
ATGAACATCGTCTTGTTGAAGAGCGTTCCCAGCATGGTAGAATCCACGGGCTCCCCTGCCCTTGCCGAAGTGCAGGCAAG
GGAACAGATAAATCCTACTATACAGAAACATCTCTTCATAACTTACGCTCTAATCCTGATGATGATTTTGTAA
>gene_id_20546
ATGAAGAAACTCGTATTTTTAACCGGTGCAGGCATGTCTGTGGAGAGTGGTTTCAAAACTTTTCGTGGCAATGATGGATT
ATGGGAAAACTATCCTGTAGAACAGATAGCTACCCATGAGGGATGGGAAGCTGACCCTACCCTAGTAACAAACTTCTATA
ATATGTTGCGCCATAAACTCTATGCTGCGCAACCTAACGAGGGGCATAAACTCATCAAGGAACTGGAAAAAGACTTCGAT
GTGACGGTAATCACCCAGAATGTAGATAATCTGCATGAGAAGGCAGGTTCCAAGAATGTAATCCATCTGCATGGCGAACT
ATCAAAGGTTTGCTCTTCACGCGACCCTTACGACTATCGCTACATCAAGGAATTACCTGAGGATGACTGCGAGGTAAAGC
CGGGAACCGAAGCTGGAGATGGAAGCCTGTTGCGCCCATTTATCGTTTTCTTCGGCGAAAGCGTTCCTATGATTGAGCCG
GCAGCCGAAGCTGTACAGCAAGCCGATATCTTCGTCATTATCGGAACCTCACTCAACGTTTATCCTGCTGCAGGTCTGAT
TTCATATACCAAGCCTCACATTCCTATCTATCTGATAGACCCGGGTGCCGTAAACACCAATGGATATTACAAGATAGAGC
ACATCATGAAAGGGGCTTCAGATGGTATGAAGGAACTGAAGGAAATATTGGAAAAATAA
>gene_id_71566
ATGAGTAAGTTACATATTAAGAAAGACGATACCGTTATCGTTATTGCCGGTGCAGATAAGGGCAAGACTGGTAAGGTGCT
TAAGGTCCTCGTTGAGGAGAACCGTGCTATCGTAGAAGGTGTGCACATGGTTTCTAAGAGCACTAAGCCATCTGCTAAGA
ATCCTCAGGGAGGTATTGTTAAGCAGGAGGCTCCTATTCATATCTCAAATTTGAGTTTGATTGATCCTAAGAGTGGCAAG
GCTACTCGTGTTGCTATCAAGCATGAGGGTAAAAACGTTGTTCGCATCGCTAAAAAGTCAGGGGAGGAAATCAAGTAA
>gene_id_35323
ATGAAAAAACTTAGAATCAGCAAAATCTGGATTGCCATGATTGTGATAATCATCGTAGCTGTGGCAGCATGGCTGTTCTC
TGGAAGTAAAAACGAAGAGCAAATAGACTTCAAGCAGGAAGCTGTAACCACACAAACATTGCAGAATAGTGTAACTGCAA
CCGGTACTATTGAAGCGGTAACTTCTGTAACGGTTGGTACACAGGTGAGTGGTATTGTAAACAAACTTTATGTTGATTAC
AATTCGCAGGTAAAAAAGGTGAAGTCATAG
>gene_id_88377
ATGGAAGATTTTGTTCATTTGCATGTACACACCCAATACTCCATCCTCGACGGCCAGTCGAAGATACCGCATCTGGTAGA
TAAGGCCATCAAGGACGGCATGAAGGGTATGGCGGTAACCGACCACGGTGTGATGTTCGGCATCAAGGAACTCACCGACT
ATTGCAGCAAGATTAATAAAGACCGCAAGAAGGAGGGACTCGAACCTTTCAAGCCTATCATAGGCTGCGAGATGTATGTG
GCACGCCGAACCAAAGCCGACCGAGAGAAGGATAAGGGCGATATGAGCGGTTATCACCTCATTGTACTTGCCAAGAATTA
TAATGGATACAAGAACCTCATCAAGCTGGTGAGCAATTCGTGGGTGGATGGTTACTACATGCGCCCACGAACCGACCGTG
CCGATCTGGAGAAGTATCACGAAGACCTCATCGTCTGTTCGGCATGTATTGCAGGCGAGGTGCCATCCAAGATTCTGCAT
GGTGACCTGGAAGGAGCCCGCGAGGCTTGCCAGTGGTACCACAACCTCTTTGGCGATGATTACTATCTCGAGCTCCAGCG
ACATAAAGTGCCCGATGATCCAAGTCTGCTTGCCAACCGCGAGGCTTACGAGTTGCAGCAGCGTGCCAACAAGGAACTCA
TCAAGATGGCAAGGGAGTTTAACATCAAGCTGGTGTGCACCAACGACTGCCACTTCGAGGATAAGGAGACTGCTGAGGCT
CACGACCATCTGCTCTGTATCGCTACCGGCAAGGATCTCGACGACCCTAACCGTATGCGCTATTCCAAGCAGGAATGGTT
CAAGACCCGCCAGGAGATGAACGATGTGTTCTCGGATATCCCCGAAGCGCTTTCCAATACCCTCGAAGTATTGGATAAGG
TAGAAATCTACAGCATCGACCATGGTCCTATCATGCCTTTCTTCCCGATTCCGGAGAGTTTCGGTACCGAGGAGCAGTTG
CGACAGAAGGTATCAGAAGAAGACCTCTACAAGGAGTTTACCTCTGATGAGAACGGCAAGAACCCGCTGCCACCAGAGGA
AGGTCAGAAGGTAATCGACCGATTGGGCGGCTACGATAAGATATACCGTATCAAGTTTGAGGCAGAATATCTGCGCCACC
TTGCCTACGAGGGAGCCAAAAAGCTTTATGGCGACCCGCTGCCCGAGAATGTTGACGAGCATGTAAACTTCGAACTCCAC
GTGATGAAGACCATGGGTTTCCCGGGCTACTTCCTCATCGTGTCAGACTTCATCAGGGCGGCGCGCGAGGAACTCGGCGT
GATGGTGGGCCCGGGACGTGGATCTGCGGCAGGTTCGGTGGTGGCTTACTGCTTGGGCATTACCAAGATTGACCCATTGA
AGTACGACCTCCTGTTTGAGCGTTTCCTGAACCCAGACCGTGTGAACCTTCCGGATATTGATACCGACTTTGATGATGAC
GGCCGAGGCAAGGTATTGCGCTGGGTAATGGATAAGTACGGTCATGAGAACTGTGCCCATATCATTACCTACGGTTCCAT
GGCCACGAAGAACTCCATCAAGGATGTGGCGCGAGTAGAGAAGTTGCCGTTGGATAAGGCGAATGCACTCTGCAAGGCTA
TCCCAGACCGATTGCCTGACGGTGCCAAGATGAACCTGACCAATGCCATCAAATATACCCCAGAGCTGCGCGAGGCTGAG
TTCTCCAACGATCCCCGCGAGAGCAATACCATCAAGTATGCCAAGATGCTCGAGGGAACCATCCGAGGCACGGGTATCCA
TGCCTGCGGATTCATCATCTGCCGCGACCCTATCAGCAACTGGGTGCCTGTATCTACTGCCGATGACCCTGATTTCCCGG
GACTGAAGACGGCGGTAACGCAGTACGACGGCCATGTCATCGAGACCACCGGTCTGATTAAGATGGACTTCCTGGGCTTG
AAGACCCTCTCCGAGATGAAGGAAGCATGCAAGGTTATCAAGCAGACTACGGGCGATGTCGTTGACCTCGATACCATCCC
TATCGATGACGAGCTGACCTATCAGCTCTATCAGCGCGGTCAGACCATCGGAACCTTCCAGTTCGAGTCGCCGGGTATGC
AGAAGTATCTCCGTGAGCTGAAGCCTACGGTATTCGAGGACCTCATCGCCATGAACGCCCTCTACCGTCCGGGACCTATG
GATTACATCCCTGACTTCATTGCCCGCAAGAACGGCAAACAGGAGATTACCTACGATATCCCGTGTATGGAGAAGTATCT
GAAGGATACCTACGGCATTACGGTCTATCAGGAGCAGGTGATGCTTCTTTCCCGTCAGTTGGCGAGCTTCACCCGAGGCG
AGTCTGATGCCCTGCGTAAGGCGATGGGTAAGAAGAAAAAGGCTATCGTAGATGCGATGAAGCCTAAGTTTATCAAGCAG
GGACAGGAGAACGGCCACGACCCGAAGGTGCTGGAGAAGATATGGGGCGACTGGGAAAAGTTTGCTTCCTACGCCTTCAA
CAAGTCTCATGCCACCTGTTATTCGTGGGTAGCCTACCAGACAGCCTATCTCAAGGCGCACTATCCTGCCGAATACATGG
CGGCGCTGATGACCCGACGCTTTGCACAGATTACCGAAATCACCAAGCTGATGGAGGAGTGCCAGTCTATGGGCATCAAG
ACCTTGGGACCGGATGTGAACGAGAGTTACCGCGTGTTCGGTGTGAACGAGCATGGAGAGATACGTTTCGGTCTTTCAGC
CATCAAGGGTATGGGTGCTCCGGCAGCCGATGCCATCGTGGCAGAGCGACTGAAGAACGGACCTTATAAGAGCATCTTCG
ATTTTGCCGAGCGTGTAGATTACTCCAGCGTGAACCGCAAGGCTTTCGAAACCTTGGCGCTGAGTGGCGGTTTCGACAGT
TTCGGCATCCGTCGCGAGCAGTTCTTCGGCAAGAACAACAAGGGCGAAACCTTCCTCGATACGCTGGTGCGCTACGGTCA
GCTCTTCCAGCAGGAACAGCACGAGGCTGCCAACTCACTCTTTGGCGGTACCGAGGCGATAGAGATAGCTACGCCGCCTA
TTCCTGATGCAGAGAGCTGGAGCACCATCGAACGTCTGAACCGTGAGCGCGAGCTTGTGGGCATCTATCTTTCTGCCCAT
CCGCTCGATGAGTACAGCATCATCCTCAACTCCCTCTGCAATACCCATTGCTCTGAACTGGGCGACAAGCAGGAACTGGC
AAAGAAGGAAGATGTGGTGCTGGGCGGCATCATCACGGGTGTGAAGTCGAAGTTTACCAAGACGGGCAAGCCGTGCGGTT
TTGTTACGCTCGAAGACTTTGAGGGCTCAGGCGAGCTGGCTCTCTTTGGCGAAGACTGGGGCAAGTGGCGCGGCATCATG
GTTGAAGGCAGCACCATCTACATCACCGCCAAGTGCGTTTCCCGTTACGGCAATGCCAACTATCTCGATTTCCAGATAGG
CAATGTAGAGTATCTGCAGACGGTCAAGGAGAACCGCATCGACCGCTTTACCATCAATGTGGAGAGCGATGCGATAGATG
AAACGATGGTTAGCGACCTGCAGACCATTCTGGAGAATGACGAGGGCAAGGCGCAGCTCTTTTTCCAGATACATGATGTA
GACAGCAATACCTATCTGCTGATGCGTGCCCGTGAGCATACGGTGGGTGTGGGCCATGCCCTCATCCAGTATATCGAGCA
GCATCCTAAGATGAGCTATCAGATTAATTAG
>gene_id_11094
ATGAATAGAAAAGTAGCTTTAATTACAGGTATTACAGGCCAGGATGGTTCATACTTGGCTGAATTATTGTTGGAAAAAGG
GTATGATGTTCACGGAACTATCCGCCGATCATCTACCGACTACCGCGAAAGAATTGCCCATTTGGAGGGTACACCTAATT
TCCATCTTCACTATGCTGACCTCGGTGACTCTATGAGTATCATCCAGGTAATGAACAAGGTGAAACCTACTGAGGTATAT
AATCTGGCAGCACAGAGCCACGTACAGGTGAGCTTCGACTCCCCTGAGTTTACAGCAGATGTAGATGCTACCGGTGTGCT
CCGTATCCTGGAGGCTATCCGCCAATGTGGTCTGGAGAAGACCTGCCGCATGTATCAGGCTTCAACATCTGAGCTCTATG
GTAAGGTAGAAGAGGTTCCTCAGAACGAGACCACTCCATTCCACCCTTATTCTCCATACGCTGTTGCCAAGCAGTATGGT
TTCTGGATTGTCAAGGAGTATCGTGAGGCTTATGATATGTTCTGCTGCTCTGGTATCCTCTTCAATCATGAAAGTGAGCG
CCGTGGTGAGACTTTCGTTACCCGCAAGATTACTTTGGCTGCTGCCCGCATCAAGCAGGGCAAGCAAGACAAGCTCTATC
TCGGTAACCTGGATTCGCTCCGCGACTGGGGTTATGCCAAGGATTATGTAGAGTGTATGTGGCTGATTCTCCAGGCTGAG
AAACCAGAGGACTTCGTGATTGCAACAGGTAAGCAGCACTCTGTCCGTGAGTTCGCCCAGCTGGCGTTCCACTATGTAGG
AATCGAACTGAAATGGGAAGGCAAGGATGAGAACGAGAAGGGTATCTGCGTTGAGGGTCCTGAGGAACTCATCGGCAAGA
CACTCGTTGAGGTTTCTCCTGATTTCTACCGTCCTACCGACGTGGTGAACCTTTGGGGTGACCCAACAAAGGCAAAGGCT
AAGCTCAACTGGAATCCTAACACCACTTCTTTCGAGGATCTCGTAAAGATCATGGTAGAGAGCGATATGGCGAAGGTTGC
TGCCGAGGATGCCGGTCAGAAGGTTCGCTGCAATCTTGCAGAATATTTGGAAAAGGGAATTGTTAAGTAA
>gene_id_32107
ATGGATACAGCACAGTTAAAGAAAGTATATAAGGAGACAATCGCTCCTGCTCTTCAGAAGCAGTTCAACTACTCTTCAGC
TATGGAGATTCCAGTATTGAAGAAGATTGTCATCAATCAGGGTCTTGGTGATGCTACTCAGGACAAGAAAATTGTTGATG
TAGCAATCAATGAGATTACTGCTATCACCGGTCAGAAGGCTGTTGCTACATATTCTAAAAAGGATATTGCAAACTTCAAG
CTTCGTAAGAAGATGCCTATCGGTGTTATGGTAACATTGCGTCGTGAGCGTATGTACGAGTTCTTGGAGAAGCTCGTTCG
TGTTTCTCTTCCTCGTATTCGCGACTTCAAGGGTATTGAGAGCAAGTTTGATGGTCGTGGTAACTATACATTAGGTATCA
CAGAGCAGATTATCTTCCCTGAGATTAATATCGATGAGATTGATCGTATTCAGGGTATGAATATTACCTTCGTAACAACA
GCTAAGACTGATGAAGAAGGTTTTGCTCTTTTGAAGGCCTTTGGCCTTCCATTCAAGAACGCAAATAAAGATTAA
>gene_id_36209
ATGCGAATTTTATCTATAGATTACGGTAAAAAACGTACCGGACTGGCTGTGACCGACCCATTGCAGATTATTGCCAATGG
GTTGGCCACAGTTTCTACACATGAACTTTTCACTTATATCGAAACTTATATTCAGAAAGAACAGGTGGAGCGCATTGTTA
TCGGAAAACCGATGCAACCTAACGGGCAGCCAAGTGAAAACCTGGCAAGAGTAGAAAACTTCTACAACCGTTGGCGAAAG
GCTCATCCTGAAATTCCAATTGAATATTATGACGAGAGATTTACATCAGTTCTGGCACATAGAGCCATGATAGATGGAGG
TGTAAAGAAGAAGGTGAGAAAAGAAAATAAAGGATTGGTAGACGAGATAAGTGCTACCATCATATTACAGGATTATTTGC
AATCAAGAAGATAA
>gene_id_79088
ATGGATACTTCCGAACTACAAAAGATAAAACAACGCTACAATATCGTCGGTAACAGCGACGGATTGAACCATGCGCTCGA
CGTAGCCCTACAGGTAGCGCCGACCGATCTCTCCGTGCTCATCATCGGCGAGAGCGGTGTGGGTAAGGAAATCATTCCAA
GGGTGATTCACGACAATTCGCCACGCCGCAGAGAGAAATATTTCGCCATCAACTGTGGAAGCATTCCGGAAGGAACCATT
GACAGCGAACTCTTCGGACATGAGAAGGGTTCCTTCACTGGAGCCATAGGCGAAAGCGAAGGATACTTCGGTATTGCCAA
CAAGGGTACCATCTTCCTCGACGAGGTGGGCGAACTCCCGATACAGACGCAGGCAAGACTGCTGCGCGTGCTCGAAACGG
GAGAATACATCCGCGTGGGTGGAACTGAGATAAGGAAAACGGATGTCCGCATCGTGGCAGCCACCAACGTAAACATGCGC
AAGGCTGTGAGCGAAGGCCGCTTTCGCGAGGACCTTTATTACCGCCTCAACACCATCCCGATACAGATGCCTGCATTGAG
AGAGCGGGGCGATGACATCCTCCTGCTCTTCCGCCTCTTCGCCATGCAGATGGCCGCAAAATACCGTCTGCCTAAGATTT
CACTCTCAGATGAGGCTAAGCAGATTATGCTGAAATACAAGTGGCCGGGAAATGTGAGACAGCTCAAGAACATTACCGAA
CAGATGTCAGTGCTGAGCCGAGAAAGAGAAATCGATGCACAGACACTCACCCAGTTTATTCCGAGAGATGAGGAGTCTAC
ACAGCTCGCCACCATACAGAAGGATGGCAAGGACGACCATAGCTACGCCAGCGAGCGCGAACTGCTATACAAGANNNNNN
NNNNNNNNNNNNNNNTTCTCTACGAACTGAGGGGCAACGTGAGCGACCTGAGACGAGAGATGAACAGCCTGCGCAAGCAA
CTCGATGAGGCACGCCAGTTGGGCGGTACAGGCGGATATGTTTCTCCGGTTCAGCCGAATACCCAGGTAGCTCCAGTATC
ATCCGTATCTCCGGTTTCATCGGTTTCTCCGGTTCCGTCCGTATCATCCGTTCCATCGGTTTCTCCGGTATCGTCCGTAC
CTCCGATTACCGATCTCGACGAGCTACAACACATCCGTCAGGAAATAGCTACAGGAGGCATGAGGGGCACTTACAAACCC
GAAGCCGAGGATGCTGAGATTGAGGAGATCAAGGAAGAAAACGAGAATCTGAACCTCAGCGACCTTAGCAAGCAGATGAT
AGAAAAGGCACTGGAGAGAAACAACGGAAACCGCAAGAAAGCGGCAGAAGAATTGGGAATCTCCGACAGAACTCTGTACA
GAAAGATTAACAAATATAAG
>gene_id_8372
ATGATTAGAAAAGTAAGTTACGAAAGTCAGGAACGTCGCGAGAAGCAGGTTCTTGCTGCTCTTAATGCTAACGGTATTCA
GAGCTTGGAAGAGGCTAATCAAATCTGCGAGGACGCAGGTGTTGACCCTTATCAGATGTGTGAAGATACTCAGCGTATCT
GCTTCGAGAACGCTAAGTGGGCGTATGTAGCTGGTGCTGCTATCGCTATCAAGAAAGGTGCTAAGACTGCTGCTGACGCA
GCTGAGGCTATCGGTATCGGTTTGCAGGCTTTCTGCATCCCTGGTTCTGTAGCTGACGACCGTAAGGTTGGTCTCGGTCA
TGGTAACTTGGCTGCTCGTTTGCTCCGTGAGGAGACTCAGTGCTTCGCTTTCTTGGCTGGTCACGAGTCTTTCGCTGCTG
CTGAGGGTGCTATCAAGATTGCTGAGATGGCAAACAAGGTTCGCAAGAACCCATTGCGCGTTATCTTGAACGGTCTTGGT
AAGGATGCTGCTCAGATCATCAGCCGCATCAACGGTTTCACATACGTACAGACAAAGTTCGACTACTATACAGGTGAGTT
GAAGGTTGTTAACCGCATCGCTTACAGCGACGGTCCACGTGCTAAGGTTAACTGCTATGGCGCTGACGACGTTCGCGAGG
GTGTTGCTATCAACTGGAGCGAGGATGTAGATGTATCTATCACTGGTAACTCTACAAACCCTACACGTTTCCAGCACCCA
GTAGCTGGTACATACAAGAAGGAGCGTATTGCTGCTGGTAAGCCATACTTCTCAGTAGCTTCTGGTGGTGGTACAGGTCG
TACTTTGCACCCAGATAACATGGCTGCTGGTCCTGCTTCTTACGGTATGACTGATACAATGGGTCGTATGCACTCAGACG
CTCAGTTCGCAGGTTCTTCTTCAGTTCCTGCTCACGTAGAGATGATGGGCTTCCTCGGTATGGGTANNNNNNNNNNNNNN
NNNNNN
>gene_id_93378
ATGGCAGATCAGAAATCAGAAATCCGTTATTTGACTGCTCCTTCTATCGACACAAAGAAGAAGAAGTATTGCCGTTTCAA
GAAGAGCGGTATTAAGTACATCGACTACAAGGATCCAGAGTTCTTGAAGAAGTTCTTGAACGAGCAGGGTAAAATCCTTC
CACGTCGTATCACAGGTACATCTTTGAAGTATCAGCGCCGTGTAGCACAGGCTGTAAAGCGTGCTCGCCAGATCGCTTTG
CTTCCTTACGTAACCGATTTGATGAAGTAA
>gene_id_79047
ATGGTTAAATTTCAATTTTCAAAGCAGAAGACGAAGTCGGCCGAAAAGATATCGCAGCAGGTGTTCTATATCATGATAGG
ACTGGCGGTGCTGGTTTTCGGTCTGTTCTTTTTGGTAGGCTACGATTTGCCTTTCGAAGAGAACCCCGACTTTAATGCGC
CTCTCTTTACCGATGTGCTCATCCTGCTGATGTGGCTCTTCCTGATAGGAGGGGTGGGACTGGCAGTCTTTTCGATGATC
AGAGATTATCGCAGCAGCAAGTCGGAGGCTGTAGTGAATGGAATTCCCGTGCGTCGCATCTTCCGCATCACATGGATCGG
AACTTTGGCAGTTTTGCTGCTTACCTTCTTTTTGGGCGGTTCTGCTCCGATGCTCATCAATGGCGAGAATTATGCCGACT
GGCTCTGGCTCAAGCTTTCAGATATGTTTGTCATCACATCGCTCCTGATGCTGGTGGCAGGAATCGGTGCCGTCTGTTTC
GGTGCCACACGTTATATTCGGAAGAAAAACTAA
>gene_id_13853
ATGGTAGTAGATACTTTAGACAATCTGGAGAAATATGTTTCTCTCAATCCGCTCTTCGCTGATGTAGTGAAGTTTATCAA
AGATAATGACCTCTCTAAATTGGAGGACGGTAAGCATTTTATCAAGGAGGGTAACCTCTTTGTTAACATAACGACAGCTC
ACGGAAAAAGCGAGGAAGATGCTGTTTTTGAAACACATCGCAAGATGATTGATATTCAGATTCCTCTTGACAACGAGGAG
ACTTATGGCTATACTCCTCTTGCTGATCTTCCTGAAGTGGAATATAACGAGGCTAAGGATGTAACCAAGTATCCTGGTGT
GAAAGCGCAGACGCTCGTTACCTGCAAGCCAGGTCAGTTTGCTATCTTCTGGCCACAAGATGGTCATCAGCCATGCATCG
GTAGTGGTGATATCCACAAGGCTATCTTCAAGATTAAGAATTAA
>gene_id_62678
ATGAAAAAGATTTTAGCATTGGCTTTCGTTGCAATGATGAGCATCGGAGCCATGGCGCAGACTGCGCAACAGGTACTTGA
TAAGACCGCTGCCGTTATTGGCAACAAAGGTGGAGCTAGCGCCAACTTCAAGATGAGCAGTTCTAAGTATGGATCAGCAA
GCGGCAGTATTGCCATCAAAGGCAACAAGTTTAACGCCCGTACCCCGCAAGCCATCGTCTGGTTCAACGGCAAGACCCAG
TGGACTTATCTAAAGAAAACCAACGAGGTGAATGTCAGCAACCCTACACAGGCTCAGCAGATGTCCATGAACCCTTATAC
CTTTATTAATATATATAAGACTGGTTATAAGTCAACGCTCAAGACTGCAGGCAGTAACTATGTAGTACATCTCGTTGCCA
ATAACCAGAAACGTTCTGTAGCCGAAATGTATATCACCATCAACAAAAAGACACATGTTCCATCAGTTGTCAAGATGCGA
CAGGGCAATACCTGGAGTACCATCACGGTAAGTAACTTCAGAGCCAAGAGCGTTTCTAACAGCACATTCAATTTCAACAG
CAAGGAATGTCCAGGAGCTGAAGTCATTGACCTGAGATAA
>gene_id_93088
ATGAAAACGATCAAATCATTCGGGATTGCATTATTGCTACTTCTGGTCAGCACTACGGTGTCTGCCCAGTGTACCTTCCG
TAATACAGCCTTCAAGTCGGGTGAGTTCCTTACTTACAATCTGTATTACAATTGGAAGTTTGTTTGGGTAAAAGCTGGTA
ATGCCAGTATGTCTATCGTCCAAACCACCCGTCATGGTAAGCCTGCTTATCGCGGTTCTCTTGTTACAAGAGGCAATAAG
CGTGTAGATGATATCTTTGTGCTTCGCGACACTCTGCTCTGCTACAGCGGCACCGATCTGGCGCCTATGTATTTCCGTAA
GGGAGCTCACGAGGGCAAGCGCTATACGGTAGATGAGGTATTCTACAGCTATTCTGGCGGTAGGTGTCATCTCAAGCAGC
ACCGTCAGCAGCATGATGGCAAGCATGTATGGAAGAATGCCACCTACGATGATTGTGTTTTTGACATGATGAACATCTTC
CTGCGTGCCCGCAGTTTCAATCCTGCCAACTGGAAGAAGGGTTATACCGTAAAATTCCCTATTGCTGATGGAAAGAACCG
CACTCCAGCTCAGATAAAGTTTGATGGTAAGGTTACCATCAAGGCAGATAATGGTGTGAAATACCGTTGCCTGCGCCTTG
CCTATATGGAGTATGAGAATCGCAAGTATAAGAGAATCGTAGATTTCTATGTAACCGATGATGAGAATCATATTCCTATC
CGTTTGGATATGTTCCTCAAGTTTGGTGCTGCCAAGGCATTCCTCGTAGGAATGAAGGGTGTGAGAAATCCGGTTTCTTC
AATCGTGAAATAA
>gene_id_68224
ATGAAGCTATCACAATTTAACTTTAAGTTGCCAAAAGATCAGGTGGCACTTTATCCACATAAGGCAAAGCACGTGGTAAA
AACGGCTAGTGGTGAACGTACATTCGAGATTACTCGCCGCGATGAGTCCCGACTCATGGTTCTCCACAAGAAGTCAGAAA
CCATCGAGATGTACAAGAAAGATGAAAACGGCAAGGATATGGTTGATGCCGATGGCAATCCAGTATTCCTGCAGTTCAAG
GATATCGTGAATTACTTCGAAGAGGGCGATACCTTCATCTTCAACAATACCAAGGTTTTCCCAGCCCGTCTTTATGGTAC
CAAGGAGAAGACCGATGCCAAGATTGAGGTGTTCCTGCTCCGTGAGCTCAATCCTGAGATGCGCCTTTGGGACGTATTGG
TAGAGCCTGCCCGCAAGATCCGTATCGGCAACAAGCTTTTCTTCGATGATGTCAACGAGATGGTTGCCGAGGTTATCGAC
AATACCACCAGCCGTGGCCGTACCCTCCGTTTCCTCTATGATGAGGATGGCAATCATGATGTCTTCAAGCGTTCGCTCTT
CGCTCTGGGCGAGGCTCCGCTTCCTCGTTACGTTATCGATGCACGTGAGGATCATCACGCTACAGAGGATGATATGGACG
ATTTCCAGTGTGTTTTCGCTGAGGTAGAGGGTGCTGTTACTGCTCCTGCTACCGGTCTTCACTTCTCACGCGAGCTGATG
AAGCGTATGGAAATCAACGGTATCAACGAGGCTTATATCACCCTGCATTGCGGTCTGGGCAACTTCCACGATATTGAGGT
GGAGGACCTTACCAAGCACAAGATGGATTCAGAGCAGATGATGATCAGCCAGGAGGCATGTGATCTGGTTAACAAGACCA
AACTTGCCGGCCATCGCGTCTGCGCTATCGGTACCAGTGTGATGAAGGCAACAGAAACGGCTGTAGGCACCGATGGTATG
ATGAAGGCTTTCGATGGATGGACCAACAAGTTCATCTTCCCTCCATACGATTTTGGTCTTGCTGACTGTGCCGTAGTCAA
TTTCTATCATCCGGAGTCAACCCTGATGATGAGTACTGCAGCCTTTGGCGGTTACGAGTTGGTTTACGAGGCATACAAGA
TGGCTGTGAAGAATGGCTATATGTTTGGCTGCTATGGTGATTCATTGTTGATGCTTCCAGATTAA
>gene_id_71565
ATGATACAGACTGAATCAAGACTTACAGTATGTGATAACAGCGGTGCTCGTGAGGCTCTTTGCATTCGAGTTCTCGGTGG
TACAGGCCGTCGTTACGCTAGCGTTGGTGACGTTATTGTTGTTGCAGTCAAGAACGTTATCCCATCAAGTGATTTGAAGA
AGGGTGCAGTATCAAAGGCTTTGATTGTTCGCACAAAGAAGGAAATTCGTCGTGCAGATGGTTCTTACATCCGTTTCGAT
GACAACGCTTGTGTATTGCTTAACAATGCAGGTGAGCTTCGTGGTAGCCGTATCTTCGGTCCTGTTGCTCGTGAGCTTCG
TGCAGTAAATATGAAAGTCGTTTCTTTGGCACCTGAGGTTCTTTAA
>gene_id_6116
ATGGAGAATGAAAATTTAAGAAACATAGAGAACCTTTTAGCCGCTAAGGCAAGTACACAGCCTCTTTACGAATTCCCAGT
AGACCAGCTTCCACTCGGACTCCGCGACTCGCTCTCTGGCGTAGCCGCAGAGGCACGCGTGCCTGCCCTCTTCTCAGCCC
TCCCTATTGCCGCAACCTATGCTGACCGTCTGAAGGCGAAGTATTGCGACGGCAGCGATACTCCGATGGCACTCATGTCT
ATCATCATCGGCGAGCAGGCATCAGGTAAGGGCGTATGCCGCCGCATCGAGAACATCTGGGCGAAGAAGATGGATAAGGA
CGATGAGAAACCTCGTGAGGATGAAGCCTGGTACCAGCAGCACAAGGGCAAGAAGGGTGTAGTGGATCCAAAGCCTTGCA
TCCGTCACATTGGCGATACTATCTCGAAGTCGGCATTGATGCGTCGTCAGCTCTGTGCCGATGGCCATACCATGTATATG
TTCAGCGAGGAGCTCGGTTCGATGAAGAGCGTATGGAAGGTGTTCGGCGACTACTTCCGTAAGGCGTTCGACCAGAGCGA
GGTGGGTCAGGACTACATCACAGCCACCAGCGGCGTAACCCACGCCCAGCTCAACTTCTCCGGCTGCTGCACCCAGAACA
TCTTCCAGAAGTTCTTCACCGATGATAACATCGAGGACGGATCTTCTTCAAGAATGATGCTCGCCAAGATGCCCGATACC
TCCTTCGCACCCCTCAGCCAGCACCACGACTATACCGAGGAGGAGCAGGCAAACATCCTCAAGGCAGTAACTCTCCTTGA
ACGTAGTCACGGCGTAATGGAGCTGCCCCGTATGTGCGAGGAGTTCTGCCTGTGGCTCGAAGCGAAAAGACAGCTTGCCC
TGGCGAATGCCGACCGTGTGATGGATGTATATCGTCGCCGTTCCGCCGTCATCGGCTTCCGTTGTGGCGTCATCTTCCAC
ATCCTGGAACAGACCGGAGAGGAAACAGATGCCTGCATCCGTTTTGCCAAGGCTGTGGCCGACTACGTGCTCGCCATGCA
GATGGAGATGTTTGGCTTGCGTCTCGACAAGCAGCAGCAGGACAACGAGGCAATCCCAGTCTATAAGTCTCGAAACACCC
TGCTCTTTGCCCAGCTCCCTGAGCAGTTCACCCTCTTCGATGCCAGCCGTGAGCGTGGCGACGGAGCCAGTCGTGAAACC
ATCCGTAAGATGATAAGCCGTTGGACCAAGCGTGGTCTCTGCAAGAAGCTGAAAGGTGGCGACACCGAGATCTGGCAGAA
GCTTACCCTCTCGGCATAA
>gene_id_69006
ATGTGGTTAATCAATTCATCTATTGGTAGAAAAGTAGTGATGTCAGTAACTGGTATCGCTCTTATTCTATTCTTGACATT
CCACGGTTGCATGAATGTTGTTGCGCTTTTCTCTGGAGAAGCTTACAACACAATCTGCGAATTGTTGGGTGCTAACTGGT
ACGCCGTAGTTGCAACTTTGGGTTTGGCAGCTTTGGCAGTTTGTCACATCGTTTACGCTTTCATCCTGACAGCACAGAAC
CGTCGTGCTCGCGGTAACCAGCGTTACGAGGTAACAGCAAAGCCAGAGAAGGTAGAGTGGGCTAGCCAGAACATGTTGGT
GCTCGGTATCATCATCGTTCTCGGTTTGTTGCTTCACCTCTTCAATTTCTGGTACAACATGATGTTTGCTGAATTCTTGG
GTACAAGCTTCGGCCACAGCCCATCAGATGGCTTCGCATTCATTCAGGACACCTTCGCTAACCCAGTATTCGTAGTTCTC
TACCTTATCTGGTTGGTAGCTCTTTGGTTCCACCTCACTCACGGTTTCTGGAGTGCTATTCAGACTCTCGGTTGGAGCGG
TAAGACTTGGTTCTGCCGTTGGAAGATGATCGGTATGATTTACTCTACCATCCTGCTTCTCCTCTTCATCGTAGTTGTAT
TGGCATTCGCTTTCGGTTGCGCTCCATCTTTGTGCTGCGCATAA
>gene_id_13197
ATGTTAAAAGAAGACAATATATTGAATAGCCGTTTTGGTAAGAAAAACCATTTCCAGGTGCCGGCTGGTTATTTCGACCA
GCTGACGGATAGGGTGATGGCAAATTTGCCGGAGCAGGAACCCCGCATCATTCACATGCAGCCTAGCTTATGGCAGCGTA
TGCCGATTCGAAAGATTGCGGCGGCTGTTGCTGTTTTGGCTGTGATGGGAGGTGGTTCGGTACTGGCGCTGAAATATACG
GGAAGCAGTAAGCCTGCTATGGCACATGTGGACCATATGGTTCAGAAAGCTGCTGTGAATAATAATGAAGATGCTACTTT
TAATGAGATGGCCGATTATACGATGATGGATAATGAAACTATCTATGCATCGCTGATTGCAGAAAATTAA
>gene_id_10351
ATGAATTTATATTTAAGATATTTTGATCAGGAGACATTAGTTACTAGTGTTGATGATGCTATTGATTTTTTAAAGAGTAT
TCCTGAGATTGAGATGGATGCGGAGCTAGAGGCAGATGTTCGTGAGTATGCCGCTAGCGATTTGACGTATCCAAAAAGAT
ATAAGGTACGCCCACGTGTTTATTTTATTGTGATAAAGACTACGGCGCAAACTATGCAGGATTTTAAGGATAAGAAAGCA
TTGCGTACTCCTACTCCTGCAGAGAGAATGGAGAATCCTGTTGTTGCCAGTTTGGCTCAAGAGGCTCCAGGCTGGTATGA
AGGATCACTTGATTTCAAGCGTGTTGTGATGGTACCGGCTACAGGAAAGTTTGAGTACCGTGATACTCATTTCGTTGCGG
ATGTTAAAGCTGAATCAGGTTTGGATTGTTACAATCGCATCGTAGATTATCTGCGCGATTGTGTAGATTCACGCAGCCAG
TTCCCATCTGCAAAAGGTAAGAATTTCCATTTCCGCTATCTGGGAATGTGGAAATAA
>gene_id_88433
ATGCATTTTAAATGGAATTACGAATCACCAACACCTGAACAGCAAAAAGCAGCTGAAGAATTAGGCGCCAAGCTAAATAT
GAGCCCAGTTCTTGCCCATTTGCTCATCAAGCGCGAGATTACGACAGAGTCTGCAGCCAAACGGTTCTTCCGTCCACAAC
TCTCAGATCTCATCAATCCATTCCTGATGAAAGACATGGATATTGCCGTAGACCGCCTGAACGATGCTATGGGTAGAAAG
GAACGTATCCTTGTTTACGGAGACTATGACGTAGACGGATGCACCGCCGTTGCCCTGGTGTACAAATTCTTGCAGCAATT
CTATTCAAACATCGACTACTACATTCCCGACCGCTACGACGAAGGTTACGGAGTGAGTAAGAAAGGAATTGATTTTGCTC
ATCAGACTGGTGTAAAACTGATTATTATTCTAGACTGCGGAATCAAGGCTATTCAGGAGATAGAATATGCCAAGAGTCTG
GGAATAGACTTCATCATCTGCGACCATCACGTTCCTGACGATGTGATGCCACCTGCTGTGGCCATACTCAATCCGAAGCG
TCCTGACGATCCATTCCCATTCAAGCATCTCTGCGGATGCGGTGTAGGATTCAAGTTTATGCAGGCTTTTGCCAAGAACA
ACAACATTCCGTTCTCCAGGCTCATTCCTCTGCTCGACTTCTGCGCCGTGAGTATTGCTGCCGACATTGTGCCGGTGGTA
GATGAGAACAGAATACTCGCCTTCCATGGTCTTAAGTTGCTGAATACCAATCCAAGTATCGGTCTGAAATCCATCATCGA
CATCTGCGGACTGAACGGACGCGAGCTCTCTATGAGCGATATTGTGTTCAAGATTGGTCCCCGCATCAATGCTTCAGGCA
GAATGGAGAACGGCAAGCTGAGCGTAGACCTGCTGGTAGAAAGAGACTATTCCTCAGCCCTGCGCATGGCCAGACACATC
AATGAGTACAATGAGCAGCGCAAAGACATAGACAAGCAGATGACTGAAGAAGCCAACGGCATCGTATCGCGTCTGGAAAG
CATGAAACACAACTCCAGCATCGTACTCTATGATGAAGGTTGGAAAAAGGGAGTCATTGGCATTGTTGCTTCCCGACTCA
CCGAAATCTACTTCCGCCCTACCATTGTTCTGACCCGGGATGGTGATATGGCTACAGGTTCAGCACGTAGCGTAACGGGA
TTTGACATCTACTCAGCTATCAAGAGTTGCCGCGACCTCCTGCTCAATTTCGGTGGTCATACCTATGCTGCCGGACTTAC
CTTGAAGTGGGATAAGGTTAGAGAGTTCAGAGACAGGTTCCAGCATTATGTAGAAGAGCATATTTCGCCTCAACAGACAG
AACCGATGCTCAACATAGATGCTGAAATTGACTTTAAAGACATTACCAAGCATCTGCAGGCTGACTTGAAGCGCTTCTCT
CCTTTCGGTCCATGTAACCAGAAACCTATTTTCTGCACCAACCGGGTATATGATTATGGTACCAGCAAGGTGGTGGGCAG
AGAACAGGAACACATCAAGTTGGAACTGGTAGACTCAAAATCGAGCACGGTCTTAAACGGCATCGCTTTCGGTCAGAGTG
CAGCTGCCCGCTACATCAAGAGTAAGCGAAGTTTCGACATAGCCTTCACCATAGAAGAGAATATTTTTAAGAAAAACCAA
GTTCAACTTCAGATAGAAGACATCCGTCCAAACGAAGGATGA
>gene_id_91963
ATGAAGAAAACTATGATTGTTGCAGCCTTGATGGCTTTGGTAGCCACAGGAGCAAATGCGAAGAAAGCTGCAGACTCTGC
AGAAGTAGCAAAGAACAAACCTGTATTTACTGTAGTAAAGCAGAATCCTATCACTAGCATCAAGGACCAGAACCGCAGTG
GTACGTGCTGGGCTTACTCTACCCTCAGCTACTTCGAGAGCGAAATCTTGAAGAAGACAGGCAAGACCTACGACCTCAGC
GAAATGTTCGTAGCCAACAAGACTTATATGGACCGCGCCACAGTGGCTGTAAGAATGCACGGCGACGTGAGCTTCTCTGA
GGGTGGTAGCGCCTACGATGTACTCTATGCTTTGCAGCACTATGGTATTGTACCTGAGTCTGCCATGCCTGCACCAGGTT
CATTGACAGGTGACTCTTTGGCTAACTTCGGTGAGTTCTTCAATGTAATGACTCCATACGTAGAGGCAGTAGCAAAGAGC
ACAGCTAAGAAGCTTTCTCCAGCCTGGAAGAGCGGTCTTCAGGGCATCATCGACTCTTACATCGGTAAGGCTCCTGAGAA
GTTTACATACGAGGGCAAGCAGTATACTCCACAGAGCTTCTGCCAAAGCCTCGGTTTGAATCTTGATGATTATGTAACCA
TTACCAGCTACACCCACCACCCAATGTGGAGCAAGTTTGCTGTTGAGGTACAGGATAACTGGCGCTGGCCTTTGAGTTAC
AACGTTCCTATGGAAGACATCTGCAAGATCATCGACAACGCAGTAAACAACGGTTACACAGTAGCTTGGGGCGGTGACGT
AACAGAAGATGGTTTCACTCGCAAGGGTCTCGGCATCGCTTACGACGTAAAGAAGGTTCGCTCTATGGCCGGTACAGATG
CTGACCATTGGTTCAAGCTCTCTAAGGACGAGAAGAAGGAGAAGTTTGATTCTCTCGGCGTAAATGCTCCTGAGATTGTT
CCTACCCAGGCTATGCGTCAGGAAGCATTCGACAATTGGGAGACAACTGACGACCACGGTATGCACATCTACGGTATCGC
TAAGGATCAGAACGGCAAGGAGTACTACATGGTTAAGAACTCTTGGGGCGAGTATGGTGACTACAAGGGAACCTGGTACA
TGACCAAGGCTTTCGTAGCTTACAAGACTATGGACTTCATGGTTAACAAGAACGCCCTTCCTAAGGACATCCGCAAGAAG
CTCGGAATCTAG
>gene_id_6843
ATGACGAGAAAAACAAAACTTCATGAAATCCGCGACTACGTTATCATTGCCCTGGCGATGATAGAAGGTAGTATCGGTTT
GAACATCTTCCTGCTTCCCAATCATATCACGATGGGTGGTGTAGGAGGTATCGCTTCTATCCTTTACTGGGGATTTGGCA
TCCCGGCATCTGTATCTTATCTGGCGCTCAATGTGTTCCTGCTTCTCATCGCATTCCGCATTCTGGGCTATAAGTTCTGT
CTGAAGACCATCTATGGTGTTGGTATCTTTGCCTTAACTACCCGTCTGATAGAGACGCATACGGTAGGCATGACGCCGCT
GCTTCACGACCAGCCGTTCATGGCAACGGTCATCGGTGCGTTCTTCATGGGTAGCAGTGCCGGTCTGGGTCTTTCCTGCA
ATGGTTCTACGGGTGGTTCTGATACCGTAGCGGCGATGATCAACAAGTATTGGAACATTTCCCTGGGTCATGCCATCATG
ATTTGCGACCTGTGTATCATCACCAGTTCTTATCTGGTATTGCGCGATTGGGAGATGGTGATTTACGGTTATGTCTGCCT
CTTTGTGCAGTCGCTCTGTGTAGATCATGTGGTAAATGCGTTGCGCCGTTCGGTTCAGTTCTTCATCATCAGCGACAAAT
ATCTGGAGCTCAGTGCAGCCATCAATACCGCCGCCGACCGAGGTTGTACGGTGATGGATGGTCATGGCTGTTACAGTGGC
AAGGATGTCCACATGCTGTTTGTATTGGCGCGTCAGCGTGAGTCTCAGAAGATATTCCGTCTTATCGACGAGATAGATCC
TACCGCCTTTGTCAGCCAGAGTGCCGTCATCGGTGTTTATGGCGAAGGTTTCGACCGTTTCAAGGTAGGCAAGAAGATAG
GTTTGCCGAAGAAGAAATAG
>gene_id_89357
ATGCCAAAGAAAGTATGTAGCTTCTGTGGAAGATCAGAAAATGAAGTCAGATTACTCATCACGGGTATCAATGGCTTCAT
TTGCGAAGATTGTGCTAAGCAGGCTTATGAAATTATACAGTCTACAGGGGTCTTAGCTCCTAAAGCTGGGGAGGGTAAGT
TTGTTCTCAAAGAGGTGCCAAAGCCTGTAGAGATCAAAAAATACCTGGATGAATATATCATCGGTCAGGATCAGGCTAAG
CGCAATTTGGCTGTCGCTGTATATAACCACTACAAGCGTTTGCAGCAGCCAAAGGATGAAGATGGTGTAGAAATCGAAAA
GAGTAATATCATCATGGTTGGTAGTACCGGTACAGGTAAAACCTTGTTGGCGCGTACAATAGCTAAGATGTTGGATGTTC
CTTTCACCATTGTTGATGCCACTGTATTTACTGAAGCAGGTTATGTGGGTGAAGACGTTGAAAGCATCTTGTCGCGTCTG
TTGCAGGTTGCTGATTATGATGTGGCTGCAGCAGAAAGGGGCATTGTGTTCATTGATGAGATTGATAAGATAGCCCGCAA
GAGCGATAATCCTTCTATCACGCGTGATGTGAGTGGCGAAGGTGTACAGCAGGGATTGTTGAAACTCTTGGAAGGTACCA
TGGTTAATGTTCCGCCTAAGGGTGGACGCAAGCATCCTGATCAGGATTATATCCATGTAGATACCAAGAATATCCTGTTT
ATCTGTGGTGGTGCTTTTGATGGTATTGAGCGTAAAATAGCTCAGCGTATGAATACGCACGTAGTAGGCTATAATTCGGT
TCAGAATGTAGCTAAGATAGATAAGAAGGATTTGATGCAGTATATCCTTCCACAGGATTTGAAGTCTTTTGGCTTGATAC
CTGAAATTATCGGCCGTTTGCCTGTGCTTACTTATCTCAATCCGTTGGATAGGGAGGCTTTGCGCAAAATCTTGGTTGAA
CCTAAGAATTCAATTGTCAAGCAGTATCAGAAATTGTTTGAGATGGATGGCATCAAGTTGAAGTTTGATGAGGAAGCACT
CGATTATATCGTAGATAAGGCGGTAGAGTATAAATTGGGTGCTCGCGGACTTCGTTCAATTGTTGAAGCTGTGATGATGG
ATGCTATGTTTGAGATTCCATCAGAGAAGGTTAAATCATTCACTGTTACGCTGGAGTATGCCAAGCAGCAGTTGGATAAA
TCTCATCTCGGACAGTTGGAAACAGCATAA
>gene_id_34504
ATGAGACAACTTAAGATTAGTAAGAGTATAACCAACCGTTCCAGTGAAGCACTCGACAAGTACTTGGTGGAGATTGGTAG
AGAGCCTATGGTCTCTATCGATGAAGAAATCGAACTTGCCCAGAAGATTCGCAAAGGCGGTCGTGAGGGAGAACGTGCCA
AGGAGAAATTGGTAAAAGCAAACCTTCGTTTCGTTGTATCTGTTGCTAAGCAATATCAGCACCAAGGTCTTTCTCTTACC
GACCTCATCGACGAGGGTAACATCGGTTTGGTAAAGGCTGCTGAAAAGTTTGACGAGACCCGCGGCTTTAAGTTTATCTC
ATACGCCGTATGGTGGATTCGTCAGAGCATCCTGCAGGCTATTGCCGAGCAGAGCCGTATCGTTCGCCTGCCTTTGAACC
AGGTAGGTGCATTGAGTAAGATTAGTGCAGAAATCAGTAAGTTTGAGCAGGAGAACCAGCGCAAACCTTCTGTTGCTGAG
CTCGCTCAAATCACAAAGATGGAAGAAAGCAAAATCGACCAGACTATCAAGGCAGATAATCACCACATGAGTATCGATGC
TCCATTCGGTAGCGATGATGATGACAATGCGATGGTCGACGTGATGGCTTCGGGTGATGACAGCCGTACCGACAAGGGTG
TTGACTTCGAGTCTATGGCGAGCGAGCTTGACCGCGTTCTCAACTCTGTATTGAAAGACCGTGAGCGCAAGATTCTGTGC
TACTGCTATGGTATAGGCTGCCACGAGAAGGGTTTGGAGGAAATCGGTAGCGAGTTCAACCTTACCCGTGAGCGTGTTCG
CCAGATTCGCGAAAAGAGTATCATCAAGCTCCGTGATAGCGGTAAGATCAAAATCTTGATGAAGTACTTGNNNNNNNNNN
NNNNNNNNNNNNNNNNNNNNNNNNNNNNNAAAGTTTCCAAACTTATCAATAAAGCCACTGATACCTTCACGGGATGCTTC
GAAGTAAGGATATTCATCACGCAAGCAAATTTCGTCGTAAAGGAAATCCGCCACTACCGTATCGTTACCATCCGGCATTA
CCAGTCCCATCTTGCCATTCTTCTCAGCTATTACCGGCATGATGCTCAAGTCATCATTATAAATGTAGCAGGTGCGCAAG
AAATCATAACTTGGCGAGAGCATGATATTGCCTTGATGATCTTTCATACCAAACTTGCCATCTTGCTCAAATACTTCATG
ATACTGAATGTATTTCGCCTTGATGCGCTGGTAATAGAAAACCATCTTGCGCTTATCGTTGACAAAATCCAGCATATACT
GGAAGGTGTCACA
>gene_id_91613
ATGGAAGTTAGCGTATTAGATATCAAAGGTCAGGAGACCGGCCGCAAGGTAGCTCTTAATGATGCAGTCTTCGGCATTGA
GCCTAACGATCACGTTCTCTATCTTGACGTAAAGCAGTATCTCGCTAACCAGCGTCAGGGTACAGCTAAGTCTAAGGAGA
GAAGCGAGATGAGCGGTTCTACTCGTAAGCTTGGTCGTCAGAAGGGCGGCGGCGGTGCTCGCCGTGGTGATATTAACTCA
CCTGTACTCGTAGGTGGTGCTCGCGTTTTTGGTCCTAAACCACGTGATTACCGCTTCAAGCTCAACAAAAAAGTAAAGAT
TCTTGCTCGTAAGTCTGCTCTGTCTTATAAGGCACAGGAAAGCGCAATTGTAATGTTGGAAGACTTTACATTTGAGGCTC
CAAAGACTAAAGAATTCTTAAGTATTATTAAGAATCTTAAAATTGAGGGCAAAAAAGTGCTCTTTGTTTTGCCAGAATCA
AATAAAAATGTATATTTGTCTGCTCGTAACTTGCAGCGTGCTGAAGTTATCCTCGCATCAAACGTCAATTCGTATAAAGT
TTTGAATGCTGATGTTGTAGTGATTACAGAAAAGTCGCTCGAGACTATCGACCAAATCTTAACAAAGTAA
>gene_id_91955
ATGAGAGTTTATCAGACAAATGAGATTAAAAACATTGCGCTGTTGGGCAGTGCGGGTAGCGGCAAGACTACACTTGCCGA
GAGTATGTTATTTGAAGCAGGCGTTATCAAGCGTAAAGGCTCTGTAGAAGCGAAAAATACGGTGAGCGACTACTTCCCAG
TTGAGTTGGAATACGGCTACTCTGTGTTCCCTACAGTTTTTCATGTAGAGTGGAACAACAAGAAGCTTAACATTATAGAT
TGCCCAGGTAGCGATGATTTCGTGGGAGGCGCCATTACTTCACTCAATGTTACCGATCAGGCAGTTATCCTTATTAATGG
TCAGTATGGTCCAGAAGTAGGTACACAGAACAACTTCCGTTATACAGAGAAGTTGGGTAAACCTGTCATCTTCCTGGTAA
ACCAGCTCGACTCAGACAAGTGCGACTTTGATAATATCATAGCTACCATGAAGGACATTTACGGTTCTAAGTGTGTGCAG
ATACAATATCCTATCGAGACCGGTTCAGGCTTCAATGCTCTCATTGACGTCTTATTGATGAAAAAATATTCCTGGAAGCC
TGAGGGCGGTGCTCCTATTATTGAAGATATTCCAGAAGAAGAAATGGAGAAAGCCATGGAACTTCATACGGCTCTTGTAG
AGGCTGCAGCCGAGAACGATGAGGGACTGATGGAGAAGTTCTTCGAGAGCGAGAGTCTGACAGAAGATGAACTTCGCGAG
GGCATCCGCAAGGGATTGGTTACCCGTAGCATCTTCCCTGTGTTCTGCGTTTGTGCAGGTAAGTCGATGGGCGTTCACCG
CCTGATGGAGTTCCTGGGCAATGTGGTTCCTTTCGTAAGCGAGATGCCGAAACTGCATAATACACGTGGTGAGGAAATTA
CGCCAGACAGCAATGGTCCTGAGAGTGTTTACTTCTTCAAGACTGGTATGGAACCTCATATCGGTGAGGTAAGCTACTTC
AAGGTGATGAGCGGCTCTATCAAGAATGGTGACGACCTGACTAATGCAGATCGTGGCTCCAAGGAGCGTATCGGACAGAT
TTATGCCTGTGCGGGTGCCAACCGTGTGCCTGTGGAGCAGTTGAATGCCGGTGATATTGGCTGTACCGTGAAGATGAAGG
ACGTGAAGACCGGCAATACCCTTAATGGTAAGGGGGCTGAGTGGCGTTTCGATTTCATTAAATATCCTAACCCTAAGTAT
TCACGTGCTATCAAGGCTGCCAATGTTCAGGATACAGAGAAACTGATGGCTGCACTCCTGAAGATGCGCCAGGAAGACCC
TACTTGGATTGTTGATCAGAGCAAGGAATTGCGTCAGGTAATCGTAAGAGGACAGGGTGAGTTCCATCTCCGCACACTGA
AGTGGCGTCTGGAAAACAACGAGAAACTCAATGTGACTTTCGAAGAGCCACGTATTCCATATCGTGAGACTATTACCAAG
AAGGCTCGTGCCGACTACCGTCATAAGAAACAGAGTGGTGGATCCGGTCAGTTTGGTGAGGTGCATCTCATAGTTGAACC
ATACGCAGAAGGTATGCCTGATCCTACGTCATTCACCTTCAACGGCCAGGAATTCAAGATGAATATTAAGAGCCGTGAAG
AGGTTAGTTTGCCATGGGGTGGTAAACTGGTATTCCTCAACTCTGTGGTTGGTGGTGCCATTGATGCCCGTTTCATGCCA
GCTATTCTGAAGGGTATTATGGACTGTATGGAACATGGTCCGTTGACGGGCAGTTATGCACGTGATGTACGTGTCATCGT
TTATGATGGTAAGATGCACCCGGTAGATAGTAATGAACTTTCGTTCATGCTTGCTGCCCGCCATGCGTTCAGCGATGCCT
TCAAACAGGCTGGTCCGAAGATTCTGGAGCCTATCTATGATCTTGAGGTTTATGTACCTGCTGATTTCATGGGTGATGTG
ATGAGTGATCTCCAGGGACGTCGTGCTCTCATTATGGGTATGGACAGCGAGGCTGGTTATCAGAAGCTGAGTGCCAAGAT
TCCTCTGAAGGAACTTGCCAGCTATTCCATCTCTCTGAGTTCATTGACAGGTGGACGTGCTTCATTCACTACCAAGTTTG
CCAGCTACGAGTTGGTTCCTTCCGACATTCAGAGTAAGCTGATTGCGGATCATGAGGCAGAATTGGAGAAGGATGCTGAA
TAG
>gene_id_34034
ATGAACACAGGTAAAGTAGATGTCCTGCTGGGTTTGCAGTGGGGCGATGAAGGTAAAGGTAAGGTGGTTGACGTGTTGAC
CCCTAAGTATGATGTCATTGCTCGTTTCCAGGGTGGTCCTAATGCTGGACATACATTGGAGTTTGAGGGCGAGAAGTATG
TGCTTCGCTCTATCCCTTCTGGTATTTTCCAAGGTGGTAAGGTGAACATCATCGGCAATGGTGTAGTTTTGGCTCCAGAC
CTCTTTATGGGTGAGGCTAAGGATCTTGAGAAGAGCGGTCATGATTTGAAGAGCCGTCTTTACATCTCTAAGAAGGCACA
TCTCATCATGCCTACTCACCGTGTACTCGATGCTGCTATCGAGGCTTCTAAGGGAAAGAACAAGGTAGGTACTACTGGTA
AGGGTATCGGTCCTACTTATACTGACAAGGTTAGCCGTACCGGTCTTCGCGTAGGCGATATCCTTGACAATTTCGAGGAG
AAGTATGCTGCTCACAAGGCTGCTCATCTCAAAACCATCGCAAGTCTCGGTTATACCGACTTCGATATCACAGAGGTTGA
GAAGACCTGGATGGAGGGCATCGAATACTTGAAGCAGTTTAAACTTATTGATAGCGAGGTAGAAATCAATAAGGTGCTCC
GTTCTGGCAAGGATATCCTCTGCGAGGGTGCGCAGGGTACTATGCTCGATGTTGATTTCGGTTCTTATCCATTCGTTACT
TCTTCTAATACTATCTGTGCAGGTGCCTGCATAGGTCTGGGTATCGGCCCTAACCGCATCGGCAATGTTTATGGTATCAT
GAAGGCTTACTGTACACGTGTTGGTGCAGGTCCATTCCCTACAGAGCTTTTCGATGAGACTGGTGACAAGATCCGTGACC
TCGGTCATGAGTATGGTGCTGTTACCGGTCGTGAGCGTCGTTGTGGCTGGTGCGATCTTGTACAGCTCAAGTATTCTGTC
ATGGTGAATGGTGTTACCGAGCTTATCATGATGAAGAGCGACGTGCTCGATGGCTTCGATACCATCAAGGCATGCGTGGC
ATATAAGTTGAAGGATGGTTCTGTTACAACAGATTTCCCATACGAAATCGATGATGTAGAACCTGTTTACAAGGAGTTCA
AGGGCTGGAAGACAGATATGACTAAGTTCACATCTGAAGATCAGTTCCCACAGGAGTTCAAGGATTATATTGCTTTCGTA
GAAGAGTTCCTTGAGACTAAGATCGGTATCATTTCTATCGGTCCAGACCGTGCTCAGACTATTGTACGCAAGTAA
>gene_id_34757
ATGGCATTTATTATCAAACCATTGGTTACTGAGAAGATGACCAAGATTACAGACAAGCAGCCTAACCGCTATGGCTTCGT
TGTTCGTCCTGAGGCTAATAAGCTCGAGATTAAGAAGGAAGTTGAGAGTCTGTATAATGTTACAGTAGTTGACGTGAACA
CTATTCGTTACGCTGGCAAGCGCTCTGCCCGTTATACAAAGGCTGGTCTTGTTAAGGGTCAGAAGAATGCGTTCAAGAAG
GCAATCGTTACTCTTAAGGAGGGCGATACAATTGATTTTTACAGCAATATTTAA
>gene_id_10622
ATGAAGAAAATTACAGTATTAAGCATGGGAATGTGCGCAGTTTTGGCGCTCGCAAGTTGTGGTACATCTAAGGAAAGTGC
ATACAAGAAGGCATATGAGAAGGCTCAGCAGCAGGAACAGCAGGCAGCTCAGGCTCCTGTTGCTCAGGAACCAGTTGTAG
CTCCTCTCGAGACTCAGGCTCCTTCTGATGAGCAGACTGAGGTTGATAATGCTACTGTTCGTTCTGAGGATGTTTCTCTC
ATCTCAGGTTCTGGCTTGTCAAGCTATAGCGTAGTAGTTGGTTCTTTCTCTCTCAAGGCTAACGCTGAGGGATTGGCTAG
TACATTGAAGAGCGCTGGCTACGATGCTCAGATCGCCCTGAACACAGAGCGTAACATGTATCGCGTGGTAGCTTCTACAT
TTGCTGATAAGGCTGCTGCTGTCAAGAGCCGCAATCAGCTTCGCGCTGGTGAGTATCCTGATGCTTGGTTACTCCTTAAG
AAGTAA
>gene_id_91303
ATGAAAATGAAGCAAAAAGTTTGTATTGCTAGTATTTTGTTGCTCGGCACGGTTTGTGCGAAAGCCAACAATTATAAAGT
AAGTTCACCTGACGGCAGATTGGCGGTCAAGGTGGAATGTGTAGACGGAAAGGCTTTCTATTCGGTAGAGCTGAATGGCA
AGCAGATGCTTAAACCTTCTGCCTTGGGACTGGTAGCCAACTATGGCGACTTCTCCCAGCATCTTACCATGGGTGCGATG
AAAGGAACAGAGAAGCATCTTTCTTACGACATGACCCGTATCAAGAAAAGCCACATCGAAAAGGATGTTTATGAGGCTAC
CATCGGATTCCTCAATGCCAAGAAGGATTCCATGACCTTGCATCTCCATGTAAGCAACAACGATGTTGCCTACAAATATG
AGATGATCCGTCCGAAGAAGAATAACCCTAAGTCGGTGATTATATATAATGAGGTGAGCGGTTTCAATTTCCCTGAGCAG
ACCACCACTTTCCTCTGCCCTCAAATCGGTCCGATGACTGGTTGGGAACGAACCAAACCATCTTACGAAGAAGAATATAC
TCCGAATGCTCCGATGACAAAGAAGTCGCAGTTTGGTGTGGGCTATACCTTCCCTTGTCTCTTCAAGGTGGGTAATGACG
GTTGGGCATTGGTCAGCGAAACAGGAGTATCGAGTGCATATCCAGCCAGCAGACTTTCTGATTATGATGCAGCGAAGGGA
TATACGGTAGCTTTCCCTCAGAAAGGTGAAAACAACGGAATCGGTTCAGAATATGCCGGTATACCTTTGCCGGGCGAAAC
ACCATGGCGTACCATCACCGTTGGCACCACATTGGCTCCTATAGTAGAAACTACCATCCCTTACGATGTGGTAGAACCTC
TGTATGAGCCAACTCAGCAGTATAAGCCTTCACGCTATACCTGGAGCTGGCTGATCTGGCAGGATGAGAGTATCAACTAT
GATGACCAGGTGAAGATGATAGATGTTGCTGCGGCTCAGGGCTATGAGGCTATCCTCGTAGACAACTGGTGGGACCAGCG
CATCGGTCGTGACAAGATTGAGAAATTGGCTCAGTATGCCAAGAGCAAGCAGGTTAGTCTGATGCTCTGGTATAATTCGA
ATGGTTTCGAGAATGATGCTCCACAGACTCCACGTCAGATTATGAACAATTCCATCGCCCGCAAGAAGGAGATGGCTTGG
ATGAAGAAGATAGGTATTGTGGGAATCAAAGTTGATTTCTTCGGTGGTGACAAGCAGGAGACGATGAAACTCTACGAAGA
TATTCTGAGCGATGCCAACGATTATGGTCTGGAGGTGATCTTCCACGGTTGTACCATGCCTAGAGGTTGGGAGCGCATGT
ATCCTAACTATGTTTCCAGCGAGGCAGCATTGGCTTCAGAGAATGTATATTTCACCGATTATCATGCCAAAAAGGAGGCT
TTCGAGATGACGATGCATCCGTTCTCAAGAAATGCTGTAGCCAGCTTCGACTGGGGTGGCGTGATGATGAACAAATATCT
TTCAAGAGATAACAAGAGCCGCCATCAGCGCTATACAAGTGATGTCTTCGAGATGGCAACCGCTATCACCAATCAGAGCA
GCGTAAACTGTGTTTGTCTCTATCCTAACAATCTTCAGGATGTTCCTCAATGGGAATTGGACTGGTTGAAGGGCTTGCCT
ACAGCATGGGACGATGTGAAGTTTATCGCAGGATATCCTACGAAGTATGCGGTTGTAGCCCGTAAGGCGTCTCAAGAGAA
CGGCTCTGGTGCAGCAATCAATAACGGAAAATGGATTGTCGGTGGTTTGAATGCTACAGACAAGCCGCTCACCCTGACCC
TCAATCTGCCTATGTTCGCTGGCAAGACTGTGGAATATCTTACCGACCAGCCAAAGAAACAGGGTGAGAAGTTCTACACT
TCGGTAAAGAAGACCTTGAAAGTAGGCAAGAATGGTAAGGCAAAGGTTGTGATTCAGCCAGATGGCGGTATTATCATCAA
TTAG
>gene_id_12930
GTGAAAATAAAACAGGTAGTTGATGCCCTTGAACATTACGCGCCTCTGCCCTTGCAGGAAGGATATGATAATGCCGGCCT
GCAAGTTGGATTGACAGAGGCGGTAGAAATGTCAGGGGCATTGTTGTGTCTTGACGTTACTGAAGCCGTGGTTGAAGAGG
CCATCCAGAAGGGATGTAACCTCATCGTGAGCCATCATCCGCTGATATTCCGCAAACTGGCGAGAATCTCGGACGAGAAC
TACGTGCAGCGTACCGTGCGCAAGGCGATTAAGAATGATATTACCATCGTGGCGATGCATACCAACATGGATGCGGCTGC
GGGCGGCGTGAACTTCAAGATTGCCGAGAAACTGGGACTGCGAAACGTGCAGTTCTTTGCAGGCGAGAAGGAAGTGGACG
GCGTGAGGGGCGGCGAGGGCGTCATCGGAGAGGTGGCTGAGAACCTGGCAGCCGACGACTTGGTGCTGATGCTCAAGGAG
CGGTTTGGCGTGGAGTGCGTGCAGTGCAACCAGTTGCTTCGCCGGCCTATCAGGAAGGTGGCACTCTGCGGTGGAGCAGG
TGCTTTCTTGCTCGACGCAGCCATCAAGGCAGGTGCCGATGCCTTCATCACGGGCGAGATGAGCTATCACGAGTATTTCG
GCCACGAGCAGGAGATTCAAATCTGCGTCATCGGCCACTATCAGAGTGAACAGTTTACGGGCGAAATCTTCCGCAGCATC
ATCCAGGAGAATTTCCCTGATGCCAAATGCTGCATCTCGGAGATAAATACGAATCCGATATTGTATTTATAG
>gene_id_19422
ATGAACGTAATTACAAAAAGTGTTCAGTTGCCTGATGGAAGAACCATCACAATTGAGACCGGAAAAGTTGCAAAACAGGC
TGATGGTGCTGCGGTTCTCCGCATGGGTAACACAGTGCTTCTCGCAACTGTTTGTGCAGCAAAGGATGCAGTTCCGGGTA
CAGATTTTATGCCTTTGCAAGTAGATTATCGTGAGCAGTACAGTGCTGCAGGTCGTTTCCCTGGTGGTTTCACCAAGCGC
GAAGGCAAAGCCAGCGATGAGGAAATCCTTACCTCTCGTCTTGTGGACCGTGCTTTGCGTCCACTTTTCCCTTCTAACTA
CCATGCAGAAGTTTACGTACAGGTAATGTTGCTCTCAGCCGATGGTGTTGACCAGCCAGATGCCCTCGCAGGTTTCGCTG
CTTCAGCTGCCATGGCTTGTTCAGATATTCCTTTCGAGTACTATATCTCTGAGGTTCGTGTAGCTCGTATCAATGGTGAG
TATGTTGTAAACCCTACATTCCAGCAGATGGAAGAGGCAGACATGGATATCATGGTTGGTGCTACCAAGGACAATATCAT
GATGGTAGAAGGTGAGATGAAGGAAGTTTCTGAGCAGGATCTCATTGGTGCCCTCAAGGTGGCTGCCGAGGCTATCAAGC
CTATGTGCGAACTCCAGTATGAGTTGGCTAAGGAGAAGGGTACTGACGTGAAGCGTGAGTATGACCACGAGATCAACGAT
GAGGAACTCCGTGAGCAGATTAAGTCTGAGCTTTACAAGCCAGCTTATGATATCAACCACCAGGCTTTGGAGAAGCATGC
ACGTCAGGATGCTTTCGACAAGGTTTTGGCTGATTTCCTCGAGAAGTATGACGCTGCTCATACCGATCTTTCTGAGGAAG
ACTTGGAGGAGAAGCACGCTGAGGCTACCCGTTACTATGATGACGTAATGCGCGATGCTATGCGCCGTTGCATCCTCGAT
GAGGGCTTGCGTCTTGATGGCCGTGCTACTACAGAAATCCGCCCTATCTGGTGCGAGGTATCTCCACTCCCAATGCCTCA
CGGAAGCGCTATCTTCCAGCGTGGTGAGACTATGTCTCTCTCTACATGTACTCTTGGTACAAAGATGGATGAGAAGCTTA
TCGACGGTGTGCTCGAGAAGAGCTACCAGCGCTTCCTCCTTCACTATAACTTCCCTCCATTCTCAACAGGTGAGGCTAAG
GCTCAGCGCGGTGTAGGCCGTCGTGAGATTGGTCACGGCCACTTGGCATGGCGTGGTTTGAAGGGCCAGATTCCTACAGA
CTTCCCTTACACAGTACGTTTGGTAAGCCAGATCTTGGAGTCTAACGGTTCTTCTTCTATGGCTACTGTTTGTGCCGGTA
CTCTCGCCCTGATGGATGCAGGTGTTCCTATGAAGAAGCCAGTTTCTGGTATCGCTATGGGTCTTATCAAGAACCCAGGT
GAGGACAAGTACGCTATCCTCAGTGATATCCTCGGTGATGAGGACCACTTGGGTGATATGGACTTCAAGACCACTGGTAC
CCGCGATGGCTTGACTGCTACACAGATGGATATCAAGTGTGATGGTTTGAGCTTCGAGATTCTTGAGGAGGCTTTGATGC
AGGCTAAGGCTGGTCGTGAGCACATCCTCAACTGCATGATGGAGACTATCTCTGAGCCACGTGCTGAGATGAAGCCACAG
GTTCCACGTATCGTAGCATTCGATATCCCTAAGGAGTTCATCGGTGCTGTCATCGGCCCTGGTGGTAAGATTATCCAGCA
GATGCAGGAGGATACTGGTGCGACAATCACTATCGAGGAGACTGATGGTAAGGGTCACGTCCAGGTATCTGCTCCTAACA
AGGATTCTATCGATGCAGCTTTGGCTAAGATCAAGGCTATCGTAGCTGTTCCTGAGGTTGGTGAGGTTTACGAGGGTACT
GTTCGCTCTATTATGCCTTACGGTTGCTTCGTAGAGATTCTCCCTGGTAAGGATGGTTTGCTCCACATCTCTGAGATTGA
TTGGAAGCGTCTTGAGACAGTTGAAGAGGCTGGCATCAAGGAAGGCGACAAGATCAAGGTGAAGTTGATGGAGATTGATC
CTAAGACTGGCAAGTACAAACTTTCTCATCGTGTATTGATGGAGAAGCCAGAGGGCTATGTAGAGCGTGAGCGTCGTCCA
CGTCCTGAGCGCGGTGAGCGTCGCGGTCGTCGTGATGAGCGTCATGAAGGTCGCGGTGAGCGTCCAGCTCGTCAGCCACG
TCGTTACGAGCATCGTAATGATGAGCAGGCTCCTAAGGGGTTCAACGACTCTTTGGATCACAACAATGATGTAGAATAA
>gene_id_45307
ATGGTAAAAGGAATTTGTCAATGGATATTGTATAAGCGCTTGGGCTATAAGAAAATCATCACCCAGGAGCTTCCTGAAAA
GTATATTATCTGCATGGCTCCGCACACCAGCAACTGGGATCTGATACTGGGCCAGCTCTTTGCCCATGCTGAGGGAATCA
AATGTAATTTCCTCATGAAAAAGGAATGGTTCTTCTGGCCGCTAGGTCCTATCTTCAGAAAGATGGGAGGTATTCCTGTG
TGGAGAAGCAAACATACTAGCATGACGGATAATCTGGCTGCAGAAGCGGATAAGCGGAAGGCTTTCGGACTGTGCATTAC
GCCCGAAGGTACCCGCTCGCTCAACCCGGAATGGAAAAAGGGATTCTATTTCATAGCCCTCAAGGCGCATCTGCCTATCC
ATCTCTATGGGCTTGACTATGAGAAGAAGGTCATCCAATGCACCAGGCAGATTATCCCGTCAGGAGATGTTGACAAAGAC
ATGCGTGAAATCAAGTTGTACTTCAAGGATTTCAAAGGAAAGAAACCGGAGAAGTTCACAATCGGAAATATTGATTAA
>gene_id_19778
ATGGCAAAAACATTAAATTCTAGAATACCTGAAGGACCAGTTGCTGAGAAGTGGACCAACTATAAGGCTCACCAGCGTTT
GGTTAACCCAAAGAATAAGTTAAAGCTCGACGTTATCGTTGTAGGTACAGGTTTGGCAGGTGCTTCTGCTGCTGCTTCTC
TCGGCGAGATGGGCTTCAATATCTTGAACTTCTGCATCCAGGACTCTCCACGTCGTGCTCACTCTATCGCAGCACAGGGT
GGTATCAATGCAGCTAAGAATTATCAGAATGATGGTGACTCTGTTTACCGTCTGTTCTACGATACTGTAAAGGGTGGTGA
CTACCGTGCTCGTGAGGCTAACGTTTACCGTTTGGCTGAGGTGAGCAACGATATCATCGACCAGTGCGTAGCTCAGGGCG
TTCCTTTCGCTCGTGAGTACGGTGGTATGCTGGCTAACCGTTCTTTTGGTGGTGCTCAGGTATCTCGTACATTCTATGCT
AAGGGTCAGACAGGTCAGCAGCTCCTCCTCGGTGCTTACTCTTCTTTGAGCCGCATGATTGAGGCAGGTAAGGTTAAGCT
CTTCACCCGTTACGAGATGGAGGATATTGTGATCGTTGACGGTCACGCTCGTGGTATCATCGCCAAGAATTTGATTACAG
GTAAGTTGGAGCGTTTCTCTGCCAACGCCGTAGTTATCGCTACCGGTGGTTATGGTAACGCTTACTTCCTTTCTACAAAC
GCTATGGGTTGTAACTGTACA
>gene_id_7080
ATGGATAAGTTACCAATGAATGATGTTCCGATGCTCGTAAGCGCCATCAACTTCCTGCTTCGTGACCACGAGTTTGAAAC
ACTCGATGAGATTTGTAATCACTTCAATGTGAACCGTGCGGCATTAGAAGCCAAAATGGCTACCCAAGGATTTGAGTGGT
CAGAGCAACAGAAGAAATTCTGGTAA
>gene_id_77962
ATGATAGACGAATTTAAGACTATATCAGATACGATAGGCGAGGGATATTACACCGAGAAAAGGAGTAAGTTTCTCGCCTT
TGCTCACCATGTTACAACTGTTGACGAGGTGAAGGAAATTGTTGCCGGGTACCGTAAGAAATATTACGATGCCCGACATT
GTTGTTATGCATATATGCTAGGTCCTGAACGGACAGAGTTCCGTGCCAATGATGATGGCGAACCTTCTTCTACGGCAGGA
AAACCAATCCTCGGCCAAATCACGAAATCAGAATTGACGGATATTTTAATTGTCGTCATCCGATATTTCGGAGGAGTGAA
ATTGGGAACCAGCGGACTCATTGTTGCTTATCGTGAAGCTGCCATTGATGCTTTGGCTCATTGTGAGGAGGTTACGCAAC
AGATAGAGGAAATAGTAACCTATGATTTTACTTATCCGATGATGAATGATGTGATGAGGATAGTCAAAGATATGAATCCG
CGTATCCTGGATCAGACTTTCGATAATACTTGCAGCATCAAACTTTCTATCAGAAAGAGCGAGGCGGAGCAGTTACGTTC
CCGTCTGAAAAAGCTGTCGTTTGAATAG
>gene_id_91493
ATGAAACAAACAAAGATTGTCGCTTCCATCAGTGATCGTAGATGTGATCAGGATTTTATCCGAAAACTGTTTTTCGCCGG
TATGAACGTTGTTCGTATGAATACTGCTCATGCCACAGAAGAGGGTATACGCACCATCGTAAAGAATGTAAGAGCCGTGT
CTCCACATATTGGTATTATGATTGATACCAAAGGTCCTGAGGTGCGAACTACAGGTGTGAAGGAACCTATCCACTACAAT
GTTGGTGATGTAGTGAAAATCTTTGGACGTCCGGAAATGGAGTCTTCTCATGATATTGTGAATGTGAGTTATCCTGACAT
CGCAGCCGATGTAAAGGTTGGTGATGATTTGCTCTTCGATGATGGTGAACTCGATATGAAGATTATCGACAGCCAGGGTC
CTATGCTGGTTGCCGAGGTTCAGAACGAGGGAGTGCTCGGGGCTCACAAGAGCGTGAATGTGCCGGGAGAGCATATCGAC
CTGCCTGCACTGACAGAGAAAGACCGCCGAAATATTGAACTCGCTATCGAGTTGGATATTGATTTCATCGCTCACTCTTT
TGTGCGCAATGCAGCCGATGTGAAGGCAGTTCAGGATATCTTGGACGCTCACAACAGTGATATCAAGATTATCTCTAAGA
TTGAAAATCAGGAAGGTGTTGATAATATTGACGAGATTATTGATGCCTGCTATGGTATCATGGTTGCCCGTGGTGACCTG
GGTATCGAGGTGCCAATCGAGAGAATTCCAGGCATCCAGCGCCGCATCATCTCTAAGTGTGTGAAGGCGCAGAAACCGGT
AATCGTAGCAACACAGATGTTGCATACCATGATTAAAAATCCACGTCCTACCCGTGCTGAGGTAACTGATATTGCCAATG
CTATCTTCTATCGCACCGATGCGCTGATGCTTTCTGGTGAGACAGCAAGCGGAAAGTATCCTGTAGAGGCTGTGCAGACC
ATGGCCCGTATTGCTGAGCAGGCAGAGAAGGATAAGTCTCCACTGAATGATATTGATCCAATGGAAGATGGTAAGATTGA
CCAGAAGCTCTTCCTGGCTCATGCTGCCATTGAGGCTACAAAAAAGTTGGGTGTTGCTGGTATTATTACCGATGGCGAGA
CCGGTCAGACTGCACGCGACCTGGCAGCCTTCCGTGGTCCAAATCCGGTATTGGCAATCTGCTATAAGGAGAAACTCCAG
CGCTGGTTGAATCTGAGCTATGGTATTATTCCAATTCATCAGAAGGATCAGGTTTCTACCAAGGCTATGTTTACCGCAGC
GGTACGTATGCTTCGCCAGAAAGGCTACTTAGGTGAGGAGGATAAGATTGCTTATCTGAGCGGTAGCTTTGGAGAGGGTG
GAGGCACAACCTTCGTTGAGATTAATAAAGTGAAGAAGATTTTCGATAACAGTTATAGCTTTAATTTGCCATCAAATGGC
ATCGAAGATAAGTAA
>gene_id_3230
ATGAGTGACATTGACGATATTATCATGGGCGGTATGGTCTTCAAGGGCGGCGGTGGTCCTAAGAAGGATGACGACGACAA
GGTGAAGACCAAAGCTAAGAAGAAAAAGTACATAACGGGTGCTCACGGTAGTGGCTCTGCCCGTCAGAAGGCAAAGTATC
GCCAGCAGAGAGCCAATCGTAAATCCCAGAAGAAGAAATAA
>gene_id_88645
GTGCAAAGTTACGCAAAAAACTTAATATACGAGCATAATCTAACAGATTTTGATGTTTTTATTACGTGTTTTCCGATTTT
TTACACTACCTTTGCAGAAAAATCAGTAGAAATAAAGAAGAATACATATAATTATATGATAGAAATAATAGAGAAATACT
TCCCGAACCTCACGGAAGAGCAGAAAAAGCAGTTCGAGGCACTCGATGCATTATACCGCGACTGGAACAGCAAGATCAAT
GTCATCAGCCGCAAGGACATCGATAATCTGTACGAGCACCACGTGCTCCATTCTCTGGCAATAGCCAAAGCCATCCATTT
CCGTCCGGGTACGGAGATTCTCGATTTCGGCTGCGGCGGAGGTTTCCCGGGCATTCCGCTCGCTATCCTCTTCCCTGAAT
GCAAGTTCAAGCTGATAGATGGAACGGGCAAGAAAATAAGAGTCTGCAACGAGGTGGCTACGGCCATCAATCTGCAGAAT
CTCAAGGCTGAGCACCTGCGCGGAGAAGACGAAAAAGGCAAGTACGATTTCGTGGTAAGCCGTGCGGTAATGCAGCTTCC
TGACCTGATGAAGATTATCAAGAAAAACTTTAAGCAGAAGGGGCAAAACGCTCTGCCTAACGGACTTCTGTGTCTGAAGG
GCGGCAATCTGAAAGAAGAACTGAAGCAATACTTCAAGATTTCAGAAATCACTCCGCTCAGCACTTTCTTCGATGAAGAA
TGGTTCAGCCAGGACAAGCAACTGGTTTACGTTCCGGCTTAG
>gene_id_19806
ATGGCAGTAGATTACAAGAAAATCGGTCTTGTGAACACTAAGGACATGTTCGCAAGAGCTATCAAGGGCGGTTGGGCCGT
TCCTGCTTTCAACTTCAATAACTTGGAGCAGCTCCAGGCTATCATCCAGGCTTCTTCAAACTTGAAGTCACCAGTTATCC
TTCAGGTATCTAAGGGTGCTCGTAAGTATGCTAACCCTACATTGCTCCGCTACATGGCAGAGGGTGCTGTAGAGTATGCA
AAGGAGTTGGGTTGCAACCATCCTGAGATCGTTCTTCACCTCGATCACGGTGATAGCTTCGAGACATGTAAAGACTGTGT
AGATTTCGGTTTCTCTTCTGTAATGATCGATGGTTCTGCACTTCCATACGAGGAGAACATTGCATTGACAAAGAAGGTTG
TTGATTACGCTCATCAGTTCGGTGTAACTGTAGAGGGTGAGCTCGGTGTCCTCGCTGGTGTTGAGGATGACGTAGTAGCT
GAGGAGTCTCACTATACAAAGCCTGAGGAGGTTGTAGATTTCGCTACACGTACAGGTGTTGATTCATTGGCTATCTCTAT
CGGTACTTCTCACGGTGCTTACAAGTTCAAGCCAGAGCAGTGCACACGTGACCCTAAGACTGGTCACCTCGTTCCTCCTC
CATTGGCATTCGACGTATTGGCAGCAGTTGAGGAGCAGCTTCCTGGTTTCCCTATCGTTCTCCACGGTTCTTCTTCAGTT
CCTCAGGAGTATGTTGAAATCATCAACAAGTTCGGTGGTAAGTTGCCAGATGCAGTTGGTATCCCAGAGGAGCAGTTGAC
TAAGGCTTCTGAGAGCGCTGTTTGCAAGATCAACATCGACTCTGACTCTCGTCTTGCTTTCACAGCAGGTGTTCGTGAGA
CATTGGCTCTTCACCCAGAGTACTTCGACCCACGTCAGTACTGCGGTAAGGCTCGTGAGTACATGGTTGACCTCTATAGC
CACAAGATCAAGGATGTTCTTCATTCTGACAACAAGTTGGCTAACCTCGACTAA
>gene_id_37247
ATGGTTATCCTGTTCGCCCTCATTACAGGATTGAGCATATGGGAGTATTGCGGATTAGTTAACCAGAAGGAGAATGTTAC
GGTAAACCGTTTCATCAGCACCGTGGCGGGTGTTTACTTCTTCCTTGCCGTAGCTGGTTTCCGCATGGGCATTGTGGGCA
ATTTCGTGGTTTTCGTACCTTATCTGCTCACCATCCTTTATCTCTTCATCAGTGAACTGTATACGGGCAATAAGGATGCC
ATCAACGATTGGGCTTACACCATGCTCTCTCAGTTGTACATCGCCTTGCCTTTCTCGATGATCAATGTATTGAGTTTCGA
GACATCAGCTTTCGATGGCCAGATACATTACGACATGCTGTTGCCTTTGAGCATTTTCATTTTCCTCTGGACCAATGATA
CCGGTGCCTATTGCAGCGGTTCGCTTTTCGGCAAGCATAAGCTCTTTCCTCGCATCAGTCCAGCCAAGAGTTGGGAAGGC
AGCATAGGCGGAGGCATATTCGTACTGATAGCAGCAGGTATCATCGGCTATATTGCCAATGATGGGGAAGCCCATCGTCT
CAGCATTCTCGGTTGGGAAGGTTTAGGTCTGGTTGTGGTATTCTTCGGCACATGGGGCGATCTGGTAGAAAGCCTCTTCA
AGCGTACCCTCGGAGTAAAGGATAGCGGCAACATCCTGCCAGGACATGGAGGCATGCTCGACCGCTTCGACTCTTCGCTC
ATGGCGATACCGGCAGCAGTAATCTACCTATACACCATCCAGTTGTTTGGATAA
>gene_id_8444
ATGTTTGAGAATCAACCAAAAGGTCTGTGGGCCTTAGCTTTGGCAAACACGGGTGAGCGTTTCGGCTATTACACCATGCT
TGCTGTGTTCTTGCTTTATTTGCAGGCCAACTTCGGTTTTGAAACCGGATTGGCAAGTACTATTTACTCTACATTCCTGA
TGATGGTTTATTTCCTTCCTATCATCGGTGGTATCGCAGCCGACAAGTTTGGCTTTGGACGTATGGTTACCACAGGTATC
TTCATCATGTTCATCGGCTATCTTGTTCTCTCACTTCCTCTTGGCAAGGAAACCGTTGCCGTTGCTGCTATGGGTATTTC
ACTTATTCTCATCGCTTTGGGAACCGGTCTGTTCAAGGGTAATCTGCAGGTGATGGTAGGCCGTCTCTATGATGAGCCAC
AGTATGCCAGCAAACGTGATTCCGGTTTCTCACTCTTCTATATGGCTATCAACATCGGTGCTATGTTTGCTCCTACTGCT
GCCATCAAGATTATGAAGTGGGCGCAGGAGAGCCTGAGCGTGTCGGTGGAAGATTCATACCACTTCGCATTCGCCGTGGC
TTGTGCTTCACTGATTTTCAGTATCGCTATCTACTATGCCTTCAGCTTTACATACAAGCATGTTCTTGCTTCTGAGACCA
AGAGTAAGGATGATAAGACTTCTGCTAAGGAGACAAACGAACTTTCTAAGGCTGAGACCAAGGAGCGTATCATCTGCCTC
TGTCTCGTATTCGCTGTGGTTATCTTCTTCTGGATGGCTTTCCATCAGAACGGTAATACATTGACACTCTTTGCCCGCGA
TTATACACAGAAGACTTCAGAGGGTCTGCAGTCAATGGCGTTCGATGTTACCAACCTCGTAGCCTGCATCTTCGTGGTTT
ACGGTTGCTTCGGTCTGGCACAGAGCAAGACTGGCAAGGGTAAGGGCATCTCTCTTGGTGTCATCGTTGCTGCCATCGCT
TTTCTTTTCTACAAGTACAGCAACCTTGAAGGTGCCGTAGATGTTGAGGCTCCTATCTTCCAGCAGTTCAACCCATGCTA
TGTAGTGGCATTGACACCAGTGAGCGTTGCTTTGTTCTCATGGCTTCACAAGATTGGCAAGGAGCCTACATCGCCAGAGA
AGATTGGTTTGGGTATGCTCGTTGCTGCTCTCGGTTTTGTATGGATGGCTGTAGGTTCTATGGGTTTGGAGCTTCCTTTG
ACGCAGGGCGATCCTGCTACAGAGGGTACACGTGTAAGTGCTAACCTCCTCATCTCTACATACCTCATCCTTACATTCGC
AGAGCTTCTGCTTTCTCCAATCGGTATTTCGTTTGTATCGAAGGTTGCTCCTCCAAAGTATGCTGGTTTGATGATGGGTC
TCTGGTTTGGTGCAACAGCCATCGGTAACCAGTTGGTTATGATTCCTGGCATCATGTGGGGTCAGAACTTCAACCTCATT
GCCATCTGGGGTGTTCTCGCAGGTATCTGTCTGGTTTCAGCTCTCTTCATCTTCTCTATCATCAAGAAGTTGAATCGCGT
AAGCTAA
>gene_id_29907
ATGACAGAACAGGTTAATCTTACAGGACAGTTGAAGCATTATTTCGGCTTCGATTCGTTTAAGGGTGATCAAGAGGCAAT
CATCAGAAATTTGATGAGTGGCAATGATACTTTTGTATTGATGCCTACAGGTGGCGGTAAGAGTTTGTGTTACCAGTTGC
CTTCGCTCATTATGGAGGGCACAGCTATTGTGATTTCTCCTCTGATTGCTTTGATGAAGAACCAGGTAGATGTTATTAAT
GGTTTGAGTGAAAGTGATGGCGTGGCTCATTATCTCAATTCATCATTGAATAAGTCGGCTATTGAGAAGGTGAAGAATGA
TATTCTCAATGGTACGACCAAACTCCTGTATGTTGCACCTGAATCTTTGACGAAAGAAGATAATGTTGAGTTCCTTAAAA
CAGTAAAGATTTCGTTCTATGCCATTGATGAGGCTCACTGTATCTCTGAGTGGGGACACGATTTCAGACCAGAGTATCGT
CGTATTCGCCCTATTATTAACGAAATAGGTGTTGCACCTGTGATAGCGCTTACAGCTACTGCAACAGATAAGGTACGTAC
TGATATCAAGAAAAACTTAGGCATCATGGATGCCAAAGAATTCAAGAGTTCTTTTAACCGCCCTAACTTGTATTATGAGG
TGCGCCCGAAGAACAAGGATATCGATCGTCAGATCATCATGTTTATTCGTCAACACAAAGGAAAGAGTGGTATTATCTAT
TGTCTCTCCCGTAAGAAAGTAGAGGAATTGGCAGAGGTGTTGAAAGCCAATGAAATCAAAGCAGCTCCTTATCATGCCGG
TCTTGATTCGGCTACCCGTTCTCAAACCCAGGATGATTTTCTGATGGAGCGTATTGATGTCATTGTTGCTACTATCGCCT
TCGGAATGGGTATCGATAAACCTGATGTCCGTTTTGTTATTCATTATGATATACCCAAGAGCTTGGAAGGTTATTATCAG
GAAACGGGTAGAGCTGGCCGTGATGGCGGTGAGGGCATCTGTATCGCCTTCTATGCCCGTAAAGACCTCAGAAAACTGGA
GAAGTTTATGGAGAATAAACCTGTAGCAGAACAGGATATCGGCAGACAGTTGTTGCAGGAAACGGCTGCCTATGCAGAAT
CGTCTGTCTGTCGCAGAAAAATGTTGCTTCATTATTTTGGTGAGGAATATCATGAAGAAAACTGCCATAACTGCGACAAC
TGCTTGCATCCTACAGGAAAATTCGAGGCTAAGGATGCGCTGCTCGTTGTTTTGGAGTCTGTTGCTGCGGTGAAGGAGAA
TTTCCGTCAGGAATATATCATCGATTTTGTAAAGGGACGTGCTACTGATGATATCGTTTCTCACAAGCATGATGAACTGG
AGGAGTTTGGAGCAGGAGAAGATATGGATGCTAAAGTTTGGAATCCTGTTATCCGTCAGGCGTTGATAGCCGGTTATCTC
AAGAAAGATGTAGAGAATTATGGCCTTTTGAAGTTGACAGCTGCGGGTAAGCGTTTCATTAAGAATCCTGAATCATTCAT
GATCGTTGCCGATAAGGAATTCTCTGATGATTTTGATGGAGCGCCTCTGAGCGAGCATAATACAGGTGCTTTGGATCAGA
CACTTTTCTCCATGTTGAAAGACTTGCGTAAGACAGTAGCAAAGAAGCATAAATTGCCGCCTTATGTTATTTTCCAGGAT
ATTTCTTTGGAACAGATGGCAACGATGTATCCTGTAGATATGCAGGAATTGCAGAACATACAGGGAGTTGGAGCCGGTAA
GGCAAAGAGGTATGGTAAGGAGTTCTGTAAATTGATCAATCAGTATTGTGAAGAGAATCTGATAGAGCGTCCTGAGGAAT
TACGTGTCAGGACAGTTGCCAAGAAATCAGTCTTGAAGGTAAGCATCATTCAGAGCATAGACCGCCAGATAGATCTTGAT
GATTTGGCAGAAGCAAAAGGTTTGGATTTCTCAGAATTGCTTGACGAAATAGAGGCAATCGTTTACAGCGGTACCAAGCT
GAATATCGATTATTTCATAGAGGAAGTTGTGGATGATGACCATGTAGATGACATCTACGATTACTTCATGGAGAGCGATA
CTGATGATTTGAATGCGGCTCAAGATGAATTGGGTGAAGACTACAATGAAGACGAAATTCGACTCGTCAGAATCAAGTTT
TTGTCCGAACAAGCCAACTAA
>gene_id_88516
ATGGCAACATTGGTACTCGATAATACATTATATCAAGGCTATGCAACGATAGCAGAGCAGAATAACATCAGTGTGACTGA
TGCTATGGCAGAAGCTTTACGATTATTGAAGCAACACTTGAAAAAGAAACCAAGTCTTTCGTTAAGACAACGACTTGAGA
AGCGAATTCTTGAACTTCGAGATTTGCCGGCAAATTGGGATTATGCGGGTTCCCCTTCCATATCATCAGAAGCATGTGAT
TATTCTCAGAAGGTTGTTGCATGTTGTAGCGAATCGTTACTTCAAGGATTAGCAATATTCCCAAATACCAATGGCTATAT
ATTAATGCAATGGAAGACCTCCAAAGGAGACGCCTGTTTATCTATTCTTAGTGATAGGATAGTGTATGATGTCAATTATG
GAGAGATAGAGAAAGAGGGCATCCTCCCACTTTCGGAACTCCCTAAATTTTTGGAAGTCTTAAAGAACATAGCCTAA
>gene_id_91949
ATGGAAATTATTTTGAAGCAAGATATTATCGGTCTTGGATATAAGAACGATATCGTAAATGTAAAGAGTGGTTATGGTCG
TAACTTCCTTATCCCTACAGGTAAGGCTGTTATCGCATCTCCATCTGCTAAGAAGCAGTTGGCTGAGGATTTGAAGCAGC
AGGCTCACAAGCTTGAGGCTATCAAGGCTGAGGCTGTTAAGAAGGGCGAGGCTCTCGAGGGCATTGTTCTTACTATTGCT
GCTAAGGTGAGCGCTACTGGTCAGCTCTATGGCTCAGTTAACGCTGCAACTGTTGCTGAGGAACTCGCTAAGAAGGGCAT
CGAGGTTGATCGCAAGATCATCACTATGAAGGATGCTAAGAAGGTTGGTGAGTACGAGGCTACTGTACACTACCACAAGG
AGGTTGAGGTTAAGGTTCCAGTTAATGTTGTTGCTGAGAACGCTCCTGTTGCAGCTCCTGCTGCTGAGGAGGCTCCAGTT
GAGGCACCTGCTGAGGCTGCAGCTGAGGAAGAGGCTCCAGCAGCTGAATAA
>gene_id_92661
ATGAGTAATGTTAAGATTTTGATGAACGGACTCATCAAGGAGAATCCAACCTTCGTGTTGCTTCTCGGTATGTGTCCTAC
TTTGGCTACAACAACCAGCGCCATCAACGGTCTCTCTATGGGATTGGCTACCATGGCGGTGCTGATTTGTACCAACTTTG
TTATTTCCTGTATCAAGAAGATTACCCCGGATATGGTTCGCATCCCTGTTTTCATCGTAGTGATTGCAGCCTTCGTAACC
ATCCTTCAGATGTTGATGAGCGCTTATGCTCCCGACAGCATCAATCAGGCGCTGGGTATTTATATTCCGCTGATTGTAGT
AAACTGTATCATCCTGGGTAGAGCAGAGAGCTTTGCTGCCAAGAATTCGCCTATTGCCAGCCTCTTCGATGGCATTGGTT
GCGGTTTGGGTTTCACCCTCGGTTTGACCATCCTGGGTAGTGCCCGCGAGATACTCGGTGCAGGTAGTGTATTCGGTATC
ACTCTGTTGCCGGAGACTACCAACATTCTGATGTTCATCCTGCCTCCTGGAGCATTCCTCACCTTAGGTTACATCATTGC
TATATTTAATAAGGTGAAGAAGTAA
>gene_id_32729
ATGTATAGAATAAAAGGCTCTTATGTTGTCGGTATCCTGATGTTCCTGATTTTGGCTGGTTGCCAGAACCAGGTAGAACA
TACTGCGCCCGCCATCCGTCCGCAAGACTCGGTGGCGATGATGACGTCGTATGGTGTAAATACATTGGTAAGCGACTCGG
GAGTTATGAAATATCGCATCGTAACAGAACGGTGGGAGGTGAATACCAGCAAGAATCCATCTTTGTGGATCTTTGATAAG
GGACTTTTGCTGGAGCAGTTTGATGAGAAATTCCATATTAATAGTTATATCCAGTGTGATACAGCTTATTATTATGATCA
GCAGAAGATATGGAAGCTTTATGGTAGGGTGAGCATCCTGACCAAAGATGGTTTGCGCTTCAATAGTGAGCAACTTACCT
GGGACCAGAATAAGCACGAATTGTCAAGTAACGTGTTCAGCAAACTTGTTACTCCGGAAAGAACGCTTCAGGGTTCTCAT
TTCTGGAGTGATGAAAAGATGACACGCTATTATGTGAGCAATTCGAAGGGTAGCTTTGAAAAGGGAGACCTGACAGGAGG
TGGTGGTGCTGCCGATACTTTGAGTAGCCAGCCTGATTCTGTCAAGAATAACTTCCGTCAGCCGGCTACACCTGTCAGAG
CCACTACGATTCCTATCCTGCACTAA
>gene_id_32336
ATGAAATTGAATTTGAAAACAACAGGTTTGGTTCTTGAGGGAGGAGGCATGCGAGGGGTCTTCACCAGTGGGGTACTGGA
TGCCTTCATGAAGCATGATGTTCATTTCCCTTATACGGTGGCTGTATCGGCTGGGGCATGTAATGGCATGTCGTATATGA
GCCGCCAGCCTCGGCGTGCTCGTATCTCTAACATCGATTATCTGGCCCGATACCAGTATATCGGTATTCGCCATCTGGTG
ACTCAGGGGTGTATCTTCGACCGCAAATTGCTCTACGATAAGTTTCCGAACCAGCTCTTACCTTTCGATTTTGATACCTA
TTTTAAGTATGCCGATGGTTTCGAGATGGTTACTACCAATTGTCTTACGGGCAAGGCTATGTATCTTTCCGAGAATCATG
ACAGGCAGCGTGCACTGGATGTTGTGCGTGCTTCTAGCAGTTTGCCATTTGTGAGCAAGATAGTGGAAGTGGATGGCATT
CCGATGTTGGATGGTGGTATTGCGGACAGTATTCCGGTACAGCACGCCATTGACATGGGGTGGCAACACAATGTGGTTGT
CCTGACTCGCAACAAAGGATGGCGTGATATGGGCAAAGACCATAAGATACCTTATTTATATAAGAACTATCCTCGCCTGC
GTGTGGCTCTGAGTCACCGTCATCGGGCTTATAACGAACAGATCCAGCTTGTAGATGATCTGGAGGCTGCGGGTAAGATT
ACCTGTATCCGTCCAATCCGTCCGTTGGAAGTTGGCAGAATAGAGAAGGATACCGATAAACTGGAACGCCTCTACGAAGA
AGGTTTCATGCTGGGTGAGGCTTTCTGCGAAAAATGCGTAGAAAAAGAATAA
>gene_id_30552
TTGCATCGTCTTTGCATAAGACAGGAGAATACAAAAGATCTCTGCCGCAAAGATACGAAAAAAATATGGATTACGATTAA
AAATCAAGTAAATATGAAGATACAAATTATTAATGGTCCAAACTTGAACCTTCTTGGTGTAAGAGAACCGGGTATTTATG
GTAGCAATTCTTTCGAGAGTTATCTGCCTAAGCTGAAAGCGAAATTCCCTGATATTGAGATAGAGTACTTTCAGAGCAAC
ATTGAAGGCGAGTTAATCAACAAACTGCAGGAAGTAGGTTTTTCCTATGATGGTGTAGTACTCAATGCTGGCGCCTATAC
TCATACCAGCATCGCCTTGCAGGATTGTATTCGCAGTTTGAAATGCCCTTGCGTTGAAGTACACATCTCTAATGTGCATA
AACGTGAAGAGTTCCGCCATCATTCATATATTTCCTGTGCTTGCCTGGGCGTAATCTGCGGTTTCGGTCTGGCTTCTTAC
GAACTTGCCATTTCAGGAATCTTAGCACAGAAAGAAACAGAAGAGTAA
>gene_id_91118
ATGATTCAACTTATTGGTTATTTCCTCCCCCTCTTCACGGCATTCGCCCTCGGGAGAAGTTTTCGACCACAAAAGTACTC
ATTTCTTTGCGAAAAACACCATAAAATAGGCAAAAAGTGGCACAAAGATAAGAAAAAATACACTTTTTTAGGGAAAAAGC
GAAAAAAGTCAGCAAAAAATTTGGCAGAATGA
>gene_id_8912
ATGGAACGACTCTTTGTTTTCGCTGATTTTAACTGGCTCGGCAAAGGGGAGCTGGTAGGGGAGTTGTGCTATGAAAAATT
GCGCGGCTCTGGCAGTTATGCATTTAAGTTTGATGAGAATTGGCTTAAGGTTCATGCCGGAATTAAGCTTTCGGAAGACA
TCAACAATTACCCAGGCATGCAATATACCCAGCCAGGAAGTGATATTTTCGGATGTTTTTCTGATGCTTTGCCAGATAGG
TGGGGACGTACCTTGCTCAAAAGAAGAGAACAGATACAGGCCGCTGAAGAAAAAAGAGCAGTCAGACCTCTTTCCTCATT
CGATTATCTCATGGGCATCGATGACTCCTCCAGAATGGGTGGATTTAGGTTTAAGAAGGAAATGGAAGGTGATTATATCA
ATGTGTCTCCATCTCTCAAGATACCCCCATTAACAGAGATTAGAGAATTGGTTCATGCCAGTCAAGAAGTAGAGAGATCT
GAAGAGAATGATGTTTTGCCTGAGAAAAAATGGATAGCGCAGCTCATCCAACCTGGTACTTCATTGGGTGGCGCAAGACC
TAAAGCAGGCGTATTGGATGAAAAAGGTAATCTATGCATCGCGAAGTTTCCTTCTCGAAAAGATGACTATGACGCAGGAC
TTTGGGAGCACTTTTCTCACCTGCTAGCTCAAAAGGCTGGTATCCTGGTAGCTCAAACCAGGGTGTTGGGAGGATTGGGA
AAATATCACACACTCCTGTCTAAACGCTTTGACCGAACTACAGAAGCTAAGAGAATCCATTTTGCGTCATCCATGTCTCT
GCTAGGATTAAAGGATGGTGAAAATGCACAAGGTGGTTATGGTTATCTCGATATTGTTGATTTCATACTCCAAGGTTGCT
GCGACGTAGAGAAAAATCTTCTGGAACTCTACCGAAGGGTTGTCTTCAACATCTGCATTGGAAATTCTGATGACCACTTC
AGAAACCATGGCTTTCTGCTCACACCAAAGGGCTGGACTCTATCACCAGCCTATGATATGAATCCTACCCTTAATGAATA
TCAGAGTCTTCTGATAAATGAATCTTCAAACAAGGCAGACATCAATATTCTGCTTGATTCATCTGAAAGCTACATGATTA
AGAGGGAGAAAGCTGAAATCATCATCCAAGAGGTTCAAGCAGCAGTTAGTCAATGGGAAAGTTTAGCTACTCTGCTTCAA
ATCCCAGCTAGAGAGATGGCTATGTTTAAAAAAAGGTTTAAGCTTAATCTATAA
>gene_id_28238
ATGAAAATACAGATATTCAGAAACTTATGGTTTTTACAGATAGCTTTTCTTCTGTTGGCGCCATTAGGGCTGCAGGCACA
GAAGAAGGAGATTTCTGCAGCCAAAGATCTGGTAAAGGCGGGCAAGGATTTGGCGAAAGCCGAATCCAGTATGCGCAAAC
TCCTGACGGATTCTGCCAACCGGAATAACAAGAAAATTTGGAATATTCTCTTCGATGCTGTGAAGAAGCAGTATGAACAG
GGTAATGAGAAACTCTACCTCAAACAGGCGTATGATACAGCCCAACTCTTCAATGCAACCCGACAGCTCTTCGTTATAGC
CCAAGGACTTGATTCCGTTGAGATGATTCCTAACAAGAAAGGAAAATGTGAGTATGATTTCCGCAAGTCTCATTCTGAAT
ATTTGAACAGGATACGTCCGAACCTCTATAACGGAGGAACCTGGTTTATCAGGAAGCAGAAATACAAGGAGGCTTATCAG
TTCTTTGACCAGTACATAGAGTGCAGTACTGCACCGATGTTCCAATCTTATAAGTATGCCCAGAAAGACAAATATCTTTC
TTCGGCAGCTTATTGGGCTGTATATGCCGGATATAAGATGAAAGATACCAAAGCTACGCTTCATCATTCTTATGAGGCGC
TGAAAGATACGGCTCATTATAACTATATGTTACAGTATCTGGCAGAGACTTATAAACTGGAGAAGGATACTGCGCGCTAT
CTCTCGACCTTGAAGGAAGGTTTTGAGCGGGATCCGAAATTCCCGTTCTTCTTCCCGCGTCTGGTAGAGTTCTATTCGCA
GGAAAACCTGCTCGATTCTGCGCTCGCCGTGGCAGATAAGGCGCTGGCGATAGCTCCCGACAATGATATCTATCTCTTTA
CCAAGGGAACCATTCTCCTGAATATGGGTGATTTCAAGCAATGCATCGAAGTGAGCAAAAAGGCACTTGCCGTGAACGAT
TCTTTGGCTGGTGCTTATTATAATATAGGTTTGGCTTATTTCAATCAGGCGGTTGAAATGGATAAGAATTCGCAGCAATC
CCGCAAAACTCATCAGGAGATAGACGGACTTTACAAGAGTGCGATGCCTTATCTGCAGAAGTACAGAACGATGGCGCCTG
ATATGCAGGACCAGTGGGCTTTGCCGCTATATACCATCTATCTGAACCTGAACATGGGTAAGGAGTTTGATGAGATAGAC
AAACTGCTCAATCAGAAAAAGAAATAA
>gene_id_9606
ATGAGATACATAATATTATTATTTGCGCTCACCCTCAGCATAGCTAAGGCAAGCGCCCAGGATGTATTAAACGAGGTGCT
CCGCACTTCTGATGCAATCCTCAACGACACCACGAAGAGCATGGACGAGCGCCGTACAGCCCTCTTCAAGTTTGACGCAA
TGACCTACATGCGCAGCAAGATTCTGCCACCGTATGTAATGCTCGACAAAAATCTGAGCAAGGACACCTTGAACATAAAG
GTTCGCTATCTCAACGAGCAGGCCTACGCCATGAGTGTTTATATTACGCTCTACCAGAAGCGACTGAAGGAGGCTTCAAA
CAAGAACAAGCCGCTCGTAACCCAGTTTTTCAAGCAGGCAACCATCGACCACAAGGCATTTAAGGATGCAGATACAGAGT
TTACCCTGGCTTATTACAACACCCCGGATGTTCCTACTCCTTTCTGCCTCGACTGCGATTGGGTTTCAACCTTGGCATTT
ATCCGCAGCATCGACTGGTCAAAGCTTTAA
>gene_id_88748
ATGAAGAGAATAGCAATTCAAGGAGAGCTGGGATCTTTCCACGACATTACCGCCCACCAGTATTTCGAGGGCGAACAGAT
TGAAATCATCTGTTGTGCTACCTTTGAAGAGGTGTTCGAAAACATCAAGCGCGACCCTACTGTAGTAGGCATCTGCGCCA
TTGAAAACACCATTGCGGGCAGCCTGCTCCACAATTACGAACTGCTCCGGCAGAGCGGAACCACCGTGGTAGGCGAACAC
AAGCTCCATATAGAGCACAGCATCTGCTGTCTGCCAGAAGACGACTGGAGCACCCTGCAGGAGGTTCACTCCCATCCGGT
AGCCCTCATGCAGTGCGGCAAGTTCCTAGCCAACCATCCCGACCTCAAGGCGGTGGAGGCAGAAGATACCGCAGGCTCGG
CAGCCTACATCGCCCAGCACAAGGTAAGGGGATGGGCAGCCATCTGCTCTTCTTACGCCGCCCACATGTACGGCATGAAG
GTGCTGCAGGAAGACATCCACGACAATCCGCACAACTACACCCGGTTTCTCGTGGTCTGCAATCCCCAGAAGGCAGCCCT
GCTCCGTCCCATCGAAAAGGCCAACAAGGCGAGCATCGTCTTCAGTCTGGCTCACGATAAGGGATCGCTCTCCAAGGTGC
TCACCATCCTGAGTTTCTACGACATCAATCTCACCAAGATCCAGTCGCTGCCAAACATCGGACATGAGTGGGAATACCTC
TTCTACGTAGACCTCACCTTCGACAACCTGACCCGATACCGTCAGAGCATCGACGCCATTACGCCGCTCGTGAAGAAAAT
AAAGGTGTTGGGAGAATATGAGGAGAAGGAATAG
>gene_id_3113
ATGAGAACAAAAGTATTATTCGCAGCATTGTTGCTCAGTGCAACAACTGCTTTTGCCCAGCAGGAGAAGTTGGGCTCCGG
TATTGACAAGACCAACATGGACTTGACCATCAAGCCGGGTAATGATTTCTATCGCTATGCCGCAGGCAACTGGATGAAGA
ATCATCCACTCGATGCCGAGCATACCGACAATGGTGCTTTCACCGACCTCTTTGAGCAGAACCAGAAGCGCATCCAGGAC
ATCATCCTTGAATATGCTTCCAAGCCACAGCAGAAGGGGTCACTCGGACAGAAGATCGGTTCGCTCTACAACCTCCGTAT
GGACAGCGTTCGCCTGAACAAGGAGGGATGGACACCTATCAAGCCAACTCTCGACCGCATTGCAGCCATCAAGGACCGCA
GAGAGTATCAGCTCGTTACCGCTCAGCTCGATTTCCGTGGCGAGGGTACCATGATGTATGGCATCGGTGTGGGCGCCGAC
CTTCGTGATGCCGCCAACAACCTCGTTGAGGTAGGACAGAGTGGTCTTGGTCTTGGTGTACGCGATTACTATGTAAACGA
TGACGAGCAGACCAAGAAGATTCGTGATGCATACAAGGCTTATATGAAGAAGCTCTTCCAGATGGTAGGCAACGATGAGG
CTACCGCCCAGAAGAAGATGGAGGCTGTGATGGCTATCGAGACCCGCATCGCTAAGGCAAGCTATAGCCAGGTACAGCTC
CGTGACATCGACAAGAACTATCACAAGATGACCTACAACCAGCTCGTGCTCGATTATCCTGGCATCGACTGGGGCAATGT
GTTCCTGGCATCCGGTTTCCCTGCTTTCAAGGAAATTTGCGTGGGTCAGCCTGAACCAATCCACGAGGTTGAGAAGATTC
TCGCAGAGACCTCTCTGGATGATCTGAAGACATACGCAGAGATCAAGGTGATTTCTGGTGCAACCAGCGTATTGAGCGAT
GATTTCCGTGCCGTATCCTTTGAGTTGAGCAAGGTAATGAGCGGTGTTCAGCAGGACCGTCCTCGCTGGAAGCGTGCCGT
AAGTACCGTGAGCGGTGTGTTGGGCGAGGCTATCGGAAAGATTTACGTAGAGAAGTACTTCCCGGAGAGCAGCAAGAAGC
GTATGCTCGACCTGGTTCACAATCTCCAGACTGCGCTTTCACAGCGCATCGACGAGGCTACATGGATGAGTGNTATCCTG
ACAAGTGGAAGGACTATAGCGGATTGCAGGTAG
>gene_id_91177
ATGAATTTAGATTTATTGACTGCCATATCACCAATTGATGGTCGTTATAGGGGAAAAACAGAGCAGCTCGCTAACTACTT
CTCAGAGTATGCTCTCATTCGTTATCGTGTACGCGTAGAGATTGAATACTTCATTACTCTATGCGAGTTACCTTTGCCAC
AGCTTGCTTCTTTCGACAAGTCGCTGTTCGAACGTCTGCGTGACATTTATCGTAATTTTGACGAAAATGAAGCACAGCGC
GTAAAAGACATCGAGAAGATTACCAATCACGATGTAAAGGCTGTAGAGTATTTTATCAAGGAAGAATTCGATAAGATCGG
AGGCTTGGATGCTTACAAGGAGTTTATCCATTTTGGTTTGACATCTCAGGATATCAACAACACAAGTGTGCCTCTCTCTG
TAAAAGAGGCTTTGGAAGAGTGCTTCAATCCGCAGGTTGAAGAGCTGATTGCACAGCTCCAGACTTATGCTGATGAGTGG
AAGGATGTGCCTATGCTGGCTAAGACTCACGGACAGCCTGCTTCACCTACCCGCCTGGGCAAGGAAATCATGGTTTATGT
TTACCGTCTTACCGAGCAGCTTAATTCGCTCAAGGCTTGCAAGATTACAGCTAAGTTCGGTGGTGCTACCGGTAATTACA
ATGCTCACCATGTAGCTTATCCACAGTATGACTGGAAAGTATTCGGTAACAAGTTCGTCAGCGAAAAACTCGGTTTGGAA
CGCGAGCAGTATACCACACAGATCAGTAACTATGACTACCTTGGCGCTATCTTTGACGCCATCCGTCGTATCAACACCAT
TATCATCGACTTAGACCGTGACTTCTGGATGTATATCTCTATGGATTACTTCAAGCAGAAGATCAAGGCAGGTGAGGTAG
GCTCAAGTGCGATGCCTCACAAGGTGAATCCTATCGATTATGAGAACAGTGAAGGTAACCTGGGCATAGCCAATGCCATT
CTTCAGTTCCTGGCACAGAAACTTCCGGTTAGCCGCTTGCAGCGCGACCTTACTGACAGTACCGTACTCCGTAACATCGG
TGTGCCTCTCGGTCATAGCGTCATTGCTATCCAGAGTACATTGAAGGGCTTGCGTAAACTGATTCTTCACGAGGAGAAAC
TGCAGGAAGATTTGAATAATACATGGGCAGTTGTAGCTGAGGCTATCCAGACTATTCTTCGCCGTGAGGCATATCCACAT
CCTTACGAGGCATTGAAGGCGTTGACACGTACCAATCAGCACATGACTGAGGAAACTATTCATGAGTTTATCCAGGGATT
GAATGTGAGTGATAGTGTTAAGGCAGAACTGATGGCAATCACACCAAGCAATTATACAGGTATCTAA
>gene_id_32187
ATGAAGATAAAAATTGACTCATTAGACACGATCCATGAAGCAGCCAAGGAATTTCTGCAGAACATGGGCGACGGCAAGGT
CTTTGCCTTCTATGGCAAGATGGGAGCCGGAAAGACAACATTTGTAAAAGCCATTTGCGAAGAACTGGGCGTAGAAGATG
TCATCACATCTCCTACCTTCGCCCTCGTAAACGAATATACAGCGGGCGACGGCTCACCTGTCTACCACTTCGATTTCTAC
CGCATCAAGAAACTCGATGAGGTTTACGATATGGGCTACGAAGATTATTTCTACAGCGGCAACCTCTGTTTCCTGGAGTG
GCCGGAACTGATAGAAGACCTGCTGCCGGAAGACTGCACCAAAGTGACTATCACCGTCGAAGAAGACGGAACAAGAAGCG
TAGAATGGTAA
>gene_id_8633
ATGAAAAAAATAAATATGATCATGATGGGACTGATGCTCGGAGCATCGTCCCTCTATGCCCAGCCGGGTTCGGTCCAGAA
ACTGGCTAAGAGCGTTTTCACCTTGACTACTTTCAATCAGAAAGGCGACATTATCGCCTCTACCCAAGGTGTTTTTATCG
ACAACAAGGGAACGGCTATCAGCACCTTCAAGCCATTTGTCGGAGCTGTAAAGGCTAGCGTTGTTGACGCTTCCGGAAAA
TCGATTCCTGTTGAGGCCATCATGGGAGCCGACGAACTCTACGATGTGGCTAAATTCCGCATCAACGCCTCTACAGTTGC
TGCCCCTATTGCAACCAAGGAATCGGCTGCTGGCGACAAGGTCTGGCTGGTTCCATATTCTATCAAGAAGCCGGCTTACC
AGCAGGAGGACATCAGCAGCGTAGAGAAGTTCAAGACTACGTACAACTATTACATCTTCTCGAATAGTGCTCCCGAAAAT
GCAGTAGGTTGTCCGTTTGCCAACAAGAACGGTCAGGTCATCGGTCTGATGCACAGCAATGGACAGGTTACGGCCATCGA
CGCCAACTACGCCAAGCAGCTGAAGGTAACCGGTCTTTCGAGTCTTGATGCAGCACTTCGCGAAACCACCATCCGTACAG
CTCTTCCTGATACAGAGAACGAAGCGATGACGATGATGACTCTGAAGAAAGGCCAGACTACAGCTGATGAGTATGCGAAA
TATAGCGATGAGTTTATCAGCAAATTCCCAACTTCAGCCTTCGGTTACAAGGAGAAAGCCGCTTATCTGACGGATAAGGC
CGAATATGATGCAGCTGCCAAACTGATGGAAGAAGGCATTAAGAAATCGGCTGCCAAGGATGAGGCTCATTCCAACTATG
CCGACCTGATTTATCAGAAGATTATTTACAAGGGCGATTCTGTTTATAAGGACTGGACGCTTGATAAGGCCATAGCTGAG
GCTCAAAAGGCATACGAAATCAAGGCTCAGCCTATTTACCGCCATCAGGAAGCGCAGATTAATTTTGTAAAGGGTGAGTA
TCAGAAAGCTTACGATACTTTCATGGATTTGACCAATACTTCACTTCTCAGCGGCGAACTCTATTTTGAGGCTGCCCAGG
CTAAGAAGAATCTCAAGGCTCCAGCCAAGGAGATTGAGGTTTTGCTCGATAGTGCGGTAAGCGTTGGAAACAAGATCGGA
ATGGTTGCGAATTATTATCTGGCACGTGGAGAATTTCTGAAGGAGCAGGGTGAATTCCGCCGCGCTATTCAGGATTATAA
TATGTACGATTCCATTGCCCGTCCTGTTTCGCCAGCCTTCTTCTACACCCGTTACCAATGCGAAACCAAGTTACGCATGT
GGCAGCCAGCCCTGCTTGATATTGCCCGCACCTGTTACCTGGCTCCTAAAGAGCCTACTTATTTTGCAGAATGGGCAAGT
CTCGACTTGCGTGTAAAGCGTTATGATGAAGGAATCAGCGCAGCCACCCATTGCATAGAGTTGGCTCCTGAATATGCTGA
CGGCTACCTTCTCTTAGGACTGCTCCAGAAGGAGAAAGGAAATAAGGAAGAGGCCATCAAGAACCTGAAGAAAGCCCAGG
AACTCGGCGATTCCCGCGCTGGAGAATATCTCAAGAAAGTGAAGTAA
>gene_id_19487
ATGAAAGAGAAGAATATCATATTGACAGCACGCATCATGAGCATGATCTTCACGCCCTTCTATCTGCCGATGGTAGGACT
GATTGCTCTGTTCATCTTCAGTTATATGTCGCTGTTACCGATAGGATACAAACTGGTGATGCTGGGCATGGTCTACCTCC
TGACCGTCGTAGCTCCATCGCTACTCATCCACCTCTACCGCATGGTTCAAGGCTGGACCTCGCGTGAGCTGGGCAAGAAG
GAGCGTCGTATTGTGCCTTACATCCTCTCTATCGTATGTTACTTCGGCTGTTTTTTCTGGATGGAATACCGCAATACGCC
TCGCGTCATCAGCATCATCGTAGTGGTAGCGCTGGCGATACAGATGATTTGCGCCTTCATCAATGTATGGTGGAAGATCA
GCACCCATACGGCAGCCATCGGAGGTGTGGCAGGAGCTCTGGTGTCTTATTCTGTAGCCTTCAATTTCAATCCGCTGTGG
TGGCTCTGCCTTGTGCTGATGATGGCAGGCGCAGTAGGAAGTGCCCGCATGATACTCCGACAACATACGCTGTCACAGGT
AGTTACAGGATTTCTGATAGGAACCACCTGTGCTATATTGGTAATATAA
>gene_id_6106
ATGGACTATTTATCACTTATCAAGCTGCCTATAGAGGCAGAATTAGCAGATTTTATAGATTTGTTCAACAAGTCTCTTAT
GCATAGCGATGGCCTCCTTTCCCAGGTGCTCGACCACATCCGTCAGCGCGCTGGAAAACGTATGCGCCCTATACTCATCT
TGTTGATGGCACGTAATTTTGGAAAGGTTTCCAGTGTTACCCAGCATTCTGCGGTAGGTCTGGAGCTTCTTCATACCGCT
TCGCTGGTACATGATGATGTGGTTGATGAGAGTGAGGAGCGCCGCGGACAGGCTAGCGTGAATGCTACTTATAATAATAA
GGTGGCTGTGCTTGTGGGCGATTTCATTCTTTCCACCGCCTTGCTTCATGTATCTTATTCGCATTCAGAGGAAATCGTGC
GTTATCTTGCTGAGTTGGGACGTATCCTGTCTAATGGTGAGATTCTTCAGCTCAACAGTATCAGTAATGAAGAGATATCG
GAAGATATTTATTATCAGGTGATTAAGCAGAAAACGGCAGCTCTCTTTGAGGCTTGCGCCGGTATCGGAGCGATATCTGC
CAATGCTTCAGAACTGCAGATTGAAGAGGCGAAGCGTTTCGGGCAGAACTTGGGCATCATCTTCCAGATCCGTGATGATA
TCTTTGATTATTATGATTCCAAGGAGATAGGTAAACCTACTGGTAATGATATGGTTGAAGGAAAACTAACTTTGCCTGTA
ATATATGCTTTGAAGTCTACCGGTGATGAGGAGATGATGAAGCTTGCCAGAAAGGTAAAGGCTCATACTGTGACGGCTGA
TGAAATAGCTCAGTTAGTGGCATTTACAAAGGAAAACGGAGGTATAGAATATGCGGATAAGCGCATGTGGGATTTCCATG
CCGAAGCCATGAATTTCCTCGATACTTATGTGGAGGATAAGGATATTTACAATGCCTTGAAGGCTTACTTGGATTTTGTG
ATTGAAAGAAAAGCTTAA
>gene_id_10010
ATGATAGTAACTATTATAGCAGCCTTGGTGGCGCTTGTTATCGGCGGTGCTGCTGGGTATTTCATTTTCCGTTATGTCAT
TAAGGGAAAATATAATGAAATGATAGAAGCTGCCAACAAAGAGGCAGAAGTAGTAAAAGAGAAGAAGCTTTTGGAAGTGA
AGGAGAAATTCCTCAACAAGAAGGCGGAACTCGAAAAAGAAGTGCAGCAGCGTAATTCTCGCATCCAGCAGAATGAGAAT
AAGTTGAAGCAGCGCGAGATTTCTCTCAATCAGCGTCAGGAAGACCTCGGTCGACGCAAGATGGAGATTGATCAGTATCA
GCAGCGTGTTGACAACGAGAAGAAACTCTTGTCTGTAAAGCAGCAGGAACTTGATAAGATGCAGAAACAGGAGCAGGCTA
AACTGGAAGAACTTTCTGGTCTGAGCGCTGAGGAGGCTAAGCAGAGATTGATTGAGAGTCTGAAAGATCAGGCTAAACTC
GATGCTGCAAGCTATGTGAACGAAATTATGGATGATGCCAAACTCAATGCTAACCAGCAGGCTAAGAAGATTGTGATTCA
GACAATCCAGCGTGTTGCTACAGAAACAGCCATTGAGAACTCTGTTAGCGTTTTCCATATCGATAATGATGAGGTAAAGG
GACGTATTATCGGTCGTGAAGGCCGCAATATCCGTGCTCTGGAAGCAGCAACTGGTGTAGAAATCGTTGTGGATGATACT
CCTGAGGCAATCGTTATCTCAGCCTTCGACCCTGTTCGTCGTGAGGTTTGCCGTCTGGCTCTCCATCAGTTGGTTGCTGA
CGGCCGTATCCACCCAGCCCGTATCGAGGAGGTGGTAGCCAAGGTGAAGAAACAGTTGGATAATGAAATTATCGAAACTG
GTAAGCGTACAGCTATCGACCTCGGTATTCATGGTCTGCACCCAGAGTTGATTCGTATCATCGGTAAGATGAAGTACCGT
TCTTCTTATGGTCAGAACCTCTTGCAGCATGCCCGTGAAACCGCTAACCTCTGTGCGGTTATGGCTTCTGAATTGGGATT
GAATCCTAAGAAGGCTAAGCGTGCCGGTCTTTTGCACGATATTGGTAAGGTGCCTGATGAGGAGAGTGAATTGCCACACG
CATTGTATGGTGCCAAGATTGCAGAGAAGTATAAGGAAAAACCTGATATCTGCAATGCCATCGGTGCTCACCATGATGAG
ATGGAGATGAACACATTATTGGCTCCTATCGTACAGGTTTGTGATGCTATCTCTGGTGCCCGTCCTGGTGCCCGTCGTGA
GATTGTAGAGGCTTATATCAAGCGTTTGAACGATCTTGAAGCTATCGCCATGAGTTATCCTGGCGTAACCAAGACTTACG
CTATCCAGGCAGGTCGTGAACTCCGTGTCATCGTTGGTGCGGATAAGATGAACGATGAAGAGAGCATCAAGCTTTCTGAT
GAAATCGCAACCAAGATTCAGAATGAGATGACTTAT
>gene_id_92847
ATGATTCGCTTAAATTTGCCATCTTTCGACATCAAGGTTTCGGGCTCAAAACAGCATCCCCAGATACTGGATGTGCTGCG
CCGGAAGTTCATCACGCTCACTCCCGAAGAGTGGGTGCGCCAGCATTTCGTTCATTTTCTCATCGAGCACAAGGGGTATC
CTGCCTCGTTGCTCGCCAACGAAATCCAGCTGAAATGTGGCGACAAGGTGCTGCGCGCCGACAGTGTGCTCTACTCCCGT
GAATTGCAGCCCCGCATGATCATCGAGTACAAAGCCCCTCACATCCCCATCACACAGAAAGTATTCGACCAGATTTCGGT
TTACAATCTTCTGCTCCATGTCGACTTTCTGGTGGTGAGCAACGGGCTGGAGCATTACATCTGCAAGATGGATTATGAAA
GTAAAAAATATGTATTTTTTGAGACCATTCCCGATTATTCCGATTTATTGACATTATGA
>gene_id_91257
ATGAGTGACAAAAACTCTTTTTTGGTATTCTCTGGTACTAACTCGAGATACCTTGCAGAAAAAATCTGCGCTAGTTTAGG
TTGCCCACTGGGTAATTTGGTTGTAACCAAGTTCTCTGATGGTGAATTTGGCGTATCTTTCGAGGAGTCTATCCGCGGAC
GCGATGTTTTCCTCGTACAGAGCACATTCCCTAATTCAGACAACTTGATGGAGTTGCTCCTGATGATTGACGCAGCAAAG
CGTGCTTCTGCCCGCAATATTATTGCTGTTGTTCCTTACTTCGGATGGGCCCGTCAGGATCGCAAGGACAAACCACGTGT
CAGCATCGGCGCTAAACTGGTAGCCGACTTGCTCAGCGTTGCCGGTATCGACCGTCTCATCACCATGGATCTCCATGCCG
ACCAGATTCAGGGCTTCTTTGATGTTCCTGTAGATCACCTCTATGCATCTGGCGTTATTTTGCCATACCTGCAGAGCTTA
CGCCTCAAGGATATGGTCATTGCTTCTCCAGACGTTGGTGGTTCTAAGCGTGCCAACACTTATGCTAAGTACTTCGGCTG
CCCTCTCGTGCTCTGCAACAAGACCCGTGCTCGCGCCAATGTAGTAGCAAGCATGCAGATTATCGGTGATGTAAAAGACA
AGAATGTTGTCATCATTGATGATATGGTCGATACAGCCGGTACTATCACGAAGGCTGCCGACATCATGAAGCAGGCTGGT
GCAAAGACTGTTCGTGCATGTGCATCTCACTGCGTGATGAGTGGTCCTGCATCTGAGCGTGTTCAGGATTCAGCTCTTGA
GGAGATAGTATTCACTGATTCCATCCCTTACACCAAGCGTTGCGCAAAGGTTAAGCAGATTTCTATTGCAGATATGTTTG
CAGAAACCATTCGCCGTGTTGAGGATAACGAGAGTATCTCTTCCCAGTATCTGGTATAA
>gene_id_18017
ATGAACATAGCAGATTTTCTACATCAGCAGGGCGATAAGCGAGGCTTTTCGTTCGAGGTTTTACCTCCGCTGAAAGGTAA
CGGAACAGCAGCACTCTTCCGTACCATCGATGCGCTGAGCGAGTTTGGTCCTCGCTTTATCAACATCACTACGCACCATA
GCGAGTATGTATACAAGGAACTGGAAAACGGTCTCCTCACTCGCCAGCGTGTGCGCCGCCGCCCTGGCACCGTGGCCATC
GCAGGCGCTATACAGAACAAGTACGACATACCTGTCATCCCTCATATTATCTGCAGCGGTGCTACGAAGGAAGACATCGA
GTACGAACTGCTCGACCTCCAGTTTCTGGGCATCAGCAACATTCTCGTTCTGCGAGGAGACAAGGCGAAAGAAGACCGGC
AGTTTACACCAACCGAGAACGGTCATGCCCATGCCACCGACCTCCTGAAGCAGGTGAATCAGTTTAATGAAGGTTTCTTC
TTTGATGGCACACCCATCAAGCACCCGGGCGACAAGTTCTGCTGCGGTGTAGCCTGCTATCCGGAGAAGCATGAAGAGGC
ACCAAACCTCGAAATGGATATGCAGCATCTCCTGGAGAAACAACAGTTGGGCGCAGCGTATGCCGTTACCCAGCTCTTCT
ACGACAACGAGAAGTTCTATACTTTCGTTGAAAAGGCTCGGCAGATAGGCGTAACCATTCCTATCATTCCTGCCATCAAG
CCTTTCGCCAAGTTGAGCCAGCTCACTGTAGTGCCGAAAACCTTCCACTGCGATATTCCTGAAGAACTCGCAAAGGAAGT
ATTGAAATGTAAAACTGACGATGATGCCAAGCAGCTCGGTATCGAGTGGACCACCGCTCAGGTGCAAGATCTCTTCGAAC
ATGGTTACAACAATGTTCACTTCTTCACCGTATCGGCTGTAGACAGCGTCAAGCAAATAGCAAAAATTCTGTTTTAA
>gene_id_34547
ATGATAAGCAAATATGTAATCAAACACGGTGAACTTCCAGATGAAAGCCTTAAGAGAAAGAATAAAGCGCTATCAAATAT
CCCTGCGACAGCATTACCTGCATCAGGTTCTATGGGTATCATCTCAGCCGAATCTTTCAGCACCCCGTGA
>gene_id_24069
ATGAAGACAAATTCAAATAGCTATACTATTATCTATTCGGTTATCATCGTGGTAATCGTGGCATTCCTGCTCGCGTTCGT
GTCTTCTTCGCTGAAGGCAACACAGGATGCCAACGTGGCTCTTGATACTCAGAAGCAGATTCTCAACTCGCTGAACCTGC
GCGACCTTGACAACGCTACTGCGGCTGCCAAATATAAAGAGGTGGTGAAGGACGAGAAGGAGAAGGACGGCATGAAGTAT
TACGAGTGCGAGATTGATGGTCAGAAGAAGACCGTTTACTCTGTAAAGGGTATGGGTCTCTGGGGCGGCATTTCAGGCTT
CATCGCCGTGGATGCCGACAACAACACCATCTATGGCGTATATTTCAACCACGAAGGCGAGACTGCCGGACTTGGTGCTG
AAATCAAGGACAACCTGAAGTGGCAGCAGAAGTTCCAGGGCAAGAAGATTCACAAGGATGGAGTAGAGGGCATCGCTCTG
GGCGTTGAGAAAGACGCTCCTGCCGGCGACCCTAACAATGTAGATGCCGTTACCGGTGCTACATTGACATCCGATGGTGT
GGATGCAATGCTCAAGGAAGGTCTTGCTAAATTCATTAAATAA
>gene_id_34565
ATGGATAAGAATATTTATGCTGCAATTGCCATGGCACTCTATGAGTATCAGGGCAATAACGTACACGACAAGGAGCCTGG
CATCATCACTATCAAGCCACGTCAGACGATGTGGAACGCCAAGTTCTTGAGTTTAACAGCTAAACCATAA
>gene_id_1472
ATGCAAAAGTCAGTAGCTTATGAACCGCAACTCAATCATAAACCCCTTAAAAAATCAAACAAAACTATGGATTTAAGAAG
TTATACCAAGCAAGAGCTAGCTCTTCTGTATTTTCCCGATGCTACTCCAGCAGTAGCCAGTGCTCACCTGATGCGATGGA
TCCAGCGCATCCCCGACCTTCTCCAGAAGCTCGCCGCCACCGGTTACGGCAAGAACTGCAAGGAGTTCACCCCGATGCAA
GTCTCCTACATTCTCTACTTCCTCGGTGAGCCCTAA
>gene_id_12574
ATGGACGAAAATCAGACAATGGATCATGATAGAATCATGAAGATCAACATTGAGGAGGAGATGAAGTCGAGCTACATCGA
TTATTCGATGTCAGTTATCGTGGCTCGTGCCCTCCCTGATGTACGCGATGGTTTCAAGCCTGTGCACCGCCGTATTCTTT
ACGGTATGCTCGGCATTGGAAACACCAGTGACAAACCTTATAAGAAATGTGCGCGTGTTGTTGGTGAGGTGCTCGGTAAG
TATCACCCTCACGGCGACTCTTCTGTTTACGGCGCTCTGGTGCGTATGGGACAGGAGTGGAACATGCGTTATACCTTGAT
TGACGGACAGGGTAACTTCGGTTCTGTTGACGGTGACTCTCCTGCTGCCATGCGTTATACAGAGTGCCGCCTCTCCAAGA
TGGGTGAGCATATCATGGATGACCTTGACAAGGAAACGGTTGATATGACCAACAACTTCGATGATACCCTGCAGGAACCT
ACCGTGATGCCTACCAAGATTCCTAATCTTCTGGTAAATGGTGGTAACGGTATTGCCGTAGGTATGGCTACCAATATGCC
TACCCACAACCTGGGTGAGGTAATTGACGGTTGCTGTGCATATATCGATAATCCTGACATCGACACCGATGGATTGATGC
AGTATATCCCTGCTCCTGACTTCCCAACCGGTGCTACCATCTATGGTATACAGGGTGTGAAGGATGCATACGAAACGGGT
CGAGGCAGAATCGTGGTTCGTGCCACTGCCGAGATTGAAAGTGGTGAAAACCATGATAAAATTGTTATCACCGAGATTCC
TTATGGTGTAAACAAGGAGCAGCTCGTGATGACTATTGCTGATCTTGCCAAGGAAGGCAGAGTAGATGGCATCGCTAACG
TAAACGATGAGTCTGGCCGTCAGGGTATGCGTATCGTTGTTGATGTGAAGCGTGATGCCAATGCCAATGTTCTTCTGAAT
AAACTCTTTAAGCTGACTGCTCTTCAGAGTTCATTCTCAGTGAATTGCATCGCTCTTGTTAATGGCCGTCCACGTCTTTT
GAGCTTGAAGGAGTGTGTGAAGTATTTCGTAGAGCATCGTCATGATGTTACGATTCGCCGCACCCAGTTCGAACTGAAGA
AGGCTCAGGAGCGTGCTCATATTCTCGAGGGCTTGATTATTGCCTGCGACAACATTGATGAGGTGGTACATATTATCAGA
GCCAGCAAGACTCCATCTGATGCCCAGCGCAACTTGGAGAAGCGTTTCGAACTCGATGAACTTCAGAGTAAGGCCATCGT
GGATATGCGCCTCAGCCAGTTGACAGGCTTGCGTCTGGAGCAGTTGCATAATGAATTCAACGAGTTGATGAAGACCATCG
ACTACTTGAACCAGATTCTGAACGATCCTGAACTCTGCAAGAAGGTAATGAAGGATGAACTCAACGAGGTGAAGGAGAAG
TATGGTGACGCACGTCGTACCATGATTAAGCCAGATGACCATGAGTTCAATCCAGAAGACTTCTATCCAAACGACCCAGT
GGTTATCACCGTGAGTCATCTCGGATATATCAAGCGCACCCCATTGTCAGAGTTCCGTGAGCAGGCTCGTGGTGGAGTAG
GTTCTAAGGGAGCCCGTACCCGTGATAAGGACTTCACCGAGTATATCTATCCTGCTACCATGCACCAGACCATGCTGTTC
TTCACCAAGAAGGGCCGCTGCTACTGGTTGAAGTGTTACGAGATTCCTGAGGGCGACCGCAACTCCAAGGGCCGTGCTAT
CCAGAACCTCCTCAACATCGAGAGCGATGACCAGGTGAATGCATTCCTCCGCTTGAAGGGATTGAATGATACTGAGTTCA
TCAACAACCATTACGTAGTCTTCGCTACCAAGAATGGTACGGTGAAGAAGACCTGTCTGGAGGCATATTCCCGTCCACGT
GCCAACGGTGTGATAGCTATCAACATCGTAGAGGGCGATGAGGTGGTAGATGTTCGTCTGACAAACGGTCATAACGAACT
GATTATTGCCAGCCGCAATGGTCGAGCAGTCCGTTTCGACGAGAACGAGATTCGTACAATGGGCCGTACATCTACCGGTG
TTCGTGGTATGCGCCTCGATGAGGGTGATGATGCCGTAGTAGGTATGATTGTTGTCAACGATCCTGAGAAGGAAACCGTG
ATGGTAGTGAGCGAGCAGGGTTATGGTAAGCGTTCTGACGTACTCGATTACCGCGTTACCAAGCGAGGCGGTAAGGGTGT
GAAAACACTGAGTATTACCGATAAGACCGGTCGACTGGTAGCTATCAAGAACGTAACCGATGATAACGACCTCATGATTA
TCAACCAGAGTGGTATCGTGATCCGTCTTGCCGTAGCCGATTGCCGTGTCATGGGCCGTGCTACTCAGGGTGTTCGACTC
ATCAACCTTGCCAAGAAGAATGATGTCATTGCCAGCGTATGCAAGGTGATGAGTTCTGACCTCGAGGCTTCTGTAGAAGA
GGAGAGCCGTTCTGCCTGGGCTAGGAAGAGCGAGGAGATAGAGAATGATACCGTTGGTGCCAAGACTGCTGAAGAGGCTG
CTGAGGCTGAGGCTCATCTCGCTGACGAAGCATCTGAAGCTGAGGATACCGATTCGGGCAACGTAAATTTCGAATAA
>gene_id_15398
ATGAAACAACGAAGAACATCTTTAAAAGACCTCGCCGATCAACTTGGCGTCAGCATAGCAACTGTATCTAGAGCCCTGCG
AAACAGCCATGAAGTGGGTGAGGAGATGACTCAAAAGGTGAAAAGCCTTGCCAAGGAGCTCAATTATCGACCAAACCCCT
TTGCACAGAGCCTCAGAAAAGAAGCACCTAGGGTGATTGGTGTAATTGTGCCAAACCTGGTGACTCATTATTATGCTGCT
GTGCTGGATGGTATAGAAGATTATGCCGTAAGGAATGGCTACTCGGTAATCAGCGCCAATAGCCACGAAAACACAGAGCA
TGAGAAGAGAGCGGTAGAAAACTTCCTGAATATGCATGTGGAAGGCATCATCGCCTGTCTGGCACAGGATACGGTCGACT
ATTCTCATTTCGAGCAGTTGCATAAGATGGGAGTTCCACTGGTGTTCTTTGCCCGTTGTTGCTTAGAAGATAAGTTCTCC
CAGGTAGTAGGCAATGGTGATGTTGCAGCCCAGGAGGCTACCCAGCATATGATAGATACCGGTTCGCGCCGCATCGCCTT
CATCGGCGGTCCAAACCATCTTGATATGGTGCGCCGCAGAAAACATGGTTATCTGGAGGCTCTGAGAGAGAACCGCATCT
CTATCGACCGTGAGCTCGTGGTTTGCGACAGAATCGATTTCGATGTAGCCCGAAACGCTACCCTCCGTCTCCTCGAAAAG
GAGGACAGACCTGATGCCATTCTCGCCTTTAACGATATTATCACCTATGCCGCCTTCGATGCTATCAAGAAAAAAGGGCT
CCGAATACCAGAGGATGTTGCTATCATCGGTTTTACCGATGGTGATACTGCTGCCTTCGTTACGCCGAAACTCTCGGCTA
TCATGGACAAGGCACACGAACAGGGAACCACTGCCTGTGATCTACTCATGAGAAGCATCAATGGAGATGAAAAAATCTAC
AAGAAAGTGGTACCGATGATACTGAAAATACGCGAAAGTTCTGAAAAAAACGACGTGAAATAA
>gene_id_88264
ATGATGAAAACTATGAAGATGAATAAATATTTCTCAATGGCTGCACTCGGAGCCTTGGCTCTGACTTTCGGCTCTTGTGA
GAACGGCACGCCTGAGTTTGACGACTACGAGGGTGGCACATCAGTCTACTTCGCCCACCAAAACGTGGAGCGTATATTGG
TGTTGGGCAATGACGAGAATCGTGACAATACCAAGGACAACGAGCATATTATCAACATCGTGTCTACCATGGGTGGTGCT
TACAATGGTAAGGACATCACACTGGATGTGGCTGTAGATAATTCGCTTTGTGACAACCTCTATTTCTCTGATGGCGTATC
TCCTGTAAAGCCTATGCCTGCAGAGTATTACACCTTGGCAGGTAACACCATCTCTTATGGTGGCAACTTGCAGGGAAAAT
TACAGGTGAAGCTCAACGATGCTTTCTTCGCTGATCCTGCCTCTGTAAAGAATACTTATGTCATCCCTCTGATCATCAAA
GATCAGAAGGGTGCTGGCAAGATCTTGACGGGTACTCCTTTCCAGGAGGGTGAAACTCCTGCGCTGACCAATAGCGATGC
GTGGAAGATATTGCCTCAGAACTATGTGCTCTATTGTGTGAAATACATGAACCCTTGGGCTGGATTCTATCTGCGCCGTG
GTACAGATAGGATTACTGAGAATGGTCAGACCACAGAAGAGAAGCGTGAGGGTGCAACTATTGAGAAGGACGAGGTTTGC
CAGATTACTACCAAGAGCCTTACAGAGGCTATCTATCCTCTCACAGTCAAGAGAGTTGTGGGCAAGGATGCTGAGGGTAA
GGATATCCTCAAGTCTTATACTTGCAACTTGAAGCTTACCTTTGCTAACGATGGTACTTGCTCTGTTTCTTCCGAGACTG
AGGGCGTAACTGCTACTGGTACAGGTAAGTTTGTGGAGAAGGGCGCTAAGCTGGCTTGGGGCAACAAGGATCGTGACATC
CTGACTCTCCAGTATACCGTAGACTTCGGTGCTGTCAAGGTAGAGACAACCGACCAGTTTGTAGCTCAAACTCGTGGTAA
TACCAATGGTATATTAATTTTCGATACTCAGTATATCGTAAAGTAA
>gene_id_91067
ATGACTATTATCGATAATATGGGTGCAAAGTTACACATTTGTTGCGGAATTAAAGAAGAAAAGCCGAATTATTTTGCCCA
TGATTTTGCACAATCCCAAAAGATTCGTGCAGATTTGCAAGCGTTACCCTACAAAAATGTTATAATTTATCATTTTCTTG
CAGAATAA
>gene_id_88656
ATGATCAATATATCTGAGGTTATCGAAACCAATAAGATGATAGAGCAGGAGAATTTCGATGTGCGTACCATCACCATGGG
TATCAACCTTTTGGATTGCGCATCTACCGATCTCGATGAGCTCTGTCAGAACATTCATAATAAGATTACACGTCTGGCAA
AGAACCTGGTGAAGACCGGCGAAGAAATCTCCAAGGAGTTTGGTGTGCCTATCGTCAACAAGCGTATCTCCATCACTCCT
ATCTCGCTGGTAGGCGGTTCTGCCTGCAAGACTACCGACGATTACGTGAAGATTGCCAAGACCCTCGACCAGTGTGCCAA
GGAGCTCGGTGTCAACTTCCTGGGCGGCTATTCTGCCATCGTAAGCAAGGGTATGAGCAAGAGCGATGAGCTCCTTATCC
GTTCTATCCCTCAGGCGATGGCACAGACCGATTTCGTCTGCAGCTCAGTCAATGTGGGTTCTACCAAGACCGGTATCAAC
ATGGACGCCGTCCGACTGATGGGCGAAATCGTAAAGGATACAGCCGAGGCAACCAAGGACAGAGGTTCTCTGGGTTGCGC
CAAACTCGTTGTTCTCTGCAATGCGCCAGACGACAATCCGTTCATGGCTGGTGCCTTCCATGGTGTTTCCGAGGCCGATG
CGGTAGTGAGTGTCGGTGTCAGCGGTCCTGGCGTTGTAAAGTATGCATTGGAGAAGGTAAAGGGCGAAAGCTTCGAGGTT
CTTTGCGAAACCATCAAGCGCACCGCCTTCAAGATTACCCGTGTAGGTCAGTTGGTAGCCAAGGAGGCTTCACGCCGTCT
GAACGTACCTTTCGGCATCATCGACCTTTCATTGGCTCCTACCCCAGCTATCGGTGATAGTGTAGCCGATATTCTTGAGC
TCATCGGTCTTGAGCATGCCGGTGCTCCTGGTACCACAGCAGCTCTTGCACTCCTGAACGACCAGGTTAAGAAGGGCGGT
ATCATGGCTTCTTCTTATGTAGGTGGTTTGAGCGGTGCCTTCATCCCTGTCAGCGAAGACCAGGGTATGATCAACGCTGT
AGAGGCTGGTGCGCTGACCATCGAGAAGCTTGAGGCGATGACTTGTGTCTGCTCAGTAGGTTTGGATATGATTGCCATCC
CTGGCGATACTCCAGCCACCACCATTTCCGGTGTCATTGCCGACGAGGCTGCCATCGGTATGGTTAACCAGAAGACTACT
GCCGTACGTATCATCCCAGTTGTGGGCATGAAGGTAGGCGACAATGTAGATTTTGGCGGTTTGCTCGGTCATGCTCCAAT
CATGCCTGTAAACCCATTCAGTTGCGAGGCATTCGTAAACCGTGCCGGTCGTATTCCGGCTCCAATCCACAGTTTCAAGA
ATTAA
>gene_id_91897
ATGAGACTAACTAAAACATTATTGATTTCAGCAGTGCTGCTGATGAGTGCTACAGGCATGCAGGCAGCCGGTTTCAACCA
GAATGGTAATTATCTTACTGTTCAGTTGAAGCAACACCAGAATTTTGGTCCTAGTCAGATTCGCCTCCAGGTGGTGAGCG
ATAAGATTATCCGTGTTCAGGCTACAGCCGAACAGAGTTTCCGTAACAAACAGAGTCTGATAATAGTGCCTCAAAACAGC
AAGGCAAATTATAAGGTGGAAGAGCAGGGAGACAATCTCATCATTACCACTGCAGCTATGCGTGCTGTCATGAACGAGGC
TACGGGTCAGATTACCTTCTATGACCTGAAAGACAATGTCCTTCTCAACGAGGTTGCTCAGGGTGGAAAGACTTTCAAGC
CGTTCACCGTGCCTGACCGTGAAATGGGTGTAGACATTGCCAAGGTTCCTGAAGCACAGAAGCACGGATGGTCATGGCGT
GCGCTCTTCAACTCTCCTGATAACGAGGCGTTCTATGGTCTCGGTCAGCATCAGAGTGAGGAACTCAACATGAAGGGTAA
GAACGAAGACCTCTTCCAGTATAATACCAAGGTGAGTGTGCCTTTCGTCATCTCTAATAAAAACTATGGCATCCTCTGGG
ATTCTTATTCTTATTGCCGTTGGGGTAATCCGGAAGATTATCTCCAGCTGAACCGTGCCTTCAAACTCTATGATAAGGAT
GGAAAGGAAGGTCAGCTGACAGGTACTTATGTAGACAAGAACGGTCAGAAGATTGTTCGAGGCGAAGATAGCATTTACTT
TGAGTATGCAATGCCTGAGACTTCTGAGGTTTGCAACCAGACCGACAAGGGCGGCATTCAGAACCTGCCAAAGGGGTTTG
CACTGAATGGCTCCAAGGTGGTGTACGAGGGTTATGTGGAGGCTCCAAGTAACAGTTTCTATCAGTTTATCCTCTATTAT
GCCGGTTACATGAAGGTTTATATCGATGGCAAACTGGTCGTGCCTGAGCGCTGGCGTACAGCATGGAATCCGAACTCTTA
TAAGTTTGAAACTCCAATCAGGAAGGGCGTAAAGACTCCTATCCGTATCGAATGGCAGCCAGATGGTGATGTTTCTTACT
GCGGACTTCGCGTAGCAGCTCCTCGTTCTGAGGCAGAGAAGAACCAGTTGAGCATCTGGAGTGAAATGTCGCCGGATATG
GATTATTATTTCATCGCCGGTCAGAATCTCGATGAGGTGATTTCCGGTTACCGTACGCTTACCGGCAAGGCTTCGCTTTA
TCCTAAGTGGACCCTCGGTTTCTGGCAGAGCCGTGAGCGCTATCAGAGCAGCAAGGACATCGAGGACAACATGAAGAAGT
TCCGCGACCTGCATATTCCTGTAGACAATATCGTTCAGGATTGGAACTACTGGAAGCTGGATTCATGGGGAAGTCATGAG
TTTGAGGCGGCACGCTATCCAAACCCACAGGCGATGCTCGACAGCGTACATGCCATGAACGGAAAATTCATGATTTCCGT
ATGGCCTAAGTTCTATGATACGGTCAAAAACTATAAGGAACTCGACAGCAAGGGTTGGATGTATCATCAGGCTATCAAGG
ATGATATTCACGACTGGCTCGGCTTCCGCGGTTCATTCTATGATGCCTATTCTGCTGGTGCCCGCAAGATGTTCTGGCGC
CAGATGGACGAGAATCTTTATACCAAGTATAAGTTCGGAATCGATGCATGGTGGATGGATGCATCAGAACCAAACGTTCG
CGACTGTACCCCGATGTGGTACCGCAAGGCTCTTTCCGGTCCTACTGCCCTCGGTACATCTACCGAATATTTCAATGCTT
ACAGCATCGTGAATGCTGATGCTATCTATAACGGACAGCGCAGCGTGAACCCTAACCAGCGTGTCTTCCTCCTGACCCGT
TCCGGTTTTGCCGGTGAGCAGCGCTACAGTACGGCTACCTGGTCTGGTGACATTGCTACCCGTTGGGAAGATATGCGTGC
CCAGATGACAGCCGGTTTGAACTATTCTATGGCAGGTCTACCTTTCTGGGGAATGGACCAGGGTGGTTTCTGTGTAGAGA
ACCGCTATGTGGCTGCCCAGCAGGAGTTCGATAAGACCGGTAAGGAGAATGCAGACTTGAAGGAATGGCGCGAGTTGCAG
GCGCGTTGGAACCAGTTCGGTTGCTTCGTACCTCTTTATCGTACTCATGGCCAGTGGCCTACACGTGAGGTCTGGAACAT
TGCTCCGGCAGATCATCCGGCTTACAAGACCATCGTGGCTTACGATAAACTCCGTTACCGCCTGATGCCTTACCTCTACA
GTATGGCGGGTATGGTTCATTTCAAGGACTATACCATGATGCGTGGATTGGTAATGGACTTCAACGGTGATGACAATGTT
TACGACATCAAGGACCAGTGGATGTTCGGTCCTGCTCTCATGGCTTGTCCTGTAGGCGAGTATCAGAAGTACAGCCGCAA
TGTTTATCTTCCTAAGCAGAAGGGCTGGTATGATTTCTATACCGGTAAGCACTATGCCGGCGGACAGACAATCGTAGCCG
ATGCGCCTTTCGATAAGATTCCAGTCTTTGTTCCAGAGGGCTCTATTCTTCCTGTGGGTCCAGAGATGGAGTGGAGTGAT
CAGAAGAAGGCTGAACTCATCGACCTCTATGTCTATGCAGGCAAGGACGGTTCTTATACACTCTATGAGGATGAGGGAAC
CAACTACAACTACGAGAAGGGTAAGTATGCTATGATCGACTTCAAATATAATGATGCTCAGAAGACCATTACTATCGCTG
CCTGTAAGGGCGCTTTTGATGGTATGCTCCAGAAGCGTCGCTTCAATATCGTACTTGTTAGTGATAACAACCAGCAGGGT
ATCAGCCTCGCCAAGGCGCCTAAGGGCAAGATGGTGAAGTATGCTGGTAAGGCAGTTACTGTAAAACTGAAGTAA
>gene_id_71976
ATGGCACATAAGAAAGGTGTTGGTAGTTCTAAGAACGGCCGTGAATCAGCTTCACAAAGATTAGGCGTTAAGATCTGGGG
TGGTCAGAGCATCATCGCAGGTAACATCATCGTTCGCCAGCGTGGTAACAAGCACTTCCCAGGTGAGAATGTAGCTCAGG
GTAAGGATGATACATTGTATGCTTTGGCAGATGGTATCGTTTACTTCCACAAGGGCCGCAAGGACAAGAGTACAGTTTCT
GTTCTCTCTCCAGAGGTTTACGCTGAGAAGACCAAAAAAGCTGACGCTTAA
>gene_id_92777
ATGGAAACAAAGGAATACTTCGAAAAGGTGATGCAGGACTTTAACCAGAACCGTAGAGGTCGAAACCTGCGTAAGTATTG
TAGTGATGAAGGAATCGACTACAAGTGGTTGTCTGAATACAAGAAACAGTACTCTTCTAGCAAGGGTAAGGTAGAGAAGG
AAGAAGAACCTTCATTGATACCTCTTCAGGTTATTGATGAACGCTTCTCAGAACAGCCTGTTGTACAGCCAGAGGCAAAG
TGGTGCGTAAAGCAACTGGTGATAGCAAGTCCTACTGGAGATGAGTTGGAGATAAAATGTTCAAACTTGGCGGTTGTTGT
AGAACTGCTGCGTAAAATGAGTATGTAG
>gene_id_27582
ATGAAGAAAAGTATATTGCTCCTTAGTGCATTCGCTATATTGCTCACCTTGAGCGGCTGCTTCGGTGCCAAGCAAGCTTC
TGTTGCAGGCAGAGGTGGCGAGGTGGTTGGCGTGAGCGGTAGAAGCTTTGTAGAGCCAGCCCCTTATGGTATGGTAAAGA
TAAACCGTGGCTTCCTGAAAATGGGAATGGAGACCCAAGACTCACTCTGGGGAATGAAAACACCACGCAAGGATGTGTCG
GTGGATGGATTCTGGATGGATGATACCGAAATCACCAATTCAGAATATAAGCAGTTTGTGGCTTATGTGCGCGATTCTAT
TCTTCGTACCCGTCTGGCTGATCCTGCTTATGGAGGCGACGAGACTTACATGATTACTGAAGATAAGAATGGCGATCCGG
TTACACCTCATGTAAACTGGAAGAAAGCGCTGCCTAAGAAACCTAATGAGGATGAGCAGAGAGCTTTTGAAAGTTTGTAT
GAAACCAATCCGGTTACAGGAGAAAAACTCATCGACTGGCGCCAGCTCAACTATAAATACGAAATCTATGATTATACAGC
TGCGGCTCAGCGTAAGTTCCGTCTGAATCCCCAGGAACGTACCTTCAACACCGATGTGAAGATAAATCCGGACGAGGTGG
TGATGATTTCAAAAGATACCGCTTATTATGATGATGAGGGTAGAGTGGTGCGTGAGACCATCAACCGTCCGCTTTCAGGA
CCATGGGACTTCCTGAATACCTATATCGTGAATGTTTATCCTGACACTACCTGTTGGGTAAACGACTTCAGAAATGCAGA
GAATGAAACCTATCTGAGAAGTTATTTCAGCAATCCTGCGTATAATGACTATCCGGTAGTCGGTGTTACCTGGGAACAGG
CAAATGCCTTCTGTGCCTGGAGAACAGACTATCTGTTGAAGGGCTTAGGTCCTGAAGCAAGATATGTGCAGCGTTACCGT
CTGCCAACCGAGGCAGAATGGGAATATGCTGCAAGAGGCAAGAACCAGAATGAATTTCCTTGGGACAATGCGGATGTAAA
GAACGGGGATGGTTGTTTTTACGCCAATTTCAAACCAGACAGGGGCAACTATACCAAAGACGGCAACCTGATAACCAGCA
AGGTGGCTATCTATTCGCCAAATTCTAATGGACTTTACGATATGGCTGGTAATGTGGCAGAGTGGACAAGTACCGTTTAT
ACAGAGGCGGGTGTTGACGCAATGAGCGATTTTAACCCAACTTTACAGTATAATGCTGCCATAGAAGATCCTTACCGTTT
GAAGAAGAAGAGTGTAAGAGGTGGTTCCTGGAAAGACCCTGAGTCGTTTATCCGTTCGGCATGGCGCACTTTCGAGTACC
AGAATCAGCCTCGCTCATACATCGGATTCCGTTGCGTGAGAAGTCTTGCTACTACGGCAAGCGGAAAACAGAAACCATTG
AAGAATAAGAATAGGAGATAA
>gene_id_19197
ATGGGACAGAAAGTTAATCCGATTAGTAACCGACTTGGTGTTATCCGTGGTTGGGATTCAAATTGGTTCGGTGGTAAGAA
CTTCGGTGATAACCTCGTTGAGGATCAGAAAATCCGTAAGTATCTTAACGAGCGTCTTGCTAAAGCAAGCATTTCTCGTA
TTATTATCGAACGTACATTGAAACTTGTTACCATTACTATTTGTACAGCCCGTCCAGGTATTGTCATTGGTAAAGGTGGT
CAGGATGTAGATAAGTTGAAGGAAGAGTTGAAGAAGCTTTATAAGAAAGATATTCAGATCAACATCTTCGAGGTTAAAAA
GCCTGAACTTGATGCTACAATCGTTGGTAAGAATATTGCGACTCAGATTGAGCACATGATTGCTTATCGTCGCGCTATCA
AGATGGCAGTTGCTAACACTATGCGTGCTGGCGCTGAGGGTATCAAGGTGCAGATTACAGGTCGTCTGAATGGTGCTGAA
ATGGCACGTAAAGAAATGTACAAAGAGGGTCGTACTCCTCTTCATACATTCCGCGCAGACATCGACTACTGCCAGTGCGA
GGCACTTACAAAGGTAGGTTTGCTTGGTATTAAGGTTTGGATTTGCCGTGGTGAGGTTTATGGTAAGGCTGATCTTACTC
CAAACTTCTCACAGGACAATAAGAGCAACAACCGTGGTAACGGTCGCTCTAACAACCGTGGTGGTAATCGTAAAAGAAAC
AATAACCGTTAA
>gene_id_31229
ATGGTAAAAATTACAAAAGAGGCGGCTTTAAGTTATCACGAGACTGGCCGTCCTGGCAAGATTGAGGTTAAGCCAACAAA
ACCTTATCACACACAAACGGATCTGAGCCTTGCTTATTCTCCTGGCGTGGCATTCCCATGTCTTGAGATCCAGCAGAACC
CAGACGATGCATACAAGTATACTGACAAGGGTAACCTGGTTGCTGTTATCAGTAATGGTACAGCAGTGCTCGGACTTGGC
GATATCGGTGCCATGAGCGGAAAGCCAGTGATGGAAGGTAAGGGATTGCTTTTCAAGATTTACGGTGGTGTGGATGTCTT
CGATATCGAAATCGATGAAAAAGACCCAGAAAAGTTCTGTGAAACCGTAGAGAAAATCGCTCCTACATTTGGTGGAATCA
ACTTGGAGGACATCAAGGCACCTCAATGTTTCTACATCGAGGAGCGCCTGAAAAGAACTCTCGATATCCCTGTAATGCAC
GATGACCAGCATGGTACTGCTATCATCTCTGCAGCAGGTTTGAAGAACGCTCTTGAGGTAGCAGGAAAGAACATTGCTGA
TGTAAAGATTGTCGTAAATGGTGCTGGTGCAGCTGCTATCAGCTGTACAAAACTCTACGTAGCTCTCGGTGCACAGGTAA
AGAACATTGTTATGCTCGACTCTAAGGGTGTCATCACCAGCGACCGCGAAAATCTGACAGAGCAGAAAAAGCTCTTTGCA
ACAGACCGCCGCGATGTCCATACACTTGAAGAGGCTGTGAAAGGCGCCGATGTATTCGTTGGACTCAGCAAGGGTAACGT
GCTCTCCAAGGATATGATTCGCTCTATGGCAGACAACCCTATCGTTTTCGCTCTTGCCAATCCAGTACCTGAGATCAGCT
ACGAGGACGCTATGGACAGCCGCCCTGACGTATTGATGTCAACTGGCCGTTCAGATTATCCTAACCAGATTAACAATGTA
ATCGGTTTCCCATACATCTTCCGTGGCGCACTCGATGTTCACGCCCGTGCTATCAACGAAGAAATGAAGATGGCTGCTGT
TTATGCAATTGCCGATTTGGCTAAGCAGCCGGTTCCTGATGTAGTAAACGATGTTTACCACGTTAACGACCTTACATTCG
GTCCTAAATACTTCATTCCGAAACCTGTAGATCCACGTTTGATTACAGAAGTTTCTGCTGCCGTAGCTAAGGCTGCAATG
GAAAGTGGTGTGGCTCGCACCCCTATCACAGACTGGGAGAAGTACAAGCAGGATTTGCGCCAGCTGCTTGGTCAGGAGAC
CAAACTGACCCGCAAGCTCCACGATACAGCGCGCCTTCACCCACAGCGTGTAGTATTCGCTGAAGGTGGCAACCCAACTA
TGCTGAAGGCTGCAGTCCAGGCAAAGCAAGAGGGTATCTGCCAGCCAATCCTGTTGGGTAACCCTGACCGTCTGAACCGT
GTTGCTAGCCGTTTGAAACTTGACCTTTCAGATATTGAGATTGTAGATATGCGTGCCGATAACGAACAGGGCCGCCGTGC
TAAGTTTGCCAAGCATCTGGCAGAGAAGCGTTCTCGCGAGGGCTACAGCTTCGAGGAAGCTTATGATAAAATGTACGAGC
GCAACTACTTCGGTATGTCAATGGTAGAACAGGGTGATGCTGACGCATTCATCACTGGTCTTTACACAAAGTACAGTAAT
ACTATCAAGGTGGCAAAAGATGTAATTGGAATCCGTGAGCCATATAAGACTTTCGGTACCATGCATATCCTTAACACCCA
GAAGGGTATTTATTATATCGCAGATACACTTATCAACCGCCACCCAGACGAAGATGTGCTGATCGATGTTGCCAAGCTGT
CTGCAGGTACAGTAAAGTTCTTCAACGAAGAGCCGGTTATGGCCATGTTAAGCTACTCTAACTTCGGTACAGACAATATT
GGCTCACCTGTTAAGGTAAAGAAAGCCGTTGCTGAGATGCAGAAGGAGTTCCCAGAACTCGCTATCGATGGTGAGATGCA
GGTAAACTATGCACTCAACAAGGATCTGCGCGATGAGAAGTACCCATTCTCCCGCCTCAAGGGCAAAGACGTCAACACTT
TGGTGTTCCCTAACTTGAGTAGCGCCAATGGTGCATACAAACTTCTCCAGGGTTTGAATCCTGAAGCTGAGATTATCGGC
CCTATCCAGATGGGATTGAATAAGCCTATCCACTTCACTGACTCAGAAAGTAGTGTACAGGATATCGTAAACATCACAGC
AGTAGCTGTCATTGATGCTTACGTAGAGAAAATCAAGAAGCAGAAGTAA
>gene_id_19940
ATGATGTTCTCTAACGATAAAAATGTAGAAACTATCGGGCAGCTCATTGAGGTGCTTAAACATTACATCGGGCTTCAGAG
CGAATTTCTGAAGCTCGATATTGTGGATAAGGTGGTACGCCTGCTTACAGTCATCACCATGACGGTGGTACTCCTGGGCT
TACTTACGCTTACCCTCATTTACCTATCCTTTGGCGCTGCTTTTGCATTGGCAGACTTAATAGGTAGTCTGACTTTCGGA
TTCTGCATTGTTGCTGCAGTATACCTATTTATATTAATATTATTTGTAATTTTCCGCCATAAGTGGATCGAGAGACCATT
GGTCAGATTTCTGGCCAGCCTCTTAATGGAAAAATAA
>gene_id_91184
ATGTCATCATTTGTTGCAGATAAAATTGTAATGGACGGTCTCACTTACGACGACGTCCTTCTTATCCCTGCGTATTCAGA
GGTACTACCAAAACAGGTAGAGTTGAAAACCAAGTTCTCTCGTAACATCGAGTTGAACGTTCCATTCGTTACAGCAGCGA
TGGACACCGTTACCGAGGCTTCAATGGCGATAGCTATCGCTCGTGAAGGTGGTATCGGTGTAATTCACAAGAACATGACC
ATTGAGGAGCAAGCTCGTCAGGTTGCTATTGTGAAGCGTGCTGAGAATGGTATGATTTATGACCCTGTCACCATCCGTCG
TGGCAGTACAGTGAAGGATGCTCTTGATATGATGCATGATTATCATATCGGTGGTATTCCTGTGGTAGATGATGAAAATC
ATCTTGTAGGTATTGTTACCAACCGTGATCTTCGTTTTGAGCGCCACATGGACAAGAAGATTGATGAGGTAATGACTAGC
GAGAATTTGGTTACCACTCACATCCAGACCGACTTAGTTGCTGCTGCTGCCATCCTGCAGGAGAATAAGATTGAGAAACT
CCCTGTAGTTGACAACGAGAATCACCTGGTAGGTTTGATTACTTACAAGGACATCACAAAGGCTAAGGACAAACCTATGG
CTTGCAAGGATGCCAAGGGACGTCTTCGTGTGGCTGCCGGTGTGGGTGTTACTGTAGATACATTGGATCGTGCCAAGGCT
TTGGTTGAGGCTGGTGCTGATGCTATCGTTATCGATACTGCTCATGGTCACTCTAAGGGTGTAATTGAGAAACTCAAGCA
AGTTAAGGCTGCCTTCCCACAGGTTGATGTTGTGGTAGGTAATGTGGCTACTGGTGAGGCTGCCAAGTATTTGGTAGAGA
ATGGTGCTGATGGTGTTAAGGTAGGTATCGGTCCTGGTTCTATCTGTACTACTCGTGTGGTTGCCGGTGTTGGTGTTCCA
CAGTTGAGTGCTGTTTATGATGTATATTCTGCTCTTAAGGGTACTGGTGTGCCTTTGATAGCTGATGGCGGTCTTCGTTA
CTCAGGTGATGTTGTGAAGGCTTTGGCTGCCGGTGGTAGCTGCGTCATGATCGGTTCTTTGGTTGCTGGTACCGAGGAGA
GTCCTGGTGATACCATTATCTTCAATGGCCGTAAGTTTAAGAGCTATCGTGGTATGGGTTCTTTGGAGGCTATGGAACAG
AAGAATGGTTCTAAGGACCGTTACTTCCAGGGTGATACCAAGGATGTCAAGAAATTGGTTCCAGAGGGTATCGCTGGTCG
TGTGCCTTATAAGGGAACTGTCCAGGAGGTCATCTACCAGCTGATTGGTGGTTTGCGTTCTGGTATGGGATATTGTGGTG
CTGCTACCATCGAGAACTTACACAATGCCAAGTTCGCTCGTATCACAAATGCAGGTGTGTTGGAGAGTCATCCACATGAT
ATCACTATCACTAGTGAGGCTCCTAACTATAGCCGTCCTGAATAA
>gene_id_8224
ATGATTGATAAAAACGTCGTAAAAAAATTAGTTGAAGAATGGCTCCAAGATAAGGAATATTTCTTGGTAAGCATTGAAAT
CAGTCCCGACGATAGAATCGTTGTTGAGATTGACCATGCCGATGGAGTATGGATTGAGGATTGTGTTGCCTTGAGTAAGT
ATATTGAGGATCATTTGAACCGTGACGAGGAAGACTATGAGCTCGAAGTTGGCTCTGCAGGCTTGGGTCAACCGTTCAAA
GTTCCGCAGCAGTATATCAATTTCATTGGCAAGGAGGTAGAGGTGCTTGATGCCGACGGCAAGAAGGTGAAGGGTATCTT
GAAAGCTGTTGAAGGAAATGACTTCACAGTTGGCGTTGAAGAAAAGGTAAAGGTTGAAGGTAAAAAACGTCCGGTTAAGC
AGGAGGTTGATCACGTTTACCAGATGGATAAAGTAAAATATACAAAATACATAATTAGTTTCAATTAA
>gene_id_91263
ATGGCAAACGATAATAAAGGTCTTACACCGATGATGAGACAGTTTTTCGAGATGAAATCGAAACATCCCGAAGCGCTGCT
GCTCTTCCGTTGCGGTGACTTCTACGAAACTTACTGCGAAGATGCGGTGGAGGCATCCCGTATACTCGGCATTACGCTGA
CACGACGCAATAATGGCGGTTCTACGGGCACGACCGAGATGGCAGGATTCCCTCATCATGCTCTGGATACCTATCTGCCT
AAACTCATCAGGGCGGGTAAGCGCGTAGCGGTATGCGACCAGCTGGAAGACCCGAAGAAGAAACGACTCGAAATAAAAGG
TAAGAAGGGACTGAGCCAGATGGACAAGATGGTGAAGCGAGGTATTACTGAACTCGTTACACCGGGTGTGGCGATGGGAG
ATAACGTACTGAACTACAAGGAGAACAACTTCCTGGCAGCCGTACACTTCGGCAAGACCGCCTGCGGTGTGAGCTTTCTG
GATATCTCGACCGGAGAGTTTCTTACCGGCGAGGGAACCTACGACTATGTAGAAAAACTGATGGGCAACTTCATGCCGAA
AGAGGTGCTCTACGACCGCGCCCGAAAGAATGACTTCGAGAAATATTTCGGCAGCAAATACTGTACCTTCGAACTGGATG
ACTGGGTTTTCACCGAGCAGACAGCCCTGCAGAAACTCCTGGGACATTTTAAGACAAAATCTCTGAAAGGTTTCGGTGTA
GAGCATCTCAAGAACGGCGTGATAGCCAGTGGTGCCATCATGCAGTATCTCGAGATTACCCAGCATACACAGATTAATCA
TATCACCGCCCTTTCACGTATCGAAGAAGATAAGTTCGTGCGTATGGACAGGTTTACCATCCGCAGTCTGGAGCTGGTTG
CCCCTATGCAGGAAGACGGTTCTTCGCTCCTGAATGTCATCGACCGTACGGTAACGGCGATGGGTGGACGTATGCTCAGA
CGCTGGCTGGTCTTCCCGTTGAAGGACGTTAAACCAATCAACGAGCGTCTCGACATCGTGGAATATTTCTTCAAGGAACC
GGAATTCCGTCAGCTTCTCGATGACCAGCTGCATCGCATCAGCGACCTGGAGCGTATCATTTCCAAAGTAGCCGTGGGTA
GAGTTTCGCCTCGCGAAGTGGTTCAGCTGAAGAATGCACTTGAAGCCATCAAACCTATCAAGGTGGCATGCCAGCATGCT
ACGAACGAGGCTCTGAAGCGGGTAGGCGAGCAGCTGAACGTATGCGAGACCCTGAAAGACCGCATCGCCAGGGAAATACA
GCCCGATCCGCCACAGCTGGTCAATAAGGGTGATGTGATAGCCGACGGATTCAATGCTGAACTTGATGACCTTCGTGCCA
TCAGCCGCCACGGCAAGGATTATCTGCTCAAGATACAGGAAAGGGAGATAGAAAAGACAGGAATTTCGAGTCTGAAGGTA
GGTTACAATAATGTTTTCGGATACTATCTGGAGGTGAGAAATACCTTTAAGGATAAGGTGCCTGAGGAGTGGATACGCAA
GCAGACGCTAGCTCAGGCAGAGCGTTATATCACCCAGGAACTGAAGGAATATGAGGAAAAAATTCTCGGTGCTGATGAGA
AGATTCTTGTATTGGAAGCACAACTCTTCAACGAACTGATAGCTGCCATGCAGGAGTATATTCCGCAGATACAGATCAAT
GCCAACCTCATCGCCCGTATGGACTGTCTTTTGTCATTTGCAAAGATATCTGACGAGAACCGCTACGTGCGCCCTATCGT
CGATGATTCTGAGGTGCTTGACATCAAGCAGGGCAGGCATCCGGTGATTGAAACCCAACTGCCGCTGGGCGAACGCTATG
TACCTAACGATGTGCTGCTCGATACCGAGAAACAGCAGATCATGATGATTACCGGTCCTAACATGGCTGGTAAATCGGCT
CTGCTGCGCCAGACCGCCCTTATCGTGCTGCTGGCACAGGTAGGCTGTTTTGTGCCCGCAGAGAGCGCCCGAGTTGGATT
GGTGGATAAAATCTTTACACGTGTAGGTGCAAGCGACAATATATCGCTCGGCGAATCGACCTTCATGGTAGAGATGACCG
AGGCAGCAAACATCCTGAACAACGTTTCTCCGCGCTCGCTGGTGCTCTTTGATGAGCTGGGAAGAGGTACTTCTACCTAC
GATGGTATTTCCATTGCCTGGGCTATCGTGGAATATCTGCACGAACATAAGAAGGCGCAGGCGCGTACGCTCTTTGCTAC
CCACTATCATGAGCTCAACGAAATGGAGAAGAACTTCCCTCGCATCAAGAACTTCAATGTGAGTGTGAGAGAGGTGGACG
GAAAGGTAATCTTCCTGCGTAAACTGGAACCGGGAGGCAGTGAGCACTCTTTCGGTATCCATGTGGCAGAGATTGCCGGT
ATGCCTCGCAGCATCGTGAACCGTGCCAATGTGATTCTCAAACAGTTGGAGGATGACAATGCCGGGGTAGGTGGTGCCGG
TAAACCGAACGTACAGCACATCGATGAACCTAAGGATGGTGTGCAGCTCAGTTTCTTCCAGCTCGATGATCCTGTACTGA
CGCAGATACGTGATGAAATACTCGGGCTGGATGTGAACAATCTCACTCCGGTAGAGGCATTGAACAAGCTCAATGACATC
AAGAAGATTCTGCTGGGAAGATAA
>gene_id_83601
ATGGTCCAGATGGAAACAAGAAATTTAAGAAAAGTAAGACAGGGTGTTGTTATTAGCAACAAGATGGATAAAACCATTGT
TATTGCAGCTAAGTTCAAGGAGATGCACCCTATTTATGGTAAATTTGTCCAGAAGACAAAGAAGTACCATGCACATGACG
AGAATAATGAGGCTAACGTAGGTGATACAGTTATGATCATGGAGACTCGTCCTCTGTCTAAGACAAAGAGATGGAGATTA
GTACAAATTGTTGAAAAAGCTAAGTAA
>gene_id_80531
ATGAAGAAAATACTAGTCATGGCAGCAGCGATGCTGTTCAGCTTACAAGGCATTCATGCCCAAACCGACGTTACAGAAGA
AACAGATAACGATGATATCATCACCGTTACCGACAAAGACGGAAAGCAGGAGGAAATCGAAGTACCTGAGGGAATGGAAG
ATAACCTCGACAGCCTGCTCCACCTTTACAATGCACAGACTTACATGATGGCAGATACAACCTGCAAATACCGCGATGTA
AACCCTGTCTTCGAGAAGGAAGTGTATATCGACCGTCTGAAGAGAATGCCTACCATCATCGAAATGCCATACAATGAGGT
AGTACAGAAATTCATAGACCGTTACAGCGGTAAACTACGCCGTTCGGTAAGTTTTATGTTGGGAGCAAGTAACTTCTACA
TGCCTATCTTCGAAGAGGCATTAGAGGCTTACAACCTGCCACTGGAATTGAAATATCTGCCAGTTATCGAATCGGCACTC
AACCCTAAAGCTGTATCACGCGTTGGTGCCACAGGCTTATGGCAGTTTATGCTGCCTACCGGCAAGCGATATGGTCTGGA
GGTAAACTCACTCATCGACGAGCGCCGCGACCCGGTAAAAGCATCCTATGCAGCCGCTCACTATCTGAGCGACCTGTACA
AAATATTCGACGATTGGAGCCTCGTGATTGCAGCTTACAACTGCGGTCCAACCAATGTCAACAAGGCCATCCATCGTGCA
AAAGGCAACGCCGACTACTGGAACATCTATCCATATCTGCCAAAGGAAACACGTGGATATGTACCAGCTTTCATCGCTGC
CAACTACATCATGAACTACTACTGCGATCATAACATCTGCCCTATGGTAAGCGAACTGCCAGTAAAGACAGACACTATCG
TAGTATCAAAAGACATCCACCTGGAGCAGATTTCCAAAGTGCTGAACATCGACATCGAGCACCTCCGCAATCTGAATCCA
CAATATCGTCATGATATCATCAACGGTTTGAACCATCCGATGGCATTGCGTCTTCCATCTACCCTTATCGGTAGTTTCAT
CGACCAGCAGGACAGCATCTATGCTTACAGAGCTGATGAACTCTTCCTGAAGCGCGCTACCGTAGATGTCAATGATGCAC
AGCCAACCTATAGCCGTCCACGAAGCAGCTACAGTCGCCACAGCGCTTCTTCACGCAGCAAGAAGAGCAGCAAGAAGAGC
AGCAAGCGAGATAGAAACAGAAAACAAGGCAGCAAGAGTGTAACCATCAAGAATGGTGATACCCTTTCTGAAATAGCAGC
ACGCAACGGAACAACCGTTAAGAAACTGCGCAAACTGAACGGCATCAAGGGTAACAGTATCCGTGCCGGAAAGAAAATCA
AAGTGAAATAA
>gene_id_8640
ATGATGAAAGAGAAACTTTGGAATGCAAACTACATCAAGGTGATGACTACCAACTTTCTGTTGTATTTCGCCTTCTATCT
GCTCACACCTTTGCTCCCTCTCTATCTGAGCGAAAATTTTGGAGCCACGAAAGATGTGATTGGAATTGTGCTGAGCGGCT
ATACGGTTGCCGCCCTCATCATTCGTCCGTTCAGCGGATATGTGGTTGACAGCTTTTCGCGCAAGAAGGTTCTGATGGTC
TGTCTCTCGGCCTTCGCCATCTTCTTTGCCGGCTATATTGCAGCCAGCACGATCCTGATGTTTGCCATTTGCAGAACCCT
GCACGGAGGTCCGTTCGGAGCCGTAACGGTTGCCAACAGCACCTGCGCCATCGACGTTCTTCCGGCAAGTAGGAGAAATG
AAGGAATCGGACTCTACGGACTGAGCAACAATTTTGCCATGGCAATTGCTCCATCCATCGGAATCTATCTCCATAATGCG
GTAGACAGTTACATGATTCTCTTCTGGATAGCTTTCATCGTGGCGATTGCCTCAGTTGTGATTGCAGGAACCATCCGCCT
CCCCGAAAAGGAAATCGTTAAGAACAAGGAGAAGCTTTCTCTCGACCGCTTCTTCCTGACGCGTGCCTGGCTCCTTGCCA
TCAACATCGCCATGTTCGGTTTCTGCTGGGGCGTTCTGAGCAATTATCTCGCAATCTACAGCAAGGAGGAACTCGGAATT
ACGGGCGGAACGGGCACTTATTTTGCCCTTCTTTCCATGGGTCTGTTCCTGTCAAGATTGCAGGGAAGAAAAGCCTTGAG
CCAGGGCAAACTTACCCAGAATGCGGCCGAAGGAATGCTGCTTTCGCTTGTTGGTTTCATCATCTTTGTTGCCGTCAAGC
ACCCGGTAGCCTATTATCTTTCGGCTTGTCTCATCGGCCTGGGCAACGGTCATCTTTACCCAGCCTTCCTCAACATGTTT
ATTAATGTGGCTCGTCACAACCAGCGTGGAACGGCAAACAGCAGCATTCTTACAGGTTGGGATTTGGGCTTCGGAATCGG
CTGTCTGCTAGGCGGAGTTGTGGCAGAACATTTCGGTTACAACGGAACATTCTGGATGGTTGCTATAGAAAATGCAGCTT
CCGTTCTCCTCTTCTTCGCCGCTTCAAAACAATTCTTTGAGAAGAGACGTAGAGAATAG
>gene_id_35290
ATGAAAGATAAAGTAAATGCAATTCCCTTAATCGGTGAAATCATCAAAGAGGAATTAAACAAGCAAGGCAAGACCACAGT
ATGGCTTGCTGAGCAATTAGGCTGCCATCGTACTAATATATATAAGGTATACGGCAGAGCCACTATAGATACGGGTATGC
TTTACCATATCTGTCAGTTGCTGAACATTGATTTGTTTAAGGTTTATTCAGACGCTTTGCGTAAACGCAAGAAAAAGAAT
CAAGATTTAAACTAA
>gene_id_23852
ATGCAAAAGATTATTAGCATTAAAAATGGTGTTACCCGTATGCCTGAATGGCGTATGGCAGACCCCGTAAACTTCGAGGC
GTGCGATGGTGAACACATCGCTATCGTAGGTCCGAACGGTGGAGGAAAATCAATGTTTGTTGACATCATCGTAGGTCGCC
ACCCACTCCTGATGCACGACCCTGATTACGATTTCTCACCTAGTCAGAAGACAATGGTGAGCGACAACATCAAGTATATT
ACCTTCCGCGACACCTACGGAGGCGATAACGACCGCACTTATTTCCTGCAGCAGCGCTGGAACCAGCTCGAGATAGACGA
GAACACGCCTATCGTAAAGGACAAGCTGGAAGAAGCCTACCAGATGGCAGGCGAAGACACTCCGGAGCGCAGAGCCCTGC
AGCAGCACATCTACGAACTCTTCCACATGCAGCACCTGATGGACAAATACACCATCCTGCTCTCAAGTGGCGAGCTCCGC
AAGTTCAAACTTGCCTCTACCCTCTTCTCAGAGCCTCGCGTGCTCATCATGGACAATCCGTTTATCGGACTCGATGCTGA
AACCCGCGACCAGCTCAAGGAACTGCTCAAGACCCTCTCTTCAGAGCGAGCCCTGCAGATTATCCTCGTGCTGAGCAAGA
GCGATGATATTCCTGATTTCATCACCCACGTGGTAGAAGTAAAGGATATGAAGGTTCTGCCTAAGGTAACCCTCGCCGAA
TATCTTGCCGGCAGAGAATCCGCGCCTGCCCATGTACTGAGCCCGGAGCTGGAACAGGCCATCGTAGACCAGCCTTACAG
CGACCGCGAATATCACACCCAGGAAGTGGTGAAGATGAACAAGGTGCGCATTCAGTATGGCGAGCGAATCATCCTCAACG
ACCTCGACTGGACCGTGATGAACGGCGAACGATGGGCTTTGAGCGGACAGAACGGAGCCGGAAAAAGTACGCTCCTCAGT
CTGGTTTGTGCCGATAATCCGCAGAGTTATGCCTGCGACATCACCCTCTTCGACAATCCTCGAGGCAGCGGCGAAAGCAT
CTGGGACATCAAGAAACACATCGGCTACGTATCGCCTGAGCTTCACCGCTCTTACCAGCGCGACCTGCCAGCCATCCGCA
TCGTGGCAAGCGGCTTGATGGATTCCGTAGGCCTCTATGTAAAGCCGAAGGAAGAAGATATGGACAAGTGCCGCTTCTGG
ATGAAAGTCTTCGGACTGGAAGGTCTTGAAGACCGTGGTTTCCTGAAGCTCTCCAGCGGCGAACAGCGCCTCGTTCTCCT
GGCACGAGCCTTTGTCAAGGATCCGGAACTGCTGATTCTCGATGAACCGCTCCACGGACTCGACAACCGCAACCGCCGTC
TTGTAAAAGACGTCATCGAAGCCTTCTGTCGCCGCCAGAACAAAACCATGATTATGGTAACGCATTATAAGGAAGAATTG
CCAGCGTGCATCGACCACAGCATCTTCCTCTTGCGCCACACCAACGATTAA
>gene_id_5641
ATGGAAAAAATGAATGTTAAACCAGCAGAAGGTAAGCTGGGAATCTTGGTTGTTGGTTGTGGCGCAGTAGCTACTACCTT
CATGACCGGTGTTTTCATGACTCGTAAGGGACTTGCTAAGCCAGTAGGTTCAATGACTCAGTACGACAAGATTCGTGTTG
GCAAGGGTGCAGACAAGAAATATTTGCACTACAAGGACATCGTTCCTCTTGCAGACCTTAATGATATCGTATTCGGTACT
TGGGATGTTTATCCGCAGAATGCTTATCAGGCAGCTATGTATGCTGAGGTATTGAAGGAGAAAGATATCAATCCTGTACG
CGAGGAGTTGGAGAAGGTAGTACCAATGAAGGCTGCTTTCGACAAGAACTATGCAAAGCGTCTTGATGGCGATAATGTGA
AGGATTGCAAGACCCGCTGGGAGATGGTAGAGGCTCTTCGTCAGGATATCCGCGACTTCAAGGAGAAGAACGGTTGTGCC
CGTATCGTTGTTATCTGGGCAGCATCTACCGAAATCTACGTTCCTGTAGATATGGAGATTCATGGTACATTGGCAGCACT
TGAGGCTGCAATGAAGGCTGACGACCGCCAGCATGTAGCTCCATCCATGTGCTACGCTTATGCTGCTTTGACAGAGGGTG
CTCCTTTCATCATGGGTGCTCCTAATACAACTGTTGATATTCCTGCTATGTGGGAACTCGCAGAGAAGACCAAAATGCCT
ATCGCCGGTAAGGACTTCAAGACAGGCCAGACTCTTGTCAAGAGTGGCTTCGCTCCTATAATCGGTACCCGTTGTCTCGG
CTTGAATGGCTGGTTCTCTACCAATATTCTCGGCAATCGTGATGGTCTCGTTCTCGATGAACCAGCTAATTTCCATACCA
AGGAGGTTAGTAAACTCTCTACTCTTGAGACAATCCTGAAACCGGAAGCTCAGCCAGATCTCTATGGTCATGGTAACGAT
GAAGATACTCAGTACTATCACAAGGTACGTATCAACTATTATCCACCTCGTAACGATAACAAGGAGGGTTGGGATAATAT
CGATATCTTCGGCTGGATGGGTTACCCAATGCAGATTAAGATTAACTTCCTCTGCCGTGACTCTATCCTTGCTGCTCCAT
TGCTGCTCGACCTTACATTGTTGAGCGATCTTGCAGCTCGTGCAGGCCGTTTCGGAATCCAGCGTTTCTTGAGTTTCTTC
CTCAAGGCACCTATGCACGATTATACTAAGGGTGAAGAGCCTGTGAACCATCTCTACCAGCAGTACACGATGCTGAAGAA
TGCTATCCGTGAGATGGGTGGTTACGAGGCCGATGAGGAAATCGACTAA
>gene_id_22926
ATGAAGAAAGTTTTATCAGTATTAATGGTTGTAGCAGCCATGATGTTTGCTACAAATGCTAATGCCCAGATTAAGTTTGG
TTTGAAGGGCGGTTTGGATGTTACTAACATGTCTTTGAGTAACGATGTATTCGATGCATCTAACAAGACAGGTTTCTTTG
TTGGTCCAATGGTTAAGGTTACTATCCCTATTGTTGGCTTGAGTTTTGATGCTGCTGCCTTGTACGATCAGAAGGAAGCT
AAGGTGTCTGTAGATGATGCAGAGACTACAATGACTCAGAAATCTCTTAATATCCCAGTAAACGTACGTTATGGCTTCGG
TTTGAGCAGCTTGGCTAATGTTTTCGTTTTCGCTGGTCCACAGTGGGGTATCAACGTTGGTGACAAGAACTTCGAGTGGA
ATAAATCAGGCTGTTATTCTCTGAAGAAAACAAACTTCAGTGTAAACGTAGGTCTGGGTGTTACCCTGCTGAGCCATCTC
CAGCTCTCTGCAAACTATAACATCGCTTGCGGTAAGACTGCAGATGTTACCTGGGAGGAAACAGGCAAAAATATTGTAAA
TGGTAACAGTAAGAATAACAGTTGGCAGATTGCTTTGGGTTATTGGTTCTAA
>gene_id_10684
ATGAAGAAAATACTAGTCATGGCAGCAGCGATGCTGTTCAGCTTACAAGGCATTCATGCCCAAACCGACGTTACAGAAGA
AACAGATAACGATGATATCATCACCGTTACCGACAAAGACGGAAAGCAGGAGGAAATCGAAGTACCTGAGGGAATGGAAG
ATAACCTCGATAGCCTGCTCCACCTTTACAATGCACAGACTTACATGATGGCAGATACAACCTGCAAATACCGCGATGTA
AACCCTGTCTTCGAGAAGGAAGTGTATATCGACCGTCTGAAGAGAATGCCTACCATCATCGAAATGCCATACAATGAGGT
AGTACAGAAATTCATAGACCGATACAGCGGCAAACTACGCCGTTCGGTAAGTTTCATGTTGGGAGCAAGCAACTTCTACA
TGCCTATTTTCGAAGAGGCATTAGAGGCTTACAACCTGCCACTGGAACTGAAATATCTGCCAGTTATCGAATCGGCACTT
AACCCTAAAGCTGTATCACGCGTTGGTGCCACAGGTTTATGGCAGTTTATGCTGCCTACCGGCAAGCGATATGGACTGGA
AGTAAACTCACTCATCGATGAACGCCGCGACCCGGTAAAAGCATCCTATGCAGCCGCTCACTATCTGAGCGACCTGTACA
AAATATTCGACGATTGGAGCCTCGTGATTGCAGCTTACAACTGCGGTCCAACCAATGTCAACAAGGCCATCCATCGTGCA
AAAGGCAACGCCGACTACTGGAACATCTATCCATATCTGCCAAAGGAAACACGTGGATATGTACCAGCTTTCATTGCTGC
CAACTACATCATGAACTACTACTGCGATCATAACATCTGCCCTATGGTAAGCGAACTGCCAGTAAAGACAGACACTATCG
TAGTATCAAAAGATATCCACCTGGAGCAGATTTCCAAAGTGCTGAACATCAACATCGAGCACCTGCGCAATCTGAATCCA
CAGTATCGTCATGATATCATCAACGGATTGAACCATCCGATGGTATTGCGTCTTCCATCTACCCTCATCGGTAGTTTCAT
CGACCAGCAGGACAGCATCTGTGCTTACAGAGCCGACGAACTCTTCCAGAAGCGCGCTACAGTAGATGTCAACGATGCAC
AGCCTACCTATAGCCGCCCACGAAGCAGCTACAGTCGCCACAGTGCTTATTCACGCAGCAAGAAGAGCAGCAAACGAGGC
AAAAACAGAAAACAAGGCAGCAAGAGTGTTACCATCAAGAATGGTGATACCCTTTCTGAAATAGCAGCACGCCACGGAAC
AACCGTTAAGAAACTGCGCAAACTGAACGGCATCAAGGGTAACAGTATCCGTGCCGGAAAGAAAATCAAAGTGAAATAA
>gene_id_68670
ATGAATAGAAAAGTAGCTTTAATTACAGGTATTACAGGCCAGGATGGTTCATACTTGGCTGAATTATTGTTGGAAAAAGG
GTATGATGTTCACGGAACTATCCGCCGATCATCTACCGACTACCGCGAAAGAATTGCTCATTTGGAGGGTACACCTAACT
TCCATCTTCACTATGCTGACCTCGGTGACTCTATGAGTATCATCCAGGTAATGAACAAGGTGAAACCTACAGAGGTTTAC
AACCTTGCGGCTCAGAGCCACGTACAGGTGAGCTTCGACTCCCCTGAGTTTACAGCAGATGTAGATGCTACCGGTGTGCT
CCGTATTCTGGAGGCTATCCGCCAATGCGGTTTGGAGAAGACCTGCCGCATGTATCAGGCTTCAACATCTGAGCTCTACG
GTAAGGTAGAAGAGGTTCCTCAGAACGAGAACACTCCATTCCACCCTTATTCTCCATACGCTGTTGCCAAGCAGTATGGT
TTCTGGATTGTCAAGGAGTATCGTGAGGCTTATGATATGTTCTGCTGCTCTGGTATCCTCTTCAATCATGAGAGTGAACG
CCGTGGTGAGACTTTCGTTACCCGCAAGATTACTTTGGCTGCAGCCCGCATCAAGCAGGGCAAGCAAGACAAGCTTTATC
TCGGTAACCTGGATTCACTCCGCGACTGGGGTTATGCCAAGGATTATGTAGAGTGTATGTGGCTGATTCTCCAGGCTGAG
AAGCCAGAGGACTTCGTGATTGCAACAGGTAAGCAGCACTCTGTGCGTGAGTTCGCCCAGCTGGCCTTCCACTATGTAGG
AATCGAACTGAAGTGGGAAGGCAAGGAAGAGAACGAGAAGGGTATCTGCGTTGAGGGTCCTGAGGAACTCATCGGCAAGA
CACTCGTTGAGGTTTCTCCTGATTTCTACCGTCCTACCGACGTGGTGAACCTTTGGGGTGACCCAACAAAGGCTAAGGCT
AAGCTCAACTGGAATCCTAACACCACCTCTTTCGAGGATCTCGTAAAGATCATGGTAGAGAGCGATATGGCTAAGGTAGC
TGCTAAGGATGCCGGTCAGAAGGTTCGCTGCAATCTTGCAGAATATCTTGAGAAAGGTATTGTAAAGTAA
>gene_id_91791
ATGGATAAAGTAAGTTATGCTTTGGGCATCGGCATCGGTCGCCAGTTGGCTTCTATGGGTGCAGAGAGTTTGAATATTGA
TGATTTTGCACAGGCTGTAAAGGATGCCATCGCCGGTAAACTTCAGCTCGGCGAGCAGGAGGCTCAGGAGTTGGTACAGA
ACTTCTTTGCAGAGCAGGAGGCTAAGGCTCAGGCTGCTGCTGCCGAGAAGGGCAAGGTTGCTAAGGAAGCTGGTGAGAAG
TTCCTCGCCGAGAACGGCAAGAAGGATGGTATCATCACTACTAAGAGCGGTTTGCAGTATCAGGTTTTGCGTGAAGGTAA
TGGCAAGGCTCCTAAGGCTACCGATCAGGTTGAGTGCCACTATGAGGGAACGCTTATCGATGGTACTAAGTTTGATAGCT
CTTACGACCGTGGTCAGACTGCTACCTTCCCATTGAACCAGGTTATCGCTGGTTGGACAGAGGGTCTTCAGCTCATGACC
GAGGGTGCCAAGTTCCGTTTCTTCATCCCTTATCAGTTGGGTTATGGCGAGCGTGGTGCTGGTGCATCTATCCCTCCATT
CTCAGCATTGATTTTCGATGTAGAGCTCGTTGCCGTTAAGTAA
>gene_id_8427
ATGAATAAAGATAAAATATTAACACTGAAGAATGTTACTAAAAGTAGCATTTGGGAATTGCAGGAGAACGATGTGTTCCG
TCTTTGGGAAGCAGCAGAAAAGGATGCTGACCTCAAGGATTACCAGAACAAGTATATCGCAGTGATCCGCAGCGCATTCG
AAATGGAACCAGTGACGGTAGACCGTCCTGAAGTGATTGACAAACTGATGGCACGCGGCTTTAAGATTGGCACTTTCCGT
ATCAACGACAAGAAAGAAAAGTATGCCATCAAAAAGCGCCCTATCATGCGTGTTACTGATCTTACTTACGAAAATGTAAG
TCACATCACCGCCAATAAGCTCATCGAACTCTTGGAGCGCAACTTTGGTGGTGGCTGGGAGAGTCTGCCTCAGAGCATCC
AGGACATCATCGAAAGTAATTTCGACATCAGCACAACTACTCTTCCTGCTGACCGCCTGAAAAAGCCAGGAGGTCTGTAC
GAGAAAAAGCTCGCCGATGACTACGAAGTGCTCGTGGTACCAAAAGGTTCTTGGGTAGAAGCTATCTTTGCCAAGGAGAA
GCCAAAGGTAGAAAAGGTTCGCATGAGATTCGATGATGAGAATGATTTGAAACGCAACAACGACCTGCTCGACCCAGACG
AGGATGAAGACGAGGATGCACCAGAAATCGAGGATCACTACAACGATCCAGATGAGGATGACGATGCATTCGATGACGAC
AAGCTTACTGAGGAAAGCTACCGTACTACCTTCGAAGACCCGGAGAACCTCGGTCTTGATGATGCAGAAGACGTAGCCGA
CGATGATTATTAA
>gene_id_19954
ATGATGTTGTACAAACTTAAACTCGCTGCCTGTTTTGGCATTCCGGAAGCTTTCGGGACATGTATTATTAGTTTGGTAGA
CGAAGCCGAAAAAAGAGCTTTGTCTATTATGACTACTGAATATGTAGCAGAGCAGCTGAAGGCATGTAATTCGAAAACTT
CTGATTTTAAAAATGATGTGATCTCTGTACTTTGGACACTATTTGACAGGCTCAATGTTGACGATTTCTATCTCGAATTC
GATGCTACGCCAGAGAGGGGAGTATATGCTACTCTTGTGAATAAAATCACAAATGAACGTATGAGCATCAAGACTGACCA
GGCTGTGTTGCTGTCTGTGGCTGCGGATATAGAAATGTATACAACAGAGCTGGTTATAAAGGAAATTTCTACTCCTTTTA
ATAAAAATGATATGAGTTCGACTTCTTGTGCGGTACCTATTTCGGCTTTGCCAGACCAGATGCTTGAGAAGGCATTGGAT
TGTGCCATTAATGAAGAAGATTACGAAACAGCCTCAGCCATTCGCGATGAGATAGAGCGCCGCAAAGGCAAAAAAAGTGA
ATAA
>gene_id_19571
ATGACAGAAATCAATCAATATAGACAAGAACTGAAAGACAGAATTATCTCTTATGCGATGCCTGAATTCTATAAGCGTGG
TGTAAAAGCTGTTAAGATGGATGAAATCTCACAGGGACTTCATGTATCTAAGAGAACTGTGTACGAGATTTTTGGTGACA
AAGAAGAATTGTTGCTTGCTGGTATGATGCGTCAGCTAGAAGAAAATCGTTCGAAGTTAGAGAATTTCGCCAAGACCCAA
GCGAAGAATGTGATAGATATTATCAGCTATGTCTATAAATTGCAGATGGAGCGCAATGGGATGGTGGGCGTTCTTTTTTA
TGAGGAGGTTCATAAGATGCCTCGTGTAGTGAAATTCTTCCAGGAAAATCATGCTCATGAACGGGAGGAGAGTGTACGTT
TCTTTGAGGCTGGTGTAAAGGAGGGGCTTTTCCGTAAGGATGTAGACTTCAATGTTGTTATGGACGTAGGACATGTGATG
ATGGAGGAAATCATGCACCATCAGCTCTATCGTGTTCATTCGATGCAGGAGATATACGACAATTATATTTTGTGCCTGAT
TCGTGGATTCTGTACAGAGCGCGGCTTGGAGCAGCTTGACCGTGCTTTGAAAGAGTAG
>gene_id_5830
ATGGCACAAACAGACAGCACCCTATTCAAGGGGAAGATTACAAACAAAGAGTATGATGTCTATATGAATATAGACTTCTA
CCATAAGAACCTCAAGGTTCCAGGACAGGAACTGTTCGGTGAAATGCCTGGATATTTCGGTGACAGACGTGATAGTCGCA
AATGGCTGATTACAGATGCTGACATAGAAGGAAAGACCGCTCATCTATCCATTATCAATGATTACGGGAGCGAAGATCTT
ACTGCCGACCTCATAGCTTTGCCCGATGGTAGTTACGAGTTGCAGCAGAAAGAAGGAAGTAACCTGAAAATTGCCCGAAA
CCGGAAATGGGTAAAGATTCCTAAAAATCTGAAATTCACCAACAAGCAGTGA
>gene_id_91510
ATGAGACAACAAAATAGAAAAGGAAATTTTAATAAGCATACCAATAATGCTTATGGCTACGGAAACCCAAATGAATATGA
GCATTACAAGGTAGAAAAACCTGCTCCGTTGCTGGAATGGCTGATGGAGAATGTGAAGGGACCTAGCAAGACTAAGGTGA
AGCAGACTCTGCAGGGTAGGGGAATCAAGGTAAATGGCAAAACCATTACCCAGTTTGATTATGCCCTGAAGCCGGGTATG
AAGGTGAGTGTGAGCAAGACAAAGAAGAATCAGGAGGTATTTAAAAGCAGATACCTTAAGATTGTTTATGAAGACAGATA
TCTGATTGTTGTCGAGAAAAACATTGGTATATTGAGTATGGCAGCCGGTCATTCTACTTTGAATGTGAAAACGGTGCTTG
ATGATTATTTTCATAAGACTCGCCAGAACTGCCAGGCGCATGTAGTCCACCGACTGGATCGTGATACTTCGGGCTTGATG
ATTTATGCCAAGGATAAGCAGACGGAGTTGGCTTTGGAGGATGATTGGCATCATAATGTGTACGACCGTAGATATGTGGC
TCTGGTTTCCGGAGAGATGGAAGAAGATGAAGGTACCGTTGCCAACTGGCTGAAAGATAACAAGGCTTATATTACTTACA
GCAGTGATACGGATAATGGCGGCAAGTATGCTGTTACCCATTTCCATACATTAGAGCGTACAACGGCTCATTCTCTGGTG
GAGTTCAAACTCGAAACGGGCCGTAAGAATCAGATTCGTGTTCATACGGCTGATATGGGGCATCCGGTGTGTGGTGACAT
CAAGTATGGTAATGGTGATGATCCATGCCAGCGCTTGTGCCTGCATGCCTATGTGCTGTGTTTCTATCATCCCGTAACGC
ATCAGCCTATGGAATTTGAAACTCCGATACCGGCTGAATTCCGTAGGGCATTAAAAAATGATCGTTAA
>gene_id_37154
ATGTTGTTAGCACGTAGAAATAATGATTCAGATTGGTTGAGTAACTTCTTTGATGATACTTTATTCAATACCGAAGTAAT
GTCACGTATGAATGCTACTGCTCCTGCCATTAACATCAAGGAGACAGATAAGAATTACATCATGGAGGTTGCAGCTCCTG
GCTTGAAGAAAGAGTGGGTTCGTGTAAACATCGATAACGATGGTAATCTGAACATCGCCATCGAGAACAAGATGGAACAC
AAGGATGAAGACAAGCACGAGCACTATCTGCGTCGCGAATTCTCTTACAGCAACTACCAGCAGTGTTATACGCTGCCTGA
GGATGCTGATCGTGAGAAGATTTCAGCAAAGGTAGCTGATGGTATACTCGAGGTCGAGATTCCAAAGCTTACTCCTAAGG
AGGAAGCTAAGACTACAAAGAACATCGAAGTCAAATAA
>gene_id_30307
ATGACAGAAAATGAGATATCTTATAAGATCATTGGAGCTATTTATAAGGTTTATAATGAATTGGGACCAGGTTTACTTGA
GTCGGTTTATGAAGCAGCTCTGTGCTATCAGTTGCGCAAAGATGGACTTAGGGTAGAGAATCAGGTAAAGTTGGATGTCA
TGTATGATGGTAAGGTTTTGCCTGTAGATTTCCGTCTGGATATTCTTGTAGAAGATAAAGTCATAGTCGAACTGAAGTCT
GTGGCAGAAATGAAAGATGTCTTTCATAAGCAATTGCTTACGTATTTGCGTGTGGCGAAGAAGCATCTTGGAATATTGGT
CAATTTTTCCACCACAGATATACGAAAATCAATCTTCCGTAAAGTCAATGGATATACTTCCATCGATTGA
>gene_id_19609
ATGAACGTAAAGATAGAAGAAAGTTGGAGACAGCATATAGGAGAAGAGTTCGACAAGCAGTATTTTGTTGACCTCACAAA
CTTCGTGAAAGAGGAATACCTGCGTACGCCCTGTTATCCTCCTGGCCGCTTGATTTTCAATGCCTTCAATCTCTGTCCTT
TTGATGATGTGAAGGTAGTAATTATCGGACAGGATCCATACCATGAGCCGGGTCAGGCGATGGGACTGAGTTTCTCTGTG
CCGGACGGAATCACTTTCCCACCATCATTGATTAATATATTCAAGGAGATTCAGATGGATCTCGGTACTCCGATGCCAGC
CACGGGCGATTTAACCCGCTGGGCAAAGCAGGGAGTATTGTTGCTCAACGCCACGTTGACCGTTCGTGCCCATCAGGCTG
CGAGCCATCAGCGCAAAGGCTGGGAGGAGTTTACCGATGCTGCCATCAAGGCGCTCAGCAAGGATAAGGAGCACCTGGTG
TTTATCCTTTGGGGCGGTTATGCCCGGAGCAAGGCGAAGCTCATCGATACAAGCAAGCATCTGATATTGGAAAGCGTTCA
TCCTTCGCCATTATCAGCCAACAGAGGCGGATGGTTTGGCAATCATCATTTCTCCCGCTGCAATGCATATCTGCAGCAGA
ACGGAATTACGCCTATCCAATGGTAG
>gene_id_30854
ATGAGAAAAAGAATAAAGAATAATTATATTTTGGGAGCATGCGTCATCATCATGATGCTACTCTGTATTCTGAGTGTAAG
CCAGCCCATCCGCTTCCAGAAAGCCATGGCTAGCAGAGAAGCAGAGGTGAAGGAGAAACTGATGCAGATACGTCAGGCTG
AAGAGAAATACAAGGCGAAACACGGCGTATATACAGGCGATTTTCCGACACTGGTAAAAGGCAAGTTCTTACAGGAAGAT
GCCCAATACATTCCCTATGCCGATGGTAAGAAGTTTACACTTGCTGCCACGGTTATCGTAGGAAAAAGCGGTAAGCAGAT
TCCGGTGATGGAATGTGGGGCCGGTTATGAAACCTTCCTCGACGGACTCGATGAAGGTTCCATCCAGCAGAAGATAGAGG
AGGCCAACTATGCCGGCAACTATCCCGGACTCAAGATAGGCGATTTAACGACAGATAATAACAACGCAGGTAATTGGTAA
>gene_id_85066
ATGCAACATAGGTTTCTTGCGCTTTTAGCTATGCTGATGATTAGTCTGGTTTCACTTGCTTCACAGCCTCAGGGTAGAAA
ACATCATGATGGATTTAATCCTAAAAGGTTTCAGGCAGAACTAGAACAGTTTATTACGACTAATGCCTGTCTTACGCCGA
GAGAAGCTGCTAAATTCTTCCCGGTATATAGACAGATGGGTAAGAAAATGCGTATGATATTCGATGAAATGCGCCGATTC
CGTCATGTGAATCCGAATGATAATGAGGCATGTGCCGAAGCTATCAGGAGAAAGGATGAGTTGGATATTCAGCTGAAACA
GTTGCAGCAAGAGTATCATTCTAGATTTATGACCATCTTGCCACCTAATAAGGTGTTCAGTGTCATCAAGGCAGAGGAAC
GGTTCCATCGCCAGGCATTCAGACGGATGAAGAAATAA
>gene_id_14665
ATGATGTTGCCTTCTAATCCCGGACCAATCGGTGTCTTTGATTCTGGTTATGGCGGACTGACCATCCTGCATGGGTTGCG
CCAGACGATGCCTCAGTATGATTATATGTACTTGGGTGATAACGCTCGTGCTCCTTATGGCTCGCGTTCGTTTGAGGTGG
TTTATAAGTTCACACGCCAGGCTGTGCTTAAACTTTTCTCTATGGGGTGTCATCTCGTTATCCTGGGATGTAATACTGCT
TCGGCTAAGGCACTACGTTCTTTGCAGCAGCGCGATATTCCTGAGTTGGATCCCAGCAGAAGAGTTCTGGGTATTATCCG
CCCTACTGCCGAAGTAATTGGTACTATTACCAAGAGTAATCACGTGGGACTTTTGGCTACAGAAGGTACTATTAAAAGCC
AAAGTTATAATATGGAAATTTCGAAACTTTGGCCAGAGATTCAGGTGAGTGGCGTGGCTTGTCCGCTTTGGGCTGCCATC
GTGGAAGCCAATGAAGCAGATAGTCCGGGAGCTGATTATTTCGTAAAGAAACGCATCGACCAGCTGATGCTGAAGGACGC
TGATATTGATACCATTATTTTGGGTTGCACGCATTATCCGCTTCTTATGAGCAGCATTGTGAAGAATCTTCCTGATGGCG
TAAGAGTGGTTCCGCAAGGACAATATGTAGCAAACAGTCTGAAAGATTATCTGAACCGCCATCCGCAGATGGAACAGATG
ATAACCAAAACAGGCTCTTGCCGATATCTCACAACAGAGAGTGAGGATAAATTCAAGGAATCTGCACAGATTTTCCTTCA
TGAACAGGTGGAGGTTACACATGTAGATCTTGAATAG
>gene_id_12820
ATGCAAGAGAATTTAGTAATCGTCGAGAGCCCTGCGAAGGCTAAAAAGATCGAAGAGTTTTTAGGTAAGGACTATAAGGT
TATGTCTTCTTACGGTCATATCCGTGACCTGAAGAAGAAGGAACTTAGTATAAACGAGAAAACCATGGAACCTGATTATG
AGATTCCAGAGGAAAAGAAAAAACTCGTTACAGAATTGAAAACGAATGCGAAGAAAGCCAAGAAAATCTGGTTAGCATCC
GATGAGGACCGCGAGGGAGAAGCCATCAGCTGGCACCTTTGCGAAGTACTGGGATTGGATGAGGAGAAGACAAACCGTAT
TGTCTTCCACGAGATTACCAAACAGGCTATTCTTGACGCAATCAAGAACCCACGCCATCTGGACATGAACCTGGTGAATG
CCCAGCAGGCACGTCGTGTACTCGACCGACTGGTAGGTTTCAAGCTTTCTCCAATCTTGTGGAGAAAGGTTAAGCCAGCC
CTTTCTGCAGGTCGTGTACAGAGTGTTGCTGTCCGTCTGATAGTAGAACGTGAGCGTGAAATCCAGAAGTTCCAGAGTGT
TCCATACTATCGCGTTACCGCTATTTTCGCCCTGATCAGCGACAGCGGCAATGCAACAGAGGTAAAGGCAGAACTGGACC
AGCGTTTCAATACCCACGAAGAGGTTGAAGCTTTCCTTGAGAAGTGTAAAGACGCTAAATTTATGGTTGAATCTGTAACC
AAAAAGCCTTTAAAGCGTTCTCCTGCACCACCTTTCACTACTTCTACTCTGCAACAGGAGGCAGCACGCAAGCTTGGTTT
CACCGTTGTACAGACCATGATGATAGCCCAGAAACTTTACGAAAGCGGACGCATCACTTACATGCGAACCGATAGCGTAA
ACCTCTCTACGCTCTGTTCCAACGCCAGCAAAGATGAGATTATCAGAGAATATGGCAAGGAATACAGCCAGACTCGTGCC
TACCACACCAGTTCAAAGGGTGCACAGGAAGCGCACGAGGCTATCCGTCCTACATATATGAATGAACCAACCATCGAAGG
AACCGCTCAGGAGAAGCGCCTTTACGAACTCATCTGGAAGCGTACCATCGCATCTCAGATGGCTGACGCACAACTCGAAA
AGACAACCATCAACATCAATATCGGCAACACAAGCGAAAAGTTTGTTGCTACCGGCGAGGTTGTTTCATTCGATGGTTTC
CTCAAGGTTTATCTTGAGTCAACCGACGATGAAGAGCATGCTGAGGATTCTTCCCACATTCTTCCTGCCCTGAAAGAAGG
CGATGAATTGCAGCGCAGAGAAATCCTTGCTACAGAGAAGTATTCTCTGGCTCCTGCAAGATACACAGAGGCCAGTCTGG
TGAAGAAACTGGAAGATCTCGGCATCGGCCGTCCATCTACCTATGCTCCAACCATCAGTACCATCCAGCAGCGTCAATAC
GTGGTAAAGGGTGACAAGACGGGTGAAGAGCGCACATTTACCATAGATTCTCTGAAGGGCATCAAGATAACCCAGAAGTT
GAAGAAAGAGATGGCAGGCTCTGAAAAGGGCAAGCTTCTGCCTACTGATATCGGCATCGTAGTAAACGATTTCCTGATGG
AGAACTTCCCGAACATCATGAACTACAACTTTACGGCAGACGTAGAGAAGAAGTTTGATGATATTGCAGAAGGAAAGACC
GAATGGACCAACTGGATGAAGGATTTCGACAAGGGCTTTGAGCCTGAAGTGAAGGAAGTCCTGGAAGCCCGCAACCAGCA
CAAAGCCGGCGAGCGCAATCTCGGAAATGATCCAAAGACAGGAAAGCCAGTATTCGTCAAGATTGGCCGTTTTGGACCTG
TGGTACAGATTGGTTCTGCTGAGGATAAGGACAAGCCTCAGTTTGCCCAGTTGCCATCAGACAAGAGCATCGAAACCATC
ACCCTGGAAGAGGCTTTGGAACTCTTCAAGCTGCCAAGAGAACTCGGTGATTATGAAGGCATTACTGTAACAGTTGGCTC
TGGTCGCTACGGTCCTTACATCCTCCATAACCGCAAGTATGTTTCTATTCCAAAGGAGGATGATCCGCTGACCATCACAC
TGGATAGAGCCATCGAACTGATCAAGGAAAAGCGCGAAGCCGAAGAGAAGCGCCATCTCAAAGTTTTCGATGAGGACGAT
AAGATGGAAATTCTCAATGGCAAGTATGGTCCATACATTGCTTACGACGGCAAGAATTACCGCATTCCAAAGGCAAAACA
TGAGAGTGCAGAGGAGCTTACATACGAGGAGTGTATGGAAATTATCAAAGCTGCTCCAGAACCAAAGGCTAGAGGCAGAA
AGAAATCATAA
>gene_id_9683
ATGTGCCTTAACTCGCCATCACACGGATTAGCTTTGCTTAAAGCGGGTGCAAAATTACGAAAATTATTTGGAATGAGCAA
ACTTTTTGCCGAAAAACATGTTCTACATGCAGAAAAAATATTGAAAATACAATTTTTTGCTTAA
>gene_id_15564
ATGAAAACTGAGCATATCCTGGTAATTAGATTTTCAGCCATGGGCGATGTAGCCATGACCGTACCTGTAATTCAATCTTT
GGCCAAACAATACCCGAAAGTTAGAATTACTGTGCTCAGTCGTCCCTTTGCCCGTCCTTTCTTTGAAGACTTGGCTCCTA
ACGTTGGCTTTATGGAAGCTGATATAAAGGAGGAGTACAAAGGGGTGAAAGGACTCAACGCACTCTATCGCCGATTGATA
GCCAAACAGTTTACAGCAATTGCCGATTTACATAGCGTGCTGCGTTCCGATTATCTGCGTATGCGCTTCAACCTGGATAA
CTTCAAGGTTGCACATATTGACAAACATCGCAAGGGAAAACGCAAGCTGGTAGCTTCTAATGGTAAAAAACTTGTGCAGC
AACCTACATCGTTCCAAAACTATGCTGATGTTTTTGCACAACTTGGATATCCTATCCACATGGATTTCACATCTATCTAT
GGGGATGGAAAACAAGGAGATTTAAGTATCTTACCACAGGAGGTGTTCGGAGTAGGAGAGAACGCTATCTCACTAGAAGA
CAAGCACATAACAGAGCCGTGGATTGGTATTGCTCCCTTCGCTGCACACGAGGGAAAAATATATCCGATACAACTGATGG
AAAAAGTTATCCAGCGACTTATCCACAATCATCCACACGCTCATATCTTCCTTTTCGGTGGAGGTAAAGACGAAACACCA
GTGATGAACGACTGGGCTGAGAAGTATCCACAGCTCATTAACGCTTCTTCTCATCTTAACGGATTGAAACAGGAACTCAT
CCTGATTAGTCATCTGCACGTTATGGTGAGCATGGATAGTGCCAATATGCACTTGGCATCGCTTGTAAACACTCCTGTAG
TAAGCATCTGGGGAGCTACCCATCCATACGCAGGTTTCATGGGCTGGCATCAGGATCCTGCCAATGCCGTACAGCTTGAC
TTACCTTGCCGCCCTTGCAGTATCTATGGTAACAAGCCTTGCGCTAGGGGAGACTTCGCATGTATGAAGAATATCTCTCC
TGAACTGGTAACAGAAAAAATTGATTCTGTTTTGAACAAAAGATAG
>gene_id_16576
ATGCTTACCTTTGCATCGTTCAAAAGAACAAATGATTGTTTTACAGATTTTAAAAAAGCAAAGAAAATGAAGAAATTAGT
TTTTATGTTCGTAGCTATCGCAGCTATCTCTTTCGCATCATGTGGTAACAAAACAGCTCAGAACACAGCTTCTGCTGATT
CTGACACAGCTCAGGTAGATACAACTGCTGCTGACACTGCTGCTGCTGATACAGCTGCTGCTGATTCTGCTAAGTAA
>gene_id_91581
ATGCCAAAGGAATTTATTGTAGCTATCGAACTTGGCTCATCTAAGATGACAGGTATAGCAGGTCAGAAGAATTTGGACGG
CAGCATCACCGTACTTGCCACCGTAGAGGAAGATTCATCTTCTTGCATCAGAAAGGGTGTGATCTATAACATTGACAAAA
CCTGCCAATGCTTGACCAACATCATCAAGAAGTTGAAGAATATACTGAAACAGGATATTACCCAGGTCTATGTAGGCGTG
GGCGGTCGCTCTATACGCAGTATCAAGAACGTCATTGTCAAGGATCTCCCAGGTAACACCATCATCTCACAAGAGATGAT
CAATGAACTGATGGATATCAACCGCAACATGACCTATCCGGACCAGGAAATCCTGGATGCTGCAACTCAGGAATACAAGA
TAGACAACCAATACCAGATAGACCCTGTAGGAATACAGTGTAACCATCTGGAAGGCATCTTCCTGAATATACTTTGGCGC
AAGAACTTCTATAACAATATCAATACCTGTTTTGAAAATGCCAACATTCCTATTGCAGAAATGTACCTGGCTCCTTTAGC
TATGGCTGACAGCGTTTTGACAGACTCAGAAAAGCGTGCAGGCTGTATGCTTGTTGACTTGGGTGCCGATACGACAACCG
TTTCTGTATATTATAAAGGTATACTTCGTCATCTCTCTGTCATCCCATTGGGCGGCGGCAACGTGACCAAAGACTTAACT
TGTCTTCAGATTGAAGAGCCTGATGCAGAAAAGATGAAACTCAAGTATGCCAAGGCTTATACCGATATCAACAATATCGA
CCCGACCCTGAACTACCCTATCGACAAGGATAGAGTGGTTGAAAGCAAGAAGTTCATCGAAATCGTAGAAGCACGCGTAG
AGGAAATCGTAGAAAACGCATGGTTCCAGATTCCTGTGGAATTCTCAGATAAGCTGTTGGGGGGTATCATCCTTACAGGT
GGCGGCAGCAACATGCCAGAAATCGATAAGGTTTTCAAGACACATACCCACATCGACAAAGTACGCATTGCCAAGTTTGT
TTCTCAAACAGTCAACTCCAAGGATCCTAAGATTACCAATCACGATGGTACAATGAACACCGTATTGGGACTCCTGGCAA
AGGGAGACATGAACTGTGCAGGTGACGAAATCGGCACTGATCTCTTCAGCAATTCTGCAGAAAAGCCAGTAGCAGCCGAG
CAGCACAAGGCTCCTAGAAACCCTAACGAGACTGCCGGCAAGGGCGTTGTTCTTACTGCGGCAGAAAAAGCGGCTGCTGA
CGAGGCTGCCCGCAAGCAAAAAGAACTGGAAGAAGCTGAGGCAAGACTTCTGGCAGAAAAAAAAGCCGAAGAAGAAGAAA
AGAGACGCAAAGAAAACAGTCTCATCCATAAAATGATGAGAGGTTTCAAGAAGTTTGTGAAAGATACCATTTCTGAAGAA
GAATAA
>gene_id_31749
ATGGTCGGCGTGGTCATGGGTGATGAGGACGTGATGCACATCCTCGAAGCGAAGTCCATAGTTATGGAAATGCTTCTTCA
ATATTCTTATTCCTACTCCTACGTCTATCAGTATCGAATCCGTATCAGTGTAAAGATAATAGCAATTGCCACTACTTCCA
CTGCCAAAGGATATAAATTTCAGCATTTTAATTGTTATTTTCCATGCAAAGTTAGCAAAAAAGATTCTTATTACAAAGTT
TTTTACTATCTTTGTGCCGAAATATCGCAAAAAAATAGAATTTTTAAGATTTGA
>gene_id_36040
ATGAGAATCATAACAGGACAATATAAGGGACGCCATTTCGACATTCCACGTTCGTTTAAGGCGCGTCCGACAACAGATTT
TGCAAAGGAGAACATCTTTAATGTTCTGCAGGGATATATTGATTTCGAAGATACCTCTGCCCTCGACCTTTTTGCCGGTA
CGGGCAGCATTTCGCTCGAACTGGTATCACGAGGCTGCAGCCGGGTAGTCAGCGTAGAGGCCGACCGCGATCATGCCAAC
TTCATACGCCAATGTTTTCAGAAGTTAGGCGAAGACAAGGATATTCTGATTCGTGGTGATGTATTCCGTTTTCTGAAGAC
CTGCAAGCAGAAGTTTGACTTTATCTTTGCCGATCCTCCATACGCTCTGAAGGAGTTGCCGCAGATTCCAGACCTCGTTC
TGAATGGCGACTATCTCAACGAAGGAGGCATCTTCGTCTTTGAGCATGGCAAAGACTATGATTTCTCCGAGCATCCACGA
TTCCTGGAACACAGAAGTTACGGAAGCGTAAACTTCTCAATATTCAGATAG
>gene_id_9306
ATGTTAGAAGAATTAAAAGAAAAAGTGTTCAAGGCAAACCTTGATCTCGTTAAGCACAACCTCGTGCTCTTTACATGGGG
TAATGTGAGTGGTATCGACCGCGAGAAAGGTCTGGTTGTCATCAAACCATCAGGCGTCGATTATGACACCATGAAGGCTA
GCGATATGGTAGTGGTAGACTTGGAAACAGGTAAGGTAGTAGAAGGCGATCTGAATCCATCATCTGATACACCAACCCAC
TTGGTTCTCTACCGCGCATTCCCAGAGTTGGGTGGCGTAGTTCATACTCACTCTACTTATGCTACCGCTTGGGCACAGGC
TGGCTTGGACATCCCTAATATTGGTACAACTCATGCTGATTACTTCCACGATTGCATCCCTTGCACTGATGCGATGACAG
AGGATATGATGGCAGAATATGAGCACAACACAGGTGTTGTCATCGTTGACCGTTTCAAGAAAGATAACATCAACCCAGTT
CATACTCCTGGCGTATTGGTTAAGAACCATGGTCCTTTTACATGGGGTAAGGATGCTGACCAGGCTGTTTATCACGCAGT
AGTAGCTGAACAGGTAGCAAAGATGGCTTTCATCTCATTCTCTGTTAATCCAAACACCACCATGAACCCATTGCTCGTAG
AGAAGCACTTCAACCGCAAGCACGGTCCTAACGCTTACTACGGACAGAAAAAGCACTAA
>gene_id_11742
ATGTCAAAACAAATTTTAGATTCATTAGATAGGCAGATTCTGAAGCTGATTTCTCAGGATGCCCGTATTCCATTTTTGGA
AGTGGCACGCGCTTGCAACGTGAGCGGTGCTGCCATTCATCAGCGTGTTGCTAAACTTACAAATCTTGGTATCATCAAGG
GTTCACAATTCATCATTGACCCAGAAAAGATAGGTTACGAAACTTGTGCTTATATGGGACTCTATCTGAAGGAGCCTGAG
AAGTTTGACCAGGTTGTAGAGGAGTTGAAGAAGATTCCTGAGGTTGTAGAGTGTCACTATACTACAGGCGGCTTTGATAT
GTTTATAAAGATTTACGCGCTGAACAACCACCATCTCCTGGAAATCATCCATGATAAGTTGCAGCCATTGGGATTGTCTC
GCAGCGAGACCATCATCTCTTTCAATGCATCTATCAATCGTCAGCTTTCTATGCAGGACCTCAAGAGTTTCAACGATGAT
GAAGAGGAAACTGATGAGGAGGCTGCAGCAGAGAAATAA
>gene_id_37683
ATGGAAGAGAAAATTAAAATCTTGCTTTGCGAGGACGATGAAAATTTAGGTATGTTGCTTCGCGAATATTTGCAGGCAAA
GGGATTTACTACAGTTCTGTGCCCTGATGGCGAGGTAGGTTATAAGGAATTCAATAAGAATAAGTTTGATATTGCAGTAC
TCGACGTGATGATGCCAAAGAAGGACGGCTTTACCCTGGCACAGGAAATTCGTCAGACCAATGCCGACCTCCCAATCATC
TTCCTTACTGCCAAGACATTGAAGGAAGATATCCTTGAAGGTTTCAAGATTGGTGCTGATGATTATATCACCAAGCCATT
CTCTATGGAAGAATTGGTATTCCGTGTAGAGGCTATTCTCCGCCGCGTACGTGGCAAGAAGAGCAAGGAGTCTACCATGT
ATCACATTGGTGACTTTACCTTCGATACACAGAAGCAGCTTCTTACCATTGGTGAAAAGCAGACCAAGCTTACCACCAAG
GAGAATGAACTTCTTGCTTTGCTCTGTGCTCACTCTAATGAAATTCTGCAGCGCGATTTTGCTCTGAAGACCATCTGGAT
TGATGACAATTACTTCAATGCACGCTCAATGGATGTTTATATTACCAAACTCCGTAAGCATTTGAAGGACGATCCTCAGA
TTGAAATCATCAATATCCATGGTAAGGGATACAAACTGATAGTTCCTAACGAAGATTAA
>gene_id_19206
ATGTCTAGAATAGGAAAATTGCCAATTAGTATCCCTGCAGGTGTTACTGTAAATTATGATGAGGCTTCTCATGTTTGTAC
AGTAAAGGGCCCTAAGGGTGAACTTTCTCAGTGGATTGATCCATCTATCAAGTTTAATAATGCAGATGGTCAGATTAGCT
TTGAAATCGATGAAAATAGTCCTGTAAATATTAAGCAGAAGCAGGCTTTCCACGGTTTGTATCGCTCTCTCGTTAACAAC
ATGGTTGTTGGTGTAAGCGCTGGTTATACAAAGGTTTTGGAATTGGTAGGTGTTGGTTATCGTGTTTCTAACCAGGGTAA
TATCATTGAGTTTGCTTTGGGTTACACTCACCCTATTTTCATCCAGTTGCCTAAGGAGATTAAGGTTGAGACTAAGTCTG
AAAGAAACCAGAACCCAATCTTGACATTGGAGTCTTGCGACAAGCAGTTGTTGGGACTCGTTTGTGCAAAAATTCGTTCT
TTCCGCAAGCCTGAGCCTTATAAAGGTAAGGGTATTCTCTTTAAGGGTGAAGTTATTCGCAGAAAGTCTGGTAAGAGTGC
TTCAGCTAAGTAA
>gene_id_64130
ATGACATTAAAAGCAGCAAGGATGTATTCTTTGCTGCTTTTTGTTGTTTATAACGCCCCTTCCTTTTCTGAGATTGCTCT
TTTGGGAACAAAGATGTTTTGTTTTTATATCATAAAATTAGGTGGTGAGAGTGCAAAAACTTTCCTTTTTATTTTGTTCT
TCCCCCAAATACTTGTATCTTTGCACCAAAAAATAATATATGACTTCATCAGAGTTTATAAATAA
>gene_id_6761
ATGAAGTATTGGTTTATATTTTGCAAGACTGATCTCTTGCTCGAAAAGAAAGAAGACGGAACCTATACGATTCCTTGTTC
AGAAGAGAGTCCAATCCCAACAAAGCCTTGGACTCACATTCTCAACATTACCCCGATGGAAGACGGAACAGAGGTGAAGA
CCTTCACCATTCCTGAGCCCGTTACCGGCAATCCGAAGTACGAAATGTGCGGTTTGCGCCCTAGTTTCTACAAACTCTCT
CCTGCCCTTTACCAGAAAGCAGGAAAGTGTCAGGAGCTCAACTATTGGGACATGAATACCCAATTCTGCGGCGTTTGCGG
AGCTCCGATGAAAATGGCAACCGACATCAGTAAGAAATGTACAGAATGCGGCAAACAGGTCTGGCCTTCGCTTGCCACAG
CCATCATCGTTCTGATTAAGAAAGATGATCAGGTCTTGCTGGTACACGCTCGCAATTTCAAGGGAAATTTCGACAGTCTC
GTGGCTGGTTTCGTTGAGACTGGCGAGAATTTGGAAGAGGCGGTTCATCGTGAAGTAATGGAAGAAACCGGTCTGACTAT
CAAGAACTTGAAATATTTCAGTTCCCAGCCTTGGCCTTATCCGAGCGGTCTGATGATTGGCTTCTCGGCAGAATATGTAG
ATGGAGAAATTCATCTTCAGAAAGAAGAACTCTCTCGTGGTAAATGGTTCACGAAAGAGAATCTCCCTATTCTCCCAGAG
AAACTTTCCATCGCCCGAAAACTCATCGACGCCTGGCTGGCGGACAAACTCTAA
>gene_id_3182
ATGTTAGTAAAGACATATTGTGCAGCAGTTAACGGACTAGAAGTAACTACTGTAACCGTAGAAGTAAGCCTCAACAGAGG
CGTCATGTACCACCTCACAGGCTTAGGCGACGAGGCGGTCAAGGAGAGCCGTAACCGAATTTCAGCAGCTCTCCAGTATA
GCGGCTTCAAATTTCCGATAGCCGACATCACTATCAATCTGGCTCCAGCTGACCTCAGGAAAGAGGGCAGCAGTTTCGAC
TTGCCGCTTGCAATCGGACTTCTAGGTGCCAACAACAACATTCCCGAAGATCATCTGAAAGAGTACATGATGGTAGGCGA
GCTGAGCCTTGACGGTACGCTCCAGCCTATCAAAGGTGCCCTACCGATAGCCATCAGAGCAAGAGCAGAGCACTTTAAGG
GACTGATTGTGCCGGAACAGAACGCTCGGGAAGCGGCTGTCGTAAACAATCTTGAGGTTTACGGCATGAAAACGCTTTTC
GAAGTCATACAATTCATGAGCGACAGAAGCAATCCTTCTCCTACAATCGTTGACACCCGCAAGGAATTTTACGAAAACCA
GACACATTGTGAATACGATTATGCCGACGTCCGCGGTCAGGAGAACGTGAAAAGAGCGCTCGAAGTGGCTGCGGCTGGCG
GACACAACCTGATTATGGTAGGTCCTCCAGGTTCCGGAAAGTCGATGATGGCAAAACGTTTGCCGTCTATTCTTCCTCCT
CTCACGCTATCTGAGAGTCTGGAAACAACACAGATTCACTCCATTGCAGGCAAACTGGGCAAGAATGTATCACTCATTTC
CCAACGCCCGTTCCGGTCTCCTCACCATACCATCTCTCAAGTGGCTCTGGTAGGCGGTGGAACTTCACCACAACCGGGAG
AAATATCGCTCGCCCATAATGGCGTTCTGTTCTGCGATGAACTTCCGGAGTTCAATAAAACCACTCTGGAAGTACTCCGC
CAGCCATTGGAAGACCGCCACATCAACATCAGCAGAGCGAAATATTCTACAGATTATCCATGTTCATTCATGTTTGTGGC
AAGTATGAACCCTTGTCCATGCGGATATTATGGTGATCCGACACATCGCTGTGTCTGCACGCCAGGCCAGATTCAAAGAT
ACATGAACAAGATTTCGGGACCGTTACTCGACCGCATCGACATCCAATGCGAAATCAGTCCCGTTCCTTTCCAGGACATA
TCGAAGGCAGCACCAGGTGAGCCAAGTGCCAAGATCAGAGAAAGAGTCATCAAGGCAAGAGAAGTTCAAGCCGAAAGATT
TAAAGATTATAAAGGCATCCATTGCAACGCCCAGATGACCGAAAGAATGATTCATCAGTTTGCCGAACCCGACGAACAAG
GTATCGAACTGCTCCGAATGGCAATGGAGAAGCTTTCTTTGTCAGCCAGAGCTTACAACAGAATCCTGAAAGTGGCACGA
ACCATTGCTGATTTGGCAGGAAGTGAACAGATTAAGCCTGACCATATAGCAGAAGCCGTGGGATACAGAACCCTCGACAG
AGGCGATTGGGCAGAAAGAGGACATTTATAA
>gene_id_92943
GTGGATAGAAAAGAAGACGGTCTTCAGGCATTAGGTGCCAAGACTACATATAGAATGGATTATGCGCCAGAGGTGCTCGA
AACTTTCGTGAACAAGCATCCTGGCAATGATTACTGGGTACGTTTCAACTGCCCTGAGTTTACATCGCTCTGCCCTATTA
CGGGACAGCCAGATTTCGCAGAGATTCGCATCAGCTATATTCCTGACGTAAAGATGGTAGAGAGCAAGAGTCTGAAACTT
TATCTCTTCAGTTTCCGCAACCATGGCGATTTCCATGAAGACTGCGTAAACATCATCATGAAGGATCTCATCAAACTGAT
GGACCCTAAATATATAGAGGTAACAGGCATCTTTACTCCTCGTGGCGGCATCAGCATCTGGCCGTATGCCAACTATGGCA
AGCCAGGCACCAAATACGAGAAACTGGCAGAGCAGAGATTCGCTACTCACGAATAA
>gene_id_33591
ATGAAAGTATATTTGTTCATTTCCAACCATAAGAAGTTGCTGAAGATGTATCTTCCATACATCGAAGCCTTGAATAAACA
GCTCGACATCACCAACAGTCTGGTTGATGCCGACATTGTGTTGGTTATAGGAGCATGGACATGGCAGGGAGCCCAGATAG
CCAAGAAAGCAAAGCAGATGGACATTCCCTACATCGTTTGTCCACTAGGCGATATTTCTGAGAGAAACTGCAAGAACCCT
TACTTGAAGCGTTCACTGCAACAGTCTATGTATCAGAAAGCCATGTACGCCAAAGCCAACCTCATAGTAGCTACTACCCC
TATGGAGAAAAACTATCTGGAAAAGAAAGGTTGGAACAAGCGCATCGCCCTGATTCGCTATGCAGGCTACAGTCATCTTA
CCAACACTGAAGCCATGATGCAAAACTGGCAGGAGACGGATGAGGAGACGCTGGCAGTCTTCGAGCAGCAAAAGGCAGAA
GCCATCGCTGCCCAAACCAAACAGGCAATCATCGCACAGATTATGCAGATAAAAAGCCGCATGCCGCATCAGAATATTCC
GCAAAAATATCTTGACGATTTACACACTCTCCTCTATGCTGATGATTATGATGAGGATGCTATCAAGCAAGAACTGGCAG
AGAAGAAACTCTCTTCCTATGCCGCCTCCGTTTTCCAGACCATGACAGATAAAACAGGACTCACAGAAGGCTTCATGCCG
ATTCCTGCCAAAAAGGGCAGAAAGAGTAAAGAGATTCTGAAATTTGTGAAATAA
>gene_id_7078
ATGTTGCTCGGCCTCTGGTTGGCACGCAACGACAAGCAGGTTCGTGGTGTGATGGTAGCAGGTGCCAGCGTATTGCTCGG
TCTCTCCATCTATTTGGTGTTTGCATTTCTCGAAGCTCGTGAGACAATGCCAGCCGACCAAGCTCCGATGCTCTTCACCT
ACTGTGTGCCTTGGTTTGAACCATTGCACATCAACTATTCACTCGGTGTGGATGGTATTTCAGTGGTGATGATTCTCCTG
ACTTCTATCATCGTGTTCACCGGTACATTTGCTTCCTGGCAGATGGAACCAATGAAGAAGGAATACTTCCTCTGGTTCAC
GCTCCTGAGCATCGGTGTATATGGCTTCTTCATCTCTATCGACATGTTTACCATGTTCATGTTCTATGAGGTTGCGCTGA
TTCCTATGTACCTCCTCATCGGTGTATGGGGTAGTGGTGCAAAGGAGTATTCAGCCATGAAGTTGACTTTGATGTTGATG
GGTGGTTCAGCCCTTTTGGTTATCGGTATCCTGGGAATCTACTTCTACAGTGGTGCTCAGACCTTCGAAATCCTCGATAT
CGCTCACCACACCAATGGTGCTCATGCGATTCCAGAGAGTGTGCAGAACGTGTTCTTCCCATTGCTCTTCATCGGTTTCG
GTATCCTCGGTGCGCTGTTCCCATTCCACACATGGTCTCCTGATGGTCACGCCAGTGCGCCAACAGCCGTATCTATGTTG
CACGCCGGTGTATTGATGAAGCTTGGTGGTTACGGTTGCTTCCGTATCGCCATGTTCCTCTTGCCAGCTGCTACTCACGG
CTTCTGGATCAAGGTGTTCCTCGTGCTGACTACTATCTCTATCGTATATGGTGCTTTGTCAGCATGTGTACAGACCGACT
TGAAGTACATCAACGCTTACTCATCAGTTTCTCACTGTGGTATGGTGCTCTTCGCTCTCTGTATGATGACCGAGACTGCT
GCTACTGGTGCAATCCTCCAGATGTTGTCTCACGGTTTGATGACCGCCCTCTTCTTCGCCGTTATCGGTATGATTTATCA
TCAGGCTGGTACACGTGACGTACGTTATCTGGGTGGTTTGATGAAGATTATTCCATTCCTCTCTGTAGGTTATGCAGTAG
CTGGTTTGGCTAACCTCGGTTTGCCAGGTTTCTCAGGTTTCGTAGCCGAGATGACCATCTTCGTGGGTTCTTTCCAAAAT
GCAGATACATTCCATCGCGTATGTACCATCATCGCATGTACCTCAATCGTTGTAACAGCGGTTTACATCTTGCGTTGTGT
AGGTAAGATCCTTTATCAGAAGGTTCCTAATCCAAAGTTGGAGAAGCTTCACGATGCTACCTGGGACGAGCGTATCGCTG
TAGCAGGTCTTATCGCCTGCGTTGCAGGTCTCGGTATGTTCCCACTCTGGGCAGAGGAGATTATCATGGACGCTGTCGGT
CCTATCTTTAGTGTAATCATGTAA
>gene_id_20074
ATGGGATTATTAAGTGGTAAAACAGCCCTTGTAACAGGTGCTGCTCGCGGCATCGGTAAGGCTGTCGCTATGAAGTTCGC
CTCTGAGGGCGCTAACATCGCATTTACAGACCTCGTACTCAACGACGATATGGCTGCCGGTTTGGAAGCTACTCGTAAGG
AGATTGAGGCTCTTGGTGTAACCTGTCGTGCTTATGCTGGTAATGCAGCAGATTTCGAGGAGACACAGAAGACTGTTAAG
CAGATTCATGAGGACTTCGGTTCTATCGATATCCTGGTTAACAATGCAGGTATCACTAAGGACGGTTTGATGCTCCGTAT
GAGCGAGGCTCAGTGGGATGCTGTTTTGAATGTAAACTTGAAGTCAGCTTTCAACTTCATTCATGCTTGCTCTCCAATCA
TGCTTCGTCAGCGTGGTGGTTCTATCATCAACATGGCTTCTGTAGTAGGTGTTCATGGTAATGCAGGTCAGTGCAACTAT
GCAGCTTCTAAGGCTGGTATGATTGCTTTGGCTAAGTCTATCGCTCAGGAGTTGGGTCCTAAGGGCGTACGCGCCAATGC
TGTAGCTCCTGGTTTCATCGAGACTGCAATGACTGCACAGTTGCCTGAGGAAATCCGCAAGGACTGGATGCAGAAGATTC
CATTGCGTCGTGGTGGTCAGACAGAGGATATCGCAAATGTTTGCCTCTTCCTCGCTTCCGACTTGTCTAGCTATGTTAGC
GGTCAGGTTATTCAGATCGACGGTGGTATGAACATGTAA
>gene_id_71962
ATGGCAGATAATTTTTTGGAGCGTCATCGCGAAGAATACGAAATACGCAAGGCTGCATGGCTCAAGAAGAAGAAACTATT
CATGAAGTCAGGCAAGAAACAGAAGCCCCAGACACAGATGCCACGTCCTGAAGACGAAGCGTTATAA
>gene_id_10067
ATGAAAGAACCGAATATTCGATTACGTGCTTTAGAGTTGGAAGATCTTGATTTTCTCTACCAGATAGAGAATGATGATCG
GCTTTGGGAACTGGGTGTTTCCAATGTTCCATATTCGCGCCGGGTGCTGCTCGACTATATAACCAGTGCTTCGGCAGATA
TTTATGTAGACAATCAGGTGCGCCTGATAGTAGAGAATGAGCAGAATGAGCAGGTGGGCATCCTGGATCTTACAGATTTT
GATCCCCGTCATCACCGTGCCGAACTCGGAATTGTCATCAAAAAGGAGTTTCAGGGGCAGGGTTACGCGAAGGCTTCTGT
GTCACGCTTGTTGCAATATGCTCGGAATGTACTTCATCTTCAGCAGATTTATGCTATTGTAGGTATCAGAAACCAAAAAG
CGGCTAAAATGCTGCAATCTGTTGGATTTGAGGGGAATAATGTCCTGAAACAATGGCTTTGTAGCCAAGTTGGATATGAG
GATGCGATGTTTTTTCAATATTTTCTGTAA
>gene_id_74259
ATGAGTAATAAAAAAGGTTTGCTGGCGTTGTCGCCATTATTTTTGCTGATTGTCCTCATCGTGGCTTTTACCGTATATTC
GGTAGACAGCAGCCATCAGGACACCAGCCTCTCGCTCACAGTAGCGTTCATGATTTCGAGCATTTATGCCGTGGCTATTT
CCGGCGGAATGCCTGTCAGGAAACGAGTGGACACATACAGCAAGGGTGCCGGCGCCAACAACCTGATGCTCATGCTCTGG
ATTTACGTGCTGGCTGGCTCGTTTGCCGCATCAGCCAAGGCGATGGGAGCCGTTGATGCAACCGTCAACCTGGCGCTCAG
CATCCTGCCAGCCAGCATGATTCTGCCAGGACTCTTCCTGGCTGCCTGCTTTATCTCCGTATCTATCGGAACAAGTGTGG
GAACCGTAGTGGCTCTGGTTCCGATAGCCGCCGGACTGGCCCACTCGATGGATGCTAACGTAGGCATGATGACCGCCATC
ATCGTAGGTGGCGCTTATTTCGGCGACAACCTCTCGTTCATCTCCGATACGACGGTTGTTGCTACGCAGACGCAGAACTG
CAAGATGAGCGATAAGTTCAAGGTCAACTCCATGATTGTGGTTCCGGCCGCCGTACTCGTGCTCATCGCCTATTCTGTCA
TGGGAGTCGGTCTTCAGGCCCCAACCCACATCAACGAGGTAGAATACATGAAAGTATTGCCTTACCTCACCGTCCTCGTT
ACCGCTATTGCCGGCATGAATGTAATGGCTGTTCTCACTCTGGGCACCCTACTCTGTGGCGCCATCGGCATAGGCAGTCA
TCTTCTGGGTGCCTCCGGAAGCTACGACCTCTTTGGCTGGTTCTCAGCCATGGGCAACGGCATTATCGGCATGGGCGAAC
TCATTATCATCGCCATGATGGCAGGTGGTATGCTCGAAATCATCCGCGAAAACGGCGGAATCGATTTCATCATCAACAAG
ATTACAGCCCACGTAAACAGCAAGCGTGGAGCCGAACTTTCTATCGCCGCCCTCGTTTCGATGGTAAACATCTGTACGGC
AAATAATACGGTAGCGATTCTGACAGTAGGAAATATTTCGAAAAAGATAGGCGACCGGTTTGGCGTAGACAACCGCAAGG
CAGCCAGCATTCTCGACACCTTCTCATGCATGGTTCAGGGATTGATTCCTTATGGCGTGCAGATGCTCCTGGCAGCCGGT
CTGGCCAATCTCAGTCCGATGGACATTCTTCCTTATCTCTACTATCCGCTGGCGATAGGTGTGGCAGCCCTGCTGGCCAT
CCTCTTGCGCTATCCTAAGAGATACAGTTAG
>gene_id_12279
ATGCAAAACAAAGGAATTGTAATTTGTGTAGCCGTCTTACTGACACTCGCAAGTATCTTCTATTTGTCATTCTCGTTTGC
CACACGTTACTATGACAGCGAGGCTGCAAAGATTAAAGATCCTATTGCTCAGCAGGATTATAAGGATTCTGTTAAGTACT
TAGGTGTTTATTCTTACCAGAACTGCTTGGAGACTCAGATTGGTCTTGGACTTGACCTTAAGGGCGGTATGAATGTAATT
CTTGAGATTTCTGTACCTGATGTACTTGAAAACCTTGCCGATCATAAGACCGACGCTGGTTTTACCAATGCCATGAAGGA
AGCTAGAGCTCAGGAAGAAGCTAACGGTGGTGACTTCGTGTCACTTTTCATTAACGCTTATCATAAGAGCGCACCAGGTC
ATAAACTCGCAGAAGTATTCGCTACCCAGCAGTTGCAGGGCAAGGTTTCTCCTCAGAGCAGCGACGCAGAGGTAGAGAAG
GCTATCCGCGCTTCTGTACAGGATGCTATCGACAACTCTTTCAATGTTGTCCGCACCCGTATCGATAAGTTCGGTGTTGT
ACAGCCTAACATCCAGAAGCTGGAAGGTCAGCAGGGCCGTATCATGGTAGAAATGCCAGGTATCAGCCAGCCAGAGCGTA
TGCGTAAGATGCTCCAGGGTAGTGCTAACCTTGAGTTCTGGGAGACATACAACTCTGAGGAAATCGCTCCTTATCTCCAG
CAGCTTGATACTCGTATCGCTAATGGTGATAACGGTGAGGAGAAGAATGACTCTGTTGCTGCTGATACAACTGCCGCTAA
GAAGGAAGTAGCTAAGGCTGAGCCTAAGAAGGCTGAGGCTAAGTTCTCTATCAAGAAGAAGGACGATGCTGCTGCCAAGG
TAGGCGAGGATGCTCAGAATGCTGCTGCTATCAAGGCTCACCCATTGTTGGCTCGTTTGCAGCTCGGCGGTGGCTTGAGC
ACTGTTGGTTATGCTAGCGTTCGCGATACTGCTGCTATCAACAAGATTATCTACTCTGCTGTGGCTAAGCGTGTTTTGCC
ATCAGACTTGCGTCTGCTTTGGAGTGCTAAGCCAGCTGATAACCTGAAGGCTAAGAATATCTTCGAGCTTCACGCCTTGA
AGGTTACTACCACTACAGGTCGTGCTCCTTTGGAGGGTGATGTTATTACCGATGCTAAGGACGAGTTCGACCAGATGGGT
TCACCTGTTGTTAGCATGAAGATGAATACTGAAGGCGCACGTAAGTGGGCTCAGATGACCAAGGCTAACGTAGGTAAGGC
TATTGCTATCGTTTTGGATGGCGTAGTTTATTCTGCTCCTCGTGTAAACGGCGAGATTGATGGTGGTAGCTCTCAGATTT
CCGGTAACTTCACTATCGAGGATACCAAGGACTTGGCTAACACATTGAAGTCTGGTCGTATGCCAGCTCCTGCACGTATC
GTTCAGGAGGAGGTTGTAGGTCCTACACTCGGTGCACAGTCTATCCAGATGGGTATTGTATCATTCGTTGTAGCTTTCGT
ACTCCTGATGGTTTACATGGTGATGATGTACAACATCATTCCTGGTATGATGGCTAACCTGGCTTTGCTCGTCAACGTAT
TCTTCACGCTGGGTATTCTGACGTCCTTCCAGGCAGCCTTGACGTTGCCAGGTCTTGCCGGTATGGTCTTGTCTCTGGGT
ACTGCCGTGGATGCCAACGTGCTTATCTATGAGCGTATCAAGGAGGAGCTCCGCTCCGGTAAGGGTATGAAGCAGGCTGT
AGCTGCCGGTTATGGTAACGCTTTCTCTGCTATCTTCGACTCTAACTTGACATCTTTGATTACTGGTGTTATCCTGTTGA
CTACCGGTACAGGTCCTATCCGTGGTTTCGCTACTACATGGATCATCGGTATCGTAGTTTCATTCTTCACAGCTGTGTTC
CTGACTCGTCTGGTTTACGATTATAAGTTGAACCACGATAAGTGGATGCACTGCAAGTTTGATACTCCAGTTTCTCACAA
CCTGATGCAGGGCAAGAAGTATAAGTTCATGTCTATGTACAAGACTACCTTCACCGTTGCCATCGTAGCAGCTGTGGTAT
TCATCGGTAGCTTCTTTGTTCGTGGTTTGAGCAAGAGTATCGACTTCACTGGTGGTCGTAACTATGTAGTACAGTTCGAG
AATCCTGTAGAGCCTGAGCAGATCCGTACCGTTCTTGGTGATGCATTCGTTAATGCAGATGGTTCTAAGGCAACTACTGG
CGCTATTGCTATCGGTACAGACGGTAAGACTATCCGTGTATCTACCAACTATATGATTGAGAGCAACAGTCCAACTGTTG
ACGATGAGGCTGAGACTATCCTTTACAATGCTTTGAAGAAGGCTAACCTGGTTTCTCAGAAGAGTGTTGAGGCATTCAAG
AATCCAGATGTTCGTCAGGGTGGTTCTATCATCAGTAGTACAAAGGTAGGTCCTTCTGTGGCTAAGGATATCACTATGGG
TGCTATCTATAGTGTGCTCTTCGCATTGATTGCTATCTTCCTCTACATCCTGGTACGTTTCCGCAACGTGGCCTTCTCTG
TAGGTTCTACTGTAGCTTTGGCATTTGATGCCTTGACAGTAATCGGTTTCTACTCACTCCTGTGGGGTCTCGTTCCATTC
TCATTGGAGATTGACCAGACCTTCATCGGTGCTATCCTGACCGTGGTAGGTTACTCTATCAACGATAAGGTGGTTGTATT
CGACCGTATCCGTGAGAACTTGAAGTTGCATCCTAAGGGCGACCGTCAGCAGCTCTTCAATGCATCTATCAATGAGACAT
TGGCTCGTACCATCAATACATCTACATCTACATTGCTCGTGTTGCTCTGTATCTTCATCCTCGGTGGTGACAGCATCCGC
AGCTTCTCATTCGCAATGATCCTGGGTGTTGTATTCGGTACATTGTCATCTATCTTCATTGCATCTCCAATGGCTTACAT
CGTTCTTGGTCGTAAGATTAAGGAAGAGCCAGCTGAGGAGGTTGCAGAAGTTAAGTAA
>gene_id_92846
ATGAAAATGTTTTTTTTATTAAAAAATAACGCGAGAAGGGGGATGGGAGGAAAAGGAGTGCTCAAAAAGGGAGAGGAAAA
GGGGCAGAAAAAGGCCTCCAAAATTCGCGAATTCTAA
>gene_id_20526
ATGAAGGAATCAGCAAGAATAGACAAGTGGCTCTGGGCTGCCCGCATTTACAAGACCCGCAGCATTGCTGCCGATGCCTG
TAAGAATGGCCGCGTCATGGTGGGAGGCGTAAACAGAAAGCCTTCCTTCATCATCAAGCGTGGCGATGTGGTGAGCGTAA
AGAAAGCCCCTATCACCTACTCTTTCGAGGTTCTCGACTGCATAGAGCAGCGCGTAGGCGCCAAGATGCTGTATGGTGTC
TATAAAAACGTAACCGACCCTAAGCAATATGAGCTTCTGGAGATGAGTCGCATCAGCGGATTCGTAGATAGAGCCCGAGG
CACAGGTCGCCCAACCAAGAAGGAACGCCGTGCCCTGGACGCCTTCGTAGATCCAGCCATGTTCGGATTTGACGAAGAAG
ACTGGGACGAAGATGAAGAATAA
>gene_id_45704
TTGAATCATTATTTTTTGAAAGATAAACAAATGGAAACATTTGACTTAGAGTCGCATCTCCAGGATGCATACTCTAGATT
TCCCGAAGCGAAGCATCAGCCTGTAATTGGCCTTACTGCCAATTATGAAGGTATCGATGCTACGCTTCGCGACCGTTATT
ATAAGCAGGTAATAGCGGCTGGCGGTACGCCAGTCATTATTCCTCCTGTTGCCGATGCTCAGGTCATCGTCAATACCCTG
GAGCATCTTGATGGATTGATTCTGACGGGTGGCGGCGACCATAATCCGCTGTGGATGGGCGAAGAGCCTTCTCCCCGTCT
TCACAATATCAATCAGGAACGTGATGCTGCCGAACTGATGATTACCCGATTGGCTTTCAACCGCCAGATTCCGATGCTTG
GCATCTGCCGGGGCATCCAGACCCTCGCTATTGCGCTGGGCGGAAAGGTGTGTCAGGATATCAAGCAGCTGGTAAAGCAC
AGCCAGGATGCCGACCGTACTGAACCTACCCACATCGTAGAAATCAAGAAAGATTCCACCTTATATAATATATATAATAA
GGAGAAGATCTTTGTCAACTCGTTCCACCATCAGGCGGTAAGCGAGCCAGGCAAGCATCTGCGCACCATCGCCAAATCTT
CCGATCATATTATAGAGGCTGTAGAAAGTAGCGAATATAAGCAGATTCTCGGTGTGCAATGGCATCCGGAATGGCTGGAA
GAAGAAGGATTGAAGATTTTCCAATGGCTGGTTAATCAGGCTAACAACTTTTATGCAGCCAAGCAGTTGCATAAGCGCAT
CCTTACGCTCGATACCCATTGTGATACTCCGATGTTCTTCCCTCAGGGCATCAAGTTTGATCATCGCGATTCCCGCATCC
TGGTTGATCTCCATAAGATGACCGATGGTCATCAGGATGCTACCACGATGGTAGCTTACCTGCCACAGCCTCAGATAGGC
GAGAGCTTCAGCAGCAAGGTGGCTTTCGATGTAAAGGGACCTGCGCAGTATGCCGACCTCATCTTCGACAAGATAGAAGA
GATTGTGAGCAAGAACAGGCAGTATCTCAGCATAGCCCGCACTCCTGCCGATCTTTACAGCGATAAGCGGAAAGGCAGAA
AGAGCATCATGCTCGGCATCGAGAACGGTCTCGCCCTGGAGCACGATATCAGTAACGTGAAGCATTTCGCCCAGCGCGGC
ATCGTTTATATCACGCTCTGCCATAATGGTGATAATGATATCTGCGATAGTGCCCGCGGCTGCAATACCCATAATGGTGT
GAGCAGTTTTGGCGAGAAGGTGATTCAGGAGATGAACCGTCTGGGCATCATGGTAGATTTGAGTCATGGTGGCGAGAAGA
GTTTCTACGATGCACTTGATATCAGCCAGACGCCTATTGTCTGCAGCCATAGCAGCAGCCGTGCGCTCTGCGATGTGCCT
CGCAATCTGACCGATGACCAGATGCGTGCCCTCGCAGCAAAGGGTGGTGTGGCCCATACCACGCTCTATCACGGATTCCT
GCGTAAAGAGGGTGAAGCCGACATCATGGACGCTATCGCCCATCTTGAGCATGCCATCGATGTGATGGGTATCGACCACG
TAGGTCTGGGTACCGACTTTGATGGAGACGGCGGCATCAGAGGTCTCGCCGACTCTTCTGAACTCATCAATTTCACCCTC
CAGCTGTTGCGCCGCAAATATAGCGAGCAGGATATTGTCAAGATTTGGGGAGGCAACTGGCTCAGAGTGATGACGCAGGT
ACAGAACTTTAAACATTAA
>gene_id_41342
ATGGAAGAGAAACTATTGCAGATGAAGAGCTTGGTTGAAAGACTCAACCAAGCTTCGGATAGTTATTATAACGGAAAAGG
CGAACTCATGACCGACTATGAGTGGGACGCCCTTTTCGACCAGCTCAAGAGATTGGAAGAGGAAACAGGCGAAATTCTGC
CTGACTCCCCTACTAATCGCGTGTCAGAAGATTCTATCGTAGGAAAGAAAGAGGAGCATGAATTTGCCGCCCTCTCTCTG
GCAAAGACCAAACAGGTAAGTGATCTTGTAAAATGGGCAGAAGACCGCCCTATCTGGATTTCATGGAAACTGGACGGACT
GACCCTCGTAGTAACCTATGACGGCGGAAAACTCACAAAAATCGTTACCCGCGGGAACGGACACATCGGCACCAACATTA
CCCACTTGGCTCCAGCCATTTCAGGCATTCCTGCTACCATTTCAGAGAAAGGACATCTTGTAGTAAGAGGAGAAGCCGTC
ATTTCGTATACTGATTTCGAACAGTTCATCATCGAAAGCGAAGGCGATTACGCCAATCCACGCAACCTCGCTTCAGGTTC
ACTCACACTGAAAGATATTGAAGAGGTGAAGCAGCGCCACATCCAATGGATTCCGTTCACCCTGGTTTATACTGAGTGGG
AACTTACCTCATGGGGCGAACGCATGCAGATGCTGAAAGACCTGGGGATGAATCCTGTAGAACGTGAACGTATTGACCAC
CCTACCACAGAAAATATCCAGCTGGAAATAGACAAGTTTACGGAGAAGGTGACAAGCAAGAAGAATCCTTTCCCGGTAGA
CGGACTGGTGATTTGCTACGATGATACGGTTTATGCAGCTACCGGTTCGGTTACAGGGCACCACGCTACGAGGGCGGGAT
TTGCCTTTAAATGGCAAGATGAACATGCTGACACCGTACTCGACCACATCGAATGGTCGTGCGCAGCCAGCACCATTACG
CCTGTAGCTGTTTTCAAACCGGTAGAACTTGAAGGAACCACCGTGCAGCGTGCCTCGCTCTGCAATGTAAGCGAATGTGA
GCGTCTTGGCATTGGCGACAAGGGAACCAGACTGCAGGTAATCAAGGCCAATAAGATTATCCCGAAGGTAATCAATATTA
CAGAGGTTGTGGGTAGTTTTGTCATTCCCAACGAATGTCCGGTTTGCCATGCGCCAGCTGTAGTGCGCGAGAGTGAGAGC
GGCACAAAGACTCTCCATTGCACCAATGCAGCCTGCCCAGCCAAACAACTCAAGAAATTTGCCCGCTTCGTCAGCAAGGA
AGGAATCAATATTGACGGAATCTCAGAACAGACTGTCTGGAAATTCATCAATCATGGTTTTATCAGGGAATATGCAGATT
TCTACAAACTGAGGAATTATGCATTCGAGATTTCCTGTTTCGAAGGATTTGGCAAGAAGAGCGTAAGCAATCTTCTGGAG
AGTGTAGAGAAAAGCCGCCATACTGACGGCCGTCATCTGCTCTACGCCTTGAATATTCCGCTCTGCGGCGGCGATGTGGC
TAAAAAACTGCTCAGCCGTTACAAGGTGAAGGAACTGATAGAAACAGCGCGCCTGAGCATGTTTGATGATGAGTTTGCAA
GCATTGATGGTATTGGACCTGAAAAGAGTGCCAAGTTTATCGCCTGGTTCAAGGACGATATTCATTTCCAGCATGTGCAG
CATCTGTTGTCCGAGCTGATTATCGAGGAGCAGGAGCCTGTAGAAACGGGAAACAAATGCCAGGGACTGACTTTCGTCGT
AACCGGAGATGTGCATCATTACAAGAACCGCAACGAGCTGAAAGCTTATATTGAAAGCCAGGGCGGCAAAGTTACGGGAA
GCGTGAGCAAGAGTACTAACTTCCTGATTAACAACGATGCAGCTTCGCAGAGTTCGAAGAACAAGAAAGCCCATGAACTC
AATATTCCGATTATCACAGAGGATGAGTTCATAGAAAAGTTTCAGGAGTAA
>gene_id_6030
ATGAAAAAATTAGTTTATGTAACAATAGCTTTGGTGGCGCTTTTCGCAGCCAACAGTTGTAAGAACAAAAATAATGTTCC
TGTTATCAGTGCAGCAGATTCGGTAGAGGTAGAGGATGCAATGAACGATTCTACCATCTATGGTGTATGCGGTGAGGGAA
CCTCTATGCATAGCCTGGAGCTGATTTCTGATGAAGGTGACACCCTTTCGGTGTTTATTGACGATGAGAATCCTGATGTT
GTTCAGGGAGGATTGCTGGCTGGCGACCGTATTGCTCTTATCGGTTATAAGGCAGAGGATGGAGAGATGATGGCCCAGAA
GATTATCAACCTGACATCCCTCTTGGGTAAATGGACTTCTCTGGATAAGAATTTTGATATCTTGGAAGGTGGAGAGGTGA
AGAACAATGTGAAGGCTGAAACTAATCCTTGGACTAGCTGGAAGATACTCAATGGTAAACTTTTGCTGAATAAGGATACT
TTTGCCATTGACAAATTGGGTTCTGACAGTCTTATGTTGGAGAATACTCAGGGTATCTTTGTTTTCAAGCGCCAAGAGTA
A
>gene_id_91256
ATGAAATTAGCAATAATGACCAAGTCCACATTCTTTGTGGAAGAAGATAAAATACTATCCTCGCTGTTCGACGAGGGCAT
GGACAACCTGCATCTTTTCAAGCCAGGTTCGTCACCAATGTATGCTGAGCGACTGCTCACGTTACTGCCTGAAGACTATC
TTCGCAAGATTACTGTTCATGATCATTATTACCTCAAACAGGAGTATGATTTAGCAGGAATCCATATAGACGATCCGCTA
GCACCGGTACCGGATGGATACAAAGGCAAGTTCAGTCGCACCTGCACAGATCTCTCGATGCTGAAAGAGATGAAGAAGAA
ATCAAACTATGTGTTTCTGAAAAACATCTTCGACTGTATTGAGTTTAAAGATGAAAAGTCTTCCTTCAATCTGCTGCAGC
TTGAGAATGCAGCCAAGGCAGGACTCATAGACAAGAAGGTATACGCCTTGGGAGGCATGAGTCTGGAAAATCTCAAGATT
GCCAAGGAACTCGGATTTGGAGGAGTAGTAATCTGTGGAGATCTCTGGAACCGTTTCGATATTCACAACGAGCGCGATTT
CAAAGAGCTGATTCTTCACTTCGAGAAATTGAGAAAGGCTATCAGCTAA
>gene_id_20922
ATGAATGATAAGAATAACATGTTGGCATTGAGCCAGGAGCGTTTTTCGGCTCGCAAGTTTACTCCGGAGGCGGTGAGCCA
GGAGGATCTGGACTATATCATGGAGTGTGTGCGCCTGGCACCATCGGCAGTGAACAGGCAGCCTTGGCGCTGGCTCATCG
TGCGCTCAGAAGAGGCGAAGAAGAAACTGCAGGAGTGCTACGACCGCGAATGGTTCAAGACGGCTCCTATATATATTATA
GGTATGAAAAACGTGAATGAGAACTGGGTGCGCAGATATGATGAGAAACCGCATGGCGATATTGATGTGGCGATAGCGGC
AGAGCATCTCTGTCTGGCTGCCACCGAAAAGGGACTGGGTACCTGCTGGGTCTGCAATTACGATACGGCGAAGATGCAGC
AGTTCTTTGCTCGCGAGGGCTATGAGGCGGTGGTAATCATTCCTGTAGGTCATATTGCTGAAGACTGTCCACGCACAGAG
AAGAAGCGCAAGGAGATGAGCGAAATCACGGAAGAAATCTAG
>gene_id_92475
ATGACAAAGGAAGAATTGATGCATAGAGCCATTGAGCTCTCAAAGAATAGCGTGAAGACGGGTGGCGGACCTTTTGGTGC
TGTGATTGCCAAGGATGGTATTATCATCGCTGAGGCTTCCAACAGTGTAACCATCGACCTCGACCCTACGGCTCATGCCG
AAGTGAACTGTATCCGACAGGCTACCCGCAAATTGAAGACCTTCAATCTGGAAGGTTGCGAGATCTATACCTCCTGCGAG
CCTTGCCCGATGTGCCTGGGTGCCATCTATTGGGCACATCTCGACCGTATCTATTATGCCAACGACCGGAAGGATGCGGC
AAAGATAGGTTTCGATGATGAGTTTATCTACGAGGAGATAGACCGCAAGATAGAAGACCGCCACAAGCCGATGATTGCCC
TGATGCGCGATGAGGCGCTCGGTGCTTTCCGCATGTGGGAGGAAAATGCGGAAAAGACGGAGTATTAA
>gene_id_15051
ATGTCAACAGACAGAAATAAAACATTCGGAAAGAAAGAGCATCTATGTAAACTGACACTTATAGAACAGCTCTTTGGAGG
TGGTGCTAAAGCAATGACGGCATGGCCTATGAGAATGGTGTTTCTTCTTGTTGACAAGAAAGATGAGCAAGCACCTTCTG
TTCAAGTTCTTATCAGTGTATCAAAGCGTTATTTTAAGCACGCAGTAAAGCGCAATCGGGTAAAGCGACAGATACGTGAA
GCTTTTCGTTATCAAAAACAGGAGCTGGAGACTTGTATGCAGAATTATGTTGGAAAACAATTGCTTGTGGCTTTTGTTTG
GCAAACAGAACAATTGCAGCCTTCAAAGCTGGTTTCAACCAAAATGACTAAACTTTTGGATAGATTGGTTGTTAATATCA
AGGAGATGCAATCTGAAACAGTCATGAAAGAGAGCAGTTTATGA
>gene_id_73662
ATGCTCATAACGAGCGCTAATGCCAATATTGCTTTCTTCATATCATTATTTTTTATTGTTTTACCTTGTTATTTGAAAAA
TTTCTGCTTCTTAGACGCATCTCTTCGCGATTTAGTTGCAAAGAAACGAAAAATTTCTTATTTTTGCAAACAAATTAAAG
AAAAAGAAACAGAATGA
>gene_id_8405
ATGTTACAGCTAAAGATAGTATCTCCTGAGAAAGTAGTCTTCCAGGGTGAGGTAGAGAGCGTACTGGTTCCGGGAACCCT
CGGCTCGTTCGAGATTCTCAAGGATCACGCGCCTATCATCTCTTCGCTCGAAGTGGGCAAGGTGGAATACACTACCAAGG
AAGGCAAGCAGGTAATGAACATCAAGGGCGGATTCGTGGAATGTAAGAAAAACGAAGTAAGCCTTTGCGTAGAAGTTTAG
>gene_id_92861
ATGAAACATTCATTAAATAGAGAAGAACTTATTGAGCAGCTAAAGGAATTGGCTGCTCAAGAACTGCCAACGTATCTTGC
AAATCACATAGGAGCCATGTGCTATGCACCTTCGATGATAGATAGTTTTTCCACAATATGCCAACATTGCCATCGTCCAT
TGACCTATCAAGCTTTCCACAGTGATGAAGAAATGTTCAACTCCATCATCAAAGAGATAAAAGATTTGGGATATGATGCG
TCTCTTGAAGTAATATGTGGTTCATGCGCCCTAGAAGCGAAGGAAGAAGCAGAGTTTTTCGATTTACCGTTAACCTCCGA
GGATGACATCTACGAAGAAGGAACATATCATTTGTTCTGTTTCAAGGCAAAAAGCGATAAAGACTATCATCAAGCTATAA
CCGACATAGAGTCATTTGATGACTACCAAGCCGTATTGGCTTTTTTGAAAGGGGATGCCTACTTTAAAGACTGTTATGAT
CGCTACCATAGCATCATGGATGAGCAAGATACTATCAAGAGAATGACAGGAATAGGAATAAAAGAAAATGATAGCAATGA
AGAATAG
>gene_id_8424
ATGAAAAGACTGAAAGCGATTTTGATGCTCGTTGTTGCAATGATGCTGATGTCGTCGGCAACAATGAAGGCTCAGAACAA
ACGAGAGTTTCGTGGAGCCTGGATACAGTGCGTTAACGGACAGTATCTGGGCAAGAGTACGCAGCAGATCCAGGCGATGC
TTACCAGACAGCTTGATGAACTGCAGAAGGATGGCGTGAATGCGATAATCTTTCAGGTTCGAGCCGAGTGTGATGCTCTG
TATAAGAGTGATTTAGAGCCTTGGAGCAAGTTTCTTACGGGAGTGCAGGGAAAGGCTCCTTCTCCTTATTGGGATCCGTT
GCAGTGGATGATAGAGCAGTGTCATAATCGTGGCATGGAGCTTCATGCCTGGATTAATCCTTATCGTGCCAAGCATAGCG
TAACTTCCTATGAGCAGGTTTCGCCGAAGAATATCGTGAAGAGGCGTCCTGATCTCTGTTTTCAGTATGGCAAGCTGACG
CTGTTGAACCCTGGGTTGCAGGCAGCAGCCGACTATATTTGCGAGGTGGCTGTGGACATTGTAAGCCGATATGATGTTGA
TGGATTCCATATTGATGATTATTTCTATCCATATCCAGAGGCCGGACGACAGATTCCTGATCAGCAGCTCTTCCGCCAGC
AGTCGCGCGGCATGCGAAACATAGGTGATTGGCGCCGTGATAACGTGAGCCGGTTTGTAAAGCAGCTCAGCGAATCCATT
CATGCCGTTAAGCCTTGGGTTAAGTTTGGTGTTTCTCCATTCGGAATCTACCGCAACAAGCGTACCGATCCTAATGGTTC
AGAAACTTTCGGCCTCCAGAATTATGATGATCTTTATGCAGATGTATTGCTTTGGGTGAATAATGGTTGGATAGACTATT
GTGTGCCTCAGATTTATTGGGAGATTGGCAATCGTGCTGCCGATTACAAGACGCTCATAACCTGGTGGAATAAGCATGCT
GGCAACCGCCCATTATATATAGGTGAAGATATAGAGCGTACAGCCAAGTTTGCTGATCCAGTCAATCCGCGCAGTCATCA
GTTGCCTGCCAAGCACCGTTTGCATCAGCAGATGAATAATGTGAAGGGCACTGTGCTCTGGTATGCGCAGACTGCTGCCG
ATAATGTAGGTAATATCGGACATACACTCCGCAACAATTATTGGAAGTATCCAGCATTGCCACCCTCTATGCCTTTCCTT
GATAATAAGGCGCCAAAGGGGGTAAAGGGTGTCAAGCTGATGTGGACCGAGAAAGGTCCGCTGCTGGTATGGAAGGCTCC
TAAGGCTAGCAAGAAAAAGTGGGGCGATCAGGTGAACCGTTTTGCTATCTATCGTTTTGAGAAAGGAGCTAAGGTAAATC
TCAATGATGTTTCTGCACTCCAGGCAGTAACTTATGATAATTTCTATCGCATCCCTTATGTGAGTGGCAAGAAATATGTG
TATGTAGTAACTGCTCTTGACCGCGTAGGAAACGAAAGTAAAGGTAAGAAAAAGAAAATTTCTTTTTAG
>gene_id_16151
ATGGAATACAAATATAGAATCGCAGACCAAATGCTGGCAAAGAAACTGGCAAGCAAGGGGGCTATCTTGATAGAAGGTCC
AAAATGGTGTGGGAAAACTACCACCGCCGAACAGCAGGCTAATAGTATCCTGTATATGGATAATCCTGCCTCATTGGAAA
CAAATCTACAGATGGCAGAGATTGATGCTTCTGTCTTGCTGGAGGGTGATACGCCAAGACTTATTGATGAATGGCAGTTG
GCACCCAAACTTTGGGATGCCATCAGATTTGAGGTTGACCATCGGCATGATGTGGGACAGTTTGTCTTGACAGGCTCTGC
TGTTCCTGCAGATGAAAAAGATATGCACCATTCTGGAACGGGACGGTTCAGTTGGCTAACGATGAGACCAATGAGTCTCT
ATGAATCAGGCGAATCAAACGGAAAGGTGAGTTTGGCACATTTATTTGAAACACCAGAAAAGATAGTTGCCATTAACAAA
CTGAAGATAGATGATCTGGCATATCTGATTTGCCGTGGCGGTTGGCCTTTTGCTTGTGGATTACAAGGCGAAGCAGCTTT
GGAACAAGCATTCGACTATGTGGATGCTGTTATTAAGAAAGATATTTCGCGGGTGGATGGAGTAAATCGTAACGCAACGA
CTACAAGATTGCTATTGCGTTCATACGCCCGGAATCAAGGTTCGCAAGCAACCATCGGAACGATAGTGGCTGATATGATG
ACAAATGATGAAAATGAAATTAGCGTGAAGACAGCAGGTAGCTATCTGGAAGCCTTGCGCAAGATTTTTGTCATAGAGGA
TTCCGAAGCCTGGAATCCTAACCTACGCTCCAAGACGGCTATCCGTACTGCAAATACCCGTTACTTTATAGACCCGTCTA
TCGGAACGGCAGTATTGGGACTGGGGCCTAAAGATCTTATCAACGACCTCAATACGATGGGGCTCTTTTTTGAAACCCTT
TGTATTCGTGATTTGCGAGTCTTTGCAGATGCATTAGATGGAGAGGTGTATCATTATCGCGATAAAAATGGATTGGAATG
TGATGCTGTTGTGCATCTGCGTAATGGTAAATATGGACTTGTTGAAGTAAAGTTAGGGGGCGACAAGCTCATTAACGAGG
GTGCAGAAAACCTGCTAACTCTTGCAGGTAAAATAAATACAGAAAAAATGAATGATCCATCTTTCATGATGGTACTTACG
GGAACAGGCGATTTCGCTTATCGAAGAAAAGATGGTGTTTATGTTGTTCCTATCGGGTGCTTGAAAGATTAA
>gene_id_23350
ATGGATTTAAATCAGATAAACCCTGTTCTGTTGCTTGCTACGCTGACGCAGCAGATTGTAGAGCAGGAGAAAGAATTGGC
AGAACAGAAGGATTCTGCGGAACACTCGTCTGTAAAAGCCTCTCTGAGCGCGAATCTCCTGAAGCGCGGCAATCTGTTGA
TGCAGATGGGCGACAAGGATGGTGCCGGAAAGGACATGAAGCGCTACCTGGAGCTGAACCCCGAGAAAGTAGGGGAGCTG
ACAGGAGAATTCAAGGCTGAAGGCAGAGAACATTGCAGATAA
>gene_id_6449
ATGTTATTAAGCGTGTTAATAATTGCTATCTGCATGGCATTATTTTGCGTAAAGGTGATTTTTAAGAAGAACGGCAAGTT
CTCTTCCCAGCATGTGCACGACAATCCGGGCTTGCGCAAGCAGGGCATTCATTGTGTGGTGGATCAGGACCGCGAGGCAA
GGGAAGCCAACAAGGCTTATTAG
>gene_id_75777
ATGGTACAGGAAAATCATATAGACAAGGCACTCGCCTTTATGGAAAGTCTCGAGAAACTGGGCAACCAGCTCAAGGCGGC
TGAGGAACACCAGAAACAGCTCATCGCCCGAATGCTGGATCTCAAGAAAGAGAATCTGACCGACGGCGAGGAATATGCTG
AACTCTCGCAGAAGAGCAAAAGTCTGCAGGACATCATCGACAAATGGCGCCCTATCTATCTGGAGCGCATGGAGATGGTA
AAGAGCGTAAGCATTCAGAAAAGAAAAAGAAATAATAAAAAATAA
>gene_id_11554
ATGATGGACTCTCAAGAAAAAGCTCTGTTGCAGCAGAGCACCCTGGAAGACCCTGCCAAGAAGGCTTATGCCACCAAGCA
GGAAGTGCTCGAAAGAGTAAAGGAAATCGCTCATAGCAGCGAAAATCCAAACAAGGAGGAACTCGACCTACTCAAGACTA
CTTTCTACAAGATTCATCTCGCAGAAAGAGACGCACAGATGAAAGAGTATCTCGCAAAAGGCGGTGACCCAGAGAAGTAT
ATCCTTCTACCGGATGACACCGAAGAAGCCTTCAAGGCTGAGATGCAACTCATCAAGGAGAAAAGAGCCAAGATCTTCCT
GGCACAAGAAGAAGAAAAACAAGATAATCTCCGCAAAAAAGAGGAAATTATCGAAAAGATAAAGGCCATGACCACCTCAC
CGGAGGAGGCCAACAAATCATATCAGGACTTCAAGGCCTTGCAGCAGGAATGGAAGGAAATCAAGAACATCCCTGCAGAC
AAGGCAAACGAGGTATGGAAGAACTACCAGCTCTATGTAGAGCAGTTCTACGACATGCTCAAGTTGAACAGCGAAGCCCG
CGAATATGACTTCAAGAAGAATCTTGAAGCCAAGACCAAACTCTGCGAGGCTGCAGAGAAACTCAATGAGGAAGAGGATG
TTATTTCTGCCTTCCACCAGCTTCAGGACCTCCACCAGCAATATCGTGAGATTGGTCCTGTTGCCAAGGAGTTGAGAGAG
CAGATTTGGGAGCGTTTCAAGGCTGCCAGCACTGTTATCAACAAGAAGCACCAGCAGCACTTCGAAGACCTGCGTGCCAA
GGAAGAGGAAAACCTCGCCAAGAAAACTGCCCTCTGCGAAAAGGTAGAGGCTGCCAACCAAGGAGAATACAAGACTGCCA
AGGACTGGGAGAAGGTTACCCAGGAAATCATAGAGATTCAGAAAGAGTGGCGCACTATCGGTTTTGCCCCTCAGAAAATG
AACGTCAAGATTTTTGAGCGTTTCCGCATCGCCAACGATGAATTCTTCAACAAGAAGGCAGAATTCTTCAAAGGATTGAA
AGATACCTACTCTGCCAATCTCGAAAAGAAACAGCAACTCGTAAACAAGGCAAAGGAACTGGCTGACAGTACAGACTGGA
AGAAGACTGGCGACAAGTTCATCGCTCTTCAGAAAGAATGGAAGAAGGTGGGTACCGTACCTCATAAACAAGGCGAATTG
CTTTGGAAGGAATTTCTGGATACCTGCAACAAGTTCTTCGAAGCCCGCAACAAGCAGAATGCCGGTTCACGCAGCGAGGA
ACATGCCAATCTGGACAAGAAGCGCAACATTATTGCCCAGCTCAAGGAACTTGTAGTTGCAGAGATTTCAGACAACGATT
TCCAGAAGAAGCTCAAAGATCTTGCCAAGCAATACAGTGCAATCGGACACGTTCCTTTCAAAGAGAAAGACAAGGTCTAT
AAAGAGTATCATGAGGCTATCGATGCAGCCTACGAGAAACTTCACGCCACCAATGCCAAGCGCCACTTCGACAACTTCAA
GAACAACTTGAAGAATGTTGCCAAGGAAGGCGGCAATGCACTCGGCAATGAGCGTGGTAAACTCTTGCGCCGCTATGACC
AGTTGCGCAGCGAGATTACTACCTACGAGAACAACCTCGGTTTCTTCAATACGGCCAGCAAGAAGGGCAACAGCCTGGTA
GAAGAAATGAACCGTAAGATTGAGAAACTCAAGGCTGACCTCGAAATGGTAAAGCAGAAAATCAAGGCTATTGATGCCGA
GAAGAAATAA
>gene_id_18932
ATGAGCGAGTTGAATACTGCCAAAGCTAACCTGGCAAGTGCGCAAAGCAGTTTGAACTATCAGAGTGCAAACATGAGCCG
CTACCAGCCCCTCTATAAGAAAGGTTTGGTAAGTGCTGACGATTATGAAAATGCGCTTCTCACCTATCGCCAGGCGAAAG
AGCAAGTAGCTTCGGCCAAGGAAAATGTACAGAAAGCCCAAACCAACCTGAGCTATGCTACAATTACATCCCCAATAGAT
GGAACTGTCATATCAAAAAGCGTAGAGGAAGGACAGACCGTAGCAGCAAGCTTCAACACTCCAGAGCTCTTTACTATCGC
TAAAGATCTGACCAACATGCAGGTGATTGCAAATGTTGACGAGGCTGATATAGGCGGTGTAAAAGAAGGCGACCGCGTTA
ATTTTACAGTAGATGCTTATCCTGACGATGTATTCCAGGGAACAGTAAAACAGGTTCGTCTGGAAGCTACTACAACAAAC
AATGTAGTCACTTACGAGGTTGTCATCTCTGGCAATGTTAAGTGTTGA
>gene_id_8632
ATGGAAGAGAAAAAGAATTTTGAAGCTGTCTTCAAGGAAGATCTTTATCAATATCTGCTGGGTATTGATAAGGTAGACGC
TCATTTGCCGGAAGCTCCGGATTTGGAAGAGCTGTGGCAGAAAGTAGGCGAGAGTTATCTGCCTGATGCGATTCGCGAGT
TTGCCAAATATCCTACGGTTTCATTGGGTTGGATCATGTATGTAGGAATGGCGCTTGCCAAGTATTGGGATGAGGATTGG
GAACTCTACAGCAAGGTAGAGAATCATTATGAATATCTTCGTGACAGAATAGATTTCGACCACATGGATGATTACATCTG
CGAAAAGGTTCTGCTGCTGAATGAGGAAGCGCATAAGGCTGTTACGAATGTAGTGGCAGAATGTGCTTCGCGCTCTTACA
GCAAGCTGATTCATCTGAATCTGCAGCCTGGAAGCGAGGAAGCCTTCCGTGGTTTCGTTGCCGCCCTTCACCAGATGTTC
CTCATGGGAATAGCCGTAGAGCTAAAAATGCTGGGTTACCACATGACTAAAATGTAA
>gene_id_19763
ATGAGTAAATTTTTGAATGAATTCAAGGAATTCGCCATGCGTGGCAATGTGCTCGACATGGCCGTCGGTGTTATCATCGG
TGGTGCCTTTGGCAAAATCGTAAGCTCTGTTGTAGATGACGTCATCATGCCTCCTATAGGATGGCTGATTGGCGGCGTGA
ATTTCGCCGACCTCAAATTCACCCTCCCTACCGTCAATGTAGGAGGTGAGGAACTGAAGGCGGCTACCATCAACTACGGT
AACTTCCTCCAGACCTGTTTCGACTTCCTCATCGTTGCCTTCTGTATCTTCATGCTCATCAAGGTGGTGAACAAGATTTC
CAAGAAGAAGGAAGAGGAAAAAACGGCAGAAGCTCCTAAGGCTCCGGTGCCAAGCAATGAAGAAAAACTCCTCATGGAAA
TACGTGATCTCCTGAAGAACCAGAAATAA
>gene_id_19042
ATGAATGAACAGGTGGATATGAGTTTAGTCGTAGGCATTCTTATTACAATGGTCTTCTCAGCATTCTTCAGCGGAATGGA
GATTGCCTTCGTCTCTTCCAACCGTATGTTGGCGGAGATGGATAAGGAGAAAAACGGCCTTACGCAACGACTGTTATCTT
TGTTTTATAATCATCCGAATGGCTTCGTCAGTACCATGCTCGTGGGTAACAATATAGCCCTTGTAGTTTATGGTATCCTG
ATAGCTAGTCTTTTCGACAATACGATTTTCGCAGGTTTTGATGCAGCCTTTACGGTGCCTGCAGATACCATTCTGTCTAC
GCTGATAGTACTCTTTACAGGTGAGTTTCTGCCAAAGACGCTTTTCAAGTCTAATCCGAACCGCTTGCTTTCTATCTTCA
GTCCGATAGCTTATCTGTGCTATGTGGTATTGTGGCCTATCAGTAAATTCAGTACTTTCTTGAGTAAGTGCCTGCTGCGT
CTGATAGGTATGAAGATGGATACTGAGGGGGCAGATGAAGGCTTTTCTAAGGTAGATCTTGATTATCTTGTGCAGTCAAG
TATCGATAACGCTACCAATGAAGATGAAATTAATGACGAGGTGAAGATATTCCAGAATGCCCTTGATTTCTCCGGTACTA
AAGTACGCGACTGTATGGTGCCACGTACTGAGATTCAGGCTGTTGAAATGGATACTTCTCTCGAAGAACTGCAGCAGAAA
TTCATAGAGAGTGGTAATTCGAAAATCATTGTATATGAAGAGGATATAGACCATATTGCGGGATATATTCACAGTTCCGA
ACTGTTCCATCATCCTTCACGTTGGCAGGATCATATCCGTACACTTCCTTTTGTGCCGGAAACGATGCAGGCGCAGAAAC
TGATGCAGACTTTTTTGCAGCAGAAGAAGTCTTTAGGTATCGTTGTAGATGAGTTTGGCGGTACCAGCGGTTTGGTGAGT
CTGGAAGATATCGTTGAGGAAATCTTCGGAGATATTGAAGATGAGCACGATGCTGCCAAGTATGTGGCTAAGAAAACCGA
TGATGGTGACTATCTCCTTTCTGCACGACTGGAGATTGACAAGGTGAACGATATGTTTGGTCTTGAACTGCCGGAAAGTG
ATGAGTATATGACTGTAGGCGGTTTGATATTGCATGAATATCAGAGCTTTCCTAAACTCAACGAGGTGATTAAGTTTGAT
AACTTTGAGTTCAAGATTATCAAGTCAACATCGCGTAAAATAGAGCTTGTTAAACTCCACATCATCAAATAG
>gene_id_16463
ATGAAACGAATAGAAAGAACGGAATATCTCAATAAACTGATCGCTTTCAAAGACAAGTCTCTTATCAAAGTGATAACCGG
CATTCGCCGTTGCGGTAAATCCACCATTATGGAGATTTATCGTGACTGGCTTAAGAGGCAAGGTGTCAGTGCCGACCAAA
TCATCTATCTCAATTTCGAGGATTACGACTTCTATGAACTTCGTAATCCACATAACTTATACGCTTATATCAAGCCATTA
ATTCATCAAGACAAGATGACTTATATCTTCTTTGATGAGATACAACATGTGGAAGATTTCCCAGACATCATCAACAGCCT
CAACCTGAAGCCAACAGTAGATCTCTATATTACGGGGTCGAATGCCTATATGCTGTCAAGCGAAATCGCCACGTTACTAT
CCGGAAGATATGTGGAAATCGCAATGCTTCCCCTTTCATTCAGAGAGTATGTTGAAGGTATCGGAGGAACCGACAATCTT
CCCAAAGCCTATACAGACTACATCACAAGGAGCAGTTTTCCATATACCCTTGAACTGGATACTCCCGCAGAAATCAGCGA
CTACCTGAATGGCGTATATAACACCATTGTAGTAAAGGATATCATGAGCAGGAAGAAGTTACCCGATGTCATGATGCTGG
AAAGCGTTATCCGTTTCACAGCCGACAATATCGGCAACATCCTATCCACCAAGCGCATAGCCGACATCATGACTGCCGAT
GGAAGGAAAATAGACCAGAAAACCGTAGAACGATATCTGACCGCACTCTGCGAAACCTTCTTCGTATATGAAACCAAAAG
ATACAACATCAAGGGTAAGCAGCTGCTCAAGACATTGGGTAAATATTATCTAGTAGATATCGGTTTGAGAAGAATGCTCC
TAGGTTCCCGCTCATTCGATGCCGGCCGCATCCTGGAGAACATCGTTTATCTGGAACTACTCCATCGCCAGCAGAAAGTA
TATATAGGAAAGATGGATAATCTGGAAGTAGATTTTGTAGCGATTGATGAAAACAATATCACGTATTATCAGGTAGCTGC
TACCGTTAGAGATGAGACTACCTTAAAACGTGAATTGGCATCTCTGCAGCAGATCAATGACCAATATCCTAAGTATATCC
TTACACTTGATGAAGACCCTACTGCCGATTACAACGGTATCAAGAGAATCAATGCCCTAAGATGGCTGATGGGAGAAATA
GGATAG
>gene_id_1417
ATGGACAAGAAAGAATTAAGAAAAATCATAAAATACAGAAAGCGACAGTATTCCTCAAGACAACTTGAGGAACTGTCGCT
TTCTGTATTATCACGTTTAGATTCCAACCCGCATCTTCAGAATGCCCAAACCATACTGATGTACTATTCGCTTCCTGATG
AAGTGGACACCCATCATTATATAGACCAACTTGTTTCCAGGGGAAAACGAGTAATACTGCCCGTTGTGCTGGACGATACG
AATATGGAACTAAGAGAATATTCCGGAGTACAAGACCTGAAGGAAGGAGCCTATCATATACTTGAACCAAAAGGCAAGAT
TTATCCGGAAGAGAAATATCCTGAGATAGAACTTGCCGTAATCCCAGGCATGAGTTTCGATATGAAAGGCAACCGGTTAG
GAAGAGGAAAAGGCTATTACGACAGATTTCTTGCCCAGATTCCACATGCATATAAAATAGGAATCTGTTTCGACTTCCAG
AAAATCAAAGAGGAAGGACTCCTTCCTGTTACCCCTACAGATATATGCTTGGACGAAATCATATAG
>gene_id_91996
ATGGCAACAGAAAAGAAAACTACAGCCCAGAAGGCTGCAACTAAAAAGGCAACTGCAAAGAAACCAGTTGCAAAAAAGGC
AGCGAAGGCTGTGGTAAAGCATATCGGACTCGTGAAGAACGACCCATATCTGGCAGACTATGAGGATGCCATCAAGGGCC
GACACGACCATGCACTCTGGAAACTCGGTCAGCTGACTAATAACGGCAAACAGACATTGAGCGATTTTGCCAATGGATAC
GAGTATTTCGGACTGCATAAGACTGCCCGTGGATGGGTGTTCCGTGAGTGGGCACCTAATGCTACAGACATCTATCTGAT
AGGTGACTTCAACAACTGGCAGGAAACCGAAAAGTATCGTGCTAAAAGAGTAAAGAATACCGGCAACTGGGAACTCAAAC
TTCCGGAGAAAGCGATGAAACATGGCGATCTCTTCAAGATGAAAGTTCATTGGGAAGGTGGTGAAGGCGAGCGTATTCCT
GCATGGGCACAGCGCGTAGTACAGGACGACCAGACCAAGATTTTCTCTGCTCAGGTTTGGAATCCGGAACCATATAAATG
GAAGAAGAAAACCTTCAGACCAAATGTGGCACCTCTGCTCATCTATGAATGCCATATCGGTATGGCACAGGATGCTGAGA
AGGTTGGCACTTACACAGAATTTAAGGAGAATGTGTTGCCACGTATCATCAAGGATGGTTACAACTGCATTCAGATTATG
GCTATCCAGGAGCATCCGTATTATGGCTCCTTCGGCTATCATGTAAGCAGTTTCTTTGCTGCAAGTAGCCGCTTCGGAAC
TCCTGAAGAGTTGAAGAATCTCATTGATACAGCTCACCAGAATGGTATTGCCGTCATCATGGACATCGTTCACTCTCATG
CCGTAAAGAATGAGGTGGAAGGACTGGGTAATCTCGCTGGCGATCCTAACCAGTATTTCTATCCTGGCGACCGTCATGAG
CATCCGGCTTGGGACAGTCTCTGCTTCGACTATGGAAAGGATGAAGTCATCCACTTCCTGTTGAGCAACTGCAAGTATTG
GCTCAATGAGTTCCATTTCGACGGATTCCGTTTTGATGGTGTAACATCCATGCTCTATTACAGTCATGGTCTGGGTGAGG
CATTCTGCAACTACGGCGATTATTTCAATGGTCACGAGGATGATAATGCCATCTGCTATCTTACCCTTGCCAACTGTCTG
ATTCACGAGGTTAACAAGCATGCCATTACGATTGCCGAAGAGGTGAGCGGAATGCCGGGCCTGGCTGCCAAGTTTGAGGA
TGGCGGTTATGGTTTTGACTATCGCATGGCGATGAATATTCCAGATTATTGGATCAAGACCATCAAGGAACTGAAGGATG
AAGACTGGAAACCATCCAGCATCTTCTGGGAGGTAAAGAACCGCCGTTCGGATGAGAAAACCATCTCTTATTGTGAGAGT
CATGACCAGGCATTGGTGGGCGATAAAACCATCATCTTCCGTCTGATTGATGCCGATATGTACTGGCATTTCAAGAAGGG
CGATGAAAACGAAATGGCTCATCGTGGTATTGCTCTGCATAAGATGATCCGTCTGGTTACCGCCTCTACAATCAATGGCG
GTTATCTCAACTTCATGGGTAATGAGTTCGGTCACCCAGAGTGGATTGATTTCCCTCGCGAGGGTAATGGCTGGAGCCAT
AAATACGCCCGCAGACAGTGGAATCTGGTAGATAATCATGAACTCTGCTACCACTATCTTGGAGATTTCGACCGAGAAAT
GCTCAAGACGATTACAAGCGAAAAGAATTTTAACAAGACACCAGTTGTAGAAATCTGGCATAATGATGGCGATCAGGTTC
TCGCCTTTATGCGTGGCGATCTGCTCTTCGTGTTTAACTTCTCGCCAACCCGCTCTTTCACCGACTATGGCTTCCTGGTT
CCAACCGGTTCCTACAGTGTAGTGCTTGATTCTGACAGCAAGGATTTCGGCGGTAATGGCTTGAATGATGACACGATGAC
GCATCTGACTAATTACGATCCACTTTATGTGAAAGACCGTAAGGAGTGGCTGAAACTTTATCTGCCAGCTCGTACAGCTT
TGGTGCTGAAGAAAAATTAA
>gene_id_91591
ATGATAAAGACAGCAGAAACATATCACGTACCGGTGCTCCTCAAGGAGAGCGTTGACGGGTTGAACATACAGCCAGGAGG
CATCTATGTAGACGTAACCTTCGGTGGTGGCGGACATTCCAGAGAGATTCTGTCGCGCCTGACTGAGGGAGCGCACCTGT
ACAGTTTCGACCAGGATGCCGATGCAGAGCGCAACGTGGTGGCAAACGAGAACTTCACCTTCGTATGCTCCAACTTCAGA
TTCCTGAAAAACTGGATGCGCTACTACGGGGTAGACGGACTCGACGGACTGTTAGCCGACCTGGGCGTATCGAGCCACCA
CTTCGATGACGAGACCCGCGGTTTCTCCTTCCGTTTCGACTCCCCACTCGACATGCGCATGAACAAGCGTGCAGGCAAGA
CTGCTGCCGACATCGTAAACGAATATGACGAAGGTGCCCTTGCCGACATCTTCTACCTATACGGTGAGCTGAAGAACTCG
CGCCGCATCGCCTCGGCACTCGTCAAGGCAAGAACCGAGAAGCCCATCCTTACCACCAAAGACTTCATGGCAGCCGTAGA
GCCCCTCTTCAAGCGGGAACGCGAGAAGAAAGACATGGCAAAACTCTTCCAGGCGCTGCGCATAGAAGTGAACCACGAGA
TGGACGCCCTGAAAGAGATGCTCCGCTCAGCCACGGAACTTCTGAAACCGGGAGGCCGACTCAGCGTCATCACCTATCAC
TCGCTGGAAGACAGAATCGTAAAGAACATGATGAAAGCGGGCAATGCAGAAGGCAAGATAGAGCAGGACTTCTTCGGAAG
AATAGAAACCCCTTTCAAACTCGTGAACAACAAGGTTATCGTTCCCGATGCCGACGAGCAGGAAAGGAATCCTAGGAGCA
GAAGCGCCAAACTAAGAATAGCAGAAAAGAAATGA
>gene_id_89737
ATGACGGAAGATATTAATATATTGACATTCGATAACTTTATTCAAAAGATTAAGACTATCAAGACATATCGCAGTAACGC
CAATAAGGAATACAAGGTAGTTAAGGTAAACAAGACCGCATTGGTACTTAGAGATCAGCGCACTAAGGCTGATTTTGAAG
TACCAGCAGCCCAAGTATTCGCTGCCATGAAAGAACTTGGTATTGAAAACTGCACGGTTCTTAAAATGCGCCAGTATGTA
GGAACACATGCTGCACCAGCCTCTGCCGCCCTCATCTTCTGGGCTTTCGGACGAGGACAGGTTCAGGCAGCAATAAAAAA
GTTTGCCGATTTGACGGTTAGGATAATAAGAGAACAGCAAAAACGGAAATAG
>gene_id_19243
ATGGCTGAAATTCCATTCTTAATAAAAGACCTTGCCCTCATCCTGATGGTGGCAGGCATCGTAACCCTCATCTTCAAGAG
GCTCAAGCAGCCGCTGGTGCTGGGATACATCATGGCGGGATTCCTGGTTTCGCCACATATGCCCTACACCATGTCGGTAG
TCGACGAGACGGATATCCAGACCTGGGCCGACATCGGTGTCATCTTCACCCTCTTCTCGCTCGGTCTCGACTTCTCGTTC
AAGAAAATCGTGAAGATGGGTGCCTCTCCCATCATCGCCACCGTGGTTATCGTGTTCTGCATGATGATGCTGGGCATCAG
CGTAGGCCACGGCTTCGGCTGGGGCAAGATGGACTGCATCTTCCTGGGCGGTATGCTCGCCATGAGCTCCACCACTATTA
TATATAAGGCATTCGATGATATGCGGCTGCGCACCCAGAAGTTTGCCTCGATGGTGATGAGCGTGCTGATACTGGAAGAT
ATCCTGGCTATCGTGATGATGGTGATGCTGTCGGCGATAGCGAGCGGAAGCAGTCCTGACGGCGGGCAGATGCTTGCCTC
TATCGTGAAGATAGGCTTCTTCCTGGGCGTATGGTTTATCGTGGGCATCTTCGCCATTCCGTGGTTCCTGCGTTCGGTGA
GGAAACTTATCAATGCCGAAACCCTGCTCATCGTTTCGCTGGGTCTGTGCTGCGGCATGGCGGTACTGAGCACCAAGGTG
GGGTTCAGCAGCGCCTTCGGAGCCTTCGTTATGGGCAGCATCCTGGCAGAAACCATTGAGGCAGAGAAGATTATCAAGCT
TGTAGAACCGGTAAAGAATCTCTTCGGAGCCATCTTCTTCGTATCGGTAGGTATGCTGGTAGACCCGAAGATTCTGGTAG
AATATGCCGTTCCTATCCTCGCCCTGGTCGGTACGATACTGGTAGGTCAGGCGATATTCGGCACCTTCGGCTTCATGCTC
GGAGGCGAGTCGCTGAAGTCGGCGATGCGCTGCGGTTTCTCGATGGCTCAGATTGGTGAGTTTTCTTTCATCATCGCCTC
GCTGGGTCTGTCGCTCGGCGTCATCAGCAAGTTCCTCTATCCGGTAGTGGTAGCAGTGAGCGTCATCACCACCTTCCTTA
CACCTTATATGATCCGTCTTGCCACACCTACCTATCAGGTGATGGAGAAACATCTGCCAGACAAGCTCATCCATATTCTG
AACCATTTCGCGATGAGTCATCCCCAGACACAGCAGCAGAGCAAGTGGAAATCGCTGATCCGACAGATGCTGGTCAACAC
CACCGCCTACTCCATCCTTTCGGCAGCCGTCATCGCCCTGATGTTCACCTTCGTGCTGCCGCTGATGCGCAATCTGCTGC
CAGGCTGGCATCTCCACTGGTATGCCAACGCCATCACCGGCCTGCTCACCGTCCTATTCATCTCGCCGTTCCTGCGCGCC
ATCGTGATGAAGAAGAACCACAGTGCCGAGTGGAAACGCCTCTGGGTGGAGAGCAGCATCAACCGCGTGCCGCTGCTCTT
TACGGTGTTCGTGCGCTTTATGATAGCACTGGCTTTCATCTTCTACATCATCAATTTCCTCTCGCGCTTTACCAATGCTC
TGATTGTCTGCATCGGTGCAGCAGTAGTGATGCTGATGATAACCTCCCGCCGCATCAAGAAGCGTAGCATCGTGATGGAG
CGCGTCTTCGTTCACAACCTCCGCTCGCGCGATATTGCGGCTCAGGTGAATGGCGAAAAGCGGCCGCTCTACGAGGGCAG
ACTGCTAGACCGGGATATCCACATCAGCGAATTTGAAGTGCCTGAAGATAGCAGTTGGACTGGCAAATCGCTGCGAGAAC
TGCATCTGCGCCAGCGGTTCGGTGTAGACCTGAGCAGCATTCACCGCGGCTCTCACCGGCTGAACATCCCGAACGGCAAC
ATGATCATCTTCCCGGGCGACAAACTGCAGGTAATCGGCAACGACGACCAGCTGCAGAAATTCAACACCGCCCTGCAGAG
CGACCTGCTGCCTGAGGAGGCTGAAATAGAAAAGCGCGAAATGAAACTTAGCCAGCTCATCATCAGCGGCGGCAGCGAAT
TCCTGGGAAAGACACTGATAGAAAGCGGAATAAGGGATAAATACAACTGTATGGTGGTAGGACTGGAAGAGGGCCGGGAG
AACCTGACCCGTGTTCTGCCTACCCGAGTATTCGAAAAAGGCGATATCATCTGGCTGGTAGGCGAAGAGGCTGACCTTCA
GAAGATTCAGGAAAAGAGCTAA
>gene_id_13481
ATGGAAGAGAATATGAAAAGAATACTTGTTGTTGATGATGAGCAAGACTTGTGTGAGATTCTGAAATTCAATCTCGAAAC
AGAAGGATATGAGGTAGAAACAGCCAATTCGGCAGAAGAGGCTTTGGAGATGGACATCGCTTCGTTCGATCTGCTGCTAC
TGGACGTCATGATGGGAGGAATGAGCGGTTTCCAGCTGGCTAAGCAGTTGAAGGGCAATCCGATGACAGCCAATGTTCCG
ATTATCTTCCTTACAGCCCGAGATACGGAAAACGATACGGTGACAGGATTCAATATCGGTGCCGATGATTATATCTCGAA
ACCTTTCTCTATCCGAGAGGTGATGGTCAGAGTGCGTGCCGTCTTGCGCCGTACGGCTGAACAGGCTGGTGATGCTGATG
AATCGAAGATCATCAACTATCAGGGACTGCAGTTGAATCTGGACAAGAAGACGGTGAGCATCGATGGTGAGGCAATCCCT
TTCACCAAGACCGAGTTCGAACTCCTGCGTCTTTTCCTCGAAGAGCGCGGCAAGGTCTTCTCACGTCAGGAACTTATCGA
CCGGGTATGGCCTAAGGATGTGATGGTACTCGACCGCACGGTGGATGTCAACATCACCCGTATGAGAAAGAAGATTGGTA
AATTTGCCAAGTGCATCGTTACCCGTCTGGGATTCGGTTATTATTTTGATGCGTAA
>gene_id_31253
ATGATTTTAAATTGCGCCATCATAGATGAAGATCCGGAAGCTTTGCAACTCCTGGAACAGTATATAGAGAAAACTCCGAC
CCTGCATTTGATCGGAGCCTACAAAAGTGCGATAGATGCTGTAGACGGCATCCATCACAACCATCTCGACATACTTTTTC
TCGCCATCCACATGCAGCAGATCAGCGGTCTGGAATTTGCAAAGGTTGTACCCAAGAACGTGAAGATTGTCTTCACCACC
GCATTCAAGGAGTATGCCATCGAAGCCTACAAAGTGAATGCATTCGACTATCTGCTCAAGCCCATCACCTACGATGATTT
TATGGGATCATGCCAGAAAGTCTTCGAAAGCTACATGCAGGACGATAACTACAACCCTATCAAGCGCGACGGTTTTCTGG
TGGTAAAACGAGATTACAAATGCGTAAGAATCCCGATAGATGATATTCTGTTTGTTGACTGCGACAAAGACTACATCCGT
TTCCATCTTGAGGGCAGGCCTAACATCAGAACCCTGGGCAACCTCAAACAGTTGGAAGAAAGGCTGCCAAGAGAGAAATT
CAAGCGTGTACACCGTTCGTTCCTTGCCAACATGACAAAGTTCGATACGGTAGACCAGCAGCACATTACCTATGGCGACC
AGAGCATTCCGATATCAGAAACCTACTTTGAATTTATCAAGAAATATCTGGAAGACCATTCTCTATGA
>gene_id_5597
ATGACTCGCTATGACTTCCAAAATGTAGCTGGTAAAACCCGTTTTGACTTTCAAAAACTGGAAGCGGGTGAAACTATAGT
TGAAGAAGGCACCAGTTGTACACGTCTATATTATTTAATCAGTGGAGATATTAAGGTGATAACCCAGGCAGATGACTACG
GCTATCAGGTAGAAGAAGACATTTCGGCACCGGAATCATTCCAGTTGGAACGACTTTTCGGTCTTACCCAGCGCTTCACT
CACACTTATGTGACAAAGAACAACTGCAGCATCATGTCAGTCAGCAAGCAAGAGATCATGAAGTTATCCGATGAATATGA
AATATTCCGCATCAATCTTCTGAACTTGGTCTGCACCCAATCCCAGAAGAACAACCGCAGACTGTTCAGAGTTCCTGCCA
AGACACTGAGTGAGCGCCTGATCCGTTTCTTCGAGAGCCACAGCGTCCGCCCGGCAGGCAAGAAAATCTTTCATATCAAG
ATGACCCGTTTAGCAGAAGAGATGAATGTAAAGCGCATCTATGTATCCAAAGCCCTCAACGAATTACAGTCAGAAGGACT
TATCCAGCTAGAACGAGGCAGAATCTATATCCCTGCACTGGAAAATCTCATCAAACGCTAA
>gene_id_68295
ATGAATACGGCATTAAAGATGAAATTGGAGGAAATGAACAGACGTTTGAATGAGGCTCTTGATACTGACCTCTTCGAAGA
ATCTGAGTCTGAATTTAATGAATTTCAGGCTGAGGTAGATTCCTTTGAGAGAGAGTTGGAGGAGATATCGGAGTTCAGGC
AGGATCATCTGCAGCTTTCTGAGCTGAAGAAGATTGGTGCCATCCAGAAGAAAATCCGGCAGGTGAAGAATGGGTATAAT
TTTTATGACCCTGAGTATGAGAGAAGTGTTATGTTTCCTAATGGTGAGGACGAAGAAGAGGATGATTTCTTCATTTAA
>gene_id_29505
ATGGAACAAAAACAAACGGGCTCAAGAGCCTATCTTATTTCAATTGTGATGGTAGCCGTTTTGGGCGGCTTGCTTTTCGG
TTATGATACCGCAGTTATCTCGGGAGCCGAGAAGGGTTTGCAGGCATTCTTCATGGGTGCTGAGGATTTCACCTATACCG
ATTTCTGGCATGGATTCACTTCTTCCAGTGCCCTCATCGGTTGTATCATCGGTTCGGCACTTTCGGGTGTGCTGGCTTCT
AACTGGGGCCGTAAGCGCTCGCTGATCTTTGCGGGTGTGATGTTCTTCATCTCTGCATGGGGATCGATGTGCCCTGAGTC
TTTGGTGTTGCCAAAGGGCGAACCTAATCTTACGCTTCTCGTCGTGTTCAACATCTATCGTGTGATTGGCGGTATCGGTG
TGGGTCTGGCATCTGCTGTGTGCCCGATGTATATCGGTGAGATTGCGCCTAGCAACATCCGTGGTATGTTGGTCAGCTGG
AACCAGTTTGCCATCATCTTCGGTCAGCTGGTGGTTTATTTCGTCAACTTCTTCATTCTTGGCGATCATATTGCTCCTGC
TATCCAGAGTGTGGGCAATGGTATGAACCAGATTCTGAATGGTGGCGAGGCTGCCTGGGCTATCGAAACCGGATGGCGCT
ATATGTTTGGTTCTGAGATGGTTCCGGCGGGCTTGTTTGCTCTGCTTATCTGCTTCGTTCCGGAGACTCCTCGTTATCTT
GCCATGGTTGGTCAGGATGCGAAGGCTGAGCGTATTCTGGCTCGCATCAATGGTGCTGAGGAGGCTAAGAAGATTTTGGA
TGACATCAAGAATACGGTTACTGAGAAGAAGGAGAAACTGCTTACTTACGGTGTGCTCTGTATCTTCGTAGGTGTGATGC
TTTCTGTATTCCAGCAGGCTGTAGGTATCAATGCCGTGCTCTATTATGCTCCTCGTATCTATGATGCCATGGGCTTTGAC
AATCCGATGGTATTGACCGTATTCAATGGTATCGTGAACCTCGGTTTCACCTGTGTGGCTATCTTTACGGTAGAGAAGTT
GGGACGTAAGCCTTTGCTCATCACCGGTTCTCTGGGCATGGCATTGGGTGCCATCGGTGTAGCCATCACCTTCGGTAATC
CTCATCTGCAGTTGTTGTGCATGGTATCTATCATGGTTTACTCTGCATCATTCATGTTCTCTTGGGGACCAATCTGCTGG
GTACTTATCGCCGAGGTATTCCCTAATACGATTCGTGGTGCTGCCGTAGCGATTGCCGTAGCCTTCCAGTGGATTTTCAA
CTGGATTGTTTCTACCTCTTTCGTTCCGATGGCTAACAGCTTGGGTTATTGGTTTACCTATGGCCTGTATGGTGTTATCT
GTATCCTCGCTGCCCTCTTTGTATGGAAGCTCGTTCCTGAGACCAAGGGTAAGACGCTGGAGGATATGACCAAGCTTTGG
AAGAAAAACTAA
>gene_id_780
ATGAGACTGGTAGAAGAAAGAGAAGATAAGAGATTAAGATGGCAATGGCAGATCAGTTTCAACCGCAAGGAGGCTGACAT
GAAGTCAGACATCACCATCATTCCCAGCGGCAACTATCATATTCTGATAAAGGGTCTGAAACAGAACGACATCATCAGAA
TATACGGAGCCTCAGGTGTCCTGGCACTTCAGAAACAGGCAAAATCTGATACAGAACTGCTTCGCTCACCAGTAAATGGA
ACTGTAGCCGTAGAGGTAACACGAGGCAGAAAACAGATAGGCGTAAAGAAGACAGCCCTTAAATAA
>gene_id_33949
ATGTTTCAGAAATTCATTATCAACAGAGACGGAGTACTGAAGTTCGGGCGTGTCTACCTGCACCGTGACATGCTGTCACC
CGGCGAGCAATGCACCTACGGGGGCGGTTTGTGGAAGATAGATGAAGGCAGAGGCGCCATCGTGCTCTACGGCAGAAGTT
TCGACTTCGGCCCTCCCGATTTCGACTTTGTGAAACAGATAGACTGGACGGGCTTGGGCGGCACCCCTCGCCCGCTCTTC
TATCTGCCTCATTGGCCTAGCGAAGAAGAGATTGTGCCAGTCATCATCAATTAA
>gene_id_20984
ATGAAGTTTTATGCACTTATAGCGGCAATGCTCCTTTCGGGGAGCATTGCTTTTGCTCATACCGACCCAATTGTTATGAT
TATTGATGGTCAATCTGTCAAGAAGTCGGAATTTGAGTACTTTTATCAGAAAAATCATTTGGGAAATACGGTTGATTCTA
AAAGTGTCAAGGTGTTTGCCGATGGCTTTGTTAATTATAAGCTGAAAGTGCAAGCTGCTAAGGATGCTCATCTCGATACT
TTGCCTAATATCAGGCGTGTGTTGAAACGATATGATGATGTCGAGTCATGCGAGTTGATGCCCGATAAAGGCAGTGTTCA
TGTTGCACATATCCTCTTGAGATTGGGACAGAAAGCATCTTACCACGAACAGGAGGTGGTGGAAAGAAGAATCGATTCTA
TTTATCAGGCTCTTTGCAAAGGTGCAGATTTTGCAGACCTGGCAAAAAAGTGTTCTGATGATAAAGGGTCTGCGGTCAAT
GGGGGTACTTTGGCATGGTTTACAAAAGGTCAGACTGTGCAGGCTTTTGAAAAAGTAGCTTTCTCTCTGCGAAAGGGTGA
GATTAGTAGACCGTTTATGTCTGAGTTTGGTTATCACATCGTCAAGTTGCTGGATAAGCATGATGATGGTAATCAGAAAA
AATATGTTGCTGATGCTAAGGTAGAAAATTGGCGGGGAACCTACCAGCAGCAGGAGGAAGTAGAAAACCTTTTGCTGAAT
GAAATCTGCCAGCGTAATATTTGGTATAAGGCTGCTGCTGATAAAAAAGGTCTGGCTGCCTTCTATGCCAAGAATAAGAA
AAAATACAAATGGGAAATGAAGCGCCTGAAGAAGATGAAGGTTAATCTGCCCCGGAATGGCGAATACCCGGATGTGGTAC
TTGCTGACTATCAAGACTCGTTAGAGAAACAATGGGTCGCACAATTGAAGAAGAAATATAAAGTGGTGGTTTTCCATAGC
ATGTTGACCACTCTCAATATACATTAA
>gene_id_91971
ATGAAAAAGTTAGTATTAATGTTTGCTGCTGCCGTAATGGCAGTATCTGCATCTGCTCAGACTACACAGGAGAGCAAGTT
CTTTGACAATTGGTATCTTGGTGTAAACGTTGGAGCTGCTACAAAGACTACTCACAATGCATGGTTCAAGAACGTAAATC
CTTCAGTAGGTGTACGTCTCGGAAAGTGGTTTACTCCAGTTTGGGGTGCTGCTGTAGAGGCTGACCTCTATGCTCGTAAT
CGCAACCTGCCTTATACACATAAGACTTTGGTTCGTGGTGCAAGCGGTAAGTTCATCGGTACTATCAATGCAACAAACCT
CTTCTTGGGTTACAAGGGTGAGCCACGTAAATTCGAAATCATCCCATTGGCAGGCATCGGCGCTTACCACTCTTTCAATC
TTCATAATGGCAACCTCAATGCCCTCACAGCTAACGCAGGTGTTGACTTCGCATTCAACCTTGGCGCAAACAAGGCTTGG
CAGGTATATGTAGAGCCATCTATGAATTGGTTCCTTCACGACAACAAGAGTGCTTGCAATGGTTGCCAGTTTGATGTTAA
CAAATCTGCTTTCCAGGTTAAGGTGGGTGTTAACTACAAGTTCAAGGGTTCTAACAACTCTCACAACTTCACTATCGTAA
CTCCACGCGACCAGAACGAGATTGATGGTTTGAATGGTCAGATCAACAACCTCCGCAACGACTTGAATAGCAAGGATTCT
GAACTCGCAGCTAAGGACAAGCAGATCAAGGATCTCCAGAATGCGCTCAATGAGTGCCAGAAGACTCCTAAGTATGTAAA
GCCAGCTACTGCTACCAATTTGCAGCCAACAGTATTGTTTACTGTAGGTAAGTCAAAAGTAGAGCGTAGCCAGATGCCAA
ACATCGAGATGATTGCTCAGTATATGAAGAATCATCCAGATGCTAAGGTTGAAATTAAGGGTTATGCATCTCCAGAGGGT
TCTAAGGAACTTAACCAGAAACTTTCTGAGGCTCGTGCCAATGCTGTAAAGAACATTCTCGTTAAGACTTACAAGATTAG
CGCAAAACGTCTTCAGGCTAAGGGTATGGGTGCTACTGACAAGCTCTTCAAGCAGGTTGAGTTCAACCGTGTTGCTACAT
TCAATGATAACAATGCAGCTGAATAA
>gene_id_91034
ATGAGTTTTAAAAAGAGTATAAAGAAAATTTCGGTCGTTGCATTGTTGGCGCTAACAGCTTCTCCCGTTTGCGGACAAGA
CCTGTTGGCAAGACAGGCACCTGTAGACCACAGAATGAAATCGCTCGACACACTCGCTGTGTCGCATTATCGAATGATTG
AAGACAGAGAGAACCCTGCAGCCGAGCTGTATGAGGATTTCTCTAACAAGTACGCTCACAGGGCTACAACCTTGCCTGAG
CACTTCCGTATCGATCTCCGTCATTTCTGCATGCCAACTCCTAGTCGCGTTGTCACAAGTAACTTCGGTTACCGTGCTAG
CTTTGGCCGCCAACATAAAGGTATGGACATCAAGGTTTATATTGGCGACTCAATCCGCTCAGCCTTTTCAGGCAGAGTTC
GCATCGTAAGATATGAAGGTGGTGGTTACGGTAAGTACATCGTGATTCGTCACAACAATGGTTTGGAGACCATCTATGGT
CACCTCTCTAAGCAGCTCGTTACTGAGGGCGAAGAGGTAAGAGCCGGCGATGTGATTGGCTTGGGTGGTAACACGGGTAG
AAGTACCGGTTCGCATCTCCACTTTGAGACCCGTCTCTGTGGTGTGGCTCTGAACCCGGCACTCTTCTTCGACTTCCGCA
ACCAGGACGTTACAGGCGACTTCTACAGCTTTAACCGTAATACCTACGAAAGCGAATCAGCTGATGCCAATGCTGCCCGC
GGCAAGGTTGGCAACGGTGGTTACACCAGAGAGCAGGTTAACGGCGGCGAAGTGGGAAGATACTACGAACTGCCTGCTGG
CCACGAGAAGCTCTACCACAAGGTGAAGCCAGGCGAAACGCTTAGTTCTATCGCAGAAAAGCGCGGCGTAACTGTAGAGC
AGATCTGCAGACTCAACGGCTACCGCAAAGACAAGAAGGTTAGTGTAGGACAGATTATCAGATACGTATAA
>gene_id_33084
ATGAAGAATCTCACATTCCATATCGTAGGACTCACCCATAATGACGTGAAAGGCCATGAGGTAGAGTATGCTAAAGAAGC
AGAGGGGAGAACCATCTGCCTCGTGCCCGATGACGCCAACACCTTCGACATGCTGGCGGTGAAAGCTTATGACAAACAGC
AGCTCATAGGCTATGTTTCAGCCCTGGAAGGCGAGGACGTACGCGCCCTCATCATCGCCCGTAAGGAGCGGAACCTGCGC
ACCCGCTGCATAGGCTGCAACAGCAAGAACGAGGGCGATAAGGCTGGATTGCAGCTCATGGTGAGGGCGCTCTCTGATGT
TTCTGATGAGGAGATGGAGCAGGCGCGCCGCGAAATATATGATGATAAGATTTATGATGACTGGCAATACTCCGGTCCTG
TGCTGCCCATCGAACAGCTCACCCGCTTCAGCGACTGCACCATGATGCTCGAAGGCGTCATCAACAGCATCATCCGCCTC
AGGAATACGCTCTCTGAAGGCGCTTCGGATAAAGGTTCTTCTGCATCCAATAACTCCTCTTTTGCATCCGATAAAACCTC
TTCTGAGGCAGAGAACCGTTCTCTTGATGCAGAAACTGAGGCGATGCTGCGCGAGGAGCTTACCGATTGCCTTTCTGAGG
CAAGAGAGCGGCTCAGCAGTTTCCTCGAAATCCAGCGCAGCGATTATTCCCGCGAAATGACGCAGGCCAGAAGCCGCATT
CTTCATAAGCTGGAGCAGATAGACGATGAGGAACTGCAGCGCCTCCGCTTGCCGCTCATCTTAAGGGCGTNAACGATGAG
GAACTGCAGCGCCTCCGGGCCGTTCTGCTTACCGAGATGGGATTCATCACCAGTTCGGCTTACCGCGAGCGTGCGGCCTA
TTCTTTCTTCGTAG
>gene_id_48140
ATGAAAAAGAAATTAGTTTTGACAGCAGCCGTCATCGCTGCATTATCAGTTGTCTCCTGCAATGGCAAGAAGACAAATAG
CCAGGGGGCTAACCAGGATAGCCTCAGTTATGCTGAAAATGATTCGCTCAATTCCAACGATGTCATTCTCGATTCCATCG
CCGGCACCTACGAGGGAACTCTCCCTGCTGCCGACTGTCCGGGCATCAAGACCGTTTTGACGCTCAACGCCGACAGCACC
TACCAGTACTCAGCCGACTATCTGGAGCGCAAGGATGGTCACGACGAAGCGAGCGGTATCTTCAAGGTATTGGCTAACAA
CGTGGTAGAAATCATCCGTCCATCGAGCGGCGAGACATCTTACTACAAGGTAAAGGATGCCAACAGCCTCATCATGACCG
ATTCACTCGGAACAGAGCCGGAAGGCGCCATGGCTAAGCACTATGTACTGACTAAGAAAAGGTAA
>gene_id_91819
ATGCCAGAAATATCTGTACGCGGTCTTGAAATGCCAGAGTCACCTATCAGAAAGTTGGCTCCTCTGGCTGCCGCAGCAAA
AAAACGTGGAGTAAAGGTATATCACCTCAACATCGGTCAGCCTGACCTTCCAACTCCTCAATGTGGCCTAGATGCCTTGA
AGCATATAGACCGCACGGTCTTGGAGTATTCTCCAAGTCAGGGCTATCTCAGCTATCGCGAGAAGCTTGTAGATTACTAT
AAGAAATTCAACATCAACGTAACTGCCGATGATATCATCATTACATCGGGAGGTTCTGAGGCTGTACTCTTCTCTTTCAT
GAGCTGCCTCAACCCTGGCGACGAGATTATCGTACCAGAACCTGCTTACGCTAACTATATGGCGTTTGCCATCTCGGCGG
GTGCCAAGATCCGTACCATCGCCACAACGATAGAAGAAGGTTTCTCCCTGCCTAAGGTGGAGAAGTTTGAGGAGCTGATC
AATGAGCGCACCCGTGCCATTCTGATCTGCAACCCTAACAACCCTACGGGCTATCTCTATACCCGCAGAGAGATGAATCA
GATTCGTGACCTGGTGAAGAAGTACGACCTCTATCTCTTCTCTGATGAGGTTTACCGTGAGTATATCTATACCGGCAGTC
CTTATATCAGTGCGATGCACCTGGAAGGCATCGAGCAGAACACGGTTCTCATCGATTCTGTTTCGAAGCGTTACAGTGAG
TGCGGTATCCGTGTGGGTGCCCTCATCACCAAGAATGCAGAAATCCGCAAGGCGGTGATGAAGTTCTGCCAGGCCCGTCT
CTCTCCTCCACTGATCGGTCAGATTGTAGCCGAAGCTTCTCTGGACGCTCCTGAAGAGTACTACCGCGATGTATACGATG
AGTATGTAGAGCGCCGTAAGTGCCTGATAGACGGCTTAAACCGCATTCCGGGCGTATACTCTCCTATTCCTATGGGAGCC
TTCTATACCGTAGCCAAACTGCCTATCGATGATTCAGAAAAGTTCTGCCGCTGGTGTCTGGAGGAATTCAACTACGAGGG
CGAAACCATCATGATGGCTCCAGCCTCCGGTTTCTATACGACTCCTGGAGCCGGCCACAATCAGGTTCGTGTAGCTTACG
TCTTGAAGAAACACGATTTGGAGCGTGCTCTGGTGGTTCTGGGTAAGGCACTTGAGGCTTATCCGGGAAGAGTGGAAGAC
GAAGGACTGTAA
>gene_id_20035
ATGGAAAAGAAAGTATCGGGTAAGCATAGCAGCATGAATGGCTTTGCTATGATGAAAGGTAGAGTAGCTACTGTAGTTTT
GGCTTCGGCTTTATTGTTGGGCGGAGGTTTGACTGCACAGGCGCAAAACGCAGCATTAACAACCTGCTCTCAGAGTGCAG
CAACCGCTATTCCGCAGAATCCTAACTGGAAGGCGAATGCTGCCGAATGGCAGAAACTGAAGGGTGAAATCACCCTCTAC
ATGACCAATGATATGGGTCGAAACGGCTACTACGACCAGAAGCCTATCGCCGAACTGATGGGCGAGATGGCGGGTACGGT
AGATCCTGAATGCGTACTTGCCGTGGGCGACATCCACCATTTCAATGGCGTGGCTTCCCCCCAGGACCCTCTGTGGCTTA
CCAATTACGAATATGTTTATTCTCATCCAGACCTGATGCTCGACTGGTTCCCGGTTTGTGGAAACCATGAGTATCGTGGT
AATACTCAGGCTTTTATGGACTATGGTAAGGTGAGCCGACGCTGGATGATGCCAGCCAAATATTACACCAAGGTGTTCGA
CCACAAGGGAACTACCATCCGTGTCATCTTCCTCGACACCACACCTCTTATCGATTCTTATCGCAAGGCGTCAGAAAAAT
ATCCTGATGCCTGCAAGCAGGATGCAGAGGCTCAGCTCTCCTGGCTCGACGAAACCCTGAAGAATGCCAAGGAAGACTGG
GTCATCGTGGTAGGTCATCATCCTATCTACGCCTACACCGAGAAGAAGGAGAGTGAGCGACTCGACATGCAGAAGCGCCT
TCTTCCTATCCTCCATAAATATAATAATGTGGCGATTTATGCCTGCGGCCATATCCACAACTTCCAGCACATCCAGAAGA
AGGGCGACAACATCGACTACGTAGTCAATTCCTCTTCATCTCTGGCTCGTCCTGTGAAGCCTATCGATGGCACTGTGTTC
TGCAGTCCAGCCGATGGTTTCTCTGTATTTACAGCAGATAAGAAGCAGCTGAGAATGTCGATGATTGACAAGGATGGAAA
AATCATCCACACGGTTTTAAAGGTAAAAAAGTAA
>gene_id_4653
ATGGGAAAGATAGTAGATAAAACAGAGACTAAGATAGTTACGCTTGATGGAGTTGAGATTATCAAGCAGGTAACGAAGGT
ACTTATGCCTAATGGTAAGTACCGATATCCTACTGTATATTTTACGGTTAACGATGATGTCAAGGCTCTGACAGCAGAAC
AATTAGACAAAATCCGCATCCCTGTCTATAAACAGTTAATTTGA
>gene_id_75483
ATGCAAGAAGATTTAGAAAATGAAATCGAGAGAAAGAAGAAGGAAATCGAAGACTTTCTCCGAATCGTGAAATTCACCGG
TCTTTCACAGAAGGAAATCGAAAAGAGACTTGATTATCTCTTAGATGACCTTTCAAGACTGATGAAGAATAGAAAGTAA
>gene_id_18742
ATGAAGATATTGATAGTTATCCCTTGTTATAACGAGGAAGAAGTGCTGCCTAAGACCTTAGATGTGCTGGGGGCATTGAT
CAGAAAGATTAAGAAAGAGACTGATGCCGACACAGAACTGCTGCTTGTCGACGATGGCAGTCGTGACCATACTTGGCAGA
TGATTTCGGATGCTGCCAAGGAGCATGGGTATGTGCATGGCATCAAACTGTCGCATAACCGGGGCCATCAGAATGCGCTC
TGGGCAGGTATGGAAGCTGCGGTAGACCATTGCGATGCGATGGTAAGTATCGATGCCGACCTGCAGGACGATGAGAATGT
TATCGTGGATATGGTGCGCCAGGTGCAGGAAGGCAAGGATATCATCTATGGTGTGCGCAAGGAGCGCAAGACCGATACCT
TCTTCAAGCGCTTTACCGCCCAGGCTTTTTATAAGCTGATGCAGAGTGTGGATAAGGATACGGTTTACAATCATGCCGAT
TTCCGCATGATGACCAACCGCACCCTGAAGGCTCTGATGCAGTATCCCGAGCGCAATCTCTTCCTCAGATCCATCGTACG
CCAGTTGGGCTTCCGGGAGGGATTCGTCTATTACGACCGCAAGGCTCGTGAGGCGGGTGAGAGTAAGTATCCGTTTACCA
AGATGCTGAGCTTCAGTATCGATGGCATCACTTCGTTCTCCGTAGCACCTCTTCGGTTTATCACCTTCCTGGGTTTGGCA
ATGACTTTGGTAGCAGTCATCATGATAATCTTTGCCTTGGTAGAATATTTCCAGGGCAAGACCATTCAGGGCTGGACCTC
CATGCTTGTTTCCATGTGGTTTATCGGAGGCATCATCACCACGGGCGTAGGCATTACGGGCGTCTATATCGGCAAGATTT
ATACCGAGGTGAAGCGTCGCCCACGATACTTCATCGAAGAAAGAGTATAA
>gene_id_17233
ATGGGGTTCTTATTGGAAAAATGCAAACTTGTGAAATTGGATGATAAGATATTGTCATCTTGTCACCCTTTTACCTGTGG
AGATGCTGACCTTGACGACTTCTTTCAGAATGACGCTATGCGTTACAAGAAAGAGTTGTTAGGAAAGACTTATTGTTTTA
TTTTGGATGAGGATCCTAAGACAATCGTATGTATGTTTACACTATCAAATGATAGTATTCGAGTGGATGTCATTCCTAAT
AATCGGGGACGTAAGTTGTCGCAAGACATTCCAAGAGAGAAACGTATGCGTAGATACCCTGGTGTATTGATTGGACGTTT
GGGAATTAATGCAGGGTTTCGCAATCATGGTATCGGTACGGAACTTCTTGATTTTATAAAATCATGGTTTATAGATGAGG
AAAACAAAACAGGTTGCCGCTTTTTGATTGTTGATGCTTACAATAATGAAGCACCTCTTGGCTTTTACCAAAAGAATGAG
TTCCTGTTTTTGTTTTCTACGGAACAGCAAGAAGCGGAAAATCTTGGCTATGACGTAGCAAAGACTTTGCACACTCGTTT
GATGTACTATGATTTGAAGAAATTGACTTCAATTGCCTAA
>gene_id_12281
ATGCGCAATATTCCAATTGTAACAAAGAATTTGCTGATAGTGAATGTAGTAGCATTCCTGGCATGCATGCTGATGGACAA
GAGTATGGGTGGCGGTTCTGGCCTGACAGATATGTTTGGGCTTCATTTCTTCCTGGCATCCGATTTCCATATTTATCAGT
TAGTTACCTACATGTTTATGCATGGTGGTTTCCAGCATATTCTCTTTAATATGTTTGCCTTATGGATGTTTGGCTGTGTG
GTTGAAAGAGTTTGGGGACCAAAGAAATTCCTTTTTTATTACATAGTGTGTGGAGTGGGAGCTGGTTTGTTCCAGGAAGC
TGCACAGTATATTACCTATGTGGCAAAGGATATGGCAGCTTATGATTATGTTAGTGTTAATGGAGCCAGAATAACAATGG
AGCAATATCTGAACCTATGGACTACCGTGGGTGCTTCAGGAGCTATTTATGCCATATTGCTTGCCTTTGGTATGATTTAT
CCAAACGAGCGTCTCTTCATTTTCCCGTTGCCAGTTCCTATTAAAGCTAAATTCTTCGTGATAGGCTATGCTGTCATAGA
ACTGATTTCTACATTCTCTCTTTCTGATGACGGTGTGGCTCATATTGCTCATTTAGGAGGTATGGTCTTCGGATTCTTCC
TGATCCGCTATTGGCGTAAGCAGATTGATAATGGTTACTATCAGTCTAATTCTGCTGATGCATTCGATAAGTTGAAAGGT
ATGTTTGGCGGAAAGCATCGAGCAGGTAGAACGCATTTTACTTATACCAAGAATGAATCTTATAATCCGACTTATGAACA
GGATGCTGAATGTAAAACCAATGAAAAGGTCGTGTCACAGGAAGAGATAGATCGGATCTTGGATAAGATAAGGAAGAGCG
GGTATGATAGCTTGACTCAGAGTGAAAAGCAGATGCTCTTTGATCAGAGTAATAAGTAG
>gene_id_92863
ATGGAAATCAAGGAAGGATATATGCCCTTCATGGGCTATCAAACATATTATCGTATCGTAGGTAAAACAGAGGAGGGCAA
GAGCCCTATCATCCTCTTGCATGGTGGACCAGGCAGTACCCACAACTATTTCGAGCTATTGGATAGGGTAGCGGAATCAG
GTAGAGCTGTCATCATGTACGACCAGTTGGGCTGTGGCAACTCATTTGTGGAGGGACATCCCGAACTCTGGACTCCTGAG
ACTTGGCTCAACGAACTCTGTGCGCTCATCGACTATCTCCACATCGACCATTTTCATCTCTTGGGACAGTCGTGGGGTGG
CATGCTCGCCATCATCTATCTGATAGAGAAGCAAGCAAAGGGCGTGAAGTCAGCCATCCTCAGCAGCACTCTTTCGAGCA
GCAAGCTTTGGGCAAGTGAGCAACATCGCATGATTAAGTTTATGTCGGAGGAAGACCAGCGTGCCATCGCTGAGGCTGAG
GCGAAGGATGACTTTTCGAGCGAGGCGTATGCCAAGGCGAATGAACACTTCATGCTCCTGCATTGTGCCGGTGAGGTGAC
GGAGGATAGTCCAGAGTGTCTTCGCCGGAAGAAGCGTGCTGGTGCTGAGGCTTATCTCCATGGTTGGGGACCAAATGAAT
ACACTCCTACTGGTACGCTCCGTGATTATGATTACACCGACAGTCTGGGCGAAATCCAAGTGCCTTGCTTGGTGATGAGT
GGCACCAACGACCTCTGTACTCCATTGGTAGCAAAGACACTTTATGATGGTATCCAAGATTCCAAGTGGCATCTCTTCGT
AGGAGCCCGACACATGCCATTTGCCGAGCAAAACGATGAATATTGCAAGGTGTTGGAAGAATGGATGGAGGAGAAAGAGG
GAAAGTGA
>gene_id_87301
ATGAAGCATATACGCGCGTACCTATATATAATAGGAGTCACACTGATGGTGGCGGTCATGGCAGCATGCTCCGTGAGCTA
CAAGTTCAACGGTGCCAGCATCGACTACACCAAAACCAAGACCATACAGATAGCCGACTTCCCTATCAGAAGTTCGTATG
TATGGGGTCCGATGGGTCCGATGTTCAACAACGAACTCAAGGATAAGTTTGCCAGCAACACCCAGCTCATACAGGTGTCA
CGCAACGGAGACCTGAAGATAGAGGGCGAAATCACCCAATATTCTCAGCGCAACAAGTCGGTTAGTTCTGAGGGATACTC
AGCACAGACCGAGCTCAGTATCACCGTAAACGTACGTTTCACCAACACCAAGAACCATGCCGAGGACTTTGAAAAGCAGT
TTACATCTGCCAAGACCTACGACACCACTCAGAGCCTTGCCTCGGTGCAGGAAGAACTGGTAACCCAGATTATCAAAGAC
TTGGTAGACCAGATATTCAACGCTACGGTAGCTAACTGGTAA
>gene_id_29119
ATGGGACAGAAAATAAAGAAATTAAAGAAGATAAGATTGCACCGCGAAGGTACCGATCAGCTGGTAACCGGAGCGATAGC
GTTAGTAGCCATTGCGGCTATATTGTGGACAACCTTAGACAACAAGATTCCGTTCTGGGCTTTTGTTGTTGTGTTCGGTA
CGGTATATGGTATCGTGCTCAACTTCTACCGTTGTCCTGTCAGATACCTCAACGTAGAGGATACTTCGAAACTGGTAGTA
GCACCAGCCGACGGAAAGATTGTGGTGATAGAAGAGGTGGAGAATGCTCCCTACTTCGGTGACCGCCGCCTGATGATTTC
CATCTTCATGAGCCTCTGGAATGTTCATGCCAACTGGTTCCCGGTGGATGGTAAGGTGAAATTCGTGAAGCATGTGGACG
GCAACTACCACAAGGCATGGCTGCCTAAGGCTAGCGAGGAAAACGAGCATGCCGACGTGATGATTACCACACCTGAGGGA
GTGGATGTACTCTGCCGACAGATTGCCGGTGCAGTGGCACGCCGCATCGTAACCTATGCCAAGGAAGGGGAAGAATGCTT
CATCGACGAGCACCTGGGATTCATCAAGCTGGGTTCACGCGTGGATGTCTACCTGCCTGTAGGTACAGAAGTATGCGTAA
AGATGGGACAGTCAACTACTGGCGACCAGACCGTCATCGCTAAATTGAAATAA
>gene_id_84546
ATGGCAAAAGAATCAATGAAAGCTCGCGAGGTTAAGCGTGCAAAGCTTGTAGCTCGTTACGCTGAAAAGCGCGAAGCACT
GAAAAAGATTATTGCAACTTCTAATGATCCAGCCGAAGCATACGAGGCAGCTCGTAAGCTTCAGGCTATCCCTAAGAATG
CAAACCCAATCCGTCTTCACAATCGTTGCAAGATTACTGGTCGTCCAAAGGGTTATATCCGTCAGTTCGGTATTTCTCGT
ATCCAGTTCCGTGAGATGGCTTCTGCTGGTTTGATTCCAGGTGTAAAGAAGGCTAGCTGGTAA
>gene_id_19572
TTGCTTTTTTATGATAAATTTATTATTTTTGCCTTCGTGAGAAAATATGATGTAGAAATATATGGTAAACTGGAAGAAAT
GCCGCATTTATTGGAAGGCGACTTTTTTCATAGCTTGGAGCTTTTTCAGATTCTTGAAAAAACACCCGGCATAACCCCTT
TTATGGCTGTCGCCACACAGGAGAACAAGGTAGTAGGACAAATGCTCGTCATCCTCTATCACCGCAAATCATTATTCCCA
CCTTATTTATATACGCACGCACACGCGTACGGAGAGGGACTTTATGCACTCGATGCTGAACAGAATGCTATTTTCCCATT
GTTACTCCGCAGCATAACTATTCACTTACACAAACGACTCTGCTTTTACATCGAGTTCTCCCGAATGAGCAAAAAGATGC
TGGGTTACCGGGAATTCAGAAAATTGGGCTATGTACCTATTGCCTGGCAAGAGATACATAACTCCCTACACAGCAAACTT
CCCCAAGAGCGACTCTCAGACAAACAAATTGCTATGATTGAAAAAATGAAGAAAAAGGGAATAAGTTGTAGAGAGGCAAC
TTCACCCGAAGACATCCATCGTTATCACCAGTTGCTCAAAAATTATTATCGGCTGAAACTTCGCCGTTTTGTTCCTGACG
AAACATTCTTTCAGAAACTGAGTACAAGTAGCAATGCCAGAAACGTCATCATCACCTATAAGGACAAAGTGATTGGCGGC
TATACCTGCATCTACAACCAAGGCAATGCCTTTCTTTGGTTTTCTGCATTCAAGAGAAAGACTTACATCCATCTGCATCC
GGACACAATGACCATCTGGCAAGCACTCTCTGATGCACAGGAGCAGGATGCCCAACACCTCCACTTTATGGACGCAGGAC
TTCCGCTTAAGAGTAATCTCTACCGTGAATTCATTCTCGGTTTCGGAGGCAAACCTGTTACCAAGTTTCGCTGGTTCCGC
TTCTATCCAAAAGTTATAAACCCGCTCCTCCACTGGCTATACAAGGAGTAA
>gene_id_90850
ATGGCAAAGAAAGATCCTACAGATTTGACAGTGGAAGAGAAGTTGAAGGCTCTCTATCAGCTTCAGACCACCTTGTCTGC
AATTGATGAAAAGCGTGCGTTGAGAGGTGAGTTGCCTCTCGAAGTTCAGGATTTGGAAGACGATATTGCTGGTCTTACCA
CCCGTATCGAGAAAATCCAGACCGATATTGAGCAGTTTGACCGCGCCATCGATCAGAAGCAGCACGAGATTGAGGAGGCT
CAGGCTAGCGTGGAGCGTTATAAGAAGCAGCTCGAAATGGTTAGCAACAACCGCGAGTATGATACTTTGAGCAAGGAAAT
CGAGTTCCAGGAGCTGGAAATCGAACTTTGCAGCAAGAAGATCCGCGAGGCGCAGCAGACAATCAACGAGCGCCTGTACG
ACCTTCACAAGGCTGAGGACCAGAAGGCAGACCGCGAGAAGGGTCTGGTAATGAAGCGTTCTGAGCTCGAGTCTATCATG
GCTGAAACCCGTGAGGAAGAGGAGAATTTGAAGGAGAAGGCATTCGAGCTCGAGAAGAAGATTGAGCCACGTTTGCTCCA
GAGCTTCAAGCGCATCCGTAATGGTGCCCGCAACGGTTTGGGTATCGTTTACGTGCAGCGTGATGCATGTGGCGGTTGCT
TCAACAAGATTCCACCTCAGCGCCAGCTCGATATCAAGATGCACAAGAAGATTATCCCTTGTGAGTATTGCGGCCGTATC
CTCATCGACCCAGAATTGGCTGGTGTTAAGATTGAGGCTCCTAAGAGCGAGGAGAAGCCAAAGCGCAAGCGCGCTATCCG
CAGAAGAAAGACTGAG
>gene_id_3467
ATGAAGATACTTCATATTTCCGACACTCACAGCCATCATCGTCAGCTGCAGGATCTTCCCGCAGCTGACGTGTTAGTCCA
TTCCGGTGACTTCACGATGGCAGGAACTGAAGCCGAAGTTATCGACTTTATGGAATGGTTCTGTGCCTTGCCATACAAAC
ACAAAGTTTTCATAGCAGGAAACCATGACGACTGTCTTTTCGGAGCCGATATCAATGGTCTGCCCGAAAACTGCCATTAT
CTTTATGGTAACGGTGTAACGATAGAAGGCATAAAGTTCTTCGGCATCCCGATGTTCGTGGAAGATGATATAAGTGGTAA
CTATACTAAAATGTTGGAGAACATTCCTTCCAATACCGACGTGCTTATCACTCATCAGCCACCCTATCTCATTATGGATG
AAAGTGCAGGTTTACATTATGGCAGCAGAACATTGCTAGATGCAGTTAAACGCATCAAGCCGGAGGCTCATCTCTTCGGG
CACATTCATAATGCCTATGGGATGAGCGAATGCCGCACTGTGTTGTTTTCCAATGCCTCGATTGTTACTGAGAATTATGA
GTTTTGTAATCAACCAAATATGATCAATTTATGA
>gene_id_7222
ATGGCAACAATTAATGAATTGCAGGATGAAGTAGTAGAGGAGTTCCAGGATTTTACCGACTGGATGGATAAGTATCAGAT
GCTCATTGACTTGGGCAACGAGTTGGCTCCTCTCGATGAGAAATACAAGAACGAGCAGAACCTTATCGACGGCTGTCAGA
GCCGCGTATGGTTGCAATGCGATTATGTAGATGGCAAGCTCGTATTCACTGCCGATAGCGATGCGCTCATCGTAAAGGGT
ATCATCGCCCTCCTCATCCGTGTGTTGAGCGGTCATACCCCAACCGAGATTATGGATGCCGACCTCTATTTCGTAGAGAA
AATTGGTCTGAAAGACCATTTGAGTCCAACCCGCAGCAATGGTCTTCTGGCGATGATCAAGCAGATTCGCATGTACGCCC
TTGCCTACAAGACCAAAGAGGCAGAGGCTTAA
>gene_id_91691
ATGACTCTTAAGCAGCGTACCTCTTCTTCCATTAGACTAAATAATTCATATAATAATAACTTAATTTTAAAAATGAGTCA
GAAAATCAGAATTAAGCTGAAGTCTTACGACCACCAGTTGGTTGACAAGTCAGCTGAGAAGATTGTGAAGGCTGTAAAGG
CAACAGGCGCTATCGTTAGTGGTCCTATTCCATTGCCAACACACAAGCGTATTTTTACTGTAAACCGCAGTACTTTCGTT
AACAAGAAGTCTCGCGAGCAGTTCCAGCTCTCAGATTTCAAGCGTCTCATTGACATCTACAGCTCAACAGCTAAGACAGT
TGATGCCTTGATGAAGCTTGAATTGCCAAGTGGTGTAGAAGTAGAAATCAAAGTCTAA
>gene_id_40765
ATGGAATACAATTATGCATTTTTGATACTTCTTCTGCCATTCCTGAGCTTCCTGGTTCTGGGACTTGTGGGTATGAAGAT
GAAAAGACCGGTAGCAGCACTCATCGGTACCGTATTGATGGGCTGTGTATTCGCGATGTCTGTCTATACAGCATACGAGT
ACTTCTTTGCAGTGGGTCGTGATGCCTCAACAGGTATGTACCCAACTGTTACCGTATTTAATTTCACATGGTTGAAGTTT
ACTGAGTTGCTCACCTTCAACATCGGTTTCCGCCTGAGCCCAATCTCCGTATTGATGCTCATCGTGATTACCACCGTCAG
CTTCATGGTTCACATCTACAGCTTCGGCTATATGGCAGAGCGTGATGAGAACTACAAGGTTGAGGAATATGAGAAGGGTA
TGCAGCGTTTCTACGCTTACTTGAGTCTCTTCACCATGTCAATGTTGGGCCTGGTAGTAGCTACCAACATCTTCCAGATG
TATCTGTTCTGGGAGTTGGTGGGTGTCTGCTCATACCTGCTCATCGGTTTCTACTATCCAAAGCATGCTGCAGTACATGC
CAGCAAGAAAGCGTTCATCGTAACTCGTTTCGCTGACCTCTTCTTCCTCATCGGTATCCTGTTCTACAGCTTCTACGTAG
GAACCTTCAACTACGACTTGAATGCTCAGCCAGAGCTCAACTCTGCTTTGGCAGGTGCAGCTTGGGTAATGCCAACAGCG
TTGTTCCTCATGTTCATCGGTGGTGCCGGTAAGAGTGCGATGTTCCCATTGCACATCTGGTTGCCAGATGCGATGGAGGG
TCCAACTCCTGTTTCTGCGTTGATCCACGCCGCTACTATGGTTGTAGCCGGTGTATATCAGGTAGCCAGCCTCTTCCCAA
TCTGGGTACAGTATGCTCCTGAGACATTGCACTATGTAGCTTACATTGCAGCCTTCACCGCATTCTATGCAGCAGCTGTA
GCTTGCTGCCAGCGTGATATCAAGCGTGGTCTGGCTTTCTCTACTATCTCTCAGATTGCCTACATGCTCGTAGCTCTCGG
CGTTTGCTTCGCTGTAGATAACCACCATGGTGGTTTGGGTTATATGGCTGGTATCTTCCACCTGTTTACCCACGCTATGT
TCAAGGCATTGCTCTTCCTCTGCTCTGGTGCCATCATCGTCATCATCGGCAGTAACTTCAAGGATTACATGGGCGGTTTG
CACAAGTACATGCCTATTACCAACATCTGCTTCCTCATCGGTTGCTTGGCGATTGCAGGTATTCCTCCATTCGCAGGTTT
CTGGTCAAAGGATGAGATTATCTCAGCTTGCTTCCAGTTCTCTCCATTCATGGGCTGGTTCATGACCGTGGTTGCCGGTA
TGACTGCATTCTACATGTTCCGTCTCTACTACGTCATCTTCTGGGGACAGAGCTACTATGAGCTTGATCCTGAGAACCGT
CGCAAACCACAGGAGGTTCCTTTCGTGATGTGGGGTCCATTGGTATTCCTCGCCATCATCTCTTGCCTCTGCGGTTTGAT
TCCATTCGGTCACTTCGTATCTGCTACAGGTCAGAGCTACGATATCCATATCGACATGAGTGTGGCAACAACCTCTGTTA
TCGTTGCTATCATCGGTATCGGTCTGGCTACTTACATGTATGCTCCTAAGAAGACTCCATTGGCAGACACTTTGGCTAAG
AAAATGCCTAAGTTGCACAAGGCAGCCTTGAACCGTTTCTATATCGACGATGCTTGGCAGTTCTTCACTCACAAGATTGT
CTTCGGTTGCTTCTCAAAGCCAATCGCATGGTTCGATCGTCGCGTTATCGATGGTACCTTCAACTTCATGGCTTGGGGTA
CACAGGAGGCAGGTGAAACCATCCGCCCATGGCAGAGTGGTGATGTTCGCAGCTATGCTATCTGGTTCCTCACCGGTACC
GTAGCATTGACATTGTGCCTGCTCGCACTTCTTTAA
>gene_id_69911
ATGGAAGTAGTTTGGTCTGACTTGGCTTTGACGCAGTTAGATGAAGTCATGGACTATGTGGAAGAACATTTTGGCTTATT
AACCTCTCAAAAAGTTCTCCATAATATCTTGGAAAAGACAGATGAACTGGCTCAATATTCCACACATGGCATATATGATG
CTCGCTACACTTCGTGGGTATCTGGTCAGGATATGGTTATACGCCACTTGTTGTTAGCTCCAAACCGTGTCTATTATTTG
ATAGATGGCGAGCAAATTGTAATTATGGGGATAGTTCATGTCAAGCGGTCTCCGCAAGCCGTAACTTCCATGATCAAACG
CTTTTTAGAAGAATATGACAAATAG
>gene_id_19208
ATGGCAATGGATAAAGTAAAAGTAAATAACGAAGAAGTACTTAAGGATCGCTTGGTTGCTATCAACCGTGTAACTAAGGT
TACAAAGGGTGGTCGTACTTTCACATTCGCTGCTATCGTCGTTGTAGGTGACGGTAATGGCGTAATCGGCTACGGTCTTG
GTAAGGCAGGTGAGGTTACTGCTGCTATCGCAAAGGGTACTGAAGCTGCTAAGAAGAACTTGGTAAAGGTTCCTGTACTC
AAGGGTACTGTTCCTCATGAGGTTGAAACTTCATTTGGTGGTGCTAAGGTTCTTATTAAGCCAGCTGCAGCCGGTACTGG
TTTGAAGGCCGGTGGTGCTATGCGTGCAGTACTTGAGAGCGTAGGTATCAAGGATGTCATCGCTAAGTCTAAGGGTTCTT
CAAATGCCCATAACCTTGTGAAGGCTACTATCGCTGCTCTTGCAGAGATGCGTGATGCTTATACTGTAGCAGGTGAGCGT
GGTATCAGTATGGATAAAGTATTTAACGGTTAA
>gene_id_32041
ATGAACATTTTAGAGCTAAGCGAACAGGAAATCGTTCGCAGACAGAGTCTTCAGACATTGCGCGAGATGGGTATTGACCC
ATACCCAGCAGCAGAGTTTCCAACCAATGCATTCAGCACAGATATCAAAGCTGAATTCAAGGACGAGGACGAGCCACGCC
AGGTAGTTATCGCCGGACGTATGATGGGTCGCCGCGTAATGGGTAAAGCTAGCTTCGCTGAGTTGCAGGACTCAAAGGGA
AGAATCCAGGTTTATATCGCCCGCGACGAGATTTGTCCAGACGAGAACAAGGACCTTTATAATACTGTTTTCAAGAAACT
CCTCGATATCGGTGACTTCATCGGTGTAAAGGGTTTCGTATTCCGCACACAGACTGGCGAGATTTCTGTTCACGCCAAGG
AACTGTGCCTGCTCTCTAAGAGCTTGAAGCCACTCCCTATCGTGAAGTATAAGGATGGCGTGGCTTACGACAAGTTCGAT
GATCCAGAGTTGCGTTACCGCCAGCGCTACGTTGACCTCATCGTTAATGATGGCGTAAAGGATACTTTCCTGCAGCGTGC
TACCGTACTCCGCACACTCCGCAGCGTACTCGACAACGCAGGTTATACTGAGGTAGAGACTCCTACCCTGCAGAGCATTG
CCGGTGGTGCTTCNNNNNNNNNNNNNNNNTTATGA
>gene_id_42663
ATGGATCAAGTAAACAAAGACACATTAATCAGTCTGCAAGTAGAAAAAGCCAAGCGCTTTTTAACTCAAGCAGATGAAAT
GGTTGAACTAAAGCATTGGGATTTAGCAGCCAATCGCTATTATTATGCCTGCTTCCATGCCGTACAAGCTCTATTCATAG
CAAAAGGTGTTAATGCCCACACTCATGCCGGCATTAACACCCAATTCAGTTTACACTTCGTAAAGACTGGTATCGTAGAT
ATCTCTTATGGCAGTTTCCTCGCCCGTATGTTCCAATTAAGGCAAAAAGCCGATTACAACTGCGCCTACGAAATTTCCGA
AAATGACATCCTGGAAATTATTGGCTTATCACACGATTTTATAAAAGCCATATTAAACTTAGTCAAATAA
>gene_id_57699
ATGAATTTTCTTCAGCGCAACCTTTTTACTAAGCTCCGTGCCGACAACTTCGGCATCAAGGAAGAAATGGAACCGATGAC
TACCTTTAAGAAGAAAAAGATAGCTCAGATGCTCAAGAACGTGAATGATGTTCCTGCCGGAGAGGTGAAGATGAACAACG
GTTTTCTGAACCGACGGCTCAGCAAGATTCAGGAAGATGAACGCCACGCCATCGATACCTCTATCGAGACCATTTATCTG
CTGCGCATCATCGTGGCAAACGTAAATGGAATGTTGGCTAACGGAATCAATCTCAGAGGAATCATCCAGTTGGGAGACTA
CCTGAGAACCCGAGGCGACAAGGTAGATTTCGTGAAACTGGAGAAGTGGCTTGCCAAGCTCCGCATCCAGCGCATCGCCC
AGCTGGAAGGAAGCGTGCTCATCACCTTCTTCGATTTTGAACAGGACGAAATCCCATTCGTTCATCACATAGAAAGAGGC
GCCTACAAGCTGACGCTCCGTTCGCTCTACTATAATATCATGGACCAGCAGGCCATTCAGTTTGAGCAGACCAGCAGCGG
CTTTGTACGCACCACGGGGGGAACCATGCGCAAGAATCTGCGCCGCAGCATGCGCTATCTGCAATACGCTCCGATAGAAA
CCATGAGCAATTTCATGAACAATTTCTTCCGTTCATTATCTGAGATTGAAGAGTAA
>gene_id_16112
ATGATTTTTCTATTTTTTGATAATTTTGTTGCATATTTATACGTTAATCACTCTCTTTTTCCGGAAAAACAGGATTATGA
TATGAAAAGACAAGAATGGCTACGGAAAGGCAGGAAAACAGAGAAAAAAAGAAAGGAAAGTGAAGAAAAGAGGAGTTAA
>gene_id_17111
ATGTCATTTACAAACTTTATAAAGCGCCCGGTACTTTCGACGGTGGTTTCCATCTTCTTCGTCTTGCTGGGTATTATCGG
CTTGGTATCGCTGCCTATCGAGCAGTATCCGAATATCGCGCCGCCTACCATCACGGTAACTGCTACCTATACGGGTGCAG
ATGCCCAGACGGTGTTGAACTCTGTCGTTGCTCCGCTGGAGGAGAGTATCAACGGTGTGGAGAACATGACTTATATGACC
TCTTCTGCGTCTAACTCTGGTTTTGCTCAGATCACCGTTTACTTCAAGCAGGGTTCCGACCCAGATATGGCTGCGGTCAA
CGTACAGAACCGTGTGTCTCAGGCGCAGTCTCTGCTGCCTGCCGAGGTTACCAGGGTGGGTGTCACTGTAACCAAGCGTC
AGAGTTCCAACGTTATCATGTTCGCTCTGACTACAGACGATGGCCGTTACGACGACCAGTTTGTTACCAACTATGCCCTG
ATTAACGTCATTCCTCAGTTGAAGCGTATCAGTGGTGTGGGTGATGTGCAGAGCCCTTCTACCCGTAACTACTCTATGCG
TATCTGGTTGAAGCCAGAGAAGATGAAGGAGTTCGGACTGGTTCCTTCTGATGTTTCTCAGGCTTTGGCAGAGCAGAATA
TCGAGGCTGCCCCTGGTAGCTTTGGTGAGAGCTCGGATATGCAGTATGAATATACCTTGCGTTACAAGGGTCGTTTGAAG
ACTCCAATGGAGTATGAGAACATCCTTATCAAGAGCAATACTTCCGGTCAGACGCTCCGTTTGGGCGAAATTGCCAAGGT
TGAGTTGGGTGGTTTGCAGTATAATGTAAACCTGCTCAATGATGGTCAGCCTGCCGTGCTGGGTATGGTTCAGCAGATTG
CCGGTTCCAACGCTACCCAGATTGCAAGCGACGTAAAGAAGACGTTGGATGAACTGGAGAAGAGTTATCCTCCTGGGTTG
AAGAATGTCATCCTGATGGATGTTACCGAATTCTTGTTCGCATCTATCGAGGAGGTTATCTTCACCTTGATCATTACCCT
GGTACTGGTGTTCATCGTAGTGTATATCTTCTTGCAGGACTTCCGTTCTACGCTGATTCCTATGATTGCCGTACCTGTGG
CTCTGGTCGGTACGTTCCTCTTCCTTTGGATCTTCGGATTCTCCATCAACCTGCTTACGCTGTCAGCCCTGCTGCTGGCT
ATTGCGATTGTGGTCGATGATGCCATTGTGGTGGTCGAGGCGGTTCACGCCAAGCTCGACCAGGGTTACAAGAGTGCCCT
TACTGCATCTATCGATGCGATGAACGAAATTTCAAGCGCCATCATCTCTATTACGTTGGTGATGTCTGCCGTGTTCGTTC
CTGTATCATTCATCGGTGGTACTTCCGGTTACTTCTACCGTGAGTTCGGTGTAACCATGGCGGTATCTATCGTTATTTCG
GCTATCAACGCGTTGACTTTGTCTCCTGCGCTCTGTGCCGTATTGCTGAAGCCACACGAGGAGGGTCACGAGAAGAAGAT
GTCTTTCGTAGACCGTTTCCACGCTGGATTCAACTATCAGTTTGATAAGATTACCAATAAGTATAAGGGTGGTGTCAAGT
GGGTTATCAATCATGGCGTCATCGCTGGTAGCCTCGTGGCTGTCAGCATCGTAGGTCTGGTTGCCCTGATGGGTACTACC
AAGACGGGTCTGGTGCCTGATGAGGATACCGGTACTATCTTCGCTTGTATCTCTACAGCTCCTGGTACTTCTCAGGAACG
CACAGCCGAGGTCGTTAAGCAGGTAGATAAGATGCTGGCTAGCAACCCAGCCATCGCAACCCGTAATGCCATCATGGGTT
ATAGCTTTATCGGTGGTGCCGGTTCTAACCAGGGTACCATCATCGTGAAGCTGAAGCCATTCGAGGAGCGTCCGGGTGGA
TTCTTCCACCGTATCAAAGAGGCTTGTACAGGTGGCGGTATCGAGGCGCTGTTTGTCAACCCAATGGAATATACTTCTGT
ATTGGGTATGATCTACAAGCAGACTGCTACGATCAAGGATGCACAGGTTCTTGCCTTTGCTCCACCTATGATTTCCGGTT
TCTCTATGCAGAATGGTATTACCATGACCATGCAGGATAAGACCGGTGGTGACTTGAATAAGTTCTTTGATAATGTGAAG
AAGTTCCTGGCTGAGTTGAACAAGCGCCCTGAGATTCAGACCGCTCAGACTCAGTATAACCCTAACTATCCTCAGTATAT
GGTGGATGTAGATGTTGCCAAGACCAAGCAGGCAGGTATCTCTCCATCTTCTGTATTGGCTGTGATGCAGGGTTATCTCG
GTGGTCTCTACGCATCTAACTTCAATGCTTATGGTAAGCTCTACCGTGTGATGATTCAGGCTGGACCTGAGAGTCGTATG
CGTCCAGACGATCTGAGCAAAATTTATGTACGTTGTGCTGATGGCACCATGTCTCCTGTAAGCGAGTTCGTGAACTTGAA
GAAGATTTATGGTCCATCTAACATCACACGTTTCAACCTGTTTACCTCTATGGATGTATCTGTAACTCCTAACACCGGTT
ACTCTACCGGTGACGGTATGAAGGCGATTGCTGAGGTTGCCAAGGAGACATTGCCAGAGGGTTACGGCTATGAGTACTCT
GGCTTGACCCGTTCTGAGGCTGAGTCCAGCAACTCTACAGGTTTGATCTTTGCACTCTGTATCGTATTCGTTTACCTGAT
CTTGAGTGCCCAGTACGAGAGT
>gene_id_91821
ATGAATTCAATACCAAGTTTTAACTCGTATATTGAGAACAGCATTATCAAGAATTGGAATCTGGATGCGCTCACCGATTA
CAAGGGCGCAACCCTCCAATATCACGATATTGCCAGAAAGATTGAGAAGCTACACATCCTGTTCGAAAACAGCGATGTAA
AGAAGGGCGACAAGATTGCCGTCTGCGGAAGAAATAGTAGCCAGTGGGCAGTAGCCTTCCTGGCCATTATTACTTACGGA
GCCATTGTCGTACCTATACAGAACGAATTTAAGCCTGAGCAGATTCACAACATCGTGAACCACAGCGAAAGCAAACTTCT
GTTCGTTGGTGACGTGGTAGCTACAGAGATAACACCAGAGGAGATGCCTTCGCTGGAAGGAATCATCTATCTTCCGGACA
ATTCGCTTGTCATCTCGCGCTCTGAGAAACTGACTTATGCGCGCGAGAACCTCAATGCAATGTTCGGACACAGATATCCT
AAGTATTTCAGACCAGAACACGTGAAGTATCACGTAGACGATCCTGAAGAACTGGCGATGATCAACTATACCAGTGGAAC
TACCGGTTTCTCAAAAGGTGTGATGCTCCCATACAGAGCACTTTGGGGTAATCTTGACTACCTCATTGATTCAGTGAAAC
CAAATATAGGTAAGAACAGCAACATCCTTTCTACCCTTCCGATGGCTCACATGTATGGACTCATGACAGAATTTCTCTTC
AATATAGTATTGGGTAACCATATCTTCTTCCTTACCCGTCTGCCGAGCCCAACGCTCATCTCAGAGGCGTTGTCAGAAAT
CAAGCCAGACATCCTCTATGCGGTGCCGCTTGTAGTAGACAAGATTGTAAGAAAGGAAGTATTCCCACATATCCAAACCA
ACCGTGCACGACTGCTGATGAACATGCCTGTCATCAATAAGCGCATCAAGGAGAAGGTTCGCGAGTTTGTATTGAGAAAG
TTTGGCGAACGTCCTTACGAGGTTGTTGTGGGTGGTGCTCCGCTCAACAAGGAGATAGAGAACTTCTTCATCAGCGTAGG
TTTCCCTATCGCAATGGGATATGGTACCACTGAGACTGCTCCACTTATCACCTTTGCCCATCAGGACAACTATGTGGCAG
GAAGCTGTGGTGTTGCCGTGAAGCACATGGAGGTAAAGGTTTTGAGCGATGACCCGGAGAACGTAGCCGGTGAACTGGTT
TGCCGCGGCATCAATGTGATGAAGGGCTATTACAAGAACCAGGAGGCAACAGATGCCGTAATAGATAAAGACGGATGGTT
CCATACAGGCGACCTGGCAACGATGGACGCCGACGGACATATCTTCATAAGAGGCAGAAGCAAGAACATGCTGCTGGGAC
CTAACGGACAGAACATCTATCCGGAAGAGATTGAGGACAAGCTCAACTCCATGGCTATGGTCAACGAGAGCATCGTAATA
CAGAGCGATGACAAGCTGGTAGCTCTAGTTCATCCGGATATGGAAGAAGTTAACAACCTCGGCTTTACAGACGAAGACCT
GGAGAACATCATGGAGCAGAACCGCAAGGAACTGAACATGCAGATACCTAGCTTCGCAAAGGTGTCACGCATCAAACTTC
ATAATCAGGAATTTGAAAAGACAGCCAAGAAGTCTATCAAGCGTTACCTCTATCAGAACGCAATCTAG
>gene_id_15954
ATGAAGAAACAACTATTTTTTATGGCGATGCTGATGGCGATGTCGCTTTCTGCCAGCGCACAGCAGCAGGTAACCATCAG
TCTGCCTCGCCAGAGTTTCGAGGGTTGGGATTCCCAGACCAATACCATGCGTGTGGTTCCCGGCAAATATCAGATATTCG
TAGGTGGTTCGAGTGCTGAGGCTGCGAAGAATGTGATAGAAGTGAAAGTGAAATAA
>gene_id_59235
ATGGACGAAATTAACAATAACGAACAGCAAAATCAGAATTCTCTGGTTTTGCGAACAGAGGGATTGGTGAAGCGCTATGG
TAAACGAACGGTTGCCAATGGAGTTTCTATCAATGTGAAGCAAGGAGAAATTGTGGGATTACTGGGACCTAATGGTGCTG
GTAAGACAACTTCTTTCTATATGACAACTGGACTTGTTGTGCCTAATGAGGGACATGTCTTTCTGGGAGATCAGGAAATT
ACTGATTTTCCTGTATACAAACGTGCCCGTGCGGGAATCGGATACCTGCCTCAGGAGGCCAGTGTTTTCCGCAAGATGAG
TGTTGAGGACAATATACTTTCAGTCTTGGAAATGACAGGAAAACCACGTAGTTATCAGTTGCAGAAGTTAGAGAGTCTTA
TTAGCGAGTTTCGTCTCAATAAGGTTCGCAAGAACAAGGGTGACCAGCTTTCCGGAGGTGAGCGTCGCCGTACAGAGATA
GCCCGTTGCCTGGCTATAGACCCTAAGTTTATCATGCTCGATGAGCCATTTGCTGGTGTTGACCCTATTGCGGTAGAAGA
TATTCAGCATATTGTATGGCAGTTGAAGTATCGCAATATCGGTATTTTGATTACCGACCATAATGTACAGGAGACTCTGA
CCATTACAGACAGAGCCTATCTGCTGTTCGAAGGTAAGATTCTTTTTCAGGGCAAACCAGAGGAATTGGCAGAGAATAAG
ATTGTGCGCGAAAAGTATCTGAGTAACAGTTTTGTGCTCAGAAAGAAGGACTTTCAGCTCATAGATGAGCAAAAAAGAGC
CAAAGAAGCAGCGACTGATGGTTAA
>gene_id_5515
ATGGTAGAAAAGAAAAGTGCAATAAGTTACGAGTCAATCATGAAAGATTTGAAGGCTCGGAAGTATTCTCCCGTCTATGT
TCTGATGGGTGAGGAACCTTTTTATATAGATAAGATCTGCGACTACATTTCAGAAAATGTGCTCCAGCCCGAGGAGCGTG
ACTTCAATCAGACGGTGGTTTTCGGAGCTGATGTTACGGGTGCGCAAGTGGCAGATTTGTGTAAGGGCTACCCGATGATG
GCGGAGTATAGAGTAGTGGTTGTGAAAGAGGCTCAGAATTTGCGGAATTTGGAAGCGCTCGAGAAGTACCTCGAAAATCC
GGTAAAAACAACCATCCTTGTTTTCTGTCATAAAAACGGCAAGCTCGACAGTCGTAAAAAGTTTTCTGCCCTCGCTGCCA
AGGCGGGTGTGGTTTTTGAAAGCAAGAAGCTTTACGACCGAAATCTGCCGGGCTTCATCGAGACTTATCTCAAGACCCGT
AAGGCAACCATTGAACCCAAGGCTACCCAGATGGTGGCAGATCATGTGGGAGCAGATTTGCACCGACTCACTTCCGAGCT
CGACAAACTGCTCATTTCTCTTCCAGAGAACGACCGGCGTGTTACTCCGGAGATTGTGGAGCGAGAAATAGGGGTGAGCA
AAGACTTCAATGCCTTCGAGCTGAGAAGTGCCATCATCAGCCGCGATGTGTTCAAGGCAAATCAGATAATAAATTATTTT
GACAGCAATCCGAAGAGTGGTTCTCTCTTCACGCTTCTCCCGATGCTCTTTACTTATTTCCAAAACCTGATGATTGCTTA
TTATGCACCCAACAGGCAGAACGAAAATGAGCTCGCAAAATTCCTGGATTTGCGCGGAGCTTGGGCGGCGCGCGAATATA
TTACAGGAATGAGGAACTATACGGGCGTGAAAGTGATGGCGATTATTGAGAAGTTTAAGGAGGTGGATGCGAAGATAAAG
GGACTGGATAATCCATCCACTCCGGTGGGTGAACTGATGAAAGAACTCATCTTTTTTATCCTTCACTGA
>gene_id_91895
ATGAAAATTCAAATAGAACAGGCTACGCCAGACAAGGCTTCGCATATCGCATCGCTTATCATGGAGGCGATGAATGCGCA
GTGTTGTCAAAATTTTGCTGGTCCTCAGCATACATTGGTTGATTTTCACCGTATGATGACTAAACTTGTAGAGATGGAGG
ATAGTCAGTATAGTTATAAGAATACATTGGTTGCTATGTCTACTGATGGCATTCTTGTTGGCATCTTGGTTGCATATGAT
GGTGCTGACGTCAAAAGATTACGTAAGCGCTTTATTGAGGCTGCAATCGTGGCTTTTGGAATGGACTATTCGGCTATGGA
GCTTGAAACAGAGGAAGGTGAGTTCTATTTGGATAGTTTGGCAGTTTCTAACCAATACCGTGGAAAAGGTATTGCGTCTA
AACTGTTGGATGCTGCTATCTCTCGCGCAAGAGAATTAGGACTTCCTGCTGTAGGTTTGCTTTGTGATAAGGGCAATCCG
AAAGCGGAGCGTCTCTATACGAAGGTTGGTTTCCAATATGTCAATGATACCACTTGGGGTGGTCATGCAATGAAACATCT
TCAGTATAAATTGTAA
>gene_id_27960
ATGGAAAGTAAGAACATTAATCCACATTTAATCAGAACAGATGCAAAGAGATCTGTAAAGATGAAAACAAAAAGTAAAAA
GAGTATGAACGCAAGTTTTAAAAACATGGCGGTAGCGCTGTTCATCATGTCGGCTCCTATCGCTGTACAAGCTAAGCAAT
GGTCACTGCAGGATTGTATCAGTTACGCACTGGCTAACAACATTCAACTGCAGAAGACTCAACTCACAAAAGCTTCAGCT
CAGGAGGACTATCTGCAATCAAAGTCAGCGCTTCTGCCATCGCTTTCTGCCAGCACCAATCAAAGTGTAAGCTATACGCC
TTGGGTTTCTAATGGAATCAGCGGAGAAGGTTTCAGCAAAGCTTCCATCGACAAGGTATATTACAATGGCAGCTATAGCG
TGATGGGCAATTACACGATTTGGAACGGAAACAAAAACAGAAATCAGGTGAAACTGAACAAGCTGGCAAAGGAAGCGGCA
CAACTCGATTCGACAGCACAAGCCCTCAACCTGCAAGAACAGATAGCTCAACTTTACGTACAGATACTCTACTCTACAGA
GGCTATCAGCGTAAACAAAGAAAGTTATCAGTCGAGTGTTCAAAACGAAGAGCGTGGTAAGGAAATGGTAAAAATTGGCA
AGATGAGCCAAGCAGACTTAGCACAACTTACAGCACAGAGAGCACAAGATGAGTTTAACATCGTGCAGGCTGAAAGTAAC
GTTAAAAACTATAAACGACAGTTGAAGGAACTCCTGCAGATTACCAGTGAAGAAGCTTTCGACATCGCTATTCCAAGCAC
AACTGACCAGATGGCTCTGGCCTCTATCCCAGGAATGAACAGTGTCTATACAGCTGCGCTTCAGAATCGCCCTGAGTTTT
TGAGCTATCAAAACAAACTCGACCAGAACGATCTGAACATCAAGATTGCAAAGGCAGGAAAGTTGCCAACCATCAGCGCA
AATGCAGGAGCTACGACCAGCACCACATCCATGAACAAAAACGGTTGGGGCAGTCAGATGAAAACCAACTTCAGCCTGGG
TGGTGGAATCGGTGTCAGTATTCCTCTCTTTGATAACCGACAGACCAAGACTTCTGTCAATAAAGCACTCATTCAGCGTG
AAAGCATCTTGCTCGATATAAAGAATGAGCAAACTAAGCTCTACTCTACTATCGAAAACTATTGGTTGCAGGCTAATACA
AACCAAAGCCAGTTTAAGGCTGCCAAGGTGAGCAGCGAGAGTGCCCAAACAAGCTACGATCTGTTAAGTGAGCAGTTTAA
ACTGGGATTAAAGAACATCGTAGAATTGAGAACTGGCAAAGATAATCTTCTGAAGGCTAAGCAGAACGAACTTCAGGCAA
AGTATCTTACCATTCTGAATATCAACATGTTGAAATTCTACCAAAACGGCAGAATCTAA
>gene_id_92097
ATGAAACAAACTATTCTTGTTACTGGTGGTACAGGCTTCATAGGTAGCCATACTACAGTAGAGTTGCAGCAGGCAGGCTA
CAATGTTGTTATCGTAGATGATCTCTCAAACTCAAAGATTGAAGTACTCGATGGTATCGAAAAGATTACTGGTATCCGCC
CTGCTTTTGAACAGGTTGACTTGCGCGACAAGGCTGCTACCGAGGCTGTATTCCAGAAATATCCTGATATTGAGGGTATC
ATTCACTTTGCTGCAAGCAAGGCAGTAGGCGAGAGCGTACAGAAACCATTGTTGTATTATCGCAACAATATCGTATCGCT
CATCAATCTCCTGGAACTTATGCCAAAGTATCAGGTAAAGGGTATCATCTTCTCTTCTTCTTGTACCGTTTATGGTCAGC
CGAAGCCTGAGAATTTGCCTGTAACAGAAGAGGCTCCTCATCAGAAGGCTACTTCACCTTATGGCAATACTAAGGAGATT
AATGAGCAGATCATAGCTGATTATATCCATAGTGGTGCAGCCATCAAGAGCATTGTATTGAGATATTTCAATCCTATAGG
TGCACATCCTTCTGCTGAGATTGGTGAGTTGCCAAATGGTGTGCCAAACAATCTGATTCCATACGTTACTCAGACTGCTA
TGGGTATCCGCAAGGAACTCACTATCTTTGGTAATGATTATGATACTCCTGATGGAACCTGTATCCGCGACTATATTTAT
GTTGTAGACTTGGCTAAGGCACATGTAGCTGCTATGGCACGTGTTCTTGATAAGGAGACTGAGCCTATCGAATATTTCAA
TATCGGTACAGGTAATGGAAACTCAACTCTCGAAATTGTTGAGACTTTTGAAAAAGCTACAGGTGTGAAACTGAATTGGA
AGTATGGTCCACGAAGAGAGGGCGATATTGAGAAAATTTGGGGTGATTGCACCAAGGCGAACAAGGTACTCGGCTGGAAG
GCTGAGGCTAAGCTTGAGGATGTGTTGGCTTCTGCTTGGAAATGGCAGCAGAAACTTCGCGCTGATGGCATCATGTAA
>gene_id_91720
ATGAAGATATTGATAGTTATCCCTTGTTATAACGAGGAAGAAGTGCTGCCTAAGACCTTAGATGTGCTGGGGGCATTGAT
CAGAAAAATTAAGAAAGAGACTGATGCCGACACAGAACTGCTGCTTGTCGACGATGGCAGTCGTGACCATACTTGGCAGA
TGATTTCGGATGCTGCCAAGGAGCATGGGTATGTGCATGGCATCAAACTGTCGCATAACCGGGGCCATCAGAATGCGCTT
TGGGCAGGTATGGAAGCTGCGGTAGACCATTGTGATGCGATGGTAAGTATCGATGCCGACCTGCAGGACGATGAGAATGT
TATCGTGGATATGGTGCGCCAGGTGCAGGAAGGCAAGGATATCATCTATGGTGTGCGCAAGGAGCGCAAGACCGATACCT
TCTTCAAGCGCTTTACCGCCCAGGCTTTCTATAAACTGATGCAGAGTGTGGATAAGGAGACGGTTTACAATCATGCCGAT
TTCCGCATGATGACCAACCGCACCCTAAAGGCGCTGATGCAGTATCCTGAGCGCAATCTTTTCCTCAGAGCCATCGTCCG
CCAGTTGGGTTTTCGAGAGGGGTTCGTCTATTACGACCGCAAGGCTCGTGAGGCGGGTGAGAGTAAGTATCCGTTTACCA
AGATGCTGAGTTTCAGTATAGATGGCATCACTTCGTTCTCCGTGGCACCATTGAAGTTTATCACCTTCCTGGGTCTGGCG
ATGACTTTAGTAGCAATCATCATGATTATCTTTGCCTTGGTAGAATATTTCCAGGGCAAGACCATTCAGGGCTGGACCTC
TATGCTTGTTTCCATGTGGTTTATCGGAGGCATCATCACCACGGGTGTAGGCATCACGGGTGTTTATATCGGCAAGATTT
ATACCGAGGTGAAACGTCGCCCACGATACTTCATCGAAGAAAGAGTATAA
>gene_id_86965
ATGAAAATTATTGTATCAGAAGAAATCGAATCGGTATGTCCCACCTTTGTGGGAGCATGCGTGGAAGCCAATGTGGTAAA
CACCCCTTATTGTCAGGAACTTTGGGATGAAATCAATGCCCTCGGTGAGAAATACAGACAGACGCTGACCACGGAATCGC
TGAAAGAGATGAGTGGAATTGCCGCCACCCGAAAGGTGTACCGTGCCTGCGGCAAGGATCCATCTCGCTACCGTCCTGCA
TCAGAAGCCCTTATCCGCAGAATGCTGCAGGGCAAGGAACTCTACCAGAGAGATACGCTGGTGGATCTGGTGAATCTGGC
GAGCATAGCCTACGGCTACAGCATCGGCGGATTTGATGCAGACAAGTTTGAAGGCGACACCCTAACTCTGGGCGTAGGCA
AAGCCGGCGAACCATACGAAGGCATCGGCAGAGGCATGATTAATATAGAAGGTCTACCTGTTTACAGAGACAAGACAGGT
GGTGTAGGAACCCCGACCAGCGACAACGAGCGAACCAAAATGAGTATTGACACCACCCATCTGGTGGTTCTCATCAACGG
ATATGACGGAGACGAACAGCACGTTCGCGAGAATGCCGAATACATTATCCAGCTTCTGAAGAAATATTGCCAGAGTGATG
GAGGCAGCTACTTCATCTACAAATAA
>gene_id_10962
ATGTTATCACTTTTATTAGCAGCAGAGATTGCAAAGTTGGGTGCCGCAGTAGGTGCAGGTTTGGCCGCTATTGGCGCAGG
TATTGGTATCGGTCGCATTGGTGGCCAGGCTATGGACGCTATGGCTCGTCAGCCAGAGAAGATGGGCGACCTCCGTTCTT
CTATGATTATCGCAGCTGCGTTGGTTGAGGGTGTTGCGTTCTTCGCTGTCATCATCGCCATCCTGGCAATCGTTATGTAA
>gene_id_32494
ATGTTCATAGAGCAACCAGCCAAATGGCTCAGATGGTTATATCCAAAGGCCATCTGGAGAATGGACAAGAAAGACCATTC
TGTCTATCTTACATTTGATGACGGTCCAATTCCAGAGTCAACTCCATTCATCTTAGAGACCCTGAGAAAGTACAATATCA
AGGCTACTTTCTTTATGGTAGGCGAGAATGTATTGCGCCATCATGACCTCTACAACCAGATTGTGGCAGAGGGTCATCAG
GTTGGCAACCATACATTCAATCATATCGGTGCCTTCAAGCACCGCGTCATCTCCTACGTGCTCAACACCAATAAGGCGAA
CGATATCATCCATGCCCATCTCTTCCGTCCACCTCACGGCTGGATGCGACCAAGTGAGTATTGGTGGCTGCACCGCACTT
ACAAGGTCATCATGTGGGACGTGGTGACGCGCGACTATTCCAAATGGATGACGGCAGAAGATGTGGTGAACAATGTGAAG
CGATATGCCCGCAATGGCAGCATCATCACCTTCCACGACTCGCTGAAGAGCATTGAAAAGCTGAAAACAGCACTCCCTCA
GGCCATAGAATGGCTCATGGAACAGGGGTATGAATTTAAGACTTTTGAATAA
>gene_id_20128
ATGGAAGATATCAAGAATAAAGACGAAGCATACATGCGCCGTGCCCTGATGGAGGCTCAGGCGGCATTCGATGAAGACGA
GATTCCGGTAGGCGCCATCATCGTTTGTAAGGACCGGATCATATCGCGAGCCCACAATCTTACGGAGATGCTGACCGATG
TTACGGCTCATGCCGAAATGCAGGCCATCACTTCGGGAGCCAACATGCTGGGAGGAAAATACCTGAAAGACTGTACCCTC
TACGTTACGGTAGAACCCTGCGTGATGTGCGCCGGAGCGCTGGGATGGGCACAGATCAGCCGCGTGGTATATGGTGCCAG
CGACGAGAAAAGGGGGTATACAAAATATGCGCCCGATGCACTGCATCCTAAGACGACAGTTACATCGGGCGTATTGGAAG
ATGAGTGCCGCGCACTCATGCAGGATTTCTTTCAGAGAAAGAGATAA
>gene_id_9595
ATGGCGGCACAAACATGGATTGGAACTTGGGCTACGGCACCGCAGACTGTGGTGAAAGCGTTTATGCCCTATAATAACAA
CATGACAAACCGTTCGGTTCGCCAGATAGTAAAGGTAAGCGTGGGAGGCGACGTGATAAGACTGAAACTGAGCAATATCT
ACTCGATGCAACCCGTAGTGATACGCTCCATCTATATCGCCCACGCCAAAGACTCCTTCAAGATTGATGCCAAATCGGCT
CAATACTTCAAGTTCGGCAACAGCTACAAGGCTACTATCCCTGCCGGCAGACAGATAGTGAGCGATGCCCTGAAGTTCAA
TCTCAAGAATCTGGAGCGCGTAGCCATCACCATCAACTACACCTCGGCTCCCGATGTGCCTACCGTTCACATGGGCTCAC
GTACCACCTCTTATATCATGAAGGGAGTAACCAATGCCCACTCCAACTTCGAAAAGGCTTTCCGCGAGAACCACTGGTAC
AACATCAGCGGTATCGATGTGTATACGATGAGCACCAACATGAGCGCCATCGCCATCATGGGCAACTCCATCACCGACGG
CAAATGTTCTACGGATAATGCCCAGAACCGGTGGCCGGATGTTATGTCGGAGATGCTGCAGCTGAAACATAAGATAACCA
ACCAGGGTGTACTGAACCTGGGCATCGGCAACAACCGCGTAACCGTGCCGGGCGGTTTCGGGGCACTCGCCAAGGAACGC
TTCGACCGAGACATTCTGATGCAGAGCGGCGTAAAGAAGGTAATTATCTTTGAAGGCATCAACGACATAGGTGCTGCCAA
GAGCGGCAACAGCGAGACGGTAGCCCGCCAGATTATAGAGAGCATACAGGGAATGATGAGGAAGGCGAAGGCCCGGAAGA
TGAAAGTTTATCTGGGCACCATCACGCCTTTCAAGGGTGCCGGCTACTACAGCCATTTCCACGAAGCAGCCCGACTCTAT
GTAAACGACTGGATTCGAAGTCAGGCAAAGAAAGCAGATGGCATTCTAGACTTCGCCAAGCTGCTTCAAGACCCGAATGA
TGACAGAAGGATGAAGCGGGAATATGCCAGCAACGACTGGCTCCACCCGAATCCTGCAGGCTACAAGGCGATGGGAATCT
ATGCTGCCGACATTATCAAATAA
>gene_id_20268
ATGGCACAGGAAGATGTTTTTAAGAAAATTGTAAGCCATTGCAAGGAATATGGCTTCGTGTTCCCAAGTAGTGAAATTTA
TGATGGCTTGGCTGCCGTTTATGACTATGGTCAGAATGGTGTTGAGCTCAAAAACAATATCAAACAGTACTGGTGGCAGA
GTATGGTATTGTTGCACGAGAACATTGTTGGTCTTGATGCAGCTATCTTCATGCACCCTACAGTATGGAAGGCATCTGGA
CACGTAGATGCTTTCAATGACCCATTGATTGATAACCGCGATTCAAAGAAGCGTTATCGTGCCGATGTGCTCATCGAGGA
TCACATGGCTAAGTATGAGGAGAAGATTGCCAAGGAGATTGCCAAGGCTAAGAAGCGTTTCGGCGATAGCTTTGATGAGG
CTCAGTTCCGTGCAACTAATCCTCGCGTTCTGGAGAACCAGAAGAAGTTTGATGATCTCCATGCCCGCTATACTGAGGCT
ATGCAGGGTCCTAACCTGGAGATGCTGAAGCAGATTATCGAGGATGAGGGTATCGTCTGCCCTATCAGCGGTACCAAGAA
CTGGACTGATGTCCGTCAGTTCAACCTGATGTTCTCTACCCAGATGGGTGCTGCCAGCGATGCTACAAGCAAGGTATATC
TCCGTCCTGAGACAGCTCAGGGTATCTTCGTAGATTATCTGAGCGTTCAGAAGACCGGCCGTATGAAGTTGCCATTCGGT
ATCTGTCAGATTGGTAAGGCTTTCCGTAACGAGGTTGTAGCCCGTCAGTTCGTATTCCGTATGCGTGAGTTCGAGCAGAT
GGAGATGCAGTTCTTCTGCCAGCCTGGTACTGAGATGAAGTGGTTTGAATATTGGAAGAAGGTTCGTCTGGCTTGGCACG
AGGCTCTCGGTATGGGTAATGAGAACTACCGTTATCACGATCACGAGAAACTGGCTCACTATGCCAATGCTGCTACCGAC
ATCGAGTTTAAGATGCCATTCGGCTTCAAGGAGGTAGAGGGTATCCACAGCCGTACCAATTTTGACCTTTCTCAGCACGA
GAAGTACAGCGGCCGTTCTATCAAGTACTTCGATCCAGAGAAGAACGAGAGCTATGTACCTTACGATGTAGAGACATCTA
TAGGTGTAGACCGTATGTTCCTCAGCGTAATGTGCCACTCTTACTGCGAGGAGAAGCTGGAGAATGGCGAGACACGTGTT
GTTTTGCGTTTGCCAGAGGCTTTGGCACCTGTTAAGTGTGCTGTGTTCCCATTGGATAAGAAGTATGGTTTGCCAGAGTT
GGCACACGAAATCGTTGACGAACTGAAGTTCCACTTCAATACTCACTATGGCGATCCTAAGGATTCTATCGGTAAGCGTT
ATCGCCGTCAGGATGCTATCGGTACTCCATTCTGTATCACCGTAGACCACGAGACTCCAAACGACCATAAGGTAACTCTG
CGTTATCGTGATACCATGGAGCAGGAGCGCGTAGCTATCTCTGATCTTCGCAGCATCATCGAGGAGCGCGTAAGCATCAC
TAGCGTATTGAAGAAGCTTGGCAAGGAAATCAAGAACTTCTAA
>gene_id_32915
ATGAATTATCAAGCTATTATTGATAAGTATTATCCTGAGGATAATGAGCTTCGGCATATCCTCATTACACATAGCCAATC
TGTAGCGCGAAAAGCGCTACAGATTGTTTCGTATCATCCCGAATTGCAACTCGATGCCCAGTTTATCGAAGAAGCAGCTA
TGCTCCACGACCTCGGCATCTTCATGACCGATGCCCCAGGCATACAGTGTTTCGGCTCGCAGCCCTACATCTGCCATGGA
CGACTGGGAGCAGAAATCCTGCGCAAGGAAGGATATGAGCGACATGCCCGCGTATGTGAGCGCCATACCGGTGCAGGCAT
CACAGAGGCACAGATCATAGCACAGAACCTGCCCCTGCCACATCAGGATTTCCTGCCGGAAACCATGGAGGAGAAGGTGA
TTTGCTACGCTGATAAATTCTTCAGCAAAACTCACCTCGACCGGGAAAAAACAATTGAGAAAGCAGAAAAAAGTCTCATG
AAGTTCGGAGAGGAAGGAGTAAAACGCTTCCAGCAATGGGAACGCATGTTTGAATAG
>gene_id_32557
ATGAGTTGTAAGATATTTACTTTCCCTTCTTTTGAAAAGGAAGCTAAACGATTGAATAAGCGCTATAAGTCGTTTAAATT
TGATTTGAAGGAATTGATGAATGAGTTAAGTTCTTCCCCCTCTTTGGGTGCAGATTTAGGTGGCGGCTTGCGTAAGGTTC
GTATGGCTATTAAATCGAAAGGAACTGGTAAAAGTGGCGGTGCCCGTATTATAACAGTTGTGTTAGCCGATATAAAGGAT
GGTCTCGGCTTGCTTTATATTTATGATAAATCGGAGCGGAGTACTATAAAGGGGAAAGAATTGACAGATTTGTTGAAGAA
GAATGGCTTAGTTTGA
>gene_id_77219
ATGAGCAAAAGAATCAACAGTTATCAGGCAGTAGCTGCATTTGTAAGAGGTTTCTTCGAAGCTTACGCACGTGGCATCAT
CGATGCTACCATCGAAGGCAATGACTTCAGCAAGAAGAACGACCCGAAACAGATCAAGCAGATGATGCTGGAGCACTATG
GCGAGGTAAACCAATACTTCTTCGACATCATGTTCTCTACCCTCGTACGCCTCAACTACAAGACTGCCGAGGAAGCCAAC
GAGCGCATGAAGAAGAACTTCGACAGCATGAAACAGGCTGACCCGACCTTTGAGCCAACCATGCTCGACTACTTGCGCAT
AGCCTGCAAATCGAACCAGCTTTACAAGGCGATGGAGTCAGAATACAAGCGTAACTTCACCTGGCTTCTGCAGGGTAAGT
TTACTACACTTGAGGAGCATGTGCGTGATTATACCCACGGCATTCTCATCAGTCTCGCCGATGAGCCGATGGCCATCCAT
CTTTTGGTCCGCATCATCGTAAAGGCATACGCAGCCGGACTGAAATGTGGCAGCAAGGAGGGCGAACAGCACCAGCTCCA
CATGCCTACCCTTCACGGCATGTTGCTGAACAATGTCAACATCCTGCTCAACGAGACTCCGCTCAAGAGCAGCACCGAAG
ATCCAGTTGCCCTCTTCAAGGAGGCATGCAAGAATGAAGAAGAAAACATCAACGTTCTTTTCAACACATTAAACGATGCG
ATGAAAGAACTGGCAGAAGAATAA
>gene_id_88994
ATGATGGTAAACAGATATATCACAGCCCTTTTGGTTGTCCTGGCGGCAACCGGCATGGAGGCGCAGACTTATCAGCAGGC
GCTGAAGTTTGCGCTTACGGATATATCCTACGATGAATTCATCCAGCAACCGGAGGCGAAGGCATTGGAGGAGGACATTC
TCTGCGTGCTCAAAGCCATCAAAGCGGCATCAGAAGATGAGAGCATCGCTACGCATCATCCTATTCTGTCGGCAACACTT
GCCGCCAATTCTTCTGACATTCTGACAGACATTCATTCACATATTTATTATGATTCCCCTACGGAGCATAGATACAAAGT
TCCGTATGGGAGTATTGTTATTCGAGGTCCAGACTGCTGA
>gene_id_6370
ATGGCTAGATATATAGGTCCGAAATCTAAAATTGCGCGTCGTTTTGGTGAGCCAATCTTCGGCGCTGACAAAGTTTTGTC
CAAGAGAAACTTCCCTCCTGGACAGCATGGCAACAACCGTCGTCGTAAGATGTCTGAGTACGGTGTCATGTTGGCAGAGA
AGCAGAAAGCTAAGTACACTTATGGTGTATTAGAGCGTCAGTTCCGTAATATGTTTGATAAGGCTGCTAAGGCTGATGGT
ATTACTGGTGAGGTTCTTCTTCAGAATCTCGAGTGCCGTCTTGATAACGTTGTATTCCGTCTTGGTATCGCTCCAACACG
TGCTGCTGCGCGTCAGTTGGTTGGTCACAAGCACATCGTTGTTGATGGTAAGGTAGTTAATATCCCTTCATTCGCAGTTA
AGCCTGGTATGGTTGTTGGTGTTCGTGAGAAGTCTAAGTCTCTCGAGGTTATCGAAGCAGCTCTTGCAGGTTTCAATCAT
AGCAAGTACCCATGGATTGAGTGGGACGATAATTCAAAGAGCGGTAAGTTCTTACACAAGCCAGAGCGTGCCGACATCCC
AGAGAATATTAAGGAGCAGTTAATCGTTGAGTTGTACTCTAAATAA
>gene_id_19365
ATGGGAGCATTGGGCTACCTGATATTCGCCAATGTGCCCTTCCTGGTGCCCATTGGCGATTATTGTGGTCCGAGGTTGGT
AAGTCTGATGCCGGTAGTGCTGTTCTCCCTGCTCTATGTTACTTTCTGTAAGATAGAAATCAAGGAGATGAAGCCTAAGG
CGTGGCATTTCATCCTCCAGCTCATCCGTACCTCGCTGTCATTGATGATGGTGGTGCTTATCTTTGAGTTCGGCTCCGAT
TACAGCACCAAACTGATTCTCGAGGGTGCCTTCATCTGCTTCATCTGTCCTACGGCAGCCGCCGTGGCTGTGGTTACGGA
GAAGTTGGGCGGCAGTATCGGTTCGCTGACCACTTATACGGTCATCGCCAACATTTTTACGATGGTCATCATTCCGAGTC
TTTTCCCGATGGTAGAGAAGGGGGCAGACGTATCGTTCCTCATGATGAGTGCGATGGTGTTCCGCAATGTCACTACCGTG
CTGGTGGTGCCTCTGCTGCTTGCCTTGCTGAGCCGCAGGTTCCTGCCAAAATGGGTGGATAAGGTGAAGAATGTAAAGGA
TTTAGGCTTTTATATGTGGTGTTTCAACCTCACGATACTGATGGGCGAAACGGTTCGCAACATGCTCCATGCCGAGGTAT
CGGGCGTAACGATGCTTCTGCTGCTCTTTGTACCGCTGCTGGTATGTCTCCTCCAGTTTGCCATCGGCAAGGCGGTAGGC
AGGCATTTCGGTGCGAGTATCAGTGCCGGTCAGGCGTTGGGACAGAAGAATACGGTAGTGGGCATCTGGCTCACCCTCAC
CTTCCTGAATCCTCTTGCTGCCGTAGCACCGGGTGCCTATGTAGTATGGCAGAATCTGGTCAATGGCTGGCAACTTTGGT
ATAAAGAAAAATATGGCAAGCTTAAGTGGTAA
>gene_id_45584
ATGTCAGAAATCAAATTAAATAGCATCGAAGATGCAGTAAAAGACTTCAAGGAAGGAAAGTTCGTCATTGTTGTTGATGA
CGAAGACCGCGAAAACGAAGGCGACCTCATCATTGCCGCAGAGAAGATAGACGCAGAAAAAGTAAACTTCATGCTGAAAC
ACGCAAGAGGTGTACTCTGCGCCCCTATCACCCTGAGCCGCTGTGATGAGCTCGACTTGCCACATCAGGTTTCAGAGAAC
ACCTCTGTATTGGGAACACCATTCACCATAACCGTAGATAAACTGGAAGGCTGCTCTACCGGTGTTTCTGCACACGACCG
TGCCGAAACCATCAAAGCACTTGCCGACCCGAATTCTACCCCACAGACTTTCGGCAGACCGGGTCACATCAATCCGCTCT
ACGCCCAAGATAACGGAGTATTAAGAAGAAGCGGACACACAGAAGCAGCCATCGATCTTTGTAAAATGGCAGGCCTCTAT
CCAGCAGGCGCACTTATGGAAATCATGAATGAAGACGGCACCATGGCACGTCTGCCAGAACTGATGAAGATGGCACAGGA
ATGGAACCTCAAGGTTATTTCTATTAAAGACATGATAGAATACCGACTCAAGAAAGAATCACTCATCGAAGTGGGCGAAG
AGGTTGACATGCCTACAGAATACGGACACTTCCGCCTCATTCCGTTCCGCCAGTCTAGCAATGGTCTGGAACACATGGCA
CTCATCAAGGGAGAATGGAAAGAAGACGAGCCTATCCTGGTCCGTGTTCACTCTTCTTGCGCTACTGGCGACATTCTGGG
CAGCAAGCGTTGCGACTGCGGTCAGCAGCTCCACAAGGCCATGCAGATGATAGACGAGGCAGGAAAGGGAGTTGTTGTCT
ACATGCAGCAGGAAGGACGCGGCATCGGTCTGATGAACAAGATTGCAGCCTACAAGCTTCAGGAAGAAGGCTACGATACC
GTTGACGCCAATACCCATCTCGGTTTCAAGCCAGACGAGCGCGACTATGGTTGCGGTGCACAGATGCTCCGTCATCTCGG
TGTACACAAAATGCGTCTGCTCACCAACAATCCGGTAAAGCGCGTAGGTCTCGAAGCATACGGTTTGGAAATCGTAGAAA
ATGTACCTATCGAAGTTGTACCAAACAAGTACAATGAGCGTTATCTCAAGACCAAGAGAGACCGCATGGGGCACACTTTG
CACCTCGGATAA
>gene_id_77794
ATGCTATCCCTATTTGCTGTTCTCCCCTGTCAGGCCCAAAGCAAGAAGAAGATCATAGAGCAGCAGCCTGATACCATACC
TTTTTTTAGAGGTATGGCTGTGGGAGTTGACCTGATAGGTCCCGTACAGTTGATGGTTAGCGACTATGGGCAGTACGAAG
CATCTCTCCGTATCAATCTGAAAGACAAGTATTATCCTGTTTTCGAATTGGGTTATGGAAAGGCAGATGCCAGCGATGAG
GCAACCCAAATCTCCTACAAGACCAGCGCTCCCTATTTCAGATTAGGTGTAGACTGGAATCTTCTGAAGAACAAACACGA
CGACTACCGTCTGTTTGGCGGTTTCCGTTATGCCTGCACCTATTATGAATATGACCTGAGCGCTCCACCCGTTACAGACC
CAGTATGGGGCGGCGAAACGCCCTATGGAGGTAATGGCATTTCCTGCAACTATCATTGGCTGGAAGGTGTAATAGGTATT
GATGCCAAAATCTGGGGTCCCGTCCGTATGGGTTGGAGTTTCAGATACAAACGCCGCCTCTTCAAGAACGATGGAGAATT
AGGCAACACCTGGTATGTGCCAGGCTACGGTAAGCAGGGAGGTTCACGCCTTGGCGGAACATTCAATGTAACCCTAGAGA
TTTAA
>gene_id_35455
ATGGCAAAAAATTTTGTTGAAGAATTGAAATGGCGTGGTATGCTGGCGCAGATAATGCCAGGTACTGAGGAATATCTCAA
CACCCACATGGTGTCTGCCTATCTCGGAACCGACCCTACTGCAGACTCTCTGCACATCGGTCACCTTTGTGGTATCATGA
TGTTGCGCCACTTGCAGCGTTGTGGCCATAAGCCTTATCTCCTCGTCGGCGGTGCCACGGGTATGATTGGCGACCCTTCT
GGCAAGAGCCAGGAGCGCAATCTTCTCGATTCAGAGACTCTCTATCATAACCAGGAAGCTATCAAGAAGCAGGTATCTAA
GTTCCTCGACTTCGATGGCAATGAGCCTAACAAGGCGGAGTTGGTGAACAACTACGACTGGATGAAGGACTTCACCTTCC
TCGATTTCGCTCGTGTGGTTGGTAAGCATATCACTGTAAACTACATGATGGCGAAGGATAGCGTGCAGAAGCGCTTGAAT
GGTGAGGCTCGCGACGGCTTGTCTTTCACTGAGTTCACCTATCAGTTGCTTCAGGGCTACGACTTCCTCTATCAGTATGA
GAAGTATGGTGTTCGTCTCCAGTTGGGTGGTAACGACCAGTGGGGTAACATGACTACCGGTACTGAGCTGATTCACCGTA
CATTGGGTAACGACGCAGAGTGCTTCTGCCTCACTTGCCCATTGATTACCAAGGCAGACGGTAAGAAGTTCGGTAAGACA
GAGAGTGGTAACATCTGGTTGGACCGTAATCGCACTACTCCTTACGCTTTCTACCAGTTCTGGTTGAACGTAAGCGATGA
TGATGCCGAGAAGTACATCAAGATCTTCACTGACCTTGACAAGGAGACTATCGATGCTCTCGTAGAGGAGCACAAGCAGG
ATCCTGGTCGCCGTGTACTCCAGAAGCGTCTGGCTGAGGAGGTTACCATAATGGTTCACTCTCAGGAGGATTTGGATATG
GCTATCGCAGCCAGCAACATCCTCTTCGGTAAGGCTACCAAGGAGAACTTGGCACAGCTCGATGAGGCTACATTGAATGA
TGTATTTGCCAATGTTCCTCACTATGACCTCGACAAGAACCTGCTCGGTGGAACTGCTGTAGATCTCTTCAACCAGGAAG
GTATGCAGATCTTCCCAAGCAAGAGCGAGATGCGCAAGCTCGTTAAGGGTGGTGGCGTTTCACTCAACAAGGAGAAACTC
GCTGCTTTCGACCAGGTTGTAACTGCTGATGACCTGATTGACGGTAAGTATCTTTTGGTTCAGAAAGGTAAGAAGAACTA
CTTCTTGATTACCGTTAAGTAA
>gene_id_69421
ATGAACGAAAAAAGAGTTTATACATTCGGAAACGGAAAAGCAGAAGGCAATGCCCAAATGCGAGAAGTACTTGGTGGTAA
AGGCGCAAACCTTGCCGAAATGAACCTGATTGGTGTACCTGTTCCTCCAGGTTTCACCATTACAACAGACACTTGTAATG
AATATTATGAAGTGGGTGAGGAAAAAATCAAAGAACTTCTTCAGGACGAAGTGATGGCTGCTGTGGCTCATACTGAGGCA
TTGATGAACAGCAAGTTCGGTTCTGTAGAGAATCCACTCCTCGTCTCAGTACGTTCGGGTGCTCGTGCATCTATGCCTGG
TATGATGGATACCATCCTCAACCTCGGTTTGAATGACGAAGTAGCTGAGGGATTGGTCAAGAAGACCGGTAACCCTCATT
TCGTATACGATTCATATCGCCGTTTCGTACAGATGTACGGTGACGTCGTTATGGGATTGAAGCCTGTAAACAAGGAAGAT
ATCGACCCATTCGAGGCTATCATCGAAAAGGTGAAGGAAGAGCAGGGCGTTACACTTGACAAGGACCTCTCTGTAGAGTC
GCTCAAGAAGCTCGTTGAACTCTTCAAGGCTGCCATCAAGGAGCAGACCGGTCAGGATTTCCCTACCAACCCTATCGATC
AGCTCTGGGGTGCTATCTGCGCTGTGTTCCGTTCTTGGATGAACGAGCGTGCTATCCTCTACCGCAAGATGGAAGGTATT
CCTGATGAGTGGGGTACTGCCGTATCTGTCATGGCGATGGTATTCGGTAACATGGGCGATACATCTGCTACAGGTGTTTG
CTTCTCACGTGACGCTGGTAATGGTGAGAATCTCTTCAATGGTGAGTATCTTATCAACGCACAGGGTGAG
>gene_id_91204
ATGAAAGTTTTAATGTTTGGATGGGAGTATCCTCCTCACGTATTTGGTGGTTTGGCAACTGCCAACTTTGGTATCTCCCA
GGGACTTCATGCCCAGGGCGATGTTGATATCACATTGTGTCTGCCTCATCCTTTCGGTGATGAGGACCGCAGTGCCTGCA
AGATTGTGGCAATGAACAATGTGCCTATCGCCTGGCGAGATGTAAATCACGACTATGTGCAGCAGCGCGTAGGCAATATC
ATGAATCCGGACGATTATTTCCGCTACCGTGACCACATCTATGCCGATTTTAACTATATGCATGTAAATGACCTCGGCTG
TATGGACTTTGCTGGTGGTTATCCGTCAAATCTTCATGACGAGATCAACAACTATAGCATCATTGCCGGAGTTGTAGCCC
GTTCTGAAGAATTTGATATTATCCATGCTCACGACTGGCTTACATTCCCTGCCGGAATTCATGCCAAGCGCGTGAGTGGC
AAACCATTGTGCATCCACGTTCATGCTACTGATTTCGACCGTAGCCGTGGAAAGGTGAACCCTACCGTTTACGCTATCGA
GAAAGACGGTATGGATAATGCCGACTGCATCATGTGTGTATCCGAACTGACCCGCCAGACGGTGATTCACCAGTATCACC
AGGATCCACGCAAGTGTTTCGCCATGCACAATGCCGTATACCCATTGAAGCAGGAGTGGCAGGATATTCCACGTCCAAAT
CATAAGGGCAAGGAGAAGGTAGTAACCTTCCTGGGACGTCTTACCATGCAGAAGGGACCTGAATATTTCGTAGAGGCTGC
CAACATGGTATTGCATCGTACCCGCAATGTGCGTTTCTGTATGGCAGGTTCGGGCGATATGATGGATCAGATGATTTATC
TCGCTGCCGAAAGAGGCATTGCCGACCGGTTCCACTTCCCTGGCTTTATGCGCGGCAAACAGGTTTATGAATGTCTGAAA
GACAGTGATGTCTACGTGATGCCATCTGTGAGCGAGCCGTTCGGTATCTCACCTTTGGAAGCTATGCAGTGCGGCACACC
AACCATTATCTCCAAGCAGAGTGGATGTGGAGAAATTCTGTCCAACTGTATCAAGGTAGACTACTGGGATATCCATGCCC
TTGCTGATGCCATCTACAGCATCTGTCACAACGAGAGTCTTTTCGATTATCTCTCAGAGGAAGGCAAGAAAGAAGTAGAC
CAGATTACCTGGGAGAAAGTGGGAGCCCGCATCAAAGACCTGTACCTCAAAACCTTAGGGTGGAAGTAG
>gene_id_22752
ATGGCAAAACCAAAGATTCTCATCATCTATACCGGTGGTACCATCGGTATGGGAAAGGACCCGATGACAGGTGTACTGGA
ACCTCTTGATTTCAATCACCTCGTTTCTTCCATGCCCGAATTCAAGCTCATTCAGGCAGAAATCGATGTGCGAAAATTCG
ACCCACCTATCGATTCCAGCGACATGGATCCAATGCGCTGGGCAGAAATCGTAAGCATGATATCCAACAACTACAACGAC
TATGACGGATTCGTAATCCTTCATGGCACTGACACAATGGCTTACACTTCATCTGCCTTGTCCTTCATGCTTGAGAATCT
GACCAAGCCTGTAATATTGACAGGTAGCCAGCTGCCTATCGGTGAATTGCGAACCGACGGCAAGGAGAATCTGATGACAG
CCATAGAGATTGCTTCTGCCAAGAATGCTGAAGGACGCCCTATGGTGCCCGAGGTATGCATCTTTTTCAACGGCAAGCTG
ATTCGCGGTAACCGTGCCATCAAGATCAATGCCGAGGGATTTCATGCTTTCGAATCATTCAACTACCCTCACCTCTGCGA
TGTAGGAATCAATTTCCAATATCACGACCATCACATTCTTACGCCGGATTACAGAAAGCCAATGGTTCCACACCTGAAGC
TCGATCCGAACGTCATCGTGTTCAGTCTCTTCCCGGGTATCCAGGATAACATTGTGCGCCACGTGATGGAATCACCAGAC
CTCCGCGGCATCGTGATGCGTACTTTCGGTTCAGGCAATGCTCCTCACACGCCATGGATCATGCGTCTTCTGGATCAGGC
TGCCCATCGCGGAGTAAACATCGTGAATATCAGCCAATGTCTTACGGGCAGTGTAGAGATGGAACGCTACGGAGCCGGCT
TCCAGTTGAAAGCAGCTCATGTGATAAGCGGATACGATTCTACGGTAGAGGCTATGGTCACCAAGATGATGTATCTGCAG
GGAAGATATGCAGATAACAAAAAGGTAAGAGAAAAACTGACCGAATCCCTGGCGGGCGAAATCTCTATATAG
>gene_id_14490
ATGGCTGAAATGAAGAGATGCGGAGCCCATCAGGTGATATTGCCGGATGGCTCGATATTGCAGCAGGCTGTGGTAGAAAT
ACAAGAGGGCAGGGTGGTGAACTACTTCGAGTTTCGCGAGGAGTTGCCGATGACCGAATGGTTAGGCGGCGAAATCCGGG
TGGAACGCGATGAGGAAGGCATCCTTCGTGCCCTGTGGAACGGAAAAGTAATCAATAAACATTAA
>gene_id_89874
ATGATAAATAAAACAGAAGATCCTGACTTTGTTGCCTCTTGGCAGAAAGTTGAGGAGGCTCTAAAGCGTCTTGATGAAAA
TCAGGTGGAACGTTTGTTCTCAAAGAAACATGCGTCCTTGGCTGATTTTCACCAAGCTCTAATAAAAGAGTTGGAACTAA
AGGCTACTGCCTTGGAATCTGCTGTGGCTTCTTTGAAGGACGAGAGTAAGGCAATAATGCAGGAAACCTTAAAAATCAAG
TCAGAAACAAAGAAACTTCGTGAGGAAAGAGAACGGATGAATGAAGAATTGTTGCAGAAAAAGCGTGAGCTAGACCAGTT
GAAAACTCGCAGGAAATGA
>gene_id_92640
ATGAAGGTAATACACAGTTCAATATTCCGCGCAGTATGCGCCATCATCGTAGGAGTCCTGCTCATCCAATATCGTGAGCA
GACCGTCACCTGGATAACCATCGCCATCGGTGTTTTGTTTTTCCTTTCAGGTGTCATCTCCCTTGCCAGTTATTGGGCAG
CCAAGCGCAATGCAGAGAAGATGCAGGGCCAGATTCTGTCTGATTCCAATGGTAAGCCTATCATGGGCATGATACCTAAA
TTCCCGCTTGTGAGTGTAGGCAGTCTTATCCTGGGATTGCTGCTTGCCCTGATGCCTCAGGTGTTTATCGCCTGGCTGAT
GTTCATCCTGGCATTCATCCTGATTCTGGGTGCTCTGACCCAGTTTGCCAACCTGGCTTCAGCAGCTAAGATGGGACGCG
TAGGCATTCTCTTCTGGCTCTTCCCTTCAGCCCTTCTTCTGCTGGGTCTGCTCGCCATCATTAAGCCTTCAGCCATCGCC
TCTGCTCCTCTTTTCATCATCGGTTGGGGTATGCTCATCTATGGAGTAGTAGAGCTTCTCAACGCCTTTAAAGTCTCCAA
CAACAAGAGAATCTGGCTGAAGAACCAGCAGCAGAAACAGAATTCAAAGGAGATTTATGTGGATGTAGAGGAAGTGAAGA
ACGAAGAGTAA
>gene_id_15346
ATGAACTTAGATAGAATAGAACAGCAGGCTGGTCATCTGCCAGCTTACCAGATAGCCGACTCTGTCAATGAAGCATTGAT
GGAGTCGGCTAACCTTGTTATTACAGCTCCTCCTGGAGCCGGTAAATCTACCCTCCTCCCGCTCACCATTCTGCGGGGCA
TGAGTGATCAGGCATTGGAAGGCTTCATCCATGATCATCTTAAAAGTCAGGGTAAGATTCTGATGCTCGAACCGCGCCGC
CTGGCTGCTCGCCAGATTGCCGAACGGATGGCGCAGATTCTGGGAGAGCCCGTGGGCAAAACCATCGGCTATCGGGTAAG
ATTCGAAAGCAAGGTTTCGGATGAAACACGCATCGAAGTCCTTACCGAGGGCATTCTCACCCGAATGCTGGTCAATGATG
CTACACTCGAAGGCGTTTCGTGCCTCATCTTTGATGAGTTTCATGAGCGCAGCATCAATTCCGATCTGGCGTTAGCGCTG
GCCCGGCAAACACAGGAAATCATCCGCCCCGACCTGAAGCTCATTATCATGTCAGCAACAATCGATGCTTCTATCATCTG
TCAGGCACTTCAGGCTCCGCTTATCGAGAGTAAAGGCAGAATGTTTCCGATAGAAACCATTTATGCAGACCACGACATCG
ACAGATATCAGGTAGCGCAGGAAATGGCAGCCACAATCTGTCAGGCTTTCAGAAACCAGGAAGGTGACATTCTTGCCTTT
CTGCCGGGACAGGGAGAAATCATGAAATGCGAAGAACAGCTTCGCTCTGTCCTGCCCTCAGCCACTCTTTACCCGCTATA
CGGTAACCTCTCGCCAGAAAAGCAGCGGCTCGCAATCGCTCCTTCCAAACCGGGTGAACGGAAAATCGTACTGGCCACTC
CTATCGCCGAAACTTCTCTCACCATCGAAGGAGTAAGAATCGTTGTGGATTCCGGACTCTGCCGAAAACTGGTTTATGAT
GCCCGTACAGGCTTGAGCCATCTCGAAACCGTTCGTATCAGTCAGGACATGGCTACGCAACGAAGGGGGCGTGCGGGCAG
AATCACATCAGGCGTATGTTACCGGCTTTGGACACAGACCTCGGAACATCTGATGCCAGAACAACGGCTGCCCGAAATAC
TGGATGCAGATCTCTCTTCGCTGGTTCTCGACATTGCAGCTTTCGGGGAAAACAAACCGGAACTGCTGCCTTGGCTCACC
CTTCCTCCCAAGGGCAACCTCGTATTGGCACAGCAACTTCTTATGTCGCTCAACGCCCTCACTCCTGATCATGATGCTCA
CGCTCTCAGTGGCAGCATCACCGCAGAAGGCAGCAGAATGGCTCAACTTCCTTGTCATCCGCGCATTGCCAAGATGATGA
TCAGCAGCGATTCTCCGGCGAGCCAAGCCCTGGCCTGCGACATTGCTGCTCTGCTGGAAGAGAAAGACCCGATGGGCGAA
AATGAAGATTCTGACATGACGCTCCGCCTTTCTATCCTCCGTTCCGCACGCTGCAAGAAGAATCTGGGGCGTTGGAACCG
TATCGCTCAGATTGCCCAGGAATACAGGAAGATGCTGCGTATCAGGGAAGACAACGAGCCAATTGATGCTGAGGAAGTGG
GCCATCTCATCGCCCTAGCCTACCCTGAGCGCATCGCCCATGCCACCGACCATGCGGGCAACTTCAAGATGTCGAATGGC
AACACGATTTTCATCGACCCGTGCGACAGCATGGCAGCAAACGAATGGCTTGCCATCGCATCACTCAACCTCGCTTCAAC
CTCATCATCCAATCCCGCACAGAGACGTAAAGGAAGAGTATTTCTCTCAGCCCCCGTCAACTGGAAGAACTTGCCGGCAC
AAACCTGCGAGAATATTTCCTGGGACAGCAAAGCGCTGGCAGTAAAGATGCAACAGGAAACACGGATAGGAGCGCTCATC
ATAGACAGCAAGCCGATACAGAATGCCAACCGAGAGACAGTTTCAGACATTATCTGCGAAGCTGCCAGAAAAGACGGACT
CAGCATGTTCGATTGGAACGAATCCGTTCATCGTCTGCAACAGCGCGTGGCGCAAGTAGCTGAATGGCATCCGGAACTGG
AGATTCCCGACCTGTCAACAGAGCATCTCCTGACAACAGCCCGAGCGTGGCTCCCATTCTATCTCGAAGAAGGTGGTAAG
ATGAAGACTTCTGTTACTGAGCTGAAGAAACTCAACCTGTGCGAAATCCTTTGGAACATCCTTCCTTATGAGCTTCAGCA
GGAGATAGACCGCCTTGCTCCCACCCACATCCGTGTGCCATCGGGCAGCAACATCCGCATCGATTATCGCTTGGGGGCCG
AAGCTCCGGTTCTGAGTGTGCGGCTTCAGGAGTGTTTCGGAATGACATCAACTCCCACTGTCGATGCTGGCAGACAGCCC
CTTCTGCTTGAGTTGTTATCTCCCGGCTTCAAGCCCGTTCAGCTTACTCAGGATCTCGCAAGTTTTTGGCAAGGCACTTA
CTTCGAAGTCCGCAAAGAACTGAAGCGCCGATACCCTAAGCATTTCTGGCCGGAGAATCCGTTAGAGAGCCAGGCCGTGA
GAGGTGTCAAACGATGA
>gene_id_93140
ATGGAACTATTGGAAACAGTAGCTCAGGAACTCGTCCGCATCAACGAAAAGTTAGGAACCCAAATCATATTCAAGGCTTC
ATTCGACAAAGCCAACCGTACCAGCATCCACTCTTTCCGTGGTCCAGGACTGGAGAAAGGACTCCAGATGCTGGGAGATA
TCAGGAAGAAGTACAACCTTCAGGTTACAACAGATATTCATGAGAGTTATCAGGCTTCAGCAGCAGGCGAAGTATGTGAT
ATTCTCCAGATTCCAGCCTTCCTCTGCCGACAGACCGACCTTCTGGTTTCTGCAGCTAAGACAGGCAAAACCGTCAACAT
CAAGAAGGCACAGTTCCTGAGCGGAAGAGATATGAAATATCCTGTAGAAAAGGCTTTAGAGAGCGGTGCCAAAGAAGTTT
GGCTCACAGAACGCGGCAACTGTTTCGGCTATAACAATCTCGTGGTAGATTTCAGAAACATCCCTGACATGAAGGAGATT
GTGCCAAATGTCATCATGGACTGTACCCATAGCGTTCAGCGCCCGAGTGCAGGTGACGGCAAAACCGTAGGCGACCGTAA
GTTCGTTCCAGCAATGGCAAAGGCGGCTAAAGCTTTCGGAGCTACCGGCTACTTCTTTGAAGTACATCCAGCCCCAGACC
AGGGCAAGAGCGATGCTGCCAATATGCTGGAATTAAACAAGTTGGAATCACTTATAGAAGAACTCCTGTAA
>gene_id_19229
ATGAGTAAACTGACAAAAAATCAAAAATCAGTAGCTGATAAGGTTGAAGCAGGGAAGGCATACACATTGAAGGAGGCTTC
AGAGTTGGTAAAGGAAATTACCACTACCAAGTTTGATGCATCTCTTGATATTGATGTACGCTTAGGTGTTGATCCACGTA
AGGCTAACCAGATGGTTCGTGGCGTTGTTTCATTGCCAAACGGAACAGGTAAGGTTACTCGTGTGCTCGCACTCTGTACT
CCTGATCAGGAAGCTGCTGCTAAGGAAGCAGGCGCTGATTATGTAGGTCTTGACGAATACGTTGAGAAGATTAAGGGTGG
TTGGACAGATATTGATGTCATCATCACAATGCCTTCTTGTATGGGTAAGATTGGTCCTTTGGGTCGTGTACTCGGTCCTC
GTGGTTTGATGCCTAACCCTAAGAGTGGCACTGTAACTATGGATGTTGCTAAGGCAGTAAAGGAAGTTAAGCAAGGTAAG
ATTGACTTTAAGGTTGATAAGGCTGGTATTATCCATACTTCAATCGGTAAGGTTAGCATGACTCCTGAGCAGATCTATGG
AAATGCTAAGGAATTCATCAACACAGTTATCAAGCTGAAGCCTGCTGCTGCTAAAGGTACATATATCAAGAGTATCTTTA
TTTCTAGCACTATGAGTAAGGGTATCAAGATTGATCCTAAATCAGTTGAATAA
>gene_id_29390
ATGATTATTCCAAGAAAAGACAAGCCTTACTTTTACCCTCCCTTTTTTGACATTTCATGTTTCTGGCAAGAAAGCACAGG
GCTTAGTCATAAGATCAGAGTTTATATTCCTTTTGAAACAACTATGACTTTCACGCCCTTTCTAGGTGTAATGGTTAACC
GAAAGCAATTTGAATATTTTACGATAGAGGATAATCCGATGAGAAAACCTAATGCAAAGTTGCTTTCTGATGAAGATGCA
GAGAGTGTGATTGCTTGGATAAAATTAAATTGTGTAGCTTTGCTCCAGCATTGGTACCAAGAGATTGGTACGGGCACCCT
TTGCTTCAGTTTGAAGAAAATTTGA
>gene_id_29563
ATGAAGAGGTATGCGAAATGGGCAGGAATCACGGTGTTGACTCCATTGGTGCTCATCTTGTTGTTATCCATTCTGCTTTA
TCTGCCACCTGTTCAGAATTGGGCGGTAAAGCAAGTGGCTGCTTATGCCTCTGAGTCGACGGGTATGGATATTTCGGTAA
AGCAAGTACGCCTCGTCTTCCCTCTGAAACTGGGAGTGGAAGGCGTAAAGGTACTTCAGCCAATCGACTCACTCAAGAAT
TCCCCAAACTTGGCTTTAAGAAATAAGAGAGATACCGTTGCCGACATCCGGAAGATGGTGGTAGACGTACAATTGTTGCC
TCTTTTCGAAAGTCAAGTCATGGTGGATGAACTCAATTTCACCCAGATGAAGGTGAATACCACTAATTTTATTCACGAAG
CCAGAATCAAGGGCAATGTAGGTAATCTGCGCCTGAAGGCTCATGGCATTGACCTCGGAAAGGAGAAGGTCAGGGTGAAT
CATGCCCTGTTGGCTGATGCCCGACTCTCGGTAGAACTGAGCGATACTGTGCCGCCGGATACTACGCCTAGTACCAATTT
CTGGAAGGTGAATATCGAAAAACTGAAACTGAAGAACACTGATTTCGTATTACACATGCCTGGAGATACCCTTCAGGTGA
ATGCTTATTTTGGAGATGCGGTGGCGCAGACTACCTATCTCGACCTTTATAAAGGACTTTATCAGATAGGTCATCTTGAC
TGGAAGAATGGCAAGGTGAACTATGACCAGAACTATATCCGTCCGGTATCGGGCATGGACTTTAACCATATCGCCCTGTC
GGCCATGACTTTGAAGGCAGACTCTTTCTATTATTGCGATTCGAAGATAGATGTCAAGATTCGTGAAGCTCAGTTTAAGG
AGAAAAGCGGTTTGCAGGTAGACCAGCTCTATGGCAGATTCGTGATGGATTCTGTGAAACTGCAGTTGCCTGATATCTGT
CTCCGTACCCCATACTCCCAGTTGCAGGCAACTGTGGATATGGATATGAATGCCTTTGATGAGGTGAAACCTGGCAAGTT
GATGGCACAGCTGAAGGGTGCTTTGGGCCGTTCAGACCTGTTCCTCTTTGCAGGCGATGCCTTCCCAAGCGCCATGAAGA
AGAAATGGCCTTTCTATCCGATGAAGATAGAAGGATCGTTCAAGGGAAATATGCAGCAGGCATCTTTCTCGGGCTTGAAA
CTGTCGCTGCCTACAGCCTTCGAACTGAGTGCTGATGGAAAATTGGGTAACCTGACGGATATGAACCGTCTGAAGGCAAA
TGTAGATCTGGACGCCCGTACCTATCATCTGGATTTCGTTACCGCCATGCTTGACCCTTCTCTGATGCAGGAGATACGTG
TGCCTAGCGGTATCGGAATCCGTGGTAACATTCAGGCAGACGGCTCCAGATATGCTACCCGACTCGCCATTACCGAAGGT
CGTGGCAGGATGAAGGTAGATGCCAAGATAGATGCGAAGACCCGGAAAGACGGCAGTATTGATATGAACCGTCTGGCTTA
TCAAGCTAAGATTCAGGCGCACAACATCCAGGCAAAGCATTTCCTGCCAAAACAGGATTTGCATTCTTTCACCGGCTCAT
TGGAGGCGAAGGGAGTGGGAACCGATTTCCTTTCTCCGCGTACCCGATTGCAGGCTAAGGCACAGGTAAACCAGATTCAG
TATGGCAAATACAAACTGGATCATGTATTGGCAGTGGCTCACGTTGCTAATGGTAAGGTGCATGCCGATATCGACAGTAA
GAACCAGTATCTTACGGGACTCGTCAGCCTTGATGCACTTACGAATTCCAAGAAACTGGAGGCTACCCTGGTGGCAGATG
TCCGCGATGTGAATCTTTATTCGTTAGAGGTAACGAAGGCACCGATGCGCCTGTCGCTCTGCGGTCACATGGATATCAGG
TCCGACCTGAAGGACAGTCACGACATCATGGCTTCGATGAGTGATATTACGGTTCGTACGGCAGAAAAGAATTACCGTCC
GGTGGGTGTTGACGCTGATGTCTTTACCCGCAGAGATACCACGCACGCAGTCATCGATTGCGGCGACTTCCATCTAAACA
TGGATGTACACGGAGGCTATAAGCAGTTGATGAGCCGTTTTGCCGGATTGCAGAAAGAATTGGCTCATCAGCTTAGGAAC
CATCATATCGATCAGGTGAAGATTCGCAGTCAGTTCCCGTTCGGTCATGTTTATCTTACCACAGGAAAGGACAATTTCAT
TTCCCGTTTCATCGCTTACTGCGGTTATGATTTCAAGATGGTGGATATGAAGATGAACATGTCGCCTGTAACAGGTGTCA
ATGGTTATCTCAATATCGATTCACTGGTAGCGAGTGGCATGCAGTTGGATACGATCCGTGCCTTGGTGAAGACTGAGGGC
GATACCATCCGCTATGCAGCACGTGTTCAGAACAACAAGCATAATCCTCAGTATGTGTTCCGGGCACAGGTAGAGGGCGA
ACTGCAGGAGAAGGGTTCCAATATCGATGCCCGCATCTATGATGCCAAAAACAGATTGGGTGTAGATGTGGGTCTGGAGG
CGCTGTTGCTGGAAAACGGCGTGAAGATTTCGCTCATCGATACCCATCCTATCCTGGGTTACAAGAAGTTTACTGCCAAC
GATGACAACTATCTGATGTTGGGCAATGACGACCGGGTTTCTGCCAATCTGAGTCTGAAGGCAGCCAACGGCATGGGTAT
CCGCATATACAGCAATGATGAAAACGAAGAAGCGCTGCAGGATCTTACGGTGAGCATGAGCCAGTTTAACCTGGATAAAG
TGCTCAGCGTGATTCCTTATATGCCGGATATCTCGGGTATTCTTGACGGCGACTTCCATATTATCCAGACCAAGGATGAA
TTCTCGGTTTCTTCTAATCTGAACATCGACAATATGGTTTACGAAAAGTGTCCGATGGGAGATGTCGGTACTGAATTCGT
TTACATGCCAAAGAGCGACGGTTCTCATTATGTAGATGGTTTCCTCAATTATGAGGGTGAAGAAGTAGCTACCGTAAAGG
GTACTTACAAGTCGGAAGGAAACGGTTATCTCGATGCCGAAGTGGGTATGGAGAAGTTGCCTCTGCATTTTGTCAACGGT
TTTGTTCCTGACCAGATTATGGGTCTGAAGGGATATGGCGAAGGAAAACTGAGTTTGAAGGGAGCCTTGAGCCAGTTGGA
TGTAGAGGGCGAAGTATATCTGGATTCGGCTTACCTCGTCAGTGTGCCGTATGGCATCACGATGCGTTTTGCCAACGATC
CTGTCCGTATCATAGACAGCAAGTTGCTCTTCGAAAACTTCATGATGTATGCCAACAATGAGAGTCCGCTCAATATCCAG
GGCAGTCTCGACTTTACGAATATAGAGAAGATGATGCTCGATATCCGGATGAGAGCACAGAACTTCCTGCTGATTGATGC
CAAGGAGAATGCCCGTTCCGAGGCTTTCGGCAAGGCGTATGTCAACTTCTATGGTGCGATGCGCGGACCGGTAAGCAATC
TGAAGATGCAGGGTAAGCTGGATGTCCTCGGCAATACGGATATGACGTATGTGCTGAAAGAATCGGAACTGACTACTGAT
ACGCAGCTCGATGAGCTGGTGAAGTTTACGAATTTCAAGAGTGGCAAGCCTGTCGTTGTCGAGCGTCCGGCACTGGAAGG
ATTGAACATGATGTTGGGCATGTCGATAGACGAGTCGGCTCATATCCTCTGTGCTTTGAATGCCGACCAGACCAACTACA
TCGACCTGATGGGCGGTGGTAATCTGACGATGACTTACAATTCGGTTGATGGCATCGGCATCACGGGCAAGTATACCCTG
AACAATGGCAAGATGAAATATTCGCTGCCTATCATTCCGCTCAAGACGTTTGATATCCAGGACGGCAGCTACATAGAGTT
TAACGGCGATCCGTTCAACCCGACCCTGAACATCACGGCAACAGAGAATGTCAGGACAACGGTAAACGAGGGACAGGGAA
CCGGCCGCTCGGTGGATTTCATTTGTGGCGTAAAACTCTCGCAGACATTGAATAAGCCAGGCATCCAGTTTATCGTTTCC
TCACCAAACGATGCCACCTTGCAGGATGAACTGAACACGATGAGTATTGAAGAGCGGGGTAAGATAGCCATTACGATGCT
GGCTTCGGGCATGTATCTTGCCAACGGAAATACCAATTCGTTCTCCATGAACAGTGCCTTGACCTCATTCCTCAACTCAG
AGATCAATAATATTGCAGGTTCTGCGATGCGTTCTGTGGGTGTGGATGTCGGTATGTCGGTAGATAACTCCACCAATGCA
GCAGGTGCCATGCACACCGATTACAACTTTAAGTTTGCCAAGCGGTTCTTCAACAACCGCTTGAGTTTCAGTGTGGGCGG
CAAGGTTTCTACCGGTGCAGAAATGGAGAATGCAGCCAACAATGATGATGCATTCTTCAACAATATCGAATTGCAGTACC
GTCTCAACGAAGGTGCGAGCCAGTATATCCGTGCCTTCTACAACAATAATACCTACGATTGGCTCGAAGGTTTGATAGGT
GAGTACGGTGTCGGTTTCAAATGGCAGAGAAAGTTGCAGCATTTCAAGGATATCTTCCGTTTCAAGACCGATAAGCAGCA
GATTCCTGCAGCCCCAATGGAGAAGAATCCTACGGTGAAGAAGCATACGAATGAGAAGAAGCATACGAATGAGAAGAAGG
ATACGATGGAGAAAGCCAAAACAAAGGACTTTGACCCATTGAAACTTAACGAAAAGTAA
>gene_id_7060
ATGAAATTAATCAAGAATGGAACCATTATAAATGAGGGTCGCTCTTTTGTGGGCGACCTCTTGTTGGATGGTGAATTTAT
CAAGGAGATATATGAAGGCGAGGCACCCCGTGGCAATTACGATGAAGTCATCGATGCCTCGGGGTGTTTTGTTTTGCCGG
GTGTGATTGATGATCATGTTCACTTCCGTGAGCCGGGACTTACGCAGAAGGCTGACATCGAGAGCGAAAGCCGCGCTGCT
GCCTTTGGTGGTGTGACCAGTTATTTTGAGATGCCTAACACGGTACCTCAGACTACCACTCTGGAGGCCTGGCAGGCAAA
GCGGCAGCTGGGCGCTGAGAAGAGTCATGTGAACTACAGTTTCTTCTTTGGTGCTACCAATGATAATGTAAATGATTTTG
AGCAGCTCGATACGCATCGTGTACCGGGCGTCAAGCTCTTTATGGGCTCCAGTACGGGCAATATGCTGGTGGATAAATAT
GAGGCGCTGCAGGCTATCTTCAAGAAGGCGAAAGAGCTGGATTTGCCGGTGATGACCCACTGTGAGGATACCGAAATCAT
TAACCGCAACATGCAGCTGGCTAAGCAGAAATGGGGTGAAGACCCTGCCGTAGAACATCATCCGGAAATACGCAGCGAGG
AGGCTTGCTATGAAAGCAGCCGTCTGGCGGTGCTGCTGGCTAAGGAAAGCGGGGCGCATCTCCATATCGCTCACGTTACT
ACGGCTAAGGAACTGGAGTTCTTTGGTAAGGATGAAAATATTACAGGCGAGGCTGTTGTGGCTCATCTCATGTTCTCGGA
CAAAGATTACGCTGTGAAGGGCGCACGCATCAAATGCAACCCTGCAGTAAAAACCGCTGCTGATCGAGAAGCTTTGCGTA
AGGCGCTGAGTAATGGTAAGATAACTGTAGTAGGTACCGATCATGCTCCTCATCAGTTGAAGGATAAACAGGGCGGTTGT
GCCAAGGCTGCATCAGGTATGCCAATGGTACAGTTCTCGCTGGTAAGCATGCTGAAACTTGTTGACGAAAAGGTAATCAG
TATCGAGCGCCTGGTTGAACTGATGTGCCATAATCCAGCCCGTCTGTTCCATATCAGTCAGCGCGGCTTCCTGCGTCCGG
GGTATAAGGCAGATGTCGTTGTGGTGCGCAAGGGAGAGCCTTGGAAGGTGACCGCAGAGGTGATTCAGAGCAAGTGTAAA
TGGAGCCCTGTAGAGGGTGATGAGTTTGCATGGAAAGTGGAACAGACTTTCTGTAACGGTAGTCTGATCTATAACAAAGG
CGTGTTTGATGCCGCTTGNCGTCTTATCTACGACAAAGGCGTGTTTGATGCCGCTTGCAGAGGAGAGGAACTGGAGTTCA
GAAACAATTCCTGA
>gene_id_3263
ATGAATGATTTTGGATATTATGCGCTGGTATTGGTAGTCCTTGTTGTAGGACTGTTTGTCTTAAAGAAGGTGGCTACCTG
CATGATTAAAGCAATGGTAGCTGTTGTTATGATAGCCGTGCTGGCAGTTCTTTACTGGCTCTTCTGTTGA
>gene_id_77925
ATGAAGAAACTGAGGAATATGAATCTTGCCATCATCTTTATATTGGAATTAATGATATTACTAACGGGTGCAAAATTACA
AAATAAAATTGAAAGTGGCAAGGTTTTTTATATAAAAAAAGCCGCGGAACTATAG
>gene_id_19420
ATGAATAAGAAATTTTTAGCAATGGCAGCCTTGGGGCTTATCACAATAGGAGCGCAGGCTAAAGTAAAGTTGCCACACAT
CTTGGGTGACAACATGATTTTACAGCAAAACACAGAGGCTAGCCTCTGGGGATGGGACAAACCAGGAACCACCGTAGAGG
TAACCACCTCATGGTCTGGGCAGAAATATTCTACCAAGACCGGAAAGGATGGCAAATGGGCTATCAAAGTACAAACCCCG
AAGGCGAGCTACACCCCACTCTCCATCACTTTCGATGATGGCGAAAAGACCACTCTCAACAATGTGCTGGCAGGAGAAGT
ATGGGTTTGTGCAGGTCAGAGCAACATGGAGATGCCTGTAAAAGGATTTGGCAACTGCCCTGTAGAAGGTTACAACAAGG
CGGTGCTAGAAGCAAACCAGTACAAAGGCATACATTACGTAAAGATTCCTAGCGTAATGAGCAGTAAGCCGTTAGATGAT
GCCAACTGCGAATGGAAGGAGGTTAACCCGGAAACCGTAGGCGATGCATCTGCTACAGGATACTTCTTTGCACAGGTAGT
AAACAAGACTCTTGATATTCCGGTAGGTCTGGTCATGGCAAACAAGGGTGGAAGCCGTGTAGAAAGCTGGCTCGACCGCG
ACTACCTGAAGAAGAACACCAAGGAAGAGCTCGACTCTGTAAAGATGACCAAGAACCCTAAGTTTAAGTGGGATTTCCTC
TACCCTCTTCTCTGGGGTAACGGAACTTTCCACCCTATCCTCAACTATAGCGTAAAGGGTATTCTCTTCTATCAGGGATG
TTCTAACGTGGGCGACCCGGACGGCCAGTATACCAAACGTCTTGCCGACCTCGTTGCCCAGTGGCGCAGAGACTTCAAGC
AGGGCGAACTGCCATTCTATTTCGTACAGATTGCACCTTATCATAATGGCGACGTAAATGGCGATTGGGGACCTAAGCTC
CGTGAACAGCAGTTCAATGCAGCCAAGGTGATTCCAAACAGCGGCATCGTCTGTACCGAAGACCTGGTTTACCCATACGA
GGTTGAGCAGATTCATCCATGTCAGAAACAGCCTGTAGGCGAACGTCTTGCACTCCAGGCACTCAGCAAGACCTATGGCA
TGAAGGGACTCTTCAGCGAGAGCATGACCTTCAAGGAGATGAAGATTGTAGGTGATACAGTAAAGGTGCATTTCGACAAC
ACCTACGGAGCCTACAACCGCTTTGAAGGTATCGAAGGTTTCGAAGTTGCAGGCGAAGATAAGGTATTCCATAAGGCTAC
AGCCAAGCACTTCTGGCAGGAAGGCAACGATCCTTGGAATGAGTGCGTCATCGTAACCAGTCCTGAGGTAAAGAAACCAG
TAGCCCTTCGCTACTGTTTCCGCAACTTCCAGCTCGGCAATATGGCAAATGCAGGCAACCTGCCTCTCTTCCCATTCCGT
ACAGATAATTGGTAA
>gene_id_19360
ATGGCTTTCAAAAAAGATACAAAGGTAAAGAATAATTTTACGAAGATTACCATCGGTCTCGCTTCGCCAGAGGAGATCTT
GGAAAATTCGTATGGTGAGGTTACTAAACCGGAAACCATTAATTATCGTACATATAAGCCGGAGCGTGATGGCTTGTTCT
GCGAGCGTATTTTTGGTCCTACTAAGGACTATGAATGCGCCTGCGGCAAGTACAAGCGTATCCGTTATAAGGGAATCGTC
TGCGACCGATGCGGTGTAGAGGTTACAGAGAAGAAAGTTCGTCGTGAACGCTCTGGTCACATTGAGCTTGTCGTACCTGT
TGCTCATATTTGGTATTTCCGTTCTCTTCCAAATAAGATTGGTTACCTTTTGGGTATGCCGACCAAGAAACTTGATGCTG
TCATTTACTACGAGAAGTATGTAGTTATCCAGCCTGGTATTCTTGAGGGAAAGACTGATGCTGATGGTCTTGAATTGAAC
GGTTCTCACAAACTTGATCTCTTGTCAGAAGATGAATATATGGCTCTTCTTGACCAGTATGATCCTAATGGTGACAATGA
ACTTTTGGACGATACGGACCCTAATAAGTTTATCGCAAAAATGGGTGCTGAAGCAATTTATCAGTTGCTCCAGAATGTAG
ACCTTGACTCTTTGTCATACGAACTCCGCGATCGCGCAAATAACGATTCAAGTCAGCAGCGTAAAACTGAGGCTCTGAAG
CGTCTGCAAGTTGTAGAAGGTTTCCGTGCTAGTAAAGGTATTAATAAGCCAGAATGGATGATCATGAAGATTATTCCTGT
TACTCCACCTGAGCTTCGTCCGTTGGTACCATTGGATGGTGGTCGTTTTGCAACATCAGACTTGAATGACCTCTATCGTC
GTGTGATTATCCGTAACAACCGTTTGAAGAGATTGGTTGAGATCAAGGCTCCTGAGGTTATTCTCCGTAACGAGAAGCGT
ATGTTGCAGGAGGCTGTTGACAGCTTGTTCGACAACTCACGCAAGAGTTCTGCTGTTAAGAGTGAGAGCAATCGTCCTTT
GAAGTCACTCTCTGACTCTTTAAAGGGTAAGCAGGGTCGTTTCCGTCAGAACTTGCTGGGTAAGCGTGTTGACTATTCTG
CCCGTTCTGTAATCGTTGTAGGTCCAGAGTTGAAGATGGGTGAGTGTGGTCTTCCAAAACTGATGGCTGCAGAGCTTTAC
AAACCATTTATCATCCGTAAGTTGATAGAGCGTGGTATCGTAAAGACTGTAAAAAGTGCCAAGAAGATTGTTGATCGTCG
CGAGCCAGTTATCTGGGATATTCTTGAGAATGTAATGAAGGGTCATCCGGTTATGTTGAACCGTGCCCCTACGCTTCACC
GACTCGGTATCCAGGCATTCCAGCCTAAGATGATTGAGGGTAAGGCTATTCAGTTGCATCCATTGGCATGTACAGCGTTC
AACGCCGACTTCGATGGTGACCAGATGGCTGTTCACCTTCCATTGAGCAATGAGGCTGTTTTGGAGGCTCAAATCCTGAT
GCTCCAGAGTCATAACATTCTCAACCCAGCTAATGGTGCGCCTATCACCGTTCCTTCTCAGGATATGGTGCTTGGTCTTT
ACTATATTACTAAGATTCGTCCAGGTGCAAAGGGTGAGGGCTTGACATTCTATGGTCCTGAAGAGGCATTGATTGCTCGT
AACGAGGGCCGATGTGATCTTCATGCTTTGATTAAGGTTGTAGTTGACGACTTGGTTGATGGTACAATCCAGAAACGAAT
GGTAGAAACTTCTGTTGGACGTGTCATCGTTAATGGTATCATTCCTGATGAAGTTGGCTTCTTCAATGATGTGATTTCCA
AGAAAACCCTCCGTGGTTTGATTTCTAATGTTATCAAGGCTGTTGGTATGGCTAAGGCTTGTGAATTCCTTGATGGAATC
AAGAACTTAGGTTATCGTATGGCTTATGTCGCAGGATTGTCATTCAACCTTGGTGATATTATTATTCCACCAGAGAAGGA
AGCTATTGTTGAGCGCGGTCGCAAGGAGGTTGAGGAAATTACCAATAACTATAATATGGGTTTCATCACCAACAAGGAAC
GATACAACCAGGTTATTGATGCGTGGACTCACGTAAATACAGATTTGGGTAATATCTTGATGAAGGAGATGACCGAAGCT
GACCAGGGATTCAACGCCGTATACATGATGCTTGATTCCGGAGCCCGTGGTTCTAAGGATCAGATTAAGCAGTTGTCTGG
TATGCGTGGTTTGATGGCTAAACCTCAGAAGGCTGGTGCAGAGGGCGCGCAGATCATCGAGAACCCTATCCTTTCTAACT
TTAAGGAGGGTATGTCTGTATTGGAGTACTTTATCGCTTCTCACGGTGCCCGTAAGGGTCTTGCTGATACCGCTATGAAG
ACTGCCGATGCTGGTTAT
>gene_id_71913
ATGGTGCAACAGGCAGATTCGATACAGACAGATGCCGCACTTGAGGCTGAATCGCAACAGCAAGTGCTCAGGCAACATAG
CAGCCAGCTCACACCCAAAGAGGTGTTGAGCTGGCTGCCTAAGAATGCAACGCCAGCTCAGCAGGACTCCATGATTAGGG
CACATATCAAGCCCAGTGAGATTCATTGGAGCGAGATGCCGGATACATTACACTTGCCAGGACATAAGGCAGGTAAGAGT
TTTAGGGATGTAAGTTTGCCACAATATTATCGTGAGTCATTCTTTTCAAAAGATTCTCTGTTTCATCCGGAATTAAAGGG
TGGACGCTTAGGGGTGGCAGGTGATCCTGTTCCCTATACGGTAGCTGGTGATAGCTTTATTACTTCATTGCTGTTGGTCT
GTTTTCTCTTGGCTTGTATAGCATTCTCTAAATCTAAGCATTTTGTTATACGCCAGGCAAAAACCTTCTTCCGTACTCCA
CGCATCGGTACAACAGAGGTGACGGAAACCAGTTCTGAAGTAAGATACCAGTTCTTCTTCGTGTTGCAGACCTGTCTTTT
GCTGGCAATCGGGTATTTCATTTATTCGAAAGCATCTATCAGCGATACGTTTATCGTAGACCAATATCAGGTAATCAGTA
TATATGCTGGTTGTATGGGGGGCTATTTCTTGTTGAAGGCGTTCCTCTATGTGATTTCTGGTTGGGTATTCTTTGAAAAG
AAAAAAAATGTACAATGGCTCAAGGCATACTTGTTCCTTATATCATGTCAAGGAGTGGCCTTGTTCCCAATGGTGATGCT
TTTGTCGTATTTCGATTTTCCATTGCAAATTGCGGTGATATACACGTTGACTATCCTTGGATTAGTTAAATTGTTGGCTT
TTTTGAAGGCTTACATTATCTTTTTTAGAAGAAATGGCGTGTTTCTGCAAATATTTTTGTACTTTTGTGCCCTTGAAGTG
ATACCCTTGTTCGCTCTTTGGGGTGGACTTGTGTTAATCAGTCATTATTTGAAAATAAACTTTTAA
>gene_id_71339
ATGATCAAGAAATCGAATACAGAGAAGATCATTCTCGGCATTGACCCCGGAACCAACGTGATGGGCTATGGCGTAATCCG
CATCATCGGCAACAAGGCCGAACTGGTGGTGATGGGCGTCATCGACATGCGCAAGGAGAGCGATCCCTATCTCCGGCTGG
GCAAGATCTTCGACCGCGTAACCGGCATCATCGACAGCTATCTGCCCGATGAGATGGCCATCGAAGCCCCCTTCTTCGGC
AAGAACGTGCAGTCGATGCTCAAGCTGGGCAGAGCGCAGGGAGTAGCTATCGCAGCCGCCATTCATCACAGCGTTCCTAT
CCACGAATATGCGCCGCTCAAAATCAAGATGGCCATTACGGGACAGGGACAGGCTTCGAAGGAACAGGTGGCGGGAATGC
TGCAGCGACTGCTCCATATTCAGCAAGACGAAATGCCGAAGTTCATGGACGCTACCGATGCGCTGGGGGCAGCCTACTGC
CACTTTCTACAGATGAACCGCCCGGAGACCGACGCCAAGCACTACAGCAGCTGGAAAGACTTTGCAACAAAGAATCAGAG
TAGAATAAAAAAATAA
>gene_id_8637
ATGAAACTCAATTTAACAAAGCCTCTGATCGTGTTCGACCTGGAGACAACCGGTCTTGACATGATCAAGGATCGTATTAT
ACAGATTTCTTACATCAAGGTAATGCCTGATGGAACTGAAGACCGCAAGAACCTCTATGTAAATCCTTGCAAGGAGATTC
CTGCCGAAGTAGTTGCCCTTACAGGCATCAGCAACGAAGATGTAAAAGATGCGCCAACCTTCAAGCAGCTGGCTTCTACA
TTAGAGAAGGAATTTACAGGTTGCGATTTCGCAGGCTACAATTCCAACCACTTCGATGTACCGATGCTCGCAGAAGAATT
CCTGCGTGCTGGAATCGACTTCGATTTCAACAAGTGCCGTCTCATCGATGCGCAGACCATCTTCATGAAGATGGAACGCC
GTAACCTGGCTGCTGCCTACAAGTTCTATTGCGGCAGAAAGATGGAGGAAGATTTCGAAGCTCATCGTGCAGATCAGGAT
ACAGAGGCTACTTACCGCGTGCTCATGGGCGAGCTCGACAAGTATGCTCCAGGCGTGCAGGACGAACCTGAGCGCGTGCT
CAACAACAATATGGATGAACTTGCCGATTTCTCTAAGCAAAAGGATAATGTAGATTTCGCCGGACGCATCGTTTGGGAAG
AGGTAAAAGACGCCCAGGGCAACGTTGTAAACGATGAGAACGGAAATCCTTTGAAGCACGAGGTATTCAACTTCGGTAAA
TACAAAGGATGGGATGTGGCTGAGATTCTGACCAAAGACCCGGGTTATTTTACATGGGTCTTGGGAAGCGATTTCACCAA
TAATACCAAGCAGGTGCTTACCCGCATCCGCCTTCGTGAATTCAACAAGAGAATGGGAAAATAA
>gene_id_13575
ATGAAACTCAGTGTTGTCATAGTAAGCTATAATGTGAAGTACTATCTTGCCCAGTGTCTGCGTTCGGTAGAGAAAGCTAT
CGGCGTGTTGGAGTGTGGGCAGCTGGGTGATGCAAGTGGCGATACGGCAGAGATTATCGTGGTTGATAATCATTCTCAGG
ATGGAACGGTGGAATATCTCGAACATTGTTTCCCGGCTTCCCGATATCCTAATCTCCATGTTGTAGCCTGTACGCATAAT
AACGGATTTGCCCGTGCCAACAATCTTGCTATCCGCAAGAGCGAGAGTGATTTGGTTCTTTTGCTGAATCCGGATACCAT
TATCGGTGAGCATGTTCTCAAGGATGCTGTCAGTTTTATGCATTCTCATCCTGATGCCGGTGCTCTGGGTGTAAGGATGT
TGGGAGCCAATGGCAAACCAGCTCCTGAGAGTAGGAGAGGATTGCCTTCTCCGATGGTGGCTTTCTATAAGATGATGGGG
TTGTGCAGCCGTTTTCCTCAGCATCGCAGTTTCGGTCATTATTACATGGGTTATCTTCCATGGGATAAGCCGGCAAAGAT
AGAGGTTGTGAGCGGTGCTTTCTGTATGATTCGTCGTGAAGCCTTGCTGAAGGTGGGGTTGCTGGATGAGGATTTCTTCA
TGTATGGCGAGGATATTGATCTTTCTTACCGTATCTTGAAGGGTGGTTATCAGAACTATTATCTGCCTGTAGATATCCTG
CATTACAAAGGTGAAAGTACTCAGAAGTCGAGCTTCCGCTATGTTCATGTGTTTTATGAGGCGATGCTTATCTTCTTCCG
TAAACATTATTCGGGTATGTCGCATCTCTTGAGTATTCCTGTCAAATTTGCCATCTATGCCCGTGCCTCTGTAGCCTTTA
CGCAGATGATGACTGCGAAAATCAGAAAGAGTCTGGGATTCTTTTCTCCTTCTCATGTCGACCTGTCAAACCAGGTATTG
TTTGATGCTGACGAGATGAGCTATGAAGAGATGCTGCATCAGCTTGCGCAGCGGTCTGACGAGAATATCAAACTGGCTAC
CTATACGAAGGTCATCGGTAAGGTGATTACGGATAGGGAGGTGATGGATAAGGATGAATTTGGTTATTTATAA
>gene_id_13800
GTGAAACTCAGTATATCACAAATCTGTTTAGCAACCCTGCTGCTTCTGGCACCGATGGGCGCACAGGCACAGAAGTCGAA
ACAAAAAAAACAAGTGACCGATGTGCCAACCATTGCATCAGCCGACTCGGCAAAAATAGCCATCGACTCGATGCTTACCG
CACAAGACAGCAGCAAACTGGCAAGCCTCACCCAATCAGCAAAGCCTGTACGCAAAAAGCGCAACTGGGCAACCTGGCGA
CCTGATACCAAGCGTGCCATGTGGTTGGCACTTGTATTACCTGGTGCCGGACAGATATACAATCGCAAATATTGGAAACT
GCCTTTCATCTATGGCGGTTTCGTAGGCTGTACATACGCCATCACCTGGAACAACCAGATGTATCACGACTATTCGCAAG
CCTACATGGATATTATGGACGATGACCCCAACACCCAGAGCTACAATCAGTTTCTGCACTTGGGTGCCCAGATCAACGAA
TCGAACATAGAACGCTATAAGGAAATCTTCCGCAAGCGAAAAGATAAATATCGCCGTTGGAGAGACTTGGGAACCTTCGT
CATGATAGGCATCTATGCCTTCTCAGTGATTGATGCCTACGTAGATGCATCGCTCTCGGAATTTGACATCTCCGATGATC
TCTCGCTCAGAATAGAGCCTACCATGCTGAATAACGGCAACAAGACTGCCAATCCGCTGCGGTCTGGAAGCCTCGGCGTA
AGTTGCTCACTCACATTTTAA
>gene_id_27341
ATGCCGCATCTCCTTCTTAGCGCTGCAAAAGTAATTGTTTTTTCTGAATATTCAAAAAGAAAGGCTCTATTTTGTGTCTT
TTTTCTGATAAAAACGGAGTTTTATTTTGTATTCTCTTTTATTTGGTGTATCTTTGTCGCAATGATGATGAAAAAGTCAT
CAGGACGGACAGTTGGATAA
>gene_id_88084
ATGAACAAGATACCATTTGAATATGGTTCTATCGCAGAAAATGAATATTTCATAGATAGAATCGAAGATAGAAGAGACCT
CAAGACTTTTCTTGGAGGAGGCATCAACGTGATGCTGATTTCTCCAAGACGATGGGGCAAGTCTTCACTTGTCAAAGCAG
CAATGGAAGAGCTGAAGCAAGAGCAGAAGGACATAAGAGTATGCTATCTGGATGCCTTCAAGATTTTCTCCGAGGAAGAG
TTCTACAACAAGTTTGCAAGTGCAATACTCCAAGGAGTTTCTTCCACGATGGAAAAGAGATGGGCCGACATCGTAAAGTT
CGTCCAATCCATATCTCCAAGCCTTACCATCAATAGCGACCCGGTGAATGCCGTAGAAGTAAATCTAAACTTCAAACCTT
TGAAGGAAAGTGCCGAGGAAATTCTCAATCTACCAGAAAAGATTGCCAAGGCAAAAGGCATCCATGTCATCGTGTGTATT
GATGAGTTCCAACAATTGGCAAACCTGCCCGACTGGAAGCGCCTGGAAGGAACCATGCGTTCGGTGTGGCAAGGACAACA
CAGTACGACCTACTGTCTCTATGGCAGTAAACGCCACATGATGATGGATATATTCGGCAACTCGAAGAATCCATTCTATC
GTTTTGGACAGATGATGACCTTGAAGAAGATAGCCAAGGAATACTGGAAACCTTTTATTCACGACAGTTTCTACAATCAC
GGCAAGTCTATCAGCGATGATATGATAGAGCGAATCTGCAATGCCATGCAATGCCACTCCTGGTACGTGCAGCAATTCTG
CTTTCTCATCTGGACTCGTACAGCAACAGAAGTAACAGAGGAAATCTATCAGTCACAACTCGCCAAACTTCTGGATACCA
ATGCCGATATGTTCATTACCGATATTGATGGTATGCCTGCCTCTCAGATAGCATTCCTGCGTGCCGTCTGCATGGGAGAG
ACTCATTTCAATGCCCAACAGGTAGTAGCAGAATATGGACTCGGTGCTCCACGGACCATCACCAAGAACAAAAAGACTCT
TGTAGAAAGAGACTTCATAGAGAAATCGGGCGATGGTTTCAAGATGGTTGACCCCGTCTTCGAACTGTGGTTCAAACGAG
AATACTGCAACATCTTACCTCAATAA
>gene_id_24471
ATGTCTAAGAAATCACAGCATAACAACATATTGCTCGCTGTAATCGGTTTTACAGCAGTAGTCATTCTCGTAGGCGTCAT
CGGTTTCTTCACCCTGGAACAGAAGGATGACACCATTCAGGGCGAGGTAGAAGTATCAGAATACAGAGTGTCCTGCAAAC
TGCCGGGACGCGTAGTAGAACTCCGCGTTCAGGAAGGCGATTACGTTCATGTGGGCGATACGCTCGCCATCCTCGAAGTG
CCGGAAATGAAATCGCAGGAACAGATGCTCCAGGCTACCAACGCTGCAGCCGAGGCGATGAAGGACCTGACGGATGCAGG
TGCACGCAAGGAGCAGATTCAGGGCGCTTACCAGTTGGTTCAGCAGGCTGAAGCTGCCGCAACCATCGCCAAGAAGACCT
ACGACCGCATGCAGAACCTCTTCAACGAGGGTGTAATCAGCGGTCAGAAACGCGATGAGGCTTACGCAGCCTACAAGGCT
ACAGAGGCTCAGGTGGCTGCTGCCAGAAGTCAGTACGATATGGCGAAGAATGGCGCCCGCGAACAGGAGAAGCGCATGGC
TGCCAACAACACCCAGGCTTCGAAGAGCGCTGTGGATGTAGTGAAGAATCTTCTGAAAGAGACCGTTCAAATTGCCCAGT
GCGAGGGCGAGGTTAGCAATGTCTATCCTAAGGTAGGCGAGCTGGTAGGCCTCGGCTCTCCTATCATGAGCATCTCTATC
ATGAGCGATATGTGGGGAACCTTCAATGTTCGCGAAGACCATCTCAAGGGGCTGAACAAGGGCGATGAGTTCACCGCTTA
CGTTCCTGCCTTCAACAAGGACATCAAGATGAAGGTTTACTACCTGAAAGACCAGGGCTCTTACGCTACCTGGAAGGCAA
CCAAGGATAATGGCGACTACGACCGCAAGACATTCGAGGTGAAGGCCCGTCCTATCACAAAGATTGAGGGATTGCGCCCG
GGAATGTCACTCATCATTAAATAA
>gene_id_72837
ATGAGTATATTGGACAAAATACCTTCTTTGGCAGAAAATGAACTCTTCCAGAAACTTGCTGCGATAGAGGACATTACTGC
ACTCTGCAAGGAAGATCAAGAGAAATATGATGATGCAATCAAGGTGATGCGTGACCATATTGCAGCTTATAAAGGAGCTA
TCATAGAGGCTAAAATTGAAGTAGCTAAGAATATGCTGATGGAAAACGAGCCTATTGATAAAATCGCAAGATATACAGGG
CTTGCCAAGGAGGATATTTTAAAACTCAACTAA
>gene_id_69311
ATGAGCGACGAAATTAAAGATAAAAACGGTCTTGAAGAGGAAAAATCGCCAAATTTGGAAAATTCTTCTGCAGAATCTGA
ACAGGATGCTGCGGAAGATGCCAACGAGGAGATTTCGACCGAAGAACATTCCGATTATAAGCCGGTGAACCGATTCGATG
CTTCTGCTGTACATCACCTCAGCGGAATGTATCAGAACTGGTTCCTCGACTATGCATCGTATGTGATCCTCGAACGTGCC
GTTCCTCATATTGAGGATGGTTTGAAACCGGTACAGCGACGCATCCTCCACTCTATGAAGCGCATGGACGACGGAAGATA
CAACAAGGTTGCCAATATCGTGGGACATACCATGCAGTTTCACCCTCACGGTGATGCGTCTATCGGAGATGCTTTGGTAC
AGATGGGACAGAAAGACCTGCTCATCGATACGCAGGGTAACTGGGGAAACATTCTTACGGGCGACCGTGCTGCTGCTCCC
CGATATATCGAGGCACGCCTCTCTAAGTTTGCTCTCGACGTGGTTTTCAATCCTAAAACCACCGACTGGCAACTCTCTTA
TGATGGCAGAAACAAGGAGCCTATCACGCTCCCTGCCAAATTCCCGTTGCTCTTGGCACAAGGTGCCGAGGGTATTGCCG
TGGGATTGAGCAGTAAGGTTTTGCCACATAATTTCAATGAGATTTGCGATGCTGCCGTCCACTATCTCAAGGGCGAGCCA
TTCCAACTCTATCCCGACTTCCCTACAGGCGGTGCCATCGATGTAAGTAAATACAATGATGGACAGCGAGGTGGTGCATT
GAAGGTAAGAGCCAAGATAGACAAG
>gene_id_85369
ATGAAAAAGTTATTTATCTCTATTATAGCATCCATTATTGCCTTGGGAGCCCATGCCCAGGTGCAATGCGAAGACACTTG
TCGGCACGTTCACGGCATCGACTTGAGTCATTATCAGGGCAACGTGTTCTGGGAAACCGTGGGCGACAACTCTAAGATGG
CTTACGTTTATCTGAAAGCTACCGAGGGCGGAACCAACATCGACAGCAAATACAAGAAGAATATCGACCTGGCTCATCGC
TACGGAATGAAAGTAGGTTCTTATCATTTCTACAGACCCCGCATCCCACAGCAGACGCAGCTGGAAAATTTCAAGGCCCA
ATGCCGTCCGGGAGATCAGGACCTCTTGCCTATGATTGATGTGGAGACGAAAAGCGGCATGAATACAGAAGAATTCTGCG
ATTCGCTCTTTAAGTTTCTGCATCTCGTAGAGAAAGCATATAAGCAGAAACCCCTCATCTATACGGGAGCCAATTTCTAT
GACAACTATCTTTTGGGCAAGCTAGACAGCTACAAGCTGATGATTGCCCAGTATACGAAGCGCATCCCTGTATTGCGTGA
TGGTAGAGATTTCGAAATGTGGCAATATACGGGTAAGGGCAGACTCAACGGAATAAACGGCTATGTTGACAAAAGCCGTT
TCATGGGGCGCCACAAGCTCAGAGAAATCAGATTCAGACATCGATAG
>gene_id_91865
ATGGAATTACAAGGAAAGGTTATTGCCGTTTTGCCTGAAAGAAGCGGCGTCTCTGCAAGAGGAGAGTGGAAAGCTCAGTC
GTTCGTAATTGAAACCCACGAGCAGTATCCAAAGAAATTGTGCTTTGATGTTTTCGGAGCAGACCGTCTGGCTCAGTTCA
ACATTCAGAGTGGTGAGGAACTCCTGGTTTCTTTCGATATTGATGCTCACGAGTATCAGGGCCGTTGGTTCAACAGCATC
CGTGCCTGGAACATCCAGCGTGTTGACCCTAACGCCGTAGCTGGTGCTATGGGCGGAATGCAGCCAGGTGCGTTTCCTCC
AGTAGGTGCTCCTGTAGCTCCTGCTCAGCCAGCAGCTCCTGCTAATGGCGCAACTGCAGCATTCCCTCCAGTTCAGCCTG
CAGCTCCTGCAGCAGAGGGTGGTAGCGCAGATGATCTTCCTTTCTAA
>gene_id_32219
ATGCGATTTTTTTTATCTTTTTGGGTAAAAAAGGGAAAGAGCCACTTGTTTCTTAAAAAAAAGGCTATACTTTTAGCCAT
AAATGGCGCCCAAGCGTTTATTTATGCTAAAAATATGCAGATTCGAACGATATTGTCAATAAAAGTATTATCTTTGCATC
TAATTATGGATATAAAGAAGATAGCAAACAACATATGGAAGGTGGCTTTGTCGCTCATTCTGGGTGGCGCCATCCTTTAT
TGGATGTATCGCGGATTCGACTTCAAGCAAGTAGAAGATGTTCTGCTTCACAAGATGAGTTGGACCTGGATGCTGCTGTC
GTTCCCTTTTGGCATCTCTGCCCAGGTGTTCAGAGGATGGAGATGGAAACAGTCGCTGGAACCATTAGGCGAGAAGACCC
GCTCCAGTATCAGCATCTACTCCATCTTCCTGTCCTATGCTCTGAGTCTTGTAATTCCTCGTGCGGGCGAGTTTGCCAGA
TGCGGCGTATTGAAGAAATGGGATGATGTTTCGTTTCCGAAAGCCTTGGGTACCGTCGTTACAGAAAGAGCCATCGATTC
ACTCCTCGTGCTGCTGATTACGGCGCTGGTCTTTGTGATGCAGATTCCGGTATTCCTCAATTTCTTTGAGAAAACAGGTA
CGAGCATGGACAGTTTACTCAGCCAGTTTACAGCCACAGGTTACATAGTGACAGCTATCTGTGGCATAGCAGTACTCATC
CTGGCTCACTATCTGCTCAAGCGACTCGCTATATATAATAAGGTGAAAGCAACACTGGGAGGACTCTGGCAAGGTATCAT
CTCGCTGAAAGGTGTCAGAAATGTACCGCTCTACATCGCCCTTACACTGGGCATCTGGTTGAGCTATTTCTTCCACTACT
ATCTCACCTTCCAATGCTTCGAGGCAACCTCCCATCTTAATCTGATGTGCGGTCTGGTGACATTCATCGTGGGCAGCATA
GCGGTCATCGTACCAACTCCTAACGGAGCCGGACCTTGGCATTTTGCCGTCAAGACAATGCTCATACTCTATGGCATTCA
GGCAAACGATGCCCTCTTCTTCGTTCTCATCGTACACTCCGTGCAAACCCTGCTTGTAGTCCTTTTGGGAATCTATGCCT
GGATAGCACTGGCGTTTACCGGGAAAGTGAGGAGTGAAGAGTGA
>gene_id_68062
ATGATACAGCGTAAACAGACATTATTTCTGCTCTTTGCTGTCATCGCCATTGCTATCTGTCTTTTTCTTCCTATCGCCAG
CATCGCAGCTAAGACGATGGGAGGAGACACTATGGTTTATAACCTCGGAGTGGTAGGGGAGGCAGGAATGCAGATTTCAA
CTACTTGCGTTCCTCTGTTCCTTCTGCTCGCCGTTTCAGCCATCATAGCATTGGTAAACATCTTTTTGTACAAGAATCTG
AAGCTTCAGAAATCACTCTGTTCACTTGCCATGCTTTTTGCAGGTTTATGGTATGTAGATTATATCGTGATGTTCATGGG
CTTGATTCCTGTTCCTGAAGCAGAAGGAACGATGAAGTTTCAGTTTGCCGCTTGCCTTCCTTTGGTAGCAATCATATTCG
AATGGATGGCAATGAAAGGTGTGAACGATGACATCAAACTCTTGAGAGCAGCAGACCGAATCAGATAA
>gene_id_20159
ATGTTTGAAAATTTAAGTGATAGACTGGAACGCTCGTTCAAAATCTTGAAGGGCGAGGGAAAAATTACAGAAATCAACGT
GGCGGAAACCATGAAGGATGTGCGCCGTGCACTCCTCGACGCCGACGTAAACTATAAAGTGGCTAAGGAATTCACCAACA
AGGTGAAGGAGAAAGCACTCGGCATGAATGTACTTACTGCCGTAAAGCCGGGACAGTTGATGATCAAGTTGGTGCACGAT
GAACTGGAAGAACTCATGGGCGGCGAAGAAGCTCCATTGAAGCTCGAAAGTCATCCGGCCGTCATCCTCATGAGCGGTCT
GCAGGGTTCGGGTAAGACTACCTTCAGTGGCAAGCTTGCCAATATGCTCAAGACCAAGAAAGGCAAGAAGCCATTGCTCG
TGGCCTGCGACGTTTACCGTCCGGCAGCTATCCAGCAGCTCCATGTTGTGGGTGAGCAGGTGGGTGTTCCGGTATACAGC
GAGCCAGAGAACAAGGATGTGCTCAGTATCGCCGACCATGCTATCCAGCAGGCTAAGACCAACGGCAACGATGTGGTAAT
CGTCGATACAGCCGGACGTCTTGCCATTGATGAGCAGATGATGAACGAGATCAGCAATCTCAAGAATCATCTCCGTCCAG
ACGAAACCCTTTTCGTGGTTGACTCCATGACCGGTCAGGATGCCGTAAACACAGCCAAGGAATTCAACGACCGCCTTGAC
TTTAACGGCGTTGTTCTCACCAAGCTCGATGGTGATACCCGCGGTGGTGCAGCCCTCAGTATCCGTACCGTGGTAACCAA
GCCAATCAAGTTTATAGGTACCGGCGAGAAAATGGACGCCATTGACGTGTTCCACCCAGCTCGTATGGCAGACCGAATCC
TCGGCATGGGTGATGTGGTATCCCTCGTAGAGCGCGCACAGGAGCAGTTCGACCTGGAAGAGGCCAAGAAACTGGAGAAG
AAGATCAGAAAGAACCAGTTCGACTTCAACGATTTCTACAACCAGATCCAGCAGATTAAGAAGATGGGTAACATCAAGGA
TCTGGCAGCGATGATTCCGGGTGTTGGCAAGGCCATCCGCGACGTAGATATCCCAGAGGATGCATTCAAGGGCGTAGAGG
CCATTATCCAGAGTATGACTCCTAAGGAGCGCACCAACCCAGCCATCCTCAACACATCACGCCGCCAGCGCATCGCTAAG
GGTTCGGGCACCAACATCCAGGAGGTGAACAAACTCATCAAGCAGTTTGACCAGACCCGAAAGATGATGCAGATGATGAC
CGGCAACAAAATGGCGCAGATGATGAGCCGCATGAAGGGTATGCCAGGCATGCCTAAGATGCCGGGAATGTAA
>gene_id_64006
ATGAAGAAAAATTTAACTAAACCTGTCATCGCAGTCCTGCTGGGCGCCTTGACATTCAGTTCTTGCATCGGCTCATTTGG
CCTGACAAATTCCGTACTTGACTGGAACAAGAGAGCAACAGACAACAAGTTTGTAAACGAGATTATCTTCGTGCTTATCT
CTCCAGCTTACGCAGTATGTTCATTTGCAGACCTTCTCGTTATCAACTCTATCGAGTTCTGGACAGGCGACAAGGTGATT
GGTCAGGTAGGAACTACTAAGGACGTAATGGGTAAGGATGGTCGCATGTATGCCATCAAGACATTGAAGAATGGCTACGA
GATTACCGACCCAGATGGTGAGAAATCATACTTTGTGTTCGACAAGAAGCACAAGAGTTGGTCATACAGCAAGGATGGCG
ATATCCGTGAGCTTTTCAGCTTCAACGAGGATGGCAGCATCCAGGCTTGCTTGCCAAGTGGCGAGAAGATCAACGTCCCA
GCAGATGCCAATGGTTTATACCAGGTTCGCATGGCTATGAATGATGGTTTGTTCTATGCATTCAACAAGTAA
>gene_id_91122
ATGAGCATCAGATTAAATAAAGCACTACGTGAATTAAATATAGGACTTCAGACGGCAGTTGAATTCCTAGAGAAAAGAAA
AGACCTGGGAGATGTCAAGGCAGAACCGAGCTTCAAACTCACCGACCAGCAATACAAGGCATTGAATGATGCCTTCAGTC
AGGACAGAGAGGTTCGTGATCAGGCTGAGAAACTCTTTACCAAAAAAGCAAAAGATAAGAAGCGTGCGCCAGAGCAGAAG
GACAATCGCGCTGAAAGCTTGTTGGAGTCTAATGGACGGCAGCAGTATAAGCCGCTGGGAAAGATTGACTTGGACAATAT
CGGTAAGAAGCCTGCTGCAGAGTCTGTTGCGGAAAAGCCTGAGACTGCTGCCGTCAGTCCTGAGCAGAAGAAAGACGCTC
CTAAGGCTGAGCAAAAGAAGGAACAGAAGCCACAACAGGCTTCTCAGCATAAACAGCAAATGAAACAGGAAAATCATCAG
AAATCACAGCAGTCAAACGCTCAGATGAATAAGCAGAATGTTCCTCAGGGAAAGAAAGAGCATCATCATGCTAAGAATGA
AACTGCACAGCATTCTGCTGGCGCAGCAGATAACAGCGTGTTTACTCTCAAGAGTGAGAAGAAGTTTACTGCTAATGAGC
CTAAGGTGTTGGGCAAGATAGATTTGTCTTCCCTCAACCAGAGCACTCGTCCTAAGAAGAAAACCAAGGAGGAGCGCCGC
AAGGAACGTGAGGAGAAAATGGCTCAACAGCACAATGAGCGCAAAAAGCGTGTTCGTATCAACAAAGAACGTGTTGACAT
CATTGCCGAAGCTAAGAATAATGGCGGAGGTAATGGCAACAACGGCGGTAATAACAAGAAGAACAAGAACCGCAACAGAA
ATAATAACAATAATAATCGCGGCAATAACAACAACCGCAGCAACCAGCGCCAGATCGAGGTTGATGACGAGGCTGTAGCA
CGCCAGGTTAAGGAGACTCTTGCACGTTTGACCAGCAAGAGTCAGAACAAGAAGGGTGCTAAGTACCGTAAGGAGAAGCG
TGAGGCTGTTCAGGAGAAGTTGCAGGATCAGGCTCGTCAGGAGCAGAAGGAAAGCAAGATCCTGAAACTTACTGAGTTCG
TTACCGTTAGCGAGTTGGCTACGATGATGGATATCAGCGTTACTCAGGTTATCTCTACGCTGATGGGCGTAGGTATCATG
GTATCTATCAACCAGCGCCTGGATGCAGAGACCATCAATATGGTAGCTGAGGAGTTCGGTTTCAAGACCGAATACGTGAG
TGCCGAGGTTCAGGAGGCCGTGAGCGAGGAAGAGGATGATGAGAACGACTTGGTTCCACGTGCTCCAATCGTAACCGTCA
TGGGTCACGTAGACCATGGTAAGACCTCTTTGCTCGACTATATCCGCAATACCAATGTGATTGCCGGTGAGGCAGGTGGT
ATTACCCAGCATATCGGTGCATACAGTGTTACGCTGAACAGTGGCCGCAAGGTTACCTTCCTTGATACTCCAGGTCACGA
GGCGTTTACCGCCATGCGTGCCCGTGGTGCCCAGGCTACCGATATCGCCATCATCATCATCGCAGCCGATGACTCTGTGA
TGCCTACCACCAAAGAGGCTATCGCTCATGCCCAGGCTGCCGGTGTGCCTATGGTATTCGCAATCAACAAGATTGATAAG
CCAGGTGCTAACCCAGACCGTATCCGTGAGGACTTGGCTAACATGAACCTGCTCGTTGAGGAGTGGGGTGGTAAGTATCA
GTGCCAGGAAATCAGTGCCAAGAAGGGTATCGGTGTTCACGATTTGCTCGACAAGGTGCTCCTCGAGGCTGACATGCTCG
ACTTGAAGGCTAACCCTAACCGTCGTGCTACAGGAACCATCATCGAGTCTTCTCTCGACAAGGGTCGTGGATATGTTTCT
ACCGTATTGGTTGCCAACGGTACCCTGAAGGTAGGCGACATCGTACTCGCCGGTACTTCTTGGGGGCGTGTCAAGGCGAT
GTTCAATGAGCGTAATGCCAACATCAAGTCAGCAGCTCCTGCTGAGCCAGCTATCATCCTCGGTTTGAATGGTGCGCCTA
CTGCAGGTGACCAGTTCCACGTAATCGAGACAGAGCAGGAGGCTCGCGAAATCGCCAACAAGCGTGAGCAGCTGCAGCGT
GAGCAGGGCTTGCGTACTCAGAAGCGCTTGACCCTGGGTGATATCTCTCACCGTATCGCACGTGGTGAGTTCCATGAGTT
GAACGTCATCGTGAAGGGTGATACCGATGGTTCTGTTGAGGCTTTGAGCGACTCATTCATCAAGCTTTCTACCGAGAAGG
TTCAGGTGAACGTGGTGAACAAGGCTGTGGGTCAGATTTCAGAGAACGACGTGATGCTGGCATCTGCTTCAGATGCAGTC
ATCGTTGGTTTCCAGGTTCGTCCATCTGCCGATGCTCGTAAGGCTGCCGACCGTGAGGGTGTTGAGATCAACACATACTC
TATCATCTACGATGCTATCGATGATATCAAGAGTGCGATGGTTGGTATGCTCGACAAGGTGAAGAAGGAAATCGTTACCG
GTCAGGTTGAGGTTAAGCAGACCTTCAAGATTTCTAAGGTGGGTACTATTGCCGGTTGTCTCGTTACCGAGGGTAAGGTA
CACGCTAAGGATAAGGCTCGCGTCATCCGTGACGGTATCGTGATACGTACTGCAGAAATCGATGCCTTGAAGCGTTACAA
GGACGATGTTAAGGAGGTGGTTACCGGTATGGAATGTGGTTTGAGCCTCGTCAACTACAACGATATCCAGGAGGGAGACG
TTATCGAGACCTTCACTGAGATTGAGGTAGAGCAGAAGCTTTAA
>gene_id_89399
ATGAAGAAATTGGGATTTCTGATAACCATGCTAGTCATCACGTCCTTGCCCGCTTGGAGTCAAGGAGCCAAAAGTATCCG
TATTACGGAGGTGATGACCGACAACCGTACCAATCTTGTAGATGAGTACGGGCAGCACAAACCATGGGTGGAATTGAGCA
ATTCCTCCTTTACCACGTATAATGTGCGTGGTATGTTCCTAACCACCGACCGAAGGGTTCTCGACAAGAAAATGTCGCCT
GAAGCTCGCCGACAGTTGATGTGTCCATTGCCTAACAATGAACCACGAACCACACTGGGAGGCAAGAAGAGCATCGTTAT
CTTCGACAGCAGTTCCTGGTACCAGAATGGCAGGAACGGACAACATTGGAAGGCAAAGAATTCTTCCAACTCGGGACCTT
TTCATCTCAATCTTATTCTACAGGAAAAGATGTCCAACTGGATAGCACTCTATGACGGAAATGCCGTTGACCTGATAGAT
TCCGTAAGCGTGCCAGTGTTGGCTGCCGATGAGAGTTTTGAACTGAGTAAGGACTTCAAGACATGGGAGAAAGCCATTGC
CGGATCAGTAACTCCAGGCTATCTGCCTCAAAACACAGGTTTGAGTAAAGCCCAGCAATTGAAGAAAAGCGACCCATACG
GAATAGGAATCGCCGTACTTTCAATGGGAATCGTATTTGCCTGCCTTGCTCTCCTCTTCATCGTGTTCTGGGTTTTCGGA
GCCTACATGAAACATAAACAGCGCATCGCCCGTGCTACTGAGAAGCATGCCACCTTATTATATAAGACAGGAAAGAAGAC
CATCGAGGTTACTCATGACCTCAGTCATAAGACCAACGTGATTCTGAAAGATGGTTTAGAAACCAAGGGTATTGATAAGG
AGATTTACATGGCAGTCATCTCCCTTGCACTACAGGAATATCTGGAAGATGTTCATGATGTAGAACCAGGCATTATCACC
ATCAAGCCAAAACAGACCAGATGGAATGCTCCGAAATTCAACAACANNNNNNNNNNNNNNNNNNNNNNNNNNNNNNNNNN
NNNNNNNNNCGGTTAA
>gene_id_5691
ATGAAAGATTTTGCAGCGATAGATTTCGAAACGGCCAACCAGCAGCGTACAAGTGTCTGCTCGGTGGGCATTGTGATAGT
GAGGGATGGCGAGATTGCAGACAGCTACTACAGCCTCATCAAGCCCGAACCGGAATAG
>gene_id_92470
ATGGAGATTTTAAAAAATCTATTTTATGGCTTCCCAGACCTTTGGGGAGGCGGAGTAGCCCACTCTGTGATGATTCTTTC
GCTGGTCATCGCCTTGGGTTTGTGTTTAGGTAAGCTCAGAGTAAAAGGTGTTTCCCTGGGCTTGGCTTGGATTCTGTTCA
TCGGTCTTATCTTTGGACATTTCTCTCTCAACCTTGACGAGCATCTGCTCCACTTTCTCAAGGAATTTGGCTTGATCCTC
TTTGTCTACTCTATCGGTCTGGAGGTAGGTCCGGGCTTCTTCGCTTCGTTCAAGAACGGCGGCAAGAGTCTCAACCTGCT
CAGCATGATCGTTGTGGCCCTGAGTATCATTACTACCTTAGTCATCTTCTCATTTTCGGGAACATCCATCACCTCTATGG
CAGGTATCCTTTCGGGTGCCGTAACCAACACTCCTGGATTGGGGGCAGCCCAGCAGGCATTCAGCGACCTGCGCCACATC
GACGCCCCATCCATCGCAGCCGGCTATGCCATCGCCTATCCTATGGGTGTGCTCGGCGTTATCCTCAGTTTCATTATATT
AAGGTTCGCGCTACGCGTAGACAAGCAGAAGGAAGAGGATGAAGCTAAGCGAGGCAAAGGACATCTTGAAGCGATGACCC
TGAACACCTTCGCCGTAAAGGTTTCTAACCAGATGGTTTTCAAAGATACCGTCAAGCAGATCCGCTATCTCCTGAAGCGC
GACTTCATGGTTTCCAAGATTATCCGTAACAACGGCGAACGCCAGAACGAGGTGGTTAACGGACAGACCGTGATAGAAGA
GGGCGACATTCTGCAGATTGTGGCTCATCCTACCGTAGAAGAACCTATCATCGCCCTGCTCGGCGAGAAGGTTGACGTAA
AGGACGAGGAATTCAGCAGCGAACTCATCAACCGCCGAATCCTGATTACCAAACCGGGCATCAACGGCAAGAGCATCAGC
CAGTTGCAGATTAGAAGCAACCTTGGCGCCAACATTACCCGCGTGAACAGAAATGGTGTAGACCTCATCGCGACCCCAGA
CCTGAAACTCCAGTTGGGCGACCGCGTAACCGTAGTGGGCAAGGAACTCGCCATCGCTCATACCGAGAAGGTGCTGGGTA
ACCAGATGAAGCGTCTGAACTACCCTAACCTCATCCCAATCTTCCTGGGCATCATGCTGGGTTGTATCGTAGCCAACATT
CCGTTCTTCATCCCAGGCATCAACGAGAATCTGCGTCTCGGACTTACCGGCGGTCCATTGGTAGTAGCCATTCTGATAGG
TTATTTCGGACCGAAATACAACCTCGTTACCTACAATACCATTTCAGCCAACCTGATGCTTCGCGAAATCGGCATCTGCA
TCTTCCTGGCTTGCGTGGGTCTCGGCACAGGCGAACAGTTTATCCAGACCGTAGCATCAGAAAGCGGACTGACCTGGATA
CTCTACGGCATCGCCATCACCATGATACCAATCATTCTGGGCGGCATCATCGGCAAGCTCGTGTTCCACATCAATTATTA
TACATTACTCGGCGTATTGGCAGGTGCCAACACCAACCCTTCTGCCCTGGCTTACGTACGTGAGCAGACTTCGGCAGATG
CGCCAACAGTAGGCTATGCGAATGTATATCCATTCGCCATGTTCCTCAGAATTGTAACCATTCAGATTATTATTTTTGTA
TTCGGATAA
>gene_id_57378
ATGAACAAAGAACAGAAACGCAAGGTGCAACTGCAACAGAGAACACTCAACGAGTCGTTGACATTCCAAACTATGTTTGG
TGCAAAGCAGAAATTCGATTCCTTGACACCTGAAATCGAAACCCGAATAAAAGAGGAGTTGCTGGTATTTGCAAACTTGG
GTATTGCTAAGGACCTAATGACATTGAGAGATGTAATGGATAAAGTAAAAGAGCAGTTAGGATACAGTGCTGAGCCTTCC
AAGGGAATATTGGCAGGCAGCTATGTGGCATACAGCCTTGGGCTTGAACCTAGCAACCCAATGGTGACAGGCAAGGAAAT
CGAACCAAAAGATTTTCAAGTAACTCTTCCTTTAGGTCTCACCATTTGCTATGACAACGAGGTTAGAAATGAGGTAGTGA
ACTGGATGAAGGAGCAAGGATGTGAGTTTACCACCTATATGTCTCAGCCGATGCTGAAATTGGAGAATACGAGAGTCATC
ATACGAAGAGTATTGAAGTAA
>gene_id_32146
ATGGGTAAAGTAAAAATTAAGAAGAGTGACATCTGGATCGACATGACGCCTATGTCAGACGTTATGACCCTGCTGCTTAC
CTTCTTCATGCTCACCTCTACTTTCGTAAAGAATGAGCCAGTTAAGGTAAATACACCAGGTTCTGTGTCTGAGATTAAAG
TGCCAGAGAACGGTGTCTTGACCATCTTGGTTAGTCCTGAAAAGGACAAGGCTGGTAATCCTACCGGCGAGGGCCAAGTA
TTTATGAGTATTGATAATACTGATCAGTTGGGAGCTACACTGAGCACAATGACAGGTACATTCGGCGTGTCATTGAACCC
AAAACAGATTGAGACATTCAAGAGCGAAGGTATGTTCGGCGTACCTATGAGCGACTTGAGTACTTATCTGACAATGAACG
CTTCTAAGCGTCCACAGTATCTCCAGACTAAAGGTATTCCTCTCGACAGTATTAAGGGCGGTATGAGCGAGTTCCAGCAG
TGGGTTGACGCAGCACGTAACGTAAACGAAGACATCAAGATTGCCCTGAAGGCAGATGCTTCTACACCTTACAAGACCGT
TAAGAGAGTGATGAACGAACTCCAGGATATGGACGNNNNNNNNNNNNNNNNNNNNAGACTTTACGCCTATGGTGGATATG
CTCATGCTGCTTATCACGTTCTTCATGCTGTGTACATCTTTGAGCAAACCTCAGACTATGGAGCTGACTATGCCAAGTAA
>gene_id_9448
ATGAAGGTAATGAAATTCGGAGGTACTTCTGTAGGCTCACCAGAGCGCATGAAGGGAGTAGCCTCTTTGGTTACAGAATC
AGGTGAACCAACTTTCATCGTATTGTCTGCGATGAGCGGTACAACAAACTCTCTCGTTGAGATCTCTGACTATCTTTACA
AGAAGAATCCAGAGGGCGCCAACGAGGTAATCAACAACTTGGAGAAGAAATACATGCAGCATGTAGAAGAACTCTACTCT
ACCGAGGAGATGAAAAATACAACTCGTGAGTTCTTGCAGGGCGAATTCAACTATCTCCGCTCATTCACCAAAGACCTCTT
CACTTCTTTCGAGGAGAAGAGCATCGTGGCTCAGGGCGAGATGATGAGCACCAACATGGTTGTAAACTACTTGAAGGAAC
AGGGTGTAAAGGCTGTATTGCTCAGTGCATTAGACTTTATGCGCACTGACAAGAACGCTGAACCGGATCCTCAGTACATC
AAGGAGAAGTTGGCTGCTATCATGGAGCAGAACCAGGGCTATCAGATTTACATCACTCAGGGATTCATCTGCCGCAACGC
ATACGGCGAGGTTGACAATCTGCAGCGTGGCGGTAGCGACTACACCGCATCTCTTATCGGTGCAGCTCTCCCAGCTGACG
AAATTCAGATCTGGACCGATATCGACGGAATGCACAACAACGACCCTCGTGTCGTAGAGCACACTGAGGCAGTACGCCAG
TTGAACTTCGAGGAGGCTGCAGAGTTGGCTTACTTCGGTGCCAAGATTCTCCACCCTACCTGTGTTCAGCCAGCTAAGTA
TGCAGGCATCCCTGTACGCTTGAAGAACACCATGGATCCTAAGGCCGACGGTACAATCATCGACAATGTCATCGTACGCG
GCAAGATCAAGGCTGTTGCTGCCAAGGACAACATCACAGCCATCAAAATCAAGAGTAGCCGCATGTTGCTCGCTACAGGT
TTCCTACGCAAGGTATTCGAAATCTTCGAGAGCTATCAGACTCCAATTGATATGATTGCTACTTCAGAGGTGGGTGTCAG
CATGAGTATTGATAATGATTCTCATCTTAACGACATCGTAAACGAGCTGAAGAAATATGGTACAGTAACTGTAGATTCTG
ATATGTGCATCATCTGCGTTGTAGGTGATTTGGACTGGAGCAACGTTGGCTTCGAGACCATCGCTACCGATGCGATGAAG
AATATTCCTGTACGCATGATTTCTTATGGTGGTTCTAACTACAACATCTCATTCCTCATCAGAGAGAAAGATAAGAAGCA
GGCATTACAGAACTTGAGCAACGTATTGTTCGAGAAGAAGTAA
>gene_id_9512
ATGAAGAAAGCTTTTCTTTATCTCTGTTGGATAGTAACCTTTTGTGCAGCCTTTGCTTCTTGCAAGCCTTCGCTGCCAAG
AGATGTGCTCTCTAAAGGAAAGATGACGGATATTCTCTTCGATTATCACATCGCTCTTGCTATGGCGCAGAACGAAGACG
GTGGTAGTGAGAAGAATAGTCTGGCTTATCGCGAGGCTGTACTGAAGAAACATGATGTCACCTCGGCAGACTTCGACAGT
TCGATGGTTTATTATATGCGCCATACAGAATTGCTGCATGATGTGTATAAGGATTTGGCTGAAAGATTGGATAAAGAGGT
GGTTGCATTGGGTGGAAACAGTACAGGAAATAGTGATTTTGACAATCTTACTGCTGTTGGCGATACTGCCAATATTTGGA
AGGATGCTACTTCGATGGTATTCTCGCCTGATGAGGGCTTCAACAGTCGCAGTTTTAAAATTGAAGCTGATACTGCTTTC
CATAAGGGTGACCGGTTCCGTCTTGATTTCGAATCGCAGTTTATCTTCCAGGATGGTATGCGTGATGGCATCGCTTTGCT
GGCTGTTCAGTTCAAGAACGATAGTGTGGCACAGACTGTAATTCATATTCAGAGTGCTCAGCACTATAGTGTAGAACTCG
CTGATAATGATAGCCTTGGAATCAAATGTATAAAGGGGTACTTTATGTTGAATGAGGGTGGCTTCAGTTCTGATGCCGGT
TCTTTGACGACTCTTAAACTGATGTTTGTCAATAAGATTCGTCTCATCCGTATGCATCCTAAAAAGGTGGCACCGGTTTC
TTCTTCTGCAGCATCTTCTGATTCGGCAAAAGTAGATACAGCTCGTAAGACCCGTATACCAGGTCCGAGTGTTCCAGCGC
GTCCGGATGGAGCTTTGGCGCCTCCGACCAGTGCACCGGTTTCTATGCCTGATAAACCTATTCAGATGACGAGTAATTAG
>gene_id_93156
ATGAAGAAGGTATTTTTAGATACGAATGTGGTTCTTGATTATTATCTGGATCGAGAAGGCTTTAGTGATGATGCTGAAGC
CATCTTGGCTTATGGATATAATCAAGGATGTTCATTGTATGTATCTTCTTTAACTTGTGCTAATATGGCGTATATAGGCA
GAAAGAAGTTCCCTGGTGAAGCGATATATGCAGTACTTGCAAGTTTGTTTGAATTTGCCGAAATAGCATCTGTCGATTCG
AATGCTGTAAAGTCCGCAGTAACTTTGCAGGCTAAGGACTTTGAAGATGCATTGCAATATTTTTCTGCTAAGGCAATAGG
TGTGGATTGTATTGTTACCAGAAACGTTAAGGATTTTCCTTTTTCGGAATTGCAAGTCTTGACCCCTAAGGATTTTTTGG
CTCATTATGCAGTTAAATAA
>gene_id_5665
ATGAACTTAAGTATTGTTTCTGCAAGATATGTGGCACCATTAAAAGTTGAATTACACTTTAATGATGACACTGTTAAGAC
GATAGATGTTGGGGCTTTTATTAGAAATCACCCACATCCGCAATATAACTCTTACTTGAATGAAAACAAATTCAAAAAGT
TCAAGATAGAGTTTGGAAATATCGTTTGGGGAAAAAATTGGGATTTGATATTCCCTATAGATAAGTTATATGCTGGCGTT
TGCTGCTGA
>gene_id_17158
ATGCAAGATAGAATTAAGGTTGTGATTGTGGACGATGAACCACAGAGCATCCACAGGTTGCAGGATGATTTGGCAACTCT
GGAAGATTTTGAGGTGATTGCCACATCCTCTTCGGCGGTATCGGCAAAGAATCTGGTGATGAGCATACAGCCCGATGTGC
TGTTCATCGATGTTGAAATGCCTGGACAGACGGGTTTTGAGGTGTTGCAATCTCTGAGAGATGAAATTCCGATGGAACTT
ATCGTAGTATTTTACAGCGCCTTCGATAAGTATATGATTGATGCGCTCAGAGCCTCTGCCTTCGATTTCCTGTTGAAACC
TTATCAGCAGGATGAGTTTGAACTGGTGGTAGACCGAATCCGGCAGAAAATGAAAGATGGAGATGATGTGGATGAAGATG
CTTCTTCCGTTCCAGAGTCCTTTTCCTGTTCTTCTGAATCTGTCTTGGCTTCTCAGAAGGCTCAGGATTTTTCGGGAATG
AATGGGATGCTGGGAACAGCAGCCAAGCGTCTTGCCATTCAGACCATTTCGGGTTTATTGATGTTGAAGCCCGATGATGT
GTTCAGTTGCACTTTTGATGAGGCTACTCATCTTTGGCAGTTGAAGTTGTCGAATGGGCAGGTTTATAAATTGAAGAGGC
AGGCCACGGCAAAGACCATCCTTTCCATGTCGCCTTCTCTGGCTCAGGTTCGTCAGGATTGCATCATCAATCTCGATTAT
CTTCTCTGCATCGAGAATTATACGCTCCGCTGCATCTTTTCTCCTCCTTTCGACCATGAGGAAATCACGGTTTCCCGCCG
CTGTTATAAGGCGGTAAAGGATCAGTTGGAGATATTGTAG
>gene_id_10701
ATGAAATTTGAATTACAAGTAACAGATAAAGCAAGCGATGCGCGTACAGGCATCATCACCACCGACCACGGACAGATCAA
GACCCCAATCTTCATGCCCGTAGGAACCGTAGGAAGCGTGAAGGGCGTCCACTTCGAGGAACTCAAGAAGCAGGTCATGG
CACAGATTATCCTCGGAAACACCTATCACCTCTACCTGCGCCCAGGTCTTGACGTCATCAGGGCAGCAGGCGGATTGCAC
AAGTTCAACGGCTGGGACCGTCCTATCCTCACCGACAGCGGCGGCTTCCAGGTCTTCTCGCTCACCGGCATCCGCAAGCT
CAAGGAAGAAGGCTGCGAGTTCCGCTCCCACATCGACGGCAGCAAGCACTTCTTCACACCGGAAAATGTGATGGACACCG
AGCGCATCATCGGAGCCGACATCATGATGGCCTTCGATGAATGTCCGCCGGGACAGAGCGATTACCAGTACGCCAAAAAC
AGCCTCATGCTCACCCAGCGCTGGCTAGACCGCTGCATCAAGCGGTTCAACGAAACCGAGCCCCTCTACGGCTATCAGCA
GAGTCTCTTCCCTATCGTTCAGGGCTGCACCTTCCCGGACCTGCGCCGCGAAGCTGCCAAATACATTGCCGACAAGGGAG
CCGACGGAAATGCCATCGGCGGACTTGCCGTAGGAGAGCCTACCGAGGTGATGTATGAGATGATAGAAGTAGTGAACGAA
ATCCTGCCGAAAGACAAGCCGAGATATCTGATGGGCGTAGGAACCCCGCAGAACATCCTCGAAGCCATCGAGCGCGGCGT
AGACATGTTCGACTGTGTAATGCCGACCCGCAACGGCCGCAACGCCATGCTCTTCACCTATCAGGGCACGATGAACATGC
GCAACAAGAAGTGGGAGAAAGATTTCAGTCCGGTAGATCCAGACGGCTGCGACATCGACCTCGTAACTACGAAGGCCTAC
CTCCACCACCTCTTCAAGGCACAGGAGCTGCTGGCGATGCAGATAGCCAGCATCCACAACCTCTCTTTCTATCTGCGCCT
CGTGACCGATGCCCGCCATCATATCGAGCAGGGCGATTTCGTGGCATGGAAGAATTCCATCATCGACCAGCTTGGCCGAA
GAATTTAA
>gene_id_31824
ATGATAGATTTAACAGAAGAACAGATAGAAAGATACAGCCGCCACATCCTCCTTCAGGATGTAGGCCTCGAGGGGCAGGA
AAAGCTCCTCAATGCCAAGGTGCTCATCATTGGTGCCGGAGGATTGGGTTCCCCAGTTGCCCTCTACCTCGCTGCGGCTG
GCGTGGGACATATCGGTATCGTGGATGCCGATGTGGTTGACCTCAGCAACCTGCAACGACAGGTCATCCACCAGACCAAG
GACTTGAACACCCCTAAGGTGGAAAGCGCCAAGGAGAAGATGATTGCCATCAATCCTGATGTGGAGGTAACAACCTACCA
TACCTTCCTCGCCTCAGACAATGCCGAGGAAATCATCAAGCCATGGGATTTCGTCATTGATTGCACCGACAACTTCCCGG
TGAAGTTCCTCATCAATGATGCCTGTGTGCGACTGGGCAAGGCATTCTCGCATGGCGGCATCCTGAGATTCCAGGGGCAG
ACCTTCACCCATCTTCCAGGCACGGCTTGTTACCGTTGTTTCTTCAAGGAGCCACCTCCAGCAGGCACTGTTCCTACCAG
TAGCCAGGCAGGAGTCCTTGGTGCCATCGCTGGTATGCTCGGAACCATCCAGGCTGCCGAGGCGTTGAAGTACTTCCTCG
GTGTGGGCGAACTGCTCACCGACCGATTGCTCACCTTCGATGCCAAGACGATGAACTTCCGCACCATCAAGGTAAAGAAG
CGTGCATCCTGCGAAATCTGCGGCGACCACCCTACCATCGATCATCTCATCGACTATGAGCAGGCTGCGTGTGATTTGAA
ACACCACTAA
>gene_id_31255
ATGAAAAAGAAAAAATCATTTTCTAAGCTCTATCTGTATGGTGCTATAGGCTGCATCGCAGTCATCGCCATCGTGGGCTA
CATCTACTGTTTCTCTTCCTTCTCGAAGAGCAGCAACACCGAGTATGTTTACATCGACAGCGATGATAACATCGACTCTG
TATACAACAAGCTCCGCCCGTTTGCCAAGAGCATTCCGTTCCAGGCATTCAAGACCCTGACTCTCCATTCCGGCTATGCC
GATCATATCCGCACCGGCAGATACGCCATTGCTCCGGGCGATGGTGCCCTCAAGACATGGCGCCACATGAAGAACGGTTT
GCAGGAACCGGTTAGCCTTACCATCCCTTCGGTACGCACGCTCGACAAACTCTCTGATGAGATTGGCAAGAAGATGATGT
TTGGCAGCAACGACCTCTACCATGCCCTGCGCGACGAGAGCGTCTGTCAGAAATATGGTTACGATACTGCCACCATCGCC
TGCATGTTCGTACCTAACACCTACGATCTCTACTGGAACATCTCGGTAGATAAATTTCTGGAGCGCATGAAGAAAGAAAG
CGACAAGTTCTGGAACTTTGAGCGCACCGAAAAGGCAAAGGCTATGAAACTGACACCAGTTGAAATCATCACCCTTGCCA
GCATCGTGGACGAAGAAACAGCCAACAACGGCGAGAAACCGATGATAGCCGGCATGTATTATAACCGTCTGATGCTTCGC
AATGCCGAATATCCGGAAGGAATGCCGTTGCAGGCCGATCCTACCATCAAATATGCATGGCAGCGATTCGACCTCAAGCG
CATCTACAACAACCTCCTGTCTATCAAGAGCCCGTACAATACCTACAAGAACCCAGGCTTGCCACCGGGGCCTATCCGTA
TTCCGAGCGTAGCAGGTATCGATGCCGTCCTCAACCATGTGCATCACGATTACCTTTACATGTGTGCCAAGGAGGATTTC
AGCGGCACTCACAATTTTGCCCGCACTTATGATGAGCACCTGCAGAATGCAGCAAAATATTCTAAAGCGCTCAACGAAAG
AGGCATCAAGTAA
>gene_id_32556
ATGACAGCATTAAATATACAAGCAGCACAGAATGATATTATTCGTCAGGTGCTTAATACACAAGATATCCATCTTTTGGA
TAGGATAAGAAACCTCTTTGCAAATAAAGAGGCAAATGAGGCGTGTATGGTTCAAGAAGAGCCTTGTATGACTAAAGAAG
AAATACTCTCGGGTTTCGACAATGCCCTCCATGAGCTGAAGTCCTATCGTGAAGGAAAGCTAGAGCTTAAACCATTGGAG
GACGTGCTGAATGAGTTGTAA
>gene_id_20271
ATGAAACTAAGAAAGATTTTTGCAGCAGTTGTGCTGTTCCTTTCTGCAGGTACAGCGATGGCACAGCAGATGCCAGCTAT
TCCGGTAGACAAGAATGTGAAGATAGGTCGTCTTGATAATGGATTGACTTACTACATTCGTCACAACAGTTATCCTGAGA
ATGTGGCCAGTTTCTACATCGCTCAGAAAGTGGGTTCTATCAATGAGAATGATGACCAGCGCGGTTTGGCTCACCTCTTG
GAGCACCTTGCCTTCAATGGTACCGACCATTTCAAGGGCAACTCTCTGCAGGACTATCTGCAGAGCATCGGTGTACAGTA
TGGCCGTAATCTCAACGCCTATACAGCAGTAGAGAAGACTGTTTATTACTTCACAGATGTTCCTACTACCCGTACTACAG
CCGTAGACTCCTGTATGCTTATCCTCAAGGACTGGAGTAATGGTATCAGTCTTACTGAAGATGCTATCGAGAGCGAGCGT
GATGTGGTGCACAATGAGTACCGTATGCGCATTGTAGGTCAGCAGCGCATGATAGAGCGTTCACTTCCTAAGCTCTATCA
GGGCGAAAAGTATGGCTACCGTTTCCCTATCGGTTTGATGAGCGTTATCGATGGTTGTAAGCCAGAAACTCTCCGTGCTT
ACTACCGTAAATGGTATCGTCCAGACAATCAGGCTATTATCATCGTGGGTGATGTAGATGTAAATCATATCGAAGCTAAG
ATTAAGGAACTCTTCTCAGGTATCAAGGTACCTAAGAATGCCGCTAAGATAGGGAAGGTAGAAGTATCTGATAATGATTC
AGCCATCTATGTTATCGACAAGGATAAGGAGCAGCAGGTTGATCTCTTCCAGATTTATATGAAGCACAATGCTGTGCCGG
ATTCTCTGAAGGGCAATATGAGCTATCTCCTGAAGGGATACATGGATAACGTGATTTCTTCTATGATTGCTGCCCGTTAT
GCAGAGAAGGCATTGGAGCCAGACTGTCCATATCTCCAGGCAAATGCCGGTGATGGTTCATACCTGATTTCAAGCACAAA
GGATGCTTTCACCCTTACCGGTGTAGCTAAGCCAGGAAAGATTAAGGAGGCTTATGCTGCTGTTCTCCGCGAGGCACAGC
GTATGCACGAGTTCGGTTTCACAGCTACAGAGTATCAGCGTGCCAAGGATGAATTCATGAGCCAGGTTGACAAGGCTCTT
GCCAACAAGGATAAGATGAAGAACGAGCAGTTTACCACCCAGTATGTGGATAACTTCATTTCTAACGAGCCTATTCCGTC
AGTAGAAGAGGAGAGCCAGATCTGGAAGATGGTAGTTCCAAACTTGCCTCTTGAGGTTATCAATAGCTATGCCAAGCAGT
TGGTTTGCCAGAGCGATACTAACCTTGTATCATTGGTTATGATGCGCGAGCAGGCTGGTGCCGTTTATCCTACCGAGCAG
GAACTTTCTGCCATCGTAAAGCAGGTACGTGCTGAGAAGCTCGAGGCTTATGTGGATAATGTTAAGCAGGAACCTCTCAT
CGCTCAGGCTCCTAAGGCTGGTAAGATTAAGAAGACTGTTGAGAACAAGAAGTTGGGCTTCAAGGAGTTGACTCTTTCTA
ATGGCGCTAAGGTGGTATTGAAGAAGACCGATTTCAAGGACAATGAGATTGCTTTCGCAGCTTCAGCCAATGTGGGTTAT
TCTACTTTCGGCAAGGAAGACTTCCTGAATGCTGCATTTGCAGCAGATGTGCTCGATGCTAGTGGTCTTGGCGATTTCTC
AAGCAATGATCTTGATAAGGCTTTGGCAGGTAAGCAGGTTGGCGTTTCGTTCAGCTTGAGTCCTTTCAATCATGGTTTGA
AGGGTAATTCTACTCCTAAGGACATCGAAACCCTGATGCAGCTCATCTATCTCAAGATGACCGCAGTAAGCAAGGACCAG
AAGAGCTTCGACAATATGAAGAGCATGATGGCTACTGTTCTTGCCAACAAGAGCAACAATCCAAGCCTCGTATATCAGGA
TTCTGTTCAGAGCACCCTCTATTTGGGTAGCAAACTTGCCCGTGTGCCAGAGGCAAGCGATATAAAGGATATCAACTACG
ACCGTATCCTGGAGATTGGTAAGCAGTTCTACGGCAATGCCAAGGACTTCACCTTCTATTTCGTAGGTAACTATGATGAG
AAGACTCTCCTCCCACTCATCGAGCAGTATATCGCCAGTCTGCCAAACAATGGCTTCAAGCTGAAGAACAAGCAGATTCC
TTATGCTAATGGTAAGGTAAGCAATGTCTTTACCAAGGCAATGGAGAACCCACAGAACCAGGCAACAGAGATCTGGTATA
CCAAGGCGCCATTCACCTTGAAGAATTCTGTTCTTGCTGATGTTTCTGCCCGTTTGCTGGAGATGAAGTATTTGCGTACT
ATCCGTGAGGAACTCAGCGCTGCTTATCATGCAGGAGCAAACTATGGTTTGCTTCGCGATTATGATAACAAGGCTGCCAT
CTCTATTTCAGCCGTGGCTCAGTTGAACCCAGAGAAGTCGGATATCGCTATTCCTTACTTCTTCAAGGGTATGGAAGAGA
CCGTAGCCCAGCCAAATGCAGAAGACCTTCTGAAGGTGAAGGAGATTCTCCTGAAGCAGGCTGCTGTTAGCGAAAAAACC
AATGTTTATTGGCTTGGTGCGTTGAGCACATACGAGCGTATGGGTGTTGATACTCATAGCGATTACAAGGAGATGGTGAA
GAATCTGAAGGCATCTGAGATTTCAGACTTCCTGAAGAATGTCATCTTGAAGAGTGGTAATCACTTCGAGATCATCATGA
AGGCAGTGAAGAACGAGAAGTAA
>gene_id_85380
ATGGCAAATCACAAATCATCAATCAAGAGAATCCGTCAGGATAAGAAGAAGGCTTTGCACAATAAGTATTATGCAAAGAC
TATGCGCAATGCTGTCCGCAAGTTGCGCAACATGTCTGACAAGGAAGAGGCTGCAAAGCTCTATCCTACTGTTCAGAAGC
TTTTAGACAAGTTGGCTAAGATCAACGTTATCCACGACAACAAGGCTGCAAACTTGAAGTCTGGTCTTACAAAGCACATC
GCTAAGTTGGCCTAA
>gene_id_23391
ATGATAGAAGCAAAAAGAGTACCTTATGGAGTCTCTGATTTCCTGAGAGTTATCAGAGAAAATCAGTATTACGTAGATAA
GACTATGTATATTCCGTTGTTGGAGGCTCAACCCGACAACCTGATATTCATTCGCCCTCGCCGCTTCGGCAAGAGCCTGT
TCCTCAGTATGCTCGAAGCTTACTATGACTGCAAGATAAAAGACCAGTTCCAGGAAATCTTCGGAGGTCTCTGGATTGGC
AGTCAGCCTACCCCTCTACAGGGTAAGTATCAGGTACTGACACTCGATTTCTCACAAGTAGGAGGAAACATCGACAATCT
GGAGGAACGCTTCAATTCGTATTGCAATATCTGCTTTGACGCTTTCATCAACAGATATGCACAATTCTATGATGAAGCAA
CCAGAAAGACCGTTCTTGCAGAGGATGTAGCATCCAACAAGCTTGCTACTATCCAAAAATACGCAAAAGAACACAATTAT
CAGCTTTATCTCATCATCGATGAATACGACAACTTCACCAACACCGTGCTCAATGAACAGGGTGAAAAAGTGTATCATGC
GATGACGCATGCCAGCGGTTTCTACCGCGACTACTTCAAGAAGTTCAAGGGTTCATTCGCCAAGATATTCATGATGGGTG
TAAGCCCTGTAACACTAGACGATGTTACCAGTGGCTTCAACATCGGCTGGCATATCTCAACCAAGCCCGAGTTTGACAAG
ATGCTGGGCTTCAGCACAGAAGATGTACGAGCCATGTTTACCCGTTATCGCGATGCGGGACAGATTCCGGCAGATAGCGA
TATCGAGGCAATGATAGAAGAGATTAAGCCGTGGTATGACAATTATTGCTTCTCAGAGGCATGCTTAAACAGTAAGGTCA
GGGTTTTCAATTGCGATATGGTGTTATATTATCTCCGTAATTACATGGACGATGGTAAAGCCCCTAAGCAGATGATAGAC
CCAAACACGAAAACCGACTACAACAAGATGAAGCGACTGCTCCAACTCGACAAGCTAGACGGCAACCGCAAGGGCATCAT
CCGCAGGATTACGGAGGAAGGCAGCATCGTATCGAATCTATACGAAACCTTCCCTGCCAGTGAAATCGTGAAGCCGGAAT
ACTTCCCAAGCCTGCTGTTCTATTACGGCATGCTTACCATCAAGGATACTTTCGGCGACCAGTTGCTCTTGGGAATCCCG
AACAACAATGTCCGCCGTCAATATTATGGCTATCTGCAGGAGCAATATCAGGAAATCAACCATATCAACCTGAATGAGTT
TGGTTATATGCTCACCTGCATGGCGTTCTATGGAAAATGGGAAGATGTCTTGGGCTTTATGTCGAAGGCTTACGCCGAAG
TGGCATCAGTAAGAGATGGCATCGAAGCCGAGCGCAACCTGCAAGGTTTCTTTATGGCATATCTCTACCTGAGCAGCTAT
TACATTACGGCTCCCGAGCTTGAATTAAATCACGGCTATTGTGATTTCTTCCTCTTGCCCGACCTGACTCACTATCCTAC
CAAGCATAGCTATATCATCGAACTGAAGATGTTGCCAGCCAAGGATTTTGAGGCAAAAGCCGAGGCACAATGGCAGGAAG
CAGTAGAACAGATCAATCGTTATGCCGCAGCACCAAGAATAGAAGTCTTGCGCCAAGGCACGACATTGCATAAAATCATC
ATCCAGTTTGCTGGATGGGAAATGAAACGAATGGAAGAAGTATAA
>gene_id_10919
ATGGATTCAGAATTTGAAAACAAACCTCAAGATCAGTCTTCTGAGAATGAGAGAACCCGTGAGGGCTACAACCCAGCAGG
TGGTTATCAGAAGAGTTATCGACCAGTAGGTCGCACACAGCGTCCTCGTATCAATTCACATCGCGCATACAGCAGCGACA
GAAGTAGCAGTAACAGCGAAGGCGGTTTCCGTCCTGAAGGTTTCGGTGCTGGCTTGCAGAGTACAGGCAGCAGCGAGCGT
CCACAGCGCAGCAGCTATCAGAGCCGTGGTGGTTATGGTAACAGCAACCGTGGTGGCTACCAGCCACGTCAGCAGGGAGG
CTATCAGTCTCGTCCTCAGCAGGGTGGCTATCGTCCTCGTTACAACAATAATGATGAGCAGGGTGGTTATCAGCCTCGTC
AGCAGGGTGGCTACCAGCCACGTCAGCAGGGCGGCTACCAGTCTCGTTCTCAGCAGGGTGGTTATGGCAACAGCCGTGGT
GGTTATGGTCGTCCACAGGGTGGTGGCTATGGCAACAACCGTGGTGTCGGTTTCCGTCAGCACACTCCTGGTTACGATCC
AAATGCTAAGTATAGCATGAAGAAGCGTATCGAATATAAGGAGGAGAACATCGACCCAACAGAGCCATTGCGCTTGAACA
AGTTCCTCGCCAATGCTGGTGTTTGCTCTCGCCGTGAGGCTGATGAGTTCATCCAGGCAGGTCTGGTAACTGTCAATGGT
GAGGTAGTTACCGAGTTGGGTACCAAGATCCTTCGTACCGATGAGGTGAAGTTCCACGATGCTCCTGTATCTTTGGAGAA
GAAGGTATACGTATTGCTCAACAAGCCAAAGGATTATGTTACAACCAGTGATGATCCTCAGCAGCGCAAGACTGTGATGG
ACCTCGTAAAGGATGTTTGTCCTGAGCGTATCTATCCTGTAGGACGTCTCGACCGTAATACAACAGGTGTACTTCTCTTG
ACCAACGATGGTGACCTGGCTTCTAAGCTTACTCACCCTAAGTTCTTGAAGAAGAAGGTTTATCACGTTCACCTCGATAA
GAACCTGACTGCTCACGATATGGATCAGATCCGTGAGGGTATCACCTTGGAAGATGGTGAGATCAAGGCAGATGCTGTAG
AGTATGCTGATGATCGCGACAAGGCACAGGTTGGCATCGAGATTCATAGTGGCAAGAACCGTATCGTGCGCCGTATCTTC
GAGAGCCTCGGCTATCGTGTTACCAAGCTCGACCGTGTACAGTTCGCAGGTTTGACTAAGAAAAATCTCCGTCGCGGTGA
CTGGCGCTTCCTTACAGAGAAGGAGGTAGACATGCTCCGCATGGGTGCTTTTGAATAA
>gene_id_30735
ATGTTGGATTACAATCTTGAAAAACGTAGATTCGTTATCGGTGGAGTGGCCATAGCTATTGTGGTCATTTACATGATTCG
TCTGTTTACGCTTCAGATTATGAGCGACGACTACAAGAAGAATGCCGACAGTAATGCCTTCTTGAAGCATATTGAGTTTC
CCGCCCGTGGTGCCATTTACGACCGTAATGGTAAGCTGCTGGTGTATAATCAGCCGTCTTACGATCTGATGGTGGTCATG
AACGAGGAGAGCGGCCGACTTGATACGATGGATTTCTGTAATTCGCTGGGTATTACGAAAGAGTTTTTTATCAAGCGAAT
GAACGATATCAAGGACCGTTCTAAGAACCCGGGCTATTCGCGCTATACCCAGCAGCTTTTTATGGGACAGCTGAGCGATA
GGGATTTCAGTGTGTTCCAGGAGAAGATGTTCCGATTCCCCGGTTTCTATGTCCAGAAACGTACCGTCAGAGAATATACC
TATCCTTATGCTGCCCATGTGCTGGGTGATGTGGGTGAGGTTTCGCAAAGCGATATTGAAGATGATGACTACTATCAGGC
TGGCGACTATATCGGAAAACTGGGTATCGAGAAGTTTTATGAGAAGCAGCTGCGTGGTGAGAAGGGTGTGAAGATCATGC
TGAGAGATGCCCACGGAAGAATACAGGGTAGCTATCAGAATGGTAAACTCGACCAGAAACCTGTGGCTGGAAAGGACTTG
ACGCTGGGATTGGATGTCAAGTTGCAAGCCTTGGGCGAACGTCTGCTCCAGGGTAAAATCGGCAGTATCGTTGCCATCGA
TCCTAGAACGGGCGATGTGCTGGCTATGGTTTCTTCTCCTTCTTACGATCCAAGACGTCTGGTGGGTAGAAACCGCGGCA
AGATGCACAAGTGGCTCTCGCAGAATCCTTGGAAACCGCTCCTGAACCGTAGTATTCAGGGACAGTATCCTCCGGGTTCT
ACCTTTAAGACCAGCCAGGCGCTGACCTATCTTACTGAAGGTATCATCACACCGGGAACAGCATTCCCATGTAATCATGG
TTTCTCTTATAAGGGTCTGCATGTGGGCTGTCATGGTCACCCGTCGCCTATTTCGCTGGTTGATGCCATCAGTACCTCTT
GTAATGGTTACTTCTGTTGGGGTCTTTACTATATGATAGGTAACCGCAAGAAGTATGGCAGCGTACAGAATGCGATGACC
GTATGGAAAGATTATATGGTGAGCATGGGATTCGGATATAAGTTGGGCATCGACTTGCCTGGCGAGAAACGCGGTCTGAT
TCCGAATGCACAGTTCTATGATAAGGCTTACAAAGGTTCATGGAACGGACTGACGGTAATCAGTATTTCTATCGGTCAGG
GTGAGGTTAACCTTACGCCGTTGCAGATAGCCAACCTGGGTGCTACCATTGCCAACAGGGGATACTATTATGTGCCTCAT
GTAGTGAGAAAGGTGAAGGGTGAACCGCTTGATACGCTCTATACCCGACGCCATTATACCAAGGCTTCCCGACGGGCTTA
CAACTATGTGGTAGCCGGTATGAGAAGTTCGGCGCTGAAGGGAACCTGTAAGCTGCTCGGCCGCTACGATTTCGAAGCTT
GCGGCAAGACGGGTACGGCACAGAACCGTGGCCACGACCACTCTGTATTCATGGGCTTTGCTCCGATGAACAACCCGAAG
ATTGCCATTGCCGTGTATGTAGAGAATGGTGGTTGGGGTGCTGACTATGGTGTGCCTATCGGTGGTCTGATGATGGAACA
GTATCTCAAGGGTAAGTTATCTCCTGATTCTGAGCGCAGGGCTGCAGAGATGCAGGCCCGTAGAATCGCCTACGGATTAA
GCAGTAGATAG
>gene_id_69007
ATGAAATTCAATTATGACGTGCTCGTTATCGGTGGAGGACATGCCGGATGCGAGGCTGCTGCAGCCTCTGCAAACATGGG
TGCCAAAACCTGTTTGATAACGATGGATATGAACAAGATTGGACAGATGAGTTGCAACCCCGCCATCGGAGGTATTGCCA
AGGGACAGATTGTGCGCGAAATCGATGCATTGGGCGGACAGATGGGTATCGTAACGGATAAAACCGCCATCCAGTTCCGA
ATGCTCAACATCGGCAAGGGGCCTGCCGTATGGAGCCCCCGTGCCCAATGCGACAGAGGAAAGTTCATCTGGGAATGGAG
AACCACCCTCGACCATACTGACAACCTCGACATCTGGCAAGACCAGGCTGACGAACTGCTCGTAGCTAACGGAGAAGCCA
TCGGCGTAAAAACCATCTGGGGAGCCGAATTCTATGCCAAGAGCATCATCATCACCGCAGGAACATTCCTCAACGGACTG
ATGCATGTAGGAAGAAAGATGGTTGAAGGCGGAAGATGCGCCGAACCTGCCGTACACAACTTTACGGAGAGCATCATCCG
ATGGGGCATCACCACAGCCAGAATGAAAACCGGGACTCCGGTCAGAATTGACAAGAGAAGTGTTCATTTCGAAGATATGG
AAGAACAGCCGGGCGACAGCGATTTCCACCAGTTCTCTTACATGGGAGAACATCGGGTTCTGAAACAATTGCCTTGCTGG
ACTTGCTACACCAACAAGAAGGTACACGAAACTTTAAAAAGCGGTCTCGCTGACTCACCTTTATATAATGGTCAGATTCA
GAGTACCGGTCCACGTTACTGTCCGAGTATAGAAACAAAGCTCGTCACCTTCCCCGACAAAGATCAGCATCCGCTCTTCC
TGGAACCGGAAGGCGAAGATACGAACGAGATGTATCTGAACGGTTTTTCTTCGAGCATGCCGATGGATATCCAGCTGAAT
GCACTTCACGAGATTCCTGCTTTGAGAGATGCCAAGATTTACAGACCGGGATACGCCATCGAATACGATTACTTCGACCC
TACCCAACTCAAACATTCACTGGAGTCGAAAATCATCAAAGGTCTCTTCTTTGCCGGACAGGTGAACGGAACCACCGGTT
ATGAGGAAGCAGGAGGACAGGGAACCGTGGCCGGAATCAACGCAGCCTTGCATTGTGTTGGCGACAAAACATTCGAGATG
AACCGCGATGAGAGTTATATCGGGGTACTCATCGATGATCTCACCACAAAGGGAGTTGACGAACCATACCGTATGTTTAC
CTCCAGAGCCGAATACCGCATTCTGCTCCGCCAGGACGATGCCGATGCCCGACTCACCGAAAAAGCATACGAACTCGGAA
TTGCCAAGCGCGACCGTTACGACTGGTGGATAGAGAAAAAAGAAGCCATCGGAAGAATCATCGAATTCTGCGCCAACTAT
CCTATCAAGAAGGATGAGATAAATCCAAAACTGGAGGCGCTCGGCACTACTCCACTTCGCGCCGGCTGCAAGCTCATCGA
CCTCATCGCTCGTCCGCATCTGAATCTCACGAATCTTTCGGAGATTATTCCGGATCTGAAGGCTGCACTGGAAGCACCAG
CTAACCGAAAGGAAGAGATAACGGAAGCTGCAGAAATCAAGATGAAGTACAAAGGTTACATCGAACGAGAGCGTCTCATT
GCCGAGAAGATGCACCGTTTGGAGGACATTAAAATCAAGGGCCGTTTCAACTATTCCGAGCTCCACGAAATCTCCACAGA
AGGACGCCAGAAACTCGAGCGCATCGACCCGGAAACTTTGGCACAGGCAAGCCGAATTCCGGGCGTATCACCAAGCGATA
TCAACGTGATGCTTGTATTACTCGGAAGATAA
>gene_id_6882
ATGATAAATCCGTTTTCACATATACAGGACATACTGAACAGAAGTAGCAAAGAAGCAGCACGCACCTTGGGAAGAGAAAT
CAGCGTGGAGCATCTGATGCTGAGTCTGATCAGCCAGAACGACAGCGATGTCAACAAGCTCCTGAAGGGCGCAGACATCA
GTCCGATGGCTTTCAGCGGAGTCCTTAACAGCAAACTGGAAAAGCGTGTGGAAGAAACTCCTGCCGATAACGTGAAGGAG
AACAGCCACATCCCATTCAGCCAGATAACAGACAGCATTATCAGAGACTCTATCCGCGAGGCAAACAACTACGAGCACTC
CAAGATTGTAGAGCCAAGACATCTGCTGCTTGCCATCTTGAGAAATGACAAGAACCCTGTAGCCAACTGGCTGAGTCAAC
TGGGCTTAAGCTACGACCGTGCCATCGAAATGCTCTATCCTACTGACAAGGATGATGAGCAGAAGACAGAAGAGCCGAAG
GATTTCAAAATGGAACCCCAAACACCAGATTCAGAAACCCCTGATGCTGACAGGCAGGAGGAAGCAGAGAGCCTGGAGAT
GGCTGGTGGAATAGAAGCAGAAGATGACTACAACGAGCAGAACGACATGATGGAAACTGACGAAGAGCCATTCGATATGG
AAAAGGACCAGAACCCGATGAGACTGTCTACCCGTTCAAATGGAACTCCGCGCAAAAAGAGCAGCACCCCTACCATCGAC
AAATTCAGTTTCGACCTGACCAAGGCTGCAGCCGATGGAAAACTGGATCCTGTCGTGGGCAGAGAGAAGGAGATTCAGCG
TGTGCTCGAGATTCTGGGTCGCAGAAAGAAGAACAACCCAGTATTAATAGGTGAACCGGGCGTAGGAAAGAGTGCCATCG
TAGAAGGACTGGCACAACTCATCAACAACCAGGAAACATCGCCTATGTTCTTCAACAAGCGTCTGGTAAGTCTCGACCTG
ACTGCCATCGTTGCAGGAACCAAATTCCGCGGACAGTTTGAAGAGCGCATCAAGAATGTCATCAAGGAACTGGAGGACCA
TCCGGAGATCATCATCTTCATAGATGAGATTCACACCATGATAGGCGCCGGTTCCGGCGAAGGAAGCATGGATGCAGCCA
ACATTCTGAAACCAGCCCTGGCAAGAGGTATCATCCAGTGTATCGGTGCCACCACGCTCGATGAGTATCGCAAGAGCATT
GAGAAGGACGGAGCCTTGGAGCGCCGTTTCCAGAAGGTTATCGTTGAACCAACTACACGCGAAGAGACCCTGCTGATACT
GCACAACATCAAGGAACATTACGAGAAGCATCACTGTGTGAGATATACAGACGAGGCTCTCGAGACATGTGTCAAACTGA
CAGAGCGCTATATCACCGACCGCCACTTCCCAGACAAGGCTATCGACGTGATAGATGAAGCCGGCTCGCGCGTACATATT
AATAATGCAAGTGTTCCTGCTCCATATATCAAGCTGGAAAAAGAACTGAAAAAGATAATCAGCAAGAAGCAGCAGGCTGT
AGCAAACCAGAACTTCGAGATGGCAGCCTCATGCAGAGATGCCCAGACCAAGATCGAGAAAGAGATTGAGGACATGAAGG
CGCAATGGCAGCAGGGAGAGATTGGCGAATATGTTGAGGTGACAGCCGAAGATATTGCCAACGTTATCAGCATGATGACC
GGCGTACCGGCTCAACGCATGGCAGAGGGTGAAAGCAAACGTCTGAAAGATCTGGAACACAACCTGAAGCACAAGGTGAT
TGCTCAGGATAATGCCATCAACAAGATGGTAAAGACCATTCTGAGGAACCGTGTAGGCTTGCGCGACCCTAACCATCCTA
TTGGCGTATTCATGTTCCTGGGTCCTACAGGTGTAGGTAAGACCTATCTTGCCCAGAAACTTGCCGAGGAAATGTTTGGT
TCGAAAGATTCACTCATCAGAATAGACATGAGCGAATTCTCCGAGAGTTTCAACACCTCACGTCTGGTAGGTGCGCCTCC
AGGATACGTAGGCTATAACGAAGGTGGACAGCTGACCGAAAAGGTACGCCGCAAACCATACAGCATCGTATTGCTCGACG
AAATAGAGAAAGCCAACAGCAAGATATTCAACCTGCTCTTACAGGTACTCGACGAAGGCAGACTTACCGATGGCAACGGC
CGACTCATCGACTTCCGCAACACCATCATTATCATGACCTCTAATGCAGGAACCCGCCAGCTGAAAGATTTCGGCAGAGG
CGTCGGCTTTACTTCTGCAGGTATAAAAGGTGAATTGGCGATGGATGAGAAAGACAAGGAGTATGCCCGCAGCATCGTCC
AGAAGAGTCTGAGCAAGCAGTTTGCTCCAGAGTTCCTGAACCGTCTCGATGACATCATCACCTTCGACCAGCTGGATCTC
AATGCCATCAAGCGCATCATCGACCTCGACCTGGAAGGACTGGTCAAGAGAATAGAAGACTTGGGATTCCATTTCCAGAT
TACCGAAAAGGCAAAGGAGATGGTAGCCAAGAAGGGATACGATGTGCAGTTTGGTGCCCGCCCACTCCGTCGCGCCATCC
AGACCTACATCGAAGATTCCGTTTGCGAGATGTTACTCGATGGCACAATGAAGCCAGGCGACACCATCTCGGTAGGCAAA
AATTCGAAAAAAGAAGAATTGACATTCAAGAAACTATAA
>gene_id_90300
ATGGCATATTTGTTTTCATCAGAATCAGTTTCTGAAGGACATCCAGATAAAGTGGCTGATCAGATTTCAGATGCATTGCT
TGACCAGTTTTTGGCTTACGATGACCACGCTCATTGCGCCATCGAAACCTTTTGTACTACTGGTCAGGTAGTAATCATGG
GTGAGGTTCGCTCTAACGTTTATGTTGATTTGCAGAACATTGCCCGCAAGACTATCAAGAAAATCGGTTATACCAAGAGC
GAATATCAGTTTGACGGCGACTCTTGTGGTGTGCTTACTGCTATTCATGAACAGAGTGATGATATTAACCGCGGTGTAAG
TCGTGAGGAGGATGATAATCAGGGTGCAGGCGACCAGGGTATGATGTTCGGTTATGCAACAACGGAAACCGAAAATTATA
TGCCGGTATCACTCGACTTGGCTCAGCTCATCATGCGTGTACTTGCAGATATCCGCAAGGAGGGCAAGGTGATGACTTAT
CTCCGTCCGGACTCTAAAAGCCAGGTAACTATCGAATACTCAGACGATAATATCCCACAGCGCATCGATACCATCGTAGT
TTCTACCCAGCATGATGATTTTATCAAGAAGGCAAATGGTGAGGACGATGATGATGCTATGCTGGCAAAGATTCGTGAGG
ATGTAATCAATATCCTGATTCCAAGAGTAAAGACTCACCTGAGTGATAAGGTGTTGGCTCTCTTCAATGATGACATCAAG
TACTTCGTAAACCCTACAGGTAAGTTCGTGATTGGTGGTCCTCATGGAGATACAGGTCTTACCGGTCGTAAGATCATTGT
AGATACTTATGGAGGTAAGGGTGCTCATGGTGGTGGTGCCTTCTCTGGAAAGGATAGCAGTAAGGTTGACCGTTCGGCTG
CTTATGCTGCCCGTTATATTGCAAAGAATATGGTTGCTGCCGGCGTTGCAGATGAAATGTTGGTTCAGGTAAGTTATGCT
ATCGGCGTGGCAGAACCGGTTAGTATCTATGTAAATACTTACGGCAGAAGCCATGTGAATATGACTGACGGCGAGATTGC
AAAGAAAATTGCAGAAATGTTTGATCTTCGTCCTAAAGCAATCGAGCGCCAGTTGAAGTTGCGCCAGCCAATGTTCCAGG
AAACTGCGGCATATGGACACATGGGACGTAAGAATGAGATAGTAGAGAAAACCTTCACCAGCCGATATCATGAGGCTAAA
ACTGTGAAGGTAGAACTCTTTACATGGGAAAAATTAGATAAGGTAGACGAAATCAAGAAAGTTTTCGGACTTTAA
>gene_id_92256
ATGATTCCAGTACAATATTTCTTCGTGCTCTCAGCACTCTTGTTCTTCATCGGAGTCTATGGCTTCTGTACACGCCGTAA
CCTCGTTGCCATGCTCATCTCCATCGAGCTTGTATTGAATGCAGCCGACCTGAACTTCGCTGTGTTCAACCGCATCCTCT
TCCCAGGACAGTTGGAAGGTTTCTTCTTCACATTGTTCTCTATCGGAGTAGCAGCAGCCGAGACAGCCGTAGCGCTCGCT
ATTATTATCAACGTTTACCGCAACTATCACAGTGACCAGGTGAACAGTATTGAAAACATGAAATTCTAA
>gene_id_64788
ATGATGGACAACTTAGATATGAACAGGATTCCTGAGCACATCGCTATCATTATGGATGGCAATGGTCGCTGGGCAACAGA
ACGGGGCAAGGAGCGTAGCTACGGCCATCAGGCTGGAGTAGATACCGTGCGCCGAATTACATCGGAGTGTACCAGGTTGG
GGGTAAAATATCTCACCCTCTATACTTTCTCTACAGAGAATTGGAACCGTCCGGCCGATGAGGTTGCTGCCTTGATGGGA
CTGGTACTGACTTCGCTCGAAGATGAAATCTTCATGAAGAATAATGTCCGCTTCCGTGTGATAGGCGATTTGAAACGCCT
GCCACAACAGGTGCAGGACAAGCTTCAGGAGACCATGGACCATACTGCGAAGAACGATGCTATGACTATGGTTGTGGCAT
TGAGCTATTCTTCACGTTGGGAAATCCTGAATGCTACAAAGAAAATGGTAAAAGAAGCTTTGGAGTCTGGTTCAACCTAT
GAGCAGATAGAGGATAAACTGACAGAGGAGAACTTCGAGAAGCATCTTGAGACCAGTTTCATGCCGGATCCTGAACTTCT
GATACGTACAGGAGGTGAACTCCGTATCAGCAACTATCTTCTTTGGCAGATAGCTTATTCAGAGTTGTATTTCTGTGATA
CCTTCTGGCCAGACTTCAATGAAGAAGATCTGCACAAGGCAATAGCAAGTTATCAGAACCGCCAACGTCGATTTGGAAAA
ACCGAGGCACAGGTGGAAGAGGAGGAGAAATAG
>gene_id_11732
ATGTACAATGAATTAAAAACGAATATCGTGCAGATAGAAATAGATAACGGCAGTGGGTTCTGCTTTGGCGTAACCACTGC
CATCAAGAAAGCTGAAGAGGAGTTGGCTAAGGGCGGTAAACTTTACTGCCTGGGCGATATTGTGCATAACGGTATGGAGG
TGGAGCGCCTGCATGAAGCGGGACTCATCACGATAGACCATGAGCAGATGGAGGAACTGCAGGGCGTAAAGGTCTTGCTC
CGTGCTCATGGTGAACCGCCTGAAACTTATGCCCTTGCCGAGCGAAACAACATTGAAATCATCGATGCTACCTGTCCTGT
GGTGCTCCAGTTGCAGCGCCGCATCAAGAAGCAGTATGTCAACAATCCGGAGGCACAGATCGTGATTTTCGGCAAGAACG
GCCATGCTGAGGTGCTCGGACTGGTGGGGCAGACGGAGAGTCATGCCATCGTGGTAGAGAAGTTTGAGGATGTGAAGCAG
CTGAAGGAAAACGGTCAGCTGGATTTCTCTAAAGATATCTATCTTTACTCCCAGACTACCAAGAGTCTCGATGAGTTTCA
CCGTATCATCGAATACTGCCAGGAGCATATTGTTGAGGGCGCTGTCTTCAAGAGTTTCGATACCATCTGCCGTCAGGTGG
CTAACCGCATGCCTAACATCGCTGCCTTTGCCAGCAAGCATGATGTCATCCTCTTTGTGAGTGGCAGAAAGAGCTCGAAC
GGTAAGGTGCTTTTCAAGGAATGCAAGAGCGTGAATGCCAATAGCTACCAGATAGAAAGTGCCGACGAAATAGATATGAA
CTGGTTCAAGGATGTGGAAACGGTAGGTATCTGTGGTGCTACCAGTACGCCGAAGTGGCTGATGGAAGAATGCAGGGAGA
AGATTATCAAGGATAGTTCTGCTCTCTTATAG
>gene_id_91980
ATGAAGAAAATAATAATATCAGGCATCGTTATGGCGGTTGCTACCTTGCCGTGCCTTCCCGTTAAGGGACAGGGAAAGGT
GGTTCCTTTTAAATATGGTAATATGGACCACTGGGTAGTCAGGAATATCAAAGAATCAGGCATTATCGGAGGAAATCAGA
AAACAGTTTATGCCGTTGGACCTAATATGACTGTCAATGGTAATATTCCTTATACCAATAAGGGTGGTTCGCCTTGGGGG
TCCTCTAATGTCCTGGCACATGTATCGGGCATCTATAAGACGAATAACTCTGTGTTTCGTGATAAACATGGTAGTGGATA
TTGTGCCAAACTGGTAACCCATATTGAGAAAGTAAAAGTACTGGGACTCATCAATATCAAGGTCTTGGCTGCCGGTTCTC
TCTTTCTGGGTAATGTTCGTGAACCGATAACAAGTACCAAGGATGGTCCTAAAGCCATCAACTGGGGTATACCATTCACC
GCACGTCCTAAGGCTTTGCGCTTTGATTATAAGACTTCTTTTCCTAATGCAGCCAATCGTATCAAGCAGAATGGATTTAG
CGGAGCCTCTACGGTTGCAGGTCGAGATCATGCTATAGCTGTGCTCTATCTGCAGAAACGGCATGAAGATGCTAAGGGAA
ATATAACAGCTAAACGTGTGGGTACGATGGTAGTCAGATTCGGAAAGAGTACCAATAGATGGGTGGAAGATGCTACCTAT
ACAATCCATTATGGCGATATCCGCCACATGGCAGGTTATCAGGCTGCTACTATGGGACTGCGATCCACTGACTATGCCCG
TAACAGCAAGGGTAAGAGTGTGCCGGTAAAAGAAGTAGGATGGGCGAGTGCTAACGAAACACCTACTCATCTGATTCTTC
AGTTCTCCTCATCCGATGGTGGAGCCTATATCGGAACTCCAGGCAATACCTTGTGGATTGATAATGTAGCATTAGTGTAT
TAA
>gene_id_90307
ATGAAACAATCAGAATTACTGAAGAGACTGAGAGATGCGGGATGCATCCTGTCTCAACATGGTTCAAAGCACGACAAATG
GATCAATCCCAAGACTGGCGCTTACGATTATGTGCCTAGGCACTGCAAGGAGGTGGCCAAAGGGACTGCTATAAAAGTGC
TTAAAAATTTGGCAGGGGAATAG
>gene_id_91297
ATGACACTGATTAAGTCAATTTCTGGTATCCGCGGTACTATCGGCGGTCCAGCGGGCGATACTTTGAATCCGCTCGATAT
CGTTAAGTTCACTTCAGCATACGCTACCTTCATTCGCCGTAGCGGTGCTTCAGAGAGTAATACCATCGTTGTAGGCCGTG
ATGCGCGCATCTCTGGCGAGATGGTAAAGAATGTGGTTTGTGGAACCCTCATGGGTATGGGCTACGATGTGCTGAACATC
GGTCTGGCTACTACTCCTACCACTGAACTTGCTGTTACCATGAGTGGTGCCGCCGGCGGTATCATCATCACAGCTTCTCA
CAACCCACGCCAGTGGAATGCCCTCAAGCTCCTCAACGAGAAGGGTGAGTTCCTCACAGCAGCTAATGGTAACGAGGTGC
TGGGTATCGCAGAGAAGGAAGACTTCGACTATGCGGATGTGGATCATCTCGGAAAATATACTGAAGACAATACCTTCAAC
AAGCGCCATATCGACTCCGTACTTGCTTTGAAGCTCGTAGATGTCGAAGCAATCAAGAATGCCCATTTCAAGGTTTGTGT
AGATTCCATCAACTCAGTTGGTGGCGTTATACTTCCAGAGTTGCTCGATGCGCTCGGTGTAGCATATACTTTTCTCAATG
GTGAGCCTACAGGCGATTTCGCTCATAATCCGGAGCCATTGGAGAAGAACCTCGGTGGTATCATGGATGAGTTGAAGAAG
AGTGGTTACGATATGGGTATCGTTGTAGACCCTGATGTTGACCGTTTGGCTTTCATCTGCGAAGATGGCAAGATGTTTGG
CGAAGAGTATACCTTGGTAAGTGTGGCAGATTACGTGTTGGGCAAGACTCCAGGCAATACCGTCAGCAACCTTTCATCTA
CCCGTGCCCTCCGTGATGTTACGGAGAAGCATGGTGGCAAGTACACCGCAGCTGCTGTAGGCGAGGTGAATGTAACTACC
AAGATGAAGGATGTTAACGCTGTTATCGGTGGTGAAGGCAATGGTGGAGTTATCTATCCAGAGAGCCATTACGGTCGTGA
TGCTCTCGTTGGTATCGCCCTCTTCCTGAGCAGTCTGGCTCACAAGGGCTGCAAGGTGAGCGAGCTCCGTGCCAGCTTCC
CTAACTATTTCATCGCCAAGAACCGCATCGACCTGACTCCATCTACCGATGTAGATGCTATCCTCGTGAAGGTTAAGGAG
ATGTATGGTAAGGAGAAGGATGTCACCGTAACAGATATCGATGGCGTCAAGCTCGATTTCCCTGACAAGTGGGTTCATCT
CCGCAAGAGTAATACCGAGCCTATCATCCGCGTATATAGCGAGGCCTCTACCATGGAGCAGGCTGATGAACTGGGCAAGA
AGCTCATGCAGGTGGTTTACGATATGCAGTAA
>gene_id_22997
ATGACAAATTTAGTATTGCAAGCAGCTGCCGGTGGTAGCAGCATGAGTTTTCTCATCATGATGGTAGCTATCTTCGCTAT
CATGTGGTTCTTTATGATCCGTCCTCAGCAGAAGAAGCAGAAGGAAATCCGCAAGTTCCAGAATGCTTTGGCAGAGGGTA
CCAAGGTGGTTACAGGCGGCGGTGTTTACGGCACAGTTAAGCGTGTTAACCTCGAGGCTAATACCGTTGATGTTGAGATA
GCTCGTGGCGTGGTAATCACTGTAGCTAAGGGCTACGTGTTTGCTGATNNNNNNNNNNNNNNNGGCGTGCCCCGCAATGC
GGTGATAACCGGCGAACTCGCTGATACCGTGCATATTACGGTGCGCGATAAGGGATTCACACTCGTTACCTATGCTTACG
GAGGCAAGATTCATCCGCTCACATTCCGGTTTGCCAATTATGCCGACGAGGAAGCGGGAACGGGACAGATTCCGATGGCT
GATGTGCAGAAACAGGTGGCATCCCAGCTCTATGGCTCTACCAAACTGCTCTCCATCAAGCCGGCAAAATTCGATTTCTT
CTTCACCTACGGCTCTTCCAAGCGGGTGCCTGTGGTGTTCAGAGGTAAGATTACAACCAGCAAGAGCTATTATCTGGCGC
ATACCGAATTTCTGCCGTCTAAGGTTACGGTTTATGCCAACAAGAAGCAGCTCGATGAGTTGCAATCGGTAGAAATCGAG
CCGTTCAACATGCGCAACCTGCAGGATACCATTCATCGCAGCGTACCTATCAAGAAGATACGTGGCATGAAGATTGTGCC
TCAGATGGTGCGTCTGGCGGTATATCCTGATGTGCTTACCGAAGAGTCGGTCGATGTGCCTGTTACGGCCATCAACATGC
CTGATAACATGGTGCTCCGTACCTTTCCATCTAAAGTGGCGGTAAGATTCACCATCGGAGCCAGCCTCTTCAGAACCATC
AAGCCGAGCCAGTTTAAGGTGGTAGTAGATTATAACGATCTGGTTAACAACCCTTCTGACAAGTGCCAACTCCAGTTGCG
CAGCGTGCCGCGCTCGGTGAGCAAGGCGCATCTCGAACTGGAAACGGTAGATTATCTGCTGGAACAGCAATGA
>gene_id_18960
ATGCAAGAAACAAGACAAAACCGTATATCAAGACTTCTCCAGAAGGAGTTGAGTCTTATCTTCCAGTCACAAACCCGCAT
GATGCATGGTGTGATGGTAAGTGTTACTAAGGTTAGAGTAAGTCCAGATCTCAGTATCTGTACTGCTTACTTGAGTGTGT
TCCCTTCTGAAAAAGGAGAGGAGATTTTGAAGAACATCAATGCAAATGAGAAGACGATCCGTTTCGACTTGGGTAAAAAA
GTGAGAAACCAGTTACGTATTATTCCAGAACTCCGTTTCTTCCTTGATGATAGTCTCGATTATTTGGAGCACATTGATGA
ACTCTTGAAAAAGTAA
>gene_id_10205
ATGATAGCAATGAAGAATAGCATACCCATTCTTCCAAAATCTGTTGCTTTGGAATTGACATATAAATGCAATCACCATTG
CTTGTTTTGCTCATGCCCTTGGTATGCGCCTAACTCTTCATATCCATTAGGAAAGGAACTATCCACCACTCAATGGAAAT
GGGTAATAGAAAAACTATACGACTATGGAGTAAAGACTTTCTCTTTGTCTGGCGGAGAAGCATTGCTAAGAGATGATCTT
CATGAAATCATTGGACACATCCGAATGATTGGCAATCAAAGGAAGATGAATTATCCCATCATACTCATCTCCAATGGAAG
ATTCATGAATGAAGAACATCTCAAATTCTTCAAGGAAATGAATGTTCATCTTAGCATGAGCCTTCCTGGCTACCTATCAT
TTGAAGAGCATACTGGAGTTGATAATGCAGACTACGTGTTAGAATGCTTTTCGAAAGCTAAAGAAATCGGCTTAGAATGC
ACAGCAAACATTACTGTTACGAGAAAGAACTATTATGAATTGTTCGAGACCATATCGCTTGCCATCATCAATGGTGCATC
CGATATTCTTCTCAACCGTTTTCTGCCTGGTGGGCGTGGTTTACAATACATGAATGAGCTAAGTCTCTCGATGGAGCAAA
TCAATGGAATGCTTGATACTGCAGAAGAAGTACTAACACTAGCTAATCGCTATGGAAATGTGGGTACAGAAATACCAAAG
TGCATCATAGCTTCTGCTAATTCATACAAAAGAATACATGTAGGGTATCTATGCGCTGCGGCAAAAGGATTCTTCGTTAT
TGATCCAGCAGGACAAATAAGAACCTGCAATCATTCTCCTCACATCGTAGGAAATGTATGCGAAGAACCTTGGATTAAGG
ATACAGATTATTGGAACAAATTTACATCCCGCTCTTATCAACCTACCTTCTGCAATGATTGTTCAACTAACCAGCATTGT
GATTGTGGATGTAGAGAAGTAACCGATATTTTAGGACTTGGTATCAATGGAATTGAACCCAACTTAACTCTCAAGAAACA
ATAG
>gene_id_15474
ATGAAAAGAATACAAATCATCATACTATTAGCACTGATCCTTATTCTGGGTGGAGCCTTCTATTGGCTCACCAAAGACAA
TGAGGTCAGCGTGGTACAGGAAGATAAGACAACCCTCTCACCCACTCAAGTAGAAAGCATCGAGAATATCGGTCAATGGG
AATTTCTATCTGTAAGTGATGAAGAACTGATAGATACAATACGCCATGGCTTTTTGGGCGATGACCAACTGGTACGTATC
TATTACGGAACGCTGCGCTTGGGTATCGATATGAAGGATGTAAAAAAAGGATGGCTACAAGCCAGCCAGGACAGCATCGT
ATGCACTTTACCTCCTATCAAACTGCTAGACCATAACTTCATTGACGAAGCGAAGACCAAGAGTTTCTTTGAAGAAGGCA
AATGGACAGGCAGCGACAGACAGGCTATGTATGAGCGTGCTTATCAAGCCATGAAGAAACGTTGCTTAAACCGCACCAAT
ATCTATACTGCACAGACGAATGCCAAGACTCAGTTTAGAGAGATGCTGAAAGCAATGGGATTCAAAAACGTAAAGATAGA
ATTTGAGAAATAA
>gene_id_68551
ATGAGAACAGAAGGCGATCTTATCAAGATCAACGACTGGCTGCTACCACTGAGTTGGATTTATGGCGGCATGGTCAGATT
TCGCAATTGGCTCTTCGATATCGGACTGAAAAAGAGTCAGTCATTCTCAATCCCGATCATTTCTGTGGGTAACATCACGG
TGGGCGGATCGGGCAAGACTCCCCATGTGGAGTATCTGATACGCTTGTTGCACGACAAGGTTAAGATAGCTGTGCTATCA
CGTGGTTACAAAAGAAAGACCAGTGGCTATGTGCTGGCAGATAAAGATACGACAATGTCAGAGATTGGCGATGAACCCTT
CCAGATGCACAGCAAGTTTGACGATATCTATGTAGCCGTAGACGCTAAGCGTGTGAGAGGAATCGAAAAGTTGCAGAATG
AAGAACCGACCAAGGATGTAGATGTAGTATTACTGGATGATGCCTTTCAGCATCGCTATGTGAAGCCAGGTATCAACATT
CTGCTGGTAGATTACCACCGTCTGATCATCTATGACAAGATGTTGCCAGCAGGAAGACTGAGAGAACCTCTAAGCGGTAA
GAACCGTGCAGACATTGTGATTATCACTAAATGTCCAAAGGACCTGAAGCCAATGGAATTTCGAGTACTCACCAAGGCCA
TGGACCTTTACCCTTTCCAGAAGCTCTACTTCACCTGCATCAACTATGATACGCCAAAGGGAGTTTTCGAAGACCAGCAG
ATAGCGAAGGAGGAGTTGAAAAACTACCATGCTCTGCTGGTTACTGGTATCGCATCGCCTAAGCAGATGGAACACGACCT
GAAGCCAATGGTCAAGAGTATGCAGTCGCTGAGTTTCGGTGATCACCATCGCTTCAAGAATAAAGACATCACACGCATCA
ACGAGGCGTTTGAACAGATGCCAGAACCCCGTCTGATTATCACGACAGAGAAAGATGCCGTGAGACTAAAAGAGACAGAG
GGACTCTATGAAATAGTTAAGAAAAGCATATACGAACTGCCTATCAAGGTAAGTTTCATGCTGGAACAAGAAGATAATTT
TAACGACAAAATCATTAGCTATGTACGAAAAAATTCAAGAAACAGCATCCTGGCTAAAAGAAAGGATGACAACAAGTCCG
AAGACAGCAATCATACTGGGAACCGGTCTCGGACAATTAGCTTCAGAAATAACTGA
>gene_id_20024
ATGAATTTGAGAACTTTTAGAATTGGTGGAGTTCACCCAGAAGAGAATAAGATTACTGCCGAGATGGCTACTCAGGTAGC
TCCTCTCCCTAAGCAGGCTATTTTCCCACTTGGTCAGCACATCGGTGCTCCTGCCAAGCCTGTAGTTGCCAAGGGCGACA
AGGTGAAGGTGGGTACACTCATTGCTGAGGCTGGTGGCTTTGTGAGTGCTCCTATTTACAGTTCCGTATCAGGAACTGTG
TTCAAGGTAGATACATCTATTGATGCTACCGGTTATCGCAAGCCTTGCATTATCATTAATGTAGAAGGCGATGAGTGGGA
GGAGAGTATCGACCGCTCTGATAAACTCGAGACGCTTGAGGCTCATACTGAGCTTACTCCAGAGGAAATCGTAAACCGCA
TCAAGGAAGCGGGTGTCACTGGTATGGGTGGTGCCGGTTTTCCTACCTTCATCAAGCTTTGTCCTCCTCCAGGAGCCAAG
GCTGAGTGCGTCATCATCAACGGTGTAGAGTGTGAGCCTTATATCACAGCCGACTATCGTCTGATGATGGAGCATGCCGA
TGAGATTCTCATTGGCTTGAACCTCCTGATGAAGGCGGCTAAGGTAGAGAAGGGCTACATCGGTATCGAGGATAACAAAC
CTGCTGCCATCAAACTCTTCGAGGAAAAGACAGCTAATGACGCTCGTATCGAGATTGTACCTCTGGCTAAGAAGTACCCT
CAGGGAGGTGAGAAGCAGCTGGTGGATGCCGTTATCCGCCGTCAGGTTCCTGCTCCTCCAGCTATCCCTGTCAACGTTGG
AGCAATTGTTCAGAATGTAGGTACTGCCTTCGCTGTTTATCAGGCAGTTATGAAGAATAAACCTCTCTTCGAGCGCTATA
CTTCCGTAACCGGCAAGCAGGTGAAGAACCCGGGCAACTTCCTCGTGCGTATAGGAACTCCATTCTCTCAGATGATAGAG
AATTGCGGCGGTTTGCCTGAGGGTGACAACAAGGTATTGGCTGGTGGTCCGATGATGGGTAAGGCTGTAATCAGCCTCGA
TGTACCGGTAACCAAGGGTACCAACTCAATCACCGTATTGACCGATGCTGATGCTCATCGCAAGAAGGCTCAGCCCTGTA
TCCGCTGTGCCAAGTGTGTGGATGCCTGCCCAATGGGCCTGGAGCCATACTTGCTAGCTACCCTGAGCGTAGTGAAGGAT
TATGAGCGCCTGGAGGCAGAGGAGGTAACATCCTGCATTGCCTGCGGTTCATGCCAGTTCACCTGTCCTTCACATCGTCC
TATCCTCGATAATATTATCAATGGTAAGGGTGCGGTAATGGGCATTATCAGAGCTCGCAACGCCAAGAAGTAA
>gene_id_10134
ATGATGCTTGCTTACTTAAATTCTTCGGCCAAGCTGGTCGATGATGGAATTCTTCCATGCCACGAAATCGCCCTGCTCGA
TATGATGGCGGGCATCGGTCACGAGGCGCAGATAGAAAGAGAGGTTGTGGATGCTGGCTATCTGCATCGCCAGCAGCTCC
TGGGCCTTGAAGAGGTGGTGGAGGTAGGCCTTCGTGGTTACGAGGTCGATGTCGCAGCCGTCTGGATCTATCGGACTGAA
GTCTTTCTCCCACTT
>gene_id_13688
ATGACTATAGAAGAAGCTATCAAACAAAGACATAGTGTACGAAAGTACATACACAAACCTCTTTCAACTGAGGTAGTTAG
AGCACTTGAAGAAAAAATCTTGGAGTGCAACAAAGAGGGTGGCCTTCACATACAACTGGTTACCCAAGAAACCAAGGCAT
TCTCCGGCATTATGTCATATGGAAAATTCCATGGCGTGGAGAACTATCTTGTAATGGCTGGGCAAAAAGCTGACAATCTT
GATGAGCGTATTGGCTATTATGGCGAACAGCTTGTGCTGCTTGCCCAAGCTCTAGGACTCAATACCTGCTGGGCAGGATT
AAGCTATCGCAAGGTGAATGGAGCCTACAAGATTGAAAAAGGGGAGAAGTTGACATGCATGATTGCCTTGGGATACGGAG
AGTCACAAGGGGTTAGTCACAAAATCAAGACCATGGAACAGGTGAGCAATGCAACCAGCAACTCTCCTTCATGGTTCCGA
AAGGGCGTGGAAGCAGCTCTTCTTGCTCCCACTGCCATCAATCAGCAGAAGTTCTCATTCTTCCTGCAAGACCAGAAAGG
TACAAAAGTTGGTTGTAAACCCAAAGTTATTGCCAAGAGAGGCTTCTCAATGGTAGGATATACCAAGATGGACCTCGGCA
TTGCCAAGCTTCACTTTGAAATAGGAGCAGGAAAGGAAAACTTTAAGTGGGTGGTAAAGAAAGGATGA
>gene_id_16243
ATGAAGAGTAACGGAAATAATTATTGTGTGATATTGGCGGGAGGTAAGGGCCGCAGACTCTGGCCTTGCAGCCGCAGCAA
CTATCCGAAGCAGTTTGTCGACTTCTTTGGAGTGGGGCGCACCCAGCTTCAGCAAACCTTTGACCGTATGGCAAAGATCG
TGCCTGCCGACCATATATTTATCAACACAAATGAAGAATATGTTCAACTGGTAAAGGAACAGTTGCCCGAGGTTCCTGCA
GAACGGATATTGGCGGAACCTATTCATCGCAATACGGCACCTAGCATGGCATGGGCCAATCATCGCATCTCGATGCTCAA
TCCTGATGCCTGCATCATCGCAACTCCTTCGGATCAGGCTATCTTCAATGAAGATGCTTTCCGGGAAAACGTATTGGAAG
GTCTGGCTTTTGTGGCTGAACATGACCGTTTCCTGACGATGGGTGTGAAGCCAACCCGTCCTGAACCTGGATATGGATAT
ATTCAGATGGGTGAAGCTATCGGCAACGGATTATATAAGGTACAGTCGTTTACAGAAAAGCCGGAAAGAGAGTTTGCCAA
GATTTTTGTAGAGAGTGGAGAATTCTATTGGAATACGGGTTTATTCCTTTCTAATGTGAAGTATCTGCGTGAGTGTTTCT
GCAAGATTCTGCCCCCTGTACTCCGTGATTACGATAAACAGTATCCCGAATTCAGTGTGGAGACTGAGAATGCATACATG
AAAGAGAGCTTCTCTTCTTATCCTAATATATCAGTAGATTTCGGAGTGCTTGACAAACCTAGCAATGTCTATATGATGAA
GTGTGACTTCGGCTGGGCTGATCTGGGTACCTGGCACAGTATCTATGAGGCGATGCAGAAGAGCAGCGATGACAACGTGG
TTATTGACAGCGATGTGATGATGGAGAATTGTCACAACAATGTAATCAAGTTGCCTAAAGGAAAGCTGGCTGTATTGAAC
GGACTGAATGGTTTCATAGTAGCCGAGAATGACAATGTATTGTTGATATGCAAGAAAGAAGATTCTTCTGCCCTGGTGCG
TAAATATGTAAACGAGGTGCAGATGAAGAAAGGCGATGAGTTCGTCTAA
>gene_id_19417
ATGGAACAAAGCAATAATATGAAGCCTCGTGGCAATGGCGGACCAAAGATGCCACGATTTAATATGACCTGGCTTTTCAC
CATCTGCCTCATCACCATGATCATCCTCTTCTTTACAGGAGGAGGCGATGCGATTGGAGGCAGCGCTGCCAAGGAAGCCA
CATACACCCAGTTCAAACAGTATGTAGACAAGGGTTATGTGCTCAGTGTTGTGGCCAATAAAACAGAAAGCACCCTCAAA
ATATACATCAACCCGAAATATACGCGCGATGTATACAATATGCCGGCAAAGTCTGTAGGTCCTAACCCATACGTAAAAGT
ACAGTTCGGCTCGGTTGACGAAGTGGAACGCTATGCCAACCAGATGTTGAAGGAAAAGAAGATACGCTCCTTCAGCTACG
ACAACCAGAAGGATAACGACTTCTTAAGCACGCTCTTCAATCTGGCACCTCTGCTCTTCTTCGTATTCTTCATCCTTTGG
ATGTCTGGAAGATTCAGCGGCGGTATGGGCAGCGGCGGTATGGGCGGCGGCATCTTCAGCGTGGGCAAAAGCAAAGCTAA
GATGTACGAAAAGGGAAATGCCATCGGCATCACCTTTAAGGATGTGGCCGGACAGGAAGGTGCCAAGCAGGAAGTGAAGG
AAATTGTAGACTTCCTGAAAAACCCACAAAAATATACCGACTTGGGTGGTAAGATTCCAAAGGGAGCCCTTCTCGTAGGC
CCTCCGGGAACTGGTAAGACCCTCTTGGCTAAGGCTGTTGCCGGCGAGGCTGGCGTACCTTTCTTCTCTATGAGCGGTTC
CGACTTCGTTGAAATGTTCGTAGGTGTAGGTGCCTCACGTGTACGCGACCTGTTCCGCCAGGCTAAAGAGAAATCACCTT
GTATCATCTTTATCGATGAGATTGATGCTGTAGGCCGTGCCCGCAGCAAGAACCCAGCCATGGGTGGTAATGATGAGCGC
GAGAACACCTTGAACGCTCTCCTTACAGAGATGGATGGTTTCGGTACCAACAGTGGTGTCATCATCCTTGCAGCTACCAA
CCGTGTAGACATGCTCGACAGCGCCTTGCTCCGTGCCGGACGTTTCGACCGCGAAATTCACGTAGATCTCCCTGGTTTGA
ACGAACGTAAGGCTATCTTCCTGGTTCATCTCAAACCTATCAAGATAGACGAAACAGTAGATGTTGATCTACTGGCCCGT
CAGACTCCTGGTTTCTCGGGTGCAGATATTGCCAACGTTTGTAACGAGGCAGCCCTCATTGCTGCACGCCACGACAAGAA
GGCTGTGTGCAAACAGGATTTCCTCGATGCAGTAGACCGTATTGTAGGCGGTCTGGAGAAGAAGACTAAGGTGATGACTG
CCGACGAGAAGCGTAGCATCGCTCTCCACGAAGCAGGCCACGCAACCATCTCATGGTTCTGCCAGTATGCCAATCCTCTC
ATCAAGGTTACCATCGTGCCTCGTGGTCAGGCTCTCGGTGCTGCATGGTATCTGCCAGAAGAGCGCCAGATAACCACCAA
GGAACAGATGCTCGACGAGATGTGTTCATTAATGGGTGGACGTGCCGCAGAAGAACTCTTCACCGGTCATATTTCGTCAG
GAGCCATGAACGACCTGGAGCGCGCCACAAAGAGTGCTTATGCTATGGTAGCTTATCTCGGTATGAGCAAGACGTTGCCA
AACATCTGCTTTTACAACCGGAACGAATATGCATTCCAGCGTCCGTACTCTGAGTCTACAGCCCGCGAGATAGACCAGGA
AGTTCTGAAGATTGTCAACGAGCAGTATACTCGTGCCAAGAACATTCTGATGGAGCACAAGGAAGGCCACAATGCCTTAG
CAGAACTTCTGATCAAGAAAGAGGTGATTATGGCAGAAGACGTAGAACATATCTTTGGCAAACGCCCTTGGTTGAGCCGT
TCGCAGGAAATCATGGAAGACGAACAGCCTAAGATAGACGATGACGCCGTAAAGGAACTTCCTGAAGTTCAGGCTGCCAT
CAAGGAGCATGAAGAGAACCAGAAGAAGAATGCAGATTCTGATGAGACTTCCAAGAAGGATGAAGGTTCGGAAGAAAACA
AGAACGAATAA
>gene_id_91901
GTGTTTAGTATCTATCTGATTATCCTCCTGGCGGTACTCGCAGCCTGGAAGAAGACACGCCGTTTTGCCTTCTATTTTCT
GCCTTGGTTCCTCTTTGGAATCATCTACGATTCGATGCGCCTTTATCCTAACTATATGGTGAAAGATATTGACGTGGCGC
ATCTCTATCATGCAGAAAAGTCGCTCTTCGGCATTGCTGCTTCATCCAGCGCAGAACTGCAGGCTGTAGCCGACCATAGC
CAGCTGATGATTCCGGGCGAATACTTCAAGGTTCACCATTGCGGTTTTGCCGATTTCTGGGCAGGCATCTTCTATCTCTG
CTGGGTTCCGGTGCCTATCGCGTTTGCCCTTTATCTGTATCTTACGAAACAGCTTAAATGGTTCAAGCGTTTTTCCTGGG
CTTTCCTGCTGGTGAATGTCATCGGCTTCATCGGCTACTACATTTATCCGGCTGCTCCGCCTTGGTATGCGATGAATTAT
GGCTTCAAGGCTGTGCTCAATACACCGGGCAATGTGGCTGGTCTGGGCAGATGGGACGCAATGACCGGACTGCACGTGTT
CCACGGACTCTATGGCAAGAATGCCAATGTCTTTGCTGCCGTGCCGAGCCTGCATGCTGCCTATATGTTCCTCACCACGA
TTTATGCTGTGATGAGCCGTAAACGCTGGTATACGGTGGTGCTCTTCGCCTGCATCTGTCTGGGCATCTGGTGGACGGCA
GTCTATTCCGGTCATCATTATATCATTGATGTCATGTTGGGTATTCTTACTACGATAGTAGGCGTACTGCTAATGGAATC
TAAGAGAATATGGGCAAGATTAAAGAAGAACTCGTAA
>gene_id_82492
ATGAAAAAGAATCTCGATTTAAATAGATTAGGAATGGTTATCCGTTGGGATGTATTAAACAACTGGACCTATAATTTGGG
AATCATTGCAGGACTCGCCATCTGTTTTTCAATTGCAAACATCATCCGGCTTTACAGAATTAGTGGCTTTATTGCAGCAT
CCCATGAACTAGATGCCATGACCGACAGTTATAAGGAATCCGCATATATGTTCTTTGGATTCATTTCTTTTATGGTCATT
TACGTATTGGCATCTTGCATCTTCAGAAATATGAAGACCAAGTTACAGCGCGAAAGTTTCCTGATGATTCCTGCCACTAA
CCTGGAAAAATATGTGGCTCGATACCTGGTTGTTACCGTTGGTGGTCTTGTGACTTTGCTAGGAGCCTTGGTCATTTCAG
ATATTATCCAGCTCATCTTTAGCTTTTTCATCACTCCAGGCTTCCATATCAGCCTTACATGGCCAGTACTCAGCCACACC
ATTTTTGCCCTTTCACCAATAGACAATTCTTGGCAAACAATTCTGGCAGTCTACTCCTTCCTGATATTTGCCCATTCCTT
CGCAACCCTGGGAGGAGCCTTCTACCGTAAGTTTCCTGTGCTTCTGACAGCATGTACGGGATTGGCACTTTGTCTGATTT
TGGGTTATATTATCAACGAACTGGATGAAGCCGGATGGCTTGATTTCGTAGGAACCTTGCACATCGAAGAGGATTCTTCT
GCTCAATATTGTGTTGTATTCACCTCGTCTGCAGTATTTCTTGCTTTGGCTGCCTTCAACTATTGGGCATCCTACAAGCT
CTTCACCCGTATGCAGGTTATCTGCAACAAGTGGATCAACATCTAA
>gene_id_35584
ATGGCATTATTTAGTAAACAAAATAAGGAGGCATTCATCAAGCCACTGAACGGCGACAACCCTATCCTCGTTCAGGTGCT
TGGTATCTGTAGTGCCCTGGCTGTTACTTCCCAGCTGAAGCCAGCCATTGTGATGGGACTTGCCGTTACTATCATCACGG
CATTCTCTAACGTGATTATTTCCATCATCCGCAACACCATCCCTCAGCGCATCCGTATCATCGTCCAGTTGGTGGTAGTT
GCTGCCCTGGTTACCATCGTGAGCCAGGTGCTGAAGGCTTTCGCCTACGACGTGAGCGTGCAGCTCTCCGTGTATGTGGG
TCTGATCATCACCAACTGTATTCTGATGGGTCGCTTGGAGGCGTTCGCCATGATGAACAAGCCTTGGCCTTCATTCCTCG
ATGGTGTAGGTAATGGTTTGGGTTACGCCCTCATCCTCGTGATTGTGGGTGCTGTTCGTGAGTTTCTGGGCCGCGGCTCA
TTGCTCGGTTTCCAGCTGATACCGGAGGGAGCTTACAACTTCGGATATGTTAACAACGGTATGATGACCATGCCAGCCAT
GGCATTGATTCTCGTTGGATGTGTAATCTGGGTACATCGTGCCTATNNNNNNNNNNNNNNNNNNNNNNNN
>gene_id_36093
ATGAATACAGAACCAGCAAATAAGTGTGGTTTGAAAAGAGAAGATTTTCAGACCACAGTGAATGGCAAGAAGACTGATCT
CTTCGTGTTAAGAAACAAGCAAGGCAACGAAGTTGCAGTGACTAACTATGGTGGAGCAGTCGTAGCCATCATGATGCCAG
ACAAGGATGGCAACTATGCCAACCTCATCCAAGGCCATGACAACATACAGGACGTCATCAACTCGCCAGAGCCATTCTTG
AGTGTGCTCATCGGTCGTTATGGCAACCGTATTAAAGAAGGCAAGTTCATACTTCACGGCAAGGAGTATCAATTAGCATG
CAACGATGGTCCCAACCACCTGCATGGTGGACCTACAGGTTTCCACACCAAAGTTTGGGATGCAACCCGCATGAGTGATA
GCGCTGTCGTATTGAAATACACGAGCCCTTATGGTGAAGAAGGCTTCACTGGTGAGTTGACAGTTTGGGTAGCTTACACA
TTGACCGACGACAATGAGTTCGTTATCAAGTATCAGGCTACAACCAACAAGACAACCATCTGCAACCTGACACATCACGC
TTTCTTCTCAATCCAGGGTATTGCTAATCCTACCCCAACAGTTGACAATATCATCTGTGAGGTGAACGCAAACTACTATC
TCCCTATCGATAAGTATTCTATCCCTACAGGTGAGATTTTGAAGGTTGAGGGCACACCATTCGATTTCCGTACACCAAAG
CCAATTGGTCAGGACATCAATGCAGACAACGAGCAGATCAAGAATGGTCAGGGCTATGACCACAACTATGTATTGAACAA
GACAGAAGAAGGTGAGTTGAGTTTCGCTGCCCGTATAAAAGACCCTGTAAGCTGCCGTACCATGGAGGTTTATACCACAG
AACCAGGTTTGCAGATGTACACAGGTAATTTCCTTGCAGGTATCTCAGGACAGTTTGGTGCAACATTCCCACGTCGCAGT
GCAGTCTGCTTCGAGGCACAGAAGTTCCCAGACACTCCAAATCACACCTATTTCCCAAGTTGCAGATTAAATCCGGGTGA
AACATACATCCAGAAGACAATCTATAAGTTTGGAATTGACAAATAA
>gene_id_17191
ATGACAAGCGAAGTTGTAATTGATGTCCAACAGAAAGACATCTCTATCGCACTCATGGAGGACAAGCAGCTGGTGGAATA
CCAGAACGAACCTCGTGAGGCATCGTTCTCTGTGGGCAACATCTACATCGCAAAGGTAAAAAAACTGATGCCGGGTCTTA
ACGCCTGCTTCGTGGATGTAGGTTATGAACGCGACGCCTTTCTTCATTATCTTGACCTAGGAAGTCATTTTAATTCCTAC
CAGAAGTACCTTAAACAAGTACAGAGCGACAGAAAGAAACTTTTCCCATTCTCTAAAGCCAGCAAAATGCCTGAATTGGA
AAAGGACGGCAGCATACAGAATGTACTCAAAGCAGGACAGGAAGTGCTGGTACAAATCGTAAAGGAACCAATCTCTACCA
AGGGACCTCGACTCACAGGCGAAATCTCATTCGCGGGCCGATACCTGGTACTCATGCCATTCGGTGATAAAGTTTCTGTC
TCGTCGAAAATTAAAAGCGGTGAAGAACGCTCCCGACTCAAACAACTCATTCACAGCATCAAACCAAAGAATTGCGGCGT
TATCGTCCGCACTGTGGCTGAGGGTAAGAAGGTCGCTGAGCTCGATGCTGAGCTGAAAGTCCTGGTGAAGCGATGGGAGG
ATGCTATCGCCAAGGTACAGAAGACCCAGCAGCGCCCGCAACTTGCATTCGAGGAGACCGGAAGAGCCGTTGCTCTCTTG
CGTGACTTGTTTAACCCATCTTACGAGAACATCTACGTGAACAACGAAGATGTGATGAACGAGGTGAAGAACTATGTTTC
TCTAATAGCCCCTGAAAAGGCGGGCATAGTTAAGCTCTACACCGGTAAGGTGCCTATCTTCGACAATTTCAGCATTACCA
AGCAGATTAAAGCTGGCTTTGGTCGTGTTGTTAACTACAAGCATGGTGCTTATCTCATCATCGAGCACACCGAGGCCTTG
CACGTTGTCGATGTAAACAGTGGTAACAGAACTCGTGAGAAAGGTCAGGAAGCAAATGCACTGGATGTTAACCTCGGCGC
TGCTGATGAGTTGGCAAGACAATTGCGCCTCCGAGATATGGGAGGTATCATTGTTGTCGACTTCATCGACATGAATCTTG
CCGAAGACCGACAGTTGCTCTATGAACGCATGTGCAAGAACATGCAGAAGGACCGTGCCAAGCACAACATCCTGCCATTG
AGCAAGTTCGGACTGATGCAGATTACACGCCAGCGTGTACGTCCGGCTATGGATGTGAATGTAGATGAAACCTGCCCTAC
CTGTTTCGGTACGGGCAAGATTAAGTCGAGCATCCTCTTCACCGACCAGTTGGAAAGAAAAATCGACCGCCTAGTCAACA
AGATCGGCGTCAAGAAATTCACTTTGTATGTGAATCCTTACGTGGCTGCCTTCATCAACAAGGGCTTCATTTCCCTGAAG
CGCAGATGGCAGTTTAAGTATGGTTTCGGCTTCAATGTGATTCCTTCACAGAAACTGGCATTCCTCCAGTACGAATTCTA
CGACAAGGACAACCAGTATCTGGATATGCAGGAAGAACAGGAAACAAAGTAA
>gene_id_6647
ATGAAGAAACTATTATTCTTTTTGCTCCTGACGACGGCTGTCGTCGGTAGAGCACAGACTTCGCTTGACTTGCTGCCTGT
AGGCACCGAGGCTCCCGATTTCACGATTACTGACAGTAAGACGGGTAAGAAAATCTTCCAGCTCTCAGATAAGAAGACTC
AGAAGGATAAAGACGGAAAGACGGTTCCGGGTGTCTGGACCGTGCTCGATTTCTGGGCTTCCTGGTGTCCTGACTGCAGA
AGAGACATGCCGATGGTGAAGGCTATCTATGACAAATACAATACCAAGATCCAGGTAGTGGGTGTTTCTTTTGATACCGA
TGAGGCGAAGATGAAGAAATATCTGGGCGATAATCAGTATACCTGGTTGCAATACTGTGAGTTTAAGAAATGGAAGGAAA
CAAAGATTTCCAAGGATTATCACATCTCATGGATTCCTACCTCTTATCTTATCAATCCGGAAGGTAAGATTGCATTCTCT
ACCGTGAAGGCGGAGGAGATGATGAAGAAACTGGATTCGCTCGACCAGGCTGGAGCATTGAAACCTGCTCAGGTGCAGAC
TGCTCTCAAGAAGGTGTATAATGAAAGCATCGATCCGATGGCTCAGATTGATGAGGCTTTGGCTAAAGCTAGAAAGAATG
GCAAGTTTGTTATCTGTCAGGTAGGTGGTAACTGGTGTCCATGGTGCTTGAAGTTTGCCGATTTTGTGGAGAAAAATGTT
GCGGTCAACAAGATGGTGAATGATAATTTCGAATATATTCATGTGAACTACAATCGCAGAAAAACTGCCGGTGATGCGGC
GGTGAAGAAGGCTGAGCAGCTGATGAAGCGACTGAACAATCCTCAGCGTTTCGGATTCCCGGTCTTTGTGGTGCTCGATG
AAACCGGAAAGGTTCTCCATATCCAGGATTCCAGTTTTCTGGAAGAAGGTAAGGGATATAACGAAGAAAAGGTGCTCAGA
TTCCTGAAGAGCTGGACACCTCAGGCAGTAAAAGGATAA
>gene_id_89044
ATGCAAATAAAAGGTAACAACATTCAGCAAGCACGACTCACCATCCGCGTGAGCAGAAACACCCTCAGTTTTTCGGTAGT
TGACCGTGAAGCTGAGCATCAGCTCATCTATGAACCTTATACAGTAAAGAGTGGTGTTTCGATGGCAGCCAACTTGCGTC
AGGCTTTCAAGGAGAGTACTCTCCTGCAGCGGGGATACCAGAAGGTACGCGTATATCTCGATTCGCCTATCCTGCTGGTT
CCTATCGAAGAATTTCATGAAGAGGATATCGATGTGCTCTATCAGCATGCCTTCAACAGTCATAACAGCGATGCCATTCT
CTACAGAGTACAGCCGGAACTGAATGCGGTAGCGGTATTCCCTATCAACAAGGATTTGAAAATGGTGGTAGAAGACAACT
TCAAGGATGTCCGCTTCACACCTATCATGCAACCGATGTGGCACTATCTGCATCATCGCAGTTTCACCGGCATTCACCGC
AAGCTCTATGTTTATTTCCACGACAAGAAACTGGACGTTTTCGGTTTCGAGAAGAACCGTTTCAAATTTTTCAACTCGTT
CAATGCCGAGCATGCCAAAGACGCCCTCTATTTCATTCTCTATGTATGGAAGCAGTTAGGATTCAACCAGATGCAGGATG
AGTTGCATGTAGCAGGCAATGTTCCTGATAAGGATTGGTTCCTCTACAACACGAAACTCTATATCAAGAAGACCTTCATT
CTGAATCCTGCCGCCGAATTCAACCGTGCACCCATCACAGAGATTAAAGGTCTGCCATTCGATTTGATGGCACTGTACTT
AAGTAAGTAA
>gene_id_91334
ATGAAAAAGTTTTTAGTAGCTGCAATGATGGTACTAGGTGCCACATCAGCATTCGCAGGCGACAGTGACGCTCTCAAGGC
TGTCATGAAGGCTAAGTCTTATGCCGAGGCTGAGGCTTTGGTTAAGCAGAATTTGGGTCAGATGGCTAACGATGCAGAGA
AGGCCAAGGCTTACAACAAGCTCGTTGATCTCGCTATGAAGCAGTTCAACGACCAGCAGAGCATCCAGCAGACCAATCAG
ATCATGAAGAAGAACGACCCGGTTGACGAGGCTGCTATGTCTGAGGGCGCATACAATGCATTGATCAATGCTATTGAGTG
CTACAAGTACGACCAGCTTCCTAACGCTAAGGGTAAGGTTGCTCCTAAGTTTAACAACAACGCTAGCCGTGTATGGGGTG
CTCGCGTTCAGCTCGTTAATGCGGGTCAGACTGCAGCCCAGAACAATAAGGCTGATGAGGTATTGAAGTATTGGGGTGCA
TTCCTAGATACAGACAATGAGCCTCTCTTCGCTTCTGTAGACCAGAAGCAGAAGGATGGCGAGAAGGAGTATATCGGTCA
GGTTGCTCTCTTTGCAGCCCGTTATGCATACCAGGCTAAGGATGCTGCCCGTTGCGAGAAGTATTGCGACATCGCCATGA
AGAGTGAGAAGGAGGCTAAGGATGCCCTCAACCTCAAGCTCTATGTGATGAAGGACGGCTTGAAGACTCACGAGGATTCT
CTTGCCTATGTTAACAAGCTCAAGGATATCTTTGCAAAGGACGAGACCAATGATGTTGTTCTCGATGGTTTGAACTCTAT
GTACTCTTCATTGAAGATGGAGAAGGAGCAGACTGAACTTTTGGACGCAGCTATTGCAAAGAACCCTAACAACTTTGTAG
CTCTTGCCAACAAGGGTATGATGTATATCCAGAAGAACGATGCAGACAACGCTATCAAGTGTTTGAAGCAGGCTCTTGCT
GCAAAGGAGGATAACGTAGTTGTTCTTACTTATCTGGGTGCTTGCTACAACAGCAAGGCTGGTAACTTGCAGGATCCTAA
CGGCCGCAAGGTTGTTTACCAGGAGGCTATCAAAGTTCTCGACAAGGCTAAGCAGCTCGATCCAGAGAAGGCTCAGGCTA
ACTGGGGGTACACTCGTTACCAGGCTTACTATGGCTACTATGGTCCTAATGCACCTGAGACCAAGCAGGCTGAGGCTGAG
AGCAAGTAA
>gene_id_31433
ATGACAAAGGAAGAGCTGATAGACAGAATCAACGACATCGAATGGGAGGACTTCGAGGCTAAGGAGGCCAAGAGCGAACT
CCCTAAGAATATATGGGAAACCGTAAGTGCATTCGCCAACACTTCCGGCGGATGGATAGTGCTTGGAGTAAAGCAGAATG
GCAAGAAGTTTGAAATATCAGGAGTTGACAATGCAGAGAAGTTGGAACAAGACTTCTTGGGCACCTTGCGTTCCCAAAAG
TTCAATGAGCCAGTCGATGCCAAGAGCATGCTCTATCATATAGATGGACATAAGGTTTTGGCATTTCATATCGCCTCATC
ACCCCACAAGCCTATCTACTATAACAATCCACAGAATACATTCATCCGATTTGGCAGTGGAGACCAGCGAGCAACCAATG
GTGAGATAACCGCCATGTTTCATAACCAATCATTCGGCATCAAGTCTGAGCAGATACTCTTAGACTCCAATCTCTCCATG
CTCAATGAGGATACCATTCGTGACTATCGCAACTACTTCAAGCTCTATAGTCCTCGTCCTAATCTGATAGGCAATGACAT
CGCCGACTTCTGCAAGCGCATCGGAATTGCCGATAATGAGGGACATCTGAATTATGGCGGCTTGATGTGCTTTGGCAAAG
AAGAATGGGTTCGCCGCTATGTCCCTACGTTTTGGATGGACTTGGTGGAGATTCCTGGCAGAAGCGTGAGAGAAGCACGA
ACTCGCTATACCTATCGCATCCCAGAGCAAGAGAACCTTTGGGAGTATTTTCAGATTATGATTAGGAGACTGCGCCTCAT
CGTGGATACTCCATTCATGATGAACGACGAGGGATTCAATGTGGAAGACCGCTCGCAATTCAAGATTCTGAGAGAGGCAT
TGTTCAATATGCTCTCCCACTTCGACCCTTTCAGCACCATTCACTCCTGCATCCATATCTACACCGACAGAGTCGAGTTC
TTCAATGCAGGTGGCTATCCTGTGCCTATATCCCAACTGGGCAACCATCTCTATTCCAATCCTCGCAACCCGATTATCGC
CAAGATATTCAGACTGGTAAACCTATCTGAAACCATCGGTTATGGTTTTGACATGATGAACGAGTGGAAAGAAATCACTG
GCAATGACGTGACTTTTGAGAGCGATATTTGTACCAGCACTGTCACTTTTTGGCTGGATAGTGACAGAGTTAGTGACAGA
GCTACTAACAGAGCTACTAACAGAGCTACTAACAGAGCTACTAACAGAGCTGAAGGTGATAATACATATACAGATGCAAC
AGACAAAGTTGTATCCATTCTTAAGTTCTGCAAAGAACCAAAATACAGAAAGGAAATATACGATTTAATTGGTGTTACGT
ATCAACAATGGAACTTCAAGGCATTCATCGAACCTTTGCTACTTCATGATTATCTGGAACTTACGGTACCAGATAAGCCG
ACAAGTCCTAAGCAACAATACAGAACGACCAAAAAGGGTTTGTTGTTCTTGGAGACAATATAA
>gene_id_16882
ATGGATTTGCAATTAGAGCGATTTTCAGACATCAATCTCAAAGATTCATTCTTTGATTCTTTGAGGTCGAGTTATCCCGA
GTTTGATGAGTGGTATCATAAAAAGGAAGCTGCAGGTGCAACAGCCTACACCTATTATATTAATAGAGAACTGAAAGACT
TTCTTTATTTGAAGATAGAGGAAGAGGAACTATCAGATATGGTACCTGTGCAACCTGCGAGGAAACGCTTGAAGGTCGGC
ACATTCAAGGTGGACAATGACAATCGTCATACCACACGTGGCGAGCGTTTCATGAAGAAAATCATGGATTTGGCTATAGC
CGAGGATGTGGAAGAAGTCTATGTCACCATGTTCCCTACAGATGAGTTACAAGGCTTGATTCGTATGTTTGAGAAGTTTG
GATTCTTACATGAGGCGGACAAGCCTCATGAGGACGGTAATTCGGAATATGTATTGATAAAGAATATGAGAAACCATATA
GGTGATTTAAAACTCGACTATCCTTTTGTTAGAAAAGCGGGTTTTAATAAGTATGTTCTTTCTATAGTTCCAGAATACCA
TACACAGCTTTTTCCGGATTCCATTTTGAAAAACGAACAGAAGTATGATCTTATACAGGATGTTTCTGAGACTAACAGCA
TCTATAAGATATACCTTTGCTGGATGAAAGGTACTAGATATTTGAAAACAGGCGACAAACTTGTCATTTATAGGACTAGT
GATTTCCAAGGTCCAGCCAAGTATCGCAGTGTTTGTACATCTGTTTGTACAGTTAGTGAGGTCAAGACCTTCAAAGACTT
TGAAAATGAAGATGCTTTTGTGAATTATACCAATCGTTATTCGGTATTTAAGGAATATGAATTGAGACGATGGTATAGAA
CAAGGAATTGTTTCATTGTCATCAAGATGTTGTATAACATAGCTTTCACTAAGAAAGTAATCAATAAAGTGATGAAAGAG
CAGGTTGGCTTGAACCCTGAGTATTGGGGATTCTTCAAGTTGACCGATGCTCAATTTGATAAACTATTGGAATTAGGAGA
AATAGATGAACGTTATATTATCGATTAA
>gene_id_14041
ATGAAAAGAATATTGGTGGTTGCCGTTGCGGCAATCTTAGCCTGGTGTGGTTTCACCTTTTTCTCAAACCACGCCGGAGC
AGAGGCTCATGATGCCGAACACGGACATGAGCAAGAACATGAAGAGGGGGATTTTGATAATATTCCGCTCTCTCAGAAAC
AAGTTGATGCGGTAGATCTGAAGATGGGCGAGGCGGTTGACCGCGTGATGGATGCTACGATTGCAGCCAACGGCCAGCTC
GTTTTGCGCGCCCAGAACAAGGGCGATGTGGCTTCGCTCATGGGTGGCGTGGTGAAGGCTATCTACGTGAAGGAAGGACA
GAATGTGAAGCGCGGACAGGTGGTGGCGCTGGTCGAAAATACAGATGTGGTCAGTCTGCAACGCGAATATTTTTCTGCCA
GCAAGGAGTGCGAACTGGCACTTACCGACCTGGAGCGACAGAAACTGCTGAACAAGGCCGGAGCTGGCGTCAAGAAGAAT
GCGCAGCAGGCAGCTAAGGAGTATCATGTGGCCCACGCCAACCTCATCGGCATCGGCAAGCAGCTTGCCCAGATGGGCAT
TTCTACCGCCGCCGTAGCCAGGGGCAAGTTTACCACAGCCTTCCCTTTGCGTGCTCCGATTGCGGGTACGGTTTCGCAGA
TTACAGCCAGCTTGGGCAGCTTTGCCGACATGCAGACTCCGCTCATGAAGATTCAGAACAACCAGGCGATAGAGTGCGAT
TTGAACATTTTCGAGAAAGATTTGCAGAAGGTAAAGCCGGGCGATAAGGTTTATCTCTCGCTTACCAATCAGCCGGGCAT
CAAGCTCATCGGCCATGTCTATGGTTTAAACCAATACTTTAACGATAATTCGAAATCAGTTGCTGTTCATGTAAAAATAG
ATGCGCAGTCTCTTAAAACCAGCGGCGTTCACGGCTCAGCCCGACTCTTCGACGGAATGTACGTAAGCGGCAAGATAGCT
ACGGGCAGCCAGTCGTGCATCGCCCTTCCTTCCAAGGCCATCGTCAGTACCGACGGCAAGCAGTTTGTCTTCGCTCTGAA
CGGCAAGCCAGAGAAGGGCGAGTACAGTTTCTCCCGCCACGAGGTTATTACGGGCGTTTCGGATGGAGCTTATACCGAGG
TAAAACTCTGCAAACATCTGAAGCAGGAGGGCAAGAAGATTGTGACAGAAAATGCATATTATCTGGCTTCGCTCACGGGC
GAACATGCGGATGAGCATTAA
>gene_id_5988
ATGAATCCATATATCAAACAATTCCCCGACCTCATGGCGGGCAAGAAAATCATGTATGTTCACGGTTTCCTCTCTTCTGC
ACAGAGCGGCACCGTAAAGATGTTGCAGGAACTGATGCCGAATGCCACCCTCCTGGCTGAAGACATCCCGGTACATCCGG
AAGAGGGCATAGAGATGCTGCAGAAGATGGCGGAGACTGAGAAGCCCGACCTCATCATCGGTACCTCGATGGGAGGCATG
TATACCGAACTACTGAAAGGATTCGACCGCATCCTCGTAAACCCTGCCTTCGAGATGGGCAATACGATGAGCAGCATGAC
CGGCAAGCAGGAATTCCAGAACCCGAGAAAGGACGGAGTGAACGAACTGATGGTTAACAAAGGCCTCATCAAGGAATACC
GTGACTTTACCGAGCGTTGCTTCCAGGACATTACTCCCGAGGAGCAGCAACGTGTTTACGGTCTCTTCGGAGATGCTGAT
CCGCTGGTCCATACCTTCGACCTCTTCCATGAGCACTATCCGCTCGCCATCCCATTCCATGGCGAGCACCGACTTATCGA
CAAGGTAGCATTCCACTATCTCTGTCCGGTAATCCGCTGGATTGACGACAAGCAGAACGGCAAGGAGCGCCCTATCGTAT
ACATCGACTTCGATGCCCTGCACGACAGTTACATGAAGGCAACCAGCTCGATGCACAAGGCTTACGAAATGCTGATAGAG
CATTACAACGTATATATCGTAGCCCCAGCGCCAACCAACGACCATGAATACATGGCGAAGGTACAGACTTGGGTGGAGGA
ATACCTCTCTACCCCAGCCTACAACCACATCATCTTCTGCAACCAGAAGAACCTGCTCTACGGCGATTACTTCATCGACC
CTAGCCCATGCGATGGTTTCATGGGTACGACGATAGAATACGGCAGCGATGAATTCAAGACCTTCGAAGAAATCATCACC
TTCTTCGAAAGACTGGGAGGACAGTGA
>gene_id_11858
ATGGCAGATAGAAAAGTAAGGGTGCGTTTTGCCCCTAGTCCAACGGGTGCATTGCACATTGGCGGTGTTCGTACCGCTCT
GTATAATTATTTGTTTGCTCGCCAACATGGAGGTGAGCTGGTGTTCCGTATTGAGGATACAGATTCTCATCGTTTCGTGC
CTGGAGCCGAAGAATATATCCTGGAATCTTTCAAGTGGCTGGGTATCCAGTTTGACGAGGGTGTAAGTTTCGGTGGAGAG
CATGGACCTTATCGCCAGAGTGAACGTCGTGATATCTATAAGCAGTATGTTCAGCAGCTTCTGGATAATGATAAGGCGTA
TATTGCTTTTGATACTCCTGAGGAGTTGGAAGCAAAACGTGCCGAAATCCAGAATTTCCAGTATGATGCTCATACTCGTA
TGCAGATGCGCAACTCTCTGACTCTTTCTAAGGAAGAGGTTGATAAGCTGATTGCTGACGGAAAGCAGTATACTGTACGT
TTCAAGATTGAACCAGGACAGGAAATTCACGTGAACGATATGATTCGTGGTGATGTGAAGGTAATGAGCGATATCCTGGA
TGATAAGGTACTTTATAAGAGTGCTGATGAATTGCCAACTTATCACCTGGCAAATATCGTAGACGACCACCTGATGGAAA
TCTCTCATGTAATCCGTGGTGAGGAGTGGTTGCCTAGTGCGCCTTTGCACGTACTTCTTTATAAGGCTTTCGGTTGGGAA
GATACCATGCCTCGTTTTGCGCATCTTCCTTTGCTTCTTAAGCCTGAAGGTAAAGGTAAGCTGAGTAAGCGTGATGGCGA
CCGCCTCGGTTTCCCGGTATTCCCGCTGGAGTGGCATGATCCTAAGACTGGCGAGGTTTCTTCCGGTTATCGTGAGAGTG
GCTACTTCCCAGAGGCTGTAGTCAACTTCCTGGCGCTCCTCGGCTGGAATCCTGGTACAGAACAGGAAATCTTCTCTCTT
GATGAACTGGTGAAGGCTTTTGATATTTCACGTTGCTCTAAGGCTGGTGCCAAGTTCGACTTCAAGAAGGGAATCTGGTT
CAACCACGAATACATTCTGATGAAGAGCGATGATGAAATAGCTAACCTCTTTGCCCCTATTGTTGCCAACAATGGTGTAG
AGGAAACTCTGGACCGCGTAAAGCAGGTGGTACACATGATGAAGGATCGTGTGAACTTCGTCTATGAACTGTGGCCATTG
TGTTCTTTCTTCTTCATTGCTCCTACAGAGTATGATGCTAAGACAGCCAAGAAGCGCTGGAAGGAATATTCTGCACAGCA
GATGACAGAACTTGCTGATGTGCTTGAAGGTATTGAGGATTTCTCTATCGAAGGTCAGGAACCTGTCGTGATGAAATGGG
TAGAGGATAAGGGCTACAAACTCGGTGATGTGATGAACGCATTCCGTCTGACTCTCGTAGGTGAGGGTAAGGGCCCGGGT
ATGTTCGATATCTCAGCCTTCCTCGGCAAGGAGGAAACTCTTCGTCGTCTTCGCAAGGCAATCGAAGTTTTGGGTTAA
>gene_id_30704
ATGGCAAATCAGGAAGTTACATTAATGAAAGGCAATGAGGCGATAGCCCATGCCTGTATCAGATGTGGTGCGGATGGTTT
CTTCGGCTATCCTATCACACCTCAAAGTGAGATTATAGAGACGCTGGCTCTGCTCAAGCCATGGGAAACATCAGGTATGG
TGGTTTTGCAGGCTGAGAGTGAGGTGGCGGCTATCAACATGGTTTATGGTGGCGCCGGTGCCGGTAAGCGTGTCATTACC
ACTTCTTCAAGTCCGGGTGTGGCTTTGATGCAAGAGGGTATCTCTTACATGGCAGGTGCTGAGATTCCGGGCGTTATCGT
CAATGTGCAGCGTGGCGGTCCGGGTCTGGGTACCATCCAGCCATCCCAGAGTGATTATTTCCAGGCTACCCGCGGTGGTG
GTAATGGCGACTATAATGTGATTGTGCTGGCTCCTGCTTCTGTTCAGGAGATGGCTGATTTCGTTGATCTCGCCTTTACG
CTTGCCTTTAAGTATCGCAATCCTGCAATGATTCTGAGCGATGGTGTCATTGGTCAGATGATGGAGAAGGTGGTTCTGCC
TCCTGTCAAGCCTCGTCGTACCGAGGAGGAGATTGCGAAGGAATGTCCTTGGGCTACCATCGGCCGTCCGAAGAATCGTC
CAGTCAACATCATGACCTCTCTGGAACTCAAGCCTGAGGTGATGGAGGAGCGCAATATTGCTCTTCAGGAGAAATACAGA
AAAATCCGTGAAACCGAGGTTCGTTATGAAACCGAGCAGATGGATGATGCCGACTATGTTATCGTAGCCTTCGGTAGTGC
GGCACGTATTGCCGAGAAGAGCATCGAGAGTGCGCGTGAGCAGGGCATCAAGGTAGGATTGTTCCGTCCTATCACCCTCT
GGCCTTTCCCTGAAAAGGAGATTCATGAACTCGCCAAGACCAAGAAGGGCATTCTGGTTGTAGAAATCAATGCCGGTCAG
ATGGTTCAGGATGTGCGACTGGCTGTGAATGGTCAGACTCCTGTGGAGCACTTCGGTCGTCTGGGCGGTATCGTACCTGA
GCCGGAGGAAATCGTTGAAGCATTAAAGAAGTTAATAAAATGA
>gene_id_20096
ATGACAGGCTTCGGAAAAGCTACCGCGGCCTTTAAAACAAAGAAGATTAATGTAGAGATAAAGTCATTAAATAGCAAGAC
GCTTGACCTCTCTACTCGTATTGCTCCGCTCTATAGAGAGAAGGAGATGGAAATCCGTCAGTATATCTCTAAAAATCTAG
AAAGAGGCAAGGTTGACTTCGCCATCTGGATTGATAAGGATGCTACTACAGATGCCACTCCTATCAACGCGGCGCTTGTA
CAGAATTATTACCAGCAAATCAAGAAGATTTCGGCTGAAACAGGCATTCCTGAGCCAACCGACTGGTACAGCACTCTGTT
GCGTCTTCCTGATGTAACAACGAAGACGGATGTGGAAGAATTGAGCGATGAGGAGTGGGAAGTGGCAAAAAATGCAATTT
GCGAGGCTGTGAACCATCTCGTAGCCTTCCGCAAGCAGGAAGGAGCCGCTCTTCAGAAGAAATTTACTGAGAAAGTGGAT
AACATCCAGGCGCTCCTGGCTAGCATCGAACCATACGAGAAGGCTCGCGTGGAGAAGATCAGACAGAACATCGTTAACGG
ACTGCAGCAGATTCCGAATGTGGATTACGACAAGAACCGCCTGGAGCAGGAACTCATCTACTACATCGAGAAGCTCGACA
TCAGCGAGGAGAAGCAGCGCCTTGCCAACCACCTGAAGTATTTCCGCGAGACCATGAATGAGGAAGGTCATGGTGTAGGA
AAGAAACTCGGTTTCATCGCACAGGAAATGGGACGCGAAATCAACACCACCGGCTCTAAGAGCAACCAGGCTGAGATGCA
GAACATCGTGGTGAAGATGAAGGACGAACTGGAGCAGATCAAGGAGCAGGTGCTGAATGCCCTCTAA
>gene_id_83044
GCTAAGAAGACTCGTCGTAGTCGTAAGGCAACAAAGGCTGAAGAGGCTCCTGTAGCTGAGACTGAGGCTCCTGCAACTGA
GGAGGCTCCAAAGGCTGAATAA
>gene_id_7127
ATGGATTATAAGTACATCAACCAACTTTTGGATCGCTACTGGAAGGGCGAGACTTCTCTCGAAGAAGAGGAGATTCTCCG
TGCATTCTTCAGCCAGGACGAGTTGCCTGCCGAGCTGAAGCCATACCAAGCGCTCTTCTCTTACGAGATGGGCGAGGCTA
AGCAAGAGGCGCTGGGTGATGACTTCGACCAGAAGATGATGGCGATGATTGAAGATGAATATACCAAGAAGCCTAACAAG
GCAAAGGTGATTTCTTTGACAGAGCGCCTGAAGCCTCTCTTCAAGGCTGCTGCCGTGGTAGCTATCATCCTGACATTGGG
CAATGCTGCTCAGGTACCTTTCCAGAGCAATGACATTGATTCTGTTGAAAACGTAGGATACATCAAGAGTGGCAAGGGCG
TGTCCGTAGCCATGGGAGATTCTGCTTCGGTTGATTCTATGCAACGCACAGGCATCGATCAGGTAAGCACTCCAACAACG
TCTCCAACGTTATTAAAGTAG
>gene_id_16482
GTGGATTACGCCCTGCGGCGCCGGTTCCGCTTCTGCCCTATCAAGCCGGAATTCAACGAAGCCTTCATCAATTTTTTGGA
AGAAAAAGGCATCAGTCAGAAGAATGCGGAGCTGGTAGTGAGCAAGGTAAAATCTGCCAACGAGGTAATTTCTACCATCG
ACCGAGGGCTGGAAATCGGGCACAGTTATTTCTGTCAGGCAGAGGGTTGTGAAGATTTTTCTGTCTGGTGGAACGATATC
TGTGAGTATGAATTGTTTCCGTATCTTCGTGAAATCTGCTTTGATGATGAGGATAAATATGAGTTAATCTGCAACAAACT
GAAGTTCTGA
>gene_id_24628
ATGAATATTATAAATTTAGGAATTCTTGCTCACATTGATGCAGGAAAAACTTCCGTAACCGAGAATCTGCTGTTTGCCAG
TGGAGCAACGGAAAAGTGCGGCCGTGTGGATAATGGTGACACCATAACGGACTCTATGGATATAGAGAAACGTAGAGGAA
TTACTGTCCGGGCTTCTACGACATCTATTATCTGGAATGGAGTGAAATGCAATATCATTGACACTCCGGGACACATGGAT
TTTATTGCGGAAGTGGAGCGGACATTCAAAATGCTTGATGGAGCAGTCCTCATCTTATCCGCAAAGGAAGGCATACAAGC
GCAGACAAAGTTGCTGTTCAGTACTTTACAAAAGCTGCAAATCCCGACAATTATATTTATCAATAAGATTGACCGTGCCG
GTGTGAATTTGGAGCGTTTGTATATGGATATAAAAACAAATCTGTCGCAAGATGTCCTGTTTATGCAAACTGTTGTCGAT
GGATCGGTTTATCCGGTTTGCTCCCAAACATATATAAAGGAAGAATACAAAGAATTTGTATGCAACCATGACGACAATAT
ATTAGAACGATATTTGGCGGATAGCGAAATTTCACCGGCTGATTATTGGAATACGATAATCGCTCTTGTGGCAAAAGCCA
AAGTCTATCCGGTGCTACATGGATCAGCAATGTTCAATATCGGTATCAATGAGTTGTTGGACGCCATTTCTTCTTTTATA
CTTCCTCCGGCATCAGTCTCAAACAGACTTTCAGCTTATCTCTATAAGATAGAGCATGACCCCAAAGGGCATAAAAGAAG
TTTTCTTAAAATAATTGACGGAAGTCTGAGACTTCGAGACATT
>gene_id_91348
ATGGAATTTACCGCTCAACAAATAGCCCAGTTCGTTCAGGGCCGTGTGGAAGGTGATGAGAACGCAACAGTCAACACCTT
CGCAAAAATCGAAGAAGGTAAGGAAGGCGCCATCTCGTTCCTTTCTAACCCTAAATACACTCATTATGTTTACGAAACCA
AGTCAAGCATCGTACTCATTGATGAGAACGTAGAATTGGAACACCCTGTCAGCACAACCCTCATCCGTGTGAAGAATGCA
TACGAGTGTGTGGCTAAGCTCCTGCAGATGTACGAATCCATGAAGCCTAAGAAGACCGGCATCGATCCGCTGGCTTTCGT
ATCTCCAAAGGCTAAGGTGGCTGAAGGCGTATATGTAGGTGCTTTCGCATATATCAGCGATGGTGCAGAGGTAGGCGAAG
GTAGCCAGATTTATCCTCATGCCTACATCGGAGAGGGTGTGAAGATTGGTAAGAATGCACTCATCTATCCGAACGTTACC
GTATATCACGGCTGTAAATTAGGCAATAACGTTACTCTTCATGCCGGTTGTGTAATCGGTGCCGACGGATTTGGATTCGC
TCCAGGTCCTGAAGGTTACGACAAGATTCCTCAGATTGGTATAGTTACCATCGAAGACGATGTAGAGATTGGTGCCAACA
CTTGTGTAGACCGTTCTACAATGGGTTCTACCTATGTTCGCAAGGGCGTAAAGCTCGACAACCTCGTACAGATTGCCCAC
AATACCGATATCGGTGCCAACACCGTGATGTCTTCTCAGGTAGGTATAGCAGGCAGTACAAAGGTAGGCGAATGGTGTAT
GTTTGGCGGTCAGGTGGGTCTTGCCGGCCACATCACTATCGGCGATAAGGTGTTCCTCGGTGCCCAGAGCGGTGTTCCGG
GCAGCCTCAAGAGCGGCCAGCAGCTCATCGGAACTCCTCCTATGGAGCAGCGCGCTTACTTCAAGTCTCAGGCCATCTTC
CGTCGTTTGCCTGACATGTACAAGGAACTCAACGACCTGAAGAAGCAGATTGAAGAATTAAAGAAAAACAATTAA
>gene_id_14642
ATGACAATCGAAGAATACAGAGCAGCCATCTTGCAGGCTTTACTCGATGCTAAGAACGAGGACGGCACTCCAGCCATTAC
TCCAAGGGAAGCACAGGAAGCACTCAACGGATTTACCGACGACGAGTTGCAAGACGGAATCCTATGGAATTCGCCCGAAG
ACGTGGCATCAATTATCCTCGAGGGATAA
>gene_id_14762
ATGAATATAGAAGGATTAGACTATAATACCCAGAGAGCTAAGCTCATTCTGCCTGAGTATGGCCGTGAGATTCAGCAGAT
GGTAGACCATTGTCTGACGCTTACCGATCGTGAAGAGCGCCAGCGCTGTGCAGAGACCATTATTGCAGTCATGGACCGTA
TGTTCCCTGAGAACAGAGGGGTAGAGGATCATGAGCAGAAACTCTGGGACCAGCTTGCCATCATGAGCAATTTCCAGCTC
GACATCGATTTCCCTTATGATGTATCGGATGCTGTGAAGATAGCAACCAAGCCGGAGCCTTTGCCATATCCTATGCAGCA
CATCCCGGTGCGCCATTATGGAGCTATGCTCTTCGAGATTTTCGAAAAGCTGAAGACGATGGAACCAAGTGAGGAGCGCG
ATAAACTCGTGGAGCTTACTGCCAACCAGATGCATCGCGACCTGGTAACCTGGAGTCATGGCTCCAGCGATGTAGCCAAG
GTAGCTTCCGATCTGGCACGTTTTACCGATGGCAACATCCAACTCGATCTCGATACCTTCGTTTTCGAGAAGATTGAGGC
GCAGCCTAAGAATGTAAATAATAAGAAGAAAAAGTAA
>gene_id_24679
TTGGAATCGGAAAAGGATCTCTTAGACGACATCAATAGCGGCAGTCGGGCAGCCATGCACAGATTGTACGAACGCTATGT
GGGGTATGCCATGGCCGTAGCGCTGAGGTATATCCCTATGCGCGATGATGCTGAAGATGTAGTGCAAGATAGTTTTATAA
AAGTCTTTTCCGGCATTTCAAAGTTTGAATATCGGGGTGAGGGCGCTCTTCAGGCTTGGCTCTTGCGGATAGTGACAAAT
GAAGCTGTCAACTTTGTAAGGCAGCAAAAGCGCTTCACTATCGTGGACGAAGTTCCCGATGATATTGAGGATGAAGAGTC
TGAAGTAGAAAGAGTTCCGCCTGCAGAACTGACAAGAATGATAGGAGAATTGCCTGATGGGTACAGACTGGTTCTTAACA
TGTTTGTTTTTGAACAGAAAAGCCATAAAGAAATTGCACAGCTGTTAGGCATCAAAGAAAGCAGTTCTGCTTCACAATAT
TTGCGGGCGAAAAAGCTGTTGGGCAAAAAGGTGAAAGATTATCTGAGCCAGGCAGATTGTAGTGATAATAAAGAGTTGAA
TCATATAAATGAGAAAAGTAATGAGTAA
>gene_id_17441
ATGAACAATCAGCTATTATTAGACAATCTGCGTTGCATTCCAGATTGGCCAATCAAGGGTGTAAACTTCCGCGACGTTTC
AACCCTTTTCAAGAATCCTGCATCTTTAAAAGAGATCAGCGATGAGATGTATGAACTCTACAAAGACAAAGGAATCACCA
AGATTGTAGGCATCGAATCACGCGGTTTCGTAATGTCTTCTGCCCTTGCTATTCGTCTCGGAGCCGGCGTAGTTTTATGC
CGCAAACCAGGCAAACTTCCATGCAAAACCGTACAGGAAAGTTATGCTAAGGAATATGGCATGGATACCATCGAAATCCA
CGAAGATGCCATCAATGAGAACGACATCGTACTCCTCCACGACGACCTCCTCGCTACCGGCGGAACCATGAAAGCAGCAT
GCGACCTGGTAAAGAAATTCCATCCGAAAAAGGTATATGCCAACTTCATCATCGAACTCGTAAACGAGAATTTCGAAGGC
AGAAACTCCTTTGATCCAGACGTTGAAGTAACTACTTTATTGCAGTTATAA
>gene_id_7048
ATGAAGACAGCAGATGAAATTTTAAGCATGGTAAATGAGTTTCTGGCTAATTTGCCTTACGAAAGAAAGCCAAAGTCTCT
TTATGAGCCTATCAGATACGTTCTTTCTATGGGTGGCAAGCGTATTCGTCCTACGCTCATGCTTCTGGGCTACAATCTTT
TCAAGGACAATCCTGAGAAGATTCTGATGAATGCCGTTGCCCTGGAAACTTATCATAACTATACTTTGCTGCATGATGAC
CTGATGGACAATGCTGATTTGCGTCGCGGTCATGAAACGGTTCATAAGAAATGGGATGCCAATACGGCAATCCTTTCGGG
CGACAGCATGCTCGTTCTGGCTTATGAGCGTATGGCTCAATGTGATGAAAAGCATCTTGCCAAGGTGTTGAAACTCTTTA
CTTCCACTGCCCTGGAAATTGGTGAAGGTCAGCAGTTTGATATGGAGTTTGAAAACCGTAATGATGTGAAGGAGGAGGAA
TATATCGAGATGATCCGCCTCAAGACCAGCGTACTCCTGGCTTGTGCCTTGAAGATGGGTGCAATCCTTGCCGATGCTTC
TGATGAGGATGCAGAGAACCTGTATAAGTTTGGCGAGCAGATCGGATTGGCGTTCCAGTTGCAGGATGATTACCTCGATG
TTTACGGCGATACCAAGGTGTTCGGTAAGGAGATTGGTGGCGATATCACATCCAACAAGAAGACGTATATGCTCATCAAT
GCCTTCAACCAT
>gene_id_36090
ATGAAAAGAACATCTTATATTTTTTTAGGTATAGGATTAACAGTACTATCAATGGCTTTCTTCTCGTCATGTGGCGAGAA
GAAAGCCAAAGATGGTAGAACTGATACTCCTACTTCAGGCACAATTGAATTTGTGGCTGACGAGAGTTTGAGTCCTATCA
TTGACGAAGAAAGAAGTCAGTTTGAGTATGAGTTCCCAAAAGCTAAACTCAAGCCGAAGTATACAGATGAAGTCACCGGA
CTTCAGATGATTAAAGATTTCAAAACAGCGCTCTTGTTCACTACACGTAATTTGAAAGATAGTGAAATTGCCTACTTGAA
GTCTAAAAGCAACGTAATTCCTTCTGTTTTCCCTATCGGTTACGATGGATTGGCATTTATTGTAAACAAGCAAAACAATG
ATACTTGTATTACGGTAAAAGATATCAAACGTATCCTTACAGGTAAGGCAACAAAATGGAGTGATATTGTGAAAGGTTCT
AAGAGAGGCGACATCGAAGTTATTTTCGATAATACCCGCTCAGCAACAACCAATTATGTAGTAGACTCTGTACTGCACGG
AGCTAAAATGGGTGCAAAAATCATGGCCGCAAAAACTAGTAAAGAGGTTATCGACTATGTGGATCAGAACCCAGGCTCAA
TCGGTGTAATTGGATCTAACTGGCTCAACGACCGCCGTGATTCAACCAACACTACATTTAAGAAGAATATTCATGTCATG
CGAGTATCTATCAAAGATGTGGCAACACCATATAACAGCTGGCAACCATATCAGGCATACTTGCTGGATGGAAGATATCC
GTTCGTCAGAACATTATATGCTATTGTAGTTGACCCTCACAAGGCATTGCCTTGGAGCTTCGCAAACTACATTTCAGCCC
CAAGAGGTCAGCTCATACTGTTCAAAACCGGATTACTTCCATACAGAGGTGACATCACTATAAAGACCGTTAATGTAAAA
CGCTAA
>gene_id_91330
ATGTGTAACATAGATTCTTTTAAGATTGATTTGAAAGCTTTACCTCAAGGGATAACCGAAAAGGAATTTAAGCTTACCAA
TGAATATTTTGAGGCAATCGATGCTCCTGATGTTCAGAGAGGCGAGTTGTCAAGTAGTCTGTCTGTCAATAGGACGGACG
ACTTCTTCGAGCTCAATTTCCATACTGAGGGAGTGGTTCACATACCATGCGACATCTGTCTGGACGATATGGATCAAACC
ATAGAGACTAATGACAGGCTAGTCGTAAAATTCGGAGAAGAGTACTCAGAGGATGATGATCTGGTGACTGTGGCCGAGAA
CGAAGGAATACTCGATGTCGCCTGGTTTATCTATGAATTTATAGATCTCAATATTCCCATCAAGCATGTGCATGCACCTG
GAAAATGCAACCCTGCTATGATTGAAAAGCTCAATGAGCATTCTGCCGCCCGAAGCGGTGAGGAAGAAGAGGATACTGTA
GATCCACGCTGGGAAGCTCTATTGAAATTGAAAAAATAA
>gene_id_72384
ATGCAAACAAGTAAATACCTATTAGCAACAAAAAGAGATGCCGAATGGGGACTCACCATCAGCACCGTGGGACGAGAAGA
AATCGCCCCAGGAGAAGCCTATCCAACAAAAGGACATGCTGACGGATATTACTTCGATCTTCAGAAGGGAAGAATACTCG
ACGAATACCAACTGCTTTACCAGCCAGAAGGTGAAGGAGTGTTCTGTTCTGCCCATCTCCCGGAAACAAAGATCAAGGCT
GGAGACATCTTCCTGCTCTTTCCCGGTGAATGGCATAGCTATCATCCATCAGGCACCAAGGGTTGGAAAAGCTATTGGAT
CGGCTTCAAGGGCAAGAACATCGACGACCGCGTGAAAGCAGGGTTTCTTTCTCCTGAAAAGCCAATCTACCATGTAGGTT
ACAGTAACGAGATTATCGCTCTCTACGAAGAGGCTTACAAAACCGCACAGGAAGAGGTTGCTTTTGCACAACAGACTATG
GCGGGTATCGTAAACCATCTGATAGGCAAAATGTATTCTCTGGAGAGAAATATCGTGTTGAGCAAGGATACCAAGCATGT
TGACATGATCAATAAAGCCCGTTTGCGTATCCGAGAATCGCTTGAAGATACGCTCACCATCCAGGAGATTGCGCAGGAAC
TGGGCATCAGCTACTCTTCTTTCCGCAAGCTCTTCAAGGAGCATACCGGATTCGCTCCCGCCCTCTATCAGCAGAATCTG
AAACTGCAGAGAGCCAAAGAACTGCTGTCTACCACCGACGAGAGCATCAAGGAGATTGCATACCGGCTCAATTTCGAATC
GCCTGACTATTTCTCTGCCAAATTCAAAATTCAGACGGGCATGAAGCCATCAGATTTCAGAAATATGACGAGATAG
>gene_id_8743
ATGTCAAAACAGAAGACACTGAAAGGTAGTTTCTCTCTTTGCGGAAAGGGTTTGCATACAGGCTTGAGCCTCACCGTAAC
TTTCAATCCTGCACCAGAGAACACCGGTTATAAAATACAGCGCATCGACCTCGAAGGCGAGCCTGTTATCCAGGCTGTAG
CTGAGAACGTTGTTGAAACACAGCGCGGTACCGTACTCGGTAAGGGCGATATCCGTGTTTCTACCATCGAGCATGGTATG
TCAGCACTCTATGCCCTCGGCATCGACAACTGTCTCATCCAGGTAAACGGTCCTGAGTTCCCTATCCTCGACGGTTCTGC
TGCTCCGTATGTAGAGAAGATCCAGAGCATAGGCATCCAGGAGCAGAATGCTGAGAAAGACTACTACATCATCCGTCATA
AGATTGAGGTGAAAGATGATAATGGGTCTGTCATCACCATCCTTCCTGACGAGGACTTCAGCATCACAGCCATGTGTTCT
TTCGAGAGCAAATTCATCAACAGCCAGTTTGCTACCCTCGAAAAGATGGAGACATACGCAGAGGAGATTGCATCAGCCCG
TACCTTCGTTTTCGTACGCGACATCATGCCTCTGCTTCAGGCTAACCTCATTAAGGGTGGTGACCTGGACAATGCCATCG
TTATCTACGAGCGCCAGGTAGAACAGGCTCAGCTCGACCAGCTCGCCGACCATCTCAAGGTGCCTCACATGGATGCAAAC
AAGTTGGGTTACATCCAGCACCGCCCATTGCAGTGGGAGAACGAATGTACACGTCATAAACTGCTCGATATCATCGGCGA
TATGGCACTCATCGGCAAGCCTATCAAGGGTCGCATCATCGCTACGCGTCCAGGTCATACCGTAAACAACAAGTTCGCCC
GCCTCATGCGCAAGGAGATTCGCAAGCACGAGATTCAGGCTCCTATCTACGATCCTAACGAGGAGCCAATCATGGATAAT
ATCCGCATCCGTCAGCTCCTGCCTCACCGCTACCCTATGCAGCTGGTCGATAAGGTCATTGCTATGGGTCCTAACAGCAT
CGTGGGCGTAAAGAATGTAACCAGCAACGAGCCTTTCTTCACCGGTCACTTCCCTGAAGAGCCAGTGATGCCAGGCGTTC
TCCAGGTAGAGGCGATGGCACAGTGTGGCGGTCTGCTCGTATTGAACCAGCTGGAGGAGCCTGAGCGCTGGAGTACTTAC
TTCATGAAGCTCGATGATGTGAAGTTCCGCAAGAAGGTGGTTCCGGGCGATACTCTCCTCTTCCGTGTAGAACTCCTCGC
ACCCGTGCGTCATGGCATCAGCTCTATGAAAGGCTATATGTTCGTAGGCGACCAGGTGGTGGCAGAGGCTACTTTCACAG
CACAGATTGTTAAGAACAAGTAA
>gene_id_15859
ATCCTGGATGTGAACAACCTGATTAAGTTGCTCCAGGAGATAGGTGTCAAGGTAACCAAGCACAGTCGTCACGACTATAC
ATTCCAAAGTGATGAGTTGAAACTCGATTATCTCGACAGTCTGGAGTTTGTGAAGAAATGTTCTTCTCTTCGTGGTAGTG
TGCTCATGATAGGTCCGCTGCTCGGTAGATGTGGCAAGGCTACCATAGCTCAGCCGGGTGGCGATAAGATAGGTCGTCGC
CGTCTGGATACCCACTTCCTGGGCTTCAAGTATCTGGGCGCCAACTTCGTTCACGATGATGAGCGTAATGTTTATCAGAT
ACAGGCAAAGAAACTGAAGGGCTGCTATATGTTGCTCGATGAGGCTTCGGTTACCGGTACCGCCAATATCATCATGGCAT
CTGTATTGGCAAAGGGCACTACCACCATTTATAATGCAGCTTGCGAACCATATATCCAGCAGCTTTGCCATCTGCTCAAT
GCGATGGGCGCTCAGATCAGCGGCATCGCCAGCAACCTGCTCACCATCGTGGGTGTTGATAAACTGCATGGTGCCGAGCA
TCGCATCTTGCCTGATATG
>gene_id_68152
ATGAAAGACTTAGATTGGTCTAATTTGTCATTTGGCTATCGCCAGACTGACTACAATGTTCGCTGTTACTATCGCGACGG
CAAATGGGGCGAAATAGAAGTTTGCTCTGATGAGTATTTGAAATTGCACATGGCTGCAACCTGTCTGCACTATGGTCAGG
AGGCATTCGAGGGCTTGAAGGCTTATCGTTGCCCAGACGGTAAGGTGCGCGTGTTCCGTATGGACGAGAACGCTAAGCGC
TTGCAGAGCACATGTCGCGGCATTCTGATGCCAGAGGTGCCTACTGAAATGTTCGAGGAAATGGTGAAGAAGGTGGTTCG
CCTCAACCAGGAGTGGATTCCTACTTACGAGAGTGGTGCTACGCTCTATATCCGTCCGCTGCTCATCGGTACAAGTGCTC
AGGTGGGTGTTCATCCTTCTAAGGAGTATTGCTTCCTTATCTTCGTAACTCCAGTAGGTCCATACTTCAAGGGTGGATTC
TCTACCAACCCATACGTCATCATCCGTGATTTCGACCGCTCTGCTCCTCTCGGAACAGGTATCTATAAGGTGGGTGGAAA
CTATGCTGCTTCTCTCAGAGCCAACAATATCGCTCACGAGAAGGGTTATGCATGCGAGTTCTATCTCGACGCTAAGGAGA
AGAAATACATGGATGAGTGTGGCGCTGCCAACTTCTTCGGAATCAAGAATAATACATACGTTACTCCTAAGAGTACATCT
ATCCTCCCTTCTATCACCAACAAGAGTCTGATGCAGTTGGCTGAGGACCTCGGTATGAAGGTGGAGCGCCGTCAGATTCC
TGAGGATGAGCTGGATACTTTCGAGGAGGCTGGTGCTTGCGGTACTGCTGCCGTAATCAGTCCTATCAGCTACATTGATG
ACTTGGATACAGGCAAGCGCTACAACTTCGGTGAGAAGCCAGGTCCTGTCTCTAAGCACCTGTATGATACGCTTCGCGGA
ATCCAGTATGGTACTATTGAGGACAAGCATGGTTGGACAACCGTAGTTATTGAGTAA
>gene_id_92148
ATGAAGAAATTATCAATTCTTGCATTTGCTATGGGCCTGATAGCTTTCACAGCATGTTCTGAGAAAAAAGCACCAGCACA
GGCACCAGCTCAGGCAGAACAGACAGTTGTAACCGATTCTGCATTTCAGGCTGCCGCAGCCGGTGAATATAAGAGCGCAG
ATGGTGAGCGCTGTGTAACTTTGAACAGTGATTTCTCTGTTAAAGTAAAAGGCCTTGATAAGGAATTTTACAAGTGGGAA
TTGCCAGCTAAGCCAGAAGGTAAAGCAGCAGTGATTATCCTGAGCCGCAAGGGTCTTGATGCCGACGTTCAGGAGCAGGC
AACACTCGATACAGAAGAAGGTTCTATCATTATTAAGAACGAAACATTCCGCAAAAAGTAA
>gene_id_16315
ATGAGAAAGAATGTATTACTTTTGGGAGCTATGATGATGGCTTCCATGTCTCTGATGGCGCAGACCAAGGGTGGCGGCAT
CAGTCAGTCTGCTCTCCAGCAGATGGAGAAAAGCCAGCAGTCAGGTGTAGCCAACAAGGCACTCTTCAATGCGATTGCCA
ACAACAGCATTGATGACCTTGTGAAGAATCATGCCAACGAGGCCCCGGTTGATACTCATTTCAGCATCGAGACTCCTTCG
CAGAGTATTCACAACCAGAAGAGTTCGGGCCGCTGCTGGATGTTCAGCGGTTTTAACGTGCTCCGTTCCAACTTTGCTGT
CAACGACAAGCAGGGTAGAGTGGTGGAGTATTCTCAGGATTACCTCTTCTTCTATGACCAGCTGGAGAAGGCTAACCTGA
TGCTTCAGGGTGTTATCGACCTTGGCAAGAAGAGCATCGAGGATCCTCAGGTGCAGTTCTTCTTCAAGAATCCGCTCAAT
GATGGTGGTACTTTCTGTGGTGTTGCCGATTTGGCAAGCAAGTATGGTCTCGTACCAATGAGTGCCCAGCCTGAGACTTT
CTCAAGCAACAATACTTCCAAGATGAGCCGTCTCGTAAGCAGCAAGCTCCGCGAGTATGGTCTGGAACTCCGCAAGATGG
TGGCTCAGGGTAAGAAGTCGGCAGCTATCCAGGCTCGCAAGAACGAGATGCTCGGTCAGGTTTATCACATGCTGAGTCTT
ACTCTCGGCGAACCGGTAAAGGAATTTACCTATGCTTTCCGCGACAAGGACGGCAAGCAGATTGGCGAGGCAAAGAAGTA
TACTCCTAAGAGTTTCTATGAGGAAACCGTAGGCAAGGACCTGAACGGTACCTTCCTGATGGTGATGAACGACCCACGCC
GTCCTTACCACAAGACATACGAGGTAGAGTACGACCGCCACACCTACGATGGTCATAACTGGAAGTATCTGAACCTGCCT
ATGGAGGAGATTGCCCAGCTCGCCATCGCCTCTCTGAAGGATGGTCATAAGATGTATTCAAGCTATGATGTGGGCAAGCA
GCTCGACCGCAAGCGCGGCTATCTGGCACTCGACAACTTCGACTATGGAAGCCTCTTCAATACCTCATTCCCAATGAACA
AGGCTGACCGCATCGCTACTTTCGATAGCGGTTCTACTCATGCCATGACGCTGACAGCTGTAGATCTCGATGCCAATGGC
AAGCCTGTAAAGTGGAAGGTGGAGAACAGTTGGGGTGCTGACAATGGTTTTTCCGGTTGCTTCATCATGACCAACGATTG
GTTCAACGAGTACATGTTCCGTCTGGTAGTAAACAAGAAGTATGCTTCTGAGCAGCTCTTGAAGGAATTCGACCAGAAGC
CAACTATGCTGACTCCAGATGATCCTCTGTTCCAGTTGGAAGACTAA
>gene_id_23658
ATGTCAGATTTAAAGAACGTAAAGCCATTGGACGACTTCAATTGGGATGAGTTTGAGAATGGCACAAGCGCAAACGTCAG
CAAAACAGACCTCGAGAAGGCCTATGACGAAACTCTTAACAAGGTAACAGAACACCAGGTTGTAGAGGGAACAGTAATCT
CTGTAGACAAGAAAGAGGTTATCGTAAACATCGGTTACAAGAGCGATGGTATTATCCCAGCTTCTGAATTCCGTTACAAC
CCAGACCTCAAGGTAGGCGACAAGGTTGAGGTTTATGTAGAGAACCAGGAGGACGTAAAGGGCCAGTTGGTACTCTCTCA
CAAGAAGGCTCGCCTCAGCAAGTCTTGGGAGCGTGTGAATGCAGCTCTCGAGAACGAGGAAGTTATCCAGGGTTACATCA
AGTGCCGCACTAAGGGCGGTATGATCGTTGACGTTTTCGGTATCGAAGCTTTCTTGCCAGGAAGCCAGATCGACGTTCAC
CCTATACGCGACTACGACGTATTCGTAGGCAAGACAATGGAGTTCAAGGTTGTAAAGATCAACCAGGAGTTCCGCAATGT
CGTTGTATCTCACAAGGCT
>gene_id_31352
ATGATTAAAGCTATGATTTTAGCTGCTGCGGCTCTCACGATGGGCACAGCAGCTGATGCACAGACTATGATTCAGAAAAA
TGACATCAAGGTAGAAAACCACCTGATGACTCCTGAGGCTCTCTGGGCAATGGGACGTATCGGTGGCGCCGAAGCTTCGC
CTAACGGCAAGCAGGTGGTGTACCAGGTAGGTTACTACAGTGTAAAGGAAAACAAGGGTCATCAGATGCTCTTCATCATG
GATGCCAACGGCAAGAACCAGAAGGCATTGACCACCGATGCAAAGAGCGAAACAGATGCTGCCTGGATTCAGGGCGGACA
GAAGATTGCCTTCATCCGCGACGGACAGCTCTGGAGCATGAACCCTGACGGTACAGGCAGAAAGCAGCTCACCAACGACA
AGTTGGGCATCCAGGGTTTCCGCTTCTCTCCTGACGGCAAGAAGGTAATCCTCATCAAGGAACTCCCTTACCACGGAACC
ATCAAGGAGAATCCTTCTGATCTTCCATTGGCTACCGGCCGTCTCGTAACTGATATGAACTATCGCCACTGGGACCACTA
CGTAGAGAGCCTTCTCCATCCTTTCGTGGCTGATGTGGCTGAAGACGGTACCATCAATGCCGGCGAAGACATCCTGAAGG
ATGAACCATTCGAGTGCCCTATGGCTCCATTCGGTGGCATCGAGCAGCTGGCATGGAGTCCGGATTCCAAGACCATCGCC
TATCCCTGCCGTAAGAAGGAGGGCGTTCAGTATGCCATCTCTACCGACTCTGATATCTACCTATATAATATAGGTACGCG
CGAGACCAAGAACCTCTGCAAGGAGGCTGGCTATGTTGAGCCTAAGATTGATGCTACCAAGAGCATGAAGAACCAGGCTG
TCAACGCTCCTGAGAATCTGAAGAACAATCCGGGTTACGACGTAAACCCTCAGTTCTCTGCTGACGGCAAGTACATCGCT
TGGCAGAGCATGGCTCGCGATGGCTACGAGAGCGACCGCAACCGCCTCTGTGTTTACGAACTCGCTACCGGCAAGAAGAA
CTATGTATCAGAGAAGTTCGACTCTAACGTAGAGGGCTTCGTATGGAACAAGGACAACAAGAGCCTCAGCTTCATCGGCG
TATGGCACGGAACCCTGAACCTCTAT
>gene_id_91296
ATGAAGAAATTTTTGTTTGCAATGATTGCTTTTGCGGCTGTTTTATCGTTTGCCGCATGCAATGATAGTGAGACTTATAA
GGACATGCGCGATAGAGAGCTCGATTCTATCAGCTCTTTCTTGCGTAAGGAAAATATTAAGGTTATCTCCGAGGATGAGT
TCAACAGACGTTGGAAAAATAATGAAAAACTGACGGATACAGCAAAGAACAACAACGAATGGGTACTTTTCAACAGTAAC
GGTATCTACATGCAGGTGATTGACCAGGGATGTGGCGACTATATCAAGAAAGGTACATCGGTAGATGTATTGGTCCGCTT
TGATGAGTATAATCTTTCGTATGCTGCTGAAATGAGTGATAAGTGTCTCACGCTTTCAAACAAAGTTCCTGCTTATTCCT
ATTATGTAGATAAGATAAGTGTTACCAATACTTCCGGTACATTCACCGGTTCTTTCGTTGATCCTTCAACCAGTCTGATG
GCCAATACATATAATTCATCCAATTATGGCAGTGTAAGTTCTACCGTGCCTAGCGGTTGGCTCATACCATTCACCTGGAT
TAAGATAGGCAGACCGAAGACTGATGATGAACGCATCGCTCATATCCGTTTGCTCGTACCTCACTCTTACGGTACCACAT
CGGCATCGGGCAGTGTGCAGGCATGTGTCTACGACATGACCCTGCAGAAAGGAAGATAA
>gene_id_3782
ATGGAAATAGATTTCGAAAAATTAGGCGGACTGGTTCCTGCCATCATCCAAGACGCAGTTACAAAGAACGTCTTGATGCT
TGGCTTCATGAATCAGGAAGCATACGATAAGACAATAGCAACCAAAAAGGTAACATTCTGGAGCCGTTCACGCAACTGCC
TCTGGACAAAAGGTGAAACATCAGGCAACTTCCTGAATCTCGTTAGCATTCAGAACGACTGCGATAACGACCCCTTGCTG
GTTAAGGTTCCCCCTGATGGTCCAACCTGCCACAAAGGTACAGACACCTGCTGGGCAGAAGAGAATACGCTCAACCCAAT
CCTCTTCCTCTCAGAGCTTCAGGACTTCATCAACAAACGCCACGAAGAAATGCCAGAGGGAAGTTACACTACCAGTCTCT
TCAAGAAAGGCGTTAACAAAATGGCACAAAAGGTTGGAGAAGAAGCTGTTGAAACCATTATCGAAGCAACAAACGGCAAC
AACGAGAAACTCGTTTACGAGAGTTCAGACCTTCTCTATCACCTCATCGTACTGCTCACAAGCAAAGGCTTGAGAATAGA
AGATGTAGTGAAAGAACTTCAGATGCGTCACGATCCGGAATGGGATAAAAAACGCCGCGTTGCCAAGAGCAAGGGCGAAA
TGAAATAA
>gene_id_9935
ATGCGAAGAATAGTATACAATATAAGCGAAATTGAGCCATATATCAACTGGCTATACTTTTATCATGCCTGGGGATTGAG
CGGCAAACCTCGAGAGGAAAAGGAAAAACTGAAGGCTGAGGCGCTCGATATGCTCCATTCATGGGAAGGCGAATATCATA
CCTATGCCGTCTTCGGACTCTTCGAGGCGAACAGCGAGGGGGATGATATCTGGCTGGAAGGGCAGAAAGTCCGCTTCCCG
ATGCTCCGTCAGCAGCATCCGGCGGCTCAGGGAGAACCCAATCTCTGTCTGGCTGATTTCATCCGTCCTCTGGGCAGTGG
AATAACAGACCGGCTGGGTATCTTCTGCACGACGGTAGATGGCGGTCTGGAGAAGAAATATCGCTCGGACGACTACCTCA
ATATGATGGCACAGACACTCTGCGACCGGTTGGCTGAAGCCACGGCAGAAAAGTTGCACGAAGAGGTGAGACGCAGCATC
TGGGGCTATGCTCCCGGCGAGCAGCTGAGCATCGAAGACCAGCATCTGGAGCGCTATCAGGGCATCCGTCCGGCTATAGG
ATATCCTTCGTTGCCCGATACCAGTGCCAACTTCATCATCGACCAGCTCATCGATATGAGTCAGGTGGGCATCCGGCTCA
CCACAAGCGGAATGATGACGCCTCATGCCAGTGTCTCGGGGCTGATGTTTGCACATCCCAAGTCGCGGTATTTCGAACTG
GGACGGATAGGAGACGACCAGCTTCGCGACTATGCACAGCGCAAAGGAGTGCCCGTGCAGGCAATGAAAACGTATCTTCA
ATCAAGTTTGATCAAGAAATGA
>gene_id_91608
ATGGCAAACAATAAAAGTCAATTAGTGGTTGCGGCTATCGAGAACGGTACCGTAATCGACCATATACCAGCCGAAAAGAC
CTATCAGGTAGTAAATCTGCTCCAGTTGGAGAAGATGGAGACTCCTGTTACTATCGGCTACAACCTGCCAAGCAAGAAGA
TTGGCAAGAAGGGCATCATCAAGGTTGCCAACAAGTATTTTACCGATGAGGAAATCAACCGACTCTCTGTCGTTGCGCCT
AACATCGGACTAAGTATCATCAAAGACTACGAAATCGTAGAGAAGAAGACTGTCAAGACTCCTGATACGCTGAAAGGCAT
CGTAAAGTGCAACAACCCTAAGTGCATCACCAACAACGAGCCTATGCAGACCCTCTTCCATACCGTAGACAAAGTGCTCG
GTATCGTACGTTGCCACTACTGCGACAAAGAGCAGCAATTGGGCAAAGTAGAGCTCTGCAAATAA
>gene_id_91031
ATGATAGAATTATCAGAACAGAACAGTTATCAGGAGGCCAGTCTTTTCTGCTCCGATTTGAGCGAGTGGCAGGAGGGTCC
GCAGGTATTGACCTATGGAGCCATTCTCCTTTGCCGCAAGGGCAGGGCCGTGCTGAATGTGAATTATAAGGATTGGGATC
TCTATGAGGGAGCCGTCATCACCCTGTTTCCGAATGATGTGGTAGAGGTGAAGAAGGTGGAGTCTTCTGCTTCCTGCGAG
GGGGATACTTGTGCCGGAATGAATGCTTCTGCCTTCGAAGTGGAGATGCTGAAATATAATCCATCTCTGCTGCGCGAAGC
CAGTCTGCAGCTGGAACAGACGGTTTATTCAGCCCTGCGCGAGGACCGATGCCGGCAGGATTCGCCCGTGGTTACCCGTA
TCATCGACAGCATGTTTTCCCTCCTCAGACTCTATTTCGAGCAGCACGACTGTACCTGTATCTCGCAGCTGGTACTCTAT
CAGCTCAAGGCCTTCTTCATAGGGTTCCATGAATATCTGCAACGCAATCCGCAGAACTGCCCCGACGAGGTGAAATCTTA
CAGGGTGAGAGAACTCTTCAACCGCTTCATGAAGCTCATGGAACGCGATTACAAGAAATCGAGAGATGTCAACTATTATG
CCGAGCAGATGAACATCACCTCCAAGTATCTTTCGAATATCGTGAGGCAGGTAACGGGGCATACACCCAAAATCATCATC
GACCAGTATGTGGTGCTCCAGCTGAAGATGCAACTCAAGCGCTCCGCCCAGAGCATCAAGGAGATGGCATGGGAATATCA
TTTTGCTGATGCCAGCTTCTTCTGCCGCTATTTCAAGAAACATACCGGAATGACGCCGCAGCAGGTGAGAGAATAA
>gene_id_87450
ATGATAAAAGCAGCACTCTTCGATTTGGATGGCGTGGTTTTCGATACAGAATCGCAGTACTCCATCTTCTGGGGAATGAT
AGGCAGGGAGTATCATCCGGAAATGCCCGATTTCGAATATCGCATCAAAGGACAGACTCTGGTTCAGATTTACGACAAGT
ATTTCACCGATGAAGCCGTCTTCGCCCACATCGAAGGTTTTACAGGCGCAAAGGAGGAACAGGCTAAGATTACAGCCCGA
CTGGATGAGTTTGAAAAGACCATGCAGTATGAATATATTGCAGGGTTCGAAGACTTCATCAGCGACTTGAAGCAGCATGG
CGTAAAATGCGCTGTGGTAACGAGCAGCAACATTCAGAAGATGCTGAATGTTTATGAACGTCACCCGGAATTCAAGGCTT
ATTTCGACCGTGTACTGACCAGCGAGGATTTCGCCGAGAGCAAGCCTCATCCAGACTGCTATCTGAAAGGTGCAGCCTAT
TTCGGTGTGAAACCGGAGGACTGTGTAGGACTGGAAGACAGCTTTAACGGACTGAAGGCGGTGAGAGCCTCAGGAGCCTT
TACCTTAGGTCTTGCCACAACGAACAGCAGAGAAGCCATCCAGCCGCTATCCGACTATGTGATAGACGATTACAGAGGTT
TCAGCTTTGCTGACTTGCAGCGCATCGTGGAGAATGCGAAATAG
>gene_id_39059
TTGAAGAATTATTATATTTCTTCTGCAAAAGTACTGCAAAAATCTGAAAAAACAGAAAGATTTTTCAAAAAAATACTTTT
TTCCTTTGTTTTATCTATTATTTATACTATCTTTGCAAAAGATAATAAATAG
>gene_id_13654
ATGAAAAAATTTGCTTACATCCTCATTTTATTCATTACGCTGGTCTTAACATCATGTGGTGTTAGCAGTGGGCATTTCAA
GTTTGAAGGCAAATTTCTCAATATGAATCAAGGCGAGTTTTATGTATACAGTCCTGACGGGGGCTTCGAAGGCGTTGACA
CCATCAAGGTAGAAGGCGGCCGTTTCACTTTCGAAACCGAATGTAAGGAAGATTTTACCATTATGCTTGTTTTCCCTAAT
TTCTCTGAGCAGCCTATCTTCGCAAAATCGGGCAAATCAGTAGAGATCAAGGCAGATGCTTCGCACCTTAAGGAAATGGA
GGTAAGCGGAACCGAGGATAACGAACTGATGACAAAATTCCGCCAGAACATCCTGAAAGATACGCCACCTGAGGCTAAAA
AGCATGCTGAAGACTTCGTCAGAGAACATCCGAATTCTGTGTGCAGCATCTATCTGATCAGAAAATACTTCATCACTTCT
ACACAACCTGATTACCGCAAGGCGCTCTCACTCATCAATATCGTAGAGAAGGAACAGCCTAAAAACGGACAGTTGGCTAA
GATGAAGCAGTTGGCAGAAACCATGAAGAATGTAGGCACCGGTGCAACCCTGCCTTCATTTACAGCATACGATATCAACG
GAAAACTCGTTTCTAGTACAGAAATGAGCAGCGCTCCGGTTGCCGTAATCTACACCTGGGCTACCTATAACTATGACAGC
CAGGACATGCAGCGCGAACTGAAGAGCCGGCAGAAAAAATCGAACGGCAAGCTTAAGCTGATGGCTTTCTGTCTGGATGC
CAGCAAGAGCGAATGCAAGAACAACATCAAGCGCGACTCTATCGCATGCCCTATCATCTGCAACGGCGAAATGCTGGAAG
ACAAGACCTTGAAGAAGTTGGGATTGGAAAACCTTCCTGACAACATCATACTTCAAAATGGTAAAATCATCGCCCGAGGC
ATGAAAAAGCAAGAGCTTTACAATAAGCTCGACCAACTGCTAAAATAA
>gene_id_91564
ATGTTATTAGAAAAAATAGACGAACTCTTGAAAGAAGTGAGCACTTTGACTGCCCAAAACGCAGAAGAAGTAGAGCAGCT
TCGAATCAAGTATCTGAGCAAAAAGGGCGAGATTAACGCCCTTATGGCCGACTTCCGCACAGTGCCAGCCGACCAGAAAA
AAGAGGTTGGAGTAAAAATCAACGAACTGAAGAACGCAGCCCTTGAGAAGATCAACGGACTGAAGGAGCAGATGGAAGAA
GCCGAGGCATCAAGCGATGATATCGACTTGACCCGTACCGCCTACCCTGTAGCACTCGGTACCCGCCATCCACTCACCGT
AGTGAAGAATCAGATTATCGACATTTTCGCTCGCATGGGCTTTACCCTTTTCCAGGGTCCTGAGGTAGATGACGACAAGC
ACGTATTTACGATGCTCAATTTTGCTGCCGACCACCCAGCCCGCGATATGCAGGACACCTTCTTTATAGAGAAGACCAAC
TCTGACGATGTTACCAAGAATGTGCTCCTCCGCAGCCATACTTCAGGCGACGAGGCTCACTATATGGAAACTCATGAGCC
ACCTATCCGTGTGCTCTGCCCAGGCCGCGTTTACCGTAACGAGGCTATCAGCGCCCGCGCTCACTGTTTCTTCCATCAGG
TAGAAGGTCTCTATGTAGATAAGAACGTAAGTTTCACCGACCTCAAGCAGGTGCTCCTTACCTTTGCCCGTGAGATGTTT
GGTGCAGATACCAAGATTCGTCTCCGTCCTAGCTACTTCCCATTCACAGAGCCTAGTGCCGAGATGGATATCTCCTGCAA
CATCTGTGGCGGTAAGGGTTGCAACTTCTGCAAGCATACCGGATGGGTTGAGATTTTAGGTTGCGGTATGGTTGACCCTC
ATGATCTTGAGGCTTGCGGTATCGACAGCAATGTCTATACGGGTTATGCCTTCGGTATGGGTGTTGAGCGTATCACCAAC
TTGAAATATCGCGTGAGCGACCTTCGTCTCTTCTCTGAGAACGATACTCGTTTCTTGCGCGAGTTTGAGTCTGCGAAGTA
A
>gene_id_93218
ATGGCTAATTACGAAAATGAAATCAACTCGTGGCCAGTCCTGAAAAACGGACTGCACTACAAATGGCTTGTCGACTACGC
TGCATTCAGCGCCTTCGGTACTTTTGAACTCACAGCAGAGGAATGGGAAAAACGCGACCTTATCGTCAACTTTAAAGGTA
ACTCTGAGCTCACTACGGAGATGGACCATCAGGAAGCCCTGAAGAAGGCTATCGAAATGGTATCAGACAAGCTGAAGAAT
CTTTTGGGCGAAGAGGCAGCACAGTTTACCCTGGTCTGCATTCCTGCAGCTCTTGAGGCGCATACCAAGCGCCGTTTCAA
GGAGTTCAGCGAGGAGATATGCAAGGCTACGGGCATGACCAACGCCTACCCTGCCTTCAGCTACACGCATGATGTAGATG
AAGATGGCGATCCTGTAGATGAACTCCATATCGACGAGGCTTTCTTCCAGGGCAAAAAGATCATTCTCTTTGATGACATC
ATCGCATCCGGCAATTCGGTAGCCAAGTTTGCCGACCAGCTGGAAGGATATGGTGCCAAGGTTGAACTGGCGCTAGCACT
GGGAAAAAAGATTTCTGACGGATATGACCAGAAATAA
>gene_id_20582
ATGGCTAATTATTATACAGACCATCCTGAGATAGAGTTCCACTTGAATCATCCGCTTATGAAGCGTGTTGTGGACTTGAA
GGAAAGAAATTATGTAGAAAAAGACCAGTTTGAAGATGCTCCTGTCAACTACGAGGATGCCATCGAGAACTACAAGCGAT
TGCTGGATATTACCGGCGATGTAGCTGCTAACATCATCGAACCAAACTCTGAGGATGTTGACCTCGAAGGTCCACACTTG
GAGAATGGCCGCATGATCTATGCCAGCAAGACATTCGAGAACCTCGATGCTACCCGCAAGGCTGGCCTCTGGGGCTTGTC
CATGCCTCGTCGTTACGGCGGCTTGAACCTGCCTAATGCCATCTTCTCTATGGCTTCTGAAATCATTGCTGCTGCCGATG
CCGGTTTCCAGAACATCTGGTCGCTCCAGAGCTGTATCGATACACTCTATGAGTTCGGTTCTGAGGAGCAGCGCCAGAAG
TACATTCCTCGCATCTGCGCAGGCGAGACCATGAGTATGGACTTGACAGAGCCTGATGCAGGTTCTGACTTGCAGCGCGT
AATGCTGAAGGCTACACAGGATGAGGACGGCACATGGCGTCTGAACGGTGTGAAGCGTTTCATCACCAATGGTGACTCAG
ACATCCACCTGGTTCTGGCTCGTTCTGAAGAAGGCACCAAGGATGGTCGTGGTCTTTCTATGTTCATCTACGACAAGCGT
GATGGTGGCGTAACTGTTCGTCACATCGAGCACAAGTTGGGTATTCATGGTTCTCCTACCTGCGAGTTGGTTTACAAGAA
TGCCAAGGCAGAGCTTTGCGGTAACACCCGTCTCGGATTGATTAAGTACGTAATGGCTTTGATGAACGGTGCCCGTCTGG
GTATCGCAGCTCAGAGTGTAGGTGTTGAGCAGGAGGCTTACAACGAGGGCCTGGCTTATGCCAAGGAGCGTGCTCAGTTT
GGAGAGAAGATCATCAACTTCCCAGCTGTATACGACATGCTTTCAAGAATGAAGGCTAAGTTGGATGCAGGCCGTTCACT
CCTCTACTGCTGCGCTCGCTACGTAGATATCTACAAGGCTTTGGAAGACATCGCCCGCGACACTAAGCTCACTCCAGAGG
AGCGTCAGGAGATGAAAAAATACACCCGCTTGGCTGATGCATTTACTCCATTGGCTAAGGGTATGAACTCAGAGTATGCC
AACCAGAATGCATACGATGCCATCAGCATTCACGGTGGTTCTGGTTTCATCATGGAGTACAAGTGCCAGCGCCTGTTCCG
TGATGCCCGCATCTTCTCTATCTACGAGGGAACCACCCAGCTTCAGGTAGTAGCAGCTATCCGCTACATCACCAACGGCA
CTTATCTCAGCATCATCAAGGAGATGTTGGAGAATGAGGTATCAGATGACTTGAAGCCATTGAAGGAGCGTGTAGCTAAA
CTCGTAGAACTTTACGAGGCAGCCATCAACAAGGTGAAGGAAGCAAACGATCAGGCAGTTCACGACTTCCTGGCTCGCCG
TCTCTACAACATGACTGGCGACATCGTAATGTCTCTTCTCATCCTCGACGATGCTACCAAGGCACCAGAGATGTTCCAGA
AGAGTGCCAATGTTTATGTTCGCATGGCAGAGGAGGAAGTTCTCGGTCATTCAGCATACATCCAGAACTTCAAGGCAGAA
GACTTGGAGAGCTTCAAGGCATAA
>gene_id_29340
ATGACTTTAGAAGAATTCCTTTCAGAATGGAATAACGGTAGCGACCGGGTGCTTGTTCATACAAGTGGTTCTACAGGCAA
GCCCAAGCCGATGATGGTAGAGAAGAAGCGAATGCTCAACTCAGCCCGCATCACTTGTGATTTCCTGGGATTGAAACCTG
GAGACAGTGCCTTGCTCTGTATGTCGCTCGATTATATTGCAGGTAAGATGGTGGTGGTGCGGAGTATAGAGCGCCATCTC
CATCTTATTTCTGTTTGCCCAAGTGGGCATCCTTTGAAAGATGTAAATGAAGAGATTACCTTTGCTGCGATGGTCCCGAT
GCAGGTTTATAATACCCTGCAGGTTCCTGAAGAGCGGGCTCGTCTCTGCCGCATCAGGCATCTTATTATCGGTGGCGGAG
CCATAGATGAGGCTCTCGAACAGAAACTGAAGGCTCTTCCCGGCGATATTGCCATCTGGAGTACCTACGGAATGACCGAA
ACGCTCTCGCATATTGCCCTGAGAAGAATTAACGGTGCTGAGGCTAGCGAATGGTACCAGCCTTTCGATAGTGTCAGAAT
CAGTCAGACCGATGAAGGATGTCTGGTGATAGATGCTCCGCAGGTCTGTGCAGAGCCCCTGGTAACGAACGATATTGTGG
AAATAGAATCCTATATATATAATAAGGTGGGAAAACTCCGTTTTCGCATCAAAGGCAGAAAAGACAATGTGATTTGCAGC
GGAGGCATCAAGATTCAGATAGAAGAGGTTGAGGCTCTGTTGAAGCCTTATCTCGAAAAACCTTTCATGATAGCCAAGAA
GAAAGACGGGAAGTTTGGAGAGATTGCAGTCCTCCTGACGGAAGATGAGGAGATAGAAAAAATAGAGGCGACTGTTCGCC
GCCTCTTATCTGATCATAAATATTGGATTCCAAGGGAATTCCTTCATGTAGAGCATCTTCCGCTTACCGAAACCGGAAAG
CCGAAGCGTGCTATCCTTCTTTAA
>gene_id_3339
ATGAAAAAGATATTCGATATTTTTAAAATCAAGAAAGAGGAAAGAGTTTCAGCACTCGTCGCACTCATCATAGCATGTGC
CCTCAATGCCCTGACTGTCATCAAATACCACAGCCAGTTCTCGCAGATTACAGATAATTATCACAAACTCTTTGTCAAGA
CCTTCCATGTGGCAGGTTTCGACCCGCTTACCTATAGCATCGTATCTCACTGGGACACAGAATATAACGTATACCGCCAC
CCGCTGCTGGCGTTCTTCATGTATATCCCGAATCAGATAAATCAAGGATTGATGATGCTTACCGGCATCAACTGCGTTCA
GTTTGTCGTGGGAGCTATCCTGGTGTTCTGCGCCTTCTATTCCTTCATTTTCCTTTACCGTATATTCAGAGAAGTGATTG
GTACAGAGCGCTTTGATGCCAATCTACTCTCTGCCTTCTATTTCTCTTTTGCCTATGTGATGGTTTCAGCGATGGTACCC
GACCATTTCATCATGTCGATGATCATACTCCTCTGTACCCTGTATATCACAGGCGTATGCATGAAGAAAGGCAGACAGCT
TACCATCTGGCAGACTATCCTGCTCTTTGTATTTACAGCGGGCGTATCGCTCAACAATGGTCTGAAGACCTATCTTGCCG
CCCTTTTCACCAATGGCAGAAAGTTCTTCAGTATCAAATACTTCCTGATAGGAGTCATCCTTCCTGCCGCACTCATGTGN
NNNNNNNNNNNNNGCATCATGCTGCACCAGCAGAACCTTCTGGGCGATGTATTGCGCAACCGTCCGGTTATCGTGAAATA
CCAGTCTGCGGTCAATTATGTGGTAGAGACATGCATCGTTGTGCTTTTCTTACTTGGCATCCTTGCCGGAAGAAAATCAA
AGTTCCTCTGGCTCACCCTGACATTCTTCCTGATGGATACTGCCCTCCATATCGGTTTGGGCTTCGGTATCAACGAGGTA
TATATCATGACTGCCCACTATATGTATGCCCTTCCTATCGCCATCGCCTTCCTGGCGCTCAAGGCAAAAGGAAAGAACCT
GAAATGGGCCTTCAGAGGATTGATGCTCGCCATCACCCTCTATCTGTGGATAAGCAACGGATATCTGCTGGTAGACTACA
TGCTAGGATAA
>gene_id_13114
ATGAATAAGAAAAGACAGATTTTACTTTCAGCAGTGTTGGCCTCTGCTTTGGCAGCCAACGCACAGGTTACCATCAATGT
AGATGCCTCTAACCCAGGTATCAAGGTATCTCCTAACCTCTATGGTATCTTCTTCGAGGATATCAACCATGCTGCAGATG
GCGGTCTCTATGCCGAACTCATCAGCAACCGTTCTTTCGAAGACGATGACAAGAATATTCCTACCTGGAAAACTGCCGCT
CAGAAAGGTGCAAAGATCAATGCACAACTCATCAATAAGGGTTTGCTCAACAATGCACAGGGCAAGGCACTCCAATTGAC
CATCGCTGCCAAGCCTGCAGCTACAGCCTCTCTCATCAATGAGGGTTTCTGGGGAATCAACGCCGTGCAGGGCAGAACCT
ATAAACTCTCTTTCTGGGCTAAGGGTAGCTACAAGGGCGGATTGAAGGCTCGTCTCACCAATACCCAGGGCGACAAGGTG
TATGCAGAAACAGCACTCAATGCCAAGGTTGGCAAGAAGTGGACCAAATATACGGCTGAGTTAACTGCCACCGGAAACGA
CGCCAAGGCTCAGTTTGAACTCGTAGCCGACGGAAAGGGTACCATCGTTCTCGATGTAGTAAGCCTCTTCCCTCCTACTT
TCAAGAATCGCGAGAATGGCTTGCGCCCTGACCTGGCTCAGCTTCTCTATAACATCCATCCTAAGTTCGTCCGCTTCCCT
GGCGGTTGCTACGTAGAGGGACAGGAATCTCCTGAGAATGCTTTCCACTGGGAGAAGACTATCGGTCCTATCGAGGAACG
TCCGGGCCATAAGAACGTAAACTGGCGCTACCGTACCAGCGATGGTATGGGATTCGATGAGTATCTGCAGCTTGCCGAGG
ATCTGAACGCCAAGCCTCTCTATGTAGTGAATGTTGGTTTGTGGCACGGCGGCATGACTCCTGTAGACAGCATCCAGCCT
TGGATTGATGAGTGCATGAATGCCCTGGAGTATGCCAACGGTCCTGTTACCTCTAAATATGGTGCGCTCCGTGCTAAGAA
CGGTCATCCGGAACCATACAATATCGAGTATCTAGAGATTGGTAATGAGAACAACCAGCCGGATCCTGCGGCTCAGAGCG
ATCATTACTACGAGCGCTTCAAGAAGTTCAAGGATGCTGTATTGGCGAAATATCCTAAGATGCACCTCATCGGTAACGTG
GTGGCTTGGGGCGATGACAATCCTAAGTGGGAAAGCAACGAAAGCGTAGAACTCCTCGACGAGCACTACTACAGAAATCC
TGCCTGGTTTGCCGAGAACTTCAACAAGTATGATAACTACGACCGCAAGGGCAGCGAGATTTATGTAGGTGAATATGCCG
TAACCCAGGGCTTCGGCAATATGGGTTCGCTCGATGCAGCACTCGGTGAGGCAGTCTATATGATGGGCATCGAGAACAAC
TCTGACATCGTGACCATGGCATCCTACGCTCCTATCTTCGCCAACCTCAACAACCGTATGTGGGCACCGGATATGATTCA
GTATACATCAGACAAGGTATTCGGAACTCCATCTTACTACGTTCAGAACGTGATGGCAAACAACATCGGTACCCGTGTAC
TGAAGGTGAACCAGAAGAATCCATACAAATATGAGCAGACTCAGGTGAAGCCAGCTATCTGCCGTGTAGGTATGGGAACA
TGGGGCACTCAGGTTTCTTTCGAGGACAAGGGATACAGCGATGAGAACGGAAAGGCGCTGCCGATGACCTTGCAGGAGTT
GCCTACCGATATCCGTGGACAGTGGAAGGCTGAGGGTAGCCTCATCAAGCAGACCAGCAACGAAGAGAGCTGCATCCGTC
TGAACCCAGGCGAGATTACCAGCAACGGCTATATATATAAGGTACGCGCGAAAAAGGATGCTGGAAACGAAGGTTTCCTC
ATCATCTTTAACTATGTGGATAAGAACAACTACTGCTGGTTGAACCTCGGTGGCTGGAACAATACCCAGCACGGTGTGGA
GTCTATCGTGAATGGTGCCAAGAGTCAGATAGCTACTACCCCAGGCAGCATCGAGACCGGCAAGTGGTATGACATCGAGC
TGAAAGTAGTAGGCGACAGCATCTTCGCCAAGTTGGATGGCAAGGAAATATTCTCAACCAAGTTGAAGGCAAACACCCTT
CCTGGCATCTTCTCTACAGCCACACTTGATGAACAGACGGGCGAGGTAATCCTGAAGATTGCCAACACCAGCACCGAGCA
CACCACAGCGAAGATTAATCTTCAGGGCAAGGAAATCAAGAATGGCAAGCTCATCCGCCTTTCTGCCAAGAATGGTCTGG
AGGAGAACACCATCGATAATCCTACCAACATCTATCCTGTAGAAAACTACGTAACTACAGAGAAGAATGGTGCAACGGTA
GAGATTCCAGCCAGCTCGCTGAATATCATCCGTTTGAAATAA
>gene_id_88179
ATGTTCAAAAAAGCTAGATTTGTTTTAAATCTTCTGCAAAATTATAAAAAAATAGGGGAAAACCTACAATTATTTAGGGA
AATTCTGTATTTTTGCATAAAGATAAGCAATATTTTTGCATCCAGATTATTATATAATCAGGAAATGGCTCTTTCTGGAG
TATTTTTCCTGATGGTTTATGATGGATCTGGAAAGAGAAAAATGGAAAAAAATAAATAG
>gene_id_62554
ATGAAAGAACTGTTGAAACAAATAATATTTGAGCAGCAGGACAACTGCAGGCATCTTATGCAGGATGCCATCCCTCGACA
CATAGAAGAGGAATGGCTTACCACCTCGGAAATCCTTATCATAACTGGTGTAAGACGATGTGGAAAGTCGGTGTTGCTGC
AGCAACTGCGTGATAAGTTGGAGGAGAAAGATTTCTTCTTCAATTTTGACGATGAGCGTCTCGTAAACTTTAAGCTTGAA
AATTTTGCAACCTTGCAGGAATGCTTCTTTGAGCTTTTTGGTGAGCAACACACCTATTACTTTGATGAGATTCAAAACAT
TGCGGGTTGGGAAACCTTTGTGAGGCGCCTTTACAATGAAGGCAATAAGGTGGTGGTGACAGGCTCAAATGCCCGGATGC
TGAGCAAGGAGATGGGCACTCATCTCACAGGGCGTTATATCTCTGTGGAGGTTTATCCTTTCTCTTTTGCCGAATACCTG
CAGCTGGAGCATATTGAGCCTTCGCAGAAAGATTTCTATCTGATGGCGAGCCGTTCCAAACTGCTGGGTCATTTCCGTGA
TTTCTTGGAGAGGGGTGGTTTCCCGAAATATCTTCAGACGGGTTCCGTCAGTTACCTGTCCTCACTTTATGAGAGCATTA
TCTTCCGGGATGTGATGGCTCGCAATGGTCTTACAAACGACAAGGAAATTAAAGAACTTGCATTTTATCTTGCCAGCAAT
[truncated: 13,308,497 more chars]
