# Supplementary material for: Expansion of intestinal Prevotella copri correlates with enhanced susceptibility to arthritis
Source: eLife. 2013 Nov 5;2:e01202. doi: 10.7554/eLife.01202 (PMC3816614; doi:10.7554/eLife.01202)
Supplement: Figure 3—source data 1. — DOI: http://dx.doi.org/10.7554/eLife.01202.015 [file elife01202s005.zip › Figure_3/Panel_C/orfs.derep_id97.kaas_annotation]

gene_id_2
gene_id_20
gene_id_23
gene_id_28	K00243
gene_id_33
gene_id_40	K00640
gene_id_47
gene_id_60	K04759
gene_id_69
gene_id_74
gene_id_78	K00996
gene_id_118
gene_id_137
gene_id_139
gene_id_145	K03531
gene_id_146	K10875
gene_id_151
gene_id_152
gene_id_154
gene_id_165
gene_id_175
gene_id_196	K09816
gene_id_204
gene_id_205
gene_id_206
gene_id_217
gene_id_220
gene_id_225
gene_id_227
gene_id_230
gene_id_231	K01278
gene_id_233	K01870
gene_id_239
gene_id_240	K04477
gene_id_241	K01673
gene_id_243	K01537
gene_id_247	K01585
gene_id_250	K00705
gene_id_252	K03686
gene_id_253	K11754
gene_id_258	K03694
gene_id_261
gene_id_262
gene_id_263
gene_id_266
gene_id_269
gene_id_271
gene_id_272
gene_id_277
gene_id_278
gene_id_279	K03502
gene_id_286	K02621
gene_id_287
gene_id_288	K00645
gene_id_289
gene_id_290
gene_id_294
gene_id_296
gene_id_299	K02548
gene_id_300
gene_id_309	K07671
gene_id_313	K11755
gene_id_314	K09812
gene_id_318
gene_id_319
gene_id_321
gene_id_323
gene_id_328
gene_id_333	K03088
gene_id_334
gene_id_338
gene_id_340
gene_id_341
gene_id_347	K03547
gene_id_348	K03284
gene_id_349	K00789
gene_id_351
gene_id_352	K03786
gene_id_356
gene_id_360
gene_id_361	K00262
gene_id_362
gene_id_363
gene_id_364
gene_id_370	K00850
gene_id_374
gene_id_378	K02469
gene_id_381	K00648
gene_id_383	K00928
gene_id_384
gene_id_385
gene_id_387
gene_id_393	K01448
gene_id_394
gene_id_395
gene_id_397
gene_id_399
gene_id_400
gene_id_401
gene_id_408
gene_id_413
gene_id_416	K02563
gene_id_418	K06969
gene_id_421
gene_id_422	K00046
gene_id_425
gene_id_427
gene_id_430
gene_id_431	K01000
gene_id_433
gene_id_434	K00812
gene_id_435	K02601
gene_id_436
gene_id_437	K02358
gene_id_438	K01876
gene_id_446
gene_id_447
gene_id_448
gene_id_449
gene_id_450	K01858
gene_id_453
gene_id_454	K02945
gene_id_456
gene_id_457
gene_id_460	K02337
gene_id_461	K01534
gene_id_465	K16089
gene_id_468
gene_id_469
gene_id_473
gene_id_476
gene_id_477
gene_id_479
gene_id_482
gene_id_483	K03496
gene_id_487	K00075
gene_id_489
gene_id_491
gene_id_493
gene_id_495	K04077
gene_id_498
gene_id_501
gene_id_502
gene_id_503
gene_id_514	K00278
gene_id_519	K05349
gene_id_520
gene_id_521
gene_id_522	K03072
gene_id_526	K01190
gene_id_527
gene_id_533
gene_id_536
gene_id_539
gene_id_541
gene_id_542
gene_id_545
gene_id_546
gene_id_549
gene_id_550
gene_id_551
gene_id_552
gene_id_555
gene_id_558
gene_id_562
gene_id_568
gene_id_573	K01695
gene_id_580
gene_id_582	K05343
gene_id_583
gene_id_587	K00850
gene_id_588
gene_id_589	K07273
gene_id_591
gene_id_593	K03657
gene_id_594
gene_id_598	K13747
gene_id_599	K13747
gene_id_602
gene_id_611
gene_id_612
gene_id_613	K07709
gene_id_619
gene_id_621
gene_id_622
gene_id_627	K01993
gene_id_631	K00287
gene_id_632	K00599
gene_id_633
gene_id_634
gene_id_636
gene_id_637
gene_id_638
gene_id_639	K07391
gene_id_640
gene_id_643	K00945
gene_id_645
gene_id_646
gene_id_650
gene_id_651
gene_id_662
gene_id_663	K01439
gene_id_667
gene_id_670	K04066
gene_id_672
gene_id_674
gene_id_675
gene_id_676
gene_id_680
gene_id_681
gene_id_682
gene_id_684
gene_id_687
gene_id_688	K00265
gene_id_690
gene_id_691	K00974
gene_id_695
gene_id_699
gene_id_707	K01269
gene_id_708
gene_id_711
gene_id_714
gene_id_715	K02520
gene_id_716
gene_id_720	K00895
gene_id_723
gene_id_724	K03596
gene_id_728
gene_id_729
gene_id_730	K00868
gene_id_731	K01887
gene_id_732
gene_id_734
gene_id_735
gene_id_736	K09760
gene_id_743
gene_id_744	K00688
gene_id_747
gene_id_749	K03531
gene_id_751
gene_id_752
gene_id_753
gene_id_756
gene_id_757
gene_id_758
gene_id_761	K01262
gene_id_764	K01868
gene_id_765
gene_id_767
gene_id_769
gene_id_770
gene_id_772
gene_id_773	K03308
gene_id_776	K07137
gene_id_780
gene_id_783
gene_id_784
gene_id_785
gene_id_789	K00688
gene_id_792
gene_id_793
gene_id_794
gene_id_796
gene_id_799
gene_id_805
gene_id_814
gene_id_815
gene_id_818
gene_id_821
gene_id_823
gene_id_827
gene_id_829
gene_id_833
gene_id_834
gene_id_836
gene_id_838	K01277
gene_id_839	K01952
gene_id_840
gene_id_841	K00174
gene_id_845
gene_id_848
gene_id_849
gene_id_851	K06131
gene_id_856	K08659
gene_id_857
gene_id_859
gene_id_864
gene_id_865	K16643
gene_id_868
gene_id_870
gene_id_871
gene_id_872
gene_id_876	K03549
gene_id_878
gene_id_880
gene_id_881
gene_id_883	K02335
gene_id_885
gene_id_886
gene_id_890	K15635
gene_id_891	K07648
gene_id_892
gene_id_894
gene_id_898	K03496
gene_id_902
gene_id_904
gene_id_905	K07010
gene_id_906	K03718
gene_id_908
gene_id_909
gene_id_923
gene_id_927
gene_id_929
gene_id_932
gene_id_935	K01776
gene_id_940
gene_id_941
gene_id_943
gene_id_945
gene_id_946	K06217
gene_id_948
gene_id_949
gene_id_950
gene_id_952
gene_id_958
gene_id_960
gene_id_962	K06959
gene_id_964
gene_id_965
gene_id_970	K06941
gene_id_971
gene_id_975	K06158
gene_id_988	K01711
gene_id_992
gene_id_993
gene_id_995	K03737
gene_id_996	K03737
gene_id_1001
gene_id_1002
gene_id_1003
gene_id_1014
gene_id_1015
gene_id_1017	K01869
gene_id_1018	K01869
gene_id_1019	K07214
gene_id_1020
gene_id_1025
gene_id_1030	K00848
gene_id_1035
gene_id_1038
gene_id_1040
gene_id_1041
gene_id_1044
gene_id_1046
gene_id_1047
gene_id_1048
gene_id_1049	K00088
gene_id_1050	K03771
gene_id_1053
gene_id_1054
gene_id_1055
gene_id_1056	K01572
gene_id_1059
gene_id_1061
gene_id_1063
gene_id_1064	K01876
gene_id_1068	K02519
gene_id_1069
gene_id_1076
gene_id_1077	K15778
gene_id_1078
gene_id_1079	K01883
gene_id_1081
gene_id_1084
gene_id_1086
gene_id_1087
gene_id_1088
gene_id_1089	K03320
gene_id_1090	K07456
gene_id_1095	K00432
gene_id_1098
gene_id_1099
gene_id_1101	K03575
gene_id_1105
gene_id_1107
gene_id_1108
gene_id_1111
gene_id_1112	K07029
gene_id_1113
gene_id_1116	K03701
gene_id_1118
gene_id_1120
gene_id_1122
gene_id_1123	K03734
gene_id_1124	K03734
gene_id_1127
gene_id_1128
gene_id_1130	K03455
gene_id_1131	K01258
gene_id_1133	K00059
gene_id_1134
gene_id_1135
gene_id_1136
gene_id_1137
gene_id_1138
gene_id_1139
gene_id_1142
gene_id_1143
gene_id_1144
gene_id_1147
gene_id_1148	K01201
gene_id_1149
gene_id_1151
gene_id_1153
gene_id_1154	K02313
gene_id_1159
gene_id_1160
gene_id_1161	K02355
gene_id_1162
gene_id_1167
gene_id_1168
gene_id_1169
gene_id_1171
gene_id_1172	K08300
gene_id_1173	K01945
gene_id_1174	K02600
gene_id_1179
gene_id_1181
gene_id_1182	K12573
gene_id_1186	K03046
gene_id_1187	K03046
gene_id_1188	K07098
gene_id_1189
gene_id_1190
gene_id_1196	K06881
gene_id_1199
gene_id_1204
gene_id_1205	K01921
gene_id_1207	K01190
gene_id_1208
gene_id_1210
gene_id_1211
gene_id_1214
gene_id_1215
gene_id_1216
gene_id_1218
gene_id_1224
gene_id_1225
gene_id_1226
gene_id_1227
gene_id_1228
gene_id_1229
gene_id_1230
gene_id_1231	K01966
gene_id_1237
gene_id_1238
gene_id_1241
gene_id_1242
gene_id_1244	K00820
gene_id_1248	K01006
gene_id_1250
gene_id_1251	K01867
gene_id_1255	K01200
gene_id_1259
gene_id_1262
gene_id_1265	K03305
gene_id_1266	K01303
gene_id_1270
gene_id_1271
gene_id_1275
gene_id_1276
gene_id_1277	K00052
gene_id_1279	K07095
gene_id_1282
gene_id_1286
gene_id_1289
gene_id_1291	K03310
gene_id_1292	K03310
gene_id_1293
gene_id_1294
gene_id_1295
gene_id_1296
gene_id_1300
gene_id_1303
gene_id_1304	K03641
gene_id_1309
gene_id_1311
gene_id_1316
gene_id_1322
gene_id_1325
gene_id_1330	K01270
gene_id_1337
gene_id_1338
gene_id_1339
gene_id_1348
gene_id_1357	K01190
gene_id_1358	K01190
gene_id_1361
gene_id_1363
gene_id_1366
gene_id_1367
gene_id_1371
gene_id_1376
gene_id_1382
gene_id_1385
gene_id_1387	K03723
gene_id_1392	K00941
gene_id_1394
gene_id_1397	K00346
gene_id_1398	K00346
gene_id_1403
gene_id_1404	K03307
gene_id_1407	K03086
gene_id_1408
gene_id_1409
gene_id_1410	K03553
gene_id_1412	K02584
gene_id_1417	K01934
gene_id_1420	K07386
gene_id_1421	K06158
gene_id_1427
gene_id_1430
gene_id_1436
gene_id_1437
gene_id_1438	K00849
gene_id_1441
gene_id_1445
gene_id_1447
gene_id_1450
gene_id_1457	K09157
gene_id_1461
gene_id_1464
gene_id_1468
gene_id_1472
gene_id_1474	K01647
gene_id_1481
gene_id_1482
gene_id_1483
gene_id_1484	K01198
gene_id_1485
gene_id_1489
gene_id_1490
gene_id_1496	K01613
gene_id_1497
gene_id_1498
gene_id_1502
gene_id_1504
gene_id_1507
gene_id_1509	K00951
gene_id_1512
gene_id_1515	K01924
gene_id_1518
gene_id_1519	K02557
gene_id_1520
gene_id_1522	K01259
gene_id_1523
gene_id_1527
gene_id_1531
gene_id_1532
gene_id_1540	K14155
gene_id_1544
gene_id_1545
gene_id_1548	K01918
gene_id_1552	K02115
gene_id_1557	K00031
gene_id_1564
gene_id_1565
gene_id_1568	K14652
gene_id_1569
gene_id_1572
gene_id_1575
gene_id_1579
gene_id_1581	K11085
gene_id_1582	K15738
gene_id_1585	K08138
gene_id_1586	K08138
gene_id_1591	K00794
gene_id_1594
gene_id_1595	K03590
gene_id_1596
gene_id_1597
gene_id_1598
gene_id_1600
gene_id_1602
gene_id_1603
gene_id_1605
gene_id_1607
gene_id_1608	K05349
gene_id_1610
gene_id_1611
gene_id_1613
gene_id_1622
gene_id_1626
gene_id_1631	K01179
gene_id_1632
gene_id_1633
gene_id_1638
gene_id_1640
gene_id_1641
gene_id_1644
gene_id_1649
gene_id_1654	K07056
gene_id_1658
gene_id_1662
gene_id_1665
gene_id_1667	K01960
gene_id_1671
gene_id_1674	K05349
gene_id_1677
gene_id_1686
gene_id_1693
gene_id_1697	K02836
gene_id_1699
gene_id_1705	K10439
gene_id_1706
gene_id_1707
gene_id_1709
gene_id_1714	K01786
gene_id_1723	K01487
gene_id_1727	K01091
gene_id_1728
gene_id_1732
gene_id_1733
gene_id_1741
gene_id_1743	K07407
gene_id_1749	K07085
gene_id_1752	K00995
gene_id_1753
gene_id_1756	K04096
gene_id_1757
gene_id_1758
gene_id_1760
gene_id_1764
gene_id_1767	K00540
gene_id_1768	K16066
gene_id_1769	K15640
gene_id_1770	K00337
gene_id_1771	K00337
gene_id_1775
gene_id_1776
gene_id_1778
gene_id_1790
gene_id_1793
gene_id_1799
gene_id_1800	K05366
gene_id_1804
gene_id_1807
gene_id_1808	K14170
gene_id_1809
gene_id_1812	K00759
gene_id_1815
gene_id_1818	K02823
gene_id_1821	K06921
gene_id_1822
gene_id_1828	K01752
gene_id_1829	K03572
gene_id_1831	K06950
gene_id_1834
gene_id_1843
gene_id_1847
gene_id_1850	K03820
gene_id_1851
gene_id_1857	K01338
gene_id_1859	K00773
gene_id_1861	K03654
gene_id_1863	K00609
gene_id_1865
gene_id_1871	K00053
gene_id_1877
gene_id_1886
gene_id_1891
gene_id_1892
gene_id_1896
gene_id_1903	K06200
gene_id_1905	K01212
gene_id_1906
gene_id_1909
gene_id_1912	K00657
gene_id_1919
gene_id_1920
gene_id_1921	K04773
gene_id_1922
gene_id_1924	K07657
gene_id_1925	K02483
gene_id_1928
gene_id_1932
gene_id_1934
gene_id_1935
gene_id_1936	K03606
gene_id_1944	K03654
gene_id_1946
gene_id_1947
gene_id_1952	K05592
gene_id_1957
gene_id_1959
gene_id_1968	K15255
gene_id_1969	K01414
gene_id_1977
gene_id_1982	K07668
gene_id_1983
gene_id_1990
gene_id_1992	K04041
gene_id_1995
gene_id_1996
gene_id_1997
gene_id_2001	K01687
gene_id_2010
gene_id_2015	K00014
gene_id_2019	K03168
gene_id_2021
gene_id_2022	K00812
gene_id_2025	K01775
gene_id_2026
gene_id_2028
gene_id_2031	K01409
gene_id_2034
gene_id_2035
gene_id_2036
gene_id_2039
gene_id_2043
gene_id_2047
gene_id_2074
gene_id_2076
gene_id_2085	K02029
gene_id_2090
gene_id_2091
gene_id_2094	K07705
gene_id_2095
gene_id_2096
gene_id_2098
gene_id_2100
gene_id_2105
gene_id_2110
gene_id_2115	K07444
gene_id_2116
gene_id_2118
gene_id_2119
gene_id_2126
gene_id_2128
gene_id_2137
gene_id_2155	K01463
gene_id_2157
gene_id_2160
gene_id_2172	K02338
gene_id_2174	K05515
gene_id_2179
gene_id_2180	K01372
gene_id_2185
gene_id_2186
gene_id_2188
gene_id_2191	K02523
gene_id_2193
gene_id_2206
gene_id_2216
gene_id_2222
gene_id_2225
gene_id_2241
gene_id_2251	K03310
gene_id_2259	K02429
gene_id_2263
gene_id_2264
gene_id_2265
gene_id_2268
gene_id_2269
gene_id_2275
gene_id_2276
gene_id_2279	K00820
gene_id_2300
gene_id_2303
gene_id_2305
gene_id_2307
gene_id_2308
gene_id_2309
gene_id_2310
gene_id_2312
gene_id_2313
gene_id_2314	K01537
gene_id_2322	K02529
gene_id_2326
gene_id_2327
gene_id_2345
gene_id_2346
gene_id_2356
gene_id_2369
gene_id_2381
gene_id_2383
gene_id_2406
gene_id_2407
gene_id_2411
gene_id_2422	K02346
gene_id_2428	K07098
gene_id_2432
gene_id_2433	K07133
gene_id_2434
gene_id_2435
gene_id_2445
gene_id_2446
gene_id_2451
gene_id_2452
gene_id_2453	K01448
gene_id_2456
gene_id_2457
gene_id_2459
gene_id_2472
gene_id_2503
gene_id_2504
gene_id_2513
gene_id_2529
gene_id_2530
gene_id_2531
gene_id_2562
gene_id_2603
gene_id_2617
gene_id_2624
gene_id_2662
gene_id_2663
gene_id_2664	K03088
gene_id_2666	K05349
gene_id_2667
gene_id_2668
gene_id_2669
gene_id_2671
gene_id_2673
gene_id_2674	K13017
gene_id_2679
gene_id_2680	K01533
gene_id_2685
gene_id_2686
gene_id_2688	K05499
gene_id_2689	K03885
gene_id_2690
gene_id_2692	K00648
gene_id_2694	K03595
gene_id_2696
gene_id_2700
gene_id_2703
gene_id_2704
gene_id_2705
gene_id_2711	K00067
gene_id_2712
gene_id_2714	K06942
gene_id_2715
gene_id_2717	K03555
gene_id_2721
gene_id_2722	K03615
gene_id_2726
gene_id_2727
gene_id_2729
gene_id_2732
gene_id_2733
gene_id_2734
gene_id_2735
gene_id_2736
gene_id_2738
gene_id_2746
gene_id_2749	K00962
gene_id_2751	K00928
gene_id_2754	K11754
gene_id_2758
gene_id_2759	K05592
gene_id_2768
gene_id_2769
gene_id_2778
gene_id_2785
gene_id_2786
gene_id_2790	K02335
gene_id_2791	K02523
gene_id_2794	K07560
gene_id_2795	K03703
gene_id_2796
gene_id_2798
gene_id_2799
gene_id_2800
gene_id_2801	K03495
gene_id_2803
gene_id_2805
gene_id_2806	K12373
gene_id_2807
gene_id_2812
gene_id_2817	K02967
gene_id_2818	K02357
gene_id_2819	K01557
gene_id_2825
gene_id_2827	K00796
gene_id_2828	K00796
gene_id_2833	K00609
gene_id_2834
gene_id_2838
gene_id_2839	K06180
gene_id_2840
gene_id_2841
gene_id_2842
gene_id_2843
gene_id_2844
gene_id_2845
gene_id_2846
gene_id_2847
gene_id_2861	K07098
gene_id_2863	K01465
gene_id_2864	K01465
gene_id_2866
gene_id_2874
gene_id_2875
gene_id_2876	K01198
gene_id_2881
gene_id_2888	K02835
gene_id_2889	K02835
gene_id_2890
gene_id_2893
gene_id_2896
gene_id_2898
gene_id_2899
gene_id_2900
gene_id_2901
gene_id_2903
gene_id_2904
gene_id_2906
gene_id_2907	K03564
gene_id_2908	K00661
gene_id_2910
gene_id_2913
gene_id_2917
gene_id_2919
gene_id_2921	K03575
gene_id_2926	K01924
gene_id_2927	K02563
gene_id_2929
gene_id_2931
gene_id_2932
gene_id_2937
gene_id_2938	K04077
gene_id_2950	K03924
gene_id_2952
gene_id_2954
gene_id_2955
gene_id_2956
gene_id_2959	K00134
gene_id_2961	K00791
gene_id_2964	K15738
gene_id_2969	K00854
gene_id_2973
gene_id_2978
gene_id_2982	K06167
gene_id_2988
gene_id_2989	K01955
gene_id_2993	K00948
gene_id_2994
gene_id_2996	K10742
gene_id_2997
gene_id_2998
gene_id_3000
gene_id_3003	K10536
gene_id_3005
gene_id_3006	K02982
gene_id_3011
gene_id_3016	K01990
gene_id_3017
gene_id_3018
gene_id_3023
gene_id_3024
gene_id_3025	K02881
gene_id_3026
gene_id_3028
gene_id_3031
gene_id_3037	K02337
gene_id_3041	K08678
gene_id_3044	K07271
gene_id_3048	K02878
gene_id_3050
gene_id_3051
gene_id_3055
gene_id_3056
gene_id_3058
gene_id_3059
gene_id_3060
gene_id_3062
gene_id_3064	K00259
gene_id_3067
gene_id_3069
gene_id_3074
gene_id_3075	K03086
gene_id_3077
gene_id_3085
gene_id_3087
gene_id_3093
gene_id_3101	K00088
gene_id_3104
gene_id_3105
gene_id_3110
gene_id_3111	K02529
gene_id_3113	K07386
gene_id_3115
gene_id_3117	K01873
gene_id_3118
gene_id_3120	K00262
gene_id_3122
gene_id_3123	K02836
gene_id_3124
gene_id_3129	K06901
gene_id_3133
gene_id_3134	K03553
gene_id_3136	K04043
gene_id_3138
gene_id_3139	K16092
gene_id_3144	K01785
gene_id_3146	K00951
gene_id_3149	K01873
gene_id_3151
gene_id_3152
gene_id_3153
gene_id_3155
gene_id_3157
gene_id_3166
gene_id_3169	K00767
gene_id_3170
gene_id_3171	K00969
gene_id_3177	K01091
gene_id_3178	K00865
gene_id_3181	K01874
gene_id_3182	K07391
gene_id_3184
gene_id_3191
gene_id_3192	K03685
gene_id_3194	K09458
gene_id_3195
gene_id_3196
gene_id_3199	K02621
gene_id_3200
gene_id_3206
gene_id_3207
gene_id_3209
gene_id_3210
gene_id_3213	K00615
gene_id_3214	K01209
gene_id_3215	K01209
gene_id_3218
gene_id_3219
gene_id_3221	K01945
gene_id_3225	K03070
gene_id_3228	K00951
gene_id_3229
gene_id_3230
gene_id_3241
gene_id_3243
gene_id_3244	K03466
gene_id_3245
gene_id_3249
gene_id_3250	K01006
gene_id_3251
gene_id_3254	K07173
gene_id_3255	K01243
gene_id_3263
gene_id_3265	K06200
gene_id_3269
gene_id_3270
gene_id_3271	K03551
gene_id_3273	K07042
gene_id_3275
gene_id_3277
gene_id_3280
gene_id_3281	K00425
gene_id_3284
gene_id_3286
gene_id_3290	K00789
gene_id_3292
gene_id_3293
gene_id_3294	K06881
gene_id_3296
gene_id_3297	K07085
gene_id_3298
gene_id_3299	K07133
gene_id_3300
gene_id_3302
gene_id_3304	K03733
gene_id_3307	K01714
gene_id_3308	K01714
gene_id_3311	K03088
gene_id_3315	K01662
gene_id_3316
gene_id_3317	K01372
gene_id_3319
gene_id_3321	K01953
gene_id_3322	K00265
gene_id_3323	K00265
gene_id_3324
gene_id_3325
gene_id_3326
gene_id_3328
gene_id_3329
gene_id_3330
gene_id_3331	K01885
gene_id_3333
gene_id_3335	K03596
gene_id_3336	K03596
gene_id_3337
gene_id_3338
gene_id_3339
gene_id_3340
gene_id_3341
gene_id_3342
gene_id_3350
gene_id_3352
gene_id_3361	K01409
gene_id_3362
gene_id_3363
gene_id_3366
gene_id_3367	K01179
gene_id_3368
gene_id_3369
gene_id_3373	K07648
gene_id_3377
gene_id_3379	K03321
gene_id_3381	K07444
gene_id_3382
gene_id_3383
gene_id_3385	K00812
gene_id_3386	K09808
gene_id_3387	K00820
gene_id_3390	K01190
gene_id_3394
gene_id_3395
gene_id_3397	K01153
gene_id_3400
gene_id_3401	K07404
gene_id_3402	K06921
gene_id_3403	K03118
gene_id_3404
gene_id_3405
gene_id_3406
gene_id_3407
gene_id_3408
gene_id_3409
gene_id_3410
gene_id_3411
gene_id_3412
gene_id_3413
gene_id_3420
gene_id_3422	K07126
gene_id_3426	K02536
gene_id_3427
gene_id_3428
gene_id_3429	K02519
gene_id_3437
gene_id_3439
gene_id_3440	K01868
gene_id_3444
gene_id_3445	K03613
gene_id_3446	K03617
gene_id_3447
gene_id_3453
gene_id_3456
gene_id_3457
gene_id_3458	K01869
gene_id_3460
gene_id_3461
gene_id_3464
gene_id_3467
gene_id_3469
gene_id_3472
gene_id_3476	K08289
gene_id_3477	K05366
gene_id_3478
gene_id_3480	K01890
gene_id_3481
gene_id_3488	K03046
gene_id_3494
gene_id_3495
gene_id_3499
gene_id_3510	K07568
gene_id_3512
gene_id_3513
gene_id_3515	K06207
gene_id_3519	K00548
gene_id_3521
gene_id_3523	K01870
gene_id_3525	K01585
gene_id_3527
gene_id_3529	K03695
gene_id_3530	K03695
gene_id_3531	K03695
gene_id_3534
gene_id_3535
gene_id_3536
gene_id_3537
gene_id_3538
gene_id_3540
gene_id_3544
gene_id_3545
gene_id_3546	K01755
gene_id_3547
gene_id_3548
gene_id_3550
gene_id_3553	K02470
gene_id_3556
gene_id_3557
gene_id_3558
gene_id_3559
gene_id_3566
gene_id_3567	K11921
gene_id_3569
gene_id_3578
gene_id_3579
gene_id_3581
gene_id_3582	K00059
gene_id_3583
gene_id_3585
gene_id_3586
gene_id_3591	K02529
gene_id_3592	K00874
gene_id_3598
gene_id_3599
gene_id_3604
gene_id_3607
gene_id_3611	K06941
gene_id_3612	K07133
gene_id_3613
gene_id_3615
gene_id_3616
gene_id_3617
gene_id_3625
gene_id_3626	K01735
gene_id_3627
gene_id_3628
gene_id_3630
gene_id_3631	K02316
gene_id_3635
gene_id_3636
gene_id_3637
gene_id_3638
gene_id_3639	K02355
gene_id_3640
gene_id_3642
gene_id_3645
gene_id_3648
gene_id_3650	K00266
gene_id_3651
gene_id_3652	K03070
gene_id_3653	K03070
gene_id_3657
gene_id_3658
gene_id_3662
gene_id_3663
gene_id_3664
gene_id_3665
gene_id_3670
gene_id_3672
gene_id_3674
gene_id_3676	K00040
gene_id_3678	K03282
gene_id_3680	K03737
gene_id_3681	K03737
gene_id_3685
gene_id_3690	K00338
gene_id_3691	K00337
gene_id_3692	K13378
gene_id_3693	K00331
gene_id_3694	K00330
gene_id_3695
gene_id_3698
gene_id_3699
gene_id_3703
gene_id_3707
gene_id_3711
gene_id_3712
gene_id_3715
gene_id_3720	K02337
gene_id_3721	K01881
gene_id_3725	K01915
gene_id_3727
gene_id_3728
gene_id_3730
gene_id_3732	K00931
gene_id_3736	K03327
gene_id_3737	K01362
gene_id_3738
gene_id_3741	K01278
gene_id_3743
gene_id_3744
gene_id_3748	K13787
gene_id_3749
gene_id_3750
gene_id_3752	K01791
gene_id_3754	K12733
gene_id_3757	K02003
gene_id_3760
gene_id_3761	K03292
gene_id_3762
gene_id_3764
gene_id_3768
gene_id_3769
gene_id_3771
gene_id_3773	K09013
gene_id_3775
gene_id_3777
gene_id_3782	K11755
gene_id_3785	K01866
gene_id_3786
gene_id_3792
gene_id_3796
gene_id_3799
gene_id_3803	K00974
gene_id_3804
gene_id_3805	K03585
gene_id_3812	K15849
gene_id_3813	K13057
gene_id_3814
gene_id_3815
gene_id_3817
gene_id_3824
gene_id_3825	K07133
gene_id_3827	K01938
gene_id_3828	K09765
gene_id_3833	K00540
gene_id_3839	K00790
gene_id_3840
gene_id_3842
gene_id_3843
gene_id_3852	K01858
gene_id_3854
gene_id_3855	K02346
gene_id_3862
gene_id_3864	K01673
gene_id_3866	K02230
gene_id_3869	K04567
gene_id_3870
gene_id_3871	K00057
gene_id_3874	K12573
gene_id_3876	K09686
gene_id_3885
gene_id_3886	K01176
gene_id_3887
gene_id_3889	K00297
gene_id_3890	K08138
gene_id_3892
gene_id_3893
gene_id_3894
gene_id_3896
gene_id_3897
gene_id_3900
gene_id_3901
gene_id_3902
gene_id_3904	K00936
gene_id_3907
gene_id_3910	K00378
gene_id_3911
gene_id_3913	K06950
gene_id_3914	K06950
gene_id_3916
gene_id_3917
gene_id_3919
gene_id_3922	K01966
gene_id_3923
gene_id_3928
gene_id_3934	K11753
gene_id_3935
gene_id_3937
gene_id_3939
gene_id_3941
gene_id_3942
gene_id_3943
gene_id_3952
gene_id_3953
gene_id_3954
gene_id_3956
gene_id_3957
gene_id_3960	K03814
gene_id_3962	K01893
gene_id_3963
gene_id_3968
gene_id_3969
gene_id_3970	K08681
gene_id_3971
gene_id_3972
gene_id_3973	K01929
gene_id_3974	K00012
gene_id_3975
gene_id_3977	K01803
gene_id_3979	K06217
gene_id_3981	K00566
gene_id_3985	K00831
gene_id_3987
gene_id_3988
gene_id_3989
gene_id_3991
gene_id_3994
gene_id_3995
gene_id_3997
gene_id_3998	K03773
gene_id_3999
gene_id_4000	K03773
gene_id_4003
gene_id_4007
gene_id_4008
gene_id_4012	K03654
gene_id_4014	K00053
gene_id_4015	K00053
gene_id_4019
gene_id_4021	K01270
gene_id_4024
gene_id_4025
gene_id_4026	K03320
gene_id_4029
gene_id_4030	K00700
gene_id_4031	K00700
gene_id_4032	K00700
gene_id_4035	K05592
gene_id_4040
gene_id_4043
gene_id_4044
gene_id_4051
gene_id_4052
gene_id_4053
gene_id_4062
gene_id_4065	K00895
gene_id_4068
gene_id_4069	K00688
gene_id_4070
gene_id_4072	K03215
gene_id_4073
gene_id_4074
gene_id_4076
gene_id_4077	K00239
gene_id_4078
gene_id_4079	K06131
gene_id_4084	K07668
gene_id_4085
gene_id_4089
gene_id_4091
gene_id_4093	K02230
gene_id_4094	K14155
gene_id_4095
gene_id_4096	K15255
gene_id_4097	K03040
gene_id_4100	K00029
gene_id_4102
gene_id_4103
gene_id_4105	K06287
gene_id_4108
gene_id_4109
gene_id_4112
gene_id_4115	K02884
gene_id_4116
gene_id_4117
gene_id_4118
gene_id_4119	K06113
gene_id_4120
gene_id_4122	K05349
gene_id_4123
gene_id_4124	K06041
gene_id_4132
gene_id_4135	K10773
gene_id_4136	K01736
gene_id_4137
gene_id_4140	K00773
gene_id_4144	K00639
gene_id_4147	K00991
gene_id_4148	K03152
gene_id_4149
gene_id_4152
gene_id_4155
gene_id_4159
gene_id_4164	K03701
gene_id_4165	K03701
gene_id_4167	K03798
gene_id_4170	K00651
gene_id_4172
gene_id_4174	K07133
gene_id_4175
gene_id_4180	K02429
gene_id_4182	K01624
gene_id_4183
gene_id_4184
gene_id_4185
gene_id_4186
gene_id_4189	K03296
gene_id_4190	K03296
gene_id_4193
gene_id_4194
gene_id_4195
gene_id_4196
gene_id_4197	K07652
gene_id_4198	K03168
gene_id_4199	K03168
gene_id_4205	K02337
gene_id_4206	K01613
gene_id_4210
gene_id_4211
gene_id_4212
gene_id_4213
gene_id_4214
gene_id_4220	K01647
gene_id_4222
gene_id_4225
gene_id_4227
gene_id_4231
gene_id_4232	K03654
gene_id_4233
gene_id_4240
gene_id_4242	K01190
gene_id_4248
gene_id_4249	K06891
gene_id_4250
gene_id_4255
gene_id_4260
gene_id_4261
gene_id_4266	K09157
gene_id_4271
gene_id_4272
gene_id_4277
gene_id_4279	K03043
gene_id_4280	K03043
gene_id_4282
gene_id_4283	K01897
gene_id_4287
gene_id_4288
gene_id_4291
gene_id_4293
gene_id_4297
gene_id_4298
gene_id_4302	K07658
gene_id_4303
gene_id_4304
gene_id_4306	K00800
gene_id_4309	K04765
gene_id_4311	K07124
gene_id_4312
gene_id_4314
gene_id_4320	K07478
gene_id_4321
gene_id_4324	K03701
gene_id_4325
gene_id_4327
gene_id_4330
gene_id_4335
gene_id_4336	K07056
gene_id_4339	K00343
gene_id_4341	K00208
gene_id_4344	K00265
gene_id_4352
gene_id_4360
gene_id_4361
gene_id_4362
gene_id_4366
gene_id_4367
gene_id_4369
gene_id_4373
gene_id_4376
gene_id_4377
gene_id_4379
gene_id_4381	K00040
gene_id_4382	K09760
gene_id_4384
gene_id_4385
gene_id_4387	K01951
gene_id_4388	K03593
gene_id_4389
gene_id_4391
gene_id_4392	K03929
gene_id_4402
gene_id_4407
gene_id_4409	K01190
gene_id_4410
gene_id_4411
gene_id_4414
gene_id_4417	K05366
gene_id_4421
gene_id_4422
gene_id_4424
gene_id_4425
gene_id_4426
gene_id_4428
gene_id_4430	K02438
gene_id_4431	K01200
gene_id_4432
gene_id_4434
gene_id_4436
gene_id_4438
gene_id_4439
gene_id_4440
gene_id_4441
gene_id_4443
gene_id_4446	K14487
gene_id_4448	K00946
gene_id_4452	K01159
gene_id_4456
gene_id_4460
gene_id_4468
gene_id_4469
gene_id_4470
gene_id_4471	K14652
gene_id_4472	K14652
gene_id_4478
gene_id_4483	K06001
gene_id_4485
gene_id_4486
gene_id_4487
gene_id_4489
gene_id_4492	K03629
gene_id_4494
gene_id_4496
gene_id_4497
gene_id_4500	K01696
gene_id_4501
gene_id_4504
gene_id_4506
gene_id_4511
gene_id_4514	K09816
gene_id_4515
gene_id_4518	K01754
gene_id_4522
gene_id_4527
gene_id_4528
gene_id_4532	K00527
gene_id_4535	K00721
gene_id_4537	K03773
gene_id_4540
gene_id_4541	K00927
gene_id_4543	K03650
gene_id_4545	K03784
gene_id_4549	K06959
gene_id_4550	K03076
gene_id_4560
gene_id_4561
gene_id_4563
gene_id_4566	K08156
gene_id_4570	K01956
gene_id_4573
gene_id_4575
gene_id_4578
gene_id_4582	K01657
gene_id_4584	K00845
gene_id_4588
gene_id_4598
gene_id_4602	K03572
gene_id_4604	K00337
gene_id_4605	K00337
gene_id_4606
gene_id_4607
gene_id_4609	K00346
gene_id_4611	K00656
gene_id_4612
gene_id_4613	K00656
gene_id_4614
gene_id_4618	K05349
gene_id_4627
gene_id_4636	K03696
gene_id_4637	K03696
gene_id_4639	K01190
gene_id_4646
gene_id_4647
gene_id_4648
gene_id_4653
gene_id_4656	K00013
gene_id_4660
gene_id_4661
gene_id_4664
gene_id_4665
gene_id_4666	K09607
gene_id_4671
gene_id_4676	K16643
gene_id_4685	K07011
gene_id_4691
gene_id_4701
gene_id_4710	K01681
gene_id_4711	K01681
gene_id_4714
gene_id_4716
gene_id_4717	K06949
gene_id_4718
gene_id_4727
gene_id_4732	K00266
gene_id_4734	K03217
gene_id_4739
gene_id_4740
gene_id_4741
gene_id_4742
gene_id_4745	K03811
gene_id_4746	K02313
gene_id_4748	K01448
gene_id_4751
gene_id_4759
gene_id_4760	K01091
gene_id_4766
gene_id_4770	K00912
gene_id_4779
gene_id_4780
gene_id_4782
gene_id_4783
gene_id_4785
gene_id_4786
gene_id_4789
gene_id_4792	K03544
gene_id_4795
gene_id_4796
gene_id_4801
gene_id_4809	K06374
gene_id_4810
gene_id_4814	K01417
gene_id_4816	K00971
gene_id_4818
gene_id_4823
gene_id_4826	K03574
gene_id_4828
gene_id_4830
gene_id_4832
gene_id_4840
gene_id_4847	K03110
gene_id_4851	K08399
gene_id_4868
gene_id_4869
gene_id_4883
gene_id_4884	K00031
gene_id_4888
gene_id_4918
gene_id_4921
gene_id_4938
gene_id_4954
gene_id_4956	K03046
gene_id_4971	K01870
gene_id_4978
gene_id_4986
gene_id_4992
gene_id_4998
gene_id_5025
gene_id_5028
gene_id_5029
gene_id_5030
gene_id_5050
gene_id_5058
gene_id_5062
gene_id_5072
gene_id_5092	K01362
gene_id_5100	K07636
gene_id_5110
gene_id_5115
gene_id_5120
gene_id_5127
gene_id_5178
gene_id_5181
gene_id_5192
gene_id_5194
gene_id_5196
gene_id_5197	K01929
gene_id_5268	K10206
gene_id_5282
gene_id_5289	K00266
gene_id_5294	K06158
gene_id_5311	K06020
gene_id_5353	K01955
gene_id_5368
gene_id_5370
gene_id_5377
gene_id_5378
gene_id_5379
gene_id_5384
gene_id_5392
gene_id_5397
gene_id_5406	K07114
gene_id_5415
gene_id_5422
gene_id_5438
gene_id_5442
gene_id_5443
gene_id_5450
gene_id_5466	K09903
gene_id_5467	K03524
gene_id_5476
gene_id_5477
gene_id_5479
gene_id_5480
gene_id_5481	K00937
gene_id_5487
gene_id_5497	K03606
gene_id_5503	K01929
gene_id_5504
gene_id_5505
gene_id_5515	K02340
gene_id_5519
gene_id_5522	K07259
gene_id_5526
gene_id_5528
gene_id_5529
gene_id_5530
gene_id_5531
gene_id_5532
gene_id_5533
gene_id_5534
gene_id_5535
gene_id_5536
gene_id_5537
gene_id_5538
gene_id_5539	K03630
gene_id_5545
gene_id_5550	K07444
gene_id_5567
gene_id_5571
gene_id_5579
gene_id_5584
gene_id_5587
gene_id_5597
gene_id_5602
gene_id_5606	K08218
gene_id_5607
gene_id_5609	K07005
gene_id_5610
gene_id_5611
gene_id_5612
gene_id_5613
gene_id_5614	K03086
gene_id_5615
gene_id_5616
gene_id_5617
gene_id_5618	K02230
gene_id_5625
gene_id_5641	K01858
gene_id_5642	K03402
gene_id_5644	K01940
gene_id_5650
gene_id_5651
gene_id_5652
gene_id_5654
gene_id_5659
gene_id_5662	K02992
gene_id_5664	K01703
gene_id_5665
gene_id_5667
gene_id_5671	K02313
gene_id_5675
gene_id_5677	K08191
gene_id_5680	K14390
gene_id_5685
gene_id_5686
gene_id_5687
gene_id_5688	K05521
gene_id_5690
gene_id_5691
gene_id_5695
gene_id_5700
gene_id_5710	K07648
gene_id_5712	K01874
gene_id_5713	K01874
gene_id_5721
gene_id_5724	K11752
gene_id_5733
gene_id_5737	K01610
gene_id_5747	K03587
gene_id_5759
gene_id_5760
gene_id_5761
gene_id_5764
gene_id_5765
gene_id_5768
gene_id_5769
gene_id_5789
gene_id_5791
gene_id_5792
gene_id_5801	K00951
gene_id_5804
gene_id_5806	K16089
gene_id_5814	K00962
gene_id_5815	K00962
gene_id_5817
gene_id_5822	K00134
gene_id_5830
gene_id_5832
gene_id_5833
gene_id_5834
gene_id_5835	K06223
gene_id_5836
gene_id_5837
gene_id_5838	K07319
gene_id_5839	K07319
gene_id_5843
gene_id_5845
gene_id_5846
gene_id_5847
gene_id_5848
gene_id_5851
gene_id_5876
gene_id_5880
gene_id_5881
gene_id_5884
gene_id_5887
gene_id_5890
gene_id_5891
gene_id_5894	K01534
gene_id_5895
gene_id_5903
gene_id_5906
gene_id_5908	K00677
gene_id_5909	K00677
gene_id_5911
gene_id_5912
gene_id_5915
gene_id_5922
gene_id_5926
gene_id_5927
gene_id_5928
gene_id_5929
gene_id_5930
gene_id_5931
gene_id_5932	K00796
gene_id_5933
gene_id_5934
gene_id_5935
gene_id_5936
gene_id_5937
gene_id_5938
gene_id_5939
gene_id_5940	K03733
gene_id_5941
gene_id_5951	K02890
gene_id_5954	K00290
gene_id_5955	K00290
gene_id_5956
gene_id_5958	K03654
gene_id_5959
gene_id_5960
gene_id_5961	K01662
gene_id_5967	K03324
gene_id_5968	K12573
gene_id_5975
gene_id_5982
gene_id_5985
gene_id_5988
gene_id_5991
gene_id_5994
gene_id_5997	K06147
gene_id_6016
gene_id_6017
gene_id_6023	K09955
gene_id_6030
gene_id_6032	K01873
gene_id_6033	K00262
gene_id_6036
gene_id_6039
gene_id_6045	K01883
gene_id_6056
gene_id_6065
gene_id_6066
gene_id_6072
gene_id_6073
gene_id_6078	K01282
gene_id_6080	K03086
gene_id_6083	K01081
gene_id_6084	K11751
gene_id_6099
gene_id_6101
gene_id_6102	K01804
gene_id_6104	K02863
gene_id_6106	K02523
gene_id_6110
gene_id_6116
gene_id_6123
gene_id_6126
gene_id_6132
gene_id_6137
gene_id_6138
gene_id_6140	K00351
gene_id_6141	K00350
gene_id_6157	K00991
gene_id_6158
gene_id_6168
gene_id_6175
gene_id_6184	K16087
gene_id_6200	K09825
gene_id_6203
gene_id_6207	K03327
gene_id_6212
gene_id_6214
gene_id_6215
gene_id_6216
gene_id_6217
gene_id_6218
gene_id_6219
gene_id_6220
gene_id_6221
gene_id_6222
gene_id_6223
gene_id_6224
gene_id_6225
gene_id_6226
gene_id_6227
gene_id_6228
gene_id_6229
gene_id_6230
gene_id_6231
gene_id_6232
gene_id_6233	K01447
gene_id_6234
gene_id_6235
gene_id_6236
gene_id_6237
gene_id_6238
gene_id_6239
gene_id_6240
gene_id_6241
gene_id_6242
gene_id_6243
gene_id_6244
gene_id_6245	K07455
gene_id_6246
gene_id_6247
gene_id_6248
gene_id_6249
gene_id_6250
gene_id_6251
gene_id_6252
gene_id_6253
gene_id_6254
gene_id_6255
gene_id_6256
gene_id_6257
gene_id_6262
gene_id_6265	K06901
gene_id_6266	K06901
gene_id_6274	K00817
gene_id_6275
gene_id_6279
gene_id_6281
gene_id_6282
gene_id_6283
gene_id_6290	K00656
gene_id_6300
gene_id_6307
gene_id_6314
gene_id_6315
gene_id_6322	K01740
gene_id_6324
gene_id_6335
gene_id_6336
gene_id_6349
gene_id_6356
gene_id_6358
gene_id_6367	K00286
gene_id_6370	K02986
gene_id_6371	K03040
gene_id_6373
gene_id_6377
gene_id_6380
gene_id_6381
gene_id_6390	K02959
gene_id_6392
gene_id_6406	K02563
gene_id_6418
gene_id_6422
gene_id_6425
gene_id_6445	K03775
gene_id_6449
gene_id_6450	K01270
gene_id_6455
gene_id_6457	K00784
gene_id_6458
gene_id_6460
gene_id_6472
gene_id_6473
gene_id_6477
gene_id_6481
gene_id_6483
gene_id_6484
gene_id_6485
gene_id_6487
gene_id_6488	K01885
gene_id_6490
gene_id_6497	K01006
gene_id_6498
gene_id_6499
gene_id_6500
gene_id_6503
gene_id_6520	K01955
gene_id_6525
gene_id_6536
gene_id_6540	K07636
gene_id_6541	K02483
gene_id_6549	K03718
gene_id_6561
gene_id_6566	K00265
gene_id_6571	K15255
gene_id_6579	K08300
gene_id_6580
gene_id_6590
gene_id_6600
gene_id_6601
gene_id_6602	K01737
gene_id_6604	K00384
gene_id_6605
gene_id_6610
gene_id_6615
gene_id_6618
gene_id_6621
gene_id_6622
gene_id_6626	K05540
gene_id_6627	K07042
gene_id_6630	K03086
gene_id_6632	K03582
gene_id_6638
gene_id_6647
gene_id_6651
gene_id_6657
gene_id_6664
gene_id_6667
gene_id_6682	K07133
gene_id_6691
gene_id_6703
gene_id_6706	K03501
gene_id_6726
gene_id_6727	K01190
gene_id_6736	K01814
gene_id_6745
gene_id_6756
gene_id_6761	K03426
gene_id_6775	K15738
gene_id_6788	K07636
gene_id_6793	K05349
gene_id_6794	K05349
gene_id_6804
gene_id_6805
gene_id_6806
gene_id_6808
gene_id_6810
gene_id_6817	K01000
gene_id_6818
gene_id_6823	K02519
gene_id_6826
gene_id_6828	K01945
gene_id_6829
gene_id_6836
gene_id_6843
gene_id_6844
gene_id_6850	K01892
gene_id_6853	K01890
gene_id_6854	K01890
gene_id_6856	K02838
gene_id_6859	K01270
gene_id_6863
gene_id_6870
gene_id_6874
gene_id_6882	K03696
gene_id_6884	K01735
gene_id_6887	K03111
gene_id_6895	K01685
gene_id_6903
gene_id_6906	K03671
gene_id_6911
gene_id_6913	K02479
gene_id_6925	K11069
gene_id_6928
gene_id_6940
gene_id_6941	K04567
gene_id_6953
gene_id_6959
gene_id_6961
gene_id_6962	K03496
gene_id_6963
gene_id_6964	K07098
gene_id_6965
gene_id_6967	K07507
gene_id_6984
gene_id_6988	K04096
gene_id_6989
gene_id_6990	K07107
gene_id_6991	K09458
gene_id_6993	K01897
gene_id_6997
gene_id_6998	K07106
gene_id_6999
gene_id_7008
gene_id_7009
gene_id_7010
gene_id_7015	K01955
gene_id_7033
gene_id_7039
gene_id_7044
gene_id_7046
gene_id_7048	K13787
gene_id_7057
gene_id_7060	K01465
gene_id_7071
gene_id_7078	K00342
gene_id_7080
gene_id_7087
gene_id_7089	K00426
gene_id_7093	K03088
gene_id_7096	K00265
gene_id_7097	K00265
gene_id_7100
gene_id_7104	K16692
gene_id_7109
gene_id_7111
gene_id_7116
gene_id_7127
gene_id_7128
gene_id_7132
gene_id_7133
gene_id_7134
gene_id_7135
gene_id_7136
gene_id_7137
gene_id_7138
gene_id_7139
gene_id_7152	K02341
gene_id_7155	K05837
gene_id_7172
gene_id_7173
gene_id_7174	K01869
gene_id_7178	K06921
gene_id_7187
gene_id_7189
gene_id_7190
gene_id_7191
gene_id_7192
gene_id_7193
gene_id_7194
gene_id_7195
gene_id_7196
gene_id_7197
gene_id_7198
gene_id_7199
gene_id_7200
gene_id_7201	K15050
gene_id_7206
gene_id_7207
gene_id_7213	K01338
gene_id_7222	K02426
gene_id_7225	K02996
gene_id_7226	K02967
gene_id_7229	K01875
gene_id_7233
gene_id_7249
gene_id_7251
gene_id_7265
gene_id_7268	K05349
gene_id_7270
gene_id_7275
gene_id_7276
gene_id_7277
gene_id_7279
gene_id_7283
gene_id_7286
gene_id_7297
gene_id_7301
gene_id_7304
gene_id_7312
gene_id_7319
gene_id_7321
gene_id_7325
gene_id_7326
gene_id_7342
gene_id_7347
gene_id_7349
gene_id_7353
gene_id_7364
gene_id_7365
gene_id_7366
gene_id_7367
gene_id_7370
gene_id_7386
gene_id_7387
gene_id_7388
gene_id_7393
gene_id_7396
gene_id_7397
gene_id_7404
gene_id_7412
gene_id_7414	K06119
gene_id_7415
gene_id_7416
gene_id_7417
gene_id_7418	K00745
gene_id_7419
gene_id_7420
gene_id_7421	K03328
gene_id_7422	K09809
gene_id_7423
gene_id_7424	K01710
gene_id_7425	K00991
gene_id_7426
gene_id_7455
gene_id_7457
gene_id_7461
gene_id_7463
gene_id_7479	K03548
gene_id_7483
gene_id_7484
gene_id_7493	K01153
gene_id_7494	K01154
gene_id_7495	K03427
gene_id_7496
gene_id_7503
gene_id_7506
gene_id_7507
gene_id_7508
gene_id_7509	K12997
gene_id_7510	K00712
gene_id_7511
gene_id_7512
gene_id_7513
gene_id_7519	K02551
gene_id_7521
gene_id_7533	K01489
gene_id_7538
gene_id_7540
gene_id_7542	K00852
gene_id_7548
gene_id_7580	K03686
gene_id_7596
gene_id_7600
gene_id_7618	K01262
gene_id_7629
gene_id_7634
gene_id_7636
gene_id_7637
gene_id_7638
gene_id_7639
gene_id_7640
gene_id_7642
gene_id_7645
gene_id_7647
gene_id_7653
gene_id_7655
gene_id_7658	K01815
gene_id_7669
gene_id_7672
gene_id_7673	K01154
gene_id_7674
gene_id_7682	K03743
gene_id_7693
gene_id_7699
gene_id_7701	K00145
gene_id_7709
gene_id_7710	K06223
gene_id_7711
gene_id_7721	K06187
gene_id_7727
gene_id_7732
gene_id_7733
gene_id_7735
gene_id_7736
gene_id_7738
gene_id_7742
gene_id_7748
gene_id_7750
gene_id_7769
gene_id_7773
gene_id_7776	K00349
gene_id_7779
gene_id_7803
gene_id_7804
gene_id_7810
gene_id_7811
gene_id_7817	K06373
gene_id_7818
gene_id_7834
gene_id_7840
gene_id_7843
gene_id_7846
gene_id_7848
gene_id_7870
gene_id_7871
gene_id_7874	K03310
gene_id_7877
gene_id_7883
gene_id_7890
gene_id_7895
gene_id_7924	K01155
gene_id_7928
gene_id_7951
gene_id_7986	K03526
gene_id_7990
gene_id_7991
gene_id_7999
gene_id_8004	K07007
gene_id_8016
gene_id_8023	K01738
gene_id_8037	K03771
gene_id_8047
gene_id_8051
gene_id_8054
gene_id_8080
gene_id_8105
gene_id_8111
gene_id_8120
gene_id_8141
gene_id_8144
gene_id_8166
gene_id_8167
gene_id_8183
gene_id_8195	K07678
gene_id_8200
gene_id_8202	K02015
gene_id_8207
gene_id_8213
gene_id_8216
gene_id_8224
gene_id_8227
gene_id_8228
gene_id_8233
gene_id_8245
gene_id_8247
gene_id_8248
gene_id_8249
gene_id_8250
gene_id_8251
gene_id_8252
gene_id_8253
gene_id_8263	K03703
gene_id_8265	K05592
gene_id_8273	K00239
gene_id_8279
gene_id_8284
gene_id_8286
gene_id_8287
gene_id_8296
gene_id_8297
gene_id_8298
gene_id_8301
gene_id_8303
gene_id_8304
gene_id_8326
gene_id_8338	K03575
gene_id_8340
gene_id_8343	K03671
gene_id_8344	K01689
gene_id_8346
gene_id_8350
gene_id_8352
gene_id_8359	K00859
gene_id_8363	K02529
gene_id_8372
gene_id_8380
gene_id_8390
gene_id_8393
gene_id_8394	K06113
gene_id_8404
gene_id_8405	K02114
gene_id_8407	K02112
gene_id_8413	K15923
gene_id_8417
gene_id_8424
gene_id_8427
gene_id_8433	K03522
gene_id_8441
gene_id_8444	K03305
gene_id_8451	K03702
gene_id_8452
gene_id_8456
gene_id_8458
gene_id_8471
gene_id_8472
gene_id_8473
gene_id_8474
gene_id_8475
gene_id_8481
gene_id_8484	K00954
gene_id_8485	K03551
gene_id_8493
gene_id_8494
gene_id_8498
gene_id_8500
gene_id_8508	K06167
gene_id_8519
gene_id_8525
gene_id_8526
gene_id_8540
gene_id_8544	K07668
gene_id_8550
gene_id_8557	K00764
gene_id_8559
gene_id_8560
gene_id_8563
gene_id_8570
gene_id_8574
gene_id_8582
gene_id_8584
gene_id_8585
gene_id_8586
gene_id_8587
gene_id_8588
gene_id_8599	K01890
gene_id_8605
gene_id_8606
gene_id_8607
gene_id_8608
gene_id_8609
gene_id_8610
gene_id_8611
gene_id_8612
gene_id_8613
gene_id_8614	K01238
gene_id_8615
gene_id_8616
gene_id_8622
gene_id_8629	K00078
gene_id_8631
gene_id_8632
gene_id_8633
gene_id_8637	K02342
gene_id_8640
gene_id_8644	K00764
gene_id_8649
gene_id_8653
gene_id_8666
gene_id_8677	K02500
gene_id_8680
gene_id_8681	K01687
gene_id_8689
gene_id_8691
gene_id_8694	K09815
gene_id_8699
gene_id_8703
gene_id_8713	K01872
gene_id_8714	K01872
gene_id_8722	K07444
gene_id_8723
gene_id_8733
gene_id_8739
gene_id_8743	K02535
gene_id_8749	K03642
gene_id_8752	K03496
gene_id_8755	K01006
gene_id_8762	K09761
gene_id_8763
gene_id_8767
gene_id_8768
gene_id_8769
gene_id_8783	K00925
gene_id_8792
gene_id_8793	K03215
gene_id_8796	K01258
gene_id_8798
gene_id_8799
gene_id_8800
gene_id_8801
gene_id_8803
gene_id_8804
gene_id_8806
gene_id_8807
gene_id_8821
gene_id_8832
gene_id_8833
gene_id_8834
gene_id_8843
gene_id_8844	K02013
gene_id_8850	K02933
gene_id_8865	K13292
gene_id_8872
gene_id_8876
gene_id_8895
gene_id_8898	K07056
gene_id_8908	K01873
gene_id_8910
gene_id_8912
gene_id_8914
gene_id_8924	K03783
gene_id_8940	K06131
gene_id_8948
gene_id_8963
gene_id_8969	K00338
gene_id_8971
gene_id_8973
gene_id_8974
gene_id_8978	K00826
gene_id_8979	K00826
gene_id_8981
gene_id_8984	K01810
gene_id_8985
gene_id_8993
gene_id_8997
gene_id_9001
gene_id_9006	K03694
gene_id_9011
gene_id_9022
gene_id_9026	K03654
gene_id_9028
gene_id_9029
gene_id_9030
gene_id_9031
gene_id_9035	K09458
gene_id_9037	K03561
gene_id_9043	K00599
gene_id_9045
gene_id_9050	K03169
gene_id_9056
gene_id_9058	K04043
gene_id_9068	K00950
gene_id_9073	K09811
gene_id_9076	K00789
gene_id_9078
gene_id_9086
gene_id_9091
gene_id_9093
gene_id_9097
gene_id_9098	K03496
gene_id_9111	K15255
gene_id_9118
gene_id_9119
gene_id_9137
gene_id_9138	K11072
gene_id_9145
gene_id_9152
gene_id_9153
gene_id_9159
gene_id_9162
gene_id_9165
gene_id_9166	K00941
gene_id_9169
gene_id_9170	K14645
gene_id_9171
gene_id_9172	K01676
gene_id_9174	K01955
gene_id_9181
gene_id_9191	K03654
gene_id_9192
gene_id_9197
gene_id_9198
gene_id_9199
gene_id_9200
gene_id_9204
gene_id_9205
gene_id_9206	K01190
gene_id_9215	K01661
gene_id_9218	K07652
gene_id_9219
gene_id_9220
gene_id_9221
gene_id_9222	K07214
gene_id_9223	K07214
gene_id_9224
gene_id_9225	K05349
gene_id_9237	K00849
gene_id_9240
gene_id_9241
gene_id_9247	K01809
gene_id_9248	K03498
gene_id_9251	K01662
gene_id_9252	K01662
gene_id_9254
gene_id_9259	K03292
gene_id_9268	K09861
gene_id_9271
gene_id_9272	K03278
gene_id_9275	K12997
gene_id_9282	K07166
gene_id_9285	K07679
gene_id_9287
gene_id_9288
gene_id_9290
gene_id_9295	K01791
gene_id_9299
gene_id_9302	K16643
gene_id_9306	K01786
gene_id_9309
gene_id_9311
gene_id_9312	K07173
gene_id_9319	K02824
gene_id_9321
gene_id_9323
gene_id_9324
gene_id_9329
gene_id_9330	K06113
gene_id_9338
gene_id_9340	K01200
gene_id_9343	K00705
gene_id_9349
gene_id_9351	K07484
gene_id_9354
gene_id_9355
gene_id_9360	K03147
gene_id_9361
gene_id_9362	K03150
gene_id_9363	K03150
gene_id_9365
gene_id_9366	K02337
gene_id_9367
gene_id_9368	K00540
gene_id_9371	K01448
gene_id_9372
gene_id_9373
gene_id_9376
gene_id_9382	K00895
gene_id_9383	K07273
gene_id_9385
gene_id_9388	K01733
gene_id_9395
gene_id_9396	K02493
gene_id_9408
gene_id_9411
gene_id_9420
gene_id_9421	K02316
gene_id_9425
gene_id_9437	K14170
gene_id_9444
gene_id_9448	K00928
gene_id_9449
gene_id_9450
gene_id_9452
gene_id_9463
gene_id_9464
gene_id_9465
gene_id_9471
gene_id_9472
gene_id_9484
gene_id_9485
gene_id_9487
gene_id_9488
gene_id_9493
gene_id_9494	K01647
gene_id_9505
gene_id_9508
gene_id_9509	K01870
gene_id_9512
gene_id_9518
gene_id_9520
gene_id_9524	K03685
gene_id_9537
gene_id_9539
gene_id_9545
gene_id_9546
gene_id_9548	K03564
gene_id_9549
gene_id_9554	K01945
gene_id_9558
gene_id_9564
gene_id_9565
gene_id_9566
gene_id_9567
gene_id_9568
gene_id_9569
gene_id_9570
gene_id_9571	K03320
gene_id_9577	K02548
gene_id_9578
gene_id_9580	K03701
gene_id_9585
gene_id_9589
gene_id_9592	K01534
gene_id_9595
gene_id_9596	K03816
gene_id_9606
gene_id_9611	K03088
gene_id_9612
gene_id_9623	K02230
gene_id_9627	K03088
gene_id_9638	K00548
gene_id_9640
gene_id_9643
gene_id_9645
gene_id_9647
gene_id_9663	K02099
gene_id_9675	K07154
gene_id_9676	K07154
gene_id_9680
gene_id_9681
gene_id_9683
gene_id_9689	K00600
gene_id_9690	K00600
gene_id_9702
gene_id_9704
gene_id_9705
gene_id_9707
gene_id_9708
gene_id_9710
gene_id_9721	K00029
gene_id_9727
gene_id_9728
gene_id_9729
gene_id_9731
gene_id_9737
gene_id_9742
gene_id_9746
gene_id_9753
gene_id_9757	K00040
gene_id_9761	K13688
gene_id_9762
gene_id_9768
gene_id_9773
gene_id_9776	K06158
gene_id_9779	K03744
gene_id_9786
gene_id_9788
gene_id_9791	K01218
gene_id_9796
gene_id_9801
gene_id_9802
gene_id_9805	K01358
gene_id_9814
gene_id_9818
gene_id_9819
gene_id_9824
gene_id_9832
gene_id_9839
gene_id_9841
gene_id_9842
gene_id_9843	K07496
gene_id_9848
gene_id_9853	K03977
gene_id_9860	K09607
gene_id_9863	K00812
gene_id_9866
gene_id_9869
gene_id_9892
gene_id_9902	K13747
gene_id_9905	K00865
gene_id_9907
gene_id_9914
gene_id_9924	K07082
gene_id_9925	K01091
gene_id_9931
gene_id_9935	K00548
gene_id_9938
gene_id_9942
gene_id_9943
gene_id_9944
gene_id_9945	K11753
gene_id_9963
gene_id_9971	K00558
gene_id_9983
gene_id_9984
gene_id_9987	K01649
gene_id_9989	K01703
gene_id_10001
gene_id_10003
gene_id_10007	K14136
gene_id_10008
gene_id_10010	K06950
gene_id_10013
gene_id_10017
gene_id_10020
gene_id_10021
gene_id_10022	K03857
gene_id_10023
gene_id_10024
gene_id_10025
gene_id_10026
gene_id_10028
gene_id_10030	K05946
gene_id_10032
gene_id_10036
gene_id_10055
gene_id_10059	K04068
gene_id_10062
gene_id_10065
gene_id_10067	K00657
gene_id_10069
gene_id_10076	K01649
gene_id_10077	K02314
gene_id_10086
gene_id_10087
gene_id_10088
gene_id_10089
gene_id_10092	K03574
gene_id_10094
gene_id_10095
gene_id_10097
gene_id_10103
gene_id_10104
gene_id_10105
gene_id_10113
gene_id_10120
gene_id_10125
gene_id_10128	K03087
gene_id_10134
gene_id_10137	K08289
gene_id_10139
gene_id_10144
gene_id_10145	K04751
gene_id_10148
gene_id_10149
gene_id_10153
gene_id_10155	K03147
gene_id_10161	K01446
gene_id_10168
gene_id_10170
gene_id_10172
gene_id_10181
gene_id_10188
gene_id_10189
gene_id_10191
gene_id_10196
gene_id_10205
gene_id_10209
gene_id_10210
gene_id_10219	K00215
gene_id_10226
gene_id_10227
gene_id_10228
gene_id_10233
gene_id_10234
gene_id_10239
gene_id_10240
gene_id_10242
gene_id_10246
gene_id_10260	K01190
gene_id_10261	K01190
gene_id_10297	K03427
gene_id_10298	K01154
gene_id_10299
gene_id_10309
gene_id_10310
gene_id_10312	K01872
gene_id_10314
gene_id_10319
gene_id_10320
gene_id_10326	K01190
gene_id_10328	K02226
gene_id_10340	K03497
gene_id_10351
gene_id_10367	K01269
gene_id_10369	K01179
gene_id_10372
gene_id_10374
gene_id_10375
gene_id_10400
gene_id_10401
gene_id_10406
gene_id_10418
gene_id_10421	K01572
gene_id_10424
gene_id_10428	K01610
gene_id_10436
gene_id_10454	K02003
gene_id_10457
gene_id_10460
gene_id_10466
gene_id_10475
gene_id_10477
gene_id_10487
gene_id_10494
gene_id_10498
gene_id_10503	K03581
gene_id_10505
gene_id_10507	K01929
gene_id_10514
gene_id_10523
gene_id_10542
gene_id_10544
gene_id_10548
gene_id_10566
gene_id_10576
gene_id_10578
gene_id_10589	K01224
gene_id_10605
gene_id_10609
gene_id_10611
gene_id_10622
gene_id_10642
gene_id_10654
gene_id_10667
gene_id_10680	K06920
gene_id_10683
gene_id_10684	K08307
gene_id_10686	K03497
gene_id_10694	K05339
gene_id_10699	K15460
gene_id_10700	K01338
gene_id_10701	K00773
gene_id_10711	K14187
gene_id_10718	K02429
gene_id_10719	K01212
gene_id_10720
gene_id_10721
gene_id_10722
gene_id_10723
gene_id_10724
gene_id_10725
gene_id_10726
gene_id_10728
gene_id_10729	K01212
gene_id_10730	K07133
gene_id_10731
gene_id_10732	K02346
gene_id_10733	K10439
gene_id_10734	K01744
gene_id_10735
gene_id_10738
gene_id_10741
gene_id_10742
gene_id_10744
gene_id_10752
gene_id_10753
gene_id_10754
gene_id_10755
gene_id_10756
gene_id_10757
gene_id_10759
gene_id_10761
gene_id_10763
gene_id_10764
gene_id_10765
gene_id_10769	K03654
gene_id_10770
gene_id_10771
gene_id_10772
gene_id_10773
gene_id_10774	K07106
gene_id_10775	K07124
gene_id_10776
gene_id_10784
gene_id_10786
gene_id_10787
gene_id_10788
gene_id_10789
gene_id_10790
gene_id_10791	K02016
gene_id_10792	K02015
gene_id_10795	K15635
gene_id_10816	K03503
gene_id_10817	K03502
gene_id_10818
gene_id_10821	K01740
gene_id_10822
gene_id_10825
gene_id_10828
gene_id_10829
gene_id_10830	K01184
gene_id_10831
gene_id_10832	K07405
gene_id_10839
gene_id_10840
gene_id_10841
gene_id_10842	K15923
gene_id_10844
gene_id_10845
gene_id_10857	K00969
gene_id_10859
gene_id_10860
gene_id_10862
gene_id_10867
gene_id_10872
gene_id_10878	K00998
gene_id_10883
gene_id_10884
gene_id_10885
gene_id_10886
gene_id_10887
gene_id_10888
gene_id_10908	K01358
gene_id_10919	K06178
gene_id_10921
gene_id_10922
gene_id_10926	K00075
gene_id_10935
gene_id_10936	K00951
gene_id_10938
gene_id_10940	K01424
gene_id_10946
gene_id_10949	K01874
gene_id_10950
gene_id_10951
gene_id_10952
gene_id_10953
gene_id_10958	K02112
gene_id_10960
gene_id_10962
gene_id_10966	K02115
gene_id_10972
gene_id_10974
gene_id_10978
gene_id_10980
gene_id_10981	K07074
gene_id_10982
gene_id_10983
gene_id_10985
gene_id_10987
gene_id_10988
gene_id_10991
gene_id_10992
gene_id_10993
gene_id_10994
gene_id_10995
gene_id_10997
gene_id_10998	K04069
gene_id_10999
gene_id_11000
gene_id_11001
gene_id_11002
gene_id_11003	K01129
gene_id_11004
gene_id_11005
gene_id_11021
gene_id_11025
gene_id_11028
gene_id_11029
gene_id_11032	K05617
gene_id_11033	K06871
gene_id_11035
gene_id_11037
gene_id_11038	K01955
gene_id_11042
gene_id_11044	K07713
gene_id_11045	K13598
gene_id_11048	K02003
gene_id_11049
gene_id_11050	K13888
gene_id_11051
gene_id_11052	K02003
gene_id_11053
gene_id_11054	K07712
gene_id_11055	K07710
gene_id_11059
gene_id_11060	K07648
gene_id_11061
gene_id_11063	K00640
gene_id_11064	K03328
gene_id_11065	K07271
gene_id_11066
gene_id_11067	K01710
gene_id_11068	K00991
gene_id_11069
gene_id_11070
gene_id_11071
gene_id_11072
gene_id_11073
gene_id_11077	K02535
gene_id_11078	K00677
gene_id_11079	K00791
gene_id_11080	K07025
gene_id_11090
gene_id_11092	K01810
gene_id_11094	K01711
gene_id_11097
gene_id_11098
gene_id_11099	K01078
gene_id_11100
gene_id_11104	K01835
gene_id_11106
gene_id_11108
gene_id_11109	K01881
gene_id_11110	K01881
gene_id_11111	K16191
gene_id_11115
gene_id_11119	K03546
gene_id_11121
gene_id_11122
gene_id_11123
gene_id_11125
gene_id_11126
gene_id_11127
gene_id_11132
gene_id_11135
gene_id_11148
gene_id_11150	K02478
gene_id_11151
gene_id_11155
gene_id_11156
gene_id_11158
gene_id_11159
gene_id_11160
gene_id_11166
gene_id_11168	K01770
gene_id_11172
gene_id_11174
gene_id_11175	K03088
gene_id_11176	K03303
gene_id_11177
gene_id_11178
gene_id_11179
gene_id_11180
gene_id_11181
gene_id_11182
gene_id_11183
gene_id_11184
gene_id_11185
gene_id_11186
gene_id_11187	K07679
gene_id_11188
gene_id_11189	K03470
gene_id_11190
gene_id_11191
gene_id_11192
gene_id_11193
gene_id_11194
gene_id_11200	K01487
gene_id_11205
gene_id_11207
gene_id_11220
gene_id_11227
gene_id_11228	K03496
gene_id_11229
gene_id_11234	K12309
gene_id_11235	K12309
gene_id_11236	K01938
gene_id_11240
gene_id_11245	K07651
gene_id_11254	K03686
gene_id_11261	K13038
gene_id_11270	K03978
gene_id_11273
gene_id_11274	K00757
gene_id_11275	K03650
gene_id_11276
gene_id_11277
gene_id_11278	K04763
gene_id_11279
gene_id_11280
gene_id_11281
gene_id_11283
gene_id_11284
gene_id_11288
gene_id_11300
gene_id_11301
gene_id_11302	K15726
gene_id_11303
gene_id_11304
gene_id_11308
gene_id_11309
gene_id_11310	K07273
gene_id_11311
gene_id_11312
gene_id_11313
gene_id_11314
gene_id_11315
gene_id_11316
gene_id_11317
gene_id_11318
gene_id_11319
gene_id_11320
gene_id_11321
gene_id_11322
gene_id_11323
gene_id_11324	K07075
gene_id_11325
gene_id_11326
gene_id_11331	K01190
gene_id_11332
gene_id_11333
gene_id_11334
gene_id_11335
gene_id_11336
gene_id_11337
gene_id_11338
gene_id_11339
gene_id_11340	K07636
gene_id_11349
gene_id_11351
gene_id_11352
gene_id_11353
gene_id_11354	K02851
gene_id_11361
gene_id_11362	K00052
gene_id_11364
gene_id_11367
gene_id_11369
gene_id_11370
gene_id_11371
gene_id_11372
gene_id_11373
gene_id_11374
gene_id_11375	K07001
gene_id_11377
gene_id_11378
gene_id_11380
gene_id_11388
gene_id_11389
gene_id_11393	K02355
gene_id_11398	K01647
gene_id_11404
gene_id_11405
gene_id_11409	K02343
gene_id_11421	K07657
gene_id_11422
gene_id_11423
gene_id_11424
gene_id_11426
gene_id_11427
gene_id_11428
gene_id_11429
gene_id_11430
gene_id_11437	K01960
gene_id_11441
gene_id_11442
gene_id_11443
gene_id_11447
gene_id_11448	K03564
gene_id_11454	K00847
gene_id_11455	K00008
gene_id_11457
gene_id_11461	K02886
gene_id_11470	K02931
gene_id_11477
gene_id_11478
gene_id_11479
gene_id_11480
gene_id_11481
gene_id_11482
gene_id_11483
gene_id_11484	K15532
gene_id_11485	K01190
gene_id_11487	K03737
gene_id_11488	K03737
gene_id_11491	K03911
gene_id_11494
gene_id_11495
gene_id_11496
gene_id_11509	K01736
gene_id_11513
gene_id_11514
gene_id_11515	K11741
gene_id_11516
gene_id_11518
gene_id_11523	K01897
gene_id_11526
gene_id_11532
gene_id_11536
gene_id_11538
gene_id_11541
gene_id_11542
gene_id_11550	K00748
gene_id_11554
gene_id_11559	K02838
gene_id_11562
gene_id_11565
gene_id_11566
gene_id_11567
gene_id_11568	K09955
gene_id_11569
gene_id_11570
gene_id_11571
gene_id_11572
gene_id_11584	K07652
gene_id_11587
gene_id_11588
gene_id_11589	K01176
gene_id_11591
gene_id_11593	K16211
gene_id_11594	K16211
gene_id_11596
gene_id_11597
gene_id_11598
gene_id_11599
gene_id_11602	K13888
gene_id_11604	K05685
gene_id_11605	K02003
gene_id_11609	K11068
gene_id_11610
gene_id_11613	K01804
gene_id_11618	K00849
gene_id_11620	K09817
gene_id_11621	K09815
gene_id_11622
gene_id_11623
gene_id_11625	K01278
gene_id_11626	K07444
gene_id_11628
gene_id_11629
gene_id_11631
gene_id_11632	K00571
gene_id_11633
gene_id_11634	K07319
gene_id_11635	K07319
gene_id_11636
gene_id_11637
gene_id_11659
gene_id_11663	K01262
gene_id_11668
gene_id_11669	K07133
gene_id_11670
gene_id_11671	K07452
gene_id_11672
gene_id_11673
gene_id_11674
gene_id_11675
gene_id_11676
gene_id_11677	K01259
gene_id_11678	K00793
gene_id_11681
gene_id_11683
gene_id_11684
gene_id_11685	K00599
gene_id_11687
gene_id_11688
gene_id_11689
gene_id_11690	K08234
gene_id_11691
gene_id_11695	K08218
gene_id_11697	K06941
gene_id_11698
gene_id_11700	K15836
gene_id_11707	K02837
gene_id_11708	K02837
gene_id_11712
gene_id_11716	K01695
gene_id_11724
gene_id_11725
gene_id_11727
gene_id_11728
gene_id_11730
gene_id_11732	K03527
gene_id_11742	K03718
gene_id_11746
gene_id_11749
gene_id_11751	K00954
gene_id_11752	K03551
gene_id_11754	K03453
gene_id_11759	K00859
gene_id_11764	K02335
gene_id_11768	K07560
gene_id_11771
gene_id_11774
gene_id_11775	K00239
gene_id_11777
gene_id_11779	K01803
gene_id_11786
gene_id_11787	K00800
gene_id_11788
gene_id_11793
gene_id_11794
gene_id_11796
gene_id_11797
gene_id_11798
gene_id_11800
gene_id_11803
gene_id_11804
gene_id_11805
gene_id_11809
gene_id_11812
gene_id_11814
gene_id_11816
gene_id_11820
gene_id_11821
gene_id_11822
gene_id_11823
gene_id_11824
gene_id_11825
gene_id_11826
gene_id_11827
gene_id_11828
gene_id_11832
gene_id_11837	K05349
gene_id_11838
gene_id_11839
gene_id_11840
gene_id_11841
gene_id_11842
gene_id_11843
gene_id_11845	K00876
gene_id_11853
gene_id_11856
gene_id_11857	K07037
gene_id_11858	K01885
gene_id_11859	K02527
gene_id_11863	K00024
gene_id_11864	K01262
gene_id_11865
gene_id_11866
gene_id_11868	K09015
gene_id_11869	K09013
gene_id_11870	K09014
gene_id_11875
gene_id_11876
gene_id_11877	K06889
gene_id_11881	K07659
gene_id_11883	K00937
gene_id_11884
gene_id_11885
gene_id_11886	K01089
gene_id_11901	K03701
gene_id_11903	K03617
gene_id_11906
gene_id_11907
gene_id_11908
gene_id_11909
gene_id_11910
gene_id_11911
gene_id_11912	K12984
gene_id_11913
gene_id_11914	K00980
gene_id_11915	K00839
gene_id_11916
gene_id_11917	K07133
gene_id_11918
gene_id_11919	K11085
gene_id_11930	K16089
gene_id_11931
gene_id_11932
gene_id_11941	K00346
gene_id_11942	K00347
gene_id_11960
gene_id_11966
gene_id_11967	K03929
gene_id_11968
gene_id_11969
gene_id_11970
gene_id_11971
gene_id_11972
gene_id_11973
gene_id_11974
gene_id_11978
gene_id_11979
gene_id_11980	K03100
gene_id_11981	K00215
gene_id_11982	K07107
gene_id_11984	K04096
gene_id_12006
gene_id_12014
gene_id_12016
gene_id_12019
gene_id_12021
gene_id_12029	K03296
gene_id_12036
gene_id_12037
gene_id_12038
gene_id_12039
gene_id_12042
gene_id_12044	K03601
gene_id_12045
gene_id_12047
gene_id_12048
gene_id_12050
gene_id_12055
gene_id_12057
gene_id_12062	K01153
gene_id_12063
gene_id_12064
gene_id_12065
gene_id_12066
gene_id_12069
gene_id_12070
gene_id_12072
gene_id_12073
gene_id_12074
gene_id_12077	K00262
gene_id_12078
gene_id_12083
gene_id_12092
gene_id_12096
gene_id_12097
gene_id_12098	K00878
gene_id_12103	K14415
gene_id_12104
gene_id_12105
gene_id_12106
gene_id_12107
gene_id_12111
gene_id_12112
gene_id_12113
gene_id_12115
gene_id_12118	K07636
gene_id_12121
gene_id_12123	K07240
gene_id_12129
gene_id_12130
gene_id_12131	K01513
gene_id_12132
gene_id_12134
gene_id_12138
gene_id_12142	K07056
gene_id_12143
gene_id_12149
gene_id_12153	K03169
gene_id_12156	K04069
gene_id_12157
gene_id_12158
gene_id_12159	K01915
gene_id_12160	K01915
gene_id_12163	K04751
gene_id_12164	K03320
gene_id_12165
gene_id_12166
gene_id_12167
gene_id_12168
gene_id_12169	K07012
gene_id_12170
gene_id_12171
gene_id_12172	K07464
gene_id_12173	K15342
gene_id_12174
gene_id_12176
gene_id_12177
gene_id_12182	K01586
gene_id_12185	K03579
gene_id_12189	K01409
gene_id_12190	K01265
gene_id_12193	K03664
gene_id_12197	K01872
gene_id_12198
gene_id_12200
gene_id_12201	K07133
gene_id_12202
gene_id_12205
gene_id_12206
gene_id_12207
gene_id_12208
gene_id_12209
gene_id_12210
gene_id_12211
gene_id_12216
gene_id_12225
gene_id_12230
gene_id_12232
gene_id_12239
gene_id_12240
gene_id_12242
gene_id_12243	K03276
gene_id_12246	K02358
gene_id_12248
gene_id_12249
gene_id_12250	K01176
gene_id_12251	K01439
gene_id_12253	K02836
gene_id_12257
gene_id_12259
gene_id_12260
gene_id_12261	K01224
gene_id_12262	K01190
gene_id_12264
gene_id_12265
gene_id_12267
gene_id_12268	K08399
gene_id_12269
gene_id_12270	K14645
gene_id_12274
gene_id_12275
gene_id_12276
gene_id_12279	K12257
gene_id_12281
gene_id_12283	K00046
gene_id_12288
gene_id_12289	K03642
gene_id_12292	K01624
gene_id_12295
gene_id_12296
gene_id_12300	K03979
gene_id_12304	K01869
gene_id_12305
gene_id_12306	K02428
gene_id_12329
gene_id_12331
gene_id_12332
gene_id_12334	K03555
gene_id_12336
gene_id_12337	K03719
gene_id_12338
gene_id_12339
gene_id_12340
gene_id_12341
gene_id_12342	K03088
gene_id_12343
gene_id_12344
gene_id_12345
gene_id_12357
gene_id_12358
gene_id_12359
gene_id_12363
gene_id_12364
gene_id_12365	K07319
gene_id_12368	K02429
gene_id_12374
gene_id_12375
gene_id_12378	K06113
gene_id_12379	K01811
gene_id_12381
gene_id_12382
gene_id_12383	K07133
gene_id_12384
gene_id_12385
gene_id_12386
gene_id_12387	K01883
gene_id_12388
gene_id_12389
gene_id_12394
gene_id_12395	K06921
gene_id_12398
gene_id_12405	K03043
gene_id_12409	K03046
gene_id_12411	K03043
gene_id_12416
gene_id_12417
gene_id_12422	K01687
gene_id_12427	K03654
gene_id_12433
gene_id_12443
gene_id_12451
gene_id_12456
gene_id_12457
gene_id_12458
gene_id_12459
gene_id_12474	K00874
gene_id_12477	K01243
gene_id_12479
gene_id_12484
gene_id_12485
gene_id_12491
gene_id_12492	K07316
gene_id_12493	K01156
gene_id_12494
gene_id_12507
gene_id_12512
gene_id_12514
gene_id_12515	K00946
gene_id_12530
gene_id_12532
gene_id_12535	K13378
gene_id_12544
gene_id_12545
gene_id_12546
gene_id_12547
gene_id_12550
gene_id_12555
gene_id_12556	K00041
gene_id_12559
gene_id_12565	K03695
gene_id_12566	K01209
gene_id_12567	K01209
gene_id_12569	K01808
gene_id_12574	K02469
gene_id_12578
gene_id_12579
gene_id_12580	K13683
gene_id_12581
gene_id_12582
gene_id_12583	K16150
gene_id_12584
gene_id_12585	K16045
gene_id_12586
gene_id_12588
gene_id_12591
gene_id_12595
gene_id_12596
gene_id_12597
gene_id_12600
gene_id_12601	K03581
gene_id_12604
gene_id_12605
gene_id_12606
gene_id_12607	K01560
gene_id_12608
gene_id_12609
gene_id_12610
gene_id_12615
gene_id_12619	K05366
gene_id_12623
gene_id_12624
gene_id_12627	K04043
gene_id_12636	K07214
gene_id_12637	K07214
gene_id_12638
gene_id_12639
gene_id_12641
gene_id_12652
gene_id_12653
gene_id_12654
gene_id_12655
gene_id_12656
gene_id_12657	K03531
gene_id_12662
gene_id_12664
gene_id_12686
gene_id_12687
gene_id_12688
gene_id_12689
gene_id_12692
gene_id_12693
gene_id_12694
gene_id_12695	K07133
gene_id_12696	K01278
gene_id_12697	K07652
gene_id_12698
gene_id_12700
gene_id_12705
gene_id_12708
gene_id_12709
gene_id_12710
gene_id_12712
gene_id_12721
gene_id_12722
gene_id_12723
gene_id_12724
gene_id_12727
gene_id_12728	K15532
gene_id_12729
gene_id_12734	K02557
gene_id_12736
gene_id_12737	K03324
gene_id_12745	K06180
gene_id_12748
gene_id_12750
gene_id_12753	K00927
gene_id_12754	K04485
gene_id_12758
gene_id_12761
gene_id_12762
gene_id_12763
gene_id_12764
gene_id_12765
gene_id_12766
gene_id_12767
gene_id_12768
gene_id_12769
gene_id_12770
gene_id_12771
gene_id_12772
gene_id_12774	K01537
gene_id_12775
gene_id_12778
gene_id_12779
gene_id_12780
gene_id_12781
gene_id_12782
gene_id_12783
gene_id_12795
gene_id_12799	K01362
gene_id_12802	K00931
gene_id_12805	K00286
gene_id_12806	K00818
gene_id_12808
gene_id_12810
gene_id_12811	K03402
gene_id_12812	K01858
gene_id_12817	K01585
gene_id_12820	K03168
gene_id_12825
gene_id_12826
gene_id_12835	K02483
gene_id_12841	K06207
gene_id_12842	K02956
gene_id_12843
gene_id_12844
gene_id_12845
gene_id_12846
gene_id_12847
gene_id_12848
gene_id_12851	K04043
gene_id_12853	K15519
gene_id_12861	K16692
gene_id_12864	K03699
gene_id_12866
gene_id_12869
gene_id_12870
gene_id_12871
gene_id_12875
gene_id_12876
gene_id_12877
gene_id_12878
gene_id_12882
gene_id_12883	K03924
gene_id_12885
gene_id_12886
gene_id_12887
gene_id_12888
gene_id_12889
gene_id_12890
gene_id_12891
gene_id_12892
gene_id_12893
gene_id_12894
gene_id_12895
gene_id_12896
gene_id_12897
gene_id_12898
gene_id_12899
gene_id_12900
gene_id_12901
gene_id_12902
gene_id_12903
gene_id_12904
gene_id_12905
gene_id_12906
gene_id_12907
gene_id_12908
gene_id_12909
gene_id_12910
gene_id_12911
gene_id_12912
gene_id_12913
gene_id_12914
gene_id_12915
gene_id_12916
gene_id_12917
gene_id_12921	K02948
gene_id_12922	K02952
gene_id_12925	K03324
gene_id_12926	K01710
gene_id_12930
gene_id_12932
gene_id_12933
gene_id_12934
gene_id_12935
gene_id_12936
gene_id_12937
gene_id_12938	K01447
gene_id_12939
gene_id_12940
gene_id_12941
gene_id_12942
gene_id_12943
gene_id_12944
gene_id_12945
gene_id_12946
gene_id_12947
gene_id_12948
gene_id_12949
gene_id_12950	K01358
gene_id_12951
gene_id_12952
gene_id_12953
gene_id_12954
gene_id_12955
gene_id_12956
gene_id_12957
gene_id_12958
gene_id_12959
gene_id_12961
gene_id_12962
gene_id_12963
gene_id_12964
gene_id_12965
gene_id_12966
gene_id_12967
gene_id_12968
gene_id_12969
gene_id_12970
gene_id_12971	K08156
gene_id_12974
gene_id_12975
gene_id_12976
gene_id_12984
gene_id_12987
gene_id_12988
gene_id_12989
gene_id_12990
gene_id_12994
gene_id_12997	K01126
gene_id_12998	K02014
gene_id_12999
gene_id_13000
gene_id_13003	K03429
gene_id_13005	K07133
gene_id_13008
gene_id_13009
gene_id_13010
gene_id_13012
gene_id_13014
gene_id_13017
gene_id_13019
gene_id_13025
gene_id_13027	K03310
gene_id_13030	K00845
gene_id_13031	K02565
gene_id_13034
gene_id_13041
gene_id_13042
gene_id_13043
gene_id_13044
gene_id_13046
gene_id_13047
gene_id_13048	K06158
gene_id_13049	K07568
gene_id_13050
gene_id_13051
gene_id_13058
gene_id_13064	K05776
gene_id_13066
gene_id_13068	K03292
gene_id_13071
gene_id_13075
gene_id_13076	K05349
gene_id_13077
gene_id_13078
gene_id_13079
gene_id_13080
gene_id_13082
gene_id_13086	K01190
gene_id_13088	K07679
gene_id_13089	K02529
gene_id_13091
gene_id_13107
gene_id_13108
gene_id_13109
gene_id_13110
gene_id_13111
gene_id_13114
gene_id_13118	K00567
gene_id_13121
gene_id_13123
gene_id_13124
gene_id_13125
gene_id_13127
gene_id_13135	K00783
gene_id_13137	K03070
gene_id_13145	K07407
gene_id_13147
gene_id_13148
gene_id_13149
gene_id_13150
gene_id_13151
gene_id_13152	K00147
gene_id_13156	K01738
gene_id_13157
gene_id_13158	K08884
gene_id_13160
gene_id_13162
gene_id_13175
gene_id_13176
gene_id_13192
gene_id_13194
gene_id_13197
gene_id_13206	K01710
gene_id_13207
gene_id_13208
gene_id_13209	K03760
gene_id_13211
gene_id_13213	K01735
gene_id_13215
gene_id_13223	K07478
gene_id_13230	K03614
gene_id_13239
gene_id_13240	K07458
gene_id_13241
gene_id_13242
gene_id_13244
gene_id_13245
gene_id_13254	K09607
gene_id_13276
gene_id_13277
gene_id_13281	K00014
gene_id_13286
gene_id_13289
gene_id_13304
gene_id_13314
gene_id_13315	K00351
gene_id_13318
gene_id_13332
gene_id_13333
gene_id_13341	K01681
gene_id_13357
gene_id_13382	K05592
gene_id_13386
gene_id_13397	K01873
gene_id_13400
gene_id_13421
gene_id_13422
gene_id_13438
gene_id_13452
gene_id_13464	K11991
gene_id_13466	K03524
gene_id_13467	K09903
gene_id_13469
gene_id_13470
gene_id_13471
gene_id_13474	K03613
gene_id_13476	K03703
gene_id_13477
gene_id_13478	K00031
gene_id_13481	K07657
gene_id_13483	K00337
gene_id_13484	K00338
gene_id_13486
gene_id_13487
gene_id_13488
gene_id_13490
gene_id_13492
gene_id_13493
gene_id_13496
gene_id_13499
gene_id_13500
gene_id_13501
gene_id_13502
gene_id_13503	K02982
gene_id_13504	K02982
gene_id_13509	K01890
gene_id_13510	K03324
gene_id_13512
gene_id_13520
gene_id_13523
gene_id_13526	K06890
gene_id_13528
gene_id_13529	K04763
gene_id_13530
gene_id_13531
gene_id_13532
gene_id_13533
gene_id_13534
gene_id_13535
gene_id_13536
gene_id_13537
gene_id_13543	K06941
gene_id_13552
gene_id_13554
gene_id_13557	K01803
gene_id_13559	K00705
gene_id_13562
gene_id_13563	K00290
gene_id_13575	K07011
gene_id_13585
gene_id_13586	K04043
gene_id_13588
gene_id_13589	K10010
gene_id_13591
gene_id_13597	K01695
gene_id_13600
gene_id_13602
gene_id_13603
gene_id_13604
gene_id_13605
gene_id_13606
gene_id_13608
gene_id_13622
gene_id_13623
gene_id_13628	K16643
gene_id_13629	K13963
gene_id_13631
gene_id_13634	K00794
gene_id_13639	K03797
gene_id_13642
gene_id_13643
gene_id_13644
gene_id_13645
gene_id_13646	K03455
gene_id_13648	K01258
gene_id_13653	K07391
gene_id_13654
gene_id_13667	K04079
gene_id_13668	K04079
gene_id_13669	K01752
gene_id_13673	K02111
gene_id_13674
gene_id_13679
gene_id_13685
gene_id_13686
gene_id_13688
gene_id_13693
gene_id_13696	K04077
gene_id_13697	K04077
gene_id_13698	K04077
gene_id_13699	K04077
gene_id_13702
gene_id_13708	K00764
gene_id_13710
gene_id_13713	K00927
gene_id_13716	K00800
gene_id_13717
gene_id_13720
gene_id_13721
gene_id_13722
gene_id_13723
gene_id_13724	K11752
gene_id_13727	K03551
gene_id_13729
gene_id_13730
gene_id_13733
gene_id_13735
gene_id_13736
gene_id_13737
gene_id_13740
gene_id_13742
gene_id_13743
gene_id_13747	K00029
gene_id_13749	K02355
gene_id_13750
gene_id_13755
gene_id_13758	K10439
gene_id_13760
gene_id_13762	K02337
gene_id_13765
gene_id_13767
gene_id_13768
gene_id_13773
gene_id_13778
gene_id_13779	K03606
gene_id_13780
gene_id_13781
gene_id_13782
gene_id_13784
gene_id_13787
gene_id_13791	K03310
gene_id_13793	K00259
gene_id_13796
gene_id_13800
gene_id_13802	K03496
gene_id_13814
gene_id_13818	K03495
gene_id_13822	K00791
gene_id_13824	K07085
gene_id_13825
gene_id_13826
gene_id_13828
gene_id_13829	K02342
gene_id_13831
gene_id_13847
gene_id_13848
gene_id_13852
gene_id_13853
gene_id_13856
gene_id_13860	K00648
gene_id_13861
gene_id_13862
gene_id_13864	K03043
gene_id_13870
gene_id_13875	K03702
gene_id_13879	K01187
gene_id_13880
gene_id_13881
gene_id_13882	K03773
gene_id_13884
gene_id_13886
gene_id_13889	K01738
gene_id_13891
gene_id_13893
gene_id_13894	K01417
gene_id_13896
gene_id_13897	K03694
gene_id_13901	K01991
gene_id_13902
gene_id_13905	K16695
gene_id_13907	K00745
gene_id_13908
gene_id_13909
gene_id_13910	K01791
gene_id_13912
gene_id_13914	K00099
gene_id_13920	K02622
gene_id_13924
gene_id_13927
gene_id_13928
gene_id_13929	K10706
gene_id_13935
gene_id_13946
gene_id_13950	K02986
gene_id_13954	K00700
gene_id_13957
gene_id_13961
gene_id_13962
gene_id_13963
gene_id_13965
gene_id_13966	K01190
gene_id_13971
gene_id_13972
gene_id_13974
gene_id_13979
gene_id_13982
gene_id_13983	K03215
gene_id_13984
gene_id_13986
gene_id_13987	K01937
gene_id_13989
gene_id_14005
gene_id_14007
gene_id_14008	K07679
gene_id_14010
gene_id_14011
gene_id_14014	K07636
gene_id_14016
gene_id_14019
gene_id_14023
gene_id_14024
gene_id_14025
gene_id_14026
gene_id_14030
gene_id_14031
gene_id_14032
gene_id_14034
gene_id_14035
gene_id_14036	K00558
gene_id_14037
gene_id_14038
gene_id_14041
gene_id_14043
gene_id_14044
gene_id_14046
gene_id_14047
gene_id_14057
gene_id_14061	K01889
gene_id_14066	K02988
gene_id_14067
gene_id_14069
gene_id_14071	K03498
gene_id_14072
gene_id_14074
gene_id_14077
gene_id_14078
gene_id_14087
gene_id_14088
gene_id_14089
gene_id_14090
gene_id_14092	K03308
gene_id_14093	K03308
gene_id_14097
gene_id_14098
gene_id_14103	K02115
gene_id_14105	K02536
gene_id_14106	K02535
gene_id_14110	K02493
gene_id_14113
gene_id_14114
gene_id_14115
gene_id_14116
gene_id_14117
gene_id_14121	K07088
gene_id_14122
gene_id_14123
gene_id_14125
gene_id_14126
gene_id_14130
gene_id_14131
gene_id_14132	K02338
gene_id_14134
gene_id_14135	K03596
gene_id_14136	K03596
gene_id_14141
gene_id_14146	K01265
gene_id_14147
gene_id_14148
gene_id_14149	K00865
gene_id_14150
gene_id_14151
gene_id_14152
gene_id_14153
gene_id_14154
gene_id_14155	K04069
gene_id_14166	K02600
gene_id_14169	K03499
gene_id_14174
gene_id_14176
gene_id_14177	K07668
gene_id_14181	K00784
gene_id_14183	K04765
gene_id_14184	K00566
gene_id_14186
gene_id_14188
gene_id_14194	K06969
gene_id_14196	K03466
gene_id_14202
gene_id_14203
gene_id_14204
gene_id_14214
gene_id_14217
gene_id_14219	K04759
gene_id_14220
gene_id_14222	K01897
gene_id_14225	K00350
gene_id_14226
gene_id_14228	K05349
gene_id_14230	K05349
gene_id_14233	K15778
gene_id_14236
gene_id_14239	K06180
gene_id_14240
gene_id_14243
gene_id_14250
gene_id_14251
gene_id_14252	K03527
gene_id_14254
gene_id_14257	K01129
gene_id_14259	K03617
gene_id_14262
gene_id_14266
gene_id_14268	K01881
gene_id_14270	K00599
gene_id_14271
gene_id_14280	K03070
gene_id_14287
gene_id_14289	K00974
gene_id_14296	K00600
gene_id_14297	K00600
gene_id_14298
gene_id_14301
gene_id_14303	K03924
gene_id_14316
gene_id_14319	K14384
gene_id_14322	K02527
gene_id_14324	K14155
gene_id_14325
gene_id_14327
gene_id_14328	K01619
gene_id_14333
gene_id_14334
gene_id_14336
gene_id_14337
gene_id_14341
gene_id_14342	K03701
gene_id_14352
gene_id_14367
gene_id_14369
gene_id_14370
gene_id_14372	K01362
gene_id_14385
gene_id_14386
gene_id_14387
gene_id_14390
gene_id_14391
gene_id_14400
gene_id_14404
gene_id_14405	K00018
gene_id_14411
gene_id_14413
gene_id_14416
gene_id_14420
gene_id_14423
gene_id_14425
gene_id_14430	K00784
gene_id_14438
gene_id_14439	K03517
gene_id_14441	K05349
gene_id_14442
gene_id_14443	K03797
gene_id_14444	K01955
gene_id_14445
gene_id_14446
gene_id_14447	K01924
gene_id_14450	K03282
gene_id_14456
gene_id_14458
gene_id_14459
gene_id_14460	K01089
gene_id_14462	K11070
gene_id_14463	K11071
gene_id_14464	K11072
gene_id_14466
gene_id_14474	K05366
gene_id_14477	K00762
gene_id_14478
gene_id_14479
gene_id_14482
gene_id_14490
gene_id_14492
gene_id_14494
gene_id_14497
gene_id_14499
gene_id_14501
gene_id_14502	K01190
gene_id_14505	K01812
gene_id_14508
gene_id_14511
gene_id_14512	K03106
gene_id_14514
gene_id_14515	K03657
gene_id_14517	K02551
gene_id_14518	K00633
gene_id_14519
gene_id_14520	K00059
gene_id_14521
gene_id_14522
gene_id_14524	K00790
gene_id_14530
gene_id_14531	K01872
gene_id_14534	K00655
gene_id_14536	K03723
gene_id_14542
gene_id_14544
gene_id_14549	K03549
gene_id_14552
gene_id_14553	K02967
gene_id_14554
gene_id_14555	K03043
gene_id_14557
gene_id_14559
gene_id_14562
gene_id_14564
gene_id_14565
gene_id_14566
gene_id_14567
gene_id_14568
gene_id_14569
gene_id_14573
gene_id_14574
gene_id_14576	K05349
gene_id_14577
gene_id_14579
gene_id_14586
gene_id_14587
gene_id_14592	K00053
gene_id_14596
gene_id_14598	K00873
gene_id_14599	K00873
gene_id_14600	K03744
gene_id_14605	K04075
gene_id_14606	K07273
gene_id_14621
gene_id_14624	K02335
gene_id_14625	K02335
gene_id_14626	K02335
gene_id_14628	K03215
gene_id_14632	K02775
gene_id_14637
gene_id_14638
gene_id_14639
gene_id_14641
gene_id_14642
gene_id_14644	K00239
gene_id_14645	K00239
gene_id_14646
gene_id_14647
gene_id_14649
gene_id_14652
gene_id_14656	K12297
gene_id_14657
gene_id_14665	K01776
gene_id_14666
gene_id_14671	K01624
gene_id_14672
gene_id_14675
gene_id_14682
gene_id_14684	K03046
gene_id_14685
gene_id_14688
gene_id_14689
gene_id_14690
gene_id_14691
gene_id_14696
gene_id_14699
gene_id_14700
gene_id_14704
gene_id_14706
gene_id_14707
gene_id_14708
gene_id_14714
gene_id_14716	K07277
gene_id_14719
gene_id_14723	K01885
gene_id_14729
gene_id_14731	K01876
gene_id_14736
gene_id_14737	K00645
gene_id_14741	K00134
gene_id_14746
gene_id_14747
gene_id_14749	K01784
gene_id_14756
gene_id_14757
gene_id_14762
gene_id_14764	K01880
gene_id_14773
gene_id_14775	K03555
gene_id_14780
gene_id_14784
gene_id_14785
gene_id_14792	K07098
gene_id_14798
gene_id_14799
gene_id_14800
gene_id_14806
gene_id_14808	K01681
gene_id_14809	K03737
gene_id_14815
gene_id_14816
gene_id_14822	K00854
gene_id_14823	K09157
gene_id_14825
gene_id_14826	K15518
gene_id_14828
gene_id_14829	K01787
gene_id_14830	K03292
gene_id_14831
gene_id_14833	K00656
gene_id_14834	K00656
gene_id_14837	K00930
gene_id_14839
gene_id_14844	K06881
gene_id_14849
gene_id_14856
gene_id_14860	K04485
gene_id_14862	K06178
gene_id_14864	K02313
gene_id_14866
gene_id_14868
gene_id_14874
gene_id_14895
gene_id_14900	K04567
gene_id_14901	K04567
gene_id_14902	K00057
gene_id_14904	K01190
gene_id_14906
gene_id_14908
gene_id_14909
gene_id_14913
gene_id_14916
gene_id_14917
gene_id_14918	K00540
gene_id_14933
gene_id_14934
gene_id_14935	K00059
gene_id_14937
gene_id_14941	K03784
gene_id_14942
gene_id_14945
gene_id_14948
gene_id_14949
gene_id_14954	K06861
gene_id_14960	K03685
gene_id_14966
gene_id_14971	K01270
gene_id_14975	K01415
gene_id_14976	K07386
gene_id_14981	K00346
gene_id_14984	K07652
gene_id_14986	K16695
gene_id_14997
gene_id_14998
gene_id_15000	K07568
gene_id_15002
gene_id_15007
gene_id_15008
gene_id_15009
gene_id_15010	K03555
gene_id_15011
gene_id_15012
gene_id_15013
gene_id_15014
gene_id_15015
gene_id_15016
gene_id_15017
gene_id_15018
gene_id_15019
gene_id_15020
gene_id_15021
gene_id_15022
gene_id_15023
gene_id_15024
gene_id_15025
gene_id_15026
gene_id_15027
gene_id_15029
gene_id_15030
gene_id_15031
gene_id_15032
gene_id_15033	K07453
gene_id_15034
gene_id_15035
gene_id_15036	K01155
gene_id_15037	K01155
gene_id_15038
gene_id_15039
gene_id_15040
gene_id_15045
gene_id_15047	K00721
gene_id_15050
gene_id_15051
gene_id_15052	K01756
gene_id_15069	K00688
gene_id_15070
gene_id_15076
gene_id_15077
gene_id_15078
gene_id_15088
gene_id_15092
gene_id_15093
gene_id_15097	K02028
gene_id_15100	K01627
gene_id_15103	K01179
gene_id_15106
gene_id_15117
gene_id_15121
gene_id_15129
gene_id_15130
gene_id_15132	K03543
gene_id_15137
gene_id_15138
gene_id_15140	K03924
gene_id_15141
gene_id_15143
gene_id_15146	K02341
gene_id_15153
gene_id_15154
gene_id_15155
gene_id_15161
gene_id_15168
gene_id_15169
gene_id_15179
gene_id_15186	K03686
gene_id_15187	K01119
gene_id_15194
gene_id_15195
gene_id_15196
gene_id_15197
gene_id_15198
gene_id_15204	K05366
gene_id_15207
gene_id_15232
gene_id_15233
gene_id_15234
gene_id_15235
gene_id_15236	K00712
gene_id_15237	K12994
gene_id_15238	K07031
gene_id_15239	K03271
gene_id_15240	K00966
gene_id_15241
gene_id_15242	K07133
gene_id_15245
gene_id_15256
gene_id_15260
gene_id_15262	K08384
gene_id_15263
gene_id_15267	K01893
gene_id_15269	K03929
gene_id_15272
gene_id_15279	K00262
gene_id_15285	K02823
gene_id_15290	K16692
gene_id_15291
gene_id_15293	K01875
gene_id_15296	K15460
gene_id_15298	K08884
gene_id_15309
gene_id_15316
gene_id_15318
gene_id_15319	K07478
gene_id_15321
gene_id_15324
gene_id_15325
gene_id_15331
gene_id_15333	K03168
gene_id_15343	K01586
gene_id_15346	K03579
gene_id_15349	K11068
gene_id_15350	K07407
gene_id_15351
gene_id_15352
gene_id_15354
gene_id_15357
gene_id_15358
gene_id_15363	K11749
gene_id_15370
gene_id_15372
gene_id_15375	K03588
gene_id_15377	K03321
gene_id_15395
gene_id_15398	K02529
gene_id_15406
gene_id_15410
gene_id_15417
gene_id_15424	K07407
gene_id_15435	K06949
gene_id_15437
gene_id_15440
gene_id_15454
gene_id_15457
gene_id_15458
gene_id_15462
gene_id_15464
gene_id_15466
gene_id_15474
gene_id_15475	K03310
gene_id_15482
gene_id_15483
gene_id_15484
gene_id_15487
gene_id_15490
gene_id_15494	K08978
gene_id_15495
gene_id_15500
gene_id_15502
gene_id_15503
gene_id_15504
gene_id_15532	K03281
gene_id_15551
gene_id_15561	K05521
gene_id_15562	K05521
gene_id_15563
gene_id_15564	K02843
gene_id_15585
gene_id_15597	K03581
gene_id_15601
gene_id_15621
gene_id_15634
gene_id_15663
gene_id_15713
gene_id_15728
gene_id_15729
gene_id_15736
gene_id_15737
gene_id_15777
gene_id_15785	K01633
gene_id_15786
gene_id_15810
gene_id_15838
gene_id_15857
gene_id_15859	K00790
gene_id_15873
gene_id_15876
gene_id_15879
gene_id_15895
gene_id_15900	K01870
gene_id_15902
gene_id_15934
gene_id_15935
gene_id_15937
gene_id_15938
gene_id_15939
gene_id_15940
gene_id_15943
gene_id_15945	K01338
gene_id_15953
gene_id_15954
gene_id_15956
gene_id_15959	K00239
gene_id_15962
gene_id_15963
gene_id_15964
gene_id_15965
gene_id_15966
gene_id_15967
gene_id_15971	K02355
gene_id_15972
gene_id_15973
gene_id_15977
gene_id_15978	K04096
gene_id_15980
gene_id_15981
gene_id_15989
gene_id_15990
gene_id_15992
gene_id_15996	K00067
gene_id_16007
gene_id_16008	K00876
gene_id_16011
gene_id_16012
gene_id_16013
gene_id_16015
gene_id_16017
gene_id_16018
gene_id_16019
gene_id_16023	K03215
gene_id_16025
gene_id_16028
gene_id_16030	K07154
gene_id_16031
gene_id_16034	K01198
gene_id_16035	K07652
gene_id_16036
gene_id_16038	K03043
gene_id_16043	K03773
gene_id_16046	K05349
gene_id_16053
gene_id_16054	K07124
gene_id_16064
gene_id_16078	K01142
gene_id_16081
gene_id_16085
gene_id_16086	K03088
gene_id_16087
gene_id_16089	K01190
gene_id_16090
gene_id_16091
gene_id_16092	K07133
gene_id_16095	K03106
gene_id_16112
gene_id_16115	K01610
gene_id_16136	K01817
gene_id_16141	K15532
gene_id_16142
gene_id_16143
gene_id_16144	K06147
gene_id_16145
gene_id_16146
gene_id_16147	K06871
gene_id_16148
gene_id_16149
gene_id_16150
gene_id_16151	K07133
gene_id_16152	K00941
gene_id_16155	K14645
gene_id_16156
gene_id_16157	K08399
gene_id_16158
gene_id_16160
gene_id_16163	K01190
gene_id_16164	K01224
gene_id_16165
gene_id_16166
gene_id_16167
gene_id_16168	K01728
gene_id_16169
gene_id_16170
gene_id_16172	K03308
gene_id_16175
gene_id_16180
gene_id_16188	K03671
gene_id_16206
gene_id_16207
gene_id_16208
gene_id_16212	K00024
gene_id_16214	K14155
gene_id_16218	K07037
gene_id_16219
gene_id_16220	K04066
gene_id_16224
gene_id_16228
gene_id_16230
gene_id_16231
gene_id_16233
gene_id_16236	K06921
gene_id_16238	K03458
gene_id_16240
gene_id_16242	K02503
gene_id_16243	K00971
gene_id_16245	K03470
gene_id_16246	K11717
gene_id_16254
gene_id_16256	K02111
gene_id_16261	K01873
gene_id_16262
gene_id_16264
gene_id_16265	K07484
gene_id_16266
gene_id_16267
gene_id_16268
gene_id_16269
gene_id_16270
gene_id_16274
gene_id_16277
gene_id_16278
gene_id_16280	K00252
gene_id_16281	K03522
gene_id_16286
gene_id_16306	K16053
gene_id_16309	K00278
gene_id_16315	K01372
gene_id_16319
gene_id_16321
gene_id_16322
gene_id_16327
gene_id_16330	K00762
gene_id_16333	K02493
gene_id_16346	K01154
gene_id_16347
gene_id_16352
gene_id_16356
gene_id_16358	K09765
gene_id_16364
gene_id_16367
gene_id_16368
gene_id_16370	K15921
gene_id_16371
gene_id_16376
gene_id_16377
gene_id_16380	K01740
gene_id_16382
gene_id_16386
gene_id_16387
gene_id_16390
gene_id_16396
gene_id_16402	K02823
gene_id_16409	K06207
gene_id_16410	K06207
gene_id_16415
gene_id_16416
gene_id_16418	K04477
gene_id_16436	K00609
gene_id_16438	K04043
gene_id_16439	K04043
gene_id_16442
gene_id_16443
gene_id_16445
gene_id_16446
gene_id_16447
gene_id_16448
gene_id_16451
gene_id_16454	K03798
gene_id_16455
gene_id_16456
gene_id_16457
gene_id_16459	K05521
gene_id_16460
gene_id_16463	K07133
gene_id_16471
gene_id_16475
gene_id_16478
gene_id_16482	K07452
gene_id_16483
gene_id_16486
gene_id_16496	K00287
gene_id_16497	K03500
gene_id_16500	K03088
gene_id_16503	K03169
gene_id_16517	K15923
gene_id_16518
gene_id_16520	K03648
gene_id_16524	K00962
gene_id_16527	K02358
gene_id_16529	K02867
gene_id_16532
gene_id_16533
gene_id_16538	K08289
gene_id_16540
gene_id_16542	K03601
gene_id_16550
gene_id_16553	K03070
gene_id_16558
gene_id_16567	K01362
gene_id_16573
gene_id_16574	K07139
gene_id_16575
gene_id_16576
gene_id_16579	K01740
gene_id_16580	K14155
gene_id_16581	K15255
gene_id_16587	K02529
gene_id_16588
gene_id_16590	K02529
gene_id_16591
gene_id_16592	K03292
gene_id_16596
gene_id_16597	K01515
gene_id_16601	K01610
gene_id_16602	K01610
gene_id_16604
gene_id_16607
gene_id_16608	K03631
gene_id_16612	K02338
gene_id_16618
gene_id_16623	K03292
gene_id_16624	K00351
gene_id_16628	K01412
gene_id_16629	K00847
gene_id_16633
gene_id_16636
gene_id_16638
gene_id_16641
gene_id_16643
gene_id_16644
gene_id_16645
gene_id_16646
gene_id_16647
gene_id_16648
gene_id_16649
gene_id_16650
gene_id_16651
gene_id_16652
gene_id_16653
gene_id_16654	K01921
gene_id_16657	K02914
gene_id_16664
gene_id_16665
gene_id_16666	K03549
gene_id_16667	K03315
gene_id_16668	K08223
gene_id_16669	K01915
gene_id_16670
gene_id_16671	K00927
gene_id_16675	K02355
gene_id_16677	K00012
gene_id_16684	K09686
gene_id_16691	K06207
gene_id_16694
gene_id_16695
gene_id_16696
gene_id_16699	K03442
gene_id_16709
gene_id_16710
gene_id_16711
gene_id_16712
gene_id_16714
gene_id_16715
gene_id_16723	K09810
gene_id_16725
gene_id_16726	K07133
gene_id_16728
gene_id_16738
gene_id_16747
gene_id_16749	K05349
gene_id_16750
gene_id_16753
gene_id_16757
gene_id_16759
gene_id_16763
gene_id_16764
gene_id_16768	K03549
gene_id_16770	K14136
gene_id_16774	K00942
gene_id_16775
gene_id_16780
gene_id_16797
gene_id_16798
gene_id_16803	K00609
gene_id_16835
gene_id_16836	K03453
gene_id_16839
gene_id_16842
gene_id_16843	K03072
gene_id_16844	K01887
gene_id_16845
gene_id_16846
gene_id_16847
gene_id_16855	K00767
gene_id_16872
gene_id_16873
gene_id_16874
gene_id_16875
gene_id_16876
gene_id_16877
gene_id_16882
gene_id_16892	K00134
gene_id_16902
gene_id_16903
gene_id_16905
gene_id_16906
gene_id_16907
gene_id_16908
gene_id_16916	K00604
gene_id_16920
gene_id_16924
gene_id_16928	K01869
gene_id_16930
gene_id_16931
gene_id_16933
gene_id_16939	K01880
gene_id_16950
gene_id_16951	K03088
gene_id_16956	K05521
gene_id_16958
gene_id_16959
gene_id_16960
gene_id_16961	K01190
gene_id_16963
gene_id_16964
gene_id_16965
gene_id_16968
gene_id_16971
gene_id_16972
gene_id_16975	K01200
gene_id_16976
gene_id_16979
gene_id_16980
gene_id_16981
gene_id_16982
gene_id_16984
gene_id_16985
gene_id_16986
gene_id_16987
gene_id_16989
gene_id_16990	K01624
gene_id_16995
gene_id_16998	K08191
gene_id_17000	K04567
gene_id_17010	K03655
gene_id_17014	K03270
gene_id_17018	K01892
gene_id_17027	K03149
gene_id_17042	K00527
gene_id_17044	K14445
gene_id_17048
gene_id_17055	K02361
gene_id_17057
gene_id_17061	K07154
gene_id_17064	K01270
gene_id_17066	K02528
gene_id_17068	K06949
gene_id_17075
gene_id_17078
gene_id_17083
gene_id_17086
gene_id_17091
gene_id_17096	K07386
gene_id_17097	K07386
gene_id_17098
gene_id_17099	K07386
gene_id_17103
gene_id_17106
gene_id_17111	K03296
gene_id_17114
gene_id_17116
gene_id_17124	K07704
gene_id_17131	K03564
gene_id_17135	K02837
gene_id_17142	K02564
gene_id_17146	K08884
gene_id_17147
gene_id_17148
gene_id_17151
gene_id_17156	K06180
gene_id_17158	K02477
gene_id_17173
gene_id_17177	K10439
gene_id_17178
gene_id_17183
gene_id_17187
gene_id_17191	K08300
gene_id_17194
gene_id_17197
gene_id_17198	K00645
gene_id_17210
gene_id_17221
gene_id_17222
gene_id_17223	K00745
gene_id_17224
gene_id_17226
gene_id_17227
gene_id_17230	K01876
gene_id_17232
gene_id_17233
gene_id_17234
gene_id_17235
gene_id_17236
gene_id_17240	K12994
gene_id_17242
gene_id_17244
gene_id_17245	K01854
gene_id_17246	K00680
gene_id_17247	K00745
gene_id_17248
gene_id_17253	K01209
gene_id_17254	K00615
gene_id_17260	K02863
gene_id_17265
gene_id_17266
gene_id_17268
gene_id_17270
gene_id_17272	K02871
gene_id_17273	K02996
gene_id_17282	K02316
gene_id_17289
gene_id_17290
gene_id_17291
gene_id_17292
gene_id_17294
gene_id_17295
gene_id_17299	K01710
gene_id_17302	K03760
gene_id_17304	K01966
gene_id_17307
gene_id_17314	K00793
gene_id_17315	K03521
gene_id_17318
gene_id_17320	K01703
gene_id_17322
gene_id_17326
gene_id_17337
gene_id_17343	K03076
gene_id_17346
gene_id_17347	K03543
gene_id_17348
gene_id_17361
gene_id_17362
gene_id_17363
gene_id_17365
gene_id_17367
gene_id_17368
gene_id_17369	K07636
gene_id_17370
gene_id_17371
gene_id_17373
gene_id_17378	K01629
gene_id_17379	K01190
gene_id_17388
gene_id_17389
gene_id_17400	K01990
gene_id_17401
gene_id_17402
gene_id_17405
gene_id_17406
gene_id_17407
gene_id_17415
gene_id_17422
gene_id_17427	K00791
gene_id_17429	K03694
gene_id_17430	K01362
gene_id_17431	K03305
gene_id_17432	K03086
gene_id_17436
gene_id_17437	K01495
gene_id_17439
gene_id_17441	K00759
gene_id_17445	K01619
gene_id_17447	K02335
gene_id_17449
gene_id_17452	K01914
gene_id_17456
gene_id_17467	K03046
gene_id_17475
gene_id_17503
gene_id_17514
gene_id_17517
gene_id_17519
gene_id_17520
gene_id_17521
gene_id_17522
gene_id_17524
gene_id_17527
gene_id_17529
gene_id_17531
gene_id_17537
gene_id_17541
gene_id_17542
gene_id_17544
gene_id_17545
gene_id_17547
gene_id_17548
gene_id_17551	K07085
gene_id_17562	K15778
gene_id_17569	K07386
gene_id_17580
gene_id_17583	K06168
gene_id_17592	K03701
gene_id_17593
gene_id_17602
gene_id_17604
gene_id_17605
gene_id_17617	K03310
gene_id_17619
gene_id_17620
gene_id_17625	K01952
gene_id_17630
gene_id_17636
gene_id_17640	K14385
gene_id_17648
gene_id_17649
gene_id_17650
gene_id_17651	K09702
gene_id_17652
gene_id_17654
gene_id_17663
gene_id_17664
gene_id_17665
gene_id_17666	K03654
gene_id_17668
gene_id_17673
gene_id_17675
gene_id_17682	K02499
gene_id_17686	K06001
gene_id_17691
gene_id_17692	K04069
gene_id_17701	K07478
gene_id_17704
gene_id_17705	K06950
gene_id_17710
gene_id_17716	K09607
gene_id_17727	K01139
gene_id_17733
gene_id_17738	K01786
gene_id_17751	K07316
gene_id_17758
gene_id_17759
gene_id_17760
gene_id_17768
gene_id_17769	K05349
gene_id_17771
gene_id_17772	K03581
gene_id_17785
gene_id_17786
gene_id_17790
gene_id_17797	K00425
gene_id_17804	K02529
gene_id_17813	K03543
gene_id_17816	K11085
gene_id_17827	K03177
gene_id_17833
gene_id_17835
gene_id_17857
gene_id_17858	K12373
gene_id_17860
gene_id_17861
gene_id_17865
gene_id_17867	K01620
gene_id_17872
gene_id_17873
gene_id_17875
gene_id_17878
gene_id_17879
gene_id_17898
gene_id_17900
gene_id_17901
gene_id_17902
gene_id_17907	K01265
gene_id_17916	K07567
gene_id_17922
gene_id_17924
gene_id_17926
gene_id_17931
gene_id_17938
gene_id_17939
gene_id_17940
gene_id_17941
gene_id_17958	K03547
gene_id_17959	K03546
gene_id_17961	K01918
gene_id_17963
gene_id_17965
gene_id_17966
gene_id_17972
gene_id_17973
gene_id_17974	K07133
gene_id_17979
gene_id_18001	K14487
gene_id_18003
gene_id_18005	K06147
gene_id_18006
gene_id_18007
gene_id_18011	K06518
gene_id_18017	K00297
gene_id_18023
gene_id_18027
gene_id_18028
gene_id_18040
gene_id_18053
gene_id_18072	K03526
gene_id_18100
gene_id_18110
gene_id_18146	K07814
gene_id_18147	K02355
gene_id_18151
gene_id_18154
gene_id_18180
gene_id_18184
gene_id_18200
gene_id_18206
gene_id_18221
gene_id_18226
gene_id_18227	K15726
gene_id_18242	K01869
gene_id_18271
gene_id_18273
gene_id_18278
gene_id_18284
gene_id_18338
gene_id_18352
gene_id_18355
gene_id_18390
gene_id_18397
gene_id_18398
gene_id_18399
gene_id_18408
gene_id_18420	K01778
gene_id_18421	K05850
gene_id_18477
gene_id_18486
gene_id_18501
gene_id_18506
gene_id_18510
gene_id_18518
gene_id_18546
gene_id_18557
gene_id_18649
gene_id_18653
gene_id_18654	K00133
gene_id_18660
gene_id_18704
gene_id_18720
gene_id_18723
gene_id_18741
gene_id_18742
gene_id_18746
gene_id_18747	K00600
gene_id_18771
gene_id_18781
gene_id_18784	K07095
gene_id_18786	K07796
gene_id_18795
gene_id_18799
gene_id_18811
gene_id_18813
gene_id_18828	K07484
gene_id_18830
gene_id_18833
gene_id_18836
gene_id_18837
gene_id_18840
gene_id_18845
gene_id_18846
gene_id_18850
gene_id_18852
gene_id_18854
gene_id_18858
gene_id_18870	K15923
gene_id_18888
gene_id_18891	K01176
gene_id_18894	K00705
gene_id_18897
gene_id_18898
gene_id_18899
gene_id_18900
gene_id_18901
gene_id_18908
gene_id_18915
gene_id_18921
gene_id_18927	K03086
gene_id_18932	K13888
gene_id_18941
gene_id_18952
gene_id_18960	K02834
gene_id_18972	K01929
gene_id_18973
gene_id_18974
gene_id_18978	K00925
gene_id_18980	K03269
gene_id_18990
gene_id_18991
gene_id_18994
gene_id_18997	K00611
gene_id_19005
gene_id_19006
gene_id_19010	K01265
gene_id_19016
gene_id_19017	K09704
gene_id_19018
gene_id_19019
gene_id_19020
gene_id_19021
gene_id_19022
gene_id_19023	K03088
gene_id_19024
gene_id_19026	K01887
gene_id_19031
gene_id_19034
gene_id_19042	K03699
gene_id_19047
gene_id_19050
gene_id_19053	K01657
gene_id_19054
gene_id_19055	K00784
gene_id_19056
gene_id_19065
gene_id_19067
gene_id_19068
gene_id_19076
gene_id_19078
gene_id_19083
gene_id_19085
gene_id_19092	K03088
gene_id_19095
gene_id_19097
gene_id_19099
gene_id_19105
gene_id_19106
gene_id_19108
gene_id_19113	K01754
gene_id_19117	K07704
gene_id_19122
gene_id_19130
gene_id_19132
gene_id_19133
gene_id_19134
gene_id_19137
gene_id_19140
gene_id_19150	K01872
gene_id_19152
gene_id_19153	K07133
gene_id_19156
gene_id_19158
gene_id_19165
gene_id_19168	K00821
gene_id_19169
gene_id_19170
gene_id_19171
gene_id_19174
gene_id_19178	K01895
gene_id_19194	K02886
gene_id_19197	K02982
gene_id_19205	K02994
gene_id_19206	K02933
gene_id_19208	K02988
gene_id_19215	K03040
gene_id_19219
gene_id_19223
gene_id_19224
gene_id_19227	K02935
gene_id_19229	K02863
gene_id_19232	K02358
gene_id_19234
gene_id_19243	K03455
gene_id_19255
gene_id_19258
gene_id_19263
gene_id_19269	K03737
gene_id_19272
gene_id_19285
gene_id_19289
gene_id_19294
gene_id_19295
gene_id_19296
gene_id_19309	K01681
gene_id_19315
gene_id_19316
gene_id_19317
gene_id_19318
gene_id_19319
gene_id_19320
gene_id_19321
gene_id_19322
gene_id_19323
gene_id_19324
gene_id_19325	K03150
gene_id_19328
gene_id_19332
gene_id_19333
gene_id_19334
gene_id_19337
gene_id_19338
gene_id_19341
gene_id_19344	K01284
gene_id_19346
gene_id_19349	K11072
gene_id_19350	K11071
gene_id_19360	K03046
gene_id_19365
gene_id_19378
gene_id_19379
gene_id_19389
gene_id_19392
gene_id_19395	K00175
gene_id_19399	K09810
gene_id_19400
gene_id_19405
gene_id_19408
gene_id_19409
gene_id_19410
gene_id_19411
gene_id_19415
gene_id_19417	K03798
gene_id_19419	K01179
gene_id_19420	K05970
gene_id_19422	K00962
gene_id_19424	K04751
gene_id_19427	K02470
gene_id_19437
gene_id_19438	K05540
gene_id_19439	K04096
gene_id_19452	K00820
gene_id_19459
gene_id_19460
gene_id_19463	K03546
gene_id_19470
gene_id_19471
gene_id_19472
gene_id_19479
gene_id_19484
gene_id_19487
gene_id_19492	K03217
gene_id_19495	K01187
gene_id_19496	K01950
gene_id_19500
gene_id_19501
gene_id_19502	K09955
gene_id_19503
gene_id_19504	K01198
gene_id_19505	K09955
gene_id_19516	K03530
gene_id_19520
gene_id_19521
gene_id_19523
gene_id_19527
gene_id_19528
gene_id_19529	K03671
gene_id_19530
gene_id_19534	K03046
gene_id_19549	K02112
gene_id_19552
gene_id_19553
gene_id_19555
gene_id_19571
gene_id_19572
gene_id_19581
gene_id_19582
gene_id_19583
gene_id_19594	K01928
gene_id_19595	K01000
gene_id_19608
gene_id_19609	K03648
gene_id_19611
gene_id_19612
gene_id_19613
gene_id_19614
gene_id_19615
gene_id_19616
gene_id_19617
gene_id_19618	K05349
gene_id_19624
gene_id_19625	K10439
gene_id_19627	K01212
gene_id_19628
gene_id_19633	K00812
gene_id_19641
gene_id_19654
gene_id_19676	K03650
gene_id_19677
gene_id_19682
gene_id_19684	K01557
gene_id_19687	K02996
gene_id_19689	K01915
gene_id_19692	K15532
gene_id_19693
gene_id_19694
gene_id_19695
gene_id_19696
gene_id_19697
gene_id_19698
gene_id_19699
gene_id_19704
gene_id_19707
gene_id_19710	K02887
gene_id_19714	K02837
gene_id_19717	K00845
gene_id_19718
gene_id_19723	K01817
gene_id_19750
gene_id_19757	K04078
gene_id_19763	K03282
gene_id_19765	K00134
gene_id_19771
gene_id_19774
gene_id_19776
gene_id_19777
gene_id_19778	K00239
gene_id_19781
gene_id_19792	K00927
gene_id_19793	K04485
gene_id_19794	K06920
gene_id_19796	K08303
gene_id_19798	K02014
gene_id_19804
gene_id_19806	K01624
gene_id_19810
gene_id_19814
gene_id_19820
gene_id_19821
gene_id_19822
gene_id_19826
gene_id_19835
gene_id_19846	K03569
gene_id_19847	K00602
gene_id_19849	K00783
gene_id_19867
gene_id_19872
gene_id_19873	K15923
gene_id_19880
gene_id_19886	K03629
gene_id_19889
gene_id_19890	K02884
gene_id_19895
gene_id_19896
gene_id_19897
gene_id_19900
gene_id_19902	K01179
gene_id_19903
gene_id_19906
gene_id_19913
gene_id_19914
gene_id_19915
gene_id_19916
gene_id_19918	K07106
gene_id_19939
gene_id_19940
gene_id_19945	K01775
gene_id_19946	K02775
gene_id_19954
gene_id_19960
gene_id_19961
gene_id_19962
gene_id_19963	K01809
gene_id_19964	K03498
gene_id_19965	K03499
gene_id_19966	K01662
gene_id_19967	K01372
gene_id_19971	K02314
gene_id_19989
gene_id_19999
gene_id_20002
gene_id_20013
gene_id_20019
gene_id_20024	K03615
gene_id_20035	K14379
gene_id_20039
gene_id_20045	K01804
gene_id_20046
gene_id_20061
gene_id_20074	K00059
gene_id_20089
gene_id_20092
gene_id_20096
gene_id_20110	K13888
gene_id_20111
gene_id_20112	K02003
gene_id_20113
gene_id_20114	K13598
gene_id_20128	K11991
gene_id_20129	K07460
gene_id_20137	K07659
gene_id_20144
gene_id_20145
gene_id_20147	K01142
gene_id_20148	K01495
gene_id_20149
gene_id_20150	K01803
gene_id_20154	K03296
gene_id_20155	K03856
gene_id_20159	K03106
gene_id_20160	K01491
gene_id_20164	K01652
gene_id_20167	K00053
gene_id_20169	K03553
gene_id_20173	K01184
gene_id_20174
gene_id_20177
gene_id_20188
gene_id_20194
gene_id_20195
gene_id_20196
gene_id_20197
gene_id_20201	K07712
gene_id_20207
gene_id_20208	K03148
gene_id_20209	K03070
gene_id_20210
gene_id_20211
gene_id_20212	K07025
gene_id_20222	K01955
gene_id_20223
gene_id_20228
gene_id_20234	K00266
gene_id_20236	K01953
gene_id_20237
gene_id_20239	K06158
gene_id_20268	K01880
gene_id_20269	K03773
gene_id_20271	K07263
gene_id_20272
gene_id_20273
gene_id_20274
gene_id_20276	K00847
gene_id_20277	K01412
gene_id_20278
gene_id_20279
gene_id_20280
gene_id_20283	K01869
gene_id_20284
gene_id_20286
gene_id_20295	K03593
gene_id_20298
gene_id_20307	K04773
gene_id_20308
gene_id_20318
gene_id_20321
gene_id_20322	K16089
gene_id_20344
gene_id_20354
gene_id_20358	K00648
gene_id_20359	K03595
gene_id_20362
gene_id_20363
gene_id_20365
gene_id_20366
gene_id_20367
gene_id_20374
gene_id_20375
gene_id_20376
gene_id_20377
gene_id_20378
gene_id_20380
gene_id_20381
gene_id_20384	K02230
gene_id_20385
gene_id_20390	K03308
gene_id_20394	K01897
gene_id_20395	K01439
gene_id_20396
gene_id_20409
gene_id_20420	K01689
gene_id_20429	K03719
gene_id_20436
gene_id_20437
gene_id_20438	K05521
gene_id_20439
gene_id_20444
gene_id_20459	K01790
gene_id_20471	K07679
gene_id_20477
gene_id_20478
gene_id_20485
gene_id_20490
gene_id_20509
gene_id_20517
gene_id_20519
gene_id_20524	K02897
gene_id_20526	K04762
gene_id_20532
gene_id_20534
gene_id_20539
gene_id_20541	K00712
gene_id_20542
gene_id_20546	K12410
gene_id_20555	K01533
gene_id_20556
gene_id_20557
gene_id_20558
gene_id_20559
gene_id_20560
gene_id_20562
gene_id_20570
gene_id_20577
gene_id_20582	K00257
gene_id_20585	K00793
gene_id_20589
gene_id_20595	K01179
gene_id_20596
gene_id_20598
gene_id_20609
gene_id_20610	K07648
gene_id_20612	K07713
gene_id_20614	K00991
gene_id_20620
gene_id_20625	K14136
gene_id_20637
gene_id_20667
gene_id_20673
gene_id_20687
gene_id_20692	K11643
gene_id_20693	K14261
gene_id_20696
gene_id_20697
gene_id_20700	K00121
gene_id_20705
gene_id_20707	K02992
gene_id_20713
gene_id_20719
gene_id_20734
gene_id_20738
gene_id_20744
gene_id_20752
gene_id_20754
gene_id_20758	K02945
gene_id_20761	K00265
gene_id_20766
gene_id_20776	K04763
gene_id_20795	K01710
gene_id_20801
gene_id_20807	K00001
gene_id_20811
gene_id_20813
gene_id_20819
gene_id_20822	K01893
gene_id_20826
gene_id_20827
gene_id_20834	K07001
gene_id_20836
gene_id_20837
gene_id_20846
gene_id_20857
gene_id_20859
gene_id_20863
gene_id_20865
gene_id_20866
gene_id_20880	K01736
gene_id_20893
gene_id_20894
gene_id_20895
gene_id_20896
gene_id_20897
gene_id_20898
gene_id_20899
gene_id_20900
gene_id_20901
gene_id_20902
gene_id_20903
gene_id_20910	K02527
gene_id_20912
gene_id_20913	K03701
gene_id_20914	K01515
gene_id_20916
gene_id_20922
gene_id_20923	K01738
gene_id_20928	K03088
gene_id_20930
gene_id_20931
gene_id_20939	K15532
gene_id_20948	K10206
gene_id_20954
gene_id_20955
gene_id_20978	K07148
gene_id_20983
gene_id_20984	K03771
gene_id_20992	K00939
gene_id_21001	K01414
gene_id_21007
gene_id_21010	K02316
gene_id_21012
gene_id_21013
gene_id_21014
gene_id_21015
gene_id_21025
gene_id_21026
gene_id_21027
gene_id_21028
gene_id_21031	K02004
gene_id_21045
gene_id_21046	K08223
gene_id_21048	K08234
gene_id_21049	K07304
gene_id_21053
gene_id_21054
gene_id_21085	K03307
gene_id_21089	K01714
gene_id_21091	K01812
gene_id_21101	K01126
gene_id_21103
gene_id_21133
gene_id_21139
gene_id_21141
gene_id_21142
gene_id_21143	K03527
gene_id_21147	K01885
gene_id_21148	K01885
gene_id_21149	K08307
gene_id_21151
gene_id_21154
gene_id_21156
gene_id_21157
gene_id_21160	K00249
gene_id_21164
gene_id_21165	K12524
gene_id_21167
gene_id_21168
gene_id_21176
gene_id_21177	K03092
gene_id_21178
gene_id_21181
gene_id_21183
gene_id_21185
gene_id_21187
gene_id_21188
gene_id_21190
gene_id_21191
gene_id_21192	K13688
gene_id_21195
gene_id_21196
gene_id_21201
gene_id_21206
gene_id_21211
gene_id_21212
gene_id_21213
gene_id_21214
gene_id_21218
gene_id_21219
gene_id_21220
gene_id_21221	K03497
gene_id_21225
gene_id_21227
gene_id_21236
gene_id_21238	K00075
gene_id_21243
gene_id_21245	K00640
gene_id_21247
gene_id_21248	K03043
gene_id_21249	K03043
gene_id_21250
gene_id_21251	K14326
gene_id_21252
gene_id_21254
gene_id_21255
gene_id_21256	K00262
gene_id_21257	K00262
gene_id_21260
gene_id_21266
gene_id_21270
gene_id_21271
gene_id_21273
gene_id_21275
gene_id_21276
gene_id_21278
gene_id_21279	K04485
gene_id_21280	K04485
gene_id_21281	K00812
gene_id_21282	K16211
gene_id_21285
gene_id_21286
gene_id_21287
gene_id_21288	K01966
gene_id_21289
gene_id_21293
gene_id_21294
gene_id_21296	K00346
gene_id_21299	K00349
gene_id_21303
gene_id_21304
gene_id_21308	K11681
gene_id_21309
gene_id_21316	K03723
gene_id_21317
gene_id_21319
gene_id_21324	K03040
gene_id_21325	K03040
gene_id_21326
gene_id_21328
gene_id_21329	K06180
gene_id_21330
gene_id_21332
gene_id_21336
gene_id_21337	K01952
gene_id_21338	K00800
gene_id_21339
gene_id_21340
gene_id_21341
gene_id_21346	K02519
gene_id_21348	K01993
gene_id_21353	K00818
gene_id_21356
gene_id_21357
gene_id_21359	K01414
gene_id_21360	K01493
gene_id_21366
gene_id_21368
gene_id_21369
gene_id_21379
gene_id_21381	K01226
gene_id_21382
gene_id_21383
gene_id_21384
gene_id_21386
gene_id_21387
gene_id_21389	K03839
gene_id_21391	K02469
gene_id_21400
gene_id_21403
gene_id_21407
gene_id_21408
gene_id_21410
gene_id_21411	K03438
gene_id_21412
gene_id_21413
gene_id_21414	K01870
gene_id_21415
gene_id_21417
gene_id_21418
gene_id_21419
gene_id_21420
gene_id_21421
gene_id_21423
gene_id_21424	K09955
gene_id_21425
gene_id_21426
gene_id_21427
gene_id_21429	K03702
gene_id_21430	K03702
gene_id_21433	K00783
gene_id_21434	K03701
gene_id_21440	K04075
gene_id_21441
gene_id_21445	K07713
gene_id_21450	K01955
gene_id_21451
gene_id_21452	K03296
gene_id_21453	K03320
gene_id_21458	K16043
gene_id_21461	K02314
gene_id_21462
gene_id_21463
gene_id_21465	K00014
gene_id_21466	K03183
gene_id_21468
gene_id_21471	K05366
gene_id_21473	K06187
gene_id_21474
gene_id_21475
gene_id_21482
gene_id_21483
gene_id_21485	K03744
gene_id_21489	K07478
gene_id_21490
gene_id_21492
gene_id_21493
gene_id_21494
gene_id_21497
gene_id_21499
gene_id_21506
gene_id_21507
gene_id_21510
gene_id_21511	K10536
gene_id_21512
gene_id_21513	K03628
gene_id_21517	K02469
gene_id_21520
gene_id_21521
gene_id_21523
gene_id_21524	K03924
gene_id_21525	K00705
gene_id_21528	K00656
gene_id_21529	K00656
gene_id_21530
gene_id_21532	K04079
gene_id_21534
gene_id_21535
gene_id_21542	K03503
gene_id_21546
gene_id_21549
gene_id_21550
gene_id_21553	K02622
gene_id_21556
gene_id_21557
gene_id_21568
gene_id_21570
gene_id_21571
gene_id_21575	K03499
gene_id_21577
gene_id_21578
gene_id_21579	K06950
gene_id_21580
gene_id_21581
gene_id_21582
gene_id_21586
gene_id_21587
gene_id_21591
gene_id_21593
gene_id_21595
gene_id_21599
gene_id_21601
gene_id_21602
gene_id_21603	K00057
gene_id_21605	K00266
gene_id_21606
gene_id_21607
gene_id_21608
gene_id_21610
gene_id_21611	K01886
gene_id_21612
gene_id_21613
gene_id_21616
gene_id_21617
gene_id_21623	K06861
gene_id_21624	K06861
gene_id_21625
gene_id_21628
gene_id_21636
gene_id_21638
gene_id_21643
gene_id_21644
gene_id_21645
gene_id_21650	K03544
gene_id_21652	K04773
gene_id_21653	K04773
gene_id_21654
gene_id_21655
gene_id_21656
gene_id_21657
gene_id_21660	K01950
gene_id_21661
gene_id_21663
gene_id_21666	K03695
gene_id_21673
gene_id_21675
gene_id_21676
gene_id_21685
gene_id_21690
gene_id_21691	K01790
gene_id_21692	K00548
gene_id_21694
gene_id_21695
gene_id_21696
gene_id_21698	K11754
gene_id_21699	K00600
gene_id_21700
gene_id_21706
gene_id_21711	K03734
gene_id_21713
gene_id_21717	K01897
gene_id_21719
gene_id_21722	K00946
gene_id_21726
gene_id_21727
gene_id_21729
gene_id_21730
gene_id_21732	K01534
gene_id_21736
gene_id_21739
gene_id_21740	K03498
gene_id_21741
gene_id_21745
gene_id_21746	K00059
gene_id_21748
gene_id_21753	K01662
gene_id_21755	K06168
gene_id_21756	K06168
gene_id_21757	K01284
gene_id_21758
gene_id_21760	K01756
gene_id_21764
gene_id_21766
gene_id_21770	K15738
gene_id_21774
gene_id_21775
gene_id_21776
gene_id_21777	K03797
gene_id_21786
gene_id_21793
gene_id_21797	K04096
gene_id_21798	K01409
gene_id_21800
gene_id_21802
gene_id_21805	K00133
gene_id_21806
gene_id_21807
gene_id_21811
gene_id_21816
gene_id_21817
gene_id_21819
gene_id_21821
gene_id_21823
gene_id_21828
gene_id_21831	K07085
gene_id_21835
gene_id_21836	K01869
gene_id_21838
gene_id_21846
gene_id_21849	K03522
gene_id_21854	K15778
gene_id_21855	K07024
gene_id_21858
gene_id_21859
gene_id_21864
gene_id_21869
gene_id_21873
gene_id_21874	K07240
gene_id_21878
gene_id_21893
gene_id_21894
gene_id_21895
gene_id_21899	K07037
gene_id_21900
gene_id_21903
gene_id_21904
gene_id_21905	K03596
gene_id_21909	K02495
gene_id_21910
gene_id_21911
gene_id_21912
gene_id_21916	K12297
gene_id_21918
gene_id_21920	K07106
gene_id_21925	K01870
gene_id_21928	K00850
gene_id_21932
gene_id_21936
gene_id_21937	K01925
gene_id_21939
gene_id_21943
gene_id_21944
gene_id_21952	K00817
gene_id_21954
gene_id_21958
gene_id_21970
gene_id_21977
gene_id_21978
gene_id_21979
gene_id_21985
gene_id_21988
gene_id_21989
gene_id_21993
gene_id_21997	K01209
gene_id_22000
gene_id_22003
gene_id_22005
gene_id_22016
gene_id_22018	K01890
gene_id_22020	K13017
gene_id_22023
gene_id_22028
gene_id_22029	K00606
gene_id_22030
gene_id_22034	K01627
gene_id_22039
gene_id_22041
gene_id_22050
gene_id_22053	K03624
gene_id_22055	K15738
gene_id_22056
gene_id_22058	K03555
gene_id_22062
gene_id_22065
gene_id_22066
gene_id_22068	K02838
gene_id_22069	K06949
gene_id_22075	K01662
gene_id_22076
gene_id_22078	K06950
gene_id_22079
gene_id_22088	K00951
gene_id_22096
gene_id_22099
gene_id_22100	K01873
gene_id_22101	K01873
gene_id_22106
gene_id_22108	K03296
gene_id_22111
gene_id_22113	K01179
gene_id_22126	K05592
gene_id_22128
gene_id_22130	K00639
gene_id_22131	K07137
gene_id_22132
gene_id_22134
gene_id_22137	K01956
gene_id_22138
gene_id_22140	K03046
gene_id_22147	K15923
gene_id_22149
gene_id_22150	K01676
gene_id_22152	K01270
gene_id_22153
gene_id_22159
gene_id_22160	K01139
gene_id_22161	K03110
gene_id_22165
gene_id_22167
gene_id_22172
gene_id_22176
gene_id_22177
gene_id_22181
gene_id_22188
gene_id_22191
gene_id_22196	K09014
gene_id_22197
gene_id_22199	K15923
gene_id_22200	K07651
gene_id_22204	K00331
gene_id_22212	K01868
gene_id_22217	K00790
gene_id_22219
gene_id_22221
gene_id_22223	K15921
gene_id_22224	K02881
gene_id_22231	K01866
gene_id_22240
gene_id_22241	K01736
gene_id_22247
gene_id_22248
gene_id_22250	K14445
gene_id_22251
gene_id_22252
gene_id_22255
gene_id_22258	K00784
gene_id_22267
gene_id_22269	K01953
gene_id_22270	K01953
gene_id_22271	K01868
gene_id_22275
gene_id_22277
gene_id_22290
gene_id_22296
gene_id_22298	K01278
gene_id_22300
gene_id_22303
gene_id_22308
gene_id_22309
gene_id_22318
gene_id_22321	K03588
gene_id_22334
gene_id_22339
gene_id_22348
gene_id_22352
gene_id_22358
gene_id_22369
gene_id_22370
gene_id_22371	K04041
gene_id_22379
gene_id_22382
gene_id_22385
gene_id_22414
gene_id_22417
gene_id_22427
gene_id_22428	K00874
gene_id_22431	K01755
gene_id_22432
gene_id_22441
gene_id_22444
gene_id_22454
gene_id_22470
gene_id_22471
gene_id_22472
gene_id_22474
gene_id_22479	K01303
gene_id_22483	K00700
gene_id_22491
gene_id_22497
gene_id_22521
gene_id_22522
gene_id_22524
gene_id_22528
gene_id_22537
gene_id_22540	K07010
gene_id_22545
gene_id_22553
gene_id_22554
gene_id_22556
gene_id_22557	K00950
gene_id_22563
gene_id_22565
gene_id_22566	K07316
gene_id_22567
gene_id_22575
gene_id_22576
gene_id_22580
gene_id_22581
gene_id_22587
gene_id_22589	K15635
gene_id_22595	K00040
gene_id_22596
gene_id_22598
gene_id_22601
gene_id_22605
gene_id_22606
gene_id_22609
gene_id_22615
gene_id_22624	K03797
gene_id_22635
gene_id_22656
gene_id_22663
gene_id_22693
gene_id_22707
gene_id_22708
gene_id_22709
gene_id_22714
gene_id_22733
gene_id_22734
gene_id_22735
gene_id_22736
gene_id_22737
gene_id_22738
gene_id_22739
gene_id_22743	K01867
gene_id_22744	K03327
gene_id_22745	K00174
gene_id_22749
gene_id_22752	K01424
gene_id_22758
gene_id_22759
gene_id_22762
gene_id_22764
gene_id_22768
gene_id_22770
gene_id_22771
gene_id_22772
gene_id_22773
gene_id_22774
gene_id_22778
gene_id_22779
gene_id_22780
gene_id_22782
gene_id_22783
gene_id_22784
gene_id_22785
gene_id_22786
gene_id_22791	K01880
gene_id_22793
gene_id_22797
gene_id_22798	K01925
gene_id_22799
gene_id_22800
gene_id_22802	K02563
gene_id_22803
gene_id_22805
gene_id_22806
gene_id_22807
gene_id_22808
gene_id_22809
gene_id_22814
gene_id_22815
gene_id_22816	K03924
gene_id_22824	K16087
gene_id_22825	K07712
gene_id_22831
gene_id_22833	K13017
gene_id_22834
gene_id_22835
gene_id_22839
gene_id_22840
gene_id_22842
gene_id_22851
gene_id_22852
gene_id_22853	K07259
gene_id_22854	K02992
gene_id_22855	K02355
gene_id_22856	K02355
gene_id_22859
gene_id_22861
gene_id_22864
gene_id_22865	K03215
gene_id_22866
gene_id_22869
gene_id_22870
gene_id_22872
gene_id_22876	K03654
gene_id_22877
gene_id_22883	K03553
gene_id_22884	K00290
gene_id_22885	K00290
gene_id_22886
gene_id_22887
gene_id_22889	K03076
gene_id_22890
gene_id_22892	K01439
gene_id_22893	K01897
gene_id_22896	K00962
gene_id_22899	K07114
gene_id_22902	K01338
gene_id_22905	K03308
gene_id_22906
gene_id_22907	K03308
gene_id_22909
gene_id_22912	K01890
gene_id_22916	K03596
gene_id_22918	K01362
gene_id_22919	K01303
gene_id_22920	K08300
gene_id_22921
gene_id_22922	K00845
gene_id_22924	K01179
gene_id_22925
gene_id_22926
gene_id_22929
gene_id_22930	K03517
gene_id_22931
gene_id_22934
gene_id_22935
gene_id_22940
gene_id_22942	K00343
gene_id_22943
gene_id_22946
gene_id_22950
gene_id_22951
gene_id_22952
gene_id_22953	K15778
gene_id_22954
gene_id_22955
gene_id_22957
gene_id_22959
gene_id_22960
gene_id_22964	K03695
gene_id_22965
gene_id_22968
gene_id_22970
gene_id_22972	K15255
gene_id_22974	K03551
gene_id_22978
gene_id_22980
gene_id_22985
gene_id_22989	K01179
gene_id_22990
gene_id_22992	K03798
gene_id_22994
gene_id_22997
gene_id_22999
gene_id_23000
gene_id_23001
gene_id_23003
gene_id_23004	K01284
gene_id_23007	K03797
gene_id_23011
gene_id_23013
gene_id_23016	K00333
gene_id_23021
gene_id_23022
gene_id_23023
gene_id_23024
gene_id_23025	K07652
gene_id_23026	K03932
gene_id_23027
gene_id_23028
gene_id_23031
gene_id_23034
gene_id_23035
gene_id_23038
gene_id_23039
gene_id_23040
gene_id_23044	K15226
gene_id_23046
gene_id_23047
gene_id_23048	K01915
gene_id_23051
gene_id_23052
gene_id_23053
gene_id_23054	K01212
gene_id_23055
gene_id_23056
gene_id_23057
gene_id_23058
gene_id_23061	K15635
gene_id_23062
gene_id_23063	K01733
gene_id_23065
gene_id_23069
gene_id_23070
gene_id_23071	K02316
gene_id_23074
gene_id_23077
gene_id_23079
gene_id_23080
gene_id_23081	K07024
gene_id_23085
gene_id_23086
gene_id_23087
gene_id_23096	K07456
gene_id_23099	K02358
gene_id_23100
gene_id_23102	K01914
gene_id_23104
gene_id_23107
gene_id_23109	K06950
gene_id_23112	K01955
gene_id_23113	K15738
gene_id_23116	K03978
gene_id_23118
gene_id_23122	K01790
gene_id_23123
gene_id_23124
gene_id_23126
gene_id_23127
gene_id_23131
gene_id_23132
gene_id_23134
gene_id_23135
gene_id_23137
gene_id_23139	K01537
gene_id_23144	K00941
gene_id_23146	K06890
gene_id_23147
gene_id_23149	K01858
gene_id_23153
gene_id_23155	K08138
gene_id_23156
gene_id_23157
gene_id_23159	K01662
gene_id_23160	K01372
gene_id_23163	K01854
gene_id_23168
gene_id_23172
gene_id_23173
gene_id_23176
gene_id_23177
gene_id_23180	K01738
gene_id_23187
gene_id_23188	K03545
gene_id_23195
gene_id_23196
gene_id_23200	K09458
gene_id_23201
gene_id_23202
gene_id_23207	K01950
gene_id_23208
gene_id_23210	K03522
gene_id_23214	K00527
gene_id_23215	K00527
gene_id_23217
gene_id_23220	K01881
gene_id_23222
gene_id_23223
gene_id_23226
gene_id_23228	K12264
gene_id_23233	K01647
gene_id_23238	K02028
gene_id_23240
gene_id_23241	K00177
gene_id_23253
gene_id_23254
gene_id_23258	K01868
gene_id_23259	K00876
gene_id_23263
gene_id_23264
gene_id_23265	K03281
gene_id_23266	K00604
gene_id_23267
gene_id_23268
gene_id_23270	K07679
gene_id_23272	K06217
gene_id_23274
gene_id_23277	K01940
gene_id_23280
gene_id_23283
gene_id_23285
gene_id_23286	K01209
gene_id_23287	K01209
gene_id_23294	K01610
gene_id_23296
gene_id_23297
gene_id_23298	K03147
gene_id_23299	K03147
gene_id_23300	K03147
gene_id_23303
gene_id_23305
gene_id_23307	K00973
gene_id_23308	K00973
gene_id_23310	K02111
gene_id_23312
gene_id_23313	K12410
gene_id_23315	K03773
gene_id_23316
gene_id_23320
gene_id_23321
gene_id_23323
gene_id_23329
gene_id_23330
gene_id_23331
gene_id_23332
gene_id_23334
gene_id_23335
gene_id_23336
gene_id_23339	K00979
gene_id_23340	K05685
gene_id_23343
gene_id_23345	K08303
gene_id_23348	K07050
gene_id_23350
gene_id_23354
gene_id_23356
gene_id_23359	K00058
gene_id_23360
gene_id_23361
gene_id_23363
gene_id_23364	K01689
gene_id_23366
gene_id_23368
gene_id_23369
gene_id_23370
gene_id_23371
gene_id_23372
gene_id_23373
gene_id_23374	K03701
gene_id_23375
gene_id_23379
gene_id_23382	K00029
gene_id_23385
gene_id_23386
gene_id_23387
gene_id_23389
gene_id_23390	K11085
gene_id_23391
gene_id_23393
gene_id_23395
gene_id_23396
gene_id_23397	K00789
gene_id_23405
gene_id_23407
gene_id_23408
gene_id_23410	K05349
gene_id_23411	K01811
gene_id_23413
gene_id_23415
gene_id_23419	K01951
gene_id_23420	K06958
gene_id_23425
gene_id_23426	K04077
gene_id_23428
gene_id_23434	K01955
gene_id_23435
gene_id_23437
gene_id_23441
gene_id_23442
gene_id_23443
gene_id_23445
gene_id_23451
gene_id_23454
gene_id_23457	K03569
gene_id_23460	K13038
gene_id_23462
gene_id_23464	K07658
gene_id_23467	K00783
gene_id_23468	K01835
gene_id_23470
gene_id_23471
gene_id_23472
gene_id_23473	K00764
gene_id_23474	K01929
gene_id_23482
gene_id_23488
gene_id_23489
gene_id_23493	K11754
gene_id_23494
gene_id_23498
gene_id_23499
gene_id_23501	K12309
gene_id_23504	K01921
gene_id_23507
gene_id_23508
gene_id_23511
gene_id_23513
gene_id_23516
gene_id_23519
gene_id_23520
gene_id_23522	K00075
gene_id_23523
gene_id_23524
gene_id_23529
gene_id_23530	K14441
gene_id_23532	K02337
gene_id_23533	K02337
gene_id_23534	K01142
gene_id_23547	K07271
gene_id_23548	K01710
gene_id_23551	K07714
gene_id_23553	K03654
gene_id_23554
gene_id_23555
gene_id_23557
gene_id_23559
gene_id_23560
gene_id_23561
gene_id_23562
gene_id_23563
gene_id_23566	K03839
gene_id_23567
gene_id_23568
gene_id_23569
gene_id_23570
gene_id_23571
gene_id_23574	K01937
gene_id_23576
gene_id_23578
gene_id_23579
gene_id_23580	K01262
gene_id_23581	K03733
gene_id_23582
gene_id_23584
gene_id_23585
gene_id_23587
gene_id_23588
gene_id_23589
gene_id_23590
gene_id_23593
gene_id_23594
gene_id_23597
gene_id_23598
gene_id_23599
gene_id_23602
gene_id_23603
gene_id_23604	K03737
gene_id_23605	K06158
gene_id_23608
gene_id_23616	K11752
gene_id_23617	K03797
gene_id_23618
gene_id_23619	K03453
gene_id_23621	K00602
gene_id_23622	K00602
gene_id_23624	K06194
gene_id_23625
gene_id_23626
gene_id_23627
gene_id_23628
gene_id_23629	K01489
gene_id_23630
gene_id_23637
gene_id_23638
gene_id_23640
gene_id_23647	K01572
gene_id_23648
gene_id_23649
gene_id_23650
gene_id_23651
gene_id_23656
gene_id_23657
gene_id_23658	K02945
gene_id_23663	K01915
gene_id_23665
gene_id_23666
gene_id_23669	K03072
gene_id_23672	K16191
gene_id_23673
gene_id_23674	K03814
gene_id_23683	K00942
gene_id_23684	K00969
gene_id_23685
gene_id_23686
gene_id_23690
gene_id_23691
gene_id_23694
gene_id_23695
gene_id_23696
gene_id_23699	K04773
gene_id_23700
gene_id_23701
gene_id_23702	K00341
gene_id_23710	K07652
gene_id_23711
gene_id_23713
gene_id_23714	K13797
gene_id_23715	K03046
gene_id_23717
gene_id_23721
gene_id_23723	K00796
gene_id_23724
gene_id_23727	K05349
gene_id_23728	K03629
gene_id_23729	K01934
gene_id_23730
gene_id_23731
gene_id_23734	K01885
gene_id_23735
gene_id_23737
gene_id_23741	K03427
gene_id_23742
gene_id_23744	K01190
gene_id_23745	K01190
gene_id_23746	K01190
gene_id_23747
gene_id_23749
gene_id_23753
gene_id_23758
gene_id_23759	K01190
gene_id_23762
gene_id_23763
gene_id_23764
gene_id_23768
gene_id_23770
gene_id_23771
gene_id_23775	K00012
gene_id_23777
gene_id_23780	K00762
gene_id_23783
gene_id_23784
gene_id_23790	K01874
gene_id_23791
gene_id_23792	K00639
gene_id_23798
gene_id_23799
gene_id_23802	K00528
gene_id_23811
gene_id_23812
gene_id_23815	K01591
gene_id_23816
gene_id_23817
gene_id_23820	K02961
gene_id_23823
gene_id_23824
gene_id_23826
gene_id_23827	K00868
gene_id_23830
gene_id_23831
gene_id_23832
gene_id_23834
gene_id_23835	K01887
gene_id_23836
gene_id_23840
gene_id_23841	K14155
gene_id_23842
gene_id_23844	K03527
gene_id_23847
gene_id_23852	K05776
gene_id_23853
gene_id_23854
gene_id_23855
gene_id_23856
gene_id_23862
gene_id_23864
gene_id_23867
gene_id_23868
gene_id_23870	K07088
gene_id_23871	K12251
gene_id_23874	K00046
gene_id_23877
gene_id_23879
gene_id_23880
gene_id_23881
gene_id_23882
gene_id_23884	K07651
gene_id_23887
gene_id_23889
gene_id_23892
gene_id_23899
gene_id_23900
gene_id_23903
gene_id_23904
gene_id_23907	K02314
gene_id_23909
gene_id_23911
gene_id_23912	K01813
gene_id_23913
gene_id_23914
gene_id_23916	K01817
gene_id_23918	K03694
gene_id_23919
gene_id_23921
gene_id_23922
gene_id_23924
gene_id_23926
gene_id_23927
gene_id_23932
gene_id_23933	K00147
gene_id_23934	K00147
gene_id_23935	K00147
gene_id_23936
gene_id_23937
gene_id_23938
gene_id_23941
gene_id_23942
gene_id_23943
gene_id_23944
gene_id_23945	K01661
gene_id_23946
gene_id_23949
gene_id_23950
gene_id_23951	K03929
gene_id_23952
gene_id_23953
gene_id_23954
gene_id_23956	K03702
gene_id_23957
gene_id_23959
gene_id_23961	K02990
gene_id_23962
gene_id_23963	K02483
gene_id_23965
gene_id_23966	K03701
gene_id_23968
gene_id_23970
gene_id_23971
gene_id_23972
gene_id_23974	K03043
gene_id_23976
gene_id_23980	K00721
gene_id_23981	K00655
gene_id_23982	K00548
gene_id_23985	K06215
gene_id_23986	K08681
gene_id_23987
gene_id_23988
gene_id_23990	K01897
gene_id_23992
gene_id_23994	K00895
gene_id_23996	K02948
gene_id_24003
gene_id_24004
gene_id_24006	K00826
gene_id_24007
gene_id_24008
gene_id_24010
gene_id_24011
gene_id_24013
gene_id_24014	K01883
gene_id_24016
gene_id_24017
gene_id_24018	K02426
gene_id_24021
gene_id_24022	K03768
gene_id_24025
gene_id_24027
gene_id_24028	K05592
gene_id_24030	K06881
gene_id_24032
gene_id_24034
gene_id_24036	K00705
gene_id_24037	K00705
gene_id_24038
gene_id_24040	K00566
gene_id_24041	K01104
gene_id_24044	K01259
gene_id_24045
gene_id_24047
gene_id_24049
gene_id_24050
gene_id_24052	K03168
gene_id_24053
gene_id_24054	K01585
gene_id_24055
gene_id_24056
gene_id_24058	K01872
gene_id_24062
gene_id_24065
gene_id_24066	K06942
gene_id_24067
gene_id_24069	K00348
gene_id_24070	K00349
gene_id_24077	K02316
gene_id_24078
gene_id_24079
gene_id_24080
gene_id_24083
gene_id_24084
gene_id_24085
gene_id_24086
gene_id_24088
gene_id_24090	K00677
gene_id_24097	K07668
gene_id_24102
gene_id_24103
gene_id_24105
gene_id_24106
gene_id_24107	K00384
gene_id_24108	K10026
gene_id_24109	K01737
gene_id_24110
gene_id_24111
gene_id_24112
gene_id_24116
gene_id_24120	K00052
gene_id_24121	K07652
gene_id_24122	K02488
gene_id_24125
gene_id_24129	K01893
gene_id_24131	K01756
gene_id_24134
gene_id_24136
gene_id_24138	K01006
gene_id_24142
gene_id_24143	K02341
gene_id_24145
gene_id_24146
gene_id_24147	K01952
gene_id_24151	K00656
gene_id_24152	K00656
gene_id_24153	K04069
gene_id_24155	K02474
gene_id_24156	K02474
gene_id_24157
gene_id_24158
gene_id_24160	K03086
gene_id_24161	K01278
gene_id_24163	K01198
gene_id_24164
gene_id_24168	K03543
gene_id_24173
gene_id_24176
gene_id_24177
gene_id_24181
gene_id_24182	K03177
gene_id_24183	K07568
gene_id_24184
gene_id_24191
gene_id_24193	K00767
gene_id_24196
gene_id_24197
gene_id_24199	K01955
gene_id_24201
gene_id_24204	K00426
gene_id_24206	K00425
gene_id_24207
gene_id_24209	K01662
gene_id_24216
gene_id_24218	K10773
gene_id_24219
gene_id_24220
gene_id_24221	K00600
gene_id_24222
gene_id_24227	K01687
gene_id_24230
gene_id_24232	K00615
gene_id_24235
gene_id_24237
gene_id_24238
gene_id_24246
gene_id_24247	K00693
gene_id_24252	K05366
gene_id_24253	K06207
gene_id_24257	K03701
gene_id_24259
gene_id_24263
gene_id_24264
gene_id_24265	K02621
gene_id_24266	K03046
gene_id_24270
gene_id_24275
gene_id_24281
gene_id_24283	K03655
gene_id_24288	K03092
gene_id_24293	K07085
gene_id_24295
gene_id_24297
gene_id_24298
gene_id_24299
gene_id_24300
gene_id_24301
gene_id_24302
gene_id_24305
gene_id_24309
gene_id_24312
gene_id_24313
gene_id_24320
gene_id_24321
gene_id_24322
gene_id_24323
gene_id_24327
gene_id_24330
gene_id_24331
gene_id_24334
gene_id_24336
gene_id_24337
gene_id_24338	K01972
gene_id_24339
gene_id_24351
gene_id_24354
gene_id_24358
gene_id_24360	K07011
gene_id_24363	K03307
gene_id_24365	K07386
gene_id_24367
gene_id_24369	K00278
gene_id_24370	K01200
gene_id_24371	K01200
gene_id_24374
gene_id_24377	K01928
gene_id_24379
gene_id_24382
gene_id_24386
gene_id_24387
gene_id_24390
gene_id_24393
gene_id_24394
gene_id_24399
gene_id_24402
gene_id_24405
gene_id_24407	K15633
gene_id_24408	K15633
gene_id_24409
gene_id_24410
gene_id_24412	K03699
gene_id_24421	K01786
gene_id_24422
gene_id_24423	K14383
gene_id_24426	K00849
gene_id_24427	K00849
gene_id_24430
gene_id_24436
gene_id_24440
gene_id_24444
gene_id_24445
gene_id_24449
gene_id_24451	K02066
gene_id_24455
gene_id_24456
gene_id_24461	K00554
gene_id_24462
gene_id_24470
gene_id_24471	K01993
gene_id_24477
gene_id_24478
gene_id_24481
gene_id_24485
gene_id_24486	K07444
gene_id_24489	K03734
gene_id_24494	K01873
gene_id_24495
gene_id_24498	K03613
gene_id_24502
gene_id_24505	K01491
gene_id_24506	K03106
gene_id_24507
gene_id_24514
gene_id_24518
gene_id_24519
gene_id_24524	K03070
gene_id_24532
gene_id_24536
gene_id_24537
gene_id_24543
gene_id_24545	K01284
gene_id_24550	K05349
gene_id_24556	K01876
gene_id_24557	K01876
gene_id_24561	K01809
gene_id_24563
gene_id_24564
gene_id_24565
gene_id_24566
gene_id_24568
gene_id_24569	K03579
gene_id_24570	K03579
gene_id_24571
gene_id_24574
gene_id_24575
gene_id_24576
gene_id_24577
gene_id_24580	K07273
gene_id_24584
gene_id_24587
gene_id_24589	K01284
gene_id_24591
gene_id_24593
gene_id_24594	K03696
gene_id_24597	K06187
gene_id_24602
gene_id_24612
gene_id_24613
gene_id_24615	K07568
gene_id_24616
gene_id_24618
gene_id_24619
gene_id_24620
gene_id_24621	K00688
gene_id_24626
gene_id_24628	K02355
gene_id_24636	K11755
gene_id_24640
gene_id_24641	K01956
gene_id_24642	K10900
gene_id_24644	K00013
gene_id_24648	K03595
gene_id_24650
gene_id_24651	K15923
gene_id_24652
gene_id_24653
gene_id_24659	K03442
gene_id_24662
gene_id_24668
gene_id_24671
gene_id_24679	K03088
gene_id_24680	K00784
gene_id_24682
gene_id_24683	K01081
gene_id_24684
gene_id_24686	K14645
gene_id_24689	K03269
gene_id_24690	K00874
gene_id_24692	K01711
gene_id_24694	K01810
gene_id_24695	K01740
gene_id_24698	K01681
gene_id_24699	K08656
gene_id_24703
gene_id_24705	K01960
gene_id_24707
gene_id_24708
gene_id_24712
gene_id_24713	K01812
gene_id_24716
gene_id_24721	K06949
gene_id_24722
gene_id_24723	K02838
gene_id_24724
gene_id_24726
gene_id_24729
gene_id_24734
gene_id_24737
gene_id_24738
gene_id_24745	K01676
gene_id_24746	K01676
gene_id_24748	K01412
gene_id_24755	K15532
gene_id_24756
gene_id_24759
gene_id_24761
gene_id_24765	K03665
gene_id_24766
gene_id_24769
gene_id_24776	K03979
gene_id_24778	K03701
gene_id_24785
gene_id_24792	K03320
gene_id_24797
gene_id_24798
gene_id_24802
gene_id_24803	K07075
gene_id_24805	K16211
gene_id_24811	K01752
gene_id_24817
gene_id_24820
gene_id_24821
gene_id_24827
gene_id_24828
gene_id_24830
gene_id_24831	K00931
gene_id_24836	K14742
gene_id_24840
gene_id_24844
gene_id_24849
gene_id_24851
gene_id_24853	K03217
gene_id_24855
gene_id_24863	K03466
gene_id_24867
gene_id_24874	K09014
gene_id_24875
gene_id_24882
gene_id_24893
gene_id_24904
gene_id_24944
gene_id_24982	K01868
gene_id_24998
gene_id_25034
gene_id_25039
gene_id_25129
gene_id_25142
gene_id_25174
gene_id_25175
gene_id_25202
gene_id_25203
gene_id_25228	K07657
gene_id_25247
gene_id_25288
gene_id_25296
gene_id_25348
gene_id_25407
gene_id_25408
gene_id_25436
gene_id_25447	K11921
gene_id_25451
gene_id_25463
gene_id_25469
gene_id_25475
gene_id_25476	K00426
gene_id_25477	K00425
gene_id_25478
gene_id_25479
gene_id_25480	K03310
gene_id_25481	K00259
gene_id_25482
gene_id_25483	K01786
gene_id_25484
gene_id_25485
gene_id_25488	K00018
gene_id_25490	K02015
gene_id_25492
gene_id_25493
gene_id_25494
gene_id_25496	K00175
gene_id_25497
gene_id_25499	K00058
gene_id_25503
gene_id_25505
gene_id_25507	K07787
gene_id_25511
gene_id_25512	K03787
gene_id_25517	K03695
gene_id_25518	K03695
gene_id_25519	K03695
gene_id_25522
gene_id_25523
gene_id_25527
gene_id_25529
gene_id_25530	K03569
gene_id_25531
gene_id_25533
gene_id_25535
gene_id_25537
gene_id_25538
gene_id_25540
gene_id_25542
gene_id_25543
gene_id_25544
gene_id_25545
gene_id_25547
gene_id_25549
gene_id_25550
gene_id_25551
gene_id_25552	K00981
gene_id_25554	K01966
gene_id_25555
gene_id_25557
gene_id_25560
gene_id_25561
gene_id_25562	K03543
gene_id_25563
gene_id_25565	K01155
gene_id_25566	K01155
gene_id_25567
gene_id_25573
gene_id_25574	K06180
gene_id_25575
gene_id_25577
gene_id_25578
gene_id_25579
gene_id_25581
gene_id_25582
gene_id_25583	K00791
gene_id_25584	K00134
gene_id_25586
gene_id_25588
gene_id_25589	K12297
gene_id_25593
gene_id_25594
gene_id_25595
gene_id_25597
gene_id_25599
gene_id_25600
gene_id_25601
gene_id_25602
gene_id_25603
gene_id_25604
gene_id_25606
gene_id_25607
gene_id_25608
gene_id_25611	K04068
gene_id_25613	K00527
gene_id_25615	K07259
gene_id_25616	K00265
gene_id_25617	K03614
gene_id_25620
gene_id_25621	K01362
gene_id_25622
gene_id_25625
gene_id_25626
gene_id_25627
gene_id_25628
gene_id_25629
gene_id_25633
gene_id_25634
gene_id_25640
gene_id_25643
gene_id_25644
gene_id_25645	K12410
gene_id_25647
gene_id_25649	K01704
gene_id_25650	K00857
gene_id_25651	K07056
gene_id_25652
gene_id_25655
gene_id_25656
gene_id_25657
gene_id_25659
gene_id_25660
gene_id_25661
gene_id_25662	K06997
gene_id_25664
gene_id_25665
gene_id_25666	K03572
gene_id_25668
gene_id_25669
gene_id_25670
gene_id_25671
gene_id_25673	K00384
gene_id_25674
gene_id_25675
gene_id_25676
gene_id_25677
gene_id_25680
gene_id_25683
gene_id_25687
gene_id_25688
gene_id_25690	K14623
gene_id_25694
gene_id_25696
gene_id_25697	K03773
gene_id_25698
gene_id_25699
gene_id_25700
gene_id_25702
gene_id_25703
gene_id_25704
gene_id_25705
gene_id_25708
gene_id_25709	K01972
gene_id_25710
gene_id_25714
gene_id_25715	K14261
gene_id_25716	K11752
gene_id_25717	K02493
gene_id_25718
gene_id_25720
gene_id_25721
gene_id_25724
gene_id_25727
gene_id_25728
gene_id_25731
gene_id_25732
gene_id_25733	K12524
gene_id_25734	K00684
gene_id_25736
gene_id_25739
gene_id_25741
gene_id_25742
gene_id_25745
gene_id_25748	K09157
gene_id_25749	K09157
gene_id_25750
gene_id_25751
gene_id_25752
gene_id_25757
gene_id_25758
gene_id_25761	K14652
gene_id_25762
gene_id_25763
gene_id_25764
gene_id_25765
gene_id_25767
gene_id_25769	K07386
gene_id_25771
gene_id_25772	K14155
gene_id_25776	K05349
gene_id_25778	K01955
gene_id_25779
gene_id_25783
gene_id_25784	K03702
gene_id_25785	K03702
gene_id_25787
gene_id_25788	K02029
gene_id_25789
gene_id_25791
gene_id_25796
gene_id_25799
gene_id_25800
gene_id_25802	K02967
gene_id_25804
gene_id_25808
gene_id_25813
gene_id_25814
gene_id_25817	K01687
gene_id_25821
gene_id_25823
gene_id_25824
gene_id_25825
gene_id_25826
gene_id_25827
gene_id_25829
gene_id_25830
gene_id_25832	K00548
gene_id_25833	K00548
gene_id_25834	K00548
gene_id_25835	K07568
gene_id_25838
gene_id_25840
gene_id_25842
gene_id_25843
gene_id_25844
gene_id_25846
gene_id_25847
gene_id_25848
gene_id_25849
gene_id_25855	K01811
gene_id_25856	K07648
gene_id_25857
gene_id_25858
gene_id_25859
gene_id_25860
gene_id_25865	K00791
gene_id_25868
gene_id_25869
gene_id_25870
gene_id_25872	K13017
gene_id_25874
gene_id_25875	K03606
gene_id_25876
gene_id_25879
gene_id_25881
gene_id_25882
gene_id_25883
gene_id_25884
gene_id_25885
gene_id_25887
gene_id_25888
gene_id_25889
gene_id_25890
gene_id_25891
gene_id_25893
gene_id_25895
gene_id_25897
gene_id_25898
gene_id_25899	K03723
gene_id_25901
gene_id_25904
gene_id_25907
gene_id_25909
gene_id_25914	K00951
gene_id_25915
gene_id_25917	K14136
gene_id_25920
gene_id_25922
gene_id_25924
gene_id_25925
gene_id_25926
gene_id_25927
gene_id_25932
gene_id_25933	K00700
gene_id_25935
gene_id_25937
gene_id_25938	K15923
gene_id_25942
gene_id_25944
gene_id_25945
gene_id_25947
gene_id_25948
gene_id_25950
gene_id_25952
gene_id_25954
gene_id_25955	K03502
gene_id_25956
gene_id_25957
gene_id_25959	K03978
gene_id_25963
gene_id_25965
gene_id_25966	K07170
gene_id_25968
gene_id_25969	K04096
gene_id_25970
gene_id_25971
gene_id_25973	K01414
gene_id_25974	K01414
gene_id_25978	K03701
gene_id_25979	K03701
gene_id_25980
gene_id_25982
gene_id_25983
gene_id_25985	K13038
gene_id_25988	K01627
gene_id_25989
gene_id_25990
gene_id_26003
gene_id_26005
gene_id_26006
gene_id_26007
gene_id_26009
gene_id_26012
gene_id_26013
gene_id_26014
gene_id_26015
gene_id_26018
gene_id_26020
gene_id_26023
gene_id_26024
gene_id_26025
gene_id_26026
gene_id_26034
gene_id_26035
gene_id_26036	K01950
gene_id_26037
gene_id_26038
gene_id_26043	K01179
gene_id_26044
gene_id_26045
gene_id_26048
gene_id_26049
gene_id_26053
gene_id_26055
gene_id_26056	K13993
gene_id_26057	K04567
gene_id_26058	K04567
gene_id_26059	K01918
gene_id_26060	K01918
gene_id_26062
gene_id_26063	K01625
gene_id_26065
gene_id_26067
gene_id_26069
gene_id_26073
gene_id_26074
gene_id_26075
gene_id_26077
gene_id_26083
gene_id_26084
gene_id_26090
gene_id_26093
gene_id_26097
gene_id_26100
gene_id_26101
gene_id_26102	K03429
gene_id_26107
gene_id_26108
gene_id_26110
gene_id_26111
gene_id_26114
gene_id_26115
gene_id_26120	K00566
gene_id_26123	K01695
gene_id_26128
gene_id_26131
gene_id_26132
gene_id_26134
gene_id_26136
gene_id_26138
gene_id_26139
gene_id_26140	K02230
gene_id_26148
gene_id_26151	K00337
gene_id_26153	K00346
gene_id_26154	K00346
gene_id_26155
gene_id_26156	K03321
gene_id_26157
gene_id_26158	K03555
gene_id_26159	K03555
gene_id_26160
gene_id_26162
gene_id_26165
gene_id_26166
gene_id_26168	K11537
gene_id_26170
gene_id_26177
gene_id_26178
gene_id_26184
gene_id_26186	K01883
gene_id_26187
gene_id_26188	K03455
gene_id_26190
gene_id_26191	K03739
gene_id_26193
gene_id_26195
gene_id_26196	K01153
gene_id_26198
gene_id_26199
gene_id_26201
gene_id_26202
gene_id_26204	K00599
gene_id_26206
gene_id_26208	K05592
gene_id_26213
gene_id_26218
gene_id_26219
gene_id_26221
gene_id_26224
gene_id_26225
gene_id_26226
gene_id_26227
gene_id_26230
gene_id_26231	K01928
gene_id_26233
gene_id_26234	K00027
gene_id_26236	K00615
gene_id_26238	K02337
gene_id_26239
gene_id_26243
gene_id_26244
gene_id_26246
gene_id_26248
gene_id_26251	K02314
gene_id_26254
gene_id_26255	K01226
gene_id_26257
gene_id_26258	K00979
gene_id_26259
gene_id_26260	K05685
gene_id_26261
gene_id_26262	K02003
gene_id_26263	K01270
gene_id_26265
gene_id_26266
gene_id_26267
gene_id_26270	K00817
gene_id_26271	K03631
gene_id_26272	K03924
gene_id_26277
gene_id_26278
gene_id_26279	K01890
gene_id_26280	K03466
gene_id_26282	K01875
gene_id_26284
gene_id_26285	K00948
gene_id_26286
gene_id_26287
gene_id_26294	K05349
gene_id_26295
gene_id_26300
gene_id_26302	K01733
gene_id_26304
gene_id_26305	K07011
gene_id_26306
gene_id_26307
gene_id_26309
gene_id_26311
gene_id_26313
gene_id_26315
gene_id_26317
gene_id_26319
gene_id_26322
gene_id_26323
gene_id_26326	K03438
gene_id_26327
gene_id_26329	K01159
gene_id_26330
gene_id_26333	K03701
gene_id_26335
gene_id_26336
gene_id_26337
gene_id_26340	K07460
gene_id_26341
gene_id_26344
gene_id_26345
gene_id_26349
gene_id_26352	K07651
gene_id_26356
gene_id_26359
gene_id_26360
gene_id_26363	K15738
gene_id_26364
gene_id_26367	K01657
gene_id_26370	K02428
gene_id_26371
gene_id_26372	K00773
gene_id_26373
gene_id_26375
gene_id_26377
gene_id_26378
gene_id_26379	K05592
gene_id_26381
gene_id_26382
gene_id_26383
gene_id_26385
gene_id_26386
gene_id_26387
gene_id_26388
gene_id_26390	K03929
gene_id_26391
gene_id_26395	K07058
gene_id_26397
gene_id_26402
gene_id_26404	K03696
gene_id_26405	K03695
gene_id_26406
gene_id_26407	K01703
gene_id_26408	K07462
gene_id_26409
gene_id_26410	K07462
gene_id_26411	K03654
gene_id_26414
gene_id_26416
gene_id_26417
gene_id_26418	K01338
gene_id_26423
gene_id_26426
gene_id_26428
gene_id_26434
gene_id_26435
gene_id_26436
gene_id_26439
gene_id_26442
gene_id_26451
gene_id_26452
gene_id_26457	K01495
gene_id_26458
gene_id_26468	K01647
gene_id_26470
gene_id_26473	K01270
gene_id_26476	K05810
gene_id_26481
gene_id_26485
gene_id_26486
gene_id_26487	K06890
gene_id_26489
gene_id_26500	K08300
gene_id_26505	K03043
gene_id_26524	K06131
gene_id_26528
gene_id_26529
gene_id_26537
gene_id_26543
gene_id_26545
gene_id_26553
gene_id_26555	K01662
gene_id_26558
gene_id_26560
gene_id_26566	K06959
gene_id_26576
gene_id_26594	K01200
gene_id_26611
gene_id_26613
gene_id_26614
gene_id_26616
gene_id_26617
gene_id_26618
gene_id_26619
gene_id_26628
gene_id_26644
gene_id_26649	K03642
gene_id_26658
gene_id_26660
gene_id_26665
gene_id_26669
gene_id_26670
gene_id_26672	K00712
gene_id_26678
gene_id_26681
gene_id_26692
gene_id_26694
gene_id_26695
gene_id_26697
gene_id_26699	K09765
gene_id_26700
gene_id_26701
gene_id_26718
gene_id_26725
gene_id_26726
gene_id_26728
gene_id_26729
gene_id_26736
gene_id_26737
gene_id_26740
gene_id_26742
gene_id_26744
gene_id_26747	K09014
gene_id_26748
gene_id_26752
gene_id_26753
gene_id_26754
gene_id_26755
gene_id_26770	K01270
gene_id_26771	K03579
gene_id_26780
gene_id_26786	K06178
gene_id_26787
gene_id_26789
gene_id_26797
gene_id_26798
gene_id_26801	K00767
gene_id_26802
gene_id_26805
gene_id_26807
gene_id_26810
gene_id_26811	K03402
gene_id_26812
gene_id_26824
gene_id_26825
gene_id_26826
gene_id_26827	K06921
gene_id_26828
gene_id_26829
gene_id_26830
gene_id_26831
gene_id_26842	K09607
gene_id_26846
gene_id_26849	K15255
gene_id_26851	K03650
gene_id_26864
gene_id_26877
gene_id_26880
gene_id_26884
gene_id_26886
gene_id_26897
gene_id_26899
gene_id_26900
gene_id_26906
gene_id_26907
gene_id_26915
gene_id_26916
gene_id_26923	K04763
gene_id_26926	K09808
gene_id_26928
gene_id_26939
gene_id_26940
gene_id_26941	K08656
gene_id_26952	K01814
gene_id_26958	K03569
gene_id_26959	K03076
gene_id_26960	K00790
gene_id_26964
gene_id_26965	K02337
gene_id_26970	K04041
gene_id_26971
gene_id_26974	K09686
gene_id_26978	K02314
gene_id_26981	K06969
gene_id_26989
gene_id_26997
gene_id_27024
gene_id_27025
gene_id_27031
gene_id_27032	K15778
gene_id_27040
gene_id_27044
gene_id_27056
gene_id_27058	K07636
gene_id_27062
gene_id_27065
gene_id_27070
gene_id_27071
gene_id_27072
gene_id_27076
gene_id_27083
gene_id_27085
gene_id_27087
gene_id_27092
gene_id_27100
gene_id_27105
gene_id_27108
gene_id_27109
gene_id_27110
gene_id_27116
gene_id_27117	K00571
gene_id_27118
gene_id_27120
gene_id_27121	K03820
gene_id_27124	K03814
gene_id_27128	K03496
gene_id_27141	K02343
gene_id_27149
gene_id_27153
gene_id_27166
gene_id_27170
gene_id_27171
gene_id_27172	K03929
gene_id_27175
gene_id_27176
gene_id_27187
gene_id_27188
gene_id_27190	K01190
gene_id_27193
gene_id_27194
gene_id_27209
gene_id_27215
gene_id_27219
gene_id_27220
gene_id_27226
gene_id_27227
gene_id_27231
gene_id_27236
gene_id_27238
gene_id_27245
gene_id_27259
gene_id_27261
gene_id_27266
gene_id_27270
gene_id_27281
gene_id_27283
gene_id_27286
gene_id_27287	K15726
gene_id_27293
gene_id_27294
gene_id_27295
gene_id_27296
gene_id_27297	K00873
gene_id_27300
gene_id_27301	K15923
gene_id_27303
gene_id_27305	K02066
gene_id_27311
gene_id_27315	K00278
gene_id_27319	K01873
gene_id_27325
gene_id_27326
gene_id_27327
gene_id_27331
gene_id_27336
gene_id_27341
gene_id_27354
gene_id_27357	K03911
gene_id_27362
gene_id_27363
gene_id_27364
gene_id_27366
gene_id_27369
gene_id_27370
gene_id_27374	K01269
gene_id_27378
gene_id_27387
gene_id_27388
gene_id_27389
gene_id_27400
gene_id_27403
gene_id_27404	K15923
gene_id_27405	K03549
gene_id_27406	K03549
gene_id_27408
gene_id_27409
gene_id_27411
gene_id_27421	K00606
gene_id_27428
gene_id_27439
gene_id_27445	K01006
gene_id_27453	K07025
gene_id_27459	K03701
gene_id_27461	K12524
gene_id_27476	K01571
gene_id_27479
gene_id_27480	K01579
gene_id_27482
gene_id_27485
gene_id_27488
gene_id_27489
gene_id_27490	K01465
gene_id_27492
gene_id_27493
gene_id_27517
gene_id_27519
gene_id_27521
gene_id_27527
gene_id_27528	K05349
gene_id_27530
gene_id_27531
gene_id_27534	K01212
gene_id_27535	K01193
gene_id_27538
gene_id_27539
gene_id_27544
gene_id_27545	K00346
gene_id_27548
gene_id_27551	K01991
gene_id_27555
gene_id_27556
gene_id_27557
gene_id_27560	K04485
gene_id_27566
gene_id_27567
gene_id_27575	K00849
gene_id_27578
gene_id_27582	K13444
gene_id_27583
gene_id_27585	K02003
gene_id_27588
gene_id_27594
gene_id_27595
gene_id_27597	K02335
gene_id_27603
gene_id_27605	K05349
gene_id_27609
gene_id_27610	K11527
gene_id_27611
gene_id_27618
gene_id_27621
gene_id_27626
gene_id_27640
gene_id_27641
gene_id_27642
gene_id_27643
gene_id_27644
gene_id_27646
gene_id_27649
gene_id_27658
gene_id_27662
gene_id_27676
gene_id_27677
gene_id_27679
gene_id_27681	K07462
gene_id_27690
gene_id_27691
gene_id_27703
gene_id_27705
gene_id_27711
gene_id_27723
gene_id_27728	K07679
gene_id_27730	K01190
gene_id_27736
gene_id_27737
gene_id_27741	K01736
gene_id_27750
gene_id_27756
gene_id_27758	K03931
gene_id_27760
gene_id_27762
gene_id_27766
gene_id_27771
gene_id_27785	K02112
gene_id_27786
gene_id_27787
gene_id_27795
gene_id_27798
gene_id_27810	K01358
gene_id_27818	K02429
gene_id_27823	K11755
gene_id_27828
gene_id_27837
gene_id_27840	K04485
gene_id_27843
gene_id_27851	K00639
gene_id_27852
gene_id_27862
gene_id_27863
gene_id_27876	K03628
gene_id_27878
gene_id_27879
gene_id_27888
gene_id_27893	K03437
gene_id_27910
gene_id_27913
gene_id_27928
gene_id_27943
gene_id_27945
gene_id_27949
gene_id_27953	K03110
gene_id_27960
gene_id_27964	K03655
gene_id_27965
gene_id_27968
gene_id_27969	K15923
gene_id_27974
gene_id_27975	K01258
gene_id_27976
gene_id_27981	K03531
gene_id_27988
gene_id_27989
gene_id_27990
gene_id_27991
gene_id_28003
gene_id_28004
gene_id_28012
gene_id_28021
gene_id_28022
gene_id_28023
gene_id_28027
gene_id_28032
gene_id_28036
gene_id_28040	K07024
gene_id_28050
gene_id_28064
gene_id_28068
gene_id_28070
gene_id_28071
gene_id_28076
gene_id_28077
gene_id_28078
gene_id_28080
gene_id_28088
gene_id_28116	K01733
gene_id_28125
gene_id_28135	K01206
gene_id_28136
gene_id_28137
gene_id_28148
gene_id_28153	K03702
gene_id_28154	K05807
gene_id_28170	K01572
gene_id_28171	K01960
gene_id_28177
gene_id_28181
gene_id_28182	K00602
gene_id_28190
gene_id_28191
gene_id_28197	K03555
gene_id_28199
gene_id_28200
gene_id_28204	K13292
gene_id_28205
gene_id_28211
gene_id_28228
gene_id_28234
gene_id_28238
gene_id_28242	K00067
gene_id_28245	K03654
gene_id_28246
gene_id_28255	K02837
gene_id_28261	K15460
gene_id_28296
gene_id_28298	K07133
gene_id_28308
gene_id_28309
gene_id_28310
gene_id_28327
gene_id_28330
gene_id_28331
gene_id_28358	K01890
gene_id_28377
gene_id_28383
gene_id_28390
gene_id_28391
gene_id_28392
gene_id_28393
gene_id_28394	K07133
gene_id_28395	K07133
gene_id_28396
gene_id_28408
gene_id_28409
gene_id_28413	K01585
gene_id_28417
gene_id_28421
gene_id_28436
gene_id_28437
gene_id_28441
gene_id_28446
gene_id_28447	K03737
gene_id_28448	K03737
gene_id_28455
gene_id_28467
gene_id_28474
gene_id_28479
gene_id_28480
gene_id_28481
gene_id_28485
gene_id_28488
gene_id_28490
gene_id_28492
gene_id_28493
gene_id_28496
gene_id_28502
gene_id_28506
gene_id_28507	K08679
gene_id_28508
gene_id_28509
gene_id_28510	K03328
gene_id_28511	K07487
gene_id_28515
gene_id_28518
gene_id_28519
gene_id_28522
gene_id_28524
gene_id_28526
gene_id_28527	K01154
gene_id_28535	K03856
gene_id_28539
gene_id_28540
gene_id_28559	K14445
gene_id_28562
gene_id_28563	K00606
gene_id_28564	K01838
gene_id_28566
gene_id_28576
gene_id_28577
gene_id_28579
gene_id_28580	K15920
gene_id_28587	K00041
gene_id_28588
gene_id_28595	K00645
gene_id_28601
gene_id_28602
gene_id_28603
gene_id_28613
gene_id_28614
gene_id_28618
gene_id_28620
gene_id_28621
gene_id_28630
gene_id_28644	K01886
gene_id_28649
gene_id_28658
gene_id_28660
gene_id_28662
gene_id_28663	K08289
gene_id_28667
gene_id_28668
gene_id_28669
gene_id_28670
gene_id_28671
gene_id_28679
gene_id_28681
gene_id_28684
gene_id_28688	K05366
gene_id_28697	K00265
gene_id_28698
gene_id_28699
gene_id_28702
gene_id_28703
gene_id_28714
gene_id_28720	K00548
gene_id_28728	K01696
gene_id_28732	K08303
gene_id_28742
gene_id_28749
gene_id_28754	K00868
gene_id_28763	K01955
gene_id_28767
gene_id_28768
gene_id_28769
gene_id_28770
gene_id_28771
gene_id_28775
gene_id_28785
gene_id_28795
gene_id_28798
gene_id_28799
gene_id_28801
gene_id_28809
gene_id_28815
gene_id_28817
gene_id_28829	K01586
gene_id_28838
gene_id_28841
gene_id_28848
gene_id_28873	K00599
gene_id_28875
gene_id_28879
gene_id_28882
gene_id_28893
gene_id_28895	K02335
gene_id_28906
gene_id_28921
gene_id_28922
gene_id_28943
gene_id_28952
gene_id_28962
gene_id_28963
gene_id_28972
gene_id_28976	K00602
gene_id_28977	K00286
gene_id_28983
gene_id_28988
gene_id_29001
gene_id_29018	K03924
gene_id_29024
gene_id_29027
gene_id_29047
gene_id_29048
gene_id_29053
gene_id_29068
gene_id_29072
gene_id_29076
gene_id_29083
gene_id_29088	K03043
gene_id_29091	K00688
gene_id_29093
gene_id_29096	K00147
gene_id_29097	K00611
gene_id_29099
gene_id_29101
gene_id_29109	K03630
gene_id_29110
gene_id_29111
gene_id_29112	K00874
gene_id_29118	K02337
gene_id_29119	K01613
gene_id_29129	K01173
gene_id_29130
gene_id_29131
gene_id_29132	K00688
gene_id_29133
gene_id_29139
gene_id_29144
gene_id_29148
gene_id_29149
gene_id_29154
gene_id_29160
gene_id_29162
gene_id_29164
gene_id_29182	K04079
gene_id_29184	K03767
gene_id_29197
gene_id_29200	K01874
gene_id_29201
gene_id_29202
gene_id_29204	K07133
gene_id_29207	K02519
gene_id_29208	K02519
gene_id_29216
gene_id_29217
gene_id_29218
gene_id_29225
gene_id_29230
gene_id_29233
gene_id_29235
gene_id_29238	K00874
gene_id_29242	K03110
gene_id_29248
gene_id_29249
gene_id_29251
gene_id_29252
gene_id_29254
gene_id_29255
gene_id_29256
gene_id_29257
gene_id_29258
gene_id_29259
gene_id_29262
gene_id_29267
gene_id_29270
gene_id_29278
gene_id_29285
gene_id_29286
gene_id_29291	K04069
gene_id_29292	K00656
gene_id_29295	K01938
gene_id_29306	K03289
gene_id_29311
gene_id_29312
gene_id_29313
gene_id_29315	K03086
gene_id_29319
gene_id_29331	K03503
gene_id_29332	K02429
gene_id_29333	K00045
gene_id_29337
gene_id_29338
gene_id_29340	K01911
gene_id_29341
gene_id_29346	K01710
gene_id_29347	K07648
gene_id_29350	K00640
gene_id_29352	K01710
gene_id_29354	K16695
gene_id_29356
gene_id_29357
gene_id_29359
gene_id_29360
gene_id_29364
gene_id_29366	K03315
gene_id_29367
gene_id_29368	K01662
gene_id_29370
gene_id_29374	K01696
gene_id_29375	K01657
gene_id_29376	K01658
gene_id_29377
gene_id_29383
gene_id_29384
gene_id_29390
gene_id_29392
gene_id_29393	K01823
gene_id_29396
gene_id_29405	K01129
gene_id_29407
gene_id_29409	K07029
gene_id_29411	K00134
gene_id_29415	K05366
gene_id_29417	K01811
gene_id_29418
gene_id_29419	K01081
gene_id_29420	K11751
gene_id_29422	K00602
gene_id_29433	K01624
gene_id_29438	K01803
gene_id_29441
gene_id_29442
gene_id_29443	K08289
gene_id_29448
gene_id_29450
gene_id_29454	K00945
gene_id_29464	K00287
gene_id_29472
gene_id_29475
gene_id_29477
gene_id_29478
gene_id_29479
gene_id_29482	K03642
gene_id_29483
gene_id_29485	K15519
gene_id_29486
gene_id_29487
gene_id_29488
gene_id_29489
gene_id_29490
gene_id_29491
gene_id_29492
gene_id_29493
gene_id_29494
gene_id_29495	K00330
gene_id_29496
gene_id_29498
gene_id_29499
gene_id_29500
gene_id_29501
gene_id_29505	K08138
gene_id_29506
gene_id_29507
gene_id_29509
gene_id_29510
gene_id_29511
gene_id_29512
gene_id_29513
gene_id_29516	K02469
gene_id_29517
gene_id_29519	K01955
gene_id_29520	K01955
gene_id_29521
gene_id_29523	K07148
gene_id_29525
gene_id_29526
gene_id_29527
gene_id_29528
gene_id_29532	K09815
gene_id_29538
gene_id_29539
gene_id_29540
gene_id_29542
gene_id_29544
gene_id_29546	K03701
gene_id_29547
gene_id_29548
gene_id_29551	K01955
gene_id_29553	K03546
gene_id_29557
gene_id_29559
gene_id_29563
gene_id_29564	K06180
gene_id_29568	K03043
gene_id_29569
gene_id_29570
gene_id_29571	K03737
gene_id_29573	K06223
gene_id_29574	K01155
gene_id_29576	K07319
gene_id_29577
gene_id_29578
gene_id_29580
gene_id_29581
gene_id_29582
gene_id_29583
gene_id_29584	K07316
gene_id_29585
gene_id_29586
gene_id_29587
gene_id_29588	K09861
gene_id_29600	K01880
gene_id_29601	K01880
gene_id_29604
gene_id_29605	K07263
gene_id_29608
gene_id_29611
gene_id_29615
gene_id_29623	K09760
gene_id_29625
gene_id_29627	K00208
gene_id_29628
gene_id_29629
gene_id_29632
gene_id_29635	K03526
gene_id_29636
gene_id_29638
gene_id_29639	K07652
gene_id_29667	K01866
gene_id_29668	K01866
gene_id_29673	K00046
gene_id_29676
gene_id_29679	K01179
gene_id_29682
gene_id_29683
gene_id_29685	K03442
gene_id_29687	K06041
gene_id_29706
gene_id_29710
gene_id_29711	K00057
gene_id_29716	K03703
gene_id_29721
gene_id_29723
gene_id_29724
gene_id_29725
gene_id_29726	K05795
gene_id_29727	K05795
gene_id_29731
gene_id_29734
gene_id_29735
gene_id_29736	K07133
gene_id_29737
gene_id_29738
gene_id_29739
gene_id_29740
gene_id_29741
gene_id_29742
gene_id_29743
gene_id_29744
gene_id_29745
gene_id_29746
gene_id_29747
gene_id_29749	K05521
gene_id_29757	K11720
gene_id_29763
gene_id_29765	K05339
gene_id_29766
gene_id_29769	K02395
gene_id_29778	K02111
gene_id_29781
gene_id_29786
gene_id_29787	K13788
gene_id_29797
gene_id_29798
gene_id_29800
gene_id_29801
gene_id_29804
gene_id_29805
gene_id_29807
gene_id_29810	K02016
gene_id_29811	K02015
gene_id_29818	K01179
gene_id_29819
gene_id_29820	K07652
gene_id_29823
gene_id_29825	K01951
gene_id_29826	K01951
gene_id_29833
gene_id_29842
gene_id_29846	K02982
gene_id_29848	K01875
gene_id_29849	K01875
gene_id_29850	K00266
gene_id_29851
gene_id_29860
gene_id_29869
gene_id_29872	K07114
gene_id_29873
gene_id_29880	K04567
gene_id_29881	K03324
gene_id_29882	K00876
gene_id_29883
gene_id_29884
gene_id_29885
gene_id_29890	K04084
gene_id_29891
gene_id_29894	K02687
gene_id_29900
gene_id_29902	K03572
gene_id_29907	K03654
gene_id_29911	K01262
gene_id_29921
gene_id_29923
gene_id_29928	K07058
gene_id_29929	K01812
gene_id_29930
gene_id_29933
gene_id_29934
gene_id_29935
gene_id_29936
gene_id_29937
gene_id_29938
gene_id_29939
gene_id_29940
gene_id_29941
gene_id_29942
gene_id_29943
gene_id_29944
gene_id_29945
gene_id_29946
gene_id_29947
gene_id_29948
gene_id_29949
gene_id_29950	K00839
gene_id_29951	K00980
gene_id_29952
gene_id_29953	K00745
gene_id_29954
gene_id_29955
gene_id_29956	K00633
gene_id_29957	K00712
gene_id_29958	K06338
gene_id_29959
gene_id_29960
gene_id_29961
gene_id_29962
gene_id_29963	K00973
gene_id_29971	K01703
gene_id_29973	K04077
gene_id_29974	K04077
gene_id_29976
gene_id_29980	K07025
gene_id_29982
gene_id_29984
gene_id_29985
gene_id_29988	K01126
gene_id_29995	K14652
gene_id_29998	K02346
gene_id_29999
gene_id_30000
gene_id_30007
gene_id_30011
gene_id_30012
gene_id_30021	K03499
gene_id_30022	K01662
gene_id_30025
gene_id_30026
gene_id_30028
gene_id_30050	K00014
gene_id_30059	K07025
gene_id_30061
gene_id_30064
gene_id_30065
gene_id_30066	K06871
gene_id_30067
gene_id_30068
gene_id_30069
gene_id_30070
gene_id_30078
gene_id_30081	K01689
gene_id_30084
gene_id_30086	K00053
gene_id_30089
gene_id_30090
gene_id_30091
gene_id_30092	K15923
gene_id_30093
gene_id_30096
gene_id_30099
gene_id_30107
gene_id_30110	K01089
gene_id_30111
gene_id_30113
gene_id_30114
gene_id_30115
gene_id_30116
gene_id_30117
gene_id_30118
gene_id_30119
gene_id_30128	K00995
gene_id_30132	K07679
gene_id_30133	K01811
gene_id_30134	K01190
gene_id_30139
gene_id_30143	K07652
gene_id_30146
gene_id_30150
gene_id_30152
gene_id_30156	K01872
gene_id_30163	K02005
gene_id_30166	K00979
gene_id_30180
gene_id_30187	K01190
gene_id_30188
gene_id_30189	K05592
gene_id_30192
gene_id_30197	K00812
gene_id_30205
gene_id_30209
gene_id_30210
gene_id_30211
gene_id_30212
gene_id_30213
gene_id_30214
gene_id_30219
gene_id_30220
gene_id_30222	K01915
gene_id_30223	K01915
gene_id_30225	K01243
gene_id_30227
gene_id_30229
gene_id_30237
gene_id_30238	K02355
gene_id_30240
gene_id_30246
gene_id_30247	K00343
gene_id_30248
gene_id_30249	K04759
gene_id_30250	K04759
gene_id_30251
gene_id_30254	K01190
gene_id_30255
gene_id_30259	K01924
gene_id_30263
gene_id_30265	K01873
gene_id_30266	K01929
gene_id_30267
gene_id_30272
gene_id_30274
gene_id_30278
gene_id_30281	K02508
gene_id_30287	K01534
gene_id_30288
gene_id_30292
gene_id_30302	K07075
gene_id_30306
gene_id_30307
gene_id_30308	K01868
gene_id_30310
gene_id_30311
gene_id_30312
gene_id_30313
gene_id_30314
gene_id_30315
gene_id_30316
gene_id_30320	K02867
gene_id_30321	K02863
gene_id_30325	K01738
gene_id_30326
gene_id_30327
gene_id_30332	K00351
gene_id_30333	K00351
gene_id_30340
gene_id_30343
gene_id_30344
gene_id_30346	K00928
gene_id_30360	K03296
gene_id_30361
gene_id_30367
gene_id_30370
gene_id_30371
gene_id_30372
gene_id_30373
gene_id_30374
gene_id_30375
gene_id_30381	K01633
gene_id_30383	K00540
gene_id_30392	K07657
gene_id_30395
gene_id_30396
gene_id_30399
gene_id_30400	K06959
gene_id_30401
gene_id_30403
gene_id_30404
gene_id_30406	K07133
gene_id_30407
gene_id_30412	K00024
gene_id_30419
gene_id_30421
gene_id_30428
gene_id_30429	K01991
gene_id_30436
gene_id_30437
gene_id_30438
gene_id_30439
gene_id_30440
gene_id_30441
gene_id_30442
gene_id_30443
gene_id_30444
gene_id_30445
gene_id_30446
gene_id_30451
gene_id_30453	K01060
gene_id_30454
gene_id_30455
gene_id_30456
gene_id_30457
gene_id_30458
gene_id_30459
gene_id_30460
gene_id_30461
gene_id_30466
gene_id_30467
gene_id_30468	K02428
gene_id_30470
gene_id_30480	K09458
gene_id_30490
gene_id_30507
gene_id_30509	K06215
gene_id_30512	K01667
gene_id_30515
gene_id_30519
gene_id_30522	K03719
gene_id_30525	K03555
gene_id_30529
gene_id_30532
gene_id_30533
gene_id_30538
gene_id_30539
gene_id_30540
gene_id_30545
gene_id_30546
gene_id_30547
gene_id_30552	K03786
gene_id_30559
gene_id_30564	K14383
gene_id_30565	K01785
gene_id_30566	K00849
gene_id_30569	K02876
gene_id_30570
gene_id_30572
gene_id_30576
gene_id_30580	K03773
gene_id_30581	K03773
gene_id_30591
gene_id_30592
gene_id_30594
gene_id_30596	K08223
gene_id_30597
gene_id_30601	K08681
gene_id_30602	K07133
gene_id_30607
gene_id_30610
gene_id_30611
gene_id_30616
gene_id_30619	K02564
gene_id_30631	K03177
gene_id_30633	K00342
gene_id_30638	K01179
gene_id_30639	K00748
gene_id_30643	K03496
gene_id_30649
gene_id_30655
gene_id_30656	K00558
gene_id_30657
gene_id_30658
gene_id_30660
gene_id_30668	K03687
gene_id_30678	K02527
gene_id_30680
gene_id_30684
gene_id_30687	K11752
gene_id_30688
gene_id_30693
gene_id_30697	K02470
gene_id_30698	K02470
gene_id_30699	K01226
gene_id_30700
gene_id_30704	K00174
gene_id_30706	K03327
gene_id_30710
gene_id_30714
gene_id_30717	K00265
gene_id_30720	K01945
gene_id_30723
gene_id_30724
gene_id_30731
gene_id_30733
gene_id_30735	K05515
gene_id_30738	K03569
gene_id_30741
gene_id_30754
gene_id_30756	K03551
gene_id_30763	K07240
gene_id_30770
gene_id_30771
gene_id_30780
gene_id_30783
gene_id_30784
gene_id_30785	K05540
gene_id_30786	K04096
gene_id_30789
gene_id_30794
gene_id_30795
gene_id_30798
gene_id_30801	K02517
gene_id_30802
gene_id_30803	K00839
gene_id_30806	K12984
gene_id_30809
gene_id_30810
gene_id_30811
gene_id_30817	K02881
gene_id_30818
gene_id_30828	K00764
gene_id_30834	K03579
gene_id_30839
gene_id_30845
gene_id_30853	K03581
gene_id_30854
gene_id_30857	K06131
gene_id_30859	K00265
gene_id_30860
gene_id_30863
gene_id_30872
gene_id_30876	K01571
gene_id_30880
gene_id_30886	K07133
gene_id_30887
gene_id_30889
gene_id_30890	K06901
gene_id_30893	K06113
gene_id_30895
gene_id_30897
gene_id_30900
gene_id_30901
gene_id_30902	K01284
gene_id_30903	K08156
gene_id_30904
gene_id_30905
gene_id_30907	K13688
gene_id_30908
gene_id_30909
gene_id_30910
gene_id_30912	K03596
gene_id_30915	K00266
gene_id_30919
gene_id_30920
gene_id_30921
gene_id_30927	K16692
gene_id_30928
gene_id_30929
gene_id_30933
gene_id_30934
gene_id_30946
gene_id_30947
gene_id_30948
gene_id_30952
gene_id_30953
gene_id_30954
gene_id_30955
gene_id_30968	K00951
gene_id_30969
gene_id_30973	K03615
gene_id_30984
gene_id_30985	K01200
gene_id_31000
gene_id_31001
gene_id_31009
gene_id_31016	K00831
gene_id_31018
gene_id_31019
gene_id_31020
gene_id_31026	K00874
gene_id_31027
gene_id_31030	K13525
gene_id_31033
gene_id_31035
gene_id_31036
gene_id_31037
gene_id_31038
gene_id_31039
gene_id_31040
gene_id_31053	K04041
gene_id_31060
gene_id_31065	K15778
gene_id_31067
gene_id_31072	K06207
gene_id_31073	K06207
gene_id_31076
gene_id_31077
gene_id_31078	K00937
gene_id_31079	K01524
gene_id_31081
gene_id_31082	K11383
gene_id_31083
gene_id_31084	K03773
gene_id_31085	K07007
gene_id_31086
gene_id_31087
gene_id_31095
gene_id_31096
gene_id_31097
gene_id_31098
gene_id_31099
gene_id_31100
gene_id_31103
gene_id_31105	K00571
gene_id_31109
gene_id_31115	K00858
gene_id_31122
gene_id_31137	K01277
gene_id_31140	K03606
gene_id_31141
gene_id_31142
gene_id_31143
gene_id_31144
gene_id_31145
gene_id_31146	K12986
gene_id_31147
gene_id_31148
gene_id_31149	K08679
gene_id_31150	K00012
gene_id_31158
gene_id_31164	K00648
gene_id_31165
gene_id_31166
gene_id_31176	K16211
gene_id_31181
gene_id_31182	K01953
gene_id_31184
gene_id_31188
gene_id_31194
gene_id_31198
gene_id_31199
gene_id_31206
gene_id_31207
gene_id_31212	K06950
gene_id_31215
gene_id_31218
gene_id_31223	K06113
gene_id_31224
gene_id_31225
gene_id_31226
gene_id_31227
gene_id_31228	K07214
gene_id_31229	K00029
gene_id_31234	K06287
gene_id_31235	K03711
gene_id_31246	K03284
gene_id_31253	K02477
gene_id_31255	K07082
gene_id_31262
gene_id_31263
gene_id_31265	K00600
gene_id_31272
gene_id_31274
gene_id_31277
gene_id_31278
gene_id_31280	K00226
gene_id_31288
gene_id_31289
gene_id_31290
gene_id_31291
gene_id_31292
gene_id_31293
gene_id_31294
gene_id_31301	K01934
gene_id_31302	K03797
gene_id_31325
gene_id_31335	K01740
gene_id_31337
gene_id_31346
gene_id_31348
gene_id_31352
gene_id_31356
gene_id_31360	K01439
gene_id_31361
gene_id_31364	K01854
gene_id_31366
gene_id_31367	K07264
gene_id_31368	K00971
gene_id_31369
gene_id_31376	K06187
gene_id_31377
gene_id_31378	K06200
gene_id_31384
gene_id_31386
gene_id_31387
gene_id_31388
gene_id_31398	K00040
gene_id_31406	K00655
gene_id_31409	K01465
gene_id_31417
gene_id_31420
gene_id_31421
gene_id_31422
gene_id_31423
gene_id_31424
gene_id_31425
gene_id_31426
gene_id_31428
gene_id_31429	K03088
gene_id_31430
gene_id_31431
gene_id_31433
gene_id_31434	K07452
gene_id_31435
gene_id_31439	K03303
gene_id_31447
gene_id_31459
gene_id_31461	K03088
gene_id_31462	K01809
gene_id_31470	K03427
gene_id_31475	K01923
gene_id_31484
gene_id_31504
gene_id_31505
gene_id_31516
gene_id_31531
gene_id_31558
gene_id_31569
gene_id_31578
gene_id_31592
gene_id_31596
gene_id_31602
gene_id_31603	K13017
gene_id_31613
gene_id_31620	K02217
gene_id_31630
gene_id_31634
gene_id_31641
gene_id_31647
gene_id_31649
gene_id_31650
gene_id_31651
gene_id_31653	K07133
gene_id_31655	K00817
gene_id_31665
gene_id_31669
gene_id_31671
gene_id_31676
gene_id_31688	K08191
gene_id_31689
gene_id_31690
gene_id_31692
gene_id_31693	K02600
gene_id_31698	K01414
gene_id_31699
gene_id_31703
gene_id_31704	K13888
gene_id_31708
gene_id_31712
gene_id_31716
gene_id_31718	K15726
gene_id_31730
gene_id_31731	K07636
gene_id_31735
gene_id_31738	K03624
gene_id_31743
gene_id_31749
gene_id_31753
gene_id_31754
gene_id_31764
gene_id_31768	K01951
gene_id_31779
gene_id_31782	K01269
gene_id_31787	K14326
gene_id_31788	K10742
gene_id_31790	K02355
gene_id_31793
gene_id_31794
gene_id_31795
gene_id_31797
gene_id_31800
gene_id_31803
gene_id_31804	K03495
gene_id_31806	K00759
gene_id_31809
gene_id_31812
gene_id_31814
gene_id_31815
gene_id_31817
gene_id_31818	K01529
gene_id_31819
gene_id_31824	K11996
gene_id_31828
gene_id_31831	K09955
gene_id_31838
gene_id_31839
gene_id_31846
gene_id_31847
gene_id_31848	K04751
gene_id_31849	K03320
gene_id_31857	K09607
gene_id_31859
gene_id_31860
gene_id_31865
gene_id_31867
gene_id_31868
gene_id_31870	K01439
gene_id_31884	K02355
gene_id_31887
gene_id_31889	K00865
gene_id_31901	K01736
gene_id_31902	K01736
gene_id_31907	K00873
gene_id_31908	K00873
gene_id_31909
gene_id_31911
gene_id_31915
gene_id_31917	K00262
gene_id_31918	K00262
gene_id_31924	K01212
gene_id_31931
gene_id_31933	K13747
gene_id_31934	K13747
gene_id_31936
gene_id_31938
gene_id_31946
gene_id_31947
gene_id_31948	K09710
gene_id_31950
gene_id_31952	K01262
gene_id_31955	K02876
gene_id_31962
gene_id_31963	K06381
gene_id_31971
gene_id_31972	K02337
gene_id_31983
gene_id_31986
gene_id_31990	K00973
gene_id_31991
gene_id_31996	K02886
gene_id_32000	K02906
gene_id_32007	K01955
gene_id_32011	K06949
gene_id_32012	K02838
gene_id_32020
gene_id_32029
gene_id_32040	K04567
gene_id_32041	K04567
gene_id_32046
gene_id_32049
gene_id_32051	K05521
gene_id_32052
gene_id_32053	K10742
gene_id_32054
gene_id_32057
gene_id_32058
gene_id_32061
gene_id_32062
gene_id_32065
gene_id_32066
gene_id_32068
gene_id_32069
gene_id_32075	K02335
gene_id_32078
gene_id_32080
gene_id_32100
gene_id_32102	K03072
gene_id_32103
gene_id_32107	K02931
gene_id_32109
gene_id_32111	K03466
gene_id_32119
gene_id_32123
gene_id_32124
gene_id_32127	K02112
gene_id_32130
gene_id_32131
gene_id_32134	K16053
gene_id_32146
gene_id_32148	K00812
gene_id_32149	K06207
gene_id_32151
gene_id_32157
gene_id_32160	K03814
gene_id_32162	K05349
gene_id_32163
gene_id_32165	K07277
gene_id_32166
gene_id_32175
gene_id_32180	K02564
gene_id_32182
gene_id_32183
gene_id_32184	K01661
gene_id_32187	K06925
gene_id_32190	K02337
gene_id_32195	K03110
gene_id_32196	K14441
gene_id_32200	K01687
gene_id_32201	K01687
gene_id_32202	K01652
gene_id_32207	K04763
gene_id_32209	K02028
gene_id_32212
gene_id_32213	K04759
gene_id_32218
gene_id_32219
gene_id_32221	K00688
gene_id_32225
gene_id_32226
gene_id_32231
gene_id_32233	K09765
gene_id_32234	K01938
gene_id_32238
gene_id_32241	K15633
gene_id_32242
gene_id_32247	K00046
gene_id_32253
gene_id_32262	K01740
gene_id_32271	K01190
gene_id_32273
gene_id_32275
gene_id_32283
gene_id_32286
gene_id_32289
gene_id_32291
gene_id_32293
gene_id_32294	K03614
gene_id_32295
gene_id_32296
gene_id_32297
gene_id_32302	K02357
gene_id_32304
gene_id_32308	K01880
gene_id_32309	K01880
gene_id_32312
gene_id_32330	K07058
gene_id_32333
gene_id_32336
gene_id_32337	K00554
gene_id_32339	K01647
gene_id_32340	K10439
gene_id_32341
gene_id_32346
gene_id_32349
gene_id_32350	K04077
gene_id_32351
gene_id_32352
gene_id_32354
gene_id_32366	K00951
gene_id_32370
gene_id_32378	K09686
gene_id_32382
gene_id_32394	K00018
gene_id_32396	K01733
gene_id_32399
gene_id_32405
gene_id_32421	K03544
gene_id_32423	K03545
gene_id_32426
gene_id_32428
gene_id_32429
gene_id_32432	K02470
gene_id_32433
gene_id_32434
gene_id_32435
gene_id_32436	K16011
gene_id_32439	K03654
gene_id_32440	K03654
gene_id_32441	K05366
gene_id_32448	K03640
gene_id_32451
gene_id_32452	K01873
gene_id_32457	K01209
gene_id_32476	K03106
gene_id_32477	K03106
gene_id_32481	K01770
gene_id_32482
gene_id_32486
gene_id_32492	K00939
gene_id_32494	K01463
gene_id_32497	K00891
gene_id_32498	K01585
gene_id_32499	K01585
gene_id_32505	K00259
gene_id_32506
gene_id_32508
gene_id_32509
gene_id_32510
gene_id_32511	K01929
gene_id_32513
gene_id_32514
gene_id_32521	K01006
gene_id_32524	K00981
gene_id_32527	K03046
gene_id_32530	K03092
gene_id_32534
gene_id_32535	K03546
gene_id_32541
gene_id_32552	K03321
gene_id_32556
gene_id_32557
gene_id_32559
gene_id_32563
gene_id_32564	K02474
gene_id_32568
gene_id_32569
gene_id_32574
gene_id_32582
gene_id_32585
gene_id_32588	K00174
gene_id_32591
gene_id_32597	K03305
gene_id_32601
gene_id_32604	K00031
gene_id_32608	K03502
gene_id_32611
gene_id_32612
gene_id_32613
gene_id_32618	K02986
gene_id_32625	K03694
gene_id_32629
gene_id_32632
gene_id_32641	K11921
gene_id_32647	K00962
gene_id_32652	K00919
gene_id_32657
gene_id_32672	K01835
gene_id_32687
gene_id_32689
gene_id_32690
gene_id_32694	K07444
gene_id_32698	K00790
gene_id_32700	K00099
gene_id_32708	K01006
gene_id_32709
gene_id_32710
gene_id_32715	K00721
gene_id_32724	K03701
gene_id_32729
gene_id_32732	K08156
gene_id_32734
gene_id_32737	K10206
gene_id_32738	K03555
gene_id_32742
gene_id_32746	K02316
gene_id_32754
gene_id_32758
gene_id_32762
gene_id_32763
gene_id_32766
gene_id_32776
gene_id_32780	K07056
gene_id_32784
gene_id_32789	K07478
gene_id_32802
gene_id_32803	K03588
gene_id_32810
gene_id_32811
gene_id_32812
gene_id_32813
gene_id_32814
gene_id_32815	K03723
gene_id_32820	K02536
gene_id_32821	K02535
gene_id_32822
gene_id_32825
gene_id_32826
gene_id_32828
gene_id_32829
gene_id_32830	K01928
gene_id_32832
gene_id_32833
gene_id_32843
gene_id_32849
gene_id_32851
gene_id_32852
gene_id_32857
gene_id_32858
gene_id_32859	K04485
gene_id_32867
gene_id_32868
gene_id_32870	K01060
gene_id_32877
gene_id_32878
gene_id_32879	K07657
gene_id_32885
gene_id_32893
gene_id_32901
gene_id_32903
gene_id_32910
gene_id_32911	K00067
gene_id_32915	K06950
gene_id_32922
gene_id_32925
gene_id_32929	K00794
gene_id_32930
gene_id_32934
gene_id_32937	K00705
gene_id_32941
gene_id_32949	K08399
gene_id_32950
gene_id_32953
gene_id_32954
gene_id_32956
gene_id_32957
gene_id_32959
gene_id_32960	K03092
gene_id_32963	K01990
gene_id_32971	K03307
gene_id_32976
gene_id_32978
gene_id_32979
gene_id_32980
gene_id_32981
gene_id_32982
gene_id_32985
gene_id_32989
gene_id_32996
gene_id_32999	K07133
gene_id_33000
gene_id_33002	K02470
gene_id_33003
gene_id_33005
gene_id_33017	K11717
gene_id_33019	K02341
gene_id_33024
gene_id_33026
gene_id_33034
gene_id_33036
gene_id_33037
gene_id_33038
gene_id_33045	K01784
gene_id_33048
gene_id_33050
gene_id_33053
gene_id_33070
gene_id_33071
gene_id_33074	K01883
gene_id_33075
gene_id_33078
gene_id_33079	K03296
gene_id_33082
gene_id_33084
gene_id_33090
gene_id_33097	K00639
gene_id_33098	K07029
gene_id_33099
gene_id_33108
gene_id_33113	K07405
gene_id_33120
gene_id_33121
gene_id_33122
gene_id_33124
gene_id_33125
gene_id_33126
gene_id_33127
gene_id_33129
gene_id_33131	K01187
gene_id_33134
gene_id_33135	K03324
gene_id_33137	K03655
gene_id_33139	K01873
gene_id_33141
gene_id_33142	K00548
gene_id_33143	K00548
gene_id_33151	K11752
gene_id_33161	K00820
gene_id_33163
gene_id_33164
gene_id_33165
gene_id_33169
gene_id_33178	K03088
gene_id_33184	K03695
gene_id_33185	K03695
gene_id_33186
gene_id_33190	K01755
gene_id_33199
gene_id_33202
gene_id_33206
gene_id_33207
gene_id_33213
gene_id_33214
gene_id_33218
gene_id_33223
gene_id_33225
gene_id_33231	K12975
gene_id_33233
gene_id_33239
gene_id_33246
gene_id_33250
gene_id_33252	K00789
gene_id_33253	K04763
gene_id_33256	K09808
gene_id_33259	K02342
gene_id_33263
gene_id_33264	K01952
gene_id_33266	K02003
gene_id_33277
gene_id_33280
gene_id_33282
gene_id_33284
gene_id_33291	K03593
gene_id_33294
gene_id_33296
gene_id_33297
gene_id_33298
gene_id_33303
gene_id_33307
gene_id_33309
gene_id_33312
gene_id_33317
gene_id_33319
gene_id_33320	K00974
gene_id_33324
gene_id_33325	K07074
gene_id_33328	K07709
gene_id_33330
gene_id_33336	K03977
gene_id_33338
gene_id_33344
gene_id_33348
gene_id_33350	K02535
gene_id_33354
gene_id_33369
gene_id_33370
gene_id_33371
gene_id_33373	K07106
gene_id_33377	K05349
gene_id_33382
gene_id_33385
gene_id_33389	K01892
gene_id_33391
gene_id_33394
gene_id_33407
gene_id_33408
gene_id_33415
gene_id_33416	K01624
gene_id_33417
gene_id_33422
gene_id_33424	K07651
gene_id_33426	K15519
gene_id_33436	K02835
gene_id_33439
gene_id_33440
gene_id_33441
gene_id_33456
gene_id_33459	K00925
gene_id_33460	K00925
gene_id_33466	K06020
gene_id_33469
gene_id_33473	K01704
gene_id_33475	K00052
gene_id_33476
gene_id_33494
gene_id_33500
gene_id_33502	K00656
gene_id_33509
gene_id_33510
gene_id_33511
gene_id_33516	K09458
gene_id_33523
gene_id_33538	K06173
gene_id_33544	K03453
gene_id_33549
gene_id_33550
gene_id_33556
gene_id_33559
gene_id_33562
gene_id_33574	K00757
gene_id_33577
gene_id_33578	K07678
gene_id_33579
gene_id_33580	K00845
gene_id_33586	K01619
gene_id_33589	K01586
gene_id_33591
gene_id_33594	K00014
gene_id_33596	K07085
gene_id_33598
gene_id_33602
gene_id_33608	K03517
gene_id_33612	K01409
gene_id_33614
gene_id_33615	K00029
gene_id_33616	K00029
gene_id_33625	K07137
gene_id_33626	K07095
gene_id_33633
gene_id_33636	K01835
gene_id_33644	K07484
gene_id_33645
gene_id_33651
gene_id_33652
gene_id_33659
gene_id_33664
gene_id_33668	K09760
gene_id_33672
gene_id_33681	K00684
gene_id_33691
gene_id_33692
gene_id_33696
gene_id_33705
gene_id_33712
gene_id_33713
gene_id_33723	K01338
gene_id_33727
gene_id_33728
gene_id_33729	K03281
gene_id_33732
gene_id_33733	K05810
gene_id_33749
gene_id_33751	K03286
gene_id_33767
gene_id_33768	K01284
gene_id_33769	K00266
gene_id_33773	K00058
gene_id_33783	K02358
gene_id_33788	K14652
gene_id_33793	K00147
gene_id_33796
gene_id_33797
gene_id_33798
gene_id_33804	K03074
gene_id_33806	K01924
gene_id_33818
gene_id_33821	K16066
gene_id_33826
gene_id_33841
gene_id_33846
gene_id_33851	K06959
gene_id_33854
gene_id_33862
gene_id_33865	K06131
gene_id_33871	K14382
gene_id_33873
gene_id_33888	K01625
gene_id_33889
gene_id_33892	K01662
gene_id_33896
gene_id_33902
gene_id_33909
gene_id_33919	K03218
gene_id_33926
gene_id_33927
gene_id_33928
gene_id_33934
gene_id_33946	K05592
gene_id_33949
gene_id_33951
gene_id_33964
gene_id_33969	K01915
gene_id_33983	K01695
gene_id_33996
gene_id_34000	K04043
gene_id_34007
gene_id_34011	K16092
gene_id_34034	K01939
gene_id_34054
gene_id_34068
gene_id_34069
gene_id_34070
gene_id_34077
gene_id_34086
gene_id_34088
gene_id_34112
gene_id_34128
gene_id_34141	K01928
gene_id_34156
gene_id_34212
gene_id_34226	K01676
gene_id_34233
gene_id_34235
gene_id_34256
gene_id_34278
gene_id_34320
gene_id_34321
gene_id_34343
gene_id_34358
gene_id_34361
gene_id_34378
gene_id_34379
gene_id_34384
gene_id_34390	K03315
gene_id_34391	K03315
gene_id_34400	K01790
gene_id_34401
gene_id_34406
gene_id_34407
gene_id_34408
gene_id_34409
gene_id_34410
gene_id_34411
gene_id_34412
gene_id_34413	K16698
gene_id_34422
gene_id_34425	K07405
gene_id_34426	K05349
gene_id_34428
gene_id_34429	K03617
gene_id_34430
gene_id_34432
gene_id_34434
gene_id_34436
gene_id_34437	K08156
gene_id_34440	K01284
gene_id_34441
gene_id_34442	K03739
gene_id_34443
gene_id_34448
gene_id_34451
gene_id_34452	K00820
gene_id_34455
gene_id_34461
gene_id_34466
gene_id_34470	K05366
gene_id_34471
gene_id_34487
gene_id_34491	K04079
gene_id_34493
gene_id_34497	K07042
gene_id_34498
gene_id_34499
gene_id_34500
gene_id_34501	K05540
gene_id_34504	K03086
gene_id_34506
gene_id_34510
gene_id_34511	K03650
gene_id_34512
gene_id_34519
gene_id_34522	K02358
gene_id_34529	K01089
gene_id_34532
gene_id_34533
gene_id_34534	K07668
gene_id_34535
gene_id_34536
gene_id_34537
gene_id_34538	K00937
gene_id_34539	K00937
gene_id_34540
gene_id_34547
gene_id_34554
gene_id_34556	K00766
gene_id_34558	K03601
gene_id_34559
gene_id_34562
gene_id_34563
gene_id_34565
gene_id_34569
gene_id_34572	K03040
gene_id_34573
gene_id_34574	K03642
gene_id_34575	K03760
gene_id_34577
gene_id_34579
gene_id_34582	K08303
gene_id_34584	K13688
gene_id_34585
gene_id_34587
gene_id_34590
gene_id_34593
gene_id_34594
gene_id_34595
gene_id_34598
gene_id_34599
gene_id_34600
gene_id_34601
gene_id_34604
gene_id_34605
gene_id_34606
gene_id_34607	K02933
gene_id_34608	K02881
gene_id_34609
gene_id_34610	K02988
gene_id_34612	K03076
gene_id_34615	K00971
gene_id_34622	K13017
gene_id_34625
gene_id_34627	K01892
gene_id_34630
gene_id_34634	K03671
gene_id_34640
gene_id_34641	K01881
gene_id_34645
gene_id_34650	K04043
gene_id_34656	K03596
gene_id_34657	K03596
gene_id_34659
gene_id_34663
gene_id_34665	K03569
gene_id_34667
gene_id_34669
gene_id_34670
gene_id_34673
gene_id_34676
gene_id_34679
gene_id_34681
gene_id_34682
gene_id_34685
gene_id_34688	K00057
gene_id_34690
gene_id_34691
gene_id_34698	K12410
gene_id_34699
gene_id_34702	K03324
gene_id_34710
gene_id_34712	K01811
gene_id_34713
gene_id_34719
gene_id_34722
gene_id_34724
gene_id_34727	K01154
gene_id_34729
gene_id_34730
gene_id_34736
gene_id_34738
gene_id_34740
gene_id_34747	K02065
gene_id_34748
gene_id_34751
gene_id_34752	K02982
gene_id_34755
gene_id_34756
gene_id_34757	K02892
gene_id_34761
gene_id_34765	K01652
gene_id_34767	K01687
gene_id_34768	K07025
gene_id_34770	K02470
gene_id_34776
gene_id_34779
gene_id_34780
gene_id_34786
gene_id_34787
gene_id_34788
gene_id_34789
gene_id_34790	K00995
gene_id_34794
gene_id_34795
gene_id_34800
gene_id_34802	K00806
gene_id_34803
gene_id_34806
gene_id_34810
gene_id_34816
gene_id_34819	K03310
gene_id_34820
gene_id_34821
gene_id_34825
gene_id_34826	K06178
gene_id_34827
gene_id_34831
gene_id_34833
gene_id_34834
gene_id_34835	K03702
gene_id_34836	K03702
gene_id_34843
gene_id_34844
gene_id_34845
gene_id_34848	K10206
gene_id_34851
gene_id_34853
gene_id_34854
gene_id_34856	K00970
gene_id_34857	K00974
gene_id_34858
gene_id_34859	K04066
gene_id_34861
gene_id_34863	K00648
gene_id_34867
gene_id_34868
gene_id_34869
gene_id_34870
gene_id_34873
gene_id_34878
gene_id_34880	K01534
gene_id_34881
gene_id_34882
gene_id_34883	K00046
gene_id_34885
gene_id_34886
gene_id_34887
gene_id_34889
gene_id_34890
gene_id_34891
gene_id_34893	K03929
gene_id_34894	K15743
gene_id_34899
gene_id_34900	K00688
gene_id_34901
gene_id_34902
gene_id_34903
gene_id_34905	K03593
gene_id_34906
gene_id_34908
gene_id_34909
gene_id_34917
gene_id_34920
gene_id_34925	K03640
gene_id_34926
gene_id_34937
gene_id_34939
gene_id_34941	K00979
gene_id_34945
gene_id_34949	K02356
gene_id_34951
gene_id_34953
gene_id_34955
gene_id_34958
gene_id_34959
gene_id_34961
gene_id_34962	K03307
gene_id_34964	K00928
gene_id_34967	K10773
gene_id_34969
gene_id_34976
gene_id_34979
gene_id_34981	K01465
gene_id_34982
gene_id_34988
gene_id_34990
gene_id_34994
gene_id_34995
gene_id_35000	K03839
gene_id_35001
gene_id_35003
gene_id_35004
gene_id_35006
gene_id_35007	K05349
gene_id_35008
gene_id_35010
gene_id_35016
gene_id_35017
gene_id_35022
gene_id_35023
gene_id_35029
gene_id_35030	K01448
gene_id_35031
gene_id_35035
gene_id_35036
gene_id_35038
gene_id_35039
gene_id_35041
gene_id_35045
gene_id_35050
gene_id_35051
gene_id_35052
gene_id_35054	K05592
gene_id_35057
gene_id_35058
gene_id_35060
gene_id_35062
gene_id_35066
gene_id_35068
gene_id_35069
gene_id_35070
gene_id_35071	K00941
gene_id_35072
gene_id_35074
gene_id_35079	K01803
gene_id_35081
gene_id_35082
gene_id_35083
gene_id_35094
gene_id_35097
gene_id_35099
gene_id_35104
gene_id_35105
gene_id_35107
gene_id_35111
gene_id_35114
gene_id_35116	K14441
gene_id_35120
gene_id_35121
gene_id_35122	K01259
gene_id_35124
gene_id_35126
gene_id_35127	K01686
gene_id_35129
gene_id_35133	K14155
gene_id_35135	K15255
gene_id_35137
gene_id_35141
gene_id_35144
gene_id_35145
gene_id_35148
gene_id_35149
gene_id_35152	K12309
gene_id_35156	K03685
gene_id_35157	K09458
gene_id_35160
gene_id_35165
gene_id_35166	K01629
gene_id_35167
gene_id_35169
gene_id_35171
gene_id_35175	K04765
gene_id_35176
gene_id_35177	K03924
gene_id_35179
gene_id_35180	K02346
gene_id_35181
gene_id_35184
gene_id_35188	K03624
gene_id_35189
gene_id_35190
gene_id_35194
gene_id_35196	K10536
gene_id_35197
gene_id_35199	K00688
gene_id_35200
gene_id_35203
gene_id_35204	K03733
gene_id_35208	K02836
gene_id_35209
gene_id_35210
gene_id_35212
gene_id_35214	K00286
gene_id_35218
gene_id_35219
gene_id_35220	K10206
gene_id_35221	K01915
gene_id_35225
gene_id_35229	K09686
gene_id_35230	K09686
gene_id_35232
gene_id_35233
gene_id_35236
gene_id_35238
gene_id_35240	K03070
gene_id_35241
gene_id_35242	K04485
gene_id_35243	K04485
gene_id_35244
gene_id_35248
gene_id_35252	K00259
gene_id_35254
gene_id_35256
gene_id_35259
gene_id_35260
gene_id_35261
gene_id_35262	K03654
gene_id_35263	K03544
gene_id_35264	K03555
gene_id_35265	K03555
gene_id_35266	K03555
gene_id_35269	K14623
gene_id_35270
gene_id_35271
gene_id_35275	K00868
gene_id_35276
gene_id_35277
gene_id_35278
gene_id_35286
gene_id_35287
gene_id_35290
gene_id_35292
gene_id_35296
gene_id_35301
gene_id_35303
gene_id_35304	K00257
gene_id_35305	K00257
gene_id_35309
gene_id_35310	K01740
gene_id_35312
gene_id_35313	K01190
gene_id_35318	K00012
gene_id_35320	K00265
gene_id_35321	K00265
gene_id_35323
gene_id_35325	K07214
gene_id_35328
gene_id_35329	K01872
gene_id_35338	K11541
gene_id_35340
gene_id_35342	K03046
gene_id_35343	K03046
gene_id_35345
gene_id_35346
gene_id_35347	K02428
gene_id_35348
gene_id_35349	K08693
gene_id_35354
gene_id_35356	K03614
gene_id_35362
gene_id_35366	K15633
gene_id_35368
gene_id_35375
gene_id_35381	K01755
gene_id_35383
gene_id_35385
gene_id_35386
gene_id_35389	K02600
gene_id_35391
gene_id_35392	K01874
gene_id_35393
gene_id_35395
gene_id_35397
gene_id_35401
gene_id_35405	K01921
gene_id_35406	K01921
gene_id_35409	K02014
gene_id_35410
gene_id_35411
gene_id_35412
gene_id_35419
gene_id_35421
gene_id_35423
gene_id_35427
gene_id_35429	K00789
gene_id_35430
gene_id_35434	K02111
gene_id_35437
gene_id_35438
gene_id_35439
gene_id_35440
gene_id_35443	K06861
gene_id_35446	K01951
gene_id_35448
gene_id_35449	K00134
gene_id_35451	K00791
gene_id_35454	K03526
gene_id_35455	K01866
gene_id_35457	K01776
gene_id_35458
gene_id_35468	K00991
gene_id_35470	K01200
gene_id_35475	K04077
gene_id_35478
gene_id_35481
gene_id_35482	K03695
gene_id_35487	K00891
gene_id_35489
gene_id_35490
gene_id_35491
gene_id_35492	K11085
gene_id_35496
gene_id_35497	K01933
gene_id_35498	K00014
gene_id_35499
gene_id_35501
gene_id_35503	K03496
gene_id_35505
gene_id_35506	K03106
gene_id_35511
gene_id_35514	K09808
gene_id_35515
gene_id_35516	K14155
gene_id_35519
gene_id_35521
gene_id_35523
gene_id_35525
gene_id_35527	K03695
gene_id_35529
gene_id_35531
gene_id_35533	K07658
gene_id_35534
gene_id_35535	K00925
gene_id_35537	K00874
gene_id_35538
gene_id_35540
gene_id_35545
gene_id_35551	K06001
gene_id_35559
gene_id_35561
gene_id_35562
gene_id_35563	K04066
gene_id_35567
gene_id_35568
gene_id_35571	K03281
gene_id_35576	K03737
gene_id_35577
gene_id_35578
gene_id_35579	K03579
gene_id_35580
gene_id_35582	K00347
gene_id_35584	K00349
gene_id_35587
gene_id_35588
gene_id_35591
gene_id_35594
gene_id_35595
gene_id_35598	K00928
gene_id_35599
gene_id_35600	K03308
gene_id_35601	K03308
gene_id_35602
gene_id_35608	K16211
gene_id_35609	K16211
gene_id_35611	K09681
gene_id_35613
gene_id_35617	K05837
gene_id_35618
gene_id_35619
gene_id_35620	K05515
gene_id_35621	K02469
gene_id_35628
gene_id_35630
gene_id_35640	K03292
gene_id_35641
gene_id_35642
gene_id_35645
gene_id_35646	K01091
gene_id_35647	K00865
gene_id_35650	K00088
gene_id_35651	K00088
gene_id_35652	K00088
gene_id_35656
gene_id_35659
gene_id_35662	K03696
gene_id_35665
gene_id_35667
gene_id_35668
gene_id_35669	K07652
gene_id_35670
gene_id_35672
gene_id_35673
gene_id_35679	K07462
gene_id_35690	K01696
gene_id_35691	K01696
gene_id_35692	K01695
gene_id_35693	K01817
gene_id_35695
gene_id_35701	K05349
gene_id_35703
gene_id_35704	K00857
gene_id_35707	K03699
gene_id_35708
gene_id_35709
gene_id_35711	K03547
gene_id_35713
gene_id_35720	K01770
gene_id_35721
gene_id_35725	K03657
gene_id_35726	K03581
gene_id_35728	K04477
gene_id_35731	K02335
gene_id_35732	K02335
gene_id_35733	K02335
gene_id_35740
gene_id_35741
gene_id_35745
gene_id_35746
gene_id_35754
gene_id_35755	K03629
gene_id_35757
gene_id_35762
gene_id_35766	K01955
gene_id_35767	K03292
gene_id_35771
gene_id_35772
gene_id_35773
gene_id_35774
gene_id_35775
gene_id_35779	K00767
gene_id_35782
gene_id_35783
gene_id_35785
gene_id_35786	K00684
gene_id_35789	K00876
gene_id_35793
gene_id_35795	K00266
gene_id_35798
gene_id_35802
gene_id_35806
gene_id_35810
gene_id_35812
gene_id_35813
gene_id_35814
gene_id_35815
gene_id_35821	K00794
gene_id_35824
gene_id_35825	K01924
gene_id_35826
gene_id_35827
gene_id_35828	K02563
gene_id_35834	K05807
gene_id_35838	K07085
gene_id_35840	K02986
gene_id_35845	K01885
gene_id_35846
gene_id_35857
gene_id_35858
gene_id_35859	K00812
gene_id_35861
gene_id_35862
gene_id_35867	K03152
gene_id_35868	K00858
gene_id_35873
gene_id_35877
gene_id_35883	K06949
gene_id_35886	K02029
gene_id_35887	K02028
gene_id_35895	K00226
gene_id_35899
gene_id_35900
gene_id_35903
gene_id_35905
gene_id_35906
gene_id_35907
gene_id_35910	K00174
gene_id_35912	K03327
gene_id_35913
gene_id_35915
gene_id_35920
gene_id_35924	K03496
gene_id_35929
gene_id_35931
gene_id_35932	K01960
gene_id_35934
gene_id_35937	K01883
gene_id_35939
gene_id_35941
gene_id_35942	K06180
gene_id_35943	K00059
gene_id_35944
gene_id_35946
gene_id_35952
gene_id_35955	K01338
gene_id_35959	K02377
gene_id_35962
gene_id_35963
gene_id_35964
gene_id_35966	K02536
gene_id_35967
gene_id_35971	K00278
gene_id_35972	K07259
gene_id_35976
gene_id_35977	K02355
gene_id_35984
gene_id_35985
gene_id_35986
gene_id_35987
gene_id_35992
gene_id_35993
gene_id_35994
gene_id_35996	K01972
gene_id_35998	K03911
gene_id_36000	K01006
gene_id_36001	K07386
gene_id_36011	K01409
gene_id_36013
gene_id_36019
gene_id_36020
gene_id_36027
gene_id_36028
gene_id_36029	K00790
gene_id_36030
gene_id_36031	K00790
gene_id_36034	K05776
gene_id_36040	K08316
gene_id_36041	K06131
gene_id_36042
gene_id_36044	K01190
gene_id_36054	K05349
gene_id_36055
gene_id_36056
gene_id_36057
gene_id_36058	K01915
gene_id_36059
gene_id_36064
gene_id_36065
gene_id_36067
gene_id_36069	K00331
gene_id_36070	K13378
gene_id_36072	K00337
gene_id_36080	K09903
gene_id_36081	K06020
gene_id_36085
gene_id_36089
gene_id_36090
gene_id_36093	K01785
gene_id_36095	K11754
gene_id_36098	K00265
gene_id_36100
gene_id_36101
gene_id_36104	K03215
gene_id_36113
gene_id_36116
gene_id_36117
gene_id_36119	K07271
gene_id_36120
gene_id_36122	K14652
gene_id_36125	K01439
gene_id_36128
gene_id_36132
gene_id_36137	K07391
gene_id_36138
gene_id_36139
gene_id_36145
gene_id_36147
gene_id_36148
gene_id_36149
gene_id_36150
gene_id_36154	K11537
gene_id_36157	K01929
gene_id_36168
gene_id_36170	K00554
gene_id_36171	K01681
gene_id_36173	K05592
gene_id_36175	K07240
gene_id_36180	K06921
gene_id_36181	K16089
gene_id_36182
gene_id_36183
gene_id_36189
gene_id_36190
gene_id_36191
gene_id_36194	K03217
gene_id_36196	K00041
gene_id_36204
gene_id_36205	K01940
gene_id_36209	K07447
gene_id_36213
gene_id_36216	K01649
gene_id_36225	K03719
gene_id_36226
gene_id_36227
gene_id_36228
gene_id_36229
gene_id_36233
gene_id_36237	K03086
gene_id_36241
gene_id_36242
gene_id_36248
gene_id_36249	K06131
gene_id_36251
gene_id_36252
gene_id_36254
gene_id_36255	K01129
gene_id_36257
gene_id_36258	K03686
gene_id_36266
gene_id_36268	K00677
gene_id_36273	K15726
gene_id_36276	K03694
gene_id_36279
gene_id_36281
gene_id_36283
gene_id_36284
gene_id_36289
gene_id_36295
gene_id_36298	K07095
gene_id_36301	K03327
gene_id_36311	K00040
gene_id_36316
gene_id_36318
gene_id_36324	K01858
gene_id_36326
gene_id_36333	K07037
gene_id_36334
gene_id_36337	K02112
gene_id_36343	K00873
gene_id_36346
gene_id_36348
gene_id_36349
gene_id_36354	K00951
gene_id_36357	K02871
gene_id_36360	K00029
gene_id_36361	K13788
gene_id_36362	K00029
gene_id_36364	K00425
gene_id_36366
gene_id_36373
gene_id_36374
gene_id_36378	K05366
gene_id_36382
gene_id_36387
gene_id_36402
gene_id_36407
gene_id_36411
gene_id_36412
gene_id_36416	K01714
gene_id_36425
gene_id_36429
gene_id_36431	K01812
gene_id_36440	K00705
gene_id_36447	K02113
gene_id_36449	K02316
gene_id_36457	K07114
gene_id_36464
gene_id_36465
gene_id_36474
gene_id_36485
gene_id_36501
gene_id_36504
gene_id_36518	K13403
gene_id_36525	K05343
gene_id_36526
gene_id_36528
gene_id_36537	K07636
gene_id_36555	K09013
gene_id_36556	K01585
gene_id_36560
gene_id_36577
gene_id_36600
gene_id_36601
gene_id_36602
gene_id_36603
gene_id_36604
gene_id_36605
gene_id_36628
gene_id_36629	K02356
gene_id_36661
gene_id_36686
gene_id_36709	K00567
gene_id_36720
gene_id_36724	K03086
gene_id_36726
gene_id_36761	K01740
gene_id_36780
gene_id_36796
gene_id_36808	K01955
gene_id_36877
gene_id_36879	K00571
gene_id_36889
gene_id_36893
gene_id_36904
gene_id_36916	K03043
gene_id_36957
gene_id_37000
gene_id_37018	K03320
gene_id_37020
gene_id_37036
gene_id_37057
gene_id_37059
gene_id_37083
gene_id_37084
gene_id_37101	K03403
gene_id_37104	K02909
gene_id_37105
gene_id_37142
gene_id_37154	K13993
gene_id_37161
gene_id_37173
gene_id_37180
gene_id_37199
gene_id_37212
gene_id_37215	K03043
gene_id_37217
gene_id_37219
gene_id_37220
gene_id_37221
gene_id_37229
gene_id_37231
gene_id_37233
gene_id_37234
gene_id_37235
gene_id_37239
gene_id_37240	K00265
gene_id_37242
gene_id_37243	K07405
gene_id_37244
gene_id_37247	K00981
gene_id_37250
gene_id_37251	K00800
gene_id_37255
gene_id_37258	K00566
gene_id_37259	K01104
gene_id_37262	K15921
gene_id_37263	K04759
gene_id_37264	K04759
gene_id_37265
gene_id_37266
gene_id_37267
gene_id_37269	K03328
gene_id_37274	K03544
gene_id_37275	K03544
gene_id_37276	K03654
gene_id_37278
gene_id_37281
gene_id_37283
gene_id_37285	K00925
gene_id_37288	K15778
gene_id_37290
gene_id_37298
gene_id_37299
gene_id_37300
gene_id_37302
gene_id_37303
gene_id_37307	K03070
gene_id_37311
gene_id_37313
gene_id_37314	K01889
gene_id_37315	K01889
gene_id_37317
gene_id_37319
gene_id_37321
gene_id_37326	K01812
gene_id_37329
gene_id_37330
gene_id_37331	K13525
gene_id_37336
gene_id_37337
gene_id_37338
gene_id_37340
gene_id_37341
gene_id_37343	K03685
gene_id_37344	K09458
gene_id_37346	K01711
gene_id_37347
gene_id_37350	K01939
gene_id_37353
gene_id_37357
gene_id_37359
gene_id_37360
gene_id_37363
gene_id_37364	K00895
gene_id_37365
gene_id_37366
gene_id_37372
gene_id_37373
gene_id_37375
gene_id_37377	K07133
gene_id_37378
gene_id_37380
gene_id_37381	K02355
gene_id_37383	K02346
gene_id_37386	K03149
gene_id_37390
gene_id_37391
gene_id_37396
gene_id_37398
gene_id_37403
gene_id_37404	K03292
gene_id_37406
gene_id_37407	K03555
gene_id_37409
gene_id_37410
gene_id_37414	K02529
gene_id_37415	K03885
gene_id_37417
gene_id_37418
gene_id_37421
gene_id_37422
gene_id_37423
gene_id_37425
gene_id_37426
gene_id_37427
gene_id_37428
gene_id_37429
gene_id_37431
gene_id_37432
gene_id_37434	K04773
gene_id_37435
gene_id_37436
gene_id_37437
gene_id_37438
gene_id_37441
gene_id_37442
gene_id_37443
gene_id_37446	K01652
gene_id_37448
gene_id_37449
gene_id_37450
gene_id_37451
gene_id_37452
gene_id_37461	K03168
gene_id_37462	K03168
gene_id_37466
gene_id_37467
gene_id_37474	K01875
gene_id_37476	K01873
gene_id_37479
gene_id_37480
gene_id_37481	K10536
gene_id_37482
gene_id_37484	K03270
gene_id_37485
gene_id_37486
gene_id_37493
gene_id_37497
gene_id_37499
gene_id_37500
gene_id_37502
gene_id_37504
gene_id_37505
gene_id_37506
gene_id_37507
gene_id_37511	K03614
gene_id_37512
gene_id_37513
gene_id_37514
gene_id_37515
gene_id_37522
gene_id_37524
gene_id_37525
gene_id_37526
gene_id_37527
gene_id_37528
gene_id_37531
gene_id_37533
gene_id_37534
gene_id_37535
gene_id_37536
gene_id_37540	K00031
gene_id_37542
gene_id_37544
gene_id_37545
gene_id_37547
gene_id_37548
gene_id_37549
gene_id_37552
gene_id_37554
gene_id_37556
gene_id_37557
gene_id_37558
gene_id_37560	K09760
gene_id_37563
gene_id_37567
gene_id_37568
gene_id_37571
gene_id_37572	K03629
gene_id_37573
gene_id_37575
gene_id_37577	K14445
gene_id_37578
gene_id_37580
gene_id_37583
gene_id_37586
gene_id_37587
gene_id_37588	K03043
gene_id_37589
gene_id_37597
gene_id_37600
gene_id_37607
gene_id_37608	K07391
gene_id_37609	K01647
gene_id_37610
gene_id_37611
gene_id_37612
gene_id_37613
gene_id_37615
gene_id_37616
gene_id_37617
gene_id_37619	K02230
gene_id_37620
gene_id_37622	K03292
gene_id_37623
gene_id_37624
gene_id_37625	K15519
gene_id_37627	K06187
gene_id_37629	K07011
gene_id_37633	K01740
gene_id_37634
gene_id_37636	K02523
gene_id_37641	K00134
gene_id_37643
gene_id_37647
gene_id_37648	K05521
gene_id_37650
gene_id_37652	K07037
gene_id_37653	K01270
gene_id_37658	K00527
gene_id_37659
gene_id_37660	K00527
gene_id_37661
gene_id_37662
gene_id_37666
gene_id_37669
gene_id_37671
gene_id_37672	K01585
gene_id_37673	K00891
gene_id_37677
gene_id_37679	K01685
gene_id_37683	K02483
gene_id_37685
gene_id_37691	K06113
gene_id_37692	K06113
gene_id_37694
gene_id_37695
gene_id_37696	K11996
gene_id_37697	K11996
gene_id_37699	K02621
gene_id_37702	K03437
gene_id_37703
gene_id_37705
gene_id_37708
gene_id_37712
gene_id_37718
gene_id_37719	K13787
gene_id_37725
gene_id_37726	K01417
gene_id_37728
gene_id_37740
gene_id_37741
gene_id_37744
gene_id_37745
gene_id_37746
gene_id_37747	K07319
gene_id_37750
gene_id_37751
gene_id_37752
gene_id_37753	K05349
gene_id_37755	K07010
gene_id_37756
gene_id_37757
gene_id_37760
gene_id_37761
gene_id_37762	K08300
gene_id_37763	K01270
gene_id_37764
gene_id_37765
gene_id_37766	K03284
gene_id_37770
gene_id_37773
gene_id_37774	K06941
gene_id_37776	K01153
gene_id_37779
gene_id_37781
gene_id_37783	K01881
gene_id_37785	K03308
gene_id_37786
gene_id_37787
gene_id_37788
gene_id_37789	K03321
gene_id_37790	K03321
gene_id_37792
gene_id_37793
gene_id_37795
gene_id_37796
gene_id_37797	K01872
gene_id_37799
gene_id_37802
gene_id_37805	K07386
gene_id_37806
gene_id_37807	K06158
gene_id_37810
gene_id_37811	K07025
gene_id_37812
gene_id_37817	K03110
gene_id_37819
gene_id_37825
gene_id_37826
gene_id_37827
gene_id_37830
gene_id_37832	K09686
gene_id_37833	K01993
gene_id_37836	K02313
gene_id_37838
gene_id_37843	K01491
gene_id_37844
gene_id_37845	K00773
gene_id_37846
gene_id_37849	K06959
gene_id_37851
gene_id_37854
gene_id_37855
gene_id_37858
gene_id_37863
gene_id_37864	K00817
gene_id_37867
gene_id_37869	K00133
gene_id_37870	K03924
gene_id_37871
gene_id_37872
gene_id_37876	K02470
gene_id_37877
gene_id_37882	K02028
gene_id_37884
gene_id_37887	K00767
gene_id_37889
gene_id_37891
gene_id_37892
gene_id_37893	K09812
gene_id_37900	K02600
gene_id_37906
gene_id_37907
gene_id_37910	K01262
gene_id_37911	K01262
gene_id_37913	K01649
gene_id_37914	K06207
gene_id_37915
gene_id_37918
gene_id_37919
gene_id_37920	K04765
gene_id_37923
gene_id_37925
gene_id_37926
gene_id_37927
gene_id_37928
gene_id_37929
gene_id_37930	K16089
gene_id_37931
gene_id_37932
gene_id_37933
gene_id_37934
gene_id_37935
gene_id_37936	K07458
gene_id_37938	K03664
gene_id_37940
gene_id_37942	K07444
gene_id_37943
gene_id_37944
gene_id_37946
gene_id_37947
gene_id_37950
gene_id_37953
gene_id_37954	K00721
gene_id_37955
gene_id_37956
gene_id_37958
gene_id_37959	K01914
gene_id_37960
gene_id_37961	K01738
gene_id_37963
gene_id_37964	K03701
gene_id_37965
gene_id_37966	K03701
gene_id_37967
gene_id_37968	K01897
gene_id_37969
gene_id_37970
gene_id_37971
gene_id_37972	K06147
gene_id_37974	K01966
gene_id_37976
gene_id_37980
gene_id_37981
gene_id_37982
gene_id_37983
gene_id_37984
gene_id_37986	K03070
gene_id_37987
gene_id_37991
gene_id_37995	K05515
gene_id_37996	K14136
gene_id_37998	K03648
gene_id_38002	K00765
gene_id_38008
gene_id_38012	K01928
gene_id_38015	K03324
gene_id_38017
gene_id_38018	K12410
gene_id_38020
gene_id_38021
gene_id_38022
gene_id_38025
gene_id_38026
gene_id_38027
gene_id_38028
gene_id_38029
gene_id_38031
gene_id_38034
gene_id_38035	K02341
gene_id_38036	K01687
gene_id_38037	K02535
gene_id_38039
gene_id_38044
gene_id_38047
gene_id_38051
gene_id_38052	K03466
gene_id_38053
gene_id_38056
gene_id_38057
gene_id_38058	K03702
gene_id_38059	K03702
gene_id_38069
gene_id_38071
gene_id_38072	K03701
gene_id_38081	K01362
gene_id_38082
gene_id_38084
gene_id_38085
gene_id_38086
gene_id_38087
gene_id_38090	K07456
gene_id_38092
gene_id_38093	K00018
gene_id_38094
gene_id_38095
gene_id_38098	K06949
gene_id_38099	K11071
gene_id_38100	K11072
gene_id_38104
gene_id_38105	K03773
gene_id_38108
gene_id_38113
gene_id_38116
gene_id_38117
gene_id_38119
gene_id_38120	K00346
gene_id_38125
gene_id_38127
gene_id_38128	K14430
gene_id_38131
gene_id_38132
gene_id_38133
gene_id_38135
gene_id_38136
gene_id_38137
gene_id_38139
gene_id_38141
gene_id_38143
gene_id_38144
gene_id_38145
gene_id_38147	K00806
gene_id_38149
gene_id_38150
gene_id_38151	K03526
gene_id_38153	K06959
gene_id_38154
gene_id_38155
gene_id_38160
gene_id_38162
gene_id_38165
gene_id_38169
gene_id_38170	K03455
gene_id_38171
gene_id_38174	K03531
gene_id_38175
gene_id_38177	K03495
gene_id_38178
gene_id_38179	K03654
gene_id_38182
gene_id_38183
gene_id_38186
gene_id_38187
gene_id_38192
gene_id_38193
gene_id_38194	K07259
gene_id_38197
gene_id_38199
gene_id_38201
gene_id_38202	K04773
gene_id_38203	K00912
gene_id_38207
gene_id_38208
gene_id_38209
gene_id_38215
gene_id_38217	K13747
gene_id_38218
gene_id_38221
gene_id_38223
gene_id_38224	K01886
gene_id_38227
gene_id_38233	K02230
gene_id_38234
gene_id_38235	K03839
gene_id_38238
gene_id_38242	K01262
gene_id_38244
gene_id_38245
gene_id_38247
gene_id_38248
gene_id_38249
gene_id_38250
gene_id_38254
gene_id_38255
gene_id_38258	K03655
gene_id_38262	K01696
gene_id_38263	K01695
gene_id_38264	K01817
gene_id_38267
gene_id_38269
gene_id_38271
gene_id_38272
gene_id_38273
gene_id_38274
gene_id_38275
gene_id_38285
gene_id_38286
gene_id_38288
gene_id_38290
gene_id_38292
gene_id_38293	K02469
gene_id_38295	K03217
gene_id_38299	K01685
gene_id_38302
gene_id_38305
gene_id_38306
gene_id_38307	K01119
gene_id_38309
gene_id_38311
gene_id_38313
gene_id_38314
gene_id_38315	K03628
gene_id_38316	K03628
gene_id_38320
gene_id_38322
gene_id_38323
gene_id_38325
gene_id_38327
gene_id_38331
gene_id_38332	K07652
gene_id_38337
gene_id_38338
gene_id_38340
gene_id_38345
gene_id_38347	K07566
gene_id_38348	K00604
gene_id_38349	K11749
gene_id_38350
gene_id_38353
gene_id_38359
gene_id_38360	K03856
gene_id_38362
gene_id_38366	K07095
gene_id_38368	K05366
gene_id_38369
gene_id_38372
gene_id_38373
gene_id_38378	K03701
gene_id_38379	K04079
gene_id_38382
gene_id_38385
gene_id_38388
gene_id_38389
gene_id_38395
gene_id_38396
gene_id_38398	K12573
gene_id_38400
gene_id_38401	K15255
gene_id_38403	K03555
gene_id_38405
gene_id_38411
gene_id_38412
gene_id_38413
gene_id_38416	K00820
gene_id_38417	K00820
gene_id_38418
gene_id_38423	K06158
gene_id_38426
gene_id_38431	K03723
gene_id_38442
gene_id_38444
gene_id_38445
gene_id_38446
gene_id_38448	K01770
gene_id_38449
gene_id_38451
gene_id_38452
gene_id_38460
gene_id_38465
gene_id_38466	K06194
gene_id_38467
gene_id_38468
gene_id_38471
gene_id_38472
gene_id_38473
gene_id_38476
gene_id_38477
gene_id_38483	K03978
gene_id_38484
gene_id_38485
gene_id_38488
gene_id_38490
gene_id_38492
gene_id_38493
gene_id_38494
gene_id_38497	K06200
gene_id_38502	K01537
gene_id_38504
gene_id_38505	K01534
gene_id_38506
gene_id_38507
gene_id_38508
gene_id_38512
gene_id_38515
gene_id_38517
gene_id_38518
gene_id_38519
gene_id_38524
gene_id_38525
gene_id_38526	K07651
gene_id_38527
gene_id_38531	K01056
gene_id_38536	K00278
gene_id_38537	K00278
gene_id_38543
gene_id_38548
gene_id_38549	K03310
gene_id_38551	K01950
gene_id_38553	K01776
gene_id_38556	K04075
gene_id_38560
gene_id_38563	K02335
gene_id_38564	K02335
gene_id_38567
gene_id_38568
gene_id_38570	K09817
gene_id_38572
gene_id_38575	K00791
gene_id_38576	K01755
gene_id_38580	K00609
gene_id_38581	K02823
gene_id_38584
gene_id_38585
gene_id_38587
gene_id_38589
gene_id_38590
gene_id_38592	K05592
gene_id_38593
gene_id_38598
gene_id_38600
gene_id_38602
gene_id_38604	K03695
gene_id_38606
gene_id_38607	K00705
gene_id_38609	K06287
gene_id_38610	K00854
gene_id_38611
gene_id_38616
gene_id_38618	K01686
gene_id_38619	K00040
gene_id_38620	K01226
gene_id_38623
gene_id_38626
gene_id_38630
gene_id_38631
gene_id_38634
gene_id_38637	K00951
gene_id_38642
gene_id_38643
gene_id_38646	K00850
gene_id_38652
gene_id_38655
gene_id_38656	K06180
gene_id_38657
gene_id_38659
gene_id_38663	K03596
gene_id_38665
gene_id_38670	K01000
gene_id_38677
gene_id_38679	K01783
gene_id_38682	K00873
gene_id_38684
gene_id_38685
gene_id_38689
gene_id_38691
gene_id_38692
gene_id_38693
gene_id_38696	K07452
gene_id_38699
gene_id_38700
gene_id_38701
gene_id_38702	K07462
gene_id_38704	K07636
gene_id_38705	K07657
gene_id_38706
gene_id_38707
gene_id_38710
gene_id_38712
gene_id_38713
gene_id_38716
gene_id_38717
gene_id_38720
gene_id_38728	K06180
gene_id_38733
gene_id_38734
gene_id_38735
gene_id_38738
gene_id_38741
gene_id_38742
gene_id_38743	K05349
gene_id_38750	K00703
gene_id_38753
gene_id_38754
gene_id_38756
gene_id_38758
gene_id_38759	K02477
gene_id_38760
gene_id_38761
gene_id_38762
gene_id_38765
gene_id_38768
gene_id_38769
gene_id_38771	K10439
gene_id_38773	K02343
gene_id_38775
gene_id_38783	K09765
gene_id_38784	K07098
gene_id_38785
gene_id_38786
gene_id_38787
gene_id_38793
gene_id_38794
gene_id_38796
gene_id_38798	K07114
gene_id_38799
gene_id_38800
gene_id_38802	K03743
gene_id_38804
gene_id_38806	K01649
gene_id_38807
gene_id_38808
gene_id_38809
gene_id_38810
gene_id_38812
gene_id_38814
gene_id_38817
gene_id_38818
gene_id_38822
gene_id_38823	K01006
gene_id_38825
gene_id_38826
gene_id_38832
gene_id_38834
gene_id_38840
gene_id_38845
gene_id_38852	K03734
gene_id_38853
gene_id_38855
gene_id_38862
gene_id_38864	K02855
gene_id_38871	K00748
gene_id_38875
gene_id_38877
gene_id_38882	K00793
gene_id_38883
gene_id_38889
gene_id_38890
gene_id_38897
gene_id_38899	K07085
gene_id_38906	K00029
gene_id_38907
gene_id_38911
gene_id_38913	K00876
gene_id_38915
gene_id_38916	K09861
gene_id_38917
gene_id_38918
gene_id_38924
gene_id_38931
gene_id_38932
gene_id_38933
gene_id_38937
gene_id_38943
gene_id_38947	K01537
gene_id_38950	K07712
gene_id_38952
gene_id_38953
gene_id_38955
gene_id_38956	K00889
gene_id_38958
gene_id_38961
gene_id_38964
gene_id_38966
gene_id_38967
gene_id_38970
gene_id_38971
gene_id_38976
gene_id_38980	K09808
gene_id_38981
gene_id_38982
gene_id_38984
gene_id_38988	K03703
gene_id_38992
gene_id_38995
gene_id_38999
gene_id_39004	K01198
gene_id_39006
gene_id_39008
gene_id_39013
gene_id_39022
gene_id_39025
gene_id_39033
gene_id_39035
gene_id_39038	K01139
gene_id_39040	K08307
gene_id_39042	K01462
gene_id_39050
gene_id_39056
gene_id_39058	K01784
gene_id_39059
gene_id_39061
gene_id_39076
gene_id_39084
gene_id_39086
gene_id_39087
gene_id_39088	K04477
gene_id_39089	K01673
gene_id_39096
gene_id_39102	K03696
gene_id_39108
gene_id_39109	K00971
gene_id_39114
gene_id_39126
gene_id_39136
gene_id_39137
gene_id_39150
gene_id_39153	K01790
gene_id_39159
gene_id_39160
gene_id_39164
gene_id_39166
gene_id_39167
gene_id_39168
gene_id_39177
gene_id_39178
gene_id_39182
gene_id_39191
gene_id_39196
gene_id_39198	K00599
gene_id_39213
gene_id_39219	K00384
gene_id_39223
gene_id_39226
gene_id_39236
gene_id_39251
gene_id_39275
gene_id_39289
gene_id_39347
gene_id_39351
gene_id_39372
gene_id_39387
gene_id_39390
gene_id_39415
gene_id_39457
gene_id_39458
gene_id_39460
gene_id_39471
gene_id_39480	K02316
gene_id_39561
gene_id_39567	K01866
gene_id_39568	K00046
gene_id_39569	K03940
gene_id_39571
gene_id_39572	K04043
gene_id_39574
gene_id_39583
gene_id_39590
gene_id_39596
gene_id_39602	K01938
gene_id_39604
gene_id_39606
gene_id_39609
gene_id_39610	K03685
gene_id_39611
gene_id_39614
gene_id_39618
gene_id_39622
gene_id_39625	K01885
gene_id_39629	K00791
gene_id_39631	K02314
gene_id_39632
gene_id_39633
gene_id_39638
gene_id_39639
gene_id_39640
gene_id_39641
gene_id_39642
gene_id_39644
gene_id_39645
gene_id_39646
gene_id_39647
gene_id_39649	K07456
gene_id_39651
gene_id_39652
gene_id_39653	K00762
gene_id_39655	K00554
gene_id_39656	K00554
gene_id_39657
gene_id_39658	K03703
gene_id_39661
gene_id_39662
gene_id_39663
gene_id_39664	K14441
gene_id_39666
gene_id_39668
gene_id_39669
gene_id_39670
gene_id_39671
gene_id_39672	K06518
gene_id_39676
gene_id_39677
gene_id_39680	K02601
gene_id_39681
gene_id_39682
gene_id_39683	K02551
gene_id_39685
gene_id_39686
gene_id_39687
gene_id_39688
gene_id_39689
gene_id_39696
gene_id_39697
gene_id_39699
gene_id_39703	K03702
gene_id_39704
gene_id_39707
gene_id_39709	K03527
gene_id_39716	K00891
gene_id_39721	K03169
gene_id_39734
gene_id_39735
gene_id_39736	K02343
gene_id_39738
gene_id_39740
gene_id_39744
gene_id_39745
gene_id_39746
gene_id_39747
gene_id_39749
gene_id_39751
gene_id_39759	K03327
gene_id_39760
gene_id_39761
gene_id_39764	K07139
gene_id_39765	K03595
gene_id_39767
gene_id_39770
gene_id_39772
gene_id_39775	K03629
gene_id_39776
gene_id_39777
gene_id_39778
gene_id_39780
gene_id_39781
gene_id_39783
gene_id_39784	K03183
gene_id_39785
gene_id_39786
gene_id_39792
gene_id_39793	K04773
gene_id_39794
gene_id_39796	K07098
gene_id_39798	K03517
gene_id_39801
gene_id_39803
gene_id_39808
gene_id_39810	K05685
gene_id_39813
gene_id_39825
gene_id_39826	K03911
gene_id_39827	K03550
gene_id_39828	K09157
gene_id_39831
gene_id_39833
gene_id_39834
gene_id_39835
gene_id_39836
gene_id_39844	K06950
gene_id_39845	K03308
gene_id_39846
gene_id_39847
gene_id_39848	K04075
gene_id_39849
gene_id_39851	K00705
gene_id_39854	K03497
gene_id_39855	K03606
gene_id_39856	K03606
gene_id_39861
gene_id_39863
gene_id_39864
gene_id_39867	K03046
gene_id_39870
gene_id_39877
gene_id_39879	K06921
gene_id_39882
gene_id_39883
gene_id_39885
gene_id_39888
gene_id_39889
gene_id_39890
gene_id_39892
gene_id_39893
gene_id_39896
gene_id_39901	K00794
gene_id_39906
gene_id_39907
gene_id_39908
gene_id_39909
gene_id_39910
gene_id_39911
gene_id_39914	K00029
gene_id_39918	K03413
gene_id_39921	K00265
gene_id_39923
gene_id_39926
gene_id_39928
gene_id_39930
gene_id_39931
gene_id_39932
gene_id_39934	K07712
gene_id_39936
gene_id_39942
gene_id_39944
gene_id_39945	K00548
gene_id_39946
gene_id_39948
gene_id_39949
gene_id_39951
gene_id_39954
gene_id_39955
gene_id_39958
gene_id_39961
gene_id_39973
gene_id_39976
gene_id_39977
gene_id_39978
gene_id_39979
gene_id_39980	K01687
gene_id_39983
gene_id_39986
gene_id_39994
gene_id_39995
gene_id_39997
gene_id_39999	K06158
gene_id_40000	K03555
gene_id_40001	K03555
gene_id_40002
gene_id_40007	K03701
gene_id_40008
gene_id_40013	K03502
gene_id_40015	K09861
gene_id_40016
gene_id_40018	K02316
gene_id_40019
gene_id_40021
gene_id_40022
gene_id_40023
gene_id_40029
gene_id_40031
gene_id_40034	K07259
gene_id_40043
gene_id_40049
gene_id_40050
gene_id_40053
gene_id_40060
gene_id_40061
gene_id_40062	K06167
gene_id_40065
gene_id_40066
gene_id_40070
gene_id_40082
gene_id_40094
gene_id_40096
gene_id_40115
gene_id_40123
gene_id_40126	K02548
gene_id_40139
gene_id_40143
gene_id_40160
gene_id_40174	K01955
gene_id_40190
gene_id_40198
gene_id_40211
gene_id_40214
gene_id_40253
gene_id_40259
gene_id_40271	K01173
gene_id_40274
gene_id_40289
gene_id_40310
gene_id_40316
gene_id_40319	K00820
gene_id_40338
gene_id_40339
gene_id_40340
gene_id_40349
gene_id_40354
gene_id_40360
gene_id_40374	K03152
gene_id_40399
gene_id_40407	K01956
gene_id_40408
gene_id_40478
gene_id_40486
gene_id_40490
gene_id_40492
gene_id_40522
gene_id_40532
gene_id_40617	K12251
gene_id_40628
gene_id_40630
gene_id_40682
gene_id_40683
gene_id_40700
gene_id_40740
gene_id_40742
gene_id_40750
gene_id_40754	K02230
gene_id_40765	K00341
gene_id_40767	K00343
gene_id_40777
gene_id_40783
gene_id_40799
gene_id_40807
gene_id_40810
gene_id_40914	K03628
gene_id_40941	K07652
gene_id_40949
gene_id_40965
gene_id_40969
gene_id_40972	K07316
gene_id_40986
gene_id_40991
gene_id_41039
gene_id_41048	K00058
gene_id_41055	K01586
gene_id_41069
gene_id_41072
gene_id_41078
gene_id_41092	K07316
gene_id_41100
gene_id_41114	K03546
gene_id_41116
gene_id_41132	K07085
gene_id_41135
gene_id_41141
gene_id_41150	K09815
gene_id_41160
gene_id_41190
gene_id_41193
gene_id_41197
gene_id_41199
gene_id_41204
gene_id_41211
gene_id_41220
gene_id_41232
gene_id_41233
gene_id_41234
gene_id_41240	K02564
gene_id_41253
gene_id_41257
gene_id_41265
gene_id_41276	K11085
gene_id_41283	K01210
gene_id_41285	K02342
gene_id_41286
gene_id_41296	K02342
gene_id_41310	K03671
gene_id_41311	K03427
gene_id_41312
gene_id_41313	K07316
gene_id_41320
gene_id_41325	K00287
gene_id_41329
gene_id_41331
gene_id_41336
gene_id_41342	K01972
gene_id_41354
gene_id_41359
gene_id_41361
gene_id_41363
gene_id_41364	K07133
gene_id_41365
gene_id_41366
gene_id_41367	K08156
gene_id_41371
gene_id_41373	K07452
gene_id_41376
gene_id_41379
gene_id_41382
gene_id_41383	K07133
gene_id_41384
gene_id_41388	K07126
gene_id_41391
gene_id_41395
gene_id_41397	K00599
gene_id_41398
gene_id_41423	K08289
gene_id_41431
gene_id_41433
gene_id_41453
gene_id_41459
gene_id_41470
gene_id_41475
gene_id_41491	K01953
gene_id_41506
gene_id_41510
gene_id_41528
gene_id_41529
gene_id_41534	K07568
gene_id_41538
gene_id_41546
gene_id_41557
gene_id_41563
gene_id_41567
gene_id_41571
gene_id_41572	K00390
gene_id_41586
gene_id_41594
gene_id_41597
gene_id_41613	K01537
gene_id_41623	K06158
gene_id_41634
gene_id_41650
gene_id_41666	K00342
gene_id_41667
gene_id_41692
gene_id_41695
gene_id_41700	K01265
gene_id_41703
gene_id_41715
gene_id_41736
gene_id_41763
gene_id_41821	K00384
gene_id_41837	K06207
gene_id_41843
gene_id_41845
gene_id_41868
gene_id_41870
gene_id_41886
gene_id_41918
gene_id_41932	K01955
gene_id_41943
gene_id_41957
gene_id_41965
gene_id_42000
gene_id_42005
gene_id_42036	K00820
gene_id_42081
gene_id_42091	K15050
gene_id_42189
gene_id_42209
gene_id_42210
gene_id_42244
gene_id_42302
gene_id_42369
gene_id_42373
gene_id_42376
gene_id_42397
gene_id_42436
gene_id_42437
gene_id_42438
gene_id_42442
gene_id_42457
gene_id_42483
gene_id_42517
gene_id_42522
gene_id_42523
gene_id_42557
gene_id_42567
gene_id_42578
gene_id_42599
gene_id_42611	K01533
gene_id_42657
gene_id_42663	K09132
gene_id_42693	K01537
gene_id_42696
gene_id_42716
gene_id_42730
gene_id_42731
gene_id_42739
gene_id_42755
gene_id_42758
gene_id_42783
gene_id_42790
gene_id_42801	K00384
gene_id_42815
gene_id_42829
gene_id_42842
gene_id_42854
gene_id_42862
gene_id_42888
gene_id_42928
gene_id_42929
gene_id_42946
gene_id_42974
gene_id_42985
gene_id_42986
gene_id_42989	K03327
gene_id_43010
gene_id_43022
gene_id_43024
gene_id_43025
gene_id_43042
gene_id_43065
gene_id_43075
gene_id_43088
gene_id_43095
gene_id_43104	K06518
gene_id_43105
gene_id_43107
gene_id_43110
gene_id_43113
gene_id_43129
gene_id_43162
gene_id_43165
gene_id_43166
gene_id_43172
gene_id_43174
gene_id_43178
gene_id_43185
gene_id_43193
gene_id_43205
gene_id_43208
gene_id_43214
gene_id_43220	K16643
gene_id_43224
gene_id_43225
gene_id_43226
gene_id_43230	K03658
gene_id_43231	K01090
gene_id_43232
gene_id_43239
gene_id_43249	K05658
gene_id_43295
gene_id_43301	K01714
gene_id_43302
gene_id_43310
gene_id_43314
gene_id_43366
gene_id_43422	K02429
gene_id_43429
gene_id_43452
gene_id_43465
gene_id_43493
gene_id_43494	K10206
gene_id_43508
gene_id_43517
gene_id_43525
gene_id_43539
gene_id_43558
gene_id_43570
gene_id_43571
gene_id_43586	K01662
gene_id_43605
gene_id_43631	K00290
gene_id_43670
gene_id_43705	K02965
gene_id_43766
gene_id_43768
gene_id_43782
gene_id_43792	K00941
gene_id_43801
gene_id_43813
gene_id_43831
gene_id_43866
gene_id_43872	K00337
gene_id_43943
gene_id_43953
gene_id_43960
gene_id_43968
gene_id_43995
gene_id_44001
gene_id_44039
gene_id_44042
gene_id_44051
gene_id_44067
gene_id_44092
gene_id_44101
gene_id_44110
gene_id_44115
gene_id_44144	K15633
gene_id_44153	K01417
gene_id_44158
gene_id_44159
gene_id_44172	K07452
gene_id_44189
gene_id_44221
gene_id_44255
gene_id_44301
gene_id_44302
gene_id_44315
gene_id_44320	K00278
gene_id_44332	K00133
gene_id_44358	K00426
gene_id_44397
gene_id_44399
gene_id_44402
gene_id_44442	K03522
gene_id_44447
gene_id_44451
gene_id_44469
gene_id_44471
gene_id_44472
gene_id_44501
gene_id_44512
gene_id_44517
gene_id_44557
gene_id_44558
gene_id_44561
gene_id_44592
gene_id_44593
gene_id_44600
gene_id_44620
gene_id_44630	K01078
gene_id_44631	K01154
gene_id_44643
gene_id_44645
gene_id_44650	K02879
gene_id_44674	K01817
gene_id_44682	K02066
gene_id_44686
gene_id_44701
gene_id_44711	K08223
gene_id_44717
gene_id_44753
gene_id_44768
gene_id_44810
gene_id_44824
gene_id_44828
gene_id_44840
gene_id_44842	K02520
gene_id_44871
gene_id_44881
gene_id_44902
gene_id_44913
gene_id_44916
gene_id_44937	K15640
gene_id_44939
gene_id_44945
gene_id_44960
gene_id_44965	K04095
gene_id_44980	K03615
gene_id_44981	K00599
gene_id_44985
gene_id_44991
gene_id_45013
gene_id_45022
gene_id_45034
gene_id_45055	K06207
gene_id_45058
gene_id_45086	K00040
gene_id_45087
gene_id_45100	K00052
gene_id_45102
gene_id_45121
gene_id_45134	K00970
gene_id_45135	K01867
gene_id_45136
gene_id_45157
gene_id_45169
gene_id_45179	K06168
gene_id_45180
gene_id_45192
gene_id_45209
gene_id_45212
gene_id_45213
gene_id_45214
gene_id_45218
gene_id_45225	K01814
gene_id_45239
gene_id_45243
gene_id_45252
gene_id_45270
gene_id_45274
gene_id_45275	K02429
gene_id_45281
gene_id_45292	K13963
gene_id_45307
gene_id_45329
gene_id_45334
gene_id_45351
gene_id_45359
gene_id_45366
gene_id_45399
gene_id_45418	K11753
gene_id_45425	K04095
gene_id_45445
gene_id_45446
gene_id_45447
gene_id_45454
gene_id_45455
gene_id_45456	K00852
gene_id_45470
gene_id_45486
gene_id_45495
gene_id_45498	K00677
gene_id_45504
gene_id_45505	K09812
gene_id_45522
gene_id_45533	K07636
gene_id_45545
gene_id_45548	K01520
gene_id_45551
gene_id_45558
gene_id_45559
gene_id_45572
gene_id_45577
gene_id_45584	K14652
gene_id_45599	K01911
gene_id_45600	K01735
gene_id_45602	K02495
gene_id_45608
gene_id_45609
gene_id_45613
gene_id_45616
gene_id_45625	K00721
gene_id_45642
gene_id_45664
gene_id_45666	K01270
gene_id_45675	K00566
gene_id_45680
gene_id_45684	K03453
gene_id_45688
gene_id_45698
gene_id_45704	K07010
gene_id_45706
gene_id_45710
gene_id_45714	K01752
gene_id_45720
gene_id_45760
gene_id_45768	K01515
gene_id_45769
gene_id_45770
gene_id_45772	K00847
gene_id_45791
gene_id_45801
gene_id_45807
gene_id_45820
gene_id_45825
gene_id_45873
gene_id_45890	K06942
gene_id_45906
gene_id_45917
gene_id_45931
gene_id_45978
gene_id_45983
gene_id_45996
gene_id_46009
gene_id_46031	K13378
gene_id_46034
gene_id_46046
gene_id_46061
gene_id_46074
gene_id_46080
gene_id_46134
gene_id_46140
gene_id_46146
gene_id_46174
gene_id_46201	K01153
gene_id_46232	K06153
gene_id_46256
gene_id_46257
gene_id_46259
gene_id_46274
gene_id_46287	K03282
gene_id_46350
gene_id_46366
gene_id_46367
gene_id_46368
gene_id_46418
gene_id_46443
gene_id_46450	K05349
gene_id_46456
gene_id_46457
gene_id_46475	K02529
gene_id_46507
gene_id_46514
gene_id_46516	K03320
gene_id_46531
gene_id_46534
gene_id_46577
gene_id_46588
gene_id_46625
gene_id_46635	K00145
gene_id_46690	K03320
gene_id_46697
gene_id_46702	K01537
gene_id_46707
gene_id_46715
gene_id_46740
gene_id_46755
gene_id_46784
gene_id_46795
gene_id_46802	K01579
gene_id_46806
gene_id_46832
gene_id_46882
gene_id_46898
gene_id_46917
gene_id_46918
gene_id_46945
gene_id_46960
gene_id_46975
gene_id_46976
gene_id_46993
gene_id_46995
gene_id_46997
gene_id_47002	K05685
gene_id_47010
gene_id_47033	K13283
gene_id_47052
gene_id_47114
gene_id_47173	K00609
gene_id_47185
gene_id_47189
gene_id_47227
gene_id_47242
gene_id_47247
gene_id_47248
gene_id_47258
gene_id_47260
gene_id_47285
gene_id_47294
gene_id_47299	K02078
gene_id_47313
gene_id_47337	K00981
gene_id_47347
gene_id_47349	K13292
gene_id_47369
gene_id_47407	K00266
gene_id_47421
gene_id_47437
gene_id_47486
gene_id_47487
gene_id_47527
gene_id_47545	K08138
gene_id_47567
gene_id_47584
gene_id_47617
gene_id_47620
gene_id_47640
gene_id_47649
gene_id_47677	K09014
gene_id_47712
gene_id_47723
gene_id_47726
gene_id_47731
gene_id_47738
gene_id_47766
gene_id_47785
gene_id_47798
gene_id_47813
gene_id_47946
gene_id_47959	K08656
gene_id_47964
gene_id_47974
gene_id_48033
gene_id_48038
gene_id_48039	K01662
gene_id_48102
gene_id_48103
gene_id_48135
gene_id_48140
gene_id_48170
gene_id_48176
gene_id_48181
gene_id_48212
gene_id_48224
gene_id_48260
gene_id_48277
gene_id_48279
gene_id_48299
gene_id_48306
gene_id_48319
gene_id_48327
gene_id_48332
gene_id_48337
gene_id_48347	K01179
gene_id_48361
gene_id_48370	K01190
gene_id_48371	K06113
gene_id_48372
gene_id_48377
gene_id_48381
gene_id_48384
gene_id_48385
gene_id_48387
gene_id_48389	K07098
gene_id_48390
gene_id_48395	K14385
gene_id_48398	K01814
gene_id_48400
gene_id_48401	K00764
gene_id_48402	K06178
gene_id_48403
gene_id_48405
gene_id_48417
gene_id_48419	K01627
gene_id_48420
gene_id_48422	K00928
gene_id_48423
gene_id_48424
gene_id_48425
gene_id_48427
gene_id_48430
gene_id_48431
gene_id_48434	K07082
gene_id_48437
gene_id_48439
gene_id_48440
gene_id_48441
gene_id_48443
gene_id_48445
gene_id_48452
gene_id_48454	K00625
gene_id_48456
gene_id_48458	K00760
gene_id_48459	K12733
gene_id_48462	K03798
gene_id_48463
gene_id_48464
gene_id_48471
gene_id_48472	K01104
gene_id_48475
gene_id_48476
gene_id_48479	K01681
gene_id_48481
gene_id_48484
gene_id_48486
gene_id_48488	K03327
gene_id_48490
gene_id_48493
gene_id_48494
gene_id_48497
gene_id_48498	K15532
gene_id_48499
gene_id_48503	K03701
gene_id_48504	K03655
gene_id_48506
gene_id_48507	K14383
gene_id_48511
gene_id_48514	K04079
gene_id_48515
gene_id_48517
gene_id_48524
gene_id_48526	K00705
gene_id_48527	K00705
gene_id_48528
gene_id_48531
gene_id_48532
gene_id_48533	K03587
gene_id_48535
gene_id_48539	K00548
gene_id_48540
gene_id_48542	K03723
gene_id_48543
gene_id_48546
gene_id_48547	K01139
gene_id_48548
gene_id_48549	K08307
gene_id_48550
gene_id_48552
gene_id_48556
gene_id_48562	K01414
gene_id_48567	K03581
gene_id_48572
gene_id_48573	K01696
gene_id_48580	K06147
gene_id_48582
gene_id_48586	K06941
gene_id_48588	K00567
gene_id_48589
gene_id_48594
gene_id_48596	K03086
gene_id_48597	K03086
gene_id_48600	K01889
gene_id_48604
gene_id_48605
gene_id_48609	K07001
gene_id_48615	K03593
gene_id_48628
gene_id_48642
gene_id_48658
gene_id_48677
gene_id_48718
gene_id_48719
gene_id_48733
gene_id_48734	K01869
gene_id_48745
gene_id_48770
gene_id_48779
gene_id_48783
gene_id_48804
gene_id_48808
gene_id_48812
gene_id_48829	K01915
gene_id_48850
gene_id_48862
gene_id_48874
gene_id_48878
gene_id_48881	K03072
gene_id_48886
gene_id_48911
gene_id_48915
gene_id_48926
gene_id_48936
gene_id_48965
gene_id_48972
gene_id_48973
gene_id_48990	K03737
gene_id_49007
gene_id_49026
gene_id_49038
gene_id_49041	K01142
gene_id_49042
gene_id_49061
gene_id_49063
gene_id_49107
gene_id_49113
gene_id_49124
gene_id_49154
gene_id_49163
gene_id_49177
gene_id_49189
gene_id_49205
gene_id_49207
gene_id_49214
gene_id_49218
gene_id_49228
gene_id_49232
gene_id_49246
gene_id_49288	K01686
gene_id_49294
gene_id_49312
gene_id_49359
gene_id_49399
gene_id_49406
gene_id_49407
gene_id_49432
gene_id_49469
gene_id_49472
gene_id_49511
gene_id_49560
gene_id_49575
gene_id_49577
gene_id_49583	K01868
gene_id_49593
gene_id_49596
gene_id_49608
gene_id_49630
gene_id_49634
gene_id_49636
gene_id_49641	K00764
gene_id_49647
gene_id_49652	K06189
gene_id_49684
gene_id_49743
gene_id_49759	K01338
gene_id_49796
gene_id_49815
gene_id_49836
gene_id_49870
gene_id_49892
gene_id_49898
gene_id_49918
gene_id_49937
gene_id_49986
gene_id_50047
gene_id_50049
gene_id_50081	K06041
gene_id_50085
gene_id_50171
gene_id_50191
gene_id_50199	K02479
gene_id_50200	K05349
gene_id_50201
gene_id_50260
gene_id_50277	K00868
gene_id_50278
gene_id_50294
gene_id_50310	K00245
gene_id_50316
gene_id_50318
gene_id_50321	K03281
gene_id_50340
gene_id_50346
gene_id_50347
gene_id_50363
gene_id_50383
gene_id_50385
gene_id_50388
gene_id_50406
gene_id_50409
gene_id_50426
gene_id_50431
gene_id_50450
gene_id_50459
gene_id_50478
gene_id_50479
gene_id_50483
gene_id_50486
gene_id_50506
gene_id_50541	K00001
gene_id_50542
gene_id_50550
gene_id_50567
gene_id_50570
gene_id_50584
gene_id_50587
gene_id_50589
gene_id_50590
gene_id_50630	K02470
gene_id_50643
gene_id_50657	K03657
gene_id_50669	K09686
gene_id_50671
gene_id_50677
gene_id_50678
gene_id_50687
gene_id_50701
gene_id_50702
gene_id_50713
gene_id_50715
gene_id_50721
gene_id_50731
gene_id_50734
gene_id_50738
gene_id_50744	K01897
gene_id_50750	K02066
gene_id_50762
gene_id_50778
gene_id_50848
gene_id_50850
gene_id_50851	K02472
gene_id_50854
gene_id_50855	K02342
gene_id_50858
gene_id_50859
gene_id_50860
gene_id_50867
gene_id_50881
gene_id_50886
gene_id_50887
gene_id_50889
gene_id_50890
gene_id_50893
gene_id_50897
gene_id_50898
gene_id_50899	K01187
gene_id_50903
gene_id_50904
gene_id_50907	K01886
gene_id_50908
gene_id_50909
gene_id_50910
gene_id_50911
gene_id_50912
gene_id_50913
gene_id_50915	K03070
gene_id_50917
gene_id_50918
gene_id_50919
gene_id_50921
gene_id_50923	K00528
gene_id_50924
gene_id_50925
gene_id_50927
gene_id_50929
gene_id_50932
gene_id_50933	K06861
gene_id_50934
gene_id_50937	K00767
gene_id_50940
gene_id_50941
gene_id_50942
gene_id_50943
gene_id_50945
gene_id_50947
gene_id_50949	K01662
gene_id_50951
gene_id_50953	K02335
gene_id_50954
gene_id_50955
gene_id_50956
gene_id_50957
gene_id_50958
gene_id_50961
gene_id_50962
gene_id_50964	K02003
gene_id_50965	K03106
gene_id_50966	K01491
gene_id_50968
gene_id_50969	K01619
gene_id_50970
gene_id_50971
gene_id_50973	K03043
gene_id_50977
gene_id_50978
gene_id_50979	K01190
gene_id_50980
gene_id_50981
gene_id_50984
gene_id_50985	K03327
gene_id_50986
gene_id_50987
gene_id_50989
gene_id_50991	K03797
gene_id_50994
gene_id_50995
gene_id_50999
gene_id_51002
gene_id_51003
gene_id_51004
gene_id_51005
gene_id_51009	K03046
gene_id_51010
gene_id_51014
gene_id_51015
gene_id_51016	K03169
gene_id_51017
gene_id_51018
gene_id_51021
gene_id_51025
gene_id_51026	K02470
gene_id_51027
gene_id_51028
gene_id_51030	K02523
gene_id_51031	K02335
gene_id_51032	K00266
gene_id_51034
gene_id_51038
gene_id_51040
gene_id_51041	K10536
gene_id_51045
gene_id_51046	K07277
gene_id_51049
gene_id_51050
gene_id_51053
gene_id_51056
gene_id_51057	K03517
gene_id_51061	K02470
gene_id_51062
gene_id_51065
gene_id_51067
gene_id_51068
gene_id_51069
gene_id_51072	K02483
gene_id_51074
gene_id_51077
gene_id_51082	K01627
gene_id_51083	K01681
gene_id_51085
gene_id_51091	K01685
gene_id_51092
gene_id_51094	K01928
gene_id_51095	K01928
gene_id_51096	K01212
gene_id_51100
gene_id_51102
gene_id_51105	K06207
gene_id_51106
gene_id_51109
gene_id_51110
gene_id_51111
gene_id_51117	K01417
gene_id_51120	K06173
gene_id_51121
gene_id_51123	K01687
gene_id_51129
gene_id_51131
gene_id_51133
gene_id_51134
gene_id_51138
gene_id_51139
gene_id_51140	K11068
gene_id_51142
gene_id_51143
gene_id_51145	K05592
gene_id_51148
gene_id_51150
gene_id_51151	K07263
gene_id_51155
gene_id_51157	K00766
gene_id_51158	K00766
gene_id_51160
gene_id_51161
gene_id_51165
gene_id_51167	K00705
gene_id_51168	K02355
gene_id_51169	K02355
gene_id_51170	K04079
gene_id_51171	K04079
gene_id_51177
gene_id_51179	K02335
gene_id_51180
gene_id_51184	K01409
gene_id_51187
gene_id_51188
gene_id_51189
gene_id_51190
gene_id_51191
gene_id_51193
gene_id_51197
gene_id_51199
gene_id_51207
gene_id_51209
gene_id_51210
gene_id_51213	K01448
gene_id_51216	K03771
gene_id_51218	K03499
gene_id_51221
gene_id_51227
gene_id_51230
gene_id_51237
gene_id_51239	K07029
gene_id_51242
gene_id_51244	K03424
gene_id_51246	K01784
gene_id_51252	K03703
gene_id_51253	K02493
gene_id_51254	K11752
gene_id_51258
gene_id_51261	K01890
gene_id_51263	K01209
gene_id_51265
gene_id_51266
gene_id_51269
gene_id_51271	K07085
gene_id_51273
gene_id_51277
gene_id_51280	K03734
gene_id_51286	K06145
gene_id_51288
gene_id_51293
gene_id_51296
gene_id_51297	K01786
gene_id_51299	K02316
gene_id_51300
gene_id_51301	K04096
gene_id_51303
gene_id_51306
gene_id_51309	K00700
gene_id_51310
gene_id_51314
gene_id_51316
gene_id_51317	K01104
gene_id_51320
gene_id_51321
gene_id_51322	K01243
gene_id_51327
gene_id_51332
gene_id_51333	K03655
gene_id_51334
gene_id_51340
gene_id_51344	K03328
gene_id_51346	K07240
gene_id_51350	K07139
gene_id_51351
gene_id_51352
gene_id_51353
gene_id_51358	K00941
gene_id_51359
gene_id_51360
gene_id_51362
gene_id_51365
gene_id_51366
gene_id_51372
gene_id_51375
gene_id_51377	K06950
gene_id_51381
gene_id_51405
gene_id_51408
gene_id_51412
gene_id_51444
gene_id_51445
gene_id_51446
gene_id_51449
gene_id_51465
gene_id_51472
gene_id_51475
gene_id_51478	K00688
gene_id_51492	K02775
gene_id_51531
gene_id_51543	K12309
gene_id_51555	K03424
gene_id_51559
gene_id_51561
gene_id_51577
gene_id_51583
gene_id_51660
gene_id_51683
gene_id_51723
gene_id_51726
gene_id_51729
gene_id_51739
gene_id_51768
gene_id_51809
gene_id_51831
gene_id_51835
gene_id_51836
gene_id_51855	K00265
gene_id_51875	K01537
gene_id_51876	K07478
gene_id_51899
gene_id_51908
gene_id_51930
gene_id_51962
gene_id_51965	K06167
gene_id_51967
gene_id_51970
gene_id_51984
gene_id_51990
gene_id_51993	K01775
gene_id_52014
gene_id_52037
gene_id_52038
gene_id_52068	K03524
gene_id_52082
gene_id_52086
gene_id_52095
gene_id_52096	K00760
gene_id_52113
gene_id_52120
gene_id_52143
gene_id_52144
gene_id_52156
gene_id_52159
gene_id_52168
gene_id_52200
gene_id_52210
gene_id_52230
gene_id_52241
gene_id_52268
gene_id_52286
gene_id_52287
gene_id_52317	K03426
gene_id_52356	K08884
gene_id_52366	K00018
gene_id_52379	K03654
gene_id_52385
gene_id_52402	K01190
gene_id_52408
gene_id_52440
gene_id_52469
gene_id_52471
gene_id_52487
gene_id_52488
gene_id_52523
gene_id_52532
gene_id_52536
gene_id_52547
gene_id_52564
gene_id_52577
gene_id_52587	K00075
gene_id_52597
gene_id_52602
gene_id_52611
gene_id_52627
gene_id_52633
gene_id_52637
gene_id_52638	K01414
gene_id_52646	K15460
gene_id_52660
gene_id_52670
gene_id_52673
gene_id_52679
gene_id_52714	K01740
gene_id_52733
gene_id_52741
gene_id_52744
gene_id_52746	K13683
gene_id_52754
gene_id_52796	K07460
gene_id_52842
gene_id_52844
gene_id_52847
gene_id_52855	K07496
gene_id_52861
gene_id_52870
gene_id_52875
gene_id_52882
gene_id_52896
gene_id_52918
gene_id_52923
gene_id_52943
gene_id_52969
gene_id_52978
gene_id_52985	K03579
gene_id_52990
gene_id_52997
gene_id_52998
gene_id_53006
gene_id_53008	K03581
gene_id_53030
gene_id_53033
gene_id_53038	K03797
gene_id_53048
gene_id_53058
gene_id_53062
gene_id_53065
gene_id_53074
gene_id_53093	K01190
gene_id_53096
gene_id_53097
gene_id_53104
gene_id_53106
gene_id_53107
gene_id_53108
gene_id_53112
gene_id_53140	K03615
gene_id_53147	K02481
gene_id_53164	K00331
gene_id_53176
gene_id_53179	K01955
gene_id_53198	K03043
gene_id_53205
gene_id_53206
gene_id_53209
gene_id_53212
gene_id_53218
gene_id_53225
gene_id_53233
gene_id_53244
gene_id_53266	K11717
gene_id_53269	K06113
gene_id_53280	K01129
gene_id_53288
gene_id_53299
gene_id_53305
gene_id_53320	K00759
gene_id_53335
gene_id_53339
gene_id_53355
gene_id_53356
gene_id_53363
gene_id_53375
gene_id_53381
gene_id_53406
gene_id_53434	K10823
gene_id_53436
gene_id_53437	K03615
gene_id_53448
gene_id_53450
gene_id_53453
gene_id_53495	K08303
gene_id_53499	K03654
gene_id_53526
gene_id_53557
gene_id_53561
gene_id_53567	K06374
gene_id_53576	K02564
gene_id_53585
gene_id_53587
gene_id_53594	K05366
gene_id_53595
gene_id_53632	K09817
gene_id_53666	K01956
gene_id_53668
gene_id_53679
gene_id_53681
gene_id_53688
gene_id_53699
gene_id_53711
gene_id_53716
gene_id_53724
gene_id_53740
gene_id_53776
gene_id_53781
gene_id_53789
gene_id_53798
gene_id_53818
gene_id_53834	K02536
gene_id_53873	K01284
gene_id_53876
gene_id_53928
gene_id_53938	K02013
gene_id_53945
gene_id_53977	K01661
gene_id_54012
gene_id_54019
gene_id_54036
gene_id_54057	K06001
gene_id_54059
gene_id_54069	K04759
gene_id_54087
gene_id_54103
gene_id_54112
gene_id_54120
gene_id_54129
gene_id_54169
gene_id_54171
gene_id_54192
gene_id_54222	K06889
gene_id_54263
gene_id_54270	K05349
gene_id_54272
gene_id_54283
gene_id_54316
gene_id_54336
gene_id_54340
gene_id_54359
gene_id_54371	K02823
gene_id_54378
gene_id_54381
gene_id_54382
gene_id_54393	K10206
gene_id_54394	K01915
gene_id_54402
gene_id_54427
gene_id_54451	K01736
gene_id_54452	K02557
gene_id_54453	K03657
gene_id_54457
gene_id_54472
gene_id_54491
gene_id_54516
gene_id_54565
gene_id_54600	K00599
gene_id_54613
gene_id_54623	K06153
gene_id_54636	K00991
gene_id_54637	K12734
gene_id_54643
gene_id_54654
gene_id_54655
gene_id_54657	K00919
gene_id_54667
gene_id_54702
gene_id_54717
gene_id_54735
gene_id_54746
gene_id_54782
gene_id_54787
gene_id_54800
gene_id_54828	K09922
gene_id_54841
gene_id_54849
gene_id_54904
gene_id_54914
gene_id_54917
gene_id_54924	K03642
gene_id_54925
gene_id_54948
gene_id_54950
gene_id_54966
gene_id_54970
gene_id_54973	K08138
gene_id_54989	K01417
gene_id_55021
gene_id_55029
gene_id_55045
gene_id_55051
gene_id_55057
gene_id_55065	K03315
gene_id_55072
gene_id_55076
gene_id_55079
gene_id_55106	K01790
gene_id_55111
gene_id_55112
gene_id_55113	K02600
gene_id_55125
gene_id_55153
gene_id_55171
gene_id_55174
gene_id_55175
gene_id_55182
gene_id_55188
gene_id_55189
gene_id_55192
gene_id_55199
gene_id_55207	K01633
gene_id_55213
gene_id_55231
gene_id_55288	K06921
gene_id_55297
gene_id_55309
gene_id_55310
gene_id_55317
gene_id_55320	K03550
gene_id_55323
gene_id_55357
gene_id_55361
gene_id_55367
gene_id_55397
gene_id_55399
gene_id_55407
gene_id_55425
gene_id_55479	K02548
gene_id_55481
gene_id_55493
gene_id_55494
gene_id_55495
gene_id_55508	K02428
gene_id_55525
gene_id_55528
gene_id_55530
gene_id_55532
gene_id_55551	K06921
gene_id_55552
gene_id_55566
gene_id_55570
gene_id_55574
gene_id_55577
gene_id_55595
gene_id_55602
gene_id_55609
gene_id_55627	K05521
gene_id_55628	K10742
gene_id_55630	K00134
gene_id_55654
gene_id_55658
gene_id_55660	K07007
gene_id_55661
gene_id_55670	K02358
gene_id_55671
gene_id_55674
gene_id_55680
gene_id_55696
gene_id_55700	K07007
gene_id_55701	K01662
gene_id_55711	K07636
gene_id_55717	K01738
gene_id_55736
gene_id_55738	K02004
gene_id_55741
gene_id_55742
gene_id_55750
gene_id_55752
gene_id_55760	K03149
gene_id_55763	K03150
gene_id_55765
gene_id_55767
gene_id_55773	K02230
gene_id_55777
gene_id_55779
gene_id_55780
gene_id_55785
gene_id_55787
gene_id_55788
gene_id_55790	K00806
gene_id_55792
gene_id_55793
gene_id_55794
gene_id_55795
gene_id_55796
gene_id_55800
gene_id_55801	K01775
gene_id_55835
gene_id_55837	K01868
gene_id_55844	K00540
gene_id_55859
gene_id_55865
gene_id_55883
gene_id_55888
gene_id_55911	K05592
gene_id_55913
gene_id_55938
gene_id_55970
gene_id_55984
gene_id_56007
gene_id_56024
gene_id_56025
gene_id_56030
gene_id_56031
gene_id_56032
gene_id_56033
gene_id_56035
gene_id_56037
gene_id_56038
gene_id_56040
gene_id_56045
gene_id_56047
gene_id_56048
gene_id_56050	K07636
gene_id_56051
gene_id_56058
gene_id_56065
gene_id_56096
gene_id_56100
gene_id_56112
gene_id_56115	K01955
gene_id_56144
gene_id_56161
gene_id_56198
gene_id_56199
gene_id_56204
gene_id_56205
gene_id_56221
gene_id_56260
gene_id_56281
gene_id_56291
gene_id_56292
gene_id_56298
gene_id_56314
gene_id_56320
gene_id_56345	K00011
gene_id_56363	K01284
gene_id_56371
gene_id_56382
gene_id_56450
gene_id_56453
gene_id_56458
gene_id_56474
gene_id_56475	K01258
gene_id_56502	K03495
gene_id_56532	K04043
gene_id_56548
gene_id_56556
gene_id_56560
gene_id_56561
gene_id_56571
gene_id_56606
gene_id_56627
gene_id_56675
gene_id_56680
gene_id_56681
gene_id_56735
gene_id_56778
gene_id_56803
gene_id_56811
gene_id_56834
gene_id_56866
gene_id_56874
gene_id_56876	K00800
gene_id_56880
gene_id_56890
gene_id_56930
gene_id_56976	K07133
gene_id_56977	K07568
gene_id_56985
gene_id_56997
gene_id_56999
gene_id_57029
gene_id_57042
gene_id_57052
gene_id_57056
gene_id_57062
gene_id_57153
gene_id_57175
gene_id_57177
gene_id_57215
gene_id_57269
gene_id_57288
gene_id_57316
gene_id_57347
gene_id_57348
gene_id_57362
gene_id_57364
gene_id_57367
gene_id_57368
gene_id_57378
gene_id_57402	K06131
gene_id_57409
gene_id_57415
gene_id_57416
gene_id_57430
gene_id_57438	K00287
gene_id_57463
gene_id_57468
gene_id_57499
gene_id_57537
gene_id_57555	K03427
gene_id_57613	K07668
gene_id_57638
gene_id_57650
gene_id_57655
gene_id_57685
gene_id_57686
gene_id_57693	K15255
gene_id_57696
gene_id_57699
gene_id_57712
gene_id_57740
gene_id_57742
gene_id_57743
gene_id_57762
gene_id_57765
gene_id_57766
gene_id_57778
gene_id_57780
gene_id_57786
gene_id_57795
gene_id_57802
gene_id_57811	K13017
gene_id_57833
gene_id_57834
gene_id_57836
gene_id_57854
gene_id_57876
gene_id_57882	K01179
gene_id_57884
gene_id_57889	K09955
gene_id_57897	K05685
gene_id_57899	K02005
gene_id_57901
gene_id_57902
gene_id_57903
gene_id_57904
gene_id_57914
gene_id_57916	K00567
gene_id_57931
gene_id_57985	K00831
gene_id_58025
gene_id_58041
gene_id_58053	K15923
gene_id_58055
gene_id_58057
gene_id_58066
gene_id_58085
gene_id_58091	K01778
gene_id_58112
gene_id_58122
gene_id_58136
gene_id_58146
gene_id_58170
gene_id_58209
gene_id_58211	K00266
gene_id_58220
gene_id_58258	K03630
gene_id_58268
gene_id_58269
gene_id_58275
gene_id_58281	K12317
gene_id_58285
gene_id_58290
gene_id_58293
gene_id_58296
gene_id_58301
gene_id_58356
gene_id_58385
gene_id_58432
gene_id_58439
gene_id_58447
gene_id_58461
gene_id_58466	K02835
gene_id_58475
gene_id_58490
gene_id_58510
gene_id_58514
gene_id_58540
gene_id_58550	K07025
gene_id_58562
gene_id_58589
gene_id_58600
gene_id_58609	K03695
gene_id_58610	K01209
gene_id_58688	K00817
gene_id_58709
gene_id_58746
gene_id_58753
gene_id_58769
gene_id_58776
gene_id_58783
gene_id_58818
gene_id_58910
gene_id_58915
gene_id_58918
gene_id_58920
gene_id_58949
gene_id_58965
gene_id_58990
gene_id_59028
gene_id_59038
gene_id_59055	K03885
gene_id_59060
gene_id_59065	K01736
gene_id_59066
gene_id_59086
gene_id_59101
gene_id_59110
gene_id_59130
gene_id_59141
gene_id_59181
gene_id_59184
gene_id_59185
gene_id_59190
gene_id_59194
gene_id_59197
gene_id_59218
gene_id_59235	K06861
gene_id_59249	K00527
gene_id_59259
gene_id_59261
gene_id_59269
gene_id_59277
gene_id_59278
gene_id_59343
gene_id_59345
gene_id_59356
gene_id_59394
gene_id_59396	K01754
gene_id_59402
gene_id_59403
gene_id_59414
gene_id_59446
gene_id_59448
gene_id_59465
gene_id_59488
gene_id_59489
gene_id_59490
gene_id_59492
gene_id_59500
gene_id_59501
gene_id_59540
gene_id_59577	K10536
gene_id_59582
gene_id_59600
gene_id_59620
gene_id_59621
gene_id_59622
gene_id_59642
gene_id_59650
gene_id_59652
gene_id_59658
gene_id_59679	K01876
gene_id_59680
gene_id_59687	K00599
gene_id_59694
gene_id_59704
gene_id_59722	K15460
gene_id_59725
gene_id_59733
gene_id_59735
gene_id_59739	K01262
gene_id_59773
gene_id_59775
gene_id_59781
gene_id_59786
gene_id_59789
gene_id_59802	K03544
gene_id_59804
gene_id_59809
gene_id_59811
gene_id_59812
gene_id_59818
gene_id_59820	K00973
gene_id_59821
gene_id_59840	K03773
gene_id_59843
gene_id_59868
gene_id_59884
gene_id_59885	K07487
gene_id_59886
gene_id_59889
gene_id_59891
gene_id_59893
gene_id_59896
gene_id_59902
gene_id_59907
gene_id_59908	K04763
gene_id_59909	K04763
gene_id_59910
gene_id_59912
gene_id_59914
gene_id_59915
gene_id_59922
gene_id_59928
gene_id_59931
gene_id_59932
gene_id_59960
gene_id_59968
gene_id_59972
gene_id_59992	K16643
gene_id_60006
gene_id_60007	K01179
gene_id_60011
gene_id_60012
gene_id_60013	K07709
gene_id_60014	K07712
gene_id_60015	K04763
gene_id_60016
gene_id_60018
gene_id_60019
gene_id_60020
gene_id_60021
gene_id_60023
gene_id_60025
gene_id_60058
gene_id_60068	K01142
gene_id_60070
gene_id_60076
gene_id_60103
gene_id_60108	K03043
gene_id_60113	K01537
gene_id_60115	K01893
gene_id_60127	K04043
gene_id_60138
gene_id_60154	K00789
gene_id_60164
gene_id_60172
gene_id_60182
gene_id_60186
gene_id_60189	K00602
gene_id_60193
gene_id_60194
gene_id_60197	K02029
gene_id_60219
gene_id_60228
gene_id_60230	K16191
gene_id_60234
gene_id_60241	K00874
gene_id_60260	K03555
gene_id_60265	K03555
gene_id_60283
gene_id_60293	K01810
gene_id_60311
gene_id_60339	K02548
gene_id_60340
gene_id_60352	K01972
gene_id_60357
gene_id_60359
gene_id_60361
gene_id_60365
gene_id_60368
gene_id_60379
gene_id_60385	K02337
gene_id_60386
gene_id_60388
gene_id_60392
gene_id_60400
gene_id_60406
gene_id_60430	K03070
gene_id_60445	K01091
gene_id_60461
gene_id_60470
gene_id_60479
gene_id_60508
gene_id_60515	K00527
gene_id_60519
gene_id_60533	K14384
gene_id_60538
gene_id_60562
gene_id_60578
gene_id_60607
gene_id_60615
gene_id_60628	K06020
gene_id_60654	K01572
gene_id_60668
gene_id_60674
gene_id_60700
gene_id_60713	K05776
gene_id_60727	K03169
gene_id_60735	K05349
gene_id_60750
gene_id_60765
gene_id_60783
gene_id_60791
gene_id_60799	K00656
gene_id_60815
gene_id_60828
gene_id_60837
gene_id_60843
gene_id_60847
gene_id_60849
gene_id_60850	K01493
gene_id_60851
gene_id_60873	K00046
gene_id_60890	K12524
gene_id_60893	K00174
gene_id_60909
gene_id_60910
gene_id_60915	K00046
gene_id_60919
gene_id_60940
gene_id_60943
gene_id_60957
gene_id_60992	K12266
gene_id_60993
gene_id_61020
gene_id_61021
gene_id_61059
gene_id_61060
gene_id_61087
gene_id_61124
gene_id_61125
gene_id_61145	K00766
gene_id_61165	K01412
gene_id_61193
gene_id_61198
gene_id_61204	K03655
gene_id_61217
gene_id_61220
gene_id_61229
gene_id_61235	K01609
gene_id_61257
gene_id_61262
gene_id_61271	K13017
gene_id_61277
gene_id_61278
gene_id_61293
gene_id_61298
gene_id_61306
gene_id_61307
gene_id_61316
gene_id_61326
gene_id_61336
gene_id_61343
gene_id_61348
gene_id_61354
gene_id_61383	K01362
gene_id_61386
gene_id_61392	K01895
gene_id_61394
gene_id_61414
gene_id_61441
gene_id_61472
gene_id_61508	K01412
gene_id_61509	K01934
gene_id_61527	K01870
gene_id_61536	K01869
gene_id_61540
gene_id_61548	K01923
gene_id_61581
gene_id_61584
gene_id_61607	K03043
gene_id_61618
gene_id_61624	K01754
gene_id_61626
gene_id_61632	K04567
gene_id_61648
gene_id_61679	K00648
gene_id_61690
gene_id_61701
gene_id_61722
gene_id_61731
gene_id_61732
gene_id_61733	K15255
gene_id_61747
gene_id_61758
gene_id_61759
gene_id_61769
gene_id_61770	K01869
gene_id_61782
gene_id_61783
gene_id_61800
gene_id_61838
gene_id_61861
gene_id_61873	K14623
gene_id_61897
gene_id_61900
gene_id_61916
gene_id_61919
gene_id_61932	K12264
gene_id_61938
gene_id_61968
gene_id_61978
gene_id_61985	K03292
gene_id_61991
gene_id_62003
gene_id_62011
gene_id_62013
gene_id_62022
gene_id_62023
gene_id_62029
gene_id_62036
gene_id_62084
gene_id_62110	K03551
gene_id_62118
gene_id_62124
gene_id_62136
gene_id_62148	K03650
gene_id_62153
gene_id_62154
gene_id_62177
gene_id_62180
gene_id_62191
gene_id_62221
gene_id_62234
gene_id_62254	K01735
gene_id_62266	K12264
gene_id_62273
gene_id_62290	K01465
gene_id_62298
gene_id_62309	K09760
gene_id_62341
gene_id_62350
gene_id_62360
gene_id_62361	K00817
gene_id_62368
gene_id_62374
gene_id_62381
gene_id_62401
gene_id_62402	K07259
gene_id_62407	K02855
gene_id_62410	K03218
gene_id_62420
gene_id_62434
gene_id_62439
gene_id_62440	K07497
gene_id_62441
gene_id_62442
gene_id_62444
gene_id_62445	K07025
gene_id_62449	K00297
gene_id_62450
gene_id_62472
gene_id_62474
gene_id_62475
gene_id_62476
gene_id_62481
gene_id_62484
gene_id_62485
gene_id_62494
gene_id_62500
gene_id_62501
gene_id_62504
gene_id_62506
gene_id_62531
gene_id_62533
gene_id_62549
gene_id_62550
gene_id_62553	K06966
gene_id_62554	K07133
gene_id_62563	K06921
gene_id_62566
gene_id_62567	K03581
gene_id_62568	K02016
gene_id_62569	K02015
gene_id_62570	K00058
gene_id_62573
gene_id_62583
gene_id_62603
gene_id_62605	K07154
gene_id_62606	K07154
gene_id_62608	K07075
gene_id_62611
gene_id_62617
gene_id_62618
gene_id_62622
gene_id_62633
gene_id_62646	K07240
gene_id_62650
gene_id_62651
gene_id_62652
gene_id_62654
gene_id_62655
gene_id_62668
gene_id_62670
gene_id_62672
gene_id_62673
gene_id_62674
gene_id_62678
gene_id_62680
gene_id_62681
gene_id_62682
gene_id_62683
gene_id_62684
gene_id_62686
gene_id_62687	K03657
gene_id_62705
gene_id_62706
gene_id_62707
gene_id_62708
gene_id_62711	K07636
gene_id_62712	K02099
gene_id_62713	K15923
gene_id_62720	K02003
gene_id_62723
gene_id_62725
gene_id_62726
gene_id_62727
gene_id_62728
gene_id_62731
gene_id_62732
gene_id_62733
gene_id_62734
gene_id_62737
gene_id_62738
gene_id_62740	K07271
gene_id_62744
gene_id_62745
gene_id_62748	K07263
gene_id_62749
gene_id_62751
gene_id_62753
gene_id_62754
gene_id_62755
gene_id_62756
gene_id_62757
gene_id_62758
gene_id_62759
gene_id_62760
gene_id_62761
gene_id_62762
gene_id_62765
gene_id_62766
gene_id_62767
gene_id_62768
gene_id_62769
gene_id_62770
gene_id_62771
gene_id_62772
gene_id_62773
gene_id_62774
gene_id_62775
gene_id_62776	K01491
gene_id_62777	K14652
gene_id_62778
gene_id_62780	K03147
gene_id_62781	K03147
gene_id_62782	K03150
gene_id_62784
gene_id_62787
gene_id_62788
gene_id_62789	K03775
gene_id_62790	K01736
gene_id_62791	K00133
gene_id_62792
gene_id_62793
gene_id_62795	K03924
gene_id_62798
gene_id_62799
gene_id_62800
gene_id_62802
gene_id_62807	K00075
gene_id_62808	K00266
gene_id_62809
gene_id_62811
gene_id_62812
gene_id_62813
gene_id_62814
gene_id_62818
gene_id_62819	K02004
gene_id_62820
gene_id_62822
gene_id_62824	K01785
gene_id_62825
gene_id_62826
gene_id_62828
gene_id_62829	K07391
gene_id_62830
gene_id_62831
gene_id_62832
gene_id_62833
gene_id_62835
gene_id_62836
gene_id_62838	K15738
gene_id_62840
gene_id_62843	K00029
gene_id_62847
gene_id_62853
gene_id_62855
gene_id_62857	K01537
gene_id_62858
gene_id_62859
gene_id_62860
gene_id_62861	K03308
gene_id_62864
gene_id_62865
gene_id_62870	K01658
gene_id_62872
gene_id_62873
gene_id_62877	K02948
gene_id_62878	K01951
gene_id_62884
gene_id_62890
gene_id_62891
gene_id_62894
gene_id_62895	K03839
gene_id_62903
gene_id_62904
gene_id_62918
gene_id_62919	K00791
gene_id_62920
gene_id_62923	K01754
gene_id_62929	K07085
gene_id_62938
gene_id_62948
gene_id_62949	K02493
gene_id_62953
gene_id_62957
gene_id_62959
gene_id_62961
gene_id_62962
gene_id_62964
gene_id_62965
gene_id_62967
gene_id_62968	K03310
gene_id_62975
gene_id_62985
gene_id_62986
gene_id_62989	K00239
gene_id_62992	K02519
gene_id_62995
gene_id_63000
gene_id_63006
gene_id_63012
gene_id_63016
gene_id_63019	K00342
gene_id_63025
gene_id_63039
gene_id_63040
gene_id_63041
gene_id_63044
gene_id_63052
gene_id_63054
gene_id_63057
gene_id_63061
gene_id_63064	K01089
gene_id_63072	K00013
gene_id_63079	K07133
gene_id_63081	K06153
gene_id_63091
gene_id_63097
gene_id_63098
gene_id_63100	K03087
gene_id_63107
gene_id_63114
gene_id_63116
gene_id_63124	K00265
gene_id_63128
gene_id_63129
gene_id_63136
gene_id_63137
gene_id_63139
gene_id_63145
gene_id_63146
gene_id_63147
gene_id_63158
gene_id_63164
gene_id_63181
gene_id_63182
gene_id_63189
gene_id_63194
gene_id_63205	K01190
gene_id_63210
gene_id_63220
gene_id_63221
gene_id_63228
gene_id_63229
gene_id_63231
gene_id_63232
gene_id_63234
gene_id_63243	K03768
gene_id_63248	K01657
gene_id_63255
gene_id_63261
gene_id_63269	K03601
gene_id_63270
gene_id_63278
gene_id_63284	K01579
gene_id_63285
gene_id_63286
gene_id_63296
gene_id_63312
gene_id_63313
gene_id_63314
gene_id_63315	K01153
gene_id_63317	K01153
gene_id_63318	K15635
gene_id_63322
gene_id_63323
gene_id_63326
gene_id_63327	K01585
gene_id_63331
gene_id_63336	K03695
gene_id_63337	K03696
gene_id_63338	K03695
gene_id_63352	K04077
gene_id_63353	K00928
gene_id_63363
gene_id_63377	K03544
gene_id_63379
gene_id_63389
gene_id_63390
gene_id_63403
gene_id_63406
gene_id_63407
gene_id_63409
gene_id_63422
gene_id_63428
gene_id_63429	K15255
gene_id_63432	K07568
gene_id_63434	K02337
gene_id_63455
gene_id_63462	K01520
gene_id_63463	K01129
gene_id_63470
gene_id_63471
gene_id_63472
gene_id_63473
gene_id_63475
gene_id_63486
gene_id_63495
gene_id_63515
gene_id_63517
gene_id_63518
gene_id_63519
gene_id_63525
gene_id_63529
gene_id_63530	K00548
gene_id_63531	K00548
gene_id_63538
gene_id_63539
gene_id_63547
gene_id_63549
gene_id_63552
gene_id_63555
gene_id_63560	K00052
gene_id_63566
gene_id_63570
gene_id_63571
gene_id_63575
gene_id_63580	K00346
gene_id_63583
gene_id_63584
gene_id_63597	K01155
gene_id_63602
gene_id_63603
gene_id_63608
gene_id_63616
gene_id_63624	K03654
gene_id_63627
gene_id_63634
gene_id_63635
gene_id_63649
gene_id_63650
gene_id_63651
gene_id_63652
gene_id_63657
gene_id_63658	K07462
gene_id_63664	K03797
gene_id_63671
gene_id_63672
gene_id_63675	K00677
gene_id_63682
gene_id_63686
gene_id_63693
gene_id_63694
gene_id_63708
gene_id_63713
gene_id_63714
gene_id_63731
gene_id_63733	K00820
gene_id_63755
gene_id_63767
gene_id_63770	K00868
gene_id_63772	K03426
gene_id_63775	K01269
gene_id_63793
gene_id_63798
gene_id_63806
gene_id_63807
gene_id_63817
gene_id_63820	K03664
gene_id_63822
gene_id_63823
gene_id_63824
gene_id_63834	K01515
gene_id_63835
gene_id_63836
gene_id_63838	K07636
gene_id_63840
gene_id_63851	K02112
gene_id_63852	K02112
gene_id_63865
gene_id_63872	K02495
gene_id_63877
gene_id_63880
gene_id_63895
gene_id_63896
gene_id_63902
gene_id_63909
gene_id_63912
gene_id_63938
gene_id_63944
gene_id_63953
gene_id_63965	K01190
gene_id_64006
gene_id_64019
gene_id_64023
gene_id_64024	K03177
gene_id_64025
gene_id_64026
gene_id_64027
gene_id_64047	K03531
gene_id_64050
gene_id_64051
gene_id_64084
gene_id_64085
gene_id_64091	K00384
gene_id_64094
gene_id_64095
gene_id_64112
gene_id_64115
gene_id_64119
gene_id_64124
gene_id_64130
gene_id_64134
gene_id_64140	K01155
gene_id_64141	K01155
gene_id_64148
gene_id_64149
gene_id_64156	K06041
gene_id_64168
gene_id_64169
gene_id_64176
gene_id_64179
gene_id_64182
gene_id_64189	K09825
gene_id_64212
gene_id_64215
gene_id_64216
gene_id_64218
gene_id_64222
gene_id_64235	K01740
gene_id_64253
gene_id_64254
gene_id_64255
gene_id_64272
gene_id_64278
gene_id_64279
gene_id_64290	K01740
gene_id_64291	K01740
gene_id_64312
gene_id_64314
gene_id_64316
gene_id_64317
gene_id_64335	K03424
gene_id_64336	K00540
gene_id_64353
gene_id_64363
gene_id_64364
gene_id_64371
gene_id_64397
gene_id_64399
gene_id_64400
gene_id_64409
gene_id_64410
gene_id_64411
gene_id_64412
gene_id_64435
gene_id_64436
gene_id_64437
gene_id_64452
gene_id_64454
gene_id_64456
gene_id_64458	K06187
gene_id_64465	K07668
gene_id_64475
gene_id_64483
gene_id_64494
gene_id_64496
gene_id_64498	K01155
gene_id_64499
gene_id_64502
gene_id_64507
gene_id_64520
gene_id_64533	K07452
gene_id_64537
gene_id_64546	K03437
gene_id_64550	K01938
gene_id_64559
gene_id_64567
gene_id_64573
gene_id_64577
gene_id_64582
gene_id_64594
gene_id_64599
gene_id_64611	K09815
gene_id_64620
gene_id_64625
gene_id_64628
gene_id_64646	K03699
gene_id_64663
gene_id_64667
gene_id_64668
gene_id_64669
gene_id_64691
gene_id_64694	K00748
gene_id_64698	K07273
gene_id_64705	K03640
gene_id_64712
gene_id_64720
gene_id_64721
gene_id_64722
gene_id_64724
gene_id_64727	K01886
gene_id_64729
gene_id_64736
gene_id_64743
gene_id_64746
gene_id_64750	K02548
gene_id_64752
gene_id_64755	K08674
gene_id_64760
gene_id_64773
gene_id_64780
gene_id_64785	K02099
gene_id_64786	K06890
gene_id_64788	K00806
gene_id_64805
gene_id_64806	K07098
gene_id_64807
gene_id_64819
gene_id_64820	K01126
gene_id_64821
gene_id_64838
gene_id_64843	K14155
gene_id_64844	K15255
gene_id_64849
gene_id_64854
gene_id_64857
gene_id_64858
gene_id_64859
gene_id_64863
gene_id_64875
gene_id_64877
gene_id_64894
gene_id_64897
gene_id_64899
gene_id_64910
gene_id_64922
gene_id_64928
gene_id_64929
gene_id_64930
gene_id_64931
gene_id_64933
gene_id_64948
gene_id_64950
gene_id_64951
gene_id_64957	K03296
gene_id_64958	K03296
gene_id_64959	K03100
gene_id_64960
gene_id_64961
gene_id_64966
gene_id_64974
gene_id_64977
gene_id_64978
gene_id_64979
gene_id_64980
gene_id_64981
gene_id_64983
gene_id_64986
gene_id_64987	K00718
gene_id_64988
gene_id_64989
gene_id_64990
gene_id_64991
gene_id_64992
gene_id_64997
gene_id_64998	K00712
gene_id_64999
gene_id_65000
gene_id_65001
gene_id_65002
gene_id_65003
gene_id_65014
gene_id_65015
gene_id_65016
gene_id_65017	K16698
gene_id_65018	K01791
gene_id_65022
gene_id_65024
gene_id_65025
gene_id_65026
gene_id_65028
gene_id_65033
gene_id_65034
gene_id_65036
gene_id_65037
gene_id_65039
gene_id_65040
gene_id_65044
gene_id_65045
gene_id_65046
gene_id_65047
gene_id_65048
gene_id_65050	K12251
gene_id_65051	K07458
gene_id_65052
gene_id_65054	K01892
gene_id_65055
gene_id_65056
gene_id_65058
gene_id_65059
gene_id_65060
gene_id_65063
gene_id_65064
gene_id_65069
gene_id_65073
gene_id_65078
gene_id_65080
gene_id_65082
gene_id_65083
gene_id_65085
gene_id_65088
gene_id_65089
gene_id_65090
gene_id_65091	K06921
gene_id_65092
gene_id_65093
gene_id_65095
gene_id_65096
gene_id_65100
gene_id_65103
gene_id_65105	K00655
gene_id_65107
gene_id_65111
gene_id_65113
gene_id_65114
gene_id_65115	K03579
gene_id_65116	K00945
gene_id_65117
gene_id_65120	K01620
gene_id_65122	K01259
gene_id_65124
gene_id_65127	K04773
gene_id_65129	K01784
gene_id_65130
gene_id_65134
gene_id_65135
gene_id_65137	K00615
gene_id_65141	K07677
gene_id_65142
gene_id_65146	K00973
gene_id_65148	K13278
gene_id_65150
gene_id_65153	K03328
gene_id_65157
gene_id_65158
gene_id_65159
gene_id_65161
gene_id_65162
gene_id_65163
gene_id_65165
gene_id_65167
gene_id_65168	K01711
gene_id_65169
gene_id_65171
gene_id_65172
gene_id_65173
gene_id_65174
gene_id_65175
gene_id_65176
gene_id_65177
gene_id_65178
gene_id_65180	K01156
gene_id_65181	K01156
gene_id_65183
gene_id_65184
gene_id_65188
gene_id_65189
gene_id_65194
gene_id_65195	K07106
gene_id_65197
gene_id_65198
gene_id_65201
gene_id_65203
gene_id_65204
gene_id_65205	K07133
gene_id_65206
gene_id_65208
gene_id_65210
gene_id_65215	K07075
gene_id_65220
gene_id_65233
gene_id_65248
gene_id_65249
gene_id_65250
gene_id_65261
gene_id_65262
gene_id_65269
gene_id_65270	K00688
gene_id_65271
gene_id_65301
gene_id_65311
gene_id_65322	K01835
gene_id_65324
gene_id_65336
gene_id_65344
gene_id_65349
gene_id_65354
gene_id_65359
gene_id_65371
gene_id_65372
gene_id_65373
gene_id_65374	K09157
gene_id_65375
gene_id_65380
gene_id_65382
gene_id_65385
gene_id_65391
gene_id_65394	K08303
gene_id_65406
gene_id_65407
gene_id_65409
gene_id_65410
gene_id_65419
gene_id_65423
gene_id_65427
gene_id_65435
gene_id_65440	K02338
gene_id_65441
gene_id_65442
gene_id_65450
gene_id_65461
gene_id_65464	K01687
gene_id_65476	K03787
gene_id_65496
gene_id_65497
gene_id_65506	K00874
gene_id_65507
gene_id_65508
gene_id_65509	K01685
gene_id_65519
gene_id_65522
gene_id_65523
gene_id_65538
gene_id_65543
gene_id_65547
gene_id_65550
gene_id_65551
gene_id_65552
gene_id_65559	K05776
gene_id_65563
gene_id_65568
gene_id_65569
gene_id_65588	K03614
gene_id_65591
gene_id_65597
gene_id_65598
gene_id_65603
gene_id_65604
gene_id_65625	K15778
gene_id_65655
gene_id_65659
gene_id_65661
gene_id_65663
gene_id_65696
gene_id_65700
gene_id_65701
gene_id_65713
gene_id_65724
gene_id_65726
gene_id_65730
gene_id_65737
gene_id_65738
gene_id_65739
gene_id_65740
gene_id_65744
gene_id_65745
gene_id_65751	K07010
gene_id_65752	K07010
gene_id_65754
gene_id_65757
gene_id_65760	K14441
gene_id_65775	K03935
gene_id_65776	K00333
gene_id_65777
gene_id_65780	K13747
gene_id_65781
gene_id_65785	K00099
gene_id_65786	K00790
gene_id_65787	K00790
gene_id_65812
gene_id_65820
gene_id_65830
gene_id_65831
gene_id_65842	K03496
gene_id_65843
gene_id_65845
gene_id_65850
gene_id_65856
gene_id_65867
gene_id_65868
gene_id_65896
gene_id_65908
gene_id_65922
gene_id_65923	K03501
gene_id_65925
gene_id_65927
gene_id_65933
gene_id_65943	K06949
gene_id_65968	K02313
gene_id_65972
gene_id_65974
gene_id_65976
gene_id_65985
gene_id_65987
gene_id_65988
gene_id_65993	K01338
gene_id_65995
gene_id_66005	K03551
gene_id_66007
gene_id_66008	K01876
gene_id_66016
gene_id_66018	K01868
gene_id_66026
gene_id_66030
gene_id_66035	K03580
gene_id_66038
gene_id_66039
gene_id_66042
gene_id_66043
gene_id_66053	K02837
gene_id_66056
gene_id_66057
gene_id_66058
gene_id_66062
gene_id_66063
gene_id_66066
gene_id_66074
gene_id_66082	K00571
gene_id_66084	K01633
gene_id_66091	K03438
gene_id_66098
gene_id_66106	K00554
gene_id_66114	K05592
gene_id_66122
gene_id_66128
gene_id_66146	K03086
gene_id_66148
gene_id_66155
gene_id_66156
gene_id_66171	K02030
gene_id_66181
gene_id_66195
gene_id_66205	K07024
gene_id_66208
gene_id_66211
gene_id_66212
gene_id_66215
gene_id_66226
gene_id_66241
gene_id_66243
gene_id_66245
gene_id_66266
gene_id_66268
gene_id_66272	K02314
gene_id_66273	K02314
gene_id_66274
gene_id_66275
gene_id_66282
gene_id_66283	K05349
gene_id_66295
gene_id_66297
gene_id_66300	K03088
gene_id_66303
gene_id_66312
gene_id_66319
gene_id_66320
gene_id_66323
gene_id_66331
gene_id_66342	K06959
gene_id_66343
gene_id_66344
gene_id_66348
gene_id_66349	K00928
gene_id_66355
gene_id_66358
gene_id_66360
gene_id_66366
gene_id_66371
gene_id_66376	K07133
gene_id_66387
gene_id_66388
gene_id_66389	K02316
gene_id_66390
gene_id_66393
gene_id_66394
gene_id_66395
gene_id_66396
gene_id_66397
gene_id_66403
gene_id_66406
gene_id_66409
gene_id_66411
gene_id_66412
gene_id_66413
gene_id_66415
gene_id_66416
gene_id_66418
gene_id_66420
gene_id_66423
gene_id_66429
gene_id_66432
gene_id_66433	K16053
gene_id_66436	K01154
gene_id_66439
gene_id_66441
gene_id_66444
gene_id_66445
gene_id_66446
gene_id_66451	K06217
gene_id_66455
gene_id_66457	K01955
gene_id_66459
gene_id_66463	K00998
gene_id_66465
gene_id_66467	K03737
gene_id_66468	K03737
gene_id_66469	K03787
gene_id_66471
gene_id_66474	K00012
gene_id_66477	K00134
gene_id_66478
gene_id_66486	K03657
gene_id_66487
gene_id_66490
gene_id_66493	K01735
gene_id_66496
gene_id_66510	K01881
gene_id_66514
gene_id_66519	K02899
gene_id_66521
gene_id_66522
gene_id_66524
gene_id_66525	K07148
gene_id_66527	K07025
gene_id_66528
gene_id_66529
gene_id_66530
gene_id_66532	K00014
gene_id_66535
gene_id_66536	K15726
gene_id_66538
gene_id_66540
gene_id_66545
gene_id_66546
gene_id_66547	K08289
gene_id_66549	K03687
gene_id_66550
gene_id_66557
gene_id_66562
gene_id_66567
gene_id_66569
gene_id_66570
gene_id_66572
gene_id_66573
gene_id_66574
gene_id_66576
gene_id_66577	K02488
gene_id_66581
gene_id_66583	K02959
gene_id_66587
gene_id_66588	K03924
gene_id_66589
gene_id_66592
gene_id_66593	K04078
gene_id_66597
gene_id_66600
gene_id_66602	K00266
gene_id_66605
gene_id_66607	K02687
gene_id_66608
gene_id_66614
gene_id_66615
gene_id_66622	K03737
gene_id_66625	K10206
gene_id_66629	K15255
gene_id_66632
gene_id_66634
gene_id_66637	K01817
gene_id_66639	K07114
gene_id_66640
gene_id_66641
gene_id_66642
gene_id_66643
gene_id_66645	K01870
gene_id_66648
gene_id_66651
gene_id_66652
gene_id_66658	K00600
gene_id_66659	K01872
gene_id_66662	K01209
gene_id_66664
gene_id_66665
gene_id_66669
gene_id_66672
gene_id_66673
gene_id_66675	K00332
gene_id_66676	K00331
gene_id_66683
gene_id_66697	K01814
gene_id_66702
gene_id_66704
gene_id_66707
gene_id_66712
gene_id_66714	K03046
gene_id_66716	K09810
gene_id_66717	K00243
gene_id_66719	K03498
gene_id_66722
gene_id_66725	K05366
gene_id_66728
gene_id_66730
gene_id_66731
gene_id_66732
gene_id_66736	K03307
gene_id_66741	K01775
gene_id_66742	K01929
gene_id_66752
gene_id_66757
gene_id_66758
gene_id_66762	K01787
gene_id_66765
gene_id_66768
gene_id_66769
gene_id_66770
gene_id_66773
gene_id_66779	K07478
gene_id_66781
gene_id_66786	K00760
gene_id_66789	K06949
gene_id_66792	K02493
gene_id_66797
gene_id_66799	K02003
gene_id_66803
gene_id_66806	K06921
gene_id_66807
gene_id_66808	K06990
gene_id_66809
gene_id_66811
gene_id_66812
gene_id_66813
gene_id_66821
gene_id_66825
gene_id_66831
gene_id_66833
gene_id_66834
gene_id_66835
gene_id_66837
gene_id_66841	K11068
gene_id_66843
gene_id_66851	K01866
gene_id_66857
gene_id_66862
gene_id_66869
gene_id_66870
gene_id_66871
gene_id_66873
gene_id_66890
gene_id_66895	K01778
gene_id_66909
gene_id_66910
gene_id_66926	K15726
gene_id_66930
gene_id_66931
gene_id_66938	K01966
gene_id_66941	K03695
gene_id_66945	K02230
gene_id_66950	K05349
gene_id_66954
gene_id_66956	K07652
gene_id_66962
gene_id_66963
gene_id_66970	K01270
gene_id_66978
gene_id_66980
gene_id_66982	K01710
gene_id_66991
gene_id_66992	K01187
gene_id_66993	K01190
gene_id_66994	K01190
gene_id_66997
gene_id_67020
gene_id_67025
gene_id_67038
gene_id_67058
gene_id_67059	K00425
gene_id_67072	K02358
gene_id_67078	K03455
gene_id_67079
gene_id_67087	K00600
gene_id_67097	K02945
gene_id_67100
gene_id_67113
gene_id_67114
gene_id_67131
gene_id_67147
gene_id_67156
gene_id_67163
gene_id_67164	K08656
gene_id_67166
gene_id_67170
gene_id_67173
gene_id_67190
gene_id_67194
gene_id_67195
gene_id_67196	K02520
gene_id_67202
gene_id_67203
gene_id_67207
gene_id_67218
gene_id_67219	K04762
gene_id_67222
gene_id_67224
gene_id_67229
gene_id_67243
gene_id_67272
gene_id_67277	K01585
gene_id_67280
gene_id_67310
gene_id_67313
gene_id_67329
gene_id_67344
gene_id_67360
gene_id_67372	K01620
gene_id_67382
gene_id_67383
gene_id_67384
gene_id_67385
gene_id_67388
gene_id_67389
gene_id_67395
gene_id_67398
gene_id_67404	K02888
gene_id_67411
gene_id_67413	K11537
gene_id_67423
gene_id_67424
gene_id_67431	K01775
gene_id_67434
gene_id_67438
gene_id_67454
gene_id_67455	K01153
gene_id_67459
gene_id_67461
gene_id_67462
gene_id_67476	K03320
gene_id_67487
gene_id_67489	K05521
gene_id_67490
gene_id_67493	K00348
gene_id_67494	K00347
gene_id_67495
gene_id_67501
gene_id_67517
gene_id_67520
gene_id_67562
gene_id_67563
gene_id_67611
gene_id_67613	K03086
gene_id_67624
gene_id_67628	K00226
gene_id_67649
gene_id_67666
gene_id_67668	K00788
gene_id_67674
gene_id_67675
gene_id_67678
gene_id_67680	K01273
gene_id_67688
gene_id_67723	K01815
gene_id_67733
gene_id_67739
gene_id_67740
gene_id_67752
gene_id_67757
gene_id_67759	K07636
gene_id_67767
gene_id_67779
gene_id_67781
gene_id_67805
gene_id_67813
gene_id_67816
gene_id_67826
gene_id_67842	K03303
gene_id_67856
gene_id_67857	K02967
gene_id_67875	K02428
gene_id_67876
gene_id_67884
gene_id_67892
gene_id_67906
gene_id_67920	K01960
gene_id_67921
gene_id_67927	K00942
gene_id_67936
gene_id_67956
gene_id_67959	K02355
gene_id_67979
gene_id_67993	K05592
gene_id_68012
gene_id_68056	K01915
gene_id_68060
gene_id_68062
gene_id_68076
gene_id_68077
gene_id_68096	K03642
gene_id_68132	K00677
gene_id_68136
gene_id_68137
gene_id_68143	K01887
gene_id_68152	K00826
gene_id_68155	K03924
gene_id_68166
gene_id_68167	K00761
gene_id_68175
gene_id_68185
gene_id_68186	K00425
gene_id_68199
gene_id_68200
gene_id_68203	K07319
gene_id_68207
gene_id_68215
gene_id_68221
gene_id_68222	K01937
gene_id_68224	K07568
gene_id_68243
gene_id_68264
gene_id_68279	K00349
gene_id_68283
gene_id_68292
gene_id_68293
gene_id_68294	K07074
gene_id_68295
gene_id_68297	K03929
gene_id_68300
gene_id_68311
gene_id_68332	K00266
gene_id_68336
gene_id_68339
gene_id_68341	K04068
gene_id_68344
gene_id_68352	K05810
gene_id_68366
gene_id_68382
gene_id_68392
gene_id_68393	K03086
gene_id_68396
gene_id_68410
gene_id_68419	K01835
gene_id_68432
gene_id_68433
gene_id_68441	K00971
gene_id_68454
gene_id_68455	K00767
gene_id_68456
gene_id_68460	K06168
gene_id_68461	K09014
gene_id_68462
gene_id_68471	K00766
gene_id_68483
gene_id_68489	K03152
gene_id_68491
gene_id_68503	K02469
gene_id_68523
gene_id_68525
gene_id_68530
gene_id_68534
gene_id_68540
gene_id_68544
gene_id_68551	K00912
gene_id_68558	K12264
gene_id_68564
gene_id_68566
gene_id_68567
gene_id_68582	K01278
gene_id_68585
gene_id_68590
gene_id_68593	K03614
gene_id_68598	K02470
gene_id_68601
gene_id_68610	K07133
gene_id_68611
gene_id_68612
gene_id_68622	K07652
gene_id_68623
gene_id_68631
gene_id_68666	K01190
gene_id_68667
gene_id_68668	K01870
gene_id_68670	K01711
gene_id_68674
gene_id_68692
gene_id_68694
gene_id_68703
gene_id_68704	K07133
gene_id_68706	K06921
gene_id_68714
gene_id_68719
gene_id_68720	K07114
gene_id_68739
gene_id_68749
gene_id_68751
gene_id_68762
gene_id_68763
gene_id_68764
gene_id_68768
gene_id_68776	K00927
gene_id_68777	K01990
gene_id_68778
gene_id_68779
gene_id_68789
gene_id_68793
gene_id_68806
gene_id_68816
gene_id_68828
gene_id_68831
gene_id_68833
gene_id_68838
gene_id_68842
gene_id_68849
gene_id_68863
gene_id_68864
gene_id_68865
gene_id_68874
gene_id_68900
gene_id_68903	K03551
gene_id_68907
gene_id_68910
gene_id_68914
gene_id_68915
gene_id_68917
gene_id_68918
gene_id_68919
gene_id_68927	K08681
gene_id_68934	K11753
gene_id_68936
gene_id_68937
gene_id_68955
gene_id_68956
gene_id_68957
gene_id_68958
gene_id_68960
gene_id_68962
gene_id_68970	K01892
gene_id_68971
gene_id_68974	K00705
gene_id_68982	K00432
gene_id_68986	K07652
gene_id_68987
gene_id_68992
gene_id_68996
gene_id_69006
gene_id_69007	K03495
gene_id_69013
gene_id_69014	K05349
gene_id_69015
gene_id_69024	K04069
gene_id_69025
gene_id_69031
gene_id_69034
gene_id_69048
gene_id_69051
gene_id_69052	K01056
gene_id_69056
gene_id_69058
gene_id_69062	K01495
gene_id_69064	K01803
gene_id_69065
gene_id_69067	K03585
gene_id_69068	K03296
gene_id_69071
gene_id_69072
gene_id_69073
gene_id_69078
gene_id_69079	K01520
gene_id_69081
gene_id_69082	K00067
gene_id_69087
gene_id_69089
gene_id_69090
gene_id_69091
gene_id_69092
gene_id_69096
gene_id_69097
gene_id_69098	K01955
gene_id_69101	K03549
gene_id_69104
gene_id_69105
gene_id_69108
gene_id_69110	K03169
gene_id_69111
gene_id_69115
gene_id_69117
gene_id_69118	K01372
gene_id_69120
gene_id_69123
gene_id_69124
gene_id_69125	K01735
gene_id_69126	K01714
gene_id_69129
gene_id_69131	K03147
gene_id_69134	K11755
gene_id_69137	K06167
gene_id_69147
gene_id_69148	K02529
gene_id_69149	K03503
gene_id_69151
gene_id_69153	K08234
gene_id_69154
gene_id_69155	K04567
gene_id_69156
gene_id_69158
gene_id_69160
gene_id_69161	K05349
gene_id_69162	K05349
gene_id_69163
gene_id_69164
gene_id_69166
gene_id_69167	K10706
gene_id_69168
gene_id_69170	K06168
gene_id_69176	K03924
gene_id_69178
gene_id_69179	K08316
gene_id_69180	K14623
gene_id_69182
gene_id_69184
gene_id_69186
gene_id_69189
gene_id_69191
gene_id_69196	K06959
gene_id_69200
gene_id_69201
gene_id_69202
gene_id_69203	K06959
gene_id_69205
gene_id_69206
gene_id_69209
gene_id_69211
gene_id_69213
gene_id_69219
gene_id_69220
gene_id_69221
gene_id_69222	K02837
gene_id_69224
gene_id_69230	K11540
gene_id_69231	K07478
gene_id_69238
gene_id_69240	K00951
gene_id_69243
gene_id_69245	K01258
gene_id_69249
gene_id_69250
gene_id_69251
gene_id_69252
gene_id_69259
gene_id_69263
gene_id_69264	K00615
gene_id_69267
gene_id_69268
gene_id_69269
gene_id_69271
gene_id_69272
gene_id_69273
gene_id_69275
gene_id_69279
gene_id_69283
gene_id_69285
gene_id_69286
gene_id_69287
gene_id_69290
gene_id_69292
gene_id_69294
gene_id_69295	K03548
gene_id_69296
gene_id_69297
gene_id_69299	K03561
gene_id_69308	K03324
gene_id_69310	K01880
gene_id_69311	K02469
gene_id_69313	K01270
gene_id_69318	K07560
gene_id_69319	K03703
gene_id_69321
gene_id_69322
gene_id_69323
gene_id_69324
gene_id_69325
gene_id_69331
gene_id_69334
gene_id_69335
gene_id_69336
gene_id_69337
gene_id_69338	K05592
gene_id_69341	K15778
gene_id_69342
gene_id_69343	K03308
gene_id_69344
gene_id_69345
gene_id_69346
gene_id_69348
gene_id_69349
gene_id_69351
gene_id_69354	K00925
gene_id_69355	K00925
gene_id_69356
gene_id_69357
gene_id_69358
gene_id_69360
gene_id_69361
gene_id_69362	K01270
gene_id_69363	K01270
gene_id_69366
gene_id_69367
gene_id_69368
gene_id_69371	K11753
gene_id_69372
gene_id_69374
gene_id_69375
gene_id_69376
gene_id_69380	K04078
gene_id_69382
gene_id_69384
gene_id_69386
gene_id_69387
gene_id_69388
gene_id_69389	K03527
gene_id_69393
gene_id_69395	K00343
gene_id_69397
gene_id_69399	K00259
gene_id_69400	K00259
gene_id_69401
gene_id_69404	K02429
gene_id_69406
gene_id_69407	K15923
gene_id_69409
gene_id_69410	K06949
gene_id_69412
gene_id_69414	K09013
gene_id_69415	K09015
gene_id_69421	K01006
gene_id_69423
gene_id_69425	K01284
gene_id_69426
gene_id_69428
gene_id_69429
gene_id_69433
gene_id_69436
gene_id_69437
gene_id_69438
gene_id_69441
gene_id_69442	K01619
gene_id_69449
gene_id_69451
gene_id_69455	K01814
gene_id_69458
gene_id_69461
gene_id_69462
gene_id_69464	K15226
gene_id_69470
gene_id_69471
gene_id_69478	K00602
gene_id_69479	K00874
gene_id_69481	K00548
gene_id_69483
gene_id_69484	K06997
gene_id_69485
gene_id_69486	K02479
gene_id_69488
gene_id_69489
gene_id_69491	K16345
gene_id_69492	K16169
gene_id_69495
gene_id_69499	K03929
gene_id_69500
gene_id_69502
gene_id_69504
gene_id_69506
gene_id_69509
gene_id_69512
gene_id_69514	K01858
gene_id_69516
gene_id_69518	K07712
gene_id_69520
gene_id_69521	K09903
gene_id_69525
gene_id_69527
gene_id_69533	K00790
gene_id_69534
gene_id_69536
gene_id_69540	K01756
gene_id_69541
gene_id_69544	K03303
gene_id_69546
gene_id_69549	K01711
gene_id_69554
gene_id_69557	K02108
gene_id_69561	K02775
gene_id_69562
gene_id_69564
gene_id_69569
gene_id_69574	K00527
gene_id_69575
gene_id_69579
gene_id_69582	K00266
gene_id_69583
gene_id_69586	K07507
gene_id_69588
gene_id_69591	K05807
gene_id_69595	K03424
gene_id_69598
gene_id_69599
gene_id_69600	K00527
gene_id_69601	K01704
gene_id_69604
gene_id_69605
gene_id_69608
gene_id_69613	K07478
gene_id_69616	K07137
gene_id_69617	K03640
gene_id_69620	K03088
gene_id_69622
gene_id_69625
gene_id_69633
gene_id_69634
gene_id_69639
gene_id_69642
gene_id_69645
gene_id_69650	K16053
gene_id_69651
gene_id_69657
gene_id_69660
gene_id_69662	K11068
gene_id_69664
gene_id_69665	K01537
gene_id_69667
gene_id_69668
gene_id_69669
gene_id_69674	K01661
gene_id_69677	K00721
gene_id_69678	K03723
gene_id_69680
gene_id_69683	K01534
gene_id_69686
gene_id_69689	K06861
gene_id_69693	K03581
gene_id_69696	K01414
gene_id_69699
gene_id_69701
gene_id_69702
gene_id_69703
gene_id_69704
gene_id_69707
gene_id_69718	K00783
gene_id_69719	K15738
gene_id_69723
gene_id_69724	K02950
gene_id_69725	K02992
gene_id_69726	K02355
gene_id_69727
gene_id_69730	K00041
gene_id_69731	K00041
gene_id_69739
gene_id_69741
gene_id_69742
gene_id_69745
gene_id_69750	K00134
gene_id_69751	K00134
gene_id_69752
gene_id_69754
gene_id_69757
gene_id_69758
gene_id_69760
gene_id_69763	K12257
gene_id_69768	K01993
gene_id_69770
gene_id_69771
gene_id_69773
gene_id_69774	K05592
gene_id_69782
gene_id_69787
gene_id_69791	K02986
gene_id_69793	K03699
gene_id_69800
gene_id_69805	K01880
gene_id_69806	K03773
gene_id_69808
gene_id_69810
gene_id_69811
gene_id_69815	K01870
gene_id_69816
gene_id_69817
gene_id_69818
gene_id_69821
gene_id_69824	K05366
gene_id_69826
gene_id_69828	K01091
gene_id_69832	K07133
gene_id_69833
gene_id_69835
gene_id_69838	K09825
gene_id_69841
gene_id_69846
gene_id_69848
gene_id_69852
gene_id_69853
gene_id_69854
gene_id_69856	K03737
gene_id_69859
gene_id_69862	K00820
gene_id_69869
gene_id_69881	K03595
gene_id_69883	K02946
gene_id_69884	K02906
gene_id_69891	K00661
gene_id_69892
gene_id_69893
gene_id_69897
gene_id_69908	K00639
gene_id_69911
gene_id_69912
gene_id_69913
gene_id_69914
gene_id_69919
gene_id_69921
gene_id_69925
gene_id_69926
gene_id_69929	K12573
gene_id_69932
gene_id_69935	K03979
gene_id_69937	K05810
gene_id_69941	K03699
gene_id_69943
gene_id_69945
gene_id_69947
gene_id_69949	K16066
gene_id_69954	K01591
gene_id_69963	K03771
gene_id_69964
gene_id_69967
gene_id_69987	K01869
gene_id_70002
gene_id_70006
gene_id_70014
gene_id_70016
gene_id_70017
gene_id_70022
gene_id_70032
gene_id_70040
gene_id_70044
gene_id_70046
gene_id_70051
gene_id_70056
gene_id_70057
gene_id_70067
gene_id_70082
gene_id_70084
gene_id_70102
gene_id_70125
gene_id_70129
gene_id_70135
gene_id_70144	K00147
gene_id_70153
gene_id_70167
gene_id_70178
gene_id_70190	K01733
gene_id_70213
gene_id_70214
gene_id_70220
gene_id_70227
gene_id_70243
gene_id_70256
gene_id_70257
gene_id_70274
gene_id_70280
gene_id_70295
gene_id_70303
gene_id_70320	K00858
gene_id_70334
gene_id_70343
gene_id_70344
gene_id_70353	K01990
gene_id_70367
gene_id_70368
gene_id_70384	K06158
gene_id_70402
gene_id_70416
gene_id_70418
gene_id_70419
gene_id_70440
gene_id_70444
gene_id_70447
gene_id_70452	K03310
gene_id_70453	K03310
gene_id_70457
gene_id_70464
gene_id_70466
gene_id_70497
gene_id_70505	K04762
gene_id_70515	K05499
gene_id_70524	K01362
gene_id_70529
gene_id_70530	K00018
gene_id_70540
gene_id_70551
gene_id_70555
gene_id_70563
gene_id_70568	K00651
gene_id_70577
gene_id_70580
gene_id_70592	K06131
gene_id_70599
gene_id_70604
gene_id_70619
gene_id_70629	K00820
gene_id_70631
gene_id_70639	K01815
gene_id_70643
gene_id_70651
gene_id_70656
gene_id_70684
gene_id_70687	K01652
gene_id_70699	K03701
gene_id_70700
gene_id_70723
gene_id_70749	K01278
gene_id_70750
gene_id_70754
gene_id_70756
gene_id_70764
gene_id_70778	K05794
gene_id_70784
gene_id_70785	K01662
gene_id_70796
gene_id_70819	K03797
gene_id_70836
gene_id_70837	K03439
gene_id_70839
gene_id_70846
gene_id_70857	K03631
gene_id_70877
gene_id_70878
gene_id_70880
gene_id_70885
gene_id_70894	K07133
gene_id_70905	K01887
gene_id_70919
gene_id_70923	K02902
gene_id_70925
gene_id_70937
gene_id_70938
gene_id_70964
gene_id_70972
gene_id_70978
gene_id_70981
gene_id_70982	K07114
gene_id_70988
gene_id_71014
gene_id_71015	K04759
gene_id_71019	K07720
gene_id_71033	K06178
gene_id_71066
gene_id_71091
gene_id_71107
gene_id_71109
gene_id_71110	K00800
gene_id_71128
gene_id_71131	K07652
gene_id_71142
gene_id_71147
gene_id_71178
gene_id_71195
gene_id_71198
gene_id_71199
gene_id_71229
gene_id_71247
gene_id_71248	K05366
gene_id_71254	K07088
gene_id_71261
gene_id_71266
gene_id_71280
gene_id_71293
gene_id_71308
gene_id_71313	K15920
gene_id_71319	K01740
gene_id_71339	K01159
gene_id_71342
gene_id_71344	K02867
gene_id_71347
gene_id_71354	K06180
gene_id_71359
gene_id_71360	K09132
gene_id_71361
gene_id_71365
gene_id_71382
gene_id_71396
gene_id_71404
gene_id_71408
gene_id_71431
gene_id_71446
gene_id_71467	K03402
gene_id_71479	K01835
gene_id_71482
gene_id_71506
gene_id_71513
gene_id_71514
gene_id_71516	K00239
gene_id_71525	K00684
gene_id_71529
gene_id_71544
gene_id_71549
gene_id_71565	K02874
gene_id_71566	K02895
gene_id_71570	K00874
gene_id_71571	K07011
gene_id_71575
gene_id_71578	K07679
gene_id_71594
gene_id_71595
gene_id_71596
gene_id_71597
gene_id_71619
gene_id_71669	K02357
gene_id_71671
gene_id_71676
gene_id_71680
gene_id_71682	K01950
gene_id_71683	K01870
gene_id_71686
gene_id_71694
gene_id_71731
gene_id_71739	K03530
gene_id_71742
gene_id_71743	K01179
gene_id_71746	K02518
gene_id_71749
gene_id_71760
gene_id_71761
gene_id_71771
gene_id_71788	K03497
gene_id_71796	K01676
gene_id_71837	K03183
gene_id_71839
gene_id_71841
gene_id_71850	K01966
gene_id_71853	K02377
gene_id_71854
gene_id_71865	K07133
gene_id_71878
gene_id_71879	K03453
gene_id_71883
gene_id_71894
gene_id_71897	K02051
gene_id_71903	K00265
gene_id_71905	K03526
gene_id_71908
gene_id_71909
gene_id_71910	K09955
gene_id_71913
gene_id_71919	K00347
gene_id_71922
gene_id_71924
gene_id_71925
gene_id_71933
gene_id_71946
gene_id_71947
gene_id_71961
gene_id_71962
gene_id_71963
gene_id_71967	K01876
gene_id_71971	K03043
gene_id_71976	K02899
gene_id_71977	K01875
gene_id_71988
gene_id_71991
gene_id_71992	K03654
gene_id_72003
gene_id_72008	K11936
gene_id_72010
gene_id_72012
gene_id_72020
gene_id_72021
gene_id_72022
gene_id_72023
gene_id_72025
gene_id_72026
gene_id_72027
gene_id_72029
gene_id_72030
gene_id_72031	K01156
gene_id_72032	K15255
gene_id_72034
gene_id_72037	K00527
gene_id_72038	K00527
gene_id_72039	K07133
gene_id_72040	K07025
gene_id_72044
gene_id_72045
gene_id_72047	K01991
gene_id_72048
gene_id_72049
gene_id_72050
gene_id_72052
gene_id_72054
gene_id_72055
gene_id_72056	K00013
gene_id_72057
gene_id_72058	K00548
gene_id_72059
gene_id_72060
gene_id_72061	K03579
gene_id_72063
gene_id_72064
gene_id_72065
gene_id_72066
gene_id_72067
gene_id_72068
gene_id_72069
gene_id_72070	K03699
gene_id_72071	K00766
gene_id_72073
gene_id_72076
gene_id_72077	K03426
gene_id_72082
gene_id_72083
gene_id_72085
gene_id_72088
gene_id_72089	K03641
gene_id_72090	K01409
gene_id_72091
gene_id_72093
gene_id_72094
gene_id_72097
gene_id_72099
gene_id_72102
gene_id_72104
gene_id_72105	K15532
gene_id_72106	K00974
gene_id_72108	K05592
gene_id_72109
gene_id_72111
gene_id_72115
gene_id_72116
gene_id_72119	K06158
gene_id_72120	K01813
gene_id_72123
gene_id_72127
gene_id_72130
gene_id_72131
gene_id_72132
gene_id_72133	K01270
gene_id_72135
gene_id_72137
gene_id_72139	K06168
gene_id_72140
gene_id_72141
gene_id_72142
gene_id_72143
gene_id_72146	K01258
gene_id_72148
gene_id_72149	K07712
gene_id_72150
gene_id_72151
gene_id_72153	K02028
gene_id_72155
gene_id_72156
gene_id_72158
gene_id_72161
gene_id_72162
gene_id_72165	K03628
gene_id_72167	K03775
gene_id_72170
gene_id_72171
gene_id_72172
gene_id_72173
gene_id_72177
gene_id_72180
gene_id_72181
gene_id_72184
gene_id_72186	K00606
gene_id_72187	K00606
gene_id_72190
gene_id_72191
gene_id_72193	K01938
gene_id_72195
gene_id_72196
gene_id_72197
gene_id_72198
gene_id_72199
gene_id_72203
gene_id_72204
gene_id_72206	K02500
gene_id_72207	K02313
gene_id_72209
gene_id_72210
gene_id_72211
gene_id_72212
gene_id_72213
gene_id_72214
gene_id_72218
gene_id_72220
gene_id_72221
gene_id_72224
gene_id_72225
gene_id_72226
gene_id_72228	K09955
gene_id_72230
gene_id_72231
gene_id_72235
gene_id_72237	K01685
gene_id_72239
gene_id_72240
gene_id_72242	K03606
gene_id_72243
gene_id_72244
gene_id_72245
gene_id_72246	K00820
gene_id_72247
gene_id_72248
gene_id_72252
gene_id_72253	K07133
gene_id_72254
gene_id_72256
gene_id_72266
gene_id_72267
gene_id_72268
gene_id_72271
gene_id_72272	K15255
gene_id_72273
gene_id_72277
gene_id_72278
gene_id_72280
gene_id_72281
gene_id_72283
gene_id_72286	K15738
gene_id_72287
gene_id_72293
gene_id_72298
gene_id_72301
gene_id_72303	K03579
gene_id_72304	K03579
gene_id_72305
gene_id_72306
gene_id_72308	K01972
gene_id_72310
gene_id_72311
gene_id_72312
gene_id_72314
gene_id_72315
gene_id_72316
gene_id_72317
gene_id_72318	K15923
gene_id_72324	K00078
gene_id_72327
gene_id_72331
gene_id_72333
gene_id_72335
gene_id_72339
gene_id_72340
gene_id_72341
gene_id_72343
gene_id_72346
gene_id_72347
gene_id_72348
gene_id_72349
gene_id_72351	K03696
gene_id_72352
gene_id_72354
gene_id_72355
gene_id_72356
gene_id_72358
gene_id_72359
gene_id_72363
gene_id_72366
gene_id_72371
gene_id_72374
gene_id_72375
gene_id_72376
gene_id_72377
gene_id_72384	K02099
gene_id_72404	K03773
gene_id_72418
gene_id_72422	K01673
gene_id_72423
gene_id_72486
gene_id_72495
gene_id_72519
gene_id_72528	K00265
gene_id_72535
gene_id_72553
gene_id_72555
gene_id_72584
gene_id_72590
gene_id_72591
gene_id_72600
gene_id_72651	K02474
gene_id_72673
gene_id_72680
gene_id_72687
gene_id_72697
gene_id_72707
gene_id_72759
gene_id_72766
gene_id_72800
gene_id_72837
gene_id_72866
gene_id_72881
gene_id_72882
gene_id_72928
gene_id_72936
gene_id_72974
gene_id_72976
gene_id_72982
gene_id_73005
gene_id_73015
gene_id_73017
gene_id_73067
gene_id_73099
gene_id_73135
gene_id_73139
gene_id_73144
gene_id_73146
gene_id_73153
gene_id_73163
gene_id_73207
gene_id_73224	K04763
gene_id_73268
gene_id_73274	K03596
gene_id_73296
gene_id_73330
gene_id_73344
gene_id_73348	K00796
gene_id_73356	K06001
gene_id_73370
gene_id_73371
gene_id_73376
gene_id_73399
gene_id_73402
gene_id_73433
gene_id_73482
gene_id_73502
gene_id_73504
gene_id_73527	K03497
gene_id_73532
gene_id_73537
gene_id_73557
gene_id_73566
gene_id_73586
gene_id_73656
gene_id_73662
gene_id_73671
gene_id_73700
gene_id_73721
gene_id_73797
gene_id_73801
gene_id_73808
gene_id_73831
gene_id_73863
gene_id_73870
gene_id_73882
gene_id_73916
gene_id_73939
gene_id_74008
gene_id_74040
gene_id_74049
gene_id_74084
gene_id_74085
gene_id_74112
gene_id_74123
gene_id_74133	K01870
gene_id_74137	K00957
gene_id_74202
gene_id_74220
gene_id_74228
gene_id_74235
gene_id_74236
gene_id_74244
gene_id_74250
gene_id_74252
gene_id_74253
gene_id_74254
gene_id_74255
gene_id_74259
gene_id_74263
gene_id_74264
gene_id_74265
gene_id_74266
gene_id_74269
gene_id_74274
gene_id_74275
gene_id_74276
gene_id_74277
gene_id_74278	K12997
gene_id_74282
gene_id_74286
gene_id_74287
gene_id_74289
gene_id_74297	K07507
gene_id_74299
gene_id_74305
gene_id_74308	K02355
gene_id_74310	K05349
gene_id_74312	K05366
gene_id_74313
gene_id_74317
gene_id_74320
gene_id_74323
gene_id_74324
gene_id_74325
gene_id_74326
gene_id_74327
gene_id_74328
gene_id_74333
gene_id_74335	K03531
gene_id_74337
gene_id_74339
gene_id_74340
gene_id_74341
gene_id_74342	K07001
gene_id_74346
gene_id_74350
gene_id_74354	K01269
gene_id_74361	K08289
gene_id_74362
gene_id_74363
gene_id_74365
gene_id_74373
gene_id_74377
gene_id_74380	K14623
gene_id_74390
gene_id_74391	K01557
gene_id_74415
gene_id_74422
gene_id_74427
gene_id_74431
gene_id_74439
gene_id_74445
gene_id_74451
gene_id_74468
gene_id_74479	K02855
gene_id_74488
gene_id_74489
gene_id_74498
gene_id_74500
gene_id_74511	K02548
gene_id_74514
gene_id_74528
gene_id_74535
gene_id_74541
gene_id_74555
gene_id_74589
gene_id_74590
gene_id_74650	K00857
gene_id_74674
gene_id_74675
gene_id_74678	K01200
gene_id_74704
gene_id_74713	K01198
gene_id_74728
gene_id_74757
gene_id_74758
gene_id_74767
gene_id_74770
gene_id_74781
gene_id_74782
gene_id_74794
gene_id_74811
gene_id_74814
gene_id_74816
gene_id_74819
gene_id_74829
gene_id_74860
gene_id_74875
gene_id_74888	K03977
gene_id_74895
gene_id_74912
gene_id_74947	K01198
gene_id_74951
gene_id_74955
gene_id_74982
gene_id_75025
gene_id_75031
gene_id_75058	K03547
gene_id_75061
gene_id_75075
gene_id_75083
gene_id_75085
gene_id_75096
gene_id_75110
gene_id_75119
gene_id_75130
gene_id_75131
gene_id_75147
gene_id_75171
gene_id_75173	K06173
gene_id_75206
gene_id_75210
gene_id_75212
gene_id_75213
gene_id_75215	K03496
gene_id_75218
gene_id_75272	K14326
gene_id_75319
gene_id_75327
gene_id_75331
gene_id_75332
gene_id_75335
gene_id_75336
gene_id_75356
gene_id_75378
gene_id_75381
gene_id_75392	K01153
gene_id_75402
gene_id_75403
gene_id_75410
gene_id_75423
gene_id_75427
gene_id_75448
gene_id_75456	K13525
gene_id_75474
gene_id_75476
gene_id_75478
gene_id_75480	K06925
gene_id_75483
gene_id_75486	K08884
gene_id_75491
gene_id_75492	K07133
gene_id_75496
gene_id_75497
gene_id_75498
gene_id_75500
gene_id_75503
gene_id_75504
gene_id_75507	K06113
gene_id_75512
gene_id_75513
gene_id_75514
gene_id_75515
gene_id_75518
gene_id_75519
gene_id_75525	K00558
gene_id_75526	K00558
gene_id_75527
gene_id_75528
gene_id_75535
gene_id_75537	K05795
gene_id_75538
gene_id_75541
gene_id_75547
gene_id_75575
gene_id_75584
gene_id_75591
gene_id_75595
gene_id_75596	K07636
gene_id_75597
gene_id_75603
gene_id_75604
gene_id_75610
gene_id_75613	K07487
gene_id_75614
gene_id_75619
gene_id_75621	K01870
gene_id_75631
gene_id_75634
gene_id_75636
gene_id_75640
gene_id_75648	K00265
gene_id_75649
gene_id_75650
gene_id_75653
gene_id_75656	K00330
gene_id_75660
gene_id_75680
gene_id_75688
gene_id_75689
gene_id_75693
gene_id_75694	K02337
gene_id_75697	K00075
gene_id_75699
gene_id_75700
gene_id_75702
gene_id_75703
gene_id_75704
gene_id_75705
gene_id_75707	K01338
gene_id_75709
gene_id_75712
gene_id_75714
gene_id_75715
gene_id_75717
gene_id_75718
gene_id_75719	K01681
gene_id_75727
gene_id_75728
gene_id_75733
gene_id_75736
gene_id_75737
gene_id_75740
gene_id_75741	K01417
gene_id_75743
gene_id_75745
gene_id_75747
gene_id_75748
gene_id_75757
gene_id_75759
gene_id_75762
gene_id_75766
gene_id_75768	K03701
gene_id_75770
gene_id_75771
gene_id_75775	K01736
gene_id_75777
gene_id_75778	K06158
gene_id_75779	K06158
gene_id_75784	K07133
gene_id_75785
gene_id_75786	K08156
gene_id_75788
gene_id_75792	K03624
gene_id_75794
gene_id_75798
gene_id_75799	K14155
gene_id_75801
gene_id_75803	K00604
gene_id_75804	K01814
gene_id_75807	K00012
gene_id_75808
gene_id_75811	K09810
gene_id_75813
gene_id_75814	K11072
gene_id_75822	K01889
gene_id_75823	K00767
gene_id_75824	K00767
gene_id_75825
gene_id_75831
gene_id_75833
gene_id_75837
gene_id_75839
gene_id_75841
gene_id_75846
gene_id_75847	K14441
gene_id_75850
gene_id_75851
gene_id_75853
gene_id_75855
gene_id_75857	K00765
gene_id_75858	K00013
gene_id_75860
gene_id_75861
gene_id_75863
gene_id_75866	K15738
gene_id_75869
gene_id_75871	K01159
gene_id_75876	K03654
gene_id_75878
gene_id_75885	K03595
gene_id_75887
gene_id_75888
gene_id_75900
gene_id_75905	K03579
gene_id_75908	K12573
gene_id_75909	K01867
gene_id_75911
gene_id_75912
gene_id_75913
gene_id_75918	K13963
gene_id_75921	K03555
gene_id_75930
gene_id_75938
gene_id_75985
gene_id_75990
gene_id_75991
gene_id_76017
gene_id_76034
gene_id_76035
gene_id_76039
gene_id_76042
gene_id_76047
gene_id_76052
gene_id_76054
gene_id_76090
gene_id_76126
gene_id_76131	K12251
gene_id_76132	K02013
gene_id_76154	K01956
gene_id_76156
gene_id_76174
gene_id_76181
gene_id_76184
gene_id_76208
gene_id_76212	K06942
gene_id_76216
gene_id_76218	K00761
gene_id_76221
gene_id_76226
gene_id_76239
gene_id_76251
gene_id_76258
gene_id_76274	K12266
gene_id_76281
gene_id_76297
gene_id_76331
gene_id_76346	K03076
gene_id_76350
gene_id_76353	K00606
gene_id_76361
gene_id_76372	K00783
gene_id_76390
gene_id_76420	K01686
gene_id_76437
gene_id_76450
gene_id_76451
gene_id_76465
gene_id_76468	K14261
gene_id_76499	K08998
gene_id_76505
gene_id_76512
gene_id_76523
gene_id_76545
gene_id_76546
gene_id_76566	K00858
gene_id_76567
gene_id_76568
gene_id_76570	K03581
gene_id_76571	K00640
gene_id_76572
gene_id_76594	K01091
gene_id_76605
gene_id_76624
gene_id_76627
gene_id_76640
gene_id_76642	K03310
gene_id_76659
gene_id_76675
gene_id_76684
gene_id_76707
gene_id_76730
gene_id_76731	K02483
gene_id_76733	K03885
gene_id_76764	K04066
gene_id_76791
gene_id_76807
gene_id_76811
gene_id_76823
gene_id_76847
gene_id_76851	K01190
gene_id_76874
gene_id_76877
gene_id_76879
gene_id_76947
gene_id_76954
gene_id_76958
gene_id_76978
gene_id_76983
gene_id_76989
gene_id_77040
gene_id_77062
gene_id_77067
gene_id_77071
gene_id_77074
gene_id_77101
gene_id_77131	K03924
gene_id_77149
gene_id_77160
gene_id_77167
gene_id_77176
gene_id_77177
gene_id_77184
gene_id_77188
gene_id_77196
gene_id_77202
gene_id_77219
gene_id_77221
gene_id_77229
gene_id_77322
gene_id_77326	K00796
gene_id_77329
gene_id_77353
gene_id_77355
gene_id_77365	K02775
gene_id_77381
gene_id_77386	K03797
gene_id_77387
gene_id_77417
gene_id_77432
gene_id_77439
gene_id_77453
gene_id_77456
gene_id_77457
gene_id_77459
gene_id_77466
gene_id_77476	K01493
gene_id_77480	K07316
gene_id_77486
gene_id_77491
gene_id_77500
gene_id_77502
gene_id_77510
gene_id_77512
gene_id_77533
gene_id_77534
gene_id_77535	K07133
gene_id_77561
gene_id_77562
gene_id_77580
gene_id_77594
gene_id_77595	K02099
gene_id_77603	K03811
gene_id_77633
gene_id_77635
gene_id_77655
gene_id_77663
gene_id_77665
gene_id_77666
gene_id_77667
gene_id_77675
gene_id_77684
gene_id_77686
gene_id_77690
gene_id_77691	K00937
gene_id_77696
gene_id_77697	K02517
gene_id_77701
gene_id_77730
gene_id_77737	K03437
gene_id_77794
gene_id_77797
gene_id_77813
gene_id_77822	K07126
gene_id_77823
gene_id_77831
gene_id_77839	K01462
gene_id_77841
gene_id_77843
gene_id_77845
gene_id_77847
gene_id_77864
gene_id_77866
gene_id_77873	K09817
gene_id_77876	K07316
gene_id_77881
gene_id_77889	K02429
gene_id_77903
gene_id_77904
gene_id_77907
gene_id_77908
gene_id_77909	K03088
gene_id_77910	K01524
gene_id_77911	K00937
gene_id_77923
gene_id_77924
gene_id_77925
gene_id_77945
gene_id_77950
gene_id_77955
gene_id_77956	K03629
gene_id_77961
gene_id_77962
gene_id_77972
gene_id_77973
gene_id_77974
gene_id_77985
gene_id_77986
gene_id_77987
gene_id_77996	K00721
gene_id_77998
gene_id_78021	K01129
gene_id_78023
gene_id_78055
gene_id_78056
gene_id_78060
gene_id_78063
gene_id_78064
gene_id_78065
gene_id_78066
gene_id_78081
gene_id_78083
gene_id_78086	K03423
gene_id_78088
gene_id_78092
gene_id_78094
gene_id_78099
gene_id_78111
gene_id_78113
gene_id_78114
gene_id_78116
gene_id_78117	K01262
gene_id_78121
gene_id_78122
gene_id_78124
gene_id_78125	K03631
gene_id_78126
gene_id_78128
gene_id_78129
gene_id_78130
gene_id_78132
gene_id_78133
gene_id_78134
gene_id_78135
gene_id_78136
gene_id_78137
gene_id_78139
gene_id_78140
gene_id_78143	K00812
gene_id_78144	K00599
gene_id_78147
gene_id_78150
gene_id_78152
gene_id_78156	K02481
gene_id_78158
gene_id_78159
gene_id_78161
gene_id_78162
gene_id_78166	K01810
gene_id_78167
gene_id_78169
gene_id_78170
gene_id_78171
gene_id_78173	K00700
gene_id_78174
gene_id_78176	K01791
gene_id_78179	K07386
gene_id_78180	K07386
gene_id_78181	K01415
gene_id_78182	K03307
gene_id_78183	K03665
gene_id_78184
gene_id_78186
gene_id_78188
gene_id_78192
gene_id_78193
gene_id_78196
gene_id_78197	K02855
gene_id_78200
gene_id_78202	K06518
gene_id_78206
gene_id_78207
gene_id_78209	K01409
gene_id_78210
gene_id_78211
gene_id_78212
gene_id_78213
gene_id_78214
gene_id_78217
gene_id_78218
gene_id_78221
gene_id_78222	K07668
gene_id_78225	K01814
gene_id_78226
gene_id_78227	K02500
gene_id_78233	K01738
gene_id_78237
gene_id_78239
gene_id_78242
gene_id_78243
gene_id_78245
gene_id_78247	K02115
gene_id_78248
gene_id_78252
gene_id_78253
gene_id_78256	K02503
gene_id_78257
gene_id_78258	K00971
gene_id_78259	K02230
gene_id_78261
gene_id_78266
gene_id_78267
gene_id_78268
gene_id_78269
gene_id_78270
gene_id_78273	K00265
gene_id_78276
gene_id_78277
gene_id_78279
gene_id_78280
gene_id_78281
gene_id_78284
gene_id_78286	K00765
gene_id_78290
gene_id_78291
gene_id_78293
gene_id_78294
gene_id_78295
gene_id_78296
gene_id_78297
gene_id_78299
gene_id_78300
gene_id_78305	K11070
gene_id_78306
gene_id_78307	K11069
gene_id_78309	K00817
gene_id_78310
gene_id_78313	K14487
gene_id_78316
gene_id_78318
gene_id_78321
gene_id_78324
gene_id_78327
gene_id_78328
gene_id_78329
gene_id_78330	K02622
gene_id_78331
gene_id_78332	K03555
gene_id_78334
gene_id_78337
gene_id_78338
gene_id_78339
gene_id_78341
gene_id_78342
gene_id_78344
gene_id_78345	K02527
gene_id_78346
gene_id_78359
gene_id_78361	K06969
gene_id_78362
gene_id_78369	K01358
gene_id_78370	K01358
gene_id_78371
gene_id_78373	K02837
gene_id_78375	K00604
gene_id_78377
gene_id_78384
gene_id_78385
gene_id_78387
gene_id_78393
gene_id_78394
gene_id_78395
gene_id_78397
gene_id_78398
gene_id_78399
gene_id_78400
gene_id_78404
gene_id_78409
gene_id_78412
gene_id_78413	K02564
gene_id_78416
gene_id_78418
gene_id_78419	K01270
gene_id_78420
gene_id_78422	K03046
gene_id_78423	K03046
gene_id_78424	K02335
gene_id_78430
gene_id_78432	K00854
gene_id_78435	K03310
gene_id_78436
gene_id_78438	K01895
gene_id_78442
gene_id_78447
gene_id_78449
gene_id_78450
gene_id_78451
gene_id_78454	K00600
gene_id_78455	K00610
gene_id_78456
gene_id_78457
gene_id_78459	K14155
gene_id_78461	K01890
gene_id_78462
gene_id_78464	K12734
gene_id_78467
gene_id_78470
gene_id_78474	K00134
gene_id_78475	K00134
gene_id_78476
gene_id_78477	K03282
gene_id_78480
gene_id_78485
gene_id_78486
gene_id_78487
gene_id_78488	K00820
gene_id_78489
gene_id_78491
gene_id_78492
gene_id_78496
gene_id_78497
gene_id_78502
gene_id_78507
gene_id_78508
gene_id_78512	K16692
gene_id_78514
gene_id_78515
gene_id_78520	K03551
gene_id_78521
gene_id_78526	K01200
gene_id_78527
gene_id_78528
gene_id_78531	K03596
gene_id_78535
gene_id_78537
gene_id_78539
gene_id_78541
gene_id_78542
gene_id_78543	K00259
gene_id_78545
gene_id_78546
gene_id_78548
gene_id_78549	K03466
gene_id_78553
gene_id_78556
gene_id_78557
gene_id_78558
gene_id_78560
gene_id_78561	K00784
gene_id_78564
gene_id_78565
gene_id_78566	K02028
gene_id_78567	K02029
gene_id_78568	K02030
gene_id_78573
gene_id_78574
gene_id_78575
gene_id_78578	K00849
gene_id_78581
gene_id_78582	K02470
gene_id_78583
gene_id_78587
gene_id_78589
gene_id_78590	K01190
gene_id_78591	K01190
gene_id_78592
gene_id_78593
gene_id_78595
gene_id_78596	K03701
gene_id_78598	K16169
gene_id_78599
gene_id_78602
gene_id_78603
gene_id_78604
gene_id_78605
gene_id_78608
gene_id_78609
gene_id_78610
gene_id_78612
gene_id_78613
gene_id_78615	K01876
gene_id_78617	K02823
gene_id_78620	K06891
gene_id_78622
gene_id_78623
gene_id_78624
gene_id_78626
gene_id_78628
gene_id_78631
gene_id_78634
gene_id_78639
gene_id_78640
gene_id_78642	K00721
gene_id_78644
gene_id_78645	K05349
gene_id_78647	K06147
gene_id_78648
gene_id_78650	K01284
gene_id_78653	K01783
gene_id_78656	K10206
gene_id_78657
gene_id_78661	K03696
gene_id_78663
gene_id_78664	K01209
gene_id_78667
gene_id_78671
gene_id_78672
gene_id_78675
gene_id_78678
gene_id_78680
gene_id_78684
gene_id_78686
gene_id_78688	K07075
gene_id_78689
gene_id_78693	K00432
gene_id_78694
gene_id_78696
gene_id_78698
gene_id_78700	K05366
gene_id_78703
gene_id_78704	K01952
gene_id_78706
gene_id_78707
gene_id_78710
gene_id_78712
gene_id_78713	K15923
gene_id_78714
gene_id_78718	K03701
gene_id_78721
gene_id_78725
gene_id_78727	K02356
gene_id_78728
gene_id_78731
gene_id_78734	K08138
gene_id_78736	K08138
gene_id_78737	K02470
gene_id_78738	K03797
gene_id_78745	K02838
gene_id_78752	K02065
gene_id_78754	K00928
gene_id_78756	K01243
gene_id_78757
gene_id_78759	K01928
gene_id_78762
gene_id_78763
gene_id_78764
gene_id_78772
gene_id_78780	K03982
gene_id_78782	K11392
gene_id_78785	K07568
gene_id_78786	K07568
gene_id_78788
gene_id_78789
gene_id_78790
gene_id_78792
gene_id_78795	K00812
gene_id_78799
gene_id_78800
gene_id_78801	K03286
gene_id_78802
gene_id_78804	K02335
gene_id_78805	K01785
gene_id_78806	K00602
gene_id_78809	K00849
gene_id_78811
gene_id_78817
gene_id_78821
gene_id_78825	K00554
gene_id_78830
gene_id_78832
gene_id_78833	K01886
gene_id_78834	K01886
gene_id_78836
gene_id_78838	K02314
gene_id_78841
gene_id_78843
gene_id_78847
gene_id_78848
gene_id_78849
gene_id_78857	K03553
gene_id_78858
gene_id_78865
gene_id_78870
gene_id_78872
gene_id_78874
gene_id_78875	K01972
gene_id_78876
gene_id_78879	K07775
gene_id_78881
gene_id_78886
gene_id_78887
gene_id_78890	K00789
gene_id_78891	K00789
gene_id_78895
gene_id_78900	K02470
gene_id_78902
gene_id_78904
gene_id_78905
gene_id_78906	K03572
gene_id_78908	K03798
gene_id_78913	K03086
gene_id_78915
gene_id_78916
gene_id_78918
gene_id_78924
gene_id_78925
gene_id_78928	K03978
gene_id_78929
gene_id_78930
gene_id_78931	K01937
gene_id_78932	K01937
gene_id_78940	K06180
gene_id_78942	K02965
gene_id_78945
gene_id_78947	K06941
gene_id_78948
gene_id_78949
gene_id_78950
gene_id_78952
gene_id_78960	K08301
gene_id_78961
gene_id_78965	K13525
gene_id_78968
gene_id_78969
gene_id_78970
gene_id_78971
gene_id_78972
gene_id_78975
gene_id_78977
gene_id_78978
gene_id_78981
gene_id_78983
gene_id_78984	K00566
gene_id_78986	K11367
gene_id_78987
gene_id_78988
gene_id_78991
gene_id_78993	K03696
gene_id_78998
gene_id_79003	K07024
gene_id_79006
gene_id_79010
gene_id_79011
gene_id_79012	K03657
gene_id_79013
gene_id_79017	K01838
gene_id_79019
gene_id_79022	K07568
gene_id_79024	K01686
gene_id_79029
gene_id_79032	K00790
gene_id_79037
gene_id_79039	K01662
gene_id_79040	K01662
gene_id_79041	K01754
gene_id_79047
gene_id_79048
gene_id_79054	K01809
gene_id_79067	K03321
gene_id_79068	K05810
gene_id_79069	K06194
gene_id_79075	K08674
gene_id_79077	K08223
gene_id_79081
gene_id_79082
gene_id_79083
gene_id_79088	K07712
gene_id_79091
gene_id_79099
gene_id_79101
gene_id_79104	K03601
gene_id_79105	K03502
gene_id_79111	K00766
gene_id_79112	K01609
gene_id_79114	K07098
gene_id_79118	K02621
gene_id_79120
gene_id_79121
gene_id_79123
gene_id_79127
gene_id_79128	K02469
gene_id_79130
gene_id_79132
gene_id_79133
gene_id_79134
gene_id_79136	K01282
gene_id_79137	K08674
gene_id_79141	K03086
gene_id_79142	K00693
gene_id_79143	K00693
gene_id_79146
gene_id_79149
gene_id_79152
gene_id_79153	K09702
gene_id_79155	K03798
gene_id_79158
gene_id_79159
gene_id_79160
gene_id_79162
gene_id_79166
gene_id_79167
gene_id_79168
gene_id_79171
gene_id_79174
gene_id_79176
gene_id_79181
gene_id_79185
gene_id_79187
gene_id_79189	K04041
gene_id_79193
gene_id_79196	K01790
gene_id_79199
gene_id_79200
gene_id_79208	K03308
gene_id_79209	K03308
gene_id_79211
gene_id_79219	K02564
gene_id_79222
gene_id_79225
gene_id_79233
gene_id_79236	K00346
gene_id_79237
gene_id_79238
gene_id_79240
gene_id_79243
gene_id_79244
gene_id_79246
gene_id_79248
gene_id_79250
gene_id_79252	K01155
gene_id_79253
gene_id_79255	K01858
gene_id_79257
gene_id_79258	K07259
gene_id_79260	K00548
gene_id_79267	K07273
gene_id_79273
gene_id_79274
gene_id_79275
gene_id_79276
gene_id_79277
gene_id_79278	K07677
gene_id_79287
gene_id_79288
gene_id_79289
gene_id_79293
gene_id_79294
gene_id_79295
gene_id_79299	K03924
gene_id_79303	K01417
gene_id_79312
gene_id_79313
gene_id_79317	K03588
gene_id_79319
gene_id_79320
gene_id_79321	K09797
gene_id_79323	K03641
gene_id_79324	K03654
gene_id_79326
gene_id_79328
gene_id_79329
gene_id_79334	K13444
gene_id_79338	K02004
gene_id_79383
gene_id_79388
gene_id_79406	K01883
gene_id_79408
gene_id_79421
gene_id_79422
gene_id_79468
gene_id_79469
gene_id_79472
gene_id_79475	K03737
gene_id_79479	K03320
gene_id_79481	K06217
gene_id_79524
gene_id_79581
gene_id_79595
gene_id_79610	K03437
gene_id_79630
gene_id_79636
gene_id_79644	K05685
gene_id_79649
gene_id_79669
gene_id_79670	K01991
gene_id_79676	K01703
gene_id_79683	K01119
gene_id_79695	K02835
gene_id_79704	K01897
gene_id_79706	K01740
gene_id_79712
gene_id_79714
gene_id_79734
gene_id_79778
gene_id_79782
gene_id_79788
gene_id_79803
gene_id_79805
gene_id_79815
gene_id_79822
gene_id_79848	K03320
gene_id_79871
gene_id_79893
gene_id_79905
gene_id_79911
gene_id_79914
gene_id_79923
gene_id_79948
gene_id_79959
gene_id_79961
gene_id_79967
gene_id_79968
gene_id_79975
gene_id_79982	K02372
gene_id_79991
gene_id_79992
gene_id_80000
gene_id_80007
gene_id_80016
gene_id_80050	K06168
gene_id_80085
gene_id_80088	K07407
gene_id_80140
gene_id_80198
gene_id_80199
gene_id_80200
gene_id_80215	K15460
gene_id_80217	K03564
gene_id_80271
gene_id_80283	K07304
gene_id_80285
gene_id_80297	K03657
gene_id_80299
gene_id_80314
gene_id_80319
gene_id_80325
gene_id_80327	K07495
gene_id_80330
gene_id_80334	K03543
gene_id_80339
gene_id_80366
gene_id_80387	K09955
gene_id_80388
gene_id_80389
gene_id_80397
gene_id_80401
gene_id_80419
gene_id_80429
gene_id_80438
gene_id_80455
gene_id_80468
gene_id_80469
gene_id_80473
gene_id_80483
gene_id_80503
gene_id_80506	K13017
gene_id_80510	K01657
gene_id_80512	K00058
gene_id_80515
gene_id_80531	K08307
gene_id_80543
gene_id_80545
gene_id_80548	K09815
gene_id_80560
gene_id_80563
gene_id_80573	K02337
gene_id_80578
gene_id_80590
gene_id_80595
gene_id_80608	K07478
gene_id_80643	K01875
gene_id_80677	K00075
gene_id_80680
gene_id_80691
gene_id_80693
gene_id_80701
gene_id_80715
gene_id_80734
gene_id_80738
gene_id_80743
gene_id_80745
gene_id_80758	K03183
gene_id_80768
gene_id_80780
gene_id_80807	K05349
gene_id_80813
gene_id_80814
gene_id_80825
gene_id_80834
gene_id_80859	K11085
gene_id_80862	K03606
gene_id_80871	K07133
gene_id_80878
gene_id_80880
gene_id_80882
gene_id_80883
gene_id_80887
gene_id_80907
gene_id_80923
gene_id_80924
gene_id_80937	K07452
gene_id_80945
gene_id_80951
gene_id_80952
gene_id_80957
gene_id_80973
gene_id_80987
gene_id_80989	K03168
gene_id_81006
gene_id_81010
gene_id_81028
gene_id_81038
gene_id_81045
gene_id_81046
gene_id_81074
gene_id_81080
gene_id_81098	K01950
gene_id_81126
gene_id_81130	K07316
gene_id_81135
gene_id_81136
gene_id_81143	K01752
gene_id_81149
gene_id_81176
gene_id_81178
gene_id_81179
gene_id_81181
gene_id_81191
gene_id_81196
gene_id_81198
gene_id_81202
gene_id_81203
gene_id_81207
gene_id_81211
gene_id_81214
gene_id_81220	K02851
gene_id_81223	K02855
gene_id_81225
gene_id_81226
gene_id_81232	K03070
gene_id_81238
gene_id_81260
gene_id_81265
gene_id_81268
gene_id_81269
gene_id_81272
gene_id_81274
gene_id_81277
gene_id_81288
gene_id_81297
gene_id_81308
gene_id_81315
gene_id_81317
gene_id_81326
gene_id_81331
gene_id_81334
gene_id_81344
gene_id_81348
gene_id_81360
gene_id_81361
gene_id_81362
gene_id_81363
gene_id_81376
gene_id_81383
gene_id_81385	K03580
gene_id_81391
gene_id_81393
gene_id_81401
gene_id_81402
gene_id_81406
gene_id_81408
gene_id_81412
gene_id_81417
gene_id_81431
gene_id_81433
gene_id_81442
gene_id_81444
gene_id_81448
gene_id_81459
gene_id_81469
gene_id_81482
gene_id_81486
gene_id_81507
gene_id_81508
gene_id_81538
gene_id_81566
gene_id_81573
gene_id_81580
gene_id_81589
gene_id_81595
gene_id_81612
gene_id_81614
gene_id_81622
gene_id_81636
gene_id_81675	K06920
gene_id_81687
gene_id_81688
gene_id_81695
gene_id_81698	K01265
gene_id_81705
gene_id_81720	K01155
gene_id_81762
gene_id_81774	K14136
gene_id_81775
gene_id_81797
gene_id_81802
gene_id_81821
gene_id_81830
gene_id_81842
gene_id_81845
gene_id_81852
gene_id_81877
gene_id_81879
gene_id_81903
gene_id_81909
gene_id_81936	K05776
gene_id_81937
gene_id_81942
gene_id_81952
gene_id_81972
gene_id_81975
gene_id_81987
gene_id_82015	K06173
gene_id_82021	K07133
gene_id_82031
gene_id_82038
gene_id_82061
gene_id_82107
gene_id_82140
gene_id_82169
gene_id_82176
gene_id_82194
gene_id_82215
gene_id_82218
gene_id_82230	K03797
gene_id_82232
gene_id_82256
gene_id_82281
gene_id_82295
gene_id_82302
gene_id_82308
gene_id_82314
gene_id_82322
gene_id_82347
gene_id_82365	K07273
gene_id_82376
gene_id_82377
gene_id_82408
gene_id_82412
gene_id_82423	K01533
gene_id_82446
gene_id_82460	K00812
gene_id_82461
gene_id_82471	K15923
gene_id_82475
gene_id_82477
gene_id_82487	K00147
gene_id_82492
gene_id_82494	K11068
gene_id_82495	K07407
gene_id_82505
gene_id_82508	K05521
gene_id_82512
gene_id_82515
gene_id_82519
gene_id_82520
gene_id_82521
gene_id_82522
gene_id_82523	K07452
gene_id_82527
gene_id_82529
gene_id_82530	K07452
gene_id_82537	K01284
gene_id_82551
gene_id_82558
gene_id_82572
gene_id_82575
gene_id_82593
gene_id_82599
gene_id_82610	K05795
gene_id_82614
gene_id_82636
gene_id_82645
gene_id_82656
gene_id_82671	K02906
gene_id_82675
gene_id_82680
gene_id_82681
gene_id_82692
gene_id_82694
gene_id_82700
gene_id_82704
gene_id_82737
gene_id_82743
gene_id_82746
gene_id_82747
gene_id_82751
gene_id_82779
gene_id_82787
gene_id_82808
gene_id_82809
gene_id_82815
gene_id_82824	K09157
gene_id_82846
gene_id_82856
gene_id_82859
gene_id_82861
gene_id_82870
gene_id_82878
gene_id_82879
gene_id_82895	K01687
gene_id_82908
gene_id_82942	K00057
gene_id_82947
gene_id_82955
gene_id_82959	K07126
gene_id_82966
gene_id_82970
gene_id_82971
gene_id_82981
gene_id_82984
gene_id_82986
gene_id_82988
gene_id_82996
gene_id_83004
gene_id_83042
gene_id_83043
gene_id_83044
gene_id_83051	K07447
gene_id_83056	K01338
gene_id_83075	K01362
gene_id_83084
gene_id_83086
gene_id_83087
gene_id_83101
gene_id_83108
gene_id_83111
gene_id_83112	K16011
gene_id_83114
gene_id_83119
gene_id_83158
gene_id_83179
gene_id_83189
gene_id_83191
gene_id_83200
gene_id_83202
gene_id_83207
gene_id_83217	K02493
gene_id_83229
gene_id_83233	K01776
gene_id_83235
gene_id_83238
gene_id_83250	K04041
gene_id_83252
gene_id_83263
gene_id_83276
gene_id_83282	K03701
gene_id_83307
gene_id_83308
gene_id_83310
gene_id_83312	K03654
gene_id_83314	K15726
gene_id_83327
gene_id_83331	K03686
gene_id_83333
gene_id_83342
gene_id_83345	K03574
gene_id_83346
gene_id_83350
gene_id_83377
gene_id_83387	K01811
gene_id_83396
gene_id_83400
gene_id_83403	K14441
gene_id_83419	K00979
gene_id_83424
gene_id_83463
gene_id_83468
gene_id_83470
gene_id_83522
gene_id_83528
gene_id_83536	K07133
gene_id_83541
gene_id_83544
gene_id_83561
gene_id_83572	K03977
gene_id_83583
gene_id_83599	K03703
gene_id_83601	K02961
gene_id_83641	K03596
gene_id_83644
gene_id_83647
gene_id_83669
gene_id_83672
gene_id_83675
gene_id_83708
gene_id_83725
gene_id_83726
gene_id_83745	K06158
gene_id_83751
gene_id_83779	K02358
gene_id_83821
gene_id_83834
gene_id_83835	K02483
gene_id_83837
gene_id_83840
gene_id_83842
gene_id_83843
gene_id_83858
gene_id_83862
gene_id_83866
gene_id_83868
gene_id_83870
gene_id_83871
gene_id_83874	K02355
gene_id_83882
gene_id_83886
gene_id_83903
gene_id_83904
gene_id_83905
gene_id_83906
gene_id_83916
gene_id_83917
gene_id_83918
gene_id_83920
gene_id_83930
gene_id_83932
gene_id_83936
gene_id_83941
gene_id_83942
gene_id_83944	K12309
gene_id_83949
gene_id_83958
gene_id_83961
gene_id_83987	K03581
gene_id_83992
gene_id_84006
gene_id_84024
gene_id_84035
gene_id_84041
gene_id_84043
gene_id_84048
gene_id_84070
gene_id_84080
gene_id_84081
gene_id_84088
gene_id_84107	K02622
gene_id_84111
gene_id_84125
gene_id_84129
gene_id_84131
gene_id_84134
gene_id_84143
gene_id_84149
gene_id_84151
gene_id_84157
gene_id_84160
gene_id_84163
gene_id_84164
gene_id_84171
gene_id_84181
gene_id_84183
gene_id_84191
gene_id_84195
gene_id_84208
gene_id_84213
gene_id_84216
gene_id_84221
gene_id_84222
gene_id_84231
gene_id_84236
gene_id_84238
gene_id_84241
gene_id_84247
gene_id_84251	K06518
gene_id_84270
gene_id_84271
gene_id_84277
gene_id_84286
gene_id_84296	K03495
gene_id_84310
gene_id_84311
gene_id_84323
gene_id_84346
gene_id_84347
gene_id_84359
gene_id_84380
gene_id_84389
gene_id_84400
gene_id_84414
gene_id_84486
gene_id_84500
gene_id_84503
gene_id_84504
gene_id_84546	K02954
gene_id_84571
gene_id_84597
gene_id_84608	K03292
gene_id_84622
gene_id_84631
gene_id_84652
gene_id_84664
gene_id_84666
gene_id_84681
gene_id_84702
gene_id_84746
gene_id_84778
gene_id_84798
gene_id_84805
gene_id_84853
gene_id_84860
gene_id_84887
gene_id_84890
gene_id_84924
gene_id_84937
gene_id_84954
gene_id_84981
gene_id_84988
gene_id_85007
gene_id_85012
gene_id_85030
gene_id_85040
gene_id_85052
gene_id_85066
gene_id_85073
gene_id_85079
gene_id_85082
gene_id_85089
gene_id_85095	K01945
gene_id_85100	K01520
gene_id_85105
gene_id_85106
gene_id_85117	K01740
gene_id_85124
gene_id_85165	K15633
gene_id_85179
gene_id_85186
gene_id_85187
gene_id_85188	K01624
gene_id_85192
gene_id_85193
gene_id_85194
gene_id_85198
gene_id_85201
gene_id_85233
gene_id_85234
gene_id_85243
gene_id_85252
gene_id_85260
gene_id_85263
gene_id_85270
gene_id_85288	K01883
gene_id_85293
gene_id_85302
gene_id_85333
gene_id_85335
gene_id_85336
gene_id_85340	K01187
gene_id_85346
gene_id_85347	K06921
gene_id_85352
gene_id_85354	K11367
gene_id_85360
gene_id_85368
gene_id_85369	K07273
gene_id_85380
gene_id_85383	K12573
gene_id_85385
gene_id_85401
gene_id_85402
gene_id_85403
gene_id_85404
gene_id_85405
gene_id_85413	K09015
gene_id_85414	K11717
gene_id_85417
gene_id_85418
gene_id_85421
gene_id_85422
gene_id_85424
gene_id_85425
gene_id_85426
gene_id_85431
gene_id_85432
gene_id_85443
gene_id_85446	K03593
gene_id_85450	K02501
gene_id_85452	K01338
gene_id_85453	K15460
gene_id_85455
gene_id_85457	K03070
gene_id_85461
gene_id_85463
gene_id_85464	K03596
gene_id_85465	K00874
gene_id_85466
gene_id_85470	K04075
gene_id_85473	K00773
gene_id_85476
gene_id_85477	K03654
gene_id_85478	K03654
gene_id_85484
gene_id_85485
gene_id_85486
gene_id_85488	K01462
gene_id_85489	K07447
gene_id_85490
gene_id_85491
gene_id_85492
gene_id_85496	K00290
gene_id_85502
gene_id_85503
gene_id_85507
gene_id_85508
gene_id_85512
gene_id_85513	K00625
gene_id_85519	K00067
gene_id_85521	K01710
gene_id_85523
gene_id_85524
gene_id_85525
gene_id_85526
gene_id_85530
gene_id_85531	K03617
gene_id_85532
gene_id_85533
gene_id_85536	K00912
gene_id_85542
gene_id_85546	K03798
gene_id_85550
gene_id_85555	K15923
gene_id_85558	K03553
gene_id_85563
gene_id_85566	K02899
gene_id_85567	K10742
gene_id_85570
gene_id_85571
gene_id_85572
gene_id_85573	K00849
gene_id_85574	K01785
gene_id_85575	K01785
gene_id_85576
gene_id_85579
gene_id_85581	K03737
gene_id_85585
gene_id_85586
gene_id_85587
gene_id_85591	K00784
gene_id_85593	K00347
gene_id_85595	K03701
gene_id_85596	K03701
gene_id_85599	K13683
gene_id_85601
gene_id_85602
gene_id_85604
gene_id_85611	K01897
gene_id_85612
gene_id_85613	K02836
gene_id_85614	K03046
gene_id_85615	K03046
gene_id_85616
gene_id_85618	K00796
gene_id_85625
gene_id_85626
gene_id_85627	K03555
gene_id_85628
gene_id_85631
gene_id_85632
gene_id_85634	K07085
gene_id_85636
gene_id_85640	K03613
gene_id_85641
gene_id_85643
gene_id_85645
gene_id_85647	K06901
gene_id_85648
gene_id_85650
gene_id_85651
gene_id_85654	K10782
gene_id_85656
gene_id_85657
gene_id_85658
gene_id_85659
gene_id_85660
gene_id_85661
gene_id_85663
gene_id_85664
gene_id_85665
gene_id_85667
gene_id_85670	K01270
gene_id_85672	K02469
gene_id_85673
gene_id_85675
gene_id_85678	K05592
gene_id_85680
gene_id_85682	K01756
gene_id_85684
gene_id_85685
gene_id_85688
gene_id_85696	K00857
gene_id_85697
gene_id_85699
gene_id_85702
gene_id_85703
gene_id_85704	K00941
gene_id_85705
gene_id_85713
gene_id_85714
gene_id_85715
gene_id_85716
gene_id_85718
gene_id_85721
gene_id_85722
gene_id_85724	K03924
gene_id_85725
gene_id_85734
gene_id_85735
gene_id_85736	K00948
gene_id_85737
gene_id_85739	K12573
gene_id_85740	K12573
gene_id_85741
gene_id_85742
gene_id_85743	K12410
gene_id_85746	K04078
gene_id_85748
gene_id_85751	K03046
gene_id_85752
gene_id_85753
gene_id_85754	K02520
gene_id_85755
gene_id_85757
gene_id_85758	K03733
gene_id_85759
gene_id_85760	K07056
gene_id_85762	K11991
gene_id_85763	K06217
gene_id_85765
gene_id_85767
gene_id_85770	K01262
gene_id_85777	K09808
gene_id_85779
gene_id_85780
gene_id_85781
gene_id_85784
gene_id_85785
gene_id_85786
gene_id_85787
gene_id_85788
gene_id_85790	K00566
gene_id_85791	K01104
gene_id_85794
gene_id_85795
gene_id_85797	K01409
gene_id_85799
gene_id_85800	K00790
gene_id_85802
gene_id_85803
gene_id_85804
gene_id_85805
gene_id_85807	K03587
gene_id_85808
gene_id_85809
gene_id_85814
gene_id_85815	K01537
gene_id_85820
gene_id_85824
gene_id_85826
gene_id_85830
gene_id_85831
gene_id_85832
gene_id_85837
gene_id_85839	K01736
gene_id_85841
gene_id_85842
gene_id_85844
gene_id_85845
gene_id_85847	K00930
gene_id_85849
gene_id_85850
gene_id_85853
gene_id_85855	K03147
gene_id_85857	K06167
gene_id_85858
gene_id_85861
gene_id_85865
gene_id_85867	K01209
gene_id_85868	K01209
gene_id_85873
gene_id_85874
gene_id_85875
gene_id_85876
gene_id_85877
gene_id_85878	K02469
gene_id_85879
gene_id_85884	K00262
gene_id_85885	K00262
gene_id_85886
gene_id_85887
gene_id_85889	K10439
gene_id_85892	K01885
gene_id_85893	K02343
gene_id_85894	K02343
gene_id_85897
gene_id_85898
gene_id_85899
gene_id_85901	K01929
gene_id_85903
gene_id_85905
gene_id_85906
gene_id_85909
gene_id_85911	K07085
gene_id_85912	K06177
gene_id_85913
gene_id_85917	K07407
gene_id_85918
gene_id_85920
gene_id_85921
gene_id_85922	K06949
gene_id_85923	K03305
gene_id_85925	K03654
gene_id_85929
gene_id_85930
gene_id_85932
gene_id_85933	K00951
gene_id_85936
gene_id_85940
gene_id_85942
gene_id_85943
gene_id_85946
gene_id_85947
gene_id_85951
gene_id_85954	K01914
gene_id_85961
gene_id_85962
gene_id_85964
gene_id_85965
gene_id_85968	K01885
gene_id_85972	K13963
gene_id_85978	K07568
gene_id_85981
gene_id_85985	K07273
gene_id_85987	K08303
gene_id_85988
gene_id_85993
gene_id_85994	K01873
gene_id_85995
gene_id_85996	K04765
gene_id_86002	K03797
gene_id_86005	K01493
gene_id_86006
gene_id_86009	K02028
gene_id_86011
gene_id_86012	K02823
gene_id_86015
gene_id_86016
gene_id_86017	K06189
gene_id_86020	K03624
gene_id_86023
gene_id_86026
gene_id_86028	K00991
gene_id_86031
gene_id_86032	K01673
gene_id_86035
gene_id_86036	K03979
gene_id_86038
gene_id_86041	K03072
gene_id_86042
gene_id_86045	K02551
gene_id_86046	K02361
gene_id_86049
gene_id_86050
gene_id_86051
gene_id_86053
gene_id_86054	K03531
gene_id_86056
gene_id_86057
gene_id_86058
gene_id_86063	K01270
gene_id_86064
gene_id_86069
gene_id_86071
gene_id_86074
gene_id_86077
gene_id_86078
gene_id_86079
gene_id_86080	K01951
gene_id_86081
gene_id_86082
gene_id_86083	K07102
gene_id_86086
gene_id_86087	K05810
gene_id_86090	K06959
gene_id_86092
gene_id_86095	K01687
gene_id_86097
gene_id_86098	K01703
gene_id_86099
gene_id_86100	K01704
gene_id_86101	K01890
gene_id_86106
gene_id_86114	K01448
gene_id_86116
gene_id_86119	K02838
gene_id_86121
gene_id_86123
gene_id_86124
gene_id_86127
gene_id_86129
gene_id_86130
gene_id_86131
gene_id_86133	K00800
gene_id_86134
gene_id_86135	K02470
gene_id_86137	K07133
gene_id_86138
gene_id_86139
gene_id_86140
gene_id_86141
gene_id_86143
gene_id_86144
gene_id_86146
gene_id_86149
gene_id_86151
gene_id_86153
gene_id_86154
gene_id_86157
gene_id_86159
gene_id_86160
gene_id_86168
gene_id_86169
gene_id_86170	K14385
gene_id_86171
gene_id_86172
gene_id_86174
gene_id_86175	K03308
gene_id_86176	K03685
gene_id_86178	K00928
gene_id_86183
gene_id_86184	K00134
gene_id_86186
gene_id_86189
gene_id_86192	K01881
gene_id_86194
gene_id_86195	K00766
gene_id_86197	K01817
gene_id_86202
gene_id_86203
gene_id_86204
gene_id_86205
gene_id_86213
gene_id_86216
gene_id_86217
gene_id_86224
gene_id_86225
gene_id_86226	K07137
gene_id_86227	K07137
gene_id_86232	K03106
gene_id_86234
gene_id_86235	K00567
gene_id_86237	K02377
gene_id_86238
gene_id_86240	K04077
gene_id_86241	K04077
gene_id_86242
gene_id_86244
gene_id_86245
gene_id_86247
gene_id_86248
gene_id_86249	K03424
gene_id_86252	K03702
gene_id_86254	K05807
gene_id_86258	K01939
gene_id_86260
gene_id_86262
gene_id_86264
gene_id_86267
gene_id_86269
gene_id_86273
gene_id_86274
gene_id_86275
gene_id_86276	K03270
gene_id_86278
gene_id_86282
gene_id_86291
gene_id_86293
gene_id_86294
gene_id_86299
gene_id_86304
gene_id_86305
gene_id_86308
gene_id_86309
gene_id_86311	K03086
gene_id_86312
gene_id_86315
gene_id_86317	K01804
gene_id_86323
gene_id_86324	K07657
gene_id_86325	K02346
gene_id_86333
gene_id_86337	K02982
gene_id_86339	K01874
gene_id_86340
gene_id_86342
gene_id_86344
gene_id_86346
gene_id_86347
gene_id_86349
gene_id_86350
gene_id_86351
gene_id_86353	K01585
gene_id_86354
gene_id_86356
gene_id_86357
gene_id_86358
gene_id_86359	K00645
gene_id_86360
gene_id_86361
gene_id_86362
gene_id_86371	K03549
gene_id_86374
gene_id_86375
gene_id_86377
gene_id_86379	K01056
gene_id_86380	K03070
gene_id_86385	K02548
gene_id_86386
gene_id_86387
gene_id_86390	K01198
gene_id_86392	K02488
gene_id_86395
gene_id_86397	K03655
gene_id_86398	K03655
gene_id_86400
gene_id_86403	K01412
gene_id_86405
gene_id_86408
gene_id_86415
gene_id_86417	K03572
gene_id_86422	K00874
gene_id_86423
gene_id_86425
gene_id_86427
gene_id_86430
gene_id_86431
gene_id_86432
gene_id_86435
gene_id_86439	K07273
gene_id_86443
gene_id_86444	K01934
gene_id_86445
gene_id_86446
gene_id_86451	K01212
gene_id_86453
gene_id_86458
gene_id_86459	K00693
gene_id_86461
gene_id_86463	K15921
gene_id_86465	K03701
gene_id_86468	K03499
gene_id_86469	K06131
gene_id_86471
gene_id_86476
gene_id_86477
gene_id_86480	K03086
gene_id_86481
gene_id_86485
gene_id_86486
gene_id_86488
gene_id_86490
gene_id_86491	K03308
gene_id_86492
gene_id_86493	K03526
gene_id_86495
gene_id_86497
gene_id_86498
gene_id_86501
gene_id_86502	K01972
gene_id_86503
gene_id_86504	K01625
gene_id_86505
gene_id_86509
gene_id_86514
gene_id_86517	K03544
gene_id_86518	K03544
gene_id_86521	K00384
gene_id_86526
gene_id_86529
gene_id_86530
gene_id_86531
gene_id_86532
gene_id_86534
gene_id_86536	K06890
gene_id_86537
gene_id_86538
gene_id_86539
gene_id_86540	K01858
gene_id_86543	K00693
gene_id_86545
gene_id_86546
gene_id_86549
gene_id_86550
gene_id_86553
gene_id_86558
gene_id_86561
gene_id_86563
gene_id_86564
gene_id_86568	K02337
gene_id_86572	K15921
gene_id_86575
gene_id_86576	K03744
gene_id_86577	K00873
gene_id_86578
gene_id_86581	K01685
gene_id_86582
gene_id_86583	K03650
gene_id_86589	K06941
gene_id_86590
gene_id_86592	K00088
gene_id_86593	K00548
gene_id_86594	K03664
gene_id_86597	K00059
gene_id_86602	K00600
gene_id_86603
gene_id_86604
gene_id_86605	K01224
gene_id_86607
gene_id_86609	K09955
gene_id_86610	K09955
gene_id_86611
gene_id_86615
gene_id_86617	K01652
gene_id_86624
gene_id_86625
gene_id_86626
gene_id_86628	K00700
gene_id_86632	K06861
gene_id_86637	K05592
gene_id_86638
gene_id_86642	K02600
gene_id_86643	K00265
gene_id_86644	K01953
gene_id_86646
gene_id_86647
gene_id_86648	K01783
gene_id_86655	K01950
gene_id_86656	K01950
gene_id_86657
gene_id_86659
gene_id_86660
gene_id_86662
gene_id_86663
gene_id_86665
gene_id_86666
gene_id_86667	K03701
gene_id_86669
gene_id_86674
gene_id_86676
gene_id_86677
gene_id_86678
gene_id_86680
gene_id_86682
gene_id_86684
gene_id_86685
gene_id_86686
gene_id_86687	K00789
gene_id_86688	K07133
gene_id_86689
gene_id_86690
gene_id_86692
gene_id_86693	K01955
gene_id_86694
gene_id_86696	K01953
gene_id_86697	K01953
gene_id_86698
gene_id_86699
gene_id_86700	K09157
gene_id_86701
gene_id_86703
gene_id_86704	K03517
gene_id_86706
gene_id_86707	K07133
gene_id_86708	K03168
gene_id_86712
gene_id_86715
gene_id_86718	K02536
gene_id_86722
gene_id_86723
gene_id_86724
gene_id_86726
gene_id_86727
gene_id_86728	K00962
gene_id_86729
gene_id_86735
gene_id_86736
gene_id_86737
gene_id_86742	K02355
gene_id_86745	K00812
gene_id_86747	K01897
gene_id_86750	K14170
gene_id_86751
gene_id_86756	K02429
gene_id_86758
gene_id_86761
gene_id_86762
gene_id_86766	K01620
gene_id_86767	K03703
gene_id_86769
gene_id_86770	K00012
gene_id_86771	K00012
gene_id_86774
gene_id_86778
gene_id_86782
gene_id_86783
gene_id_86785
gene_id_86786
gene_id_86787	K12111
gene_id_86789
gene_id_86792
gene_id_86793	K00820
gene_id_86795
gene_id_86796	K00097
gene_id_86798	K03310
gene_id_86799
gene_id_86803
gene_id_86807
gene_id_86810	K15738
gene_id_86811
gene_id_86814	K03466
gene_id_86815	K03466
gene_id_86816
gene_id_86818
gene_id_86820
gene_id_86821	K15778
gene_id_86822
gene_id_86825
gene_id_86826	K14645
gene_id_86827
gene_id_86828
gene_id_86832	K03427
gene_id_86834
gene_id_86835	K07263
gene_id_86836
gene_id_86837
gene_id_86841
gene_id_86842
gene_id_86844
gene_id_86846
gene_id_86847
gene_id_86848	K03310
gene_id_86849
gene_id_86851
gene_id_86853
gene_id_86855
gene_id_86859
gene_id_86863
gene_id_86864
gene_id_86866
gene_id_86867	K03628
gene_id_86869	K03686
gene_id_86870	K11754
gene_id_86871	K01785
gene_id_86872
gene_id_86873
gene_id_86874	K02115
gene_id_86875
gene_id_86877
gene_id_86879
gene_id_86880
gene_id_86882	K07126
gene_id_86883
gene_id_86887
gene_id_86889	K01776
gene_id_86891
gene_id_86893
gene_id_86903	K03321
gene_id_86907
gene_id_86909
gene_id_86910
gene_id_86911
gene_id_86912
gene_id_86913	K00806
gene_id_86914	K00806
gene_id_86916	K01892
gene_id_86917
gene_id_86919
gene_id_86922	K01572
gene_id_86923	K00266
gene_id_86927
gene_id_86928
gene_id_86930	K01890
gene_id_86933
gene_id_86938
gene_id_86939	K00850
gene_id_86940
gene_id_86941	K02112
gene_id_86942	K15726
gene_id_86947	K03289
gene_id_86948	K03289
gene_id_86952
gene_id_86955
gene_id_86959
gene_id_86962	K01190
gene_id_86965
gene_id_86966
gene_id_86971
gene_id_86972
gene_id_86973	K07139
gene_id_86975
gene_id_86979
gene_id_86980
gene_id_86983
gene_id_86984
gene_id_86987
gene_id_86990
gene_id_86991
gene_id_86992
gene_id_86993
gene_id_86995
gene_id_86997
gene_id_86998
gene_id_87000
gene_id_87001
gene_id_87003	K03495
gene_id_87007	K01928
gene_id_87010	K01243
gene_id_87011
gene_id_87012	K07173
gene_id_87020	K06950
gene_id_87021	K11072
gene_id_87024
gene_id_87028
gene_id_87029
gene_id_87033
gene_id_87038	K01647
gene_id_87039	K01647
gene_id_87046
gene_id_87049	K00265
gene_id_87050
gene_id_87051
gene_id_87057
gene_id_87058
gene_id_87059	K09686
gene_id_87060
gene_id_87062
gene_id_87063	K02341
gene_id_87064
gene_id_87066
gene_id_87067
gene_id_87071	K01814
gene_id_87072	K10439
gene_id_87073
gene_id_87074
gene_id_87075
gene_id_87076
gene_id_87083	K07133
gene_id_87084
gene_id_87090
gene_id_87091	K00791
gene_id_87097	K07037
gene_id_87104
gene_id_87108
gene_id_87110
gene_id_87111
gene_id_87112
gene_id_87113	K03169
gene_id_87119
gene_id_87125
gene_id_87126	K03723
gene_id_87127	K03723
gene_id_87128
gene_id_87132	K03641
gene_id_87134
gene_id_87136	K07636
gene_id_87141
gene_id_87144
gene_id_87145
gene_id_87147
gene_id_87148
gene_id_87158
gene_id_87160	K01119
gene_id_87162	K03426
gene_id_87163
gene_id_87166
gene_id_87168
gene_id_87169
gene_id_87170
gene_id_87171
gene_id_87174
gene_id_87177
gene_id_87178
gene_id_87179
gene_id_87183
gene_id_87185	K09765
gene_id_87191
gene_id_87194
gene_id_87199
gene_id_87200
gene_id_87203
gene_id_87204
gene_id_87205
gene_id_87206	K07636
gene_id_87207	K07636
gene_id_87212	K03086
gene_id_87214
gene_id_87215	K02355
gene_id_87220
gene_id_87221	K02483
gene_id_87222
gene_id_87227
gene_id_87229
gene_id_87231
gene_id_87232
gene_id_87233
gene_id_87237
gene_id_87239
gene_id_87241
gene_id_87243
gene_id_87244
gene_id_87250
gene_id_87254
gene_id_87255
gene_id_87265	K05970
gene_id_87266
gene_id_87269
gene_id_87271
gene_id_87272	K06001
gene_id_87273	K06001
gene_id_87275	K05366
gene_id_87276
gene_id_87281
gene_id_87283	K03498
gene_id_87285	K02342
gene_id_87287	K02338
gene_id_87288	K01740
gene_id_87290	K15255
gene_id_87294
gene_id_87297
gene_id_87301
gene_id_87302
gene_id_87311
gene_id_87313
gene_id_87318
gene_id_87321
gene_id_87323
gene_id_87327
gene_id_87328
gene_id_87329
gene_id_87330
gene_id_87332
gene_id_87333	K16692
gene_id_87334
gene_id_87335	K01876
gene_id_87339
gene_id_87348	K01784
gene_id_87358
gene_id_87362
gene_id_87365	K07259
gene_id_87370
gene_id_87379
gene_id_87381
gene_id_87382	K01649
gene_id_87383
gene_id_87384	K00970
gene_id_87389
gene_id_87390
gene_id_87392	K03324
gene_id_87403
gene_id_87405	K07124
gene_id_87407
gene_id_87415
gene_id_87425	K01714
gene_id_87426
gene_id_87428
gene_id_87429
gene_id_87433	K01627
gene_id_87434	K05515
gene_id_87438
gene_id_87439
gene_id_87448
gene_id_87450	K01838
gene_id_87451
gene_id_87456
gene_id_87457
gene_id_87459
gene_id_87460
gene_id_87461
gene_id_87462
gene_id_87470
gene_id_87471
gene_id_87472
gene_id_87477
gene_id_87478
gene_id_87480	K01415
gene_id_87484
gene_id_87485
gene_id_87486
gene_id_87488	K07679
gene_id_87489
gene_id_87491	K06158
gene_id_87512
gene_id_87514
gene_id_87518
gene_id_87519	K03088
gene_id_87522
gene_id_87526
gene_id_87527
gene_id_87528
gene_id_87537
gene_id_87538
gene_id_87540
gene_id_87546	K02015
gene_id_87558
gene_id_87560
gene_id_87561
gene_id_87564
gene_id_87565	K03043
gene_id_87589
gene_id_87600
gene_id_87603
gene_id_87608
gene_id_87610
gene_id_87612
gene_id_87630
gene_id_87654
gene_id_87677	K05349
gene_id_87680	K06180
gene_id_87697	K04041
gene_id_87772
gene_id_87803
gene_id_87808
gene_id_87813
gene_id_87828
gene_id_87834
gene_id_87857
gene_id_87871
gene_id_87915	K07319
gene_id_87917
gene_id_87918
gene_id_87920
gene_id_87921
gene_id_87922	K03640
gene_id_87923
gene_id_87926	K01921
gene_id_87940
gene_id_87942
gene_id_87946
gene_id_87952
gene_id_87957
gene_id_87958
gene_id_87975	K07277
gene_id_87979	K01610
gene_id_87985	K01212
gene_id_87986	K01212
gene_id_87989
gene_id_87997	K02112
gene_id_87998	K02112
gene_id_87999	K00850
gene_id_88001
gene_id_88003	K01529
gene_id_88005
gene_id_88007	K07106
gene_id_88013
gene_id_88028
gene_id_88029
gene_id_88031
gene_id_88032
gene_id_88033
gene_id_88034
gene_id_88035
gene_id_88036
gene_id_88037
gene_id_88038
gene_id_88039
gene_id_88040
gene_id_88041
gene_id_88042
gene_id_88043
gene_id_88044	K15342
gene_id_88045
gene_id_88046
gene_id_88047
gene_id_88048
gene_id_88049
gene_id_88050
gene_id_88051
gene_id_88052
gene_id_88053
gene_id_88054
gene_id_88057
gene_id_88066	K01787
gene_id_88077	K00683
gene_id_88079
gene_id_88080
gene_id_88082	K07264
gene_id_88083
gene_id_88084
gene_id_88092	K03215
gene_id_88099
gene_id_88100
gene_id_88101
gene_id_88102
gene_id_88106
gene_id_88110	K06921
gene_id_88111
gene_id_88112	K06966
gene_id_88115
gene_id_88118	K03816
gene_id_88132	K01695
gene_id_88137	K03088
gene_id_88140
gene_id_88148
gene_id_88149
gene_id_88155
gene_id_88169
gene_id_88173
gene_id_88177
gene_id_88178
gene_id_88179
gene_id_88184
gene_id_88190	K01872
gene_id_88191	K01872
gene_id_88192	K01872
gene_id_88194
gene_id_88195	K07133
gene_id_88196
gene_id_88197
gene_id_88198	K03737
gene_id_88205
gene_id_88206
gene_id_88208
gene_id_88211
gene_id_88212	K01006
gene_id_88213	K01006
gene_id_88217
gene_id_88218
gene_id_88219
gene_id_88230	K11072
gene_id_88232
gene_id_88236	K01284
gene_id_88237	K01284
gene_id_88241
gene_id_88243
gene_id_88244
gene_id_88245
gene_id_88247	K01811
gene_id_88250
gene_id_88251
gene_id_88253	K01896
gene_id_88256
gene_id_88260
gene_id_88262
gene_id_88264
gene_id_88265
gene_id_88266
gene_id_88269	K07133
gene_id_88272	K13017
gene_id_88273
gene_id_88274	K03606
gene_id_88277	K02823
gene_id_88279
gene_id_88282
gene_id_88283
gene_id_88287
gene_id_88291
gene_id_88292
gene_id_88294	K00257
gene_id_88298
gene_id_88300	K03147
gene_id_88301	K03150
gene_id_88305
gene_id_88308
gene_id_88314
gene_id_88321	K00962
gene_id_88329
gene_id_88330	K00748
gene_id_88331	K01179
gene_id_88344	K01892
gene_id_88348
gene_id_88349
gene_id_88350
gene_id_88352
gene_id_88357	K01089
gene_id_88358
gene_id_88362
gene_id_88364
gene_id_88365
gene_id_88366
gene_id_88367	K07024
gene_id_88369
gene_id_88377	K02337
gene_id_88381
gene_id_88382
gene_id_88388
gene_id_88390
gene_id_88392
gene_id_88393
gene_id_88394
gene_id_88396
gene_id_88397
gene_id_88398
gene_id_88403
gene_id_88409
gene_id_88410
gene_id_88411
gene_id_88413	K07133
gene_id_88414
gene_id_88418	K00600
gene_id_88419
gene_id_88426	K01647
gene_id_88433	K07462
gene_id_88435
gene_id_88436
gene_id_88441	K07444
gene_id_88448	K07705
gene_id_88450
gene_id_88451
gene_id_88454
gene_id_88456
gene_id_88457
gene_id_88461
gene_id_88465
gene_id_88473	K13963
gene_id_88474
gene_id_88475
gene_id_88478
gene_id_88483	K03046
gene_id_88487	K06180
gene_id_88488
gene_id_88491
gene_id_88492
gene_id_88493	K07495
gene_id_88496	K00351
gene_id_88498	K04763
gene_id_88501	K00024
gene_id_88502
gene_id_88509	K03671
gene_id_88514
gene_id_88515
gene_id_88516
gene_id_88518
gene_id_88519
gene_id_88524
gene_id_88526
gene_id_88527
gene_id_88528
gene_id_88529
gene_id_88530
gene_id_88532
gene_id_88533
gene_id_88534
gene_id_88537
gene_id_88540
gene_id_88543
gene_id_88544
gene_id_88545
gene_id_88547
gene_id_88551
gene_id_88552
gene_id_88559
gene_id_88561
gene_id_88567	K02355
gene_id_88568	K01955
gene_id_88569
gene_id_88573
gene_id_88577	K08653
gene_id_88579
gene_id_88592	K00075
gene_id_88609	K02824
gene_id_88611
gene_id_88617	K00703
gene_id_88621	K03657
gene_id_88622	K03657
gene_id_88625
gene_id_88627
gene_id_88639
gene_id_88642
gene_id_88645	K03501
gene_id_88656	K09157
gene_id_88658
gene_id_88659
gene_id_88660
gene_id_88667
gene_id_88668	K07133
gene_id_88669
gene_id_88670
gene_id_88672	K07126
gene_id_88675
gene_id_88679	K01873
gene_id_88681
gene_id_88686	K03664
gene_id_88687	K00548
gene_id_88695
gene_id_88704	K02493
gene_id_88708
gene_id_88709
gene_id_88710
gene_id_88711
gene_id_88712
gene_id_88713
gene_id_88714
gene_id_88715
gene_id_88716
gene_id_88717
gene_id_88718
gene_id_88719	K03791
gene_id_88720
gene_id_88721
gene_id_88722
gene_id_88723
gene_id_88724
gene_id_88726	K00788
gene_id_88728	K00656
gene_id_88736
gene_id_88737
gene_id_88739	K00767
gene_id_88744	K01870
gene_id_88748	K04518
gene_id_88749	K10206
gene_id_88756
gene_id_88760	K03169
gene_id_88761	K01955
gene_id_88772	K02003
gene_id_88773	K04077
gene_id_88774
gene_id_88775	K00971
gene_id_88776	K16011
gene_id_88778
gene_id_88785
gene_id_88787
gene_id_88788	K07568
gene_id_88795	K07533
gene_id_88796
gene_id_88807	K00333
gene_id_88813
gene_id_88815	K15726
gene_id_88816
gene_id_88819
gene_id_88820	K02548
gene_id_88821
gene_id_88825
gene_id_88826
gene_id_88827
gene_id_88843
gene_id_88844
gene_id_88848	K03701
gene_id_88851
gene_id_88859
gene_id_88861	K14155
gene_id_88866
gene_id_88868	K02429
gene_id_88870
gene_id_88879	K01933
gene_id_88883	K02535
gene_id_88886
gene_id_88888
gene_id_88891	K00540
gene_id_88895	K01858
gene_id_88900	K01198
gene_id_88902	K02488
gene_id_88904
gene_id_88907
gene_id_88908
gene_id_88911	K03088
gene_id_88912
gene_id_88913
gene_id_88914
gene_id_88915	K00046
gene_id_88918
gene_id_88920	K01876
gene_id_88921
gene_id_88922
gene_id_88926	K04759
gene_id_88927	K00259
gene_id_88928
gene_id_88930
gene_id_88932	K03310
gene_id_88935
gene_id_88936
gene_id_88947
gene_id_88950
gene_id_88951
gene_id_88954	K01661
gene_id_88965	K01897
gene_id_88966
gene_id_88968	K00878
gene_id_88969	K07126
gene_id_88980	K01624
gene_id_88985
gene_id_88986	K03569
gene_id_88992
gene_id_88994
gene_id_88997
gene_id_89001	K00097
gene_id_89007
gene_id_89009
gene_id_89010
gene_id_89011
gene_id_89012
gene_id_89014
gene_id_89015
gene_id_89017
gene_id_89021
gene_id_89023
gene_id_89024
gene_id_89026	K04043
gene_id_89028	K03553
gene_id_89034	K00857
gene_id_89042	K01362
gene_id_89044
gene_id_89046	K02358
gene_id_89050
gene_id_89061
gene_id_89062	K02230
gene_id_89064	K03839
gene_id_89067
gene_id_89070	K05521
gene_id_89072
gene_id_89075	K00566
gene_id_89076
gene_id_89081	K02508
gene_id_89086
gene_id_89091
gene_id_89093
gene_id_89094
gene_id_89098
gene_id_89099	K00721
gene_id_89103	K02470
gene_id_89105
gene_id_89114
gene_id_89116
gene_id_89119
gene_id_89123
gene_id_89125
gene_id_89126
gene_id_89127
gene_id_89129	K02316
gene_id_89131
gene_id_89138
gene_id_89139	K05810
gene_id_89140	K06194
gene_id_89145	K02990
gene_id_89157	K05591
gene_id_89160	K00058
gene_id_89164
gene_id_89165
gene_id_89167	K03327
gene_id_89171
gene_id_89183	K00134
gene_id_89186	K01951
gene_id_89187	K00966
gene_id_89188	K06958
gene_id_89193
gene_id_89194	K07025
gene_id_89200
gene_id_89204
gene_id_89206	K03701
gene_id_89208
gene_id_89217
gene_id_89218
gene_id_89220
gene_id_89223
gene_id_89224
gene_id_89225
gene_id_89226
gene_id_89230
gene_id_89231
gene_id_89232
gene_id_89233
gene_id_89234
gene_id_89235
gene_id_89236
gene_id_89237
gene_id_89238
gene_id_89239
gene_id_89240
gene_id_89242
gene_id_89243
gene_id_89244
gene_id_89245
gene_id_89246
gene_id_89247
gene_id_89248
gene_id_89249
gene_id_89250
gene_id_89251
gene_id_89252
gene_id_89253
gene_id_89254
gene_id_89255
gene_id_89256	K03424
gene_id_89261
gene_id_89266	K02357
gene_id_89268
gene_id_89276	K02529
gene_id_89277	K07652
gene_id_89286	K07154
gene_id_89293
gene_id_89294
gene_id_89307	K01925
gene_id_89313
gene_id_89316	K00765
gene_id_89328
gene_id_89329
gene_id_89331
gene_id_89335
gene_id_89336
gene_id_89339
gene_id_89346
gene_id_89349
gene_id_89354	K03545
gene_id_89355
gene_id_89357	K03544
gene_id_89358	K03654
gene_id_89362	K03043
gene_id_89364
gene_id_89366	K06217
gene_id_89368	K03455
gene_id_89376
gene_id_89381	K07042
gene_id_89383
gene_id_89384
gene_id_89390	K03526
gene_id_89391
gene_id_89394
gene_id_89395	K01657
gene_id_89398
gene_id_89399
gene_id_89401	K01966
gene_id_89406
gene_id_89407
gene_id_89411
gene_id_89414	K14652
gene_id_89417	K02346
gene_id_89421	K03321
gene_id_89428
gene_id_89436
gene_id_89438	K01417
gene_id_89439
gene_id_89440
gene_id_89442
gene_id_89444
gene_id_89447
gene_id_89460	K03734
gene_id_89471
gene_id_89477
gene_id_89478	K09955
gene_id_89481	K00426
gene_id_89482	K01657
gene_id_89484	K01952
gene_id_89490
gene_id_89492
gene_id_89494	K01662
gene_id_89495
gene_id_89496
gene_id_89497
gene_id_89499	K03284
gene_id_89504	K00761
gene_id_89506	K03324
gene_id_89508	K01338
gene_id_89510	K07029
gene_id_89516
gene_id_89522	K16211
gene_id_89525	K00820
gene_id_89529	K00599
gene_id_89530
gene_id_89533	K02931
gene_id_89534	K02954
gene_id_89537
gene_id_89539
gene_id_89540
gene_id_89541
gene_id_89543
gene_id_89544
gene_id_89545
gene_id_89546
gene_id_89547
gene_id_89553
gene_id_89554
gene_id_89556
gene_id_89558	K15519
gene_id_89567
gene_id_89572	K10782
gene_id_89577
gene_id_89578	K01491
gene_id_89580	K03106
gene_id_89589	K07137
gene_id_89592
gene_id_89593
gene_id_89594	K16692
gene_id_89600
gene_id_89601	K00099
gene_id_89602	K07713
gene_id_89603
gene_id_89604
gene_id_89605	K16087
gene_id_89610
gene_id_89611
gene_id_89612	K01153
gene_id_89613	K03427
gene_id_89614
gene_id_89615
gene_id_89617
gene_id_89618	K01154
gene_id_89623
gene_id_89626
gene_id_89627
gene_id_89633	K02314
gene_id_89634
gene_id_89642	K00059
gene_id_89646
gene_id_89649
gene_id_89654
gene_id_89656
gene_id_89657
gene_id_89661	K06921
gene_id_89667	K01823
gene_id_89670	K01835
gene_id_89672
gene_id_89673
gene_id_89676	K01881
gene_id_89680	K01685
gene_id_89687	K00348
gene_id_89695	K01676
gene_id_89699	K01955
gene_id_89701
gene_id_89704
gene_id_89708
gene_id_89709	K15532
gene_id_89710
gene_id_89713	K02856
gene_id_89714	K01813
gene_id_89715
gene_id_89716
gene_id_89721	K00057
gene_id_89724
gene_id_89735	K01176
gene_id_89736
gene_id_89737
gene_id_89741
gene_id_89742
gene_id_89743
gene_id_89745
gene_id_89748
gene_id_89750	K07566
gene_id_89752	K00971
gene_id_89754	K00290
gene_id_89759
gene_id_89768	K00930
gene_id_89774	K09817
gene_id_89776	K03585
gene_id_89779	K01803
gene_id_89780	K01803
gene_id_89782
gene_id_89783	K05970
gene_id_89784	K01195
gene_id_89785	K02855
gene_id_89786
gene_id_89787
gene_id_89788
gene_id_89789
gene_id_89790
gene_id_89791
gene_id_89792
gene_id_89793
gene_id_89794
gene_id_89795
gene_id_89796
gene_id_89798
gene_id_89801
gene_id_89802	K01176
gene_id_89803
gene_id_89804
gene_id_89805
gene_id_89807
gene_id_89812	K00528
gene_id_89816	K03686
gene_id_89821
gene_id_89823	K09607
gene_id_89825
gene_id_89827
gene_id_89829
gene_id_89830
gene_id_89840
gene_id_89841
gene_id_89843
gene_id_89846	K07085
gene_id_89853	K08191
gene_id_89856	K08303
gene_id_89861	K00693
gene_id_89865
gene_id_89868	K00177
gene_id_89874
gene_id_89876
gene_id_89877
gene_id_89878
gene_id_89879
gene_id_89883
gene_id_89886	K07386
gene_id_89887
gene_id_89888	K06158
gene_id_89895	K15633
gene_id_89896	K15633
gene_id_89908
gene_id_89913	K04079
gene_id_89925
gene_id_89933
gene_id_89942	K02564
gene_id_89944	K02519
gene_id_89945	K02519
gene_id_89946	K03695
gene_id_89948	K00257
gene_id_89951
gene_id_89962
gene_id_89963
gene_id_89971
gene_id_89976
gene_id_89979
gene_id_89990	K00602
gene_id_89993
gene_id_90005
gene_id_90006	K07497
gene_id_90008
gene_id_90028	K03495
gene_id_90039	K03531
gene_id_90040
gene_id_90041
gene_id_90044	K00265
gene_id_90049	K07005
gene_id_90050
gene_id_90051	K02470
gene_id_90065	K11921
gene_id_90066
gene_id_90067
gene_id_90069
gene_id_90070
gene_id_90084
gene_id_90091	K06374
gene_id_90095
gene_id_90096
gene_id_90097
gene_id_90098
gene_id_90099
gene_id_90100
gene_id_90101
gene_id_90109
gene_id_90112
gene_id_90118	K03496
gene_id_90119
gene_id_90123
gene_id_90127	K01533
gene_id_90136
gene_id_90137	K16089
gene_id_90143	K01362
gene_id_90149	K14379
gene_id_90150
gene_id_90152	K01489
gene_id_90155
gene_id_90172
gene_id_90176	K01179
gene_id_90180
gene_id_90181
gene_id_90182
gene_id_90183
gene_id_90193
gene_id_90198	K01754
gene_id_90202	K06921
gene_id_90203	K02445
gene_id_90204
gene_id_90208
gene_id_90211	K03654
gene_id_90230
gene_id_90234
gene_id_90236
gene_id_90239
gene_id_90241	K07154
gene_id_90248
gene_id_90257
gene_id_90269
gene_id_90271
gene_id_90278	K05794
gene_id_90279
gene_id_90300	K00789
gene_id_90304
gene_id_90305
gene_id_90307
gene_id_90309
gene_id_90311
gene_id_90314
gene_id_90315
gene_id_90316	K03527
gene_id_90318
gene_id_90320	K01201
gene_id_90325
gene_id_90331	K01897
gene_id_90337	K04567
gene_id_90350
gene_id_90356
gene_id_90359
gene_id_90360	K01956
gene_id_90367
gene_id_90368
gene_id_90407
gene_id_90416	K10206
gene_id_90420
gene_id_90459
gene_id_90479
gene_id_90487
gene_id_90499
gene_id_90503	K00099
gene_id_90519
gene_id_90549
gene_id_90558	K00031
gene_id_90577	K00351
gene_id_90637	K03924
gene_id_90648
gene_id_90658
gene_id_90663	K15923
gene_id_90665	K07458
gene_id_90679	K00145
gene_id_90680
gene_id_90682
gene_id_90692	K00147
gene_id_90710
gene_id_90711
gene_id_90717	K03320
gene_id_90724
gene_id_90725	K07107
gene_id_90739
gene_id_90749
gene_id_90751
gene_id_90771	K13283
gene_id_90781
gene_id_90850
gene_id_90853
gene_id_90855
gene_id_90888	K01537
gene_id_90894
gene_id_90907
gene_id_90913
gene_id_90917	K05349
gene_id_90920	K01676
gene_id_90934
gene_id_90939
gene_id_90940	K06966
gene_id_90941
gene_id_90952
gene_id_90965
gene_id_90971
gene_id_90973
gene_id_90983
gene_id_90984
gene_id_90989
gene_id_91001
gene_id_91006
gene_id_91009	K00745
gene_id_91010	K13683
gene_id_91011
gene_id_91012	K01854
gene_id_91013
gene_id_91014
gene_id_91015
gene_id_91016
gene_id_91017
gene_id_91018
gene_id_91019
gene_id_91024	K07173
gene_id_91026
gene_id_91027
gene_id_91029
gene_id_91030
gene_id_91031	K02508
gene_id_91033	K11749
gene_id_91034	K01417
gene_id_91037	K03655
gene_id_91038
gene_id_91043	K03287
gene_id_91045	K09686
gene_id_91046	K09686
gene_id_91050	K00847
gene_id_91051
gene_id_91054
gene_id_91055
gene_id_91059
gene_id_91067
gene_id_91069	K03797
gene_id_91072	K01060
gene_id_91075
gene_id_91079	K12264
gene_id_91091	K03502
gene_id_91092	K03885
gene_id_91096	K07170
gene_id_91100	K01673
gene_id_91108	K03524
gene_id_91110
gene_id_91118
gene_id_91122	K02519
gene_id_91125	K06877
gene_id_91126
gene_id_91127
gene_id_91128
gene_id_91129
gene_id_91130
gene_id_91131
gene_id_91134	K03303
gene_id_91136
gene_id_91144
gene_id_91145
gene_id_91146
gene_id_91148	K03550
gene_id_91149
gene_id_91155	K00133
gene_id_91156	K03924
gene_id_91157
gene_id_91159
gene_id_91160	K05794
gene_id_91161
gene_id_91163	K00175
gene_id_91169
gene_id_91170
gene_id_91174
gene_id_91177	K01756
gene_id_91184	K00088
gene_id_91194
gene_id_91195
gene_id_91197	K07124
gene_id_91199
gene_id_91201	K01184
gene_id_91204
gene_id_91206	K01420
gene_id_91210	K00134
gene_id_91213	K01951
gene_id_91217	K04077
gene_id_91220
gene_id_91221
gene_id_91222
gene_id_91223
gene_id_91224
gene_id_91227
gene_id_91228
gene_id_91230
gene_id_91231
gene_id_91234
gene_id_91235	K16692
gene_id_91236
gene_id_91239	K02111
gene_id_91241
gene_id_91244
gene_id_91250
gene_id_91256
gene_id_91257	K00948
gene_id_91258	K00688
gene_id_91263	K03555
gene_id_91265	K06942
gene_id_91266	K14623
gene_id_91268	K11367
gene_id_91269
gene_id_91270
gene_id_91272
gene_id_91273
gene_id_91280	K00760
gene_id_91285
gene_id_91286
gene_id_91293
gene_id_91296
gene_id_91297	K15778
gene_id_91301	K03665
gene_id_91302
gene_id_91303
gene_id_91306	K00351
gene_id_91308	K00349
gene_id_91317
gene_id_91319	K01126
gene_id_91321
gene_id_91329	K02911
gene_id_91330
gene_id_91331	K07709
gene_id_91332
gene_id_91334
gene_id_91348	K02536
gene_id_91353
gene_id_91355
gene_id_91372
gene_id_91374
gene_id_91375
gene_id_91376
gene_id_91379
gene_id_91387
gene_id_91393
gene_id_91394
gene_id_91396	K09760
gene_id_91399
gene_id_91402
gene_id_91403
gene_id_91417	K00821
gene_id_91420
gene_id_91422
gene_id_91424	K00286
gene_id_91425
gene_id_91441
gene_id_91444	K03811
gene_id_91454	K02775
gene_id_91459
gene_id_91460
gene_id_91462
gene_id_91463
gene_id_91470	K07651
gene_id_91476
gene_id_91478	K07636
gene_id_91481	K00031
gene_id_91483	K01952
gene_id_91487
gene_id_91490	K03530
gene_id_91491
gene_id_91493	K00873
gene_id_91496	K00764
gene_id_91497
gene_id_91504
gene_id_91510	K06180
gene_id_91515
gene_id_91524
gene_id_91526
gene_id_91528
gene_id_91533	K01838
gene_id_91540
gene_id_91542	K01414
gene_id_91543	K01493
gene_id_91544
gene_id_91546
gene_id_91547
gene_id_91548	K03169
gene_id_91549
gene_id_91550
gene_id_91551
gene_id_91552
gene_id_91553
gene_id_91554
gene_id_91555
gene_id_91556
gene_id_91561
gene_id_91564	K01889
gene_id_91579
gene_id_91581	K03590
gene_id_91584	K02563
gene_id_91591	K03438
gene_id_91595
gene_id_91597	K02601
gene_id_91598	K02358
gene_id_91602	K03596
gene_id_91604
gene_id_91605	K01890
gene_id_91608	K00610
gene_id_91611
gene_id_91613	K02926
gene_id_91619	K02878
gene_id_91634	K01006
gene_id_91636	K01880
gene_id_91637	K01880
gene_id_91661
gene_id_91665
gene_id_91668
gene_id_91669
gene_id_91677	K07456
gene_id_91683
gene_id_91688	K04773
gene_id_91690
gene_id_91691	K02946
gene_id_91692	K02355
gene_id_91696	K03695
gene_id_91697	K03695
gene_id_91703
gene_id_91704
gene_id_91706	K00290
gene_id_91708
gene_id_91713	K02343
gene_id_91714	K07452
gene_id_91716	K15726
gene_id_91718
gene_id_91720
gene_id_91721
gene_id_91723
gene_id_91724	K00683
gene_id_91726	K03718
gene_id_91741
gene_id_91742	K12987
gene_id_91746
gene_id_91749	K07133
gene_id_91750
gene_id_91751
gene_id_91752
gene_id_91753
gene_id_91755	K07133
gene_id_91760
gene_id_91761
gene_id_91762
gene_id_91763
gene_id_91764	K03100
gene_id_91766
gene_id_91773	K07075
gene_id_91774
gene_id_91776
gene_id_91777
gene_id_91782
gene_id_91784	K00014
gene_id_91791	K03773
gene_id_91793
gene_id_91798
gene_id_91804	K00705
gene_id_91805
gene_id_91810
gene_id_91817	K06997
gene_id_91819	K00812
gene_id_91820	K09808
gene_id_91821	K01897
gene_id_91824	K01588
gene_id_91826	K03092
gene_id_91827
gene_id_91829
gene_id_91830	K08303
gene_id_91847
gene_id_91850
gene_id_91859
gene_id_91865
gene_id_91869
gene_id_91870	K03631
gene_id_91872	K09013
gene_id_91873	K09015
gene_id_91875	K03470
gene_id_91876
gene_id_91879	K03624
gene_id_91881
gene_id_91891
gene_id_91892	K05349
gene_id_91893
gene_id_91894
gene_id_91895
gene_id_91897	K01811
gene_id_91900
gene_id_91901
gene_id_91923
gene_id_91928	K00951
gene_id_91929	K01139
gene_id_91931
gene_id_91938
gene_id_91939
gene_id_91940
gene_id_91941
gene_id_91942
gene_id_91943
gene_id_91944	K16150
gene_id_91945	K07011
gene_id_91946
gene_id_91947
gene_id_91949	K02939
gene_id_91955	K02355
gene_id_91963
gene_id_91971	K03286
gene_id_91973
gene_id_91975	K03106
gene_id_91977	K00266
gene_id_91978
gene_id_91979
gene_id_91980
gene_id_91985
gene_id_91986
gene_id_91987
gene_id_91996	K00700
gene_id_91998	K02004
gene_id_92003
gene_id_92004	K00147
gene_id_92008
gene_id_92013
gene_id_92018	K00745
gene_id_92024	K00625
gene_id_92030	K06215
gene_id_92031
gene_id_92032
gene_id_92033
gene_id_92036
gene_id_92038	K03324
gene_id_92039	K01209
gene_id_92048
gene_id_92049
gene_id_92055
gene_id_92059
gene_id_92060
gene_id_92061
gene_id_92067
gene_id_92071
gene_id_92073
gene_id_92075
gene_id_92076
gene_id_92079
gene_id_92081
gene_id_92082
gene_id_92083
gene_id_92084
gene_id_92086	K04773
gene_id_92088
gene_id_92089	K02316
gene_id_92093
gene_id_92097	K01784
gene_id_92101
gene_id_92104
gene_id_92111	K03641
gene_id_92112
gene_id_92114
gene_id_92115
gene_id_92117
gene_id_92118
gene_id_92119	K11540
gene_id_92120	K03169
gene_id_92123	K03088
gene_id_92132
gene_id_92135
gene_id_92136
gene_id_92137
gene_id_92139
gene_id_92141
gene_id_92142
gene_id_92145
gene_id_92146
gene_id_92148
gene_id_92157	K03570
gene_id_92160	K05837
gene_id_92171
gene_id_92175	K11754
gene_id_92182	K04079
gene_id_92194
gene_id_92201	K02836
gene_id_92211
gene_id_92212	K02316
gene_id_92213
gene_id_92214	K01803
gene_id_92216	K00974
gene_id_92239
gene_id_92240
gene_id_92242
gene_id_92243	K01060
gene_id_92244	K01218
gene_id_92251	K00331
gene_id_92252	K13378
gene_id_92253	K00337
gene_id_92256	K05576
gene_id_92268
gene_id_92273	K02520
gene_id_92275
gene_id_92276
gene_id_92278	K02029
gene_id_92281	K12524
gene_id_92286	K02016
gene_id_92289
gene_id_92290
gene_id_92291
gene_id_92293
gene_id_92295
gene_id_92300
gene_id_92302	K01892
gene_id_92310
gene_id_92315
gene_id_92321
gene_id_92330	K01881
gene_id_92333	K03657
gene_id_92339	K03546
gene_id_92344	K01624
gene_id_92346	K02429
gene_id_92347
gene_id_92348	K03642
gene_id_92349
gene_id_92363	K08223
gene_id_92364	K00567
gene_id_92374	K00891
gene_id_92376
gene_id_92381	K03775
gene_id_92386	K01270
gene_id_92387	K16345
gene_id_92389
gene_id_92390
gene_id_92391	K07658
gene_id_92392	K05521
gene_id_92393	K05521
gene_id_92394	K01095
gene_id_92397
gene_id_92399
gene_id_92402
gene_id_92405
gene_id_92406
gene_id_92407
gene_id_92408
gene_id_92411
gene_id_92413
gene_id_92415
gene_id_92416
gene_id_92417
gene_id_92418
gene_id_92422	K01785
gene_id_92434	K01198
gene_id_92443	K00831
gene_id_92457
gene_id_92458
gene_id_92459
gene_id_92460
gene_id_92461
gene_id_92463
gene_id_92464
gene_id_92470	K07085
gene_id_92475	K01487
gene_id_92482	K11070
gene_id_92484	K03581
gene_id_92492
gene_id_92493
gene_id_92498	K01153
gene_id_92506	K01338
gene_id_92515
gene_id_92520	K02871
gene_id_92521	K01915
gene_id_92522
gene_id_92524	K03741
gene_id_92525	K07089
gene_id_92526
gene_id_92527
gene_id_92533	K07025
gene_id_92535	K01953
gene_id_92536	K01953
gene_id_92538	K00266
gene_id_92539
gene_id_92552	K02003
gene_id_92553
gene_id_92555
gene_id_92556
gene_id_92558
gene_id_92559
gene_id_92571	K07712
gene_id_92572
gene_id_92573
gene_id_92576	K02428
gene_id_92579
gene_id_92580
gene_id_92581
gene_id_92586	K03517
gene_id_92587
gene_id_92588
gene_id_92590
gene_id_92592
gene_id_92593
gene_id_92597
gene_id_92598
gene_id_92600
gene_id_92602	K02851
gene_id_92603
gene_id_92604
gene_id_92605
gene_id_92610	K00919
gene_id_92613	K01870
gene_id_92616	K03787
gene_id_92617	K03496
gene_id_92621
gene_id_92624
gene_id_92634
gene_id_92639	K05366
gene_id_92640
gene_id_92645
gene_id_92653
gene_id_92660
gene_id_92661	K03613
gene_id_92665	K03549
gene_id_92668
gene_id_92669
gene_id_92671
gene_id_92672
gene_id_92673
gene_id_92677	K02687
gene_id_92681	K02864
gene_id_92683
gene_id_92686
gene_id_92687
gene_id_92695	K06381
gene_id_92697
gene_id_92706
gene_id_92712	K01658
gene_id_92713	K01657
gene_id_92720	K01783
gene_id_92733	K06158
gene_id_92739
gene_id_92746	K00606
gene_id_92757
gene_id_92758
gene_id_92760
gene_id_92761
gene_id_92772	K00854
gene_id_92777
gene_id_92782
gene_id_92788
gene_id_92790
gene_id_92791
gene_id_92793
gene_id_92794
gene_id_92795
gene_id_92796
gene_id_92797
gene_id_92798	K01534
gene_id_92800	K03307
gene_id_92801	K07386
gene_id_92805
gene_id_92806
gene_id_92808
gene_id_92809
gene_id_92811
gene_id_92812	K01755
gene_id_92813
gene_id_92819
gene_id_92820
gene_id_92821	K00208
gene_id_92822
gene_id_92835	K00599
gene_id_92843	K05801
gene_id_92845	K00012
gene_id_92846
gene_id_92847
gene_id_92850	K11752
gene_id_92857	K01937
gene_id_92861
gene_id_92863	K01259
gene_id_92886
gene_id_92904
gene_id_92913
gene_id_92919
gene_id_92921	K03070
gene_id_92922	K04759
gene_id_92925
gene_id_92926
gene_id_92927
gene_id_92928	K00558
gene_id_92929
gene_id_92931
gene_id_92932
gene_id_92933
gene_id_92934
gene_id_92936
gene_id_92937
gene_id_92939
gene_id_92942	K09125
gene_id_92943	K09457
gene_id_92950
gene_id_92951
gene_id_92952
gene_id_92953	K01914
gene_id_92954
gene_id_92955
gene_id_92956
gene_id_92959
gene_id_92960
gene_id_92961
gene_id_92969
gene_id_92971
gene_id_92973
gene_id_92974
gene_id_92975
gene_id_92990
gene_id_93001	K01137
gene_id_93002
gene_id_93004
gene_id_93006
gene_id_93007
gene_id_93008
gene_id_93009	K04761
gene_id_93011	K07148
gene_id_93012	K07025
gene_id_93013
gene_id_93020
gene_id_93021
gene_id_93022
gene_id_93023
gene_id_93024
gene_id_93025
gene_id_93026
gene_id_93032
gene_id_93033
gene_id_93041
gene_id_93047
gene_id_93051	K04763
gene_id_93055
gene_id_93057	K07085
gene_id_93079
gene_id_93087	K07636
gene_id_93088
gene_id_93100	K02501
gene_id_93102	K02500
gene_id_93103	K11755
gene_id_93104	K09812
gene_id_93107
gene_id_93108	K15923
gene_id_93109
gene_id_93124	K03437
gene_id_93129
gene_id_93132
gene_id_93133
gene_id_93134
gene_id_93135
gene_id_93137
gene_id_93140	K01627
gene_id_93141	K03442
gene_id_93145
gene_id_93147
gene_id_93153
gene_id_93156
gene_id_93157
gene_id_93159
gene_id_93162
gene_id_93169
gene_id_93184	K07240
gene_id_93193
gene_id_93195	K02855
gene_id_93196	K01190
gene_id_93197
gene_id_93200
gene_id_93206
gene_id_93208	K03284
gene_id_93212
gene_id_93216	K07058
gene_id_93218
gene_id_93220
gene_id_93222
gene_id_93223
gene_id_93224
gene_id_93225
gene_id_93226
gene_id_93228	K03530
gene_id_93238	K03628
gene_id_93244
gene_id_93245	K06921
gene_id_93246
gene_id_93248
gene_id_93249
gene_id_93250
gene_id_93253
gene_id_93255	K03579
gene_id_93270
gene_id_93272
gene_id_93280
gene_id_93285
gene_id_93308
gene_id_93322	K01006
gene_id_93323
gene_id_93329	K08681
gene_id_93334
gene_id_93337	K01955
gene_id_93340
gene_id_93367
gene_id_93378	K02963
gene_id_93384
gene_id_93428
gene_id_93434	K01778
gene_id_93437
gene_id_93443
gene_id_93465	K03496
gene_id_93488
gene_id_93489
gene_id_93496
gene_id_93507	K00548
gene_id_93517
gene_id_93522	K01529
