# Supplementary material for: Expansion of intestinal Prevotella copri correlates with enhanced susceptibility to arthritis
Source: eLife. 2013 Nov 5;2:e01202. doi: 10.7554/eLife.01202 (PMC3816614; doi:10.7554/eLife.01202)
Supplement: Figure 3—source data 1. — DOI: http://dx.doi.org/10.7554/eLife.01202.015 [file elife01202s005.zip › Figure_3/Panel_C/orfs.derep_id97.uc]

S	0	216	*	*	*	*	*	gene_id_89339	*
H	0	216	100.0	.	0	0	=	gene_id_19759	gene_id_89339
H	0	216	100.0	.	0	0	=	gene_id_64266	gene_id_89339
H	0	216	100.0	.	0	0	=	gene_id_13700	gene_id_89339
H	0	216	100.0	.	0	0	=	gene_id_82250	gene_id_89339
H	0	216	100.0	.	0	0	=	gene_id_42179	gene_id_89339
H	0	216	100.0	.	0	0	=	gene_id_69537	gene_id_89339
H	0	216	100.0	.	0	0	=	gene_id_47970	gene_id_89339
H	0	216	100.0	.	0	0	=	gene_id_73787	gene_id_89339
H	0	216	100.0	.	0	0	=	gene_id_79182	gene_id_89339
H	0	216	100.0	.	0	0	=	gene_id_5265	gene_id_89339
H	0	216	100.0	.	0	0	=	gene_id_49670	gene_id_89339
H	0	216	100.0	.	0	0	=	gene_id_89189	gene_id_89339
H	0	216	100.0	.	0	0	=	gene_id_59118	gene_id_89339
H	0	216	100.0	.	0	0	=	gene_id_51136	gene_id_89339
H	0	216	100.0	.	0	0	=	gene_id_910	gene_id_89339
H	0	216	100.0	.	0	0	=	gene_id_31006	gene_id_89339
H	0	216	100.0	.	0	0	=	gene_id_76635	gene_id_89339
H	0	216	100.0	.	0	0	=	gene_id_12524	gene_id_89339
H	0	216	100.0	.	0	0	=	gene_id_28384	gene_id_89339
H	0	216	100.0	.	0	0	=	gene_id_8354	gene_id_89339
H	0	216	100.0	.	0	0	=	gene_id_57678	gene_id_89339
H	0	216	100.0	.	0	0	=	gene_id_45520	gene_id_89339
H	0	216	100.0	.	0	0	=	gene_id_54757	gene_id_89339
H	0	216	100.0	.	0	0	=	gene_id_32991	gene_id_89339
H	0	216	100.0	.	0	0	=	gene_id_16898	gene_id_89339
S	1	213	*	*	*	*	*	gene_id_19939	*
H	1	213	100.0	.	0	0	=	gene_id_6977	gene_id_19939
H	1	213	100.0	.	0	0	=	gene_id_14055	gene_id_19939
H	1	213	100.0	.	0	0	=	gene_id_91570	gene_id_19939
H	1	213	100.0	.	0	0	=	gene_id_88587	gene_id_19939
H	1	213	100.0	.	0	0	=	gene_id_28169	gene_id_19939
H	1	213	100.0	.	0	0	=	gene_id_29654	gene_id_19939
H	1	213	100.0	.	0	0	=	gene_id_49978	gene_id_19939
H	1	213	100.0	.	0	0	=	gene_id_31977	gene_id_19939
H	1	213	100.0	.	0	0	=	gene_id_47539	gene_id_19939
H	1	213	100.0	.	0	0	=	gene_id_61810	gene_id_19939
H	1	213	100.0	.	0	0	=	gene_id_16292	gene_id_19939
H	1	213	100.0	.	0	0	=	gene_id_69140	gene_id_19939
H	1	213	100.0	.	0	0	=	gene_id_36207	gene_id_19939
H	1	147	100.0	.	0	0	=	gene_id_53370	gene_id_19939
H	1	129	100.0	.	0	0	=	gene_id_40738	gene_id_19939
S	2	273	*	*	*	*	*	gene_id_9282	*
H	2	273	100.0	.	0	0	=	gene_id_17479	gene_id_9282
H	2	273	100.0	.	0	0	=	gene_id_47680	gene_id_9282
H	2	273	100.0	.	0	0	=	gene_id_77271	gene_id_9282
H	2	273	100.0	.	0	0	=	gene_id_38709	gene_id_9282
H	2	273	100.0	.	0	0	=	gene_id_71216	gene_id_9282
H	2	273	100.0	.	0	0	=	gene_id_67998	gene_id_9282
H	2	273	100.0	.	0	0	=	gene_id_20332	gene_id_9282
H	2	273	100.0	.	0	0	=	gene_id_31256	gene_id_9282
H	2	273	100.0	.	0	0	=	gene_id_88655	gene_id_9282
H	2	273	100.0	.	0	0	=	gene_id_34704	gene_id_9282
H	2	273	100.0	.	0	0	=	gene_id_91990	gene_id_9282
H	2	252	100.0	.	0	0	=	gene_id_34317	gene_id_9282
H	2	246	100.0	.	0	0	=	gene_id_44909	gene_id_9282
S	3	444	*	*	*	*	*	gene_id_12569	*
H	3	444	100.0	.	0	0	=	gene_id_17255	gene_id_12569
H	3	444	100.0	.	0	0	=	gene_id_10583	gene_id_12569
H	3	444	100.0	.	0	0	=	gene_id_91335	gene_id_12569
H	3	444	100.0	.	0	0	=	gene_id_90925	gene_id_12569
H	3	444	100.0	.	0	0	=	gene_id_2506	gene_id_12569
H	3	444	100.0	.	0	0	=	gene_id_20049	gene_id_12569
H	3	444	100.0	.	0	0	=	gene_id_24233	gene_id_12569
H	3	444	100.0	.	0	0	=	gene_id_6879	gene_id_12569
H	3	336	100.0	.	0	0	=	gene_id_67309	gene_id_12569
H	3	108	100.0	.	0	0	=	gene_id_51398	gene_id_12569
H	3	108	100.0	.	0	0	=	gene_id_38835	gene_id_12569
H	3	102	100.0	.	0	0	=	gene_id_15623	gene_id_12569
S	4	1524	*	*	*	*	*	gene_id_91826	*
H	4	1524	100.0	.	0	0	=	gene_id_7144	gene_id_91826
H	4	1524	100.0	.	0	0	=	gene_id_19486	gene_id_91826
H	4	1524	100.0	.	0	0	=	gene_id_9123	gene_id_91826
H	4	570	100.0	.	0	0	=	gene_id_73946	gene_id_91826
H	4	444	100.0	.	0	0	=	gene_id_47697	gene_id_91826
H	4	261	100.0	.	0	0	=	gene_id_38009	gene_id_91826
H	4	225	100.0	.	0	0	=	gene_id_81711	gene_id_91826
H	4	180	100.0	.	0	0	=	gene_id_55832	gene_id_91826
H	4	177	100.0	.	0	0	=	gene_id_84049	gene_id_91826
H	4	174	100.0	.	0	0	=	gene_id_71871	gene_id_91826
H	4	156	100.0	.	0	0	=	gene_id_31511	gene_id_91826
H	4	150	100.0	.	0	0	=	gene_id_15927	gene_id_91826
S	5	276	*	*	*	*	*	gene_id_71739	*
H	5	276	100.0	.	0	0	=	gene_id_9082	gene_id_71739
H	5	276	100.0	.	0	0	=	gene_id_88917	gene_id_71739
H	5	276	100.0	.	0	0	=	gene_id_26493	gene_id_71739
H	5	276	100.0	.	0	0	=	gene_id_92826	gene_id_71739
H	5	276	100.0	.	0	0	=	gene_id_34884	gene_id_71739
H	5	276	100.0	.	0	0	=	gene_id_16420	gene_id_71739
H	5	276	100.0	.	0	0	=	gene_id_62385	gene_id_71739
H	5	276	100.0	.	0	0	=	gene_id_15508	gene_id_71739
H	5	276	100.0	.	0	0	=	gene_id_48303	gene_id_71739
H	5	276	100.0	.	0	0	=	gene_id_44921	gene_id_71739
H	5	276	100.0	.	0	0	=	gene_id_6167	gene_id_71739
H	5	219	100.0	.	0	0	=	gene_id_48761	gene_id_71739
S	6	219	*	*	*	*	*	gene_id_71746	*
H	6	219	100.0	.	0	0	=	gene_id_91632	gene_id_71746
H	6	219	100.0	.	0	0	=	gene_id_32621	gene_id_71746
H	6	219	100.0	.	0	0	=	gene_id_8869	gene_id_71746
H	6	219	100.0	.	0	0	=	gene_id_48324	gene_id_71746
H	6	219	100.0	.	0	0	=	gene_id_34613	gene_id_71746
H	6	219	100.0	.	0	0	=	gene_id_85321	gene_id_71746
H	6	219	100.0	.	0	0	=	gene_id_12923	gene_id_71746
H	6	219	100.0	.	0	0	=	gene_id_19211	gene_id_71746
H	6	189	100.0	.	0	0	=	gene_id_79528	gene_id_71746
H	6	129	100.0	.	0	0	=	gene_id_15526	gene_id_71746
H	6	120	100.0	.	0	0	=	gene_id_76495	gene_id_71746
H	6	114	100.0	.	0	0	=	gene_id_44269	gene_id_71746
S	7	498	*	*	*	*	*	gene_id_17636	*
H	7	498	100.0	.	0	0	=	gene_id_30736	gene_id_17636
H	7	498	100.0	.	0	0	=	gene_id_51182	gene_id_17636
H	7	498	100.0	.	0	0	=	gene_id_28086	gene_id_17636
H	7	498	100.0	.	0	0	=	gene_id_71481	gene_id_17636
H	7	498	100.0	.	0	0	=	gene_id_88988	gene_id_17636
H	7	408	100.0	.	0	0	=	gene_id_59427	gene_id_17636
H	7	387	100.0	.	0	0	=	gene_id_3594	gene_id_17636
H	7	342	100.0	.	0	0	=	gene_id_38213	gene_id_17636
H	7	342	100.0	.	0	0	=	gene_id_61802	gene_id_17636
H	7	315	100.0	.	0	0	=	gene_id_85365	gene_id_17636
H	7	294	100.0	.	0	0	=	gene_id_80368	gene_id_17636
H	7	225	100.0	.	0	0	=	gene_id_46203	gene_id_17636
S	8	1464	*	*	*	*	*	gene_id_19594	*
H	8	378	100.0	.	0	0	=	gene_id_79656	gene_id_19594
H	8	375	100.0	.	0	0	=	gene_id_28575	gene_id_19594
H	8	375	100.0	.	0	0	=	gene_id_76409	gene_id_19594
H	8	342	100.0	.	0	0	=	gene_id_46942	gene_id_19594
H	8	318	100.0	.	0	0	=	gene_id_80784	gene_id_19594
H	8	264	100.0	.	0	0	=	gene_id_42824	gene_id_19594
H	8	243	100.0	.	0	0	=	gene_id_59048	gene_id_19594
H	8	228	100.0	.	0	0	=	gene_id_74126	gene_id_19594
H	8	198	100.0	.	0	0	=	gene_id_15261	gene_id_19594
H	8	198	100.0	.	0	0	=	gene_id_51654	gene_id_19594
H	8	183	100.0	.	0	0	=	gene_id_57666	gene_id_19594
S	9	285	*	*	*	*	*	gene_id_91490	*
H	9	285	100.0	.	0	0	=	gene_id_19447	gene_id_91490
H	9	285	100.0	.	0	0	=	gene_id_58401	gene_id_91490
H	9	285	100.0	.	0	0	=	gene_id_25154	gene_id_91490
H	9	285	100.0	.	0	0	=	gene_id_54955	gene_id_91490
H	9	285	100.0	.	0	0	=	gene_id_76323	gene_id_91490
H	9	285	100.0	.	0	0	=	gene_id_1026	gene_id_91490
H	9	285	100.0	.	0	0	=	gene_id_33376	gene_id_91490
H	9	285	100.0	.	0	0	=	gene_id_63268	gene_id_91490
H	9	285	100.0	.	0	0	=	gene_id_9781	gene_id_91490
H	9	255	100.0	.	0	0	=	gene_id_4455	gene_id_91490
H	9	234	100.0	.	0	0	=	gene_id_14602	gene_id_91490
S	10	540	*	*	*	*	*	gene_id_50310	*
H	10	381	100.0	.	0	0	=	gene_id_33183	gene_id_50310
H	10	231	100.0	.	0	0	=	gene_id_53144	gene_id_50310
H	10	228	100.0	.	0	0	=	gene_id_41816	gene_id_50310
H	10	198	100.0	.	0	0	=	gene_id_71515	gene_id_50310
H	10	195	100.0	.	0	0	=	gene_id_34872	gene_id_50310
H	10	195	100.0	.	0	0	=	gene_id_67729	gene_id_50310
H	10	195	100.0	.	0	0	=	gene_id_56282	gene_id_50310
H	10	195	100.0	.	0	0	=	gene_id_58885	gene_id_50310
H	10	192	100.0	.	0	0	=	gene_id_17719	gene_id_50310
H	10	174	100.0	.	0	0	=	gene_id_84694	gene_id_50310
H	10	102	100.0	.	0	0	=	gene_id_56020	gene_id_50310
S	11	345	*	*	*	*	*	gene_id_34608	*
H	11	345	100.0	.	0	0	=	gene_id_47678	gene_id_34608
H	11	345	100.0	.	0	0	=	gene_id_91628	gene_id_34608
H	11	345	100.0	.	0	0	=	gene_id_19207	gene_id_34608
H	11	345	100.0	.	0	0	=	gene_id_71726	gene_id_34608
H	11	345	100.0	.	0	0	=	gene_id_17340	gene_id_34608
H	11	294	100.0	.	0	0	=	gene_id_90443	gene_id_34608
H	11	291	100.0	.	0	0	=	gene_id_25003	gene_id_34608
H	11	273	100.0	.	0	0	=	gene_id_43353	gene_id_34608
H	11	231	100.0	.	0	0	=	gene_id_84706	gene_id_34608
H	11	204	100.0	.	0	0	=	gene_id_15816	gene_id_34608
H	11	189	100.0	.	0	0	=	gene_id_33446	gene_id_34608
S	12	378	*	*	*	*	*	gene_id_19227	*
H	12	378	100.0	.	0	0	=	gene_id_36061	gene_id_19227
H	12	378	100.0	.	0	0	=	gene_id_12406	gene_id_19227
H	12	378	100.0	.	0	0	=	gene_id_88753	gene_id_19227
H	12	378	100.0	.	0	0	=	gene_id_71972	gene_id_19227
H	12	378	100.0	.	0	0	=	gene_id_92680	gene_id_19227
H	12	378	100.0	.	0	0	=	gene_id_25441	gene_id_19227
H	12	378	100.0	.	0	0	=	gene_id_9649	gene_id_19227
H	12	378	100.0	.	0	0	=	gene_id_7893	gene_id_19227
H	12	378	100.0	.	0	0	=	gene_id_32634	gene_id_19227
H	12	180	100.0	.	0	0	=	gene_id_85115	gene_id_19227
H	12	135	100.0	.	0	0	=	gene_id_67792	gene_id_19227
S	13	297	*	*	*	*	*	gene_id_59680	*
H	13	297	100.0	.	0	0	=	gene_id_90817	gene_id_59680
H	13	297	100.0	.	0	0	=	gene_id_6698	gene_id_59680
H	13	297	100.0	.	0	0	=	gene_id_31044	gene_id_59680
H	13	297	100.0	.	0	0	=	gene_id_2971	gene_id_59680
H	13	297	100.0	.	0	0	=	gene_id_12313	gene_id_59680
H	13	294	100.0	.	0	0	=	gene_id_57490	gene_id_59680
H	13	264	100.0	.	0	0	=	gene_id_73679	gene_id_59680
H	13	258	100.0	.	0	0	=	gene_id_77576	gene_id_59680
H	13	258	100.0	.	0	0	=	gene_id_82279	gene_id_59680
H	13	258	100.0	.	0	0	=	gene_id_41717	gene_id_59680
H	13	219	100.0	.	0	0	=	gene_id_79716	gene_id_59680
S	14	300	*	*	*	*	*	gene_id_39861	*
H	14	300	100.0	.	0	0	=	gene_id_13795	gene_id_39861
H	14	300	100.0	.	0	0	=	gene_id_77556	gene_id_39861
H	14	300	100.0	.	0	0	=	gene_id_85435	gene_id_39861
H	14	300	100.0	.	0	0	=	gene_id_64370	gene_id_39861
H	14	300	100.0	.	0	0	=	gene_id_9096	gene_id_39861
H	14	300	100.0	.	0	0	=	gene_id_23125	gene_id_39861
H	14	300	100.0	.	0	0	=	gene_id_74058	gene_id_39861
H	14	300	100.0	.	0	0	=	gene_id_53099	gene_id_39861
H	14	300	100.0	.	0	0	=	gene_id_92995	gene_id_39861
H	14	300	100.0	.	0	0	=	gene_id_43531	gene_id_39861
H	14	300	100.0	.	0	0	=	gene_id_59612	gene_id_39861
S	15	198	*	*	*	*	*	gene_id_27056	*
H	15	198	100.0	.	0	0	=	gene_id_76894	gene_id_27056
H	15	198	100.0	.	0	0	=	gene_id_32722	gene_id_27056
H	15	198	100.0	.	0	0	=	gene_id_19302	gene_id_27056
H	15	198	100.0	.	0	0	=	gene_id_71930	gene_id_27056
H	15	198	100.0	.	0	0	=	gene_id_74163	gene_id_27056
H	15	198	100.0	.	0	0	=	gene_id_2066	gene_id_27056
H	15	198	100.0	.	0	0	=	gene_id_56898	gene_id_27056
H	15	198	100.0	.	0	0	=	gene_id_36535	gene_id_27056
H	15	198	100.0	.	0	0	=	gene_id_78223	gene_id_27056
H	15	180	100.0	.	0	0	=	gene_id_13996	gene_id_27056
S	16	813	*	*	*	*	*	gene_id_88617	*
H	16	813	100.0	.	0	0	=	gene_id_17962	gene_id_88617
H	16	291	100.0	.	0	0	=	gene_id_36376	gene_id_88617
H	16	222	100.0	.	0	0	=	gene_id_84441	gene_id_88617
H	16	201	100.0	.	0	0	=	gene_id_49595	gene_id_88617
H	16	201	100.0	.	0	0	=	gene_id_79615	gene_id_88617
H	16	201	100.0	.	0	0	=	gene_id_58201	gene_id_88617
H	16	201	100.0	.	0	0	=	gene_id_41755	gene_id_88617
H	16	168	100.0	.	0	0	=	gene_id_65379	gene_id_88617
H	16	108	100.0	.	0	0	=	gene_id_81673	gene_id_88617
H	16	105	100.0	.	0	0	=	gene_id_87548	gene_id_88617
S	17	819	*	*	*	*	*	gene_id_92746	*
H	17	819	100.0	.	0	0	=	gene_id_20252	gene_id_92746
H	17	819	100.0	.	0	0	=	gene_id_14925	gene_id_92746
H	17	666	100.0	.	0	0	=	gene_id_25411	gene_id_92746
H	17	354	100.0	.	0	0	=	gene_id_70518	gene_id_92746
H	17	297	100.0	.	0	0	=	gene_id_33864	gene_id_92746
H	17	288	100.0	.	0	0	=	gene_id_36660	gene_id_92746
H	17	204	100.0	.	0	0	=	gene_id_42330	gene_id_92746
H	17	159	100.0	.	0	0	=	gene_id_39726	gene_id_92746
H	17	156	100.0	.	0	0	=	gene_id_54170	gene_id_92746
H	17	132	100.0	.	0	0	=	gene_id_56656	gene_id_92746
S	18	348	*	*	*	*	*	gene_id_6887	*
H	18	348	100.0	.	0	0	=	gene_id_14540	gene_id_6887
H	18	348	100.0	.	0	0	=	gene_id_77726	gene_id_6887
H	18	348	100.0	.	0	0	=	gene_id_57387	gene_id_6887
H	18	348	100.0	.	0	0	=	gene_id_1620	gene_id_6887
H	18	348	100.0	.	0	0	=	gene_id_91192	gene_id_6887
H	18	348	100.0	.	0	0	=	gene_id_59632	gene_id_6887
H	18	348	100.0	.	0	0	=	gene_id_35706	gene_id_6887
H	18	348	100.0	.	0	0	=	gene_id_24413	gene_id_6887
H	18	348	100.0	.	0	0	=	gene_id_73859	gene_id_6887
H	18	348	100.0	.	0	0	=	gene_id_69939	gene_id_6887
S	19	405	*	*	*	*	*	gene_id_5951	*
H	19	405	100.0	.	0	0	=	gene_id_31994	gene_id_5951
H	19	405	100.0	.	0	0	=	gene_id_3007	gene_id_5951
H	19	405	100.0	.	0	0	=	gene_id_19196	gene_id_5951
H	19	405	100.0	.	0	0	=	gene_id_91617	gene_id_5951
H	19	405	100.0	.	0	0	=	gene_id_17050	gene_id_5951
H	19	405	100.0	.	0	0	=	gene_id_85266	gene_id_5951
H	19	405	100.0	.	0	0	=	gene_id_69889	gene_id_5951
H	19	405	100.0	.	0	0	=	gene_id_89301	gene_id_5951
H	19	297	100.0	.	0	0	=	gene_id_30415	gene_id_5951
S	20	312	*	*	*	*	*	gene_id_16208	*
H	20	312	100.0	.	0	0	=	gene_id_11660	gene_id_16208
H	20	312	100.0	.	0	0	=	gene_id_9110	gene_id_16208
H	20	312	100.0	.	0	0	=	gene_id_88497	gene_id_16208
H	20	312	100.0	.	0	0	=	gene_id_44418	gene_id_16208
H	20	312	100.0	.	0	0	=	gene_id_35205	gene_id_16208
H	20	312	100.0	.	0	0	=	gene_id_69257	gene_id_16208
H	20	144	100.0	.	0	0	=	gene_id_30409	gene_id_16208
H	20	141	100.0	.	0	0	=	gene_id_6720	gene_id_16208
H	20	129	100.0	.	0	0	=	gene_id_39030	gene_id_16208
S	21	555	*	*	*	*	*	gene_id_20459	*
H	21	555	100.0	.	0	0	=	gene_id_14210	gene_id_20459
H	21	555	100.0	.	0	0	=	gene_id_33318	gene_id_20459
H	21	555	100.0	.	0	0	=	gene_id_6740	gene_id_20459
H	21	555	100.0	.	0	0	=	gene_id_8672	gene_id_20459
H	21	285	100.0	.	0	0	=	gene_id_47887	gene_id_20459
H	21	174	100.0	.	0	0	=	gene_id_39412	gene_id_20459
H	21	168	100.0	.	0	0	=	gene_id_70607	gene_id_20459
H	21	156	100.0	.	0	0	=	gene_id_68128	gene_id_20459
H	21	129	100.0	.	0	0	=	gene_id_41832	gene_id_20459
S	22	423	*	*	*	*	*	gene_id_47369	*
H	22	423	100.0	.	0	0	=	gene_id_33155	gene_id_47369
H	22	423	100.0	.	0	0	=	gene_id_14612	gene_id_47369
H	22	423	100.0	.	0	0	=	gene_id_23809	gene_id_47369
H	22	423	100.0	.	0	0	=	gene_id_10676	gene_id_47369
H	22	423	100.0	.	0	0	=	gene_id_18922	gene_id_47369
H	22	423	100.0	.	0	0	=	gene_id_92151	gene_id_47369
H	22	423	100.0	.	0	0	=	gene_id_6867	gene_id_47369
H	22	294	100.0	.	0	0	=	gene_id_75098	gene_id_47369
H	22	177	100.0	.	0	0	=	gene_id_26021	gene_id_47369
S	23	369	*	*	*	*	*	gene_id_93153	*
H	23	369	100.0	.	0	0	=	gene_id_14311	gene_id_93153
H	23	369	100.0	.	0	0	=	gene_id_23479	gene_id_93153
H	23	369	100.0	.	0	0	=	gene_id_19476	gene_id_93153
H	23	369	100.0	.	0	0	=	gene_id_6557	gene_id_93153
H	23	369	100.0	.	0	0	=	gene_id_603	gene_id_93153
H	23	369	100.0	.	0	0	=	gene_id_16881	gene_id_93153
H	23	369	100.0	.	0	0	=	gene_id_90273	gene_id_93153
H	23	297	100.0	.	0	0	=	gene_id_47806	gene_id_93153
H	23	288	100.0	.	0	0	=	gene_id_53394	gene_id_93153
S	24	291	*	*	*	*	*	gene_id_19516	*
H	24	291	100.0	.	0	0	=	gene_id_14855	gene_id_19516
H	24	291	100.0	.	0	0	=	gene_id_35115	gene_id_19516
H	24	291	100.0	.	0	0	=	gene_id_10639	gene_id_19516
H	24	291	100.0	.	0	0	=	gene_id_33717	gene_id_19516
H	24	291	100.0	.	0	0	=	gene_id_18670	gene_id_19516
H	24	291	100.0	.	0	0	=	gene_id_6261	gene_id_19516
H	24	279	100.0	.	0	0	=	gene_id_93191	gene_id_19516
H	24	258	100.0	.	0	0	=	gene_id_46914	gene_id_19516
H	24	243	100.0	.	0	0	=	gene_id_23531	gene_id_19516
S	25	222	*	*	*	*	*	gene_id_27065	*
H	25	222	100.0	.	0	0	=	gene_id_62380	gene_id_27065
H	25	222	100.0	.	0	0	=	gene_id_3503	gene_id_27065
H	25	222	100.0	.	0	0	=	gene_id_44999	gene_id_27065
H	25	222	100.0	.	0	0	=	gene_id_69877	gene_id_27065
H	25	222	100.0	.	0	0	=	gene_id_59596	gene_id_27065
H	25	222	100.0	.	0	0	=	gene_id_18780	gene_id_27065
H	25	222	100.0	.	0	0	=	gene_id_89283	gene_id_27065
H	25	186	100.0	.	0	0	=	gene_id_50560	gene_id_27065
H	25	186	100.0	.	0	0	=	gene_id_55281	gene_id_27065
S	26	1764	*	*	*	*	*	gene_id_15187	*
H	26	1224	100.0	.	0	0	=	gene_id_8370	gene_id_15187
H	26	684	100.0	.	0	0	=	gene_id_85164	gene_id_15187
H	26	138	100.0	.	0	0	=	gene_id_51905	gene_id_15187
H	26	138	100.0	.	0	0	=	gene_id_82932	gene_id_15187
H	26	138	100.0	.	0	0	=	gene_id_18538	gene_id_15187
H	26	138	100.0	.	0	0	=	gene_id_77879	gene_id_15187
H	26	138	100.0	.	0	0	=	gene_id_70728	gene_id_15187
H	26	135	100.0	.	0	0	=	gene_id_80831	gene_id_15187
H	26	102	100.0	.	0	0	=	gene_id_25609	gene_id_15187
S	27	186	*	*	*	*	*	gene_id_31730	*
H	27	186	100.0	.	0	0	=	gene_id_14992	gene_id_31730
H	27	186	100.0	.	0	0	=	gene_id_68157	gene_id_31730
H	27	186	100.0	.	0	0	=	gene_id_85290	gene_id_31730
H	27	186	100.0	.	0	0	=	gene_id_9993	gene_id_31730
H	27	186	100.0	.	0	0	=	gene_id_5711	gene_id_31730
H	27	186	100.0	.	0	0	=	gene_id_91734	gene_id_31730
H	27	186	100.0	.	0	0	=	gene_id_34459	gene_id_31730
H	27	186	100.0	.	0	0	=	gene_id_20611	gene_id_31730
H	27	129	100.0	.	0	0	=	gene_id_45462	gene_id_31730
S	28	267	*	*	*	*	*	gene_id_43705	*
H	28	267	100.0	.	0	0	=	gene_id_91616	gene_id_43705
H	28	267	100.0	.	0	0	=	gene_id_5950	gene_id_43705
H	28	267	100.0	.	0	0	=	gene_id_34754	gene_id_43705
H	28	267	100.0	.	0	0	=	gene_id_19195	gene_id_43705
H	28	267	100.0	.	0	0	=	gene_id_69888	gene_id_43705
H	28	267	100.0	.	0	0	=	gene_id_85267	gene_id_43705
H	28	267	100.0	.	0	0	=	gene_id_31995	gene_id_43705
H	28	267	100.0	.	0	0	=	gene_id_67123	gene_id_43705
H	28	240	100.0	.	0	0	=	gene_id_45973	gene_id_43705
S	29	183	*	*	*	*	*	gene_id_7297	*
H	29	183	100.0	.	0	0	=	gene_id_68470	gene_id_7297
H	29	183	100.0	.	0	0	=	gene_id_15125	gene_id_7297
H	29	183	100.0	.	0	0	=	gene_id_11720	gene_id_7297
H	29	183	100.0	.	0	0	=	gene_id_49120	gene_id_7297
H	29	183	100.0	.	0	0	=	gene_id_20936	gene_id_7297
H	29	183	100.0	.	0	0	=	gene_id_32059	gene_id_7297
H	29	183	100.0	.	0	0	=	gene_id_9629	gene_id_7297
H	29	183	100.0	.	0	0	=	gene_id_47599	gene_id_7297
H	29	183	100.0	.	0	0	=	gene_id_92719	gene_id_7297
S	30	663	*	*	*	*	*	gene_id_9805	*
H	30	663	100.0	.	0	0	=	gene_id_91187	gene_id_9805
H	30	663	100.0	.	0	0	=	gene_id_20006	gene_id_9805
H	30	663	100.0	.	0	0	=	gene_id_6439	gene_id_9805
H	30	663	100.0	.	0	0	=	gene_id_32422	gene_id_9805
H	30	327	100.0	.	0	0	=	gene_id_13683	gene_id_9805
H	30	231	100.0	.	0	0	=	gene_id_85093	gene_id_9805
H	30	147	100.0	.	0	0	=	gene_id_37553	gene_id_9805
H	30	138	100.0	.	0	0	=	gene_id_60601	gene_id_9805
H	30	108	100.0	.	0	0	=	gene_id_54077	gene_id_9805
S	31	477	*	*	*	*	*	gene_id_13634	*
H	31	477	100.0	.	0	0	=	gene_id_9451	gene_id_13634
H	31	477	100.0	.	0	0	=	gene_id_5589	gene_id_13634
H	31	477	100.0	.	0	0	=	gene_id_19884	gene_id_13634
H	31	432	100.0	.	0	0	=	gene_id_93074	gene_id_13634
H	31	405	100.0	.	0	0	=	gene_id_47548	gene_id_13634
H	31	276	100.0	.	0	0	=	gene_id_26095	gene_id_13634
H	31	261	100.0	.	0	0	=	gene_id_21704	gene_id_13634
H	31	261	100.0	.	0	0	=	gene_id_24277	gene_id_13634
S	32	1098	*	*	*	*	*	gene_id_89001	*
H	32	1098	100.0	.	0	0	=	gene_id_16910	gene_id_89001
H	32	330	100.0	.	0	0	=	gene_id_40552	gene_id_89001
H	32	306	100.0	.	0	0	=	gene_id_67365	gene_id_89001
H	32	291	100.0	.	0	0	=	gene_id_41553	gene_id_89001
H	32	141	100.0	.	0	0	=	gene_id_31452	gene_id_89001
H	32	141	100.0	.	0	0	=	gene_id_53659	gene_id_89001
H	32	141	100.0	.	0	0	=	gene_id_45480	gene_id_89001
H	32	141	100.0	.	0	0	=	gene_id_36887	gene_id_89001
S	33	312	*	*	*	*	*	gene_id_71619	*
H	33	312	100.0	.	0	0	=	gene_id_10797	gene_id_71619
H	33	312	100.0	.	0	0	=	gene_id_32485	gene_id_71619
H	33	312	100.0	.	0	0	=	gene_id_40619	gene_id_71619
H	33	312	100.0	.	0	0	=	gene_id_17413	gene_id_71619
H	33	225	100.0	.	0	0	=	gene_id_5104	gene_id_71619
H	33	186	100.0	.	0	0	=	gene_id_82003	gene_id_71619
H	33	159	100.0	.	0	0	=	gene_id_89606	gene_id_71619
H	33	105	100.0	.	0	0	=	gene_id_63071	gene_id_71619
S	34	279	*	*	*	*	*	gene_id_79636	*
H	34	279	100.0	.	0	0	=	gene_id_26738	gene_id_79636
H	34	279	100.0	.	0	0	=	gene_id_19927	gene_id_79636
H	34	279	100.0	.	0	0	=	gene_id_17981	gene_id_79636
H	34	279	100.0	.	0	0	=	gene_id_88338	gene_id_79636
H	34	279	100.0	.	0	0	=	gene_id_71779	gene_id_79636
H	34	279	100.0	.	0	0	=	gene_id_53936	gene_id_79636
H	34	279	100.0	.	0	0	=	gene_id_45149	gene_id_79636
H	34	192	100.0	.	0	0	=	gene_id_1917	gene_id_79636
S	35	1338	*	*	*	*	*	gene_id_89307	*
H	35	1338	100.0	.	0	0	=	gene_id_16507	gene_id_89307
H	35	387	100.0	.	0	0	=	gene_id_27834	gene_id_89307
H	35	255	100.0	.	0	0	=	gene_id_36409	gene_id_89307
H	35	249	100.0	.	0	0	=	gene_id_48222	gene_id_89307
H	35	234	100.0	.	0	0	=	gene_id_72770	gene_id_89307
H	35	234	100.0	.	0	0	=	gene_id_79907	gene_id_89307
H	35	222	100.0	.	0	0	=	gene_id_76801	gene_id_89307
H	35	102	100.0	.	0	0	=	gene_id_43880	gene_id_89307
S	36	816	*	*	*	*	*	gene_id_11254	*
H	36	297	100.0	.	0	0	=	gene_id_70729	gene_id_11254
H	36	249	100.0	.	0	0	=	gene_id_67596	gene_id_11254
H	36	222	100.0	.	0	0	=	gene_id_481	gene_id_11254
H	36	165	100.0	.	0	0	=	gene_id_51904	gene_id_11254
H	36	153	100.0	.	0	0	=	gene_id_53603	gene_id_11254
H	36	153	100.0	.	0	0	=	gene_id_50748	gene_id_11254
H	36	153	100.0	.	0	0	=	gene_id_82931	gene_id_11254
H	36	141	100.0	.	0	0	=	gene_id_74985	gene_id_11254
S	37	264	*	*	*	*	*	gene_id_14057	*
H	37	264	100.0	.	0	0	=	gene_id_6975	gene_id_14057
H	37	264	100.0	.	0	0	=	gene_id_19941	gene_id_14057
H	37	264	100.0	.	0	0	=	gene_id_67972	gene_id_14057
H	37	264	100.0	.	0	0	=	gene_id_91568	gene_id_14057
H	37	264	100.0	.	0	0	=	gene_id_8507	gene_id_14057
H	37	264	100.0	.	0	0	=	gene_id_31975	gene_id_14057
H	37	264	100.0	.	0	0	=	gene_id_46411	gene_id_14057
H	37	207	100.0	.	0	0	=	gene_id_37098	gene_id_14057
S	38	294	*	*	*	*	*	gene_id_89261	*
H	38	294	100.0	.	0	0	=	gene_id_71893	gene_id_89261
H	38	294	100.0	.	0	0	=	gene_id_31210	gene_id_89261
H	38	294	100.0	.	0	0	=	gene_id_62346	gene_id_89261
H	38	294	100.0	.	0	0	=	gene_id_86207	gene_id_89261
H	38	294	100.0	.	0	0	=	gene_id_37778	gene_id_89261
H	38	294	100.0	.	0	0	=	gene_id_18237	gene_id_89261
H	38	201	100.0	.	0	0	=	gene_id_27779	gene_id_89261
H	38	201	100.0	.	0	0	=	gene_id_1021	gene_id_89261
S	39	300	*	*	*	*	*	gene_id_10505	*
H	39	300	100.0	.	0	0	=	gene_id_7013	gene_id_10505
H	39	300	100.0	.	0	0	=	gene_id_40817	gene_id_10505
H	39	300	100.0	.	0	0	=	gene_id_62140	gene_id_10505
H	39	300	100.0	.	0	0	=	gene_id_74041	gene_id_10505
H	39	300	100.0	.	0	0	=	gene_id_35293	gene_id_10505
H	39	243	100.0	.	0	0	=	gene_id_76349	gene_id_10505
H	39	192	100.0	.	0	0	=	gene_id_80806	gene_id_10505
H	39	177	100.0	.	0	0	=	gene_id_15608	gene_id_10505
S	40	321	*	*	*	*	*	gene_id_68910	*
H	40	321	100.0	.	0	0	=	gene_id_6147	gene_id_68910
H	40	321	100.0	.	0	0	=	gene_id_92020	gene_id_68910
H	40	321	100.0	.	0	0	=	gene_id_13546	gene_id_68910
H	40	321	100.0	.	0	0	=	gene_id_35852	gene_id_68910
H	40	321	100.0	.	0	0	=	gene_id_33463	gene_id_68910
H	40	321	100.0	.	0	0	=	gene_id_18981	gene_id_68910
H	40	321	100.0	.	0	0	=	gene_id_8780	gene_id_68910
H	40	282	100.0	.	0	0	=	gene_id_47295	gene_id_68910
S	41	1488	*	*	*	*	*	gene_id_92772	*
H	41	1488	100.0	.	0	0	=	gene_id_8399	gene_id_92772
H	41	1488	100.0	.	0	0	=	gene_id_20330	gene_id_92772
H	41	660	100.0	.	0	0	=	gene_id_48098	gene_id_92772
H	41	318	100.0	.	0	0	=	gene_id_18648	gene_id_92772
H	41	267	100.0	.	0	0	=	gene_id_34045	gene_id_92772
H	41	267	100.0	.	0	0	=	gene_id_34717	gene_id_92772
H	41	150	100.0	.	0	0	=	gene_id_65902	gene_id_92772
H	41	108	100.0	.	0	0	=	gene_id_57380	gene_id_92772
S	42	882	*	*	*	*	*	gene_id_20359	*
H	42	882	100.0	.	0	0	=	gene_id_33335	gene_id_20359
H	42	882	100.0	.	0	0	=	gene_id_5627	gene_id_20359
H	42	882	100.0	.	0	0	=	gene_id_91327	gene_id_20359
H	42	882	100.0	.	0	0	=	gene_id_9852	gene_id_20359
H	42	243	100.0	.	0	0	=	gene_id_36548	gene_id_20359
H	42	159	100.0	.	0	0	=	gene_id_10384	gene_id_20359
H	42	132	100.0	.	0	0	=	gene_id_380	gene_id_20359
H	42	117	100.0	.	0	0	=	gene_id_84173	gene_id_20359
S	43	387	*	*	*	*	*	gene_id_19771	*
H	43	387	100.0	.	0	0	=	gene_id_91603	gene_id_19771
H	43	387	100.0	.	0	0	=	gene_id_15511	gene_id_19771
H	43	387	100.0	.	0	0	=	gene_id_67898	gene_id_19771
H	43	387	100.0	.	0	0	=	gene_id_6659	gene_id_19771
H	43	387	100.0	.	0	0	=	gene_id_9968	gene_id_19771
H	43	387	100.0	.	0	0	=	gene_id_36581	gene_id_19771
H	43	234	100.0	.	0	0	=	gene_id_33270	gene_id_19771
H	43	105	100.0	.	0	0	=	gene_id_73273	gene_id_19771
S	44	1761	*	*	*	*	*	gene_id_71967	*
H	44	273	100.0	.	0	0	=	gene_id_46893	gene_id_71967
H	44	261	100.0	.	0	0	=	gene_id_3448	gene_id_71967
H	44	144	100.0	.	0	0	=	gene_id_7702	gene_id_71967
H	44	144	100.0	.	0	0	=	gene_id_28583	gene_id_71967
H	44	138	100.0	.	0	0	=	gene_id_50503	gene_id_71967
H	44	111	100.0	.	0	0	=	gene_id_65725	gene_id_71967
H	44	105	100.0	.	0	0	=	gene_id_64917	gene_id_71967
H	44	105	100.0	.	0	0	=	gene_id_59953	gene_id_71967
S	45	159	*	*	*	*	*	gene_id_36013	*
H	45	159	100.0	.	0	0	=	gene_id_84685	gene_id_36013
H	45	159	100.0	.	0	0	=	gene_id_12186	gene_id_36013
H	45	159	100.0	.	0	0	=	gene_id_92528	gene_id_36013
H	45	159	100.0	.	0	0	=	gene_id_19358	gene_id_36013
H	45	159	100.0	.	0	0	=	gene_id_9803	gene_id_36013
H	45	153	100.0	.	0	0	=	gene_id_5082	gene_id_36013
H	45	150	100.0	.	0	0	=	gene_id_50056	gene_id_36013
H	45	144	100.0	.	0	0	=	gene_id_22548	gene_id_36013
S	46	960	*	*	*	*	*	gene_id_64863	*
H	46	960	100.0	.	0	0	=	gene_id_45762	gene_id_64863
H	46	960	100.0	.	0	0	=	gene_id_88572	gene_id_64863
H	46	960	100.0	.	0	0	=	gene_id_29447	gene_id_64863
H	46	960	100.0	.	0	0	=	gene_id_74267	gene_id_64863
H	46	960	100.0	.	0	0	=	gene_id_22602	gene_id_64863
H	46	960	100.0	.	0	0	=	gene_id_16534	gene_id_64863
H	46	609	100.0	.	0	0	=	gene_id_50134	gene_id_64863
H	46	561	100.0	.	0	0	=	gene_id_54826	gene_id_64863
S	47	198	*	*	*	*	*	gene_id_19328	*
H	47	198	100.0	.	0	0	=	gene_id_24352	gene_id_19328
H	47	198	100.0	.	0	0	=	gene_id_71221	gene_id_19328
H	47	198	100.0	.	0	0	=	gene_id_34546	gene_id_19328
H	47	198	100.0	.	0	0	=	gene_id_91656	gene_id_19328
H	47	198	100.0	.	0	0	=	gene_id_47288	gene_id_19328
H	47	198	100.0	.	0	0	=	gene_id_1941	gene_id_19328
H	47	198	100.0	.	0	0	=	gene_id_80135	gene_id_19328
H	47	195	100.0	.	0	0	=	gene_id_83968	gene_id_19328
S	48	429	*	*	*	*	*	gene_id_88573	*
H	48	429	100.0	.	0	0	=	gene_id_57892	gene_id_88573
H	48	429	100.0	.	0	0	=	gene_id_29446	gene_id_88573
H	48	429	100.0	.	0	0	=	gene_id_74268	gene_id_88573
H	48	429	100.0	.	0	0	=	gene_id_59854	gene_id_88573
H	48	429	100.0	.	0	0	=	gene_id_45763	gene_id_88573
H	48	429	100.0	.	0	0	=	gene_id_16535	gene_id_88573
H	48	429	100.0	.	0	0	=	gene_id_64862	gene_id_88573
H	48	216	100.0	.	0	0	=	gene_id_55597	gene_id_88573
S	49	363	*	*	*	*	*	gene_id_77466	*
H	49	363	100.0	.	0	0	=	gene_id_53082	gene_id_77466
H	49	363	100.0	.	0	0	=	gene_id_19307	gene_id_77466
H	49	363	100.0	.	0	0	=	gene_id_74246	gene_id_77466
H	49	363	100.0	.	0	0	=	gene_id_91957	gene_id_77466
H	49	363	100.0	.	0	0	=	gene_id_62537	gene_id_77466
H	49	363	100.0	.	0	0	=	gene_id_7123	gene_id_77466
H	49	363	100.0	.	0	0	=	gene_id_23234	gene_id_77466
H	49	285	100.0	.	0	0	=	gene_id_81167	gene_id_77466
S	50	507	*	*	*	*	*	gene_id_71319	*
H	50	303	100.0	.	0	0	=	gene_id_77187	gene_id_71319
H	50	225	100.0	.	0	0	=	gene_id_81555	gene_id_71319
H	50	198	100.0	.	0	0	=	gene_id_80315	gene_id_71319
H	50	174	100.0	.	0	0	=	gene_id_49749	gene_id_71319
H	50	156	100.0	.	0	0	=	gene_id_63281	gene_id_71319
H	50	153	100.0	.	0	0	=	gene_id_28734	gene_id_71319
H	50	153	100.0	.	0	0	=	gene_id_90461	gene_id_71319
H	50	102	100.0	.	0	0	=	gene_id_58189	gene_id_71319
H	37	264	99.6	+	0	0	264M	gene_id_54708	gene_id_14057
H	37	264	99.6	.	0	0	=gene_id_54708	gene_id_10928	gene_id_14057
H	37	264	99.6	.	0	0	=gene_id_54708	gene_id_69138	gene_id_14057
H	37	264	99.6	.	0	0	=gene_id_54708	gene_id_2551	gene_id_14057
H	37	264	99.6	.	0	0	=gene_id_54708	gene_id_73972	gene_id_14057
H	37	264	99.6	.	0	0	=gene_id_54708	gene_id_50226	gene_id_14057
H	37	264	99.6	.	0	0	=gene_id_54708	gene_id_63980	gene_id_14057
H	37	264	99.6	.	0	0	=gene_id_54708	gene_id_77083	gene_id_14057
H	37	174	99.6	.	0	0	=gene_id_54708	gene_id_77981	gene_id_14057
S	51	594	*	*	*	*	*	gene_id_19847	*
H	51	594	100.0	.	0	0	=	gene_id_34666	gene_id_19847
H	51	594	100.0	.	0	0	=	gene_id_33187	gene_id_19847
H	51	594	100.0	.	0	0	=	gene_id_68349	gene_id_19847
H	51	594	100.0	.	0	0	=	gene_id_8106	gene_id_19847
H	51	594	100.0	.	0	0	=	gene_id_92778	gene_id_19847
H	51	435	100.0	.	0	0	=	gene_id_23652	gene_id_19847
H	51	432	100.0	.	0	0	=	gene_id_46834	gene_id_19847
H	51	150	100.0	.	0	0	=	gene_id_14428	gene_id_19847
S	52	1314	*	*	*	*	*	gene_id_9853	*
H	52	1314	100.0	.	0	0	=	gene_id_20360	gene_id_9853
H	52	1314	100.0	.	0	0	=	gene_id_5628	gene_id_9853
H	52	438	100.0	.	0	0	=	gene_id_47086	gene_id_9853
H	52	405	100.0	.	0	0	=	gene_id_90626	gene_id_9853
H	52	405	100.0	.	0	0	=	gene_id_18371	gene_id_9853
H	52	285	100.0	.	0	0	=	gene_id_36392	gene_id_9853
H	52	216	100.0	.	0	0	=	gene_id_48982	gene_id_9853
H	52	117	100.0	.	0	0	=	gene_id_84507	gene_id_9853
S	53	192	*	*	*	*	*	gene_id_69259	*
H	53	192	100.0	.	0	0	=	gene_id_11662	gene_id_69259
H	53	192	100.0	.	0	0	=	gene_id_88499	gene_id_69259
H	53	192	100.0	.	0	0	=	gene_id_19646	gene_id_69259
H	53	192	100.0	.	0	0	=	gene_id_16210	gene_id_69259
H	53	192	100.0	.	0	0	=	gene_id_93050	gene_id_69259
H	53	192	100.0	.	0	0	=	gene_id_48138	gene_id_69259
H	53	192	100.0	.	0	0	=	gene_id_6722	gene_id_69259
H	53	192	100.0	.	0	0	=	gene_id_61395	gene_id_69259
S	54	654	*	*	*	*	*	gene_id_92720	*
H	54	654	100.0	.	0	0	=	gene_id_26288	gene_id_92720
H	54	654	100.0	.	0	0	=	gene_id_20937	gene_id_92720
H	54	654	100.0	.	0	0	=	gene_id_9628	gene_id_92720
H	54	654	100.0	.	0	0	=	gene_id_15126	gene_id_92720
H	54	654	100.0	.	0	0	=	gene_id_7298	gene_id_92720
H	54	177	100.0	.	0	0	=	gene_id_83587	gene_id_92720
H	54	117	100.0	.	0	0	=	gene_id_49121	gene_id_92720
H	54	117	100.0	.	0	0	=	gene_id_68469	gene_id_92720
S	55	345	*	*	*	*	*	gene_id_89145	*
H	55	345	100.0	.	0	0	=	gene_id_36534	gene_id_89145
H	55	345	100.0	.	0	0	=	gene_id_5855	gene_id_89145
H	55	345	100.0	.	0	0	=	gene_id_19301	gene_id_89145
H	55	345	100.0	.	0	0	=	gene_id_8829	gene_id_89145
H	55	345	100.0	.	0	0	=	gene_id_32721	gene_id_89145
H	55	345	100.0	.	0	0	=	gene_id_71929	gene_id_89145
H	55	345	100.0	.	0	0	=	gene_id_91951	gene_id_89145
H	55	345	100.0	.	0	0	=	gene_id_17201	gene_id_89145
S	56	381	*	*	*	*	*	gene_id_9450	*
H	56	381	100.0	.	0	0	=	gene_id_13633	gene_id_9450
H	56	381	100.0	.	0	0	=	gene_id_19883	gene_id_9450
H	56	381	100.0	.	0	0	=	gene_id_32928	gene_id_9450
H	56	381	100.0	.	0	0	=	gene_id_35822	gene_id_9450
H	56	381	100.0	.	0	0	=	gene_id_83	gene_id_9450
H	56	381	100.0	.	0	0	=	gene_id_5588	gene_id_9450
H	56	381	100.0	.	0	0	=	gene_id_84651	gene_id_9450
S	57	795	*	*	*	*	*	gene_id_85333	*
H	57	795	100.0	.	0	0	=	gene_id_91582	gene_id_85333
H	57	795	100.0	.	0	0	=	gene_id_8787	gene_id_85333
H	57	795	100.0	.	0	0	=	gene_id_6404	gene_id_85333
H	57	357	100.0	.	0	0	=	gene_id_14449	gene_id_85333
H	57	159	100.0	.	0	0	=	gene_id_89303	gene_id_85333
H	57	129	100.0	.	0	0	=	gene_id_56369	gene_id_85333
H	57	129	100.0	.	0	0	=	gene_id_45824	gene_id_85333
S	58	774	*	*	*	*	*	gene_id_34747	*
H	58	774	100.0	.	0	0	=	gene_id_20010	gene_id_34747
H	58	300	100.0	.	0	0	=	gene_id_72566	gene_id_34747
H	58	279	100.0	.	0	0	=	gene_id_93478	gene_id_34747
H	58	246	100.0	.	0	0	=	gene_id_54875	gene_id_34747
H	58	198	100.0	.	0	0	=	gene_id_33746	gene_id_34747
H	58	147	100.0	.	0	0	=	gene_id_56158	gene_id_34747
H	58	117	100.0	.	0	0	=	gene_id_81863	gene_id_34747
S	59	396	*	*	*	*	*	gene_id_3093	*
H	59	396	100.0	.	0	0	=	gene_id_68090	gene_id_3093
H	59	396	100.0	.	0	0	=	gene_id_89749	gene_id_3093
H	59	396	100.0	.	0	0	=	gene_id_84325	gene_id_3093
H	59	396	100.0	.	0	0	=	gene_id_16914	gene_id_3093
H	59	396	100.0	.	0	0	=	gene_id_27399	gene_id_3093
H	59	396	100.0	.	0	0	=	gene_id_11703	gene_id_3093
H	59	324	100.0	.	0	0	=	gene_id_48957	gene_id_3093
S	60	354	*	*	*	*	*	gene_id_18649	*
H	60	354	100.0	.	0	0	=	gene_id_20329	gene_id_18649
H	60	354	100.0	.	0	0	=	gene_id_8400	gene_id_18649
H	60	354	100.0	.	0	0	=	gene_id_6699	gene_id_18649
H	60	354	100.0	.	0	0	=	gene_id_88871	gene_id_18649
H	60	354	100.0	.	0	0	=	gene_id_24271	gene_id_18649
H	60	237	100.0	.	0	0	=	gene_id_50425	gene_id_18649
H	60	216	100.0	.	0	0	=	gene_id_52059	gene_id_18649
S	61	603	*	*	*	*	*	gene_id_38493	*
H	61	603	100.0	.	0	0	=	gene_id_30728	gene_id_38493
H	61	417	100.0	.	0	0	=	gene_id_83228	gene_id_38493
H	61	387	100.0	.	0	0	=	gene_id_28167	gene_id_38493
H	61	387	100.0	.	0	0	=	gene_id_2645	gene_id_38493
H	61	387	100.0	.	0	0	=	gene_id_81364	gene_id_38493
H	61	387	100.0	.	0	0	=	gene_id_73659	gene_id_38493
H	61	153	100.0	.	0	0	=	gene_id_70239	gene_id_38493
S	62	783	*	*	*	*	*	gene_id_93102	*
H	62	783	100.0	.	0	0	=	gene_id_20454	gene_id_93102
H	62	783	100.0	.	0	0	=	gene_id_24637	gene_id_93102
H	62	783	100.0	.	0	0	=	gene_id_6735	gene_id_93102
H	62	783	100.0	.	0	0	=	gene_id_36263	gene_id_93102
H	62	783	100.0	.	0	0	=	gene_id_48229	gene_id_93102
H	62	231	100.0	.	0	0	=	gene_id_66695	gene_id_93102
H	62	213	100.0	.	0	0	=	gene_id_60491	gene_id_93102
S	63	180	*	*	*	*	*	gene_id_46146	*
H	63	180	100.0	.	0	0	=	gene_id_9956	gene_id_46146
H	63	180	100.0	.	0	0	=	gene_id_33021	gene_id_46146
H	63	180	100.0	.	0	0	=	gene_id_7150	gene_id_46146
H	63	180	100.0	.	0	0	=	gene_id_20422	gene_id_46146
H	63	180	100.0	.	0	0	=	gene_id_27161	gene_id_46146
H	63	180	100.0	.	0	0	=	gene_id_92165	gene_id_46146
H	63	120	100.0	.	0	0	=	gene_id_54384	gene_id_46146
S	64	159	*	*	*	*	*	gene_id_8452	*
H	64	159	100.0	.	0	0	=	gene_id_74189	gene_id_8452
H	64	159	100.0	.	0	0	=	gene_id_4590	gene_id_8452
H	64	159	100.0	.	0	0	=	gene_id_32094	gene_id_8452
H	64	159	100.0	.	0	0	=	gene_id_86253	gene_id_8452
H	64	159	100.0	.	0	0	=	gene_id_29274	gene_id_8452
H	64	159	100.0	.	0	0	=	gene_id_92448	gene_id_8452
H	64	159	100.0	.	0	0	=	gene_id_2628	gene_id_8452
S	65	3612	*	*	*	*	*	gene_id_71971	*
H	65	450	100.0	.	0	0	=	gene_id_32633	gene_id_71971
H	65	330	100.0	.	0	0	=	gene_id_7891	gene_id_71971
H	65	330	100.0	.	0	0	=	gene_id_84764	gene_id_71971
H	65	219	100.0	.	0	0	=	gene_id_44016	gene_id_71971
H	65	210	100.0	.	0	0	=	gene_id_62205	gene_id_71971
H	65	171	100.0	.	0	0	=	gene_id_16433	gene_id_71971
H	65	114	100.0	.	0	0	=	gene_id_46746	gene_id_71971
S	66	468	*	*	*	*	*	gene_id_91879	*
H	66	468	100.0	.	0	0	=	gene_id_8230	gene_id_91879
H	66	468	100.0	.	0	0	=	gene_id_21019	gene_id_91879
H	66	468	100.0	.	0	0	=	gene_id_31786	gene_id_91879
H	66	468	100.0	.	0	0	=	gene_id_24600	gene_id_91879
H	66	309	100.0	.	0	0	=	gene_id_497	gene_id_91879
H	66	273	100.0	.	0	0	=	gene_id_36908	gene_id_91879
H	66	105	100.0	.	0	0	=	gene_id_6115	gene_id_91879
S	67	165	*	*	*	*	*	gene_id_33652	*
H	67	165	100.0	.	0	0	=	gene_id_16880	gene_id_33652
H	67	165	100.0	.	0	0	=	gene_id_93154	gene_id_33652
H	67	165	100.0	.	0	0	=	gene_id_90274	gene_id_33652
H	67	165	100.0	.	0	0	=	gene_id_23480	gene_id_33652
H	67	165	100.0	.	0	0	=	gene_id_6558	gene_id_33652
H	67	165	100.0	.	0	0	=	gene_id_19475	gene_id_33652
H	67	165	100.0	.	0	0	=	gene_id_35596	gene_id_33652
S	68	1140	*	*	*	*	*	gene_id_29396	*
H	68	588	100.0	.	0	0	=	gene_id_71814	gene_id_29396
H	68	525	100.0	.	0	0	=	gene_id_76942	gene_id_29396
H	68	312	100.0	.	0	0	=	gene_id_57068	gene_id_29396
H	68	207	100.0	.	0	0	=	gene_id_53516	gene_id_29396
H	68	189	100.0	.	0	0	=	gene_id_81907	gene_id_29396
H	68	156	100.0	.	0	0	=	gene_id_62269	gene_id_29396
H	68	132	100.0	.	0	0	=	gene_id_84855	gene_id_29396
S	69	3213	*	*	*	*	*	gene_id_6632	*
H	69	618	100.0	.	0	0	=	gene_id_32577	gene_id_6632
H	69	531	100.0	.	0	0	=	gene_id_47560	gene_id_6632
H	69	279	100.0	.	0	0	=	gene_id_55299	gene_id_6632
H	69	237	100.0	.	0	0	=	gene_id_84148	gene_id_6632
H	69	228	100.0	.	0	0	=	gene_id_28351	gene_id_6632
H	69	189	100.0	.	0	0	=	gene_id_21209	gene_id_6632
H	69	162	100.0	.	0	0	=	gene_id_65447	gene_id_6632
S	70	252	*	*	*	*	*	gene_id_17057	*
H	70	252	100.0	.	0	0	=	gene_id_80231	gene_id_17057
H	70	252	100.0	.	0	0	=	gene_id_92564	gene_id_17057
H	70	252	100.0	.	0	0	=	gene_id_13842	gene_id_17057
H	70	252	100.0	.	0	0	=	gene_id_45459	gene_id_17057
H	70	252	100.0	.	0	0	=	gene_id_88958	gene_id_17057
H	70	252	100.0	.	0	0	=	gene_id_76619	gene_id_17057
H	70	252	100.0	.	0	0	=	gene_id_20220	gene_id_17057
S	71	414	*	*	*	*	*	gene_id_91900	*
H	71	414	100.0	.	0	0	=	gene_id_10255	gene_id_91900
H	71	414	100.0	.	0	0	=	gene_id_6908	gene_id_91900
H	71	414	100.0	.	0	0	=	gene_id_23351	gene_id_91900
H	71	414	100.0	.	0	0	=	gene_id_20469	gene_id_91900
H	71	414	100.0	.	0	0	=	gene_id_15397	gene_id_91900
H	71	414	100.0	.	0	0	=	gene_id_35390	gene_id_91900
H	71	282	100.0	.	0	0	=	gene_id_1949	gene_id_91900
S	72	702	*	*	*	*	*	gene_id_19005	*
H	72	258	100.0	.	0	0	=	gene_id_71289	gene_id_19005
H	72	255	100.0	.	0	0	=	gene_id_91499	gene_id_19005
H	72	165	100.0	.	0	0	=	gene_id_46557	gene_id_19005
H	72	162	100.0	.	0	0	=	gene_id_13379	gene_id_19005
H	72	162	100.0	.	0	0	=	gene_id_24491	gene_id_19005
H	72	132	100.0	.	0	0	=	gene_id_22239	gene_id_19005
H	72	108	100.0	.	0	0	=	gene_id_6154	gene_id_19005
S	73	351	*	*	*	*	*	gene_id_6392	*
H	73	351	100.0	.	0	0	=	gene_id_4332	gene_id_6392
H	73	351	100.0	.	0	0	=	gene_id_35833	gene_id_6392
H	73	351	100.0	.	0	0	=	gene_id_13873	gene_id_6392
H	73	351	100.0	.	0	0	=	gene_id_92450	gene_id_6392
H	73	351	100.0	.	0	0	=	gene_id_18873	gene_id_6392
H	73	225	100.0	.	0	0	=	gene_id_18467	gene_id_6392
H	73	171	100.0	.	0	0	=	gene_id_23679	gene_id_6392
S	74	210	*	*	*	*	*	gene_id_84500	*
H	74	210	100.0	.	0	0	=	gene_id_19161	gene_id_84500
H	74	210	100.0	.	0	0	=	gene_id_13525	gene_id_84500
H	74	210	100.0	.	0	0	=	gene_id_36322	gene_id_84500
H	74	210	100.0	.	0	0	=	gene_id_68803	gene_id_84500
H	74	210	100.0	.	0	0	=	gene_id_91410	gene_id_84500
H	74	210	100.0	.	0	0	=	gene_id_8879	gene_id_84500
H	74	210	100.0	.	0	0	=	gene_id_5639	gene_id_84500
S	75	447	*	*	*	*	*	gene_id_90271	*
H	75	447	100.0	.	0	0	=	gene_id_6555	gene_id_90271
H	75	447	100.0	.	0	0	=	gene_id_35593	gene_id_90271
H	75	447	100.0	.	0	0	=	gene_id_16883	gene_id_90271
H	75	447	100.0	.	0	0	=	gene_id_14313	gene_id_90271
H	75	219	100.0	.	0	0	=	gene_id_66919	gene_id_90271
H	75	207	100.0	.	0	0	=	gene_id_83704	gene_id_90271
H	75	183	100.0	.	0	0	=	gene_id_45990	gene_id_90271
S	76	648	*	*	*	*	*	gene_id_24836	*
H	76	648	100.0	.	0	0	=	gene_id_92168	gene_id_24836
H	76	648	100.0	.	0	0	=	gene_id_6591	gene_id_24836
H	76	648	100.0	.	0	0	=	gene_id_20095	gene_id_24836
H	76	648	100.0	.	0	0	=	gene_id_8236	gene_id_24836
H	76	621	100.0	.	0	0	=	gene_id_33241	gene_id_24836
H	76	294	100.0	.	0	0	=	gene_id_71579	gene_id_24836
H	76	201	100.0	.	0	0	=	gene_id_83878	gene_id_24836
S	77	1143	*	*	*	*	*	gene_id_12753	*
H	77	363	100.0	.	0	0	=	gene_id_83426	gene_id_12753
H	77	246	100.0	.	0	0	=	gene_id_3189	gene_id_12753
H	77	234	100.0	.	0	0	=	gene_id_60718	gene_id_12753
H	77	204	100.0	.	0	0	=	gene_id_22622	gene_id_12753
H	77	177	100.0	.	0	0	=	gene_id_55048	gene_id_12753
H	77	150	100.0	.	0	0	=	gene_id_84198	gene_id_12753
H	77	132	100.0	.	0	0	=	gene_id_50458	gene_id_12753
S	78	645	*	*	*	*	*	gene_id_91827	*
H	78	645	100.0	.	0	0	=	gene_id_19485	gene_id_91827
H	78	645	100.0	.	0	0	=	gene_id_7143	gene_id_91827
H	78	645	100.0	.	0	0	=	gene_id_15926	gene_id_91827
H	78	645	100.0	.	0	0	=	gene_id_9124	gene_id_91827
H	78	423	100.0	.	0	0	=	gene_id_36479	gene_id_91827
H	78	381	100.0	.	0	0	=	gene_id_23993	gene_id_91827
H	78	237	100.0	.	0	0	=	gene_id_565	gene_id_91827
S	79	537	*	*	*	*	*	gene_id_36447	*
H	79	537	100.0	.	0	0	=	gene_id_2974	gene_id_36447
H	79	537	100.0	.	0	0	=	gene_id_68234	gene_id_36447
H	79	537	100.0	.	0	0	=	gene_id_32023	gene_id_36447
H	79	273	100.0	.	0	0	=	gene_id_48707	gene_id_36447
H	79	252	100.0	.	0	0	=	gene_id_83476	gene_id_36447
H	79	162	100.0	.	0	0	=	gene_id_9415	gene_id_36447
H	79	108	100.0	.	0	0	=	gene_id_30604	gene_id_36447
S	80	873	*	*	*	*	*	gene_id_18927	*
H	80	873	100.0	.	0	0	=	gene_id_92992	gene_id_18927
H	80	873	100.0	.	0	0	=	gene_id_14607	gene_id_18927
H	80	873	100.0	.	0	0	=	gene_id_10124	gene_id_18927
H	80	336	100.0	.	0	0	=	gene_id_64871	gene_id_18927
H	80	258	100.0	.	0	0	=	gene_id_65356	gene_id_18927
H	80	195	100.0	.	0	0	=	gene_id_23418	gene_id_18927
H	80	171	100.0	.	0	0	=	gene_id_46378	gene_id_18927
S	81	417	*	*	*	*	*	gene_id_17605	*
H	81	417	100.0	.	0	0	=	gene_id_90256	gene_id_17605
H	81	417	100.0	.	0	0	=	gene_id_6738	gene_id_17605
H	81	417	100.0	.	0	0	=	gene_id_15431	gene_id_17605
H	81	417	100.0	.	0	0	=	gene_id_20457	gene_id_17605
H	81	252	100.0	.	0	0	=	gene_id_245	gene_id_17605
H	81	183	100.0	.	0	0	=	gene_id_84590	gene_id_17605
H	81	180	100.0	.	0	0	=	gene_id_46548	gene_id_17605
S	82	264	*	*	*	*	*	gene_id_70923	*
H	82	264	100.0	.	0	0	=	gene_id_7683	gene_id_70923
H	82	264	100.0	.	0	0	=	gene_id_24770	gene_id_70923
H	82	264	100.0	.	0	0	=	gene_id_19013	gene_id_70923
H	82	264	100.0	.	0	0	=	gene_id_17298	gene_id_70923
H	82	264	100.0	.	0	0	=	gene_id_92529	gene_id_70923
H	82	231	100.0	.	0	0	=	gene_id_3434	gene_id_70923
H	82	213	100.0	.	0	0	=	gene_id_1656	gene_id_70923
S	83	156	*	*	*	*	*	gene_id_16657	*
H	83	156	100.0	.	0	0	=	gene_id_68656	gene_id_16657
H	83	156	100.0	.	0	0	=	gene_id_33532	gene_id_16657
H	83	156	100.0	.	0	0	=	gene_id_48128	gene_id_16657
H	83	156	100.0	.	0	0	=	gene_id_34950	gene_id_16657
H	83	156	100.0	.	0	0	=	gene_id_7036	gene_id_16657
H	83	156	100.0	.	0	0	=	gene_id_62359	gene_id_16657
H	83	156	100.0	.	0	0	=	gene_id_45230	gene_id_16657
S	84	486	*	*	*	*	*	gene_id_85252	*
H	84	486	100.0	.	0	0	=	gene_id_92840	gene_id_85252
H	84	486	100.0	.	0	0	=	gene_id_31775	gene_id_85252
H	84	486	100.0	.	0	0	=	gene_id_18957	gene_id_85252
H	84	486	100.0	.	0	0	=	gene_id_24796	gene_id_85252
H	84	303	100.0	.	0	0	=	gene_id_14435	gene_id_85252
H	84	126	100.0	.	0	0	=	gene_id_46606	gene_id_85252
H	84	102	100.0	.	0	0	=	gene_id_7690	gene_id_85252
S	85	870	*	*	*	*	*	gene_id_17315	*
H	85	774	100.0	.	0	0	=	gene_id_90980	gene_id_17315
H	85	219	100.0	.	0	0	=	gene_id_34056	gene_id_17315
H	85	192	100.0	.	0	0	=	gene_id_47897	gene_id_17315
H	85	174	100.0	.	0	0	=	gene_id_54694	gene_id_17315
H	85	147	100.0	.	0	0	=	gene_id_9530	gene_id_17315
H	85	132	100.0	.	0	0	=	gene_id_31438	gene_id_17315
H	85	117	100.0	.	0	0	=	gene_id_38881	gene_id_17315
S	86	3732	*	*	*	*	*	gene_id_91483	*
H	86	621	100.0	.	0	0	=	gene_id_7675	gene_id_91483
H	86	450	100.0	.	0	0	=	gene_id_61576	gene_id_91483
H	86	366	100.0	.	0	0	=	gene_id_9531	gene_id_91483
H	86	207	100.0	.	0	0	=	gene_id_46276	gene_id_91483
H	86	198	100.0	.	0	0	=	gene_id_90045	gene_id_91483
H	86	177	100.0	.	0	0	=	gene_id_53852	gene_id_91483
H	86	129	100.0	.	0	0	=	gene_id_83926	gene_id_91483
S	87	447	*	*	*	*	*	gene_id_31955	*
H	87	447	100.0	.	0	0	=	gene_id_91630	gene_id_31955
H	87	447	100.0	.	0	0	=	gene_id_19209	gene_id_31955
H	87	447	100.0	.	0	0	=	gene_id_34611	gene_id_31955
H	87	294	100.0	.	0	0	=	gene_id_39562	gene_id_31955
H	87	168	100.0	.	0	0	=	gene_id_84914	gene_id_31955
H	87	162	100.0	.	0	0	=	gene_id_8852	gene_id_31955
H	87	129	100.0	.	0	0	=	gene_id_89179	gene_id_31955
S	88	279	*	*	*	*	*	gene_id_30616	*
H	88	279	100.0	.	0	0	=	gene_id_4755	gene_id_30616
H	88	279	100.0	.	0	0	=	gene_id_27587	gene_id_30616
H	88	279	100.0	.	0	0	=	gene_id_16484	gene_id_30616
H	88	279	100.0	.	0	0	=	gene_id_2291	gene_id_30616
H	88	279	100.0	.	0	0	=	gene_id_78774	gene_id_30616
H	88	279	100.0	.	0	0	=	gene_id_86283	gene_id_30616
H	88	279	100.0	.	0	0	=	gene_id_57751	gene_id_30616
S	89	195	*	*	*	*	*	gene_id_87612	*
H	89	195	100.0	.	0	0	=	gene_id_19199	gene_id_87612
H	89	195	100.0	.	0	0	=	gene_id_11466	gene_id_87612
H	89	195	100.0	.	0	0	=	gene_id_68400	gene_id_87612
H	89	195	100.0	.	0	0	=	gene_id_84225	gene_id_87612
H	89	195	100.0	.	0	0	=	gene_id_53181	gene_id_87612
H	89	195	100.0	.	0	0	=	gene_id_91620	gene_id_87612
H	89	189	100.0	.	0	0	=	gene_id_43327	gene_id_87612
S	90	180	*	*	*	*	*	gene_id_55199	*
H	90	180	100.0	.	0	0	=	gene_id_268	gene_id_55199
H	90	180	100.0	.	0	0	=	gene_id_69095	gene_id_55199
H	90	180	100.0	.	0	0	=	gene_id_10051	gene_id_55199
H	90	180	100.0	.	0	0	=	gene_id_61016	gene_id_55199
H	90	180	100.0	.	0	0	=	gene_id_15226	gene_id_55199
H	90	144	100.0	.	0	0	=	gene_id_77531	gene_id_55199
H	90	144	100.0	.	0	0	=	gene_id_52490	gene_id_55199
S	91	774	*	*	*	*	*	gene_id_17027	*
H	91	774	100.0	.	0	0	=	gene_id_88299	gene_id_17027
H	91	159	100.0	.	0	0	=	gene_id_64741	gene_id_17027
H	91	159	100.0	.	0	0	=	gene_id_58522	gene_id_17027
H	91	159	100.0	.	0	0	=	gene_id_73253	gene_id_17027
H	91	159	100.0	.	0	0	=	gene_id_50622	gene_id_17027
H	91	159	100.0	.	0	0	=	gene_id_57326	gene_id_17027
H	91	111	100.0	.	0	0	=	gene_id_45207	gene_id_17027
S	92	927	*	*	*	*	*	gene_id_7629	*
H	92	927	100.0	.	0	0	=	gene_id_698	gene_id_7629
H	92	927	100.0	.	0	0	=	gene_id_92981	gene_id_7629
H	92	927	100.0	.	0	0	=	gene_id_19797	gene_id_7629
H	92	474	100.0	.	0	0	=	gene_id_23347	gene_id_7629
H	92	216	100.0	.	0	0	=	gene_id_54092	gene_id_7629
H	92	168	100.0	.	0	0	=	gene_id_53067	gene_id_7629
H	92	114	100.0	.	0	0	=	gene_id_71143	gene_id_7629
S	93	252	*	*	*	*	*	gene_id_37104	*
H	93	252	100.0	.	0	0	=	gene_id_61195	gene_id_37104
H	93	252	100.0	.	0	0	=	gene_id_16014	gene_id_37104
H	93	252	100.0	.	0	0	=	gene_id_84474	gene_id_37104
H	93	252	100.0	.	0	0	=	gene_id_70738	gene_id_37104
H	93	252	100.0	.	0	0	=	gene_id_11425	gene_id_37104
H	93	252	100.0	.	0	0	=	gene_id_93509	gene_id_37104
H	93	198	100.0	.	0	0	=	gene_id_43241	gene_id_37104
S	94	450	*	*	*	*	*	gene_id_6651	*
H	94	450	100.0	.	0	0	=	gene_id_8423	gene_id_6651
H	94	450	100.0	.	0	0	=	gene_id_13991	gene_id_6651
H	94	450	100.0	.	0	0	=	gene_id_52888	gene_id_6651
H	94	342	100.0	.	0	0	=	gene_id_33443	gene_id_6651
H	94	258	100.0	.	0	0	=	gene_id_48023	gene_id_6651
H	94	132	100.0	.	0	0	=	gene_id_57503	gene_id_6651
H	94	120	100.0	.	0	0	=	gene_id_68434	gene_id_6651
S	95	393	*	*	*	*	*	gene_id_14266	*
H	95	393	100.0	.	0	0	=	gene_id_90912	gene_id_14266
H	95	393	100.0	.	0	0	=	gene_id_33222	gene_id_14266
H	95	393	100.0	.	0	0	=	gene_id_8566	gene_id_14266
H	95	309	100.0	.	0	0	=	gene_id_47466	gene_id_14266
H	95	264	100.0	.	0	0	=	gene_id_36742	gene_id_14266
H	95	108	100.0	.	0	0	=	gene_id_81239	gene_id_14266
S	96	681	*	*	*	*	*	gene_id_62633	*
H	96	306	100.0	.	0	0	=	gene_id_82263	gene_id_62633
H	96	186	100.0	.	0	0	=	gene_id_56934	gene_id_62633
H	96	180	100.0	.	0	0	=	gene_id_64270	gene_id_62633
H	96	132	100.0	.	0	0	=	gene_id_80971	gene_id_62633
H	96	114	100.0	.	0	0	=	gene_id_38579	gene_id_62633
H	96	111	100.0	.	0	0	=	gene_id_7482	gene_id_62633
S	97	1164	*	*	*	*	*	gene_id_7580	*
H	97	1164	100.0	.	0	0	=	gene_id_92174	gene_id_7580
H	97	1164	100.0	.	0	0	=	gene_id_10333	gene_id_7580
H	97	606	100.0	.	0	0	=	gene_id_34932	gene_id_7580
H	97	549	100.0	.	0	0	=	gene_id_32615	gene_id_7580
H	97	279	100.0	.	0	0	=	gene_id_14207	gene_id_7580
H	97	159	100.0	.	0	0	=	gene_id_46880	gene_id_7580
S	98	318	*	*	*	*	*	gene_id_14747	*
H	98	318	100.0	.	0	0	=	gene_id_8192	gene_id_14747
H	98	318	100.0	.	0	0	=	gene_id_1355	gene_id_14747
H	98	318	100.0	.	0	0	=	gene_id_92096	gene_id_14747
H	98	318	100.0	.	0	0	=	gene_id_25126	gene_id_14747
H	98	318	100.0	.	0	0	=	gene_id_9613	gene_id_14747
H	98	174	100.0	.	0	0	=	gene_id_46406	gene_id_14747
S	99	1545	*	*	*	*	*	gene_id_89188	*
H	99	1545	100.0	.	0	0	=	gene_id_16897	gene_id_89188
H	99	264	100.0	.	0	0	=	gene_id_76636	gene_id_89188
H	99	255	100.0	.	0	0	=	gene_id_5266	gene_id_89188
H	99	210	100.0	.	0	0	=	gene_id_25028	gene_id_89188
H	99	162	100.0	.	0	0	=	gene_id_51137	gene_id_89188
H	99	108	100.0	.	0	0	=	gene_id_85006	gene_id_89188
S	100	597	*	*	*	*	*	gene_id_9627	*
H	100	597	100.0	.	0	0	=	gene_id_20938	gene_id_9627
H	100	597	100.0	.	0	0	=	gene_id_7299	gene_id_9627
H	100	597	100.0	.	0	0	=	gene_id_92721	gene_id_9627
H	100	489	100.0	.	0	0	=	gene_id_25373	gene_id_9627
H	100	459	100.0	.	0	0	=	gene_id_34876	gene_id_9627
H	100	192	100.0	.	0	0	=	gene_id_45939	gene_id_9627
S	101	1122	*	*	*	*	*	gene_id_85432	*
H	101	1122	100.0	.	0	0	=	gene_id_20904	gene_id_85432
H	101	1122	100.0	.	0	0	=	gene_id_35185	gene_id_85432
H	101	1122	100.0	.	0	0	=	gene_id_5766	gene_id_85432
H	101	1122	100.0	.	0	0	=	gene_id_92689	gene_id_85432
H	101	759	100.0	.	0	0	=	gene_id_10040	gene_id_85432
H	101	567	100.0	.	0	0	=	gene_id_24487	gene_id_85432
S	102	624	*	*	*	*	*	gene_id_89933	*
H	102	624	100.0	.	0	0	=	gene_id_16762	gene_id_89933
H	102	297	100.0	.	0	0	=	gene_id_72857	gene_id_89933
H	102	225	100.0	.	0	0	=	gene_id_59155	gene_id_89933
H	102	219	100.0	.	0	0	=	gene_id_71352	gene_id_89933
H	102	186	100.0	.	0	0	=	gene_id_42555	gene_id_89933
H	102	114	100.0	.	0	0	=	gene_id_2122	gene_id_89933
S	103	294	*	*	*	*	*	gene_id_48279	*
H	103	294	100.0	.	0	0	=	gene_id_14109	gene_id_48279
H	103	294	100.0	.	0	0	=	gene_id_7099	gene_id_48279
H	103	294	100.0	.	0	0	=	gene_id_10011	gene_id_48279
H	103	294	100.0	.	0	0	=	gene_id_92907	gene_id_48279
H	103	294	100.0	.	0	0	=	gene_id_31985	gene_id_48279
H	103	246	100.0	.	0	0	=	gene_id_35715	gene_id_48279
S	104	603	*	*	*	*	*	gene_id_20509	*
H	104	603	100.0	.	0	0	=	gene_id_68501	gene_id_20509
H	104	603	100.0	.	0	0	=	gene_id_84990	gene_id_20509
H	104	603	100.0	.	0	0	=	gene_id_33922	gene_id_20509
H	104	603	100.0	.	0	0	=	gene_id_15565	gene_id_20509
H	104	603	100.0	.	0	0	=	gene_id_8215	gene_id_20509
H	104	603	100.0	.	0	0	=	gene_id_7169	gene_id_20509
S	105	387	*	*	*	*	*	gene_id_19687	*
H	105	387	100.0	.	0	0	=	gene_id_92519	gene_id_19687
H	105	387	100.0	.	0	0	=	gene_id_33066	gene_id_19687
H	105	387	100.0	.	0	0	=	gene_id_47891	gene_id_19687
H	105	237	100.0	.	0	0	=	gene_id_60816	gene_id_19687
H	105	177	100.0	.	0	0	=	gene_id_49085	gene_id_19687
H	105	129	100.0	.	0	0	=	gene_id_36358	gene_id_19687
S	106	291	*	*	*	*	*	gene_id_35754	*
H	106	291	100.0	.	0	0	=	gene_id_13637	gene_id_35754
H	106	291	100.0	.	0	0	=	gene_id_19887	gene_id_35754
H	106	291	100.0	.	0	0	=	gene_id_1418	gene_id_35754
H	106	291	100.0	.	0	0	=	gene_id_33987	gene_id_35754
H	106	291	100.0	.	0	0	=	gene_id_93071	gene_id_35754
H	106	189	100.0	.	0	0	=	gene_id_85029	gene_id_35754
S	107	1359	*	*	*	*	*	gene_id_89354	*
H	107	870	100.0	.	0	0	=	gene_id_18733	gene_id_89354
H	107	405	100.0	.	0	0	=	gene_id_47232	gene_id_89354
H	107	261	100.0	.	0	0	=	gene_id_61794	gene_id_89354
H	107	201	100.0	.	0	0	=	gene_id_84658	gene_id_89354
H	107	174	100.0	.	0	0	=	gene_id_69688	gene_id_89354
H	107	114	100.0	.	0	0	=	gene_id_82425	gene_id_89354
S	108	852	*	*	*	*	*	gene_id_92843	*
H	108	852	100.0	.	0	0	=	gene_id_23773	gene_id_92843
H	108	852	100.0	.	0	0	=	gene_id_7562	gene_id_92843
H	108	852	100.0	.	0	0	=	gene_id_20798	gene_id_92843
H	108	309	100.0	.	0	0	=	gene_id_46014	gene_id_92843
H	108	150	100.0	.	0	0	=	gene_id_33442	gene_id_92843
H	108	123	100.0	.	0	0	=	gene_id_9886	gene_id_92843
S	109	426	*	*	*	*	*	gene_id_77453	*
H	109	426	100.0	.	0	0	=	gene_id_52721	gene_id_77453
H	109	426	100.0	.	0	0	=	gene_id_62522	gene_id_77453
H	109	183	100.0	.	0	0	=	gene_id_73318	gene_id_77453
H	109	147	100.0	.	0	0	=	gene_id_71657	gene_id_77453
H	109	141	100.0	.	0	0	=	gene_id_39739	gene_id_77453
H	109	105	100.0	.	0	0	=	gene_id_31507	gene_id_77453
S	110	717	*	*	*	*	*	gene_id_26897	*
H	110	204	100.0	.	0	0	=	gene_id_58557	gene_id_26897
H	110	153	100.0	.	0	0	=	gene_id_76315	gene_id_26897
H	110	138	100.0	.	0	0	=	gene_id_44603	gene_id_26897
H	110	138	100.0	.	0	0	=	gene_id_46767	gene_id_26897
H	110	108	100.0	.	0	0	=	gene_id_41744	gene_id_26897
H	110	108	100.0	.	0	0	=	gene_id_51436	gene_id_26897
S	111	528	*	*	*	*	*	gene_id_6638	*
H	111	528	100.0	.	0	0	=	gene_id_22795	gene_id_6638
H	111	528	100.0	.	0	0	=	gene_id_92255	gene_id_6638
H	111	528	100.0	.	0	0	=	gene_id_8968	gene_id_6638
H	111	528	100.0	.	0	0	=	gene_id_20313	gene_id_6638
H	111	528	100.0	.	0	0	=	gene_id_33839	gene_id_6638
H	111	171	100.0	.	0	0	=	gene_id_13485	gene_id_6638
S	112	111	*	*	*	*	*	gene_id_73504	*
H	112	111	100.0	.	0	0	=	gene_id_79751	gene_id_73504
H	112	111	100.0	.	0	0	=	gene_id_71620	gene_id_73504
H	112	111	100.0	.	0	0	=	gene_id_10798	gene_id_73504
H	112	111	100.0	.	0	0	=	gene_id_22671	gene_id_73504
H	112	111	100.0	.	0	0	=	gene_id_49524	gene_id_73504
H	112	111	100.0	.	0	0	=	gene_id_57039	gene_id_73504
S	113	1128	*	*	*	*	*	gene_id_7479	*
H	113	1128	100.0	.	0	0	=	gene_id_91115	gene_id_7479
H	113	1128	100.0	.	0	0	=	gene_id_32782	gene_id_7479
H	113	1128	100.0	.	0	0	=	gene_id_20124	gene_id_7479
H	113	534	100.0	.	0	0	=	gene_id_10313	gene_id_7479
H	113	255	100.0	.	0	0	=	gene_id_46354	gene_id_7479
H	113	141	100.0	.	0	0	=	gene_id_58015	gene_id_7479
S	114	1455	*	*	*	*	*	gene_id_88795	*
H	114	1455	100.0	.	0	0	=	gene_id_16427	gene_id_88795
H	114	531	100.0	.	0	0	=	gene_id_50004	gene_id_88795
H	114	420	100.0	.	0	0	=	gene_id_62002	gene_id_88795
H	114	300	100.0	.	0	0	=	gene_id_51215	gene_id_88795
H	114	216	100.0	.	0	0	=	gene_id_57768	gene_id_88795
H	114	201	100.0	.	0	0	=	gene_id_39303	gene_id_88795
H	59	396	99.5	+	0	0	396M	gene_id_25548	gene_id_3093
H	59	396	99.5	.	0	0	=gene_id_25548	gene_id_92702	gene_id_3093
H	59	396	99.5	.	0	0	=gene_id_25548	gene_id_33903	gene_id_3093
H	59	396	99.5	.	0	0	=gene_id_25548	gene_id_20198	gene_id_3093
H	59	396	99.5	.	0	0	=gene_id_25548	gene_id_13940	gene_id_3093
H	59	396	99.5	.	0	0	=gene_id_25548	gene_id_6674	gene_id_3093
H	59	396	99.5	.	0	0	=gene_id_25548	gene_id_8720	gene_id_3093
S	115	2076	*	*	*	*	*	gene_id_15992	*
H	115	2076	100.0	.	0	0	=	gene_id_90998	gene_id_15992
H	115	2076	100.0	.	0	0	=	gene_id_10207	gene_id_15992
H	115	2076	100.0	.	0	0	=	gene_id_92860	gene_id_15992
H	115	1098	100.0	.	0	0	=	gene_id_72291	gene_id_15992
H	115	696	100.0	.	0	0	=	gene_id_34450	gene_id_15992
H	115	660	100.0	.	0	0	=	gene_id_33203	gene_id_15992
S	116	1662	*	*	*	*	*	gene_id_89861	*
H	116	1662	100.0	.	0	0	=	gene_id_17780	gene_id_89861
H	116	675	100.0	.	0	0	=	gene_id_27572	gene_id_89861
H	116	618	100.0	.	0	0	=	gene_id_30661	gene_id_89861
H	116	210	100.0	.	0	0	=	gene_id_40321	gene_id_89861
H	116	210	100.0	.	0	0	=	gene_id_73276	gene_id_89861
H	116	207	100.0	.	0	0	=	gene_id_59265	gene_id_89861
S	117	1065	*	*	*	*	*	gene_id_8363	*
H	117	633	100.0	.	0	0	=	gene_id_13614	gene_id_8363
H	117	297	100.0	.	0	0	=	gene_id_57101	gene_id_8363
H	117	231	100.0	.	0	0	=	gene_id_37060	gene_id_8363
H	117	213	100.0	.	0	0	=	gene_id_46086	gene_id_8363
H	117	195	100.0	.	0	0	=	gene_id_25913	gene_id_8363
H	117	150	100.0	.	0	0	=	gene_id_22082	gene_id_8363
S	118	873	*	*	*	*	*	gene_id_92157	*
H	118	873	100.0	.	0	0	=	gene_id_13931	gene_id_92157
H	118	873	100.0	.	0	0	=	gene_id_19845	gene_id_92157
H	118	873	100.0	.	0	0	=	gene_id_23456	gene_id_92157
H	118	873	100.0	.	0	0	=	gene_id_2140	gene_id_92157
H	118	555	100.0	.	0	0	=	gene_id_84863	gene_id_92157
H	118	297	100.0	.	0	0	=	gene_id_67534	gene_id_92157
S	119	273	*	*	*	*	*	gene_id_6279	*
H	119	273	100.0	.	0	0	=	gene_id_19783	gene_id_6279
H	119	273	100.0	.	0	0	=	gene_id_67428	gene_id_6279
H	119	273	100.0	.	0	0	=	gene_id_32771	gene_id_6279
H	119	273	100.0	.	0	0	=	gene_id_171	gene_id_6279
H	119	237	100.0	.	0	0	=	gene_id_37137	gene_id_6279
H	119	168	100.0	.	0	0	=	gene_id_61451	gene_id_6279
S	120	558	*	*	*	*	*	gene_id_77839	*
H	120	558	100.0	.	0	0	=	gene_id_10933	gene_id_77839
H	120	558	100.0	.	0	0	=	gene_id_7781	gene_id_77839
H	120	417	100.0	.	0	0	=	gene_id_64449	gene_id_77839
H	120	336	100.0	.	0	0	=	gene_id_57126	gene_id_77839
H	120	204	100.0	.	0	0	=	gene_id_82368	gene_id_77839
H	120	153	100.0	.	0	0	=	gene_id_52763	gene_id_77839
S	121	1650	*	*	*	*	*	gene_id_9382	*
H	121	735	100.0	.	0	0	=	gene_id_172	gene_id_9382
H	121	411	100.0	.	0	0	=	gene_id_47201	gene_id_9382
H	121	306	100.0	.	0	0	=	gene_id_22550	gene_id_9382
H	121	177	100.0	.	0	0	=	gene_id_61452	gene_id_9382
H	121	141	100.0	.	0	0	=	gene_id_37138	gene_id_9382
H	121	123	100.0	.	0	0	=	gene_id_75772	gene_id_9382
S	122	873	*	*	*	*	*	gene_id_8694	*
H	122	870	100.0	.	0	0	=	gene_id_91345	gene_id_8694
H	122	579	100.0	.	0	0	=	gene_id_14789	gene_id_8694
H	122	498	100.0	.	0	0	=	gene_id_36493	gene_id_8694
H	122	417	100.0	.	0	0	=	gene_id_24314	gene_id_8694
H	122	285	100.0	.	0	0	=	gene_id_6825	gene_id_8694
H	122	213	100.0	.	0	0	=	gene_id_34006	gene_id_8694
H	24	291	99.3	+	0	0	291M	gene_id_55221	gene_id_19516
H	24	291	99.3	.	0	0	=gene_id_55221	gene_id_75298	gene_id_19516
H	24	291	99.3	.	0	0	=gene_id_55221	gene_id_42453	gene_id_19516
H	24	291	99.3	.	0	0	=gene_id_55221	gene_id_44351	gene_id_19516
H	24	291	99.3	.	0	0	=gene_id_55221	gene_id_50170	gene_id_19516
H	24	291	99.3	.	0	0	=gene_id_55221	gene_id_74195	gene_id_19516
H	24	192	99.3	.	0	0	=gene_id_55221	gene_id_52092	gene_id_19516
S	123	429	*	*	*	*	*	gene_id_91619	*
H	123	429	100.0	.	0	0	=	gene_id_19198	gene_id_91619
H	123	429	100.0	.	0	0	=	gene_id_34923	gene_id_91619
H	123	429	100.0	.	0	0	=	gene_id_68399	gene_id_91619
H	123	408	100.0	.	0	0	=	gene_id_6668	gene_id_91619
H	123	273	100.0	.	0	0	=	gene_id_61312	gene_id_91619
H	123	243	100.0	.	0	0	=	gene_id_84185	gene_id_91619
S	124	153	*	*	*	*	*	gene_id_64780	*
H	124	153	100.0	.	0	0	=	gene_id_70455	gene_id_64780
H	124	153	100.0	.	0	0	=	gene_id_88161	gene_id_64780
H	124	153	100.0	.	0	0	=	gene_id_27442	gene_id_64780
H	124	153	100.0	.	0	0	=	gene_id_41207	gene_id_64780
H	124	153	100.0	.	0	0	=	gene_id_49398	gene_id_64780
H	124	153	100.0	.	0	0	=	gene_id_52781	gene_id_64780
S	125	699	*	*	*	*	*	gene_id_20546	*
H	125	699	100.0	.	0	0	=	gene_id_68765	gene_id_20546
H	125	699	100.0	.	0	0	=	gene_id_32840	gene_id_20546
H	125	699	100.0	.	0	0	=	gene_id_8603	gene_id_20546
H	125	699	100.0	.	0	0	=	gene_id_5964	gene_id_20546
H	125	699	100.0	.	0	0	=	gene_id_91792	gene_id_20546
H	125	273	100.0	.	0	0	=	gene_id_46132	gene_id_20546
H	7	498	99.8	+	0	0	498M	gene_id_68113	gene_id_17636
H	7	498	99.8	.	0	0	=gene_id_68113	gene_id_23455	gene_id_17636
H	7	498	99.8	.	0	0	=gene_id_68113	gene_id_9668	gene_id_17636
H	7	498	99.8	.	0	0	=gene_id_68113	gene_id_92158	gene_id_17636
H	7	498	99.8	.	0	0	=gene_id_68113	gene_id_13932	gene_id_17636
H	7	498	99.8	.	0	0	=gene_id_68113	gene_id_7157	gene_id_17636
H	7	498	99.8	.	0	0	=gene_id_68113	gene_id_19844	gene_id_17636
S	126	318	*	*	*	*	*	gene_id_71566	*
H	126	318	100.0	.	0	0	=	gene_id_68105	gene_id_71566
H	126	300	100.0	.	0	0	=	gene_id_9918	gene_id_71566
H	126	300	100.0	.	0	0	=	gene_id_31245	gene_id_71566
H	126	282	100.0	.	0	0	=	gene_id_37068	gene_id_71566
H	126	279	100.0	.	0	0	=	gene_id_763	gene_id_71566
H	126	273	100.0	.	0	0	=	gene_id_48732	gene_id_71566
S	127	270	*	*	*	*	*	gene_id_35323	*
H	127	270	100.0	.	0	0	=	gene_id_8464	gene_id_35323
H	127	270	100.0	.	0	0	=	gene_id_23341	gene_id_35323
H	127	270	100.0	.	0	0	=	gene_id_18933	gene_id_35323
H	127	270	100.0	.	0	0	=	gene_id_92985	gene_id_35323
H	127	270	100.0	.	0	0	=	gene_id_34395	gene_id_35323
H	127	171	100.0	.	0	0	=	gene_id_84856	gene_id_35323
S	128	3711	*	*	*	*	*	gene_id_88377	*
H	128	3711	100.0	.	0	0	=	gene_id_16187	gene_id_88377
H	128	348	100.0	.	0	0	=	gene_id_56536	gene_id_88377
H	128	348	100.0	.	0	0	=	gene_id_74160	gene_id_88377
H	128	300	100.0	.	0	0	=	gene_id_80258	gene_id_88377
H	128	150	100.0	.	0	0	=	gene_id_52302	gene_id_88377
H	128	105	100.0	.	0	0	=	gene_id_36076	gene_id_88377
S	129	1110	*	*	*	*	*	gene_id_11094	*
H	129	1110	100.0	.	0	0	=	gene_id_22633	gene_id_11094
H	129	276	100.0	.	0	0	=	gene_id_42837	gene_id_11094
H	129	225	100.0	.	0	0	=	gene_id_73300	gene_id_11094
H	129	201	100.0	.	0	0	=	gene_id_41128	gene_id_11094
H	129	201	100.0	.	0	0	=	gene_id_52403	gene_id_11094
H	129	144	100.0	.	0	0	=	gene_id_4794	gene_id_11094
H	27	186	98.9	+	0	0	186M	gene_id_90462	gene_id_31730
H	27	186	98.9	.	0	0	=gene_id_90462	gene_id_77856	gene_id_31730
H	27	186	98.9	.	0	0	=gene_id_90462	gene_id_29348	gene_id_31730
H	27	186	98.9	.	0	0	=gene_id_90462	gene_id_52840	gene_id_31730
H	27	186	98.9	.	0	0	=gene_id_90462	gene_id_26607	gene_id_31730
H	27	186	98.9	.	0	0	=gene_id_90462	gene_id_16431	gene_id_31730
H	27	186	98.9	.	0	0	=gene_id_90462	gene_id_87198	gene_id_31730
S	130	555	*	*	*	*	*	gene_id_32107	*
H	130	555	100.0	.	0	0	=	gene_id_91624	gene_id_32107
H	130	555	100.0	.	0	0	=	gene_id_35635	gene_id_32107
H	130	555	100.0	.	0	0	=	gene_id_19203	gene_id_32107
H	130	495	100.0	.	0	0	=	gene_id_85170	gene_id_32107
H	130	357	100.0	.	0	0	=	gene_id_71567	gene_id_32107
H	130	195	100.0	.	0	0	=	gene_id_7129	gene_id_32107
S	131	414	*	*	*	*	*	gene_id_36209	*
H	131	414	100.0	.	0	0	=	gene_id_23660	gene_id_36209
H	131	414	100.0	.	0	0	=	gene_id_14053	gene_id_36209
H	131	414	100.0	.	0	0	=	gene_id_91572	gene_id_36209
H	131	414	100.0	.	0	0	=	gene_id_19937	gene_id_36209
H	131	144	100.0	.	0	0	=	gene_id_819	gene_id_36209
H	131	135	100.0	.	0	0	=	gene_id_73198	gene_id_36209
S	132	1380	*	*	*	*	*	gene_id_79088	*
H	132	225	100.0	.	0	0	=	gene_id_64769	gene_id_79088
H	132	222	100.0	.	0	0	=	gene_id_54640	gene_id_79088
H	132	219	100.0	.	0	0	=	gene_id_44295	gene_id_79088
H	132	174	100.0	.	0	0	=	gene_id_81894	gene_id_79088
H	132	162	100.0	.	0	0	=	gene_id_89002	gene_id_79088
H	132	153	100.0	.	0	0	=	gene_id_56432	gene_id_79088
S	133	966	*	*	*	*	*	gene_id_8372	*
H	133	267	100.0	.	0	0	=	gene_id_685	gene_id_8372
H	133	267	100.0	.	0	0	=	gene_id_66606	gene_id_8372
H	133	264	100.0	.	0	0	=	gene_id_13584	gene_id_8372
H	133	240	100.0	.	0	0	=	gene_id_32388	gene_id_8372
H	133	180	100.0	.	0	0	=	gene_id_19004	gene_id_8372
H	133	150	100.0	.	0	0	=	gene_id_83456	gene_id_8372
S	134	270	*	*	*	*	*	gene_id_93378	*
H	134	270	100.0	.	0	0	=	gene_id_89146	gene_id_93378
H	134	270	100.0	.	0	0	=	gene_id_17200	gene_id_93378
H	134	270	100.0	.	0	0	=	gene_id_12413	gene_id_93378
H	134	270	100.0	.	0	0	=	gene_id_68162	gene_id_93378
H	134	270	100.0	.	0	0	=	gene_id_5854	gene_id_93378
H	134	105	100.0	.	0	0	=	gene_id_48888	gene_id_93378
S	135	513	*	*	*	*	*	gene_id_79047	*
H	135	210	100.0	.	0	0	=	gene_id_56446	gene_id_79047
H	135	210	100.0	.	0	0	=	gene_id_58727	gene_id_79047
H	135	180	100.0	.	0	0	=	gene_id_24675	gene_id_79047
H	135	171	100.0	.	0	0	=	gene_id_81490	gene_id_79047
H	135	171	100.0	.	0	0	=	gene_id_33234	gene_id_79047
H	135	126	100.0	.	0	0	=	gene_id_50398	gene_id_79047
S	136	444	*	*	*	*	*	gene_id_13853	*
H	136	444	100.0	.	0	0	=	gene_id_36306	gene_id_13853
H	136	444	100.0	.	0	0	=	gene_id_20337	gene_id_13853
H	136	444	100.0	.	0	0	=	gene_id_9928	gene_id_13853
H	136	444	100.0	.	0	0	=	gene_id_91995	gene_id_13853
H	136	444	100.0	.	0	0	=	gene_id_6191	gene_id_13853
H	136	102	100.0	.	0	0	=	gene_id_47266	gene_id_13853
S	137	600	*	*	*	*	*	gene_id_62678	*
H	137	339	100.0	.	0	0	=	gene_id_56350	gene_id_62678
H	137	339	100.0	.	0	0	=	gene_id_54878	gene_id_62678
H	137	276	100.0	.	0	0	=	gene_id_74492	gene_id_62678
H	137	243	100.0	.	0	0	=	gene_id_64126	gene_id_62678
H	137	219	100.0	.	0	0	=	gene_id_71719	gene_id_62678
H	137	180	100.0	.	0	0	=	gene_id_78550	gene_id_62678
H	25	222	99.1	+	0	0	222M	gene_id_92650	gene_id_27065
H	25	222	99.1	.	0	0	=gene_id_92650	gene_id_8428	gene_id_27065
H	25	222	99.1	.	0	0	=gene_id_92650	gene_id_24520	gene_id_27065
H	25	222	99.1	.	0	0	=gene_id_92650	gene_id_6656	gene_id_27065
H	25	222	99.1	.	0	0	=gene_id_92650	gene_id_36506	gene_id_27065
H	25	222	99.1	.	0	0	=gene_id_92650	gene_id_47695	gene_id_27065
H	25	189	99.1	.	0	0	=gene_id_92650	gene_id_31745	gene_id_27065
S	138	813	*	*	*	*	*	gene_id_93088	*
H	138	813	100.0	.	0	0	=	gene_id_9353	gene_id_93088
H	138	813	100.0	.	0	0	=	gene_id_33686	gene_id_93088
H	138	459	100.0	.	0	0	=	gene_id_1448	gene_id_93088
H	138	444	100.0	.	0	0	=	gene_id_25301	gene_id_93088
H	138	297	100.0	.	0	0	=	gene_id_43144	gene_id_93088
H	138	258	100.0	.	0	0	=	gene_id_4973	gene_id_93088
S	139	1185	*	*	*	*	*	gene_id_68224	*
H	139	357	100.0	.	0	0	=	gene_id_6832	gene_id_68224
H	139	336	100.0	.	0	0	=	gene_id_59293	gene_id_68224
H	139	336	100.0	.	0	0	=	gene_id_57187	gene_id_68224
H	139	333	100.0	.	0	0	=	gene_id_73712	gene_id_68224
H	139	309	100.0	.	0	0	=	gene_id_64033	gene_id_68224
H	139	183	100.0	.	0	0	=	gene_id_42775	gene_id_68224
S	140	366	*	*	*	*	*	gene_id_71565	*
H	140	366	100.0	.	0	0	=	gene_id_50089	gene_id_71565
H	140	186	100.0	.	0	0	=	gene_id_61185	gene_id_71565
H	140	165	100.0	.	0	0	=	gene_id_29844	gene_id_71565
H	140	150	100.0	.	0	0	=	gene_id_6462	gene_id_71565
H	140	150	100.0	.	0	0	=	gene_id_9021	gene_id_71565
H	140	120	100.0	.	0	0	=	gene_id_46190	gene_id_71565
S	141	1299	*	*	*	*	*	gene_id_6116	*
H	141	1299	100.0	.	0	0	=	gene_id_91020	gene_id_6116
H	141	1299	100.0	.	0	0	=	gene_id_9709	gene_id_6116
H	141	1299	100.0	.	0	0	=	gene_id_22850	gene_id_6116
H	141	1077	100.0	.	0	0	=	gene_id_34916	gene_id_6116
H	141	318	100.0	.	0	0	=	gene_id_458	gene_id_6116
H	141	177	100.0	.	0	0	=	gene_id_53371	gene_id_6116
S	142	684	*	*	*	*	*	gene_id_69006	*
H	142	684	100.0	.	0	0	=	gene_id_6271	gene_id_69006
H	142	684	100.0	.	0	0	=	gene_id_31802	gene_id_69006
H	142	684	100.0	.	0	0	=	gene_id_19779	gene_id_69006
H	142	528	100.0	.	0	0	=	gene_id_47878	gene_id_69006
H	142	342	100.0	.	0	0	=	gene_id_13819	gene_id_69006
H	142	243	100.0	.	0	0	=	gene_id_84850	gene_id_69006
S	143	390	*	*	*	*	*	gene_id_13197	*
H	143	390	100.0	.	0	0	=	gene_id_3450	gene_id_13197
H	143	390	100.0	.	0	0	=	gene_id_89937	gene_id_13197
H	143	390	100.0	.	0	0	=	gene_id_17825	gene_id_13197
H	143	207	100.0	.	0	0	=	gene_id_50813	gene_id_13197
H	143	162	100.0	.	0	0	=	gene_id_5089	gene_id_13197
H	143	114	100.0	.	0	0	=	gene_id_81781	gene_id_13197
S	144	537	*	*	*	*	*	gene_id_10351	*
H	144	537	100.0	.	0	0	=	gene_id_68406	gene_id_10351
H	144	537	100.0	.	0	0	=	gene_id_14541	gene_id_10351
H	144	537	100.0	.	0	0	=	gene_id_1621	gene_id_10351
H	144	537	100.0	.	0	0	=	gene_id_91191	gene_id_10351
H	144	537	100.0	.	0	0	=	gene_id_19924	gene_id_10351
H	144	279	100.0	.	0	0	=	gene_id_36653	gene_id_10351
S	145	1722	*	*	*	*	*	gene_id_88433	*
H	145	1722	100.0	.	0	0	=	gene_id_16107	gene_id_88433
H	145	477	100.0	.	0	0	=	gene_id_56964	gene_id_88433
H	145	291	100.0	.	0	0	=	gene_id_84138	gene_id_88433
H	145	225	100.0	.	0	0	=	gene_id_79558	gene_id_88433
H	145	189	100.0	.	0	0	=	gene_id_15339	gene_id_88433
H	145	123	100.0	.	0	0	=	gene_id_82084	gene_id_88433
S	146	1212	*	*	*	*	*	gene_id_91963	*
H	146	351	100.0	.	0	0	=	gene_id_2409	gene_id_91963
H	146	225	100.0	.	0	0	=	gene_id_73455	gene_id_91963
H	146	171	100.0	.	0	0	=	gene_id_42426	gene_id_91963
H	146	156	100.0	.	0	0	=	gene_id_7619	gene_id_91963
H	146	150	100.0	.	0	0	=	gene_id_61286	gene_id_91963
H	146	150	100.0	.	0	0	=	gene_id_67048	gene_id_91963
S	147	900	*	*	*	*	*	gene_id_6843	*
H	147	900	100.0	.	0	0	=	gene_id_9872	gene_id_6843
H	147	234	100.0	.	0	0	=	gene_id_42900	gene_id_6843
H	147	153	100.0	.	0	0	=	gene_id_86200	gene_id_6843
H	147	144	100.0	.	0	0	=	gene_id_62009	gene_id_6843
H	147	111	100.0	.	0	0	=	gene_id_83823	gene_id_6843
H	90	180	99.4	+	0	0	180M	gene_id_30705	gene_id_55199
H	90	180	99.4	.	0	0	=gene_id_30705	gene_id_16717	gene_id_55199
H	90	180	99.4	.	0	0	=gene_id_30705	gene_id_38282	gene_id_55199
H	90	180	99.4	.	0	0	=gene_id_30705	gene_id_89864	gene_id_55199
H	90	144	99.4	.	0	0	=gene_id_30705	gene_id_86779	gene_id_55199
H	90	144	99.4	.	0	0	=gene_id_30705	gene_id_64201	gene_id_55199
S	148	1230	*	*	*	*	*	gene_id_89357	*
H	148	1230	100.0	.	0	0	=	gene_id_29908	gene_id_89357
H	148	741	100.0	.	0	0	=	gene_id_18711	gene_id_89357
H	148	513	100.0	.	0	0	=	gene_id_71363	gene_id_89357
H	148	456	100.0	.	0	0	=	gene_id_73669	gene_id_89357
H	148	372	100.0	.	0	0	=	gene_id_28985	gene_id_89357
S	149	1293	*	*	*	*	*	gene_id_34504	*
H	149	561	100.0	.	0	0	=	gene_id_50399	gene_id_34504
H	149	309	100.0	.	0	0	=	gene_id_44238	gene_id_34504
H	149	243	100.0	.	0	0	=	gene_id_32598	gene_id_34504
H	149	177	100.0	.	0	0	=	gene_id_30329	gene_id_34504
H	149	153	100.0	.	0	0	=	gene_id_76486	gene_id_34504
S	150	630	*	*	*	*	*	gene_id_91613	*
H	150	630	100.0	.	0	0	=	gene_id_31998	gene_id_91613
H	150	630	100.0	.	0	0	=	gene_id_34758	gene_id_91613
H	150	630	100.0	.	0	0	=	gene_id_19192	gene_id_91613
H	150	264	100.0	.	0	0	=	gene_id_49530	gene_id_91613
H	150	213	100.0	.	0	0	=	gene_id_82672	gene_id_91613
S	151	2163	*	*	*	*	*	gene_id_91955	*
H	151	1020	100.0	.	0	0	=	gene_id_23236	gene_id_91955
H	151	306	100.0	.	0	0	=	gene_id_74355	gene_id_91955
H	151	219	100.0	.	0	0	=	gene_id_9490	gene_id_91955
H	151	126	100.0	.	0	0	=	gene_id_60512	gene_id_91955
H	151	114	100.0	.	0	0	=	gene_id_7121	gene_id_91955
S	152	1275	*	*	*	*	*	gene_id_34034	*
H	152	648	100.0	.	0	0	=	gene_id_9714	gene_id_34034
H	152	123	100.0	.	0	0	=	gene_id_4107	gene_id_34034
H	152	123	100.0	.	0	0	=	gene_id_6510	gene_id_34034
H	152	123	100.0	.	0	0	=	gene_id_55131	gene_id_34034
H	152	123	100.0	.	0	0	=	gene_id_14358	gene_id_34034
S	153	294	*	*	*	*	*	gene_id_34757	*
H	153	294	100.0	.	0	0	=	gene_id_31997	gene_id_34757
H	153	294	100.0	.	0	0	=	gene_id_47511	gene_id_34757
H	153	294	100.0	.	0	0	=	gene_id_19193	gene_id_34757
H	153	294	100.0	.	0	0	=	gene_id_5948	gene_id_34757
H	153	294	100.0	.	0	0	=	gene_id_91614	gene_id_34757
S	154	486	*	*	*	*	*	gene_id_10622	*
H	154	486	100.0	.	0	0	=	gene_id_91571	gene_id_10622
H	154	486	100.0	.	0	0	=	gene_id_31978	gene_id_10622
H	154	486	100.0	.	0	0	=	gene_id_14054	gene_id_10622
H	154	486	100.0	.	0	0	=	gene_id_36208	gene_id_10622
H	154	486	100.0	.	0	0	=	gene_id_47792	gene_id_10622
S	155	2004	*	*	*	*	*	gene_id_91303	*
H	155	441	100.0	.	0	0	=	gene_id_73833	gene_id_91303
H	155	387	100.0	.	0	0	=	gene_id_84682	gene_id_91303
H	155	303	100.0	.	0	0	=	gene_id_31842	gene_id_91303
H	155	258	100.0	.	0	0	=	gene_id_407	gene_id_91303
H	155	114	100.0	.	0	0	=	gene_id_24767	gene_id_91303
S	156	792	*	*	*	*	*	gene_id_12930	*
H	156	144	100.0	.	0	0	=	gene_id_48316	gene_id_12930
H	156	144	100.0	.	0	0	=	gene_id_89859	gene_id_12930
H	156	144	100.0	.	0	0	=	gene_id_93265	gene_id_12930
H	156	135	100.0	.	0	0	=	gene_id_3002	gene_id_12930
H	156	102	100.0	.	0	0	=	gene_id_67244	gene_id_12930
S	157	2319	*	*	*	*	*	gene_id_19422	*
H	157	1488	100.0	.	0	0	=	gene_id_92369	gene_id_19422
H	157	1173	100.0	.	0	0	=	gene_id_8499	gene_id_19422
H	157	612	100.0	.	0	0	=	gene_id_31853	gene_id_19422
H	157	237	100.0	.	0	0	=	gene_id_36680	gene_id_19422
H	157	162	100.0	.	0	0	=	gene_id_46235	gene_id_19422
S	158	558	*	*	*	*	*	gene_id_45307	*
H	158	558	100.0	.	0	0	=	gene_id_89109	gene_id_45307
H	158	558	100.0	.	0	0	=	gene_id_26546	gene_id_45307
H	158	255	100.0	.	0	0	=	gene_id_56981	gene_id_45307
H	158	213	100.0	.	0	0	=	gene_id_67429	gene_id_45307
H	158	132	100.0	.	0	0	=	gene_id_71167	gene_id_45307
S	159	741	*	*	*	*	*	gene_id_19778	*
H	159	279	100.0	.	0	0	=	gene_id_84544	gene_id_19778
H	159	279	100.0	.	0	0	=	gene_id_46253	gene_id_19778
H	159	279	100.0	.	0	0	=	gene_id_9439	gene_id_19778
H	159	240	100.0	.	0	0	=	gene_id_69005	gene_id_19778
H	159	171	100.0	.	0	0	=	gene_id_31801	gene_id_19778
S	160	186	*	*	*	*	*	gene_id_7080	*
H	160	186	100.0	.	0	0	=	gene_id_8954	gene_id_7080
H	160	186	100.0	.	0	0	=	gene_id_19569	gene_id_7080
H	160	186	100.0	.	0	0	=	gene_id_92260	gene_id_7080
H	160	186	100.0	.	0	0	=	gene_id_47844	gene_id_7080
H	160	153	100.0	.	0	0	=	gene_id_33924	gene_id_7080
S	161	588	*	*	*	*	*	gene_id_77962	*
H	161	588	100.0	.	0	0	=	gene_id_11653	gene_id_77962
H	161	453	100.0	.	0	0	=	gene_id_82212	gene_id_77962
H	161	168	100.0	.	0	0	=	gene_id_48530	gene_id_77962
H	161	168	100.0	.	0	0	=	gene_id_15005	gene_id_77962
H	161	141	100.0	.	0	0	=	gene_id_75981	gene_id_77962
S	162	1455	*	*	*	*	*	gene_id_91493	*
H	162	540	100.0	.	0	0	=	gene_id_55172	gene_id_91493
H	162	189	100.0	.	0	0	=	gene_id_9778	gene_id_91493
H	162	159	100.0	.	0	0	=	gene_id_84567	gene_id_91493
H	162	144	100.0	.	0	0	=	gene_id_43626	gene_id_91493
H	162	144	100.0	.	0	0	=	gene_id_90148	gene_id_91493
H	96	681	99.3	+	0	0	681M	gene_id_33357	gene_id_62633
H	96	681	99.3	.	0	0	=gene_id_33357	gene_id_91682	gene_id_62633
H	96	681	99.3	.	0	0	=gene_id_33357	gene_id_8927	gene_id_62633
H	96	510	99.3	.	0	0	=gene_id_33357	gene_id_84892	gene_id_62633
H	96	483	99.3	.	0	0	=gene_id_33357	gene_id_36051	gene_id_62633
H	96	417	99.3	.	0	0	=gene_id_33357	gene_id_47306	gene_id_62633
S	163	201	*	*	*	*	*	gene_id_3230	*
H	163	201	100.0	.	0	0	=	gene_id_23623	gene_id_3230
H	163	201	100.0	.	0	0	=	gene_id_47774	gene_id_3230
H	163	201	100.0	.	0	0	=	gene_id_77782	gene_id_3230
H	163	201	100.0	.	0	0	=	gene_id_92352	gene_id_3230
H	163	201	100.0	.	0	0	=	gene_id_36936	gene_id_3230
S	164	762	*	*	*	*	*	gene_id_88645	*
H	164	354	100.0	.	0	0	=	gene_id_17159	gene_id_88645
H	164	267	100.0	.	0	0	=	gene_id_82271	gene_id_88645
H	164	255	100.0	.	0	0	=	gene_id_51513	gene_id_88645
H	164	255	100.0	.	0	0	=	gene_id_48949	gene_id_88645
H	164	216	100.0	.	0	0	=	gene_id_79016	gene_id_88645
S	165	1014	*	*	*	*	*	gene_id_19806	*
H	165	333	100.0	.	0	0	=	gene_id_35626	gene_id_19806
H	165	186	100.0	.	0	0	=	gene_id_10617	gene_id_19806
H	165	177	100.0	.	0	0	=	gene_id_66748	gene_id_19806
H	165	135	100.0	.	0	0	=	gene_id_32401	gene_id_19806
H	165	123	100.0	.	0	0	=	gene_id_44216	gene_id_19806
H	14	300	99.7	+	0	0	300M	gene_id_30644	gene_id_39861
H	14	252	99.7	.	0	0	=gene_id_30644	gene_id_26039	gene_id_39861
H	14	219	99.7	.	0	0	=gene_id_30644	gene_id_83989	gene_id_39861
H	14	177	99.7	.	0	0	=gene_id_30644	gene_id_46018	gene_id_39861
H	14	171	99.7	.	0	0	=gene_id_30644	gene_id_41560	gene_id_39861
H	14	126	99.7	.	0	0	=gene_id_30644	gene_id_81040	gene_id_39861
S	166	774	*	*	*	*	*	gene_id_37247	*
H	166	774	100.0	.	0	0	=	gene_id_16060	gene_id_37247
H	166	774	100.0	.	0	0	=	gene_id_85548	gene_id_37247
H	166	774	100.0	.	0	0	=	gene_id_88333	gene_id_37247
H	166	774	100.0	.	0	0	=	gene_id_30637	gene_id_37247
H	166	432	100.0	.	0	0	=	gene_id_4166	gene_id_37247
S	167	1527	*	*	*	*	*	gene_id_8444	*
H	167	363	100.0	.	0	0	=	gene_id_24417	gene_id_8444
H	167	180	100.0	.	0	0	=	gene_id_84620	gene_id_8444
H	167	129	100.0	.	0	0	=	gene_id_36785	gene_id_8444
H	167	117	100.0	.	0	0	=	gene_id_47026	gene_id_8444
H	167	114	100.0	.	0	0	=	gene_id_6098	gene_id_8444
S	168	2181	*	*	*	*	*	gene_id_29907	*
H	168	654	100.0	.	0	0	=	gene_id_77215	gene_id_29907
H	168	234	100.0	.	0	0	=	gene_id_55958	gene_id_29907
H	168	162	100.0	.	0	0	=	gene_id_86515	gene_id_29907
H	168	126	100.0	.	0	0	=	gene_id_52450	gene_id_29907
H	168	123	100.0	.	0	0	=	gene_id_4941	gene_id_29907
S	169	477	*	*	*	*	*	gene_id_88516	*
H	169	477	100.0	.	0	0	=	gene_id_31002	gene_id_88516
H	169	477	100.0	.	0	0	=	gene_id_16634	gene_id_88516
H	169	450	100.0	.	0	0	=	gene_id_87350	gene_id_88516
H	169	285	100.0	.	0	0	=	gene_id_22640	gene_id_88516
H	169	258	100.0	.	0	0	=	gene_id_48743	gene_id_88516
S	170	531	*	*	*	*	*	gene_id_91949	*
H	170	315	100.0	.	0	0	=	gene_id_25045	gene_id_91949
H	170	297	100.0	.	0	0	=	gene_id_5853	gene_id_91949
H	170	267	100.0	.	0	0	=	gene_id_8831	gene_id_91949
H	170	216	100.0	.	0	0	=	gene_id_48640	gene_id_91949
H	170	210	100.0	.	0	0	=	gene_id_15669	gene_id_91949
S	171	585	*	*	*	*	*	gene_id_92661	*
H	171	483	100.0	.	0	0	=	gene_id_78864	gene_id_92661
H	171	327	100.0	.	0	0	=	gene_id_67445	gene_id_92661
H	171	327	100.0	.	0	0	=	gene_id_13306	gene_id_92661
H	171	312	100.0	.	0	0	=	gene_id_7587	gene_id_92661
H	171	186	100.0	.	0	0	=	gene_id_58533	gene_id_92661
S	172	666	*	*	*	*	*	gene_id_32729	*
H	172	666	100.0	.	0	0	=	gene_id_92917	gene_id_32729
H	172	666	100.0	.	0	0	=	gene_id_8687	gene_id_32729
H	172	504	100.0	.	0	0	=	gene_id_13522	gene_id_32729
H	172	309	100.0	.	0	0	=	gene_id_56670	gene_id_32729
H	172	297	100.0	.	0	0	=	gene_id_45965	gene_id_32729
S	173	852	*	*	*	*	*	gene_id_32336	*
H	173	852	100.0	.	0	0	=	gene_id_19311	gene_id_32336
H	173	852	100.0	.	0	0	=	gene_id_8387	gene_id_32336
H	173	531	100.0	.	0	0	=	gene_id_36327	gene_id_32336
H	173	117	100.0	.	0	0	=	gene_id_70054	gene_id_32336
H	173	114	100.0	.	0	0	=	gene_id_2518	gene_id_32336
H	148	1230	99.2	+	0	0	1230M	gene_id_20005	gene_id_89357
H	148	1230	99.2	.	0	0	=gene_id_20005	gene_id_9806	gene_id_89357
H	148	1230	99.2	.	0	0	=gene_id_20005	gene_id_6440	gene_id_89357
H	148	1230	99.2	.	0	0	=gene_id_20005	gene_id_14693	gene_id_89357
H	148	327	99.2	.	0	0	=gene_id_20005	gene_id_46389	gene_id_89357
H	148	177	99.2	.	0	0	=gene_id_20005	gene_id_1425	gene_id_89357
S	174	528	*	*	*	*	*	gene_id_30552	*
H	174	528	100.0	.	0	0	=	gene_id_37637	gene_id_30552
H	174	477	100.0	.	0	0	=	gene_id_52712	gene_id_30552
H	174	474	100.0	.	0	0	=	gene_id_45016	gene_id_30552
H	174	246	100.0	.	0	0	=	gene_id_71059	gene_id_30552
H	174	216	100.0	.	0	0	=	gene_id_77292	gene_id_30552
S	175	192	*	*	*	*	*	gene_id_91118	*
H	175	192	100.0	.	0	0	=	gene_id_23430	gene_id_91118
H	175	192	100.0	.	0	0	=	gene_id_84874	gene_id_91118
H	175	192	100.0	.	0	0	=	gene_id_8226	gene_id_91118
H	175	192	100.0	.	0	0	=	gene_id_18883	gene_id_91118
H	175	177	100.0	.	0	0	=	gene_id_34647	gene_id_91118
S	176	1254	*	*	*	*	*	gene_id_8912	*
H	176	1080	100.0	.	0	0	=	gene_id_93173	gene_id_8912
H	176	318	100.0	.	0	0	=	gene_id_47474	gene_id_8912
H	176	213	100.0	.	0	0	=	gene_id_25200	gene_id_8912
H	176	207	100.0	.	0	0	=	gene_id_34977	gene_id_8912
H	176	102	100.0	.	0	0	=	gene_id_832	gene_id_8912
S	177	1227	*	*	*	*	*	gene_id_28238	*
H	177	1227	100.0	.	0	0	=	gene_id_4034	gene_id_28238
H	177	1227	100.0	.	0	0	=	gene_id_31014	gene_id_28238
H	177	285	100.0	.	0	0	=	gene_id_87754	gene_id_28238
H	177	222	100.0	.	0	0	=	gene_id_80812	gene_id_28238
H	177	198	100.0	.	0	0	=	gene_id_39530	gene_id_28238
S	178	510	*	*	*	*	*	gene_id_9606	*
H	178	510	100.0	.	0	0	=	gene_id_32406	gene_id_9606
H	178	510	100.0	.	0	0	=	gene_id_19186	gene_id_9606
H	178	510	100.0	.	0	0	=	gene_id_8148	gene_id_9606
H	178	510	100.0	.	0	0	=	gene_id_67672	gene_id_9606
H	178	354	100.0	.	0	0	=	gene_id_47011	gene_id_9606
S	179	834	*	*	*	*	*	gene_id_88748	*
H	179	249	100.0	.	0	0	=	gene_id_70534	gene_id_88748
H	179	204	100.0	.	0	0	=	gene_id_18336	gene_id_88748
H	179	171	100.0	.	0	0	=	gene_id_48512	gene_id_88748
H	179	150	100.0	.	0	0	=	gene_id_78791	gene_id_88748
H	179	132	100.0	.	0	0	=	gene_id_31283	gene_id_88748
H	103	300	97.3	+	0	0	5M6D289M	gene_id_31211	gene_id_48279
H	103	300	97.3	.	0	0	=gene_id_31211	gene_id_62345	gene_id_48279
H	103	300	97.3	.	0	0	=gene_id_31211	gene_id_58740	gene_id_48279
H	103	300	97.3	.	0	0	=gene_id_31211	gene_id_51291	gene_id_48279
H	103	273	97.3	.	0	0	=gene_id_31211	gene_id_78572	gene_id_48279
H	103	273	97.3	.	0	0	=gene_id_31211	gene_id_77442	gene_id_48279
S	180	1233	*	*	*	*	*	gene_id_3113	*
H	180	273	100.0	.	0	0	=	gene_id_31371	gene_id_3113
H	180	168	100.0	.	0	0	=	gene_id_38942	gene_id_3113
H	180	168	100.0	.	0	0	=	gene_id_53748	gene_id_3113
H	180	159	100.0	.	0	0	=	gene_id_81567	gene_id_3113
H	180	144	100.0	.	0	0	=	gene_id_59665	gene_id_3113
S	181	1347	*	*	*	*	*	gene_id_91177	*
H	181	858	100.0	.	0	0	=	gene_id_6716	gene_id_91177
H	181	543	100.0	.	0	0	=	gene_id_84922	gene_id_91177
H	181	417	100.0	.	0	0	=	gene_id_788	gene_id_91177
H	181	348	100.0	.	0	0	=	gene_id_63511	gene_id_91177
H	181	174	100.0	.	0	0	=	gene_id_45987	gene_id_91177
S	182	411	*	*	*	*	*	gene_id_32187	*
H	182	411	100.0	.	0	0	=	gene_id_13951	gene_id_32187
H	182	411	100.0	.	0	0	=	gene_id_20136	gene_id_32187
H	182	411	100.0	.	0	0	=	gene_id_129	gene_id_32187
H	182	408	100.0	.	0	0	=	gene_id_46616	gene_id_32187
H	182	300	100.0	.	0	0	=	gene_id_10370	gene_id_32187
S	183	1647	*	*	*	*	*	gene_id_8633	*
H	183	669	100.0	.	0	0	=	gene_id_91871	gene_id_8633
H	183	369	100.0	.	0	0	=	gene_id_23680	gene_id_8633
H	183	348	100.0	.	0	0	=	gene_id_37111	gene_id_8633
H	183	327	100.0	.	0	0	=	gene_id_84604	gene_id_8633
H	183	183	100.0	.	0	0	=	gene_id_28744	gene_id_8633
S	184	609	*	*	*	*	*	gene_id_19487	*
H	184	609	100.0	.	0	0	=	gene_id_91825	gene_id_19487
H	184	609	100.0	.	0	0	=	gene_id_9122	gene_id_19487
H	184	609	100.0	.	0	0	=	gene_id_7145	gene_id_19487
H	184	528	100.0	.	0	0	=	gene_id_32529	gene_id_19487
H	184	231	100.0	.	0	0	=	gene_id_46782	gene_id_19487
S	185	978	*	*	*	*	*	gene_id_6106	*
H	185	978	100.0	.	0	0	=	gene_id_8259	gene_id_6106
H	185	387	100.0	.	0	0	=	gene_id_32074	gene_id_6106
H	185	375	100.0	.	0	0	=	gene_id_25214	gene_id_6106
H	185	345	100.0	.	0	0	=	gene_id_47216	gene_id_6106
H	185	321	100.0	.	0	0	=	gene_id_15761	gene_id_6106
S	186	1476	*	*	*	*	*	gene_id_10010	*
H	186	1392	100.0	.	0	0	=	gene_id_92906	gene_id_10010
H	186	792	100.0	.	0	0	=	gene_id_7098	gene_id_10010
H	186	171	100.0	.	0	0	=	gene_id_62344	gene_id_10010
H	186	105	100.0	.	0	0	=	gene_id_49880	gene_id_10010
H	186	102	100.0	.	0	0	=	gene_id_28945	gene_id_10010
S	187	459	*	*	*	*	*	gene_id_92847	*
H	187	459	100.0	.	0	0	=	gene_id_35316	gene_id_92847
H	187	459	100.0	.	0	0	=	gene_id_20842	gene_id_92847
H	187	459	100.0	.	0	0	=	gene_id_9890	gene_id_92847
H	187	459	100.0	.	0	0	=	gene_id_5514	gene_id_92847
H	187	309	100.0	.	0	0	=	gene_id_24795	gene_id_92847
S	188	939	*	*	*	*	*	gene_id_91257	*
H	188	939	100.0	.	0	0	=	gene_id_5827	gene_id_91257
H	188	939	100.0	.	0	0	=	gene_id_9900	gene_id_91257
H	188	714	100.0	.	0	0	=	gene_id_88872	gene_id_91257
H	188	645	100.0	.	0	0	=	gene_id_17942	gene_id_91257
H	188	297	100.0	.	0	0	=	gene_id_10783	gene_id_91257
S	189	957	*	*	*	*	*	gene_id_18017	*
H	189	957	100.0	.	0	0	=	gene_id_90133	gene_id_18017
H	189	195	100.0	.	0	0	=	gene_id_57138	gene_id_18017
H	189	195	100.0	.	0	0	=	gene_id_72409	gene_id_18017
H	189	171	100.0	.	0	0	=	gene_id_83243	gene_id_18017
H	189	120	100.0	.	0	0	=	gene_id_81884	gene_id_18017
S	190	150	*	*	*	*	*	gene_id_34547	*
H	190	150	100.0	.	0	0	=	gene_id_1940	gene_id_34547
H	190	150	100.0	.	0	0	=	gene_id_91655	gene_id_34547
H	190	150	100.0	.	0	0	=	gene_id_67247	gene_id_34547
H	190	150	100.0	.	0	0	=	gene_id_19329	gene_id_34547
H	190	123	100.0	.	0	0	=	gene_id_83967	gene_id_34547
S	191	603	*	*	*	*	*	gene_id_24069	*
H	191	603	100.0	.	0	0	=	gene_id_6143	gene_id_24069
H	191	603	100.0	.	0	0	=	gene_id_91309	gene_id_24069
H	191	603	100.0	.	0	0	=	gene_id_19559	gene_id_24069
H	191	603	100.0	.	0	0	=	gene_id_33914	gene_id_24069
H	191	414	100.0	.	0	0	=	gene_id_5325	gene_id_24069
S	192	150	*	*	*	*	*	gene_id_34565	*
H	192	150	100.0	.	0	0	=	gene_id_7500	gene_id_34565
H	192	150	100.0	.	0	0	=	gene_id_31822	gene_id_34565
H	192	150	100.0	.	0	0	=	gene_id_44415	gene_id_34565
H	192	150	100.0	.	0	0	=	gene_id_91664	gene_id_34565
H	192	150	100.0	.	0	0	=	gene_id_10046	gene_id_34565
S	193	276	*	*	*	*	*	gene_id_1472	*
H	193	276	100.0	.	0	0	=	gene_id_91807	gene_id_1472
H	193	276	100.0	.	0	0	=	gene_id_34433	gene_id_1472
H	193	276	100.0	.	0	0	=	gene_id_25892	gene_id_1472
H	193	276	100.0	.	0	0	=	gene_id_10225	gene_id_1472
H	193	276	100.0	.	0	0	=	gene_id_14875	gene_id_1472
S	194	2637	*	*	*	*	*	gene_id_12574	*
H	194	438	100.0	.	0	0	=	gene_id_25455	gene_id_12574
H	194	198	100.0	.	0	0	=	gene_id_55419	gene_id_12574
H	194	129	100.0	.	0	0	=	gene_id_4638	gene_id_12574
H	194	123	100.0	.	0	0	=	gene_id_91935	gene_id_12574
H	194	111	100.0	.	0	0	=	gene_id_78659	gene_id_12574
S	195	1023	*	*	*	*	*	gene_id_15398	*
H	195	1023	100.0	.	0	0	=	gene_id_20470	gene_id_15398
H	195	1023	100.0	.	0	0	=	gene_id_48356	gene_id_15398
H	195	1023	100.0	.	0	0	=	gene_id_91899	gene_id_15398
H	195	438	100.0	.	0	0	=	gene_id_25380	gene_id_15398
H	195	147	100.0	.	0	0	=	gene_id_76169	gene_id_15398
S	196	1086	*	*	*	*	*	gene_id_88264	*
H	196	1086	100.0	.	0	0	=	gene_id_16365	gene_id_88264
H	196	369	100.0	.	0	0	=	gene_id_49786	gene_id_88264
H	196	294	100.0	.	0	0	=	gene_id_76920	gene_id_88264
H	196	255	100.0	.	0	0	=	gene_id_80849	gene_id_88264
H	196	111	100.0	.	0	0	=	gene_id_79886	gene_id_88264
S	197	168	*	*	*	*	*	gene_id_91067	*
H	197	168	100.0	.	0	0	=	gene_id_19430	gene_id_91067
H	197	168	100.0	.	0	0	=	gene_id_33543	gene_id_91067
H	197	168	100.0	.	0	0	=	gene_id_8486	gene_id_91067
H	197	168	100.0	.	0	0	=	gene_id_36385	gene_id_91067
H	197	168	100.0	.	0	0	=	gene_id_22973	gene_id_91067
S	198	1365	*	*	*	*	*	gene_id_88656	*
H	198	720	100.0	.	0	0	=	gene_id_28457	gene_id_88656
H	198	627	100.0	.	0	0	=	gene_id_17478	gene_id_88656
H	198	375	100.0	.	0	0	=	gene_id_73762	gene_id_88656
H	198	375	100.0	.	0	0	=	gene_id_63730	gene_id_88656
H	198	228	100.0	.	0	0	=	gene_id_52020	gene_id_88656
S	199	2955	*	*	*	*	*	gene_id_91897	*
H	199	408	100.0	.	0	0	=	gene_id_1711	gene_id_91897
H	199	360	100.0	.	0	0	=	gene_id_47607	gene_id_91897
H	199	357	100.0	.	0	0	=	gene_id_21891	gene_id_91897
H	199	285	100.0	.	0	0	=	gene_id_35800	gene_id_91897
H	199	174	100.0	.	0	0	=	gene_id_32880	gene_id_91897
S	200	291	*	*	*	*	*	gene_id_71976	*
H	200	291	100.0	.	0	0	=	gene_id_19651	gene_id_71976
H	200	291	100.0	.	0	0	=	gene_id_91919	gene_id_71976
H	200	291	100.0	.	0	0	=	gene_id_35742	gene_id_71976
H	200	291	100.0	.	0	0	=	gene_id_7230	gene_id_71976
H	200	222	100.0	.	0	0	=	gene_id_72956	gene_id_71976
S	201	348	*	*	*	*	*	gene_id_92777	*
H	201	348	100.0	.	0	0	=	gene_id_20764	gene_id_92777
H	201	348	100.0	.	0	0	=	gene_id_8288	gene_id_92777
H	201	348	100.0	.	0	0	=	gene_id_18825	gene_id_92777
H	201	348	100.0	.	0	0	=	gene_id_33878	gene_id_92777
H	201	258	100.0	.	0	0	=	gene_id_84621	gene_id_92777
S	202	1461	*	*	*	*	*	gene_id_27582	*
H	202	291	100.0	.	0	0	=	gene_id_63333	gene_id_27582
H	202	291	100.0	.	0	0	=	gene_id_80914	gene_id_27582
H	202	273	100.0	.	0	0	=	gene_id_57159	gene_id_27582
H	202	273	100.0	.	0	0	=	gene_id_54592	gene_id_27582
H	202	258	100.0	.	0	0	=	gene_id_93514	gene_id_27582
S	203	732	*	*	*	*	*	gene_id_19197	*
H	203	393	100.0	.	0	0	=	gene_id_5952	gene_id_19197
H	203	276	100.0	.	0	0	=	gene_id_69890	gene_id_19197
H	203	273	100.0	.	0	0	=	gene_id_85265	gene_id_19197
H	203	201	100.0	.	0	0	=	gene_id_62113	gene_id_19197
H	203	141	100.0	.	0	0	=	gene_id_46280	gene_id_19197
S	204	2289	*	*	*	*	*	gene_id_31229	*
H	204	318	100.0	.	0	0	=	gene_id_44082	gene_id_31229
H	204	303	100.0	.	0	0	=	gene_id_39985	gene_id_31229
H	204	267	100.0	.	0	0	=	gene_id_77226	gene_id_31229
H	204	225	100.0	.	0	0	=	gene_id_82006	gene_id_31229
H	204	192	100.0	.	0	0	=	gene_id_80522	gene_id_31229
S	205	357	*	*	*	*	*	gene_id_19940	*
H	205	357	100.0	.	0	0	=	gene_id_6976	gene_id_19940
H	205	357	100.0	.	0	0	=	gene_id_8506	gene_id_19940
H	205	357	100.0	.	0	0	=	gene_id_91569	gene_id_19940
H	205	282	100.0	.	0	0	=	gene_id_47538	gene_id_19940
H	205	102	100.0	.	0	0	=	gene_id_36206	gene_id_19940
S	206	1485	*	*	*	*	*	gene_id_91184	*
H	206	219	100.0	.	0	0	=	gene_id_60872	gene_id_91184
H	206	198	100.0	.	0	0	=	gene_id_71875	gene_id_91184
H	206	198	100.0	.	0	0	=	gene_id_45420	gene_id_91184
H	206	189	100.0	.	0	0	=	gene_id_48698	gene_id_91184
H	206	177	100.0	.	0	0	=	gene_id_47176	gene_id_91184
S	207	468	*	*	*	*	*	gene_id_8224	*
H	207	468	100.0	.	0	0	=	gene_id_89968	gene_id_8224
H	207	468	100.0	.	0	0	=	gene_id_91120	gene_id_8224
H	207	468	100.0	.	0	0	=	gene_id_17787	gene_id_8224
H	207	468	100.0	.	0	0	=	gene_id_48359	gene_id_8224
H	207	438	100.0	.	0	0	=	gene_id_14681	gene_id_8224
S	208	2664	*	*	*	*	*	gene_id_91263	*
H	208	2664	100.0	.	0	0	=	gene_id_6001	gene_id_91263
H	208	2664	100.0	.	0	0	=	gene_id_8866	gene_id_91263
H	208	450	100.0	.	0	0	=	gene_id_33411	gene_id_91263
H	208	159	100.0	.	0	0	=	gene_id_83138	gene_id_91263
H	208	120	100.0	.	0	0	=	gene_id_1985	gene_id_91263
S	209	267	*	*	*	*	*	gene_id_83601	*
H	209	267	100.0	.	0	0	=	gene_id_6463	gene_id_83601
H	209	267	100.0	.	0	0	=	gene_id_19200	gene_id_83601
H	209	267	100.0	.	0	0	=	gene_id_91621	gene_id_83601
H	209	267	100.0	.	0	0	=	gene_id_36692	gene_id_83601
H	209	267	100.0	.	0	0	=	gene_id_71564	gene_id_83601
S	210	1371	*	*	*	*	*	gene_id_80531	*
H	210	513	100.0	.	0	0	=	gene_id_69786	gene_id_80531
H	210	339	100.0	.	0	0	=	gene_id_40722	gene_id_80531
H	210	300	100.0	.	0	0	=	gene_id_59098	gene_id_80531
H	210	222	100.0	.	0	0	=	gene_id_81728	gene_id_80531
H	210	102	100.0	.	0	0	=	gene_id_42429	gene_id_80531
S	211	1179	*	*	*	*	*	gene_id_8640	*
H	211	1179	100.0	.	0	0	=	gene_id_91864	gene_id_8640
H	211	1179	100.0	.	0	0	=	gene_id_19660	gene_id_8640
H	211	1179	100.0	.	0	0	=	gene_id_6762	gene_id_8640
H	211	1146	100.0	.	0	0	=	gene_id_22826	gene_id_8640
H	211	1053	100.0	.	0	0	=	gene_id_15189	gene_id_8640
S	212	255	*	*	*	*	*	gene_id_35290	*
H	212	255	100.0	.	0	0	=	gene_id_30391	gene_id_35290
H	212	255	100.0	.	0	0	=	gene_id_9534	gene_id_35290
H	212	255	100.0	.	0	0	=	gene_id_19291	gene_id_35290
H	212	255	100.0	.	0	0	=	gene_id_73824	gene_id_35290
H	212	255	100.0	.	0	0	=	gene_id_32603	gene_id_35290
S	213	1491	*	*	*	*	*	gene_id_23852	*
H	213	1491	100.0	.	0	0	=	gene_id_92229	gene_id_23852
H	213	354	100.0	.	0	0	=	gene_id_18296	gene_id_23852
H	213	306	100.0	.	0	0	=	gene_id_1688	gene_id_23852
H	213	210	100.0	.	0	0	=	gene_id_21335	gene_id_23852
H	213	198	100.0	.	0	0	=	gene_id_48340	gene_id_23852
S	214	1329	*	*	*	*	*	gene_id_5641	*
H	214	801	100.0	.	0	0	=	gene_id_67748	gene_id_5641
H	214	720	100.0	.	0	0	=	gene_id_44434	gene_id_5641
H	214	447	100.0	.	0	0	=	gene_id_85268	gene_id_5641
H	214	414	100.0	.	0	0	=	gene_id_33351	gene_id_5641
H	214	210	100.0	.	0	0	=	gene_id_15556	gene_id_5641
S	215	612	*	*	*	*	*	gene_id_22926	*
H	215	612	100.0	.	0	0	=	gene_id_20888	gene_id_22926
H	215	612	100.0	.	0	0	=	gene_id_9826	gene_id_22926
H	215	612	100.0	.	0	0	=	gene_id_93039	gene_id_22926
H	215	393	100.0	.	0	0	=	gene_id_73142	gene_id_22926
H	215	360	100.0	.	0	0	=	gene_id_34914	gene_id_22926
S	216	1359	*	*	*	*	*	gene_id_10684	*
H	216	1359	100.0	.	0	0	=	gene_id_19146	gene_id_10684
H	216	957	100.0	.	0	0	=	gene_id_24634	gene_id_10684
H	216	414	100.0	.	0	0	=	gene_id_13799	gene_id_10684
H	216	261	100.0	.	0	0	=	gene_id_89	gene_id_10684
H	216	216	100.0	.	0	0	=	gene_id_31965	gene_id_10684
S	217	1110	*	*	*	*	*	gene_id_68670	*
H	217	453	100.0	.	0	0	=	gene_id_32926	gene_id_68670
H	217	135	100.0	.	0	0	=	gene_id_18175	gene_id_68670
H	217	123	100.0	.	0	0	=	gene_id_90353	gene_id_68670
H	217	111	100.0	.	0	0	=	gene_id_87776	gene_id_68670
H	217	102	100.0	.	0	0	=	gene_id_58207	gene_id_68670
S	218	603	*	*	*	*	*	gene_id_91791	*
H	218	603	100.0	.	0	0	=	gene_id_68766	gene_id_91791
H	218	603	100.0	.	0	0	=	gene_id_23314	gene_id_91791
H	218	471	100.0	.	0	0	=	gene_id_5963	gene_id_91791
H	218	216	100.0	.	0	0	=	gene_id_8602	gene_id_91791
H	218	156	100.0	.	0	0	=	gene_id_32841	gene_id_91791
S	219	813	*	*	*	*	*	gene_id_8427	*
H	219	813	100.0	.	0	0	=	gene_id_92651	gene_id_8427
H	219	813	100.0	.	0	0	=	gene_id_6655	gene_id_8427
H	219	753	100.0	.	0	0	=	gene_id_15320	gene_id_8427
H	219	153	100.0	.	0	0	=	gene_id_81655	gene_id_8427
H	219	105	100.0	.	0	0	=	gene_id_61283	gene_id_8427
S	220	564	*	*	*	*	*	gene_id_19954	*
H	220	564	100.0	.	0	0	=	gene_id_8761	gene_id_19954
H	220	564	100.0	.	0	0	=	gene_id_7568	gene_id_19954
H	220	564	100.0	.	0	0	=	gene_id_92549	gene_id_19954
H	220	369	100.0	.	0	0	=	gene_id_25428	gene_id_19954
H	220	177	100.0	.	0	0	=	gene_id_36155	gene_id_19954
S	221	618	*	*	*	*	*	gene_id_19571	*
H	221	618	100.0	.	0	0	=	gene_id_6516	gene_id_19571
H	221	618	100.0	.	0	0	=	gene_id_35399	gene_id_19571
H	221	618	100.0	.	0	0	=	gene_id_14364	gene_id_19571
H	221	618	100.0	.	0	0	=	gene_id_9720	gene_id_19571
H	221	537	100.0	.	0	0	=	gene_id_33227	gene_id_19571
S	222	372	*	*	*	*	*	gene_id_5830	*
H	222	372	100.0	.	0	0	=	gene_id_91260	gene_id_5830
H	222	372	100.0	.	0	0	=	gene_id_10294	gene_id_5830
H	222	372	100.0	.	0	0	=	gene_id_24248	gene_id_5830
H	222	372	100.0	.	0	0	=	gene_id_33799	gene_id_5830
H	222	372	100.0	.	0	0	=	gene_id_18907	gene_id_5830
S	223	948	*	*	*	*	*	gene_id_91510	*
H	223	921	100.0	.	0	0	=	gene_id_7583	gene_id_91510
H	223	339	100.0	.	0	0	=	gene_id_47586	gene_id_91510
H	223	177	100.0	.	0	0	=	gene_id_79030	gene_id_91510
H	223	123	100.0	.	0	0	=	gene_id_71035	gene_id_91510
H	223	117	100.0	.	0	0	=	gene_id_33676	gene_id_91510
S	224	438	*	*	*	*	*	gene_id_37154	*
H	224	438	100.0	.	0	0	=	gene_id_92976	gene_id_37154
H	224	438	100.0	.	0	0	=	gene_id_20567	gene_id_37154
H	224	354	100.0	.	0	0	=	gene_id_5635	gene_id_37154
H	224	246	100.0	.	0	0	=	gene_id_34106	gene_id_37154
H	224	156	100.0	.	0	0	=	gene_id_78551	gene_id_37154
S	225	390	*	*	*	*	*	gene_id_30307	*
H	225	390	100.0	.	0	0	=	gene_id_86296	gene_id_30307
H	225	390	100.0	.	0	0	=	gene_id_3441	gene_id_30307
H	225	390	100.0	.	0	0	=	gene_id_37656	gene_id_30307
H	225	363	100.0	.	0	0	=	gene_id_49579	gene_id_30307
H	225	249	100.0	.	0	0	=	gene_id_51651	gene_id_30307
S	226	666	*	*	*	*	*	gene_id_19609	*
H	226	666	100.0	.	0	0	=	gene_id_1716	gene_id_19609
H	226	384	100.0	.	0	0	=	gene_id_32240	gene_id_19609
H	226	330	100.0	.	0	0	=	gene_id_84839	gene_id_19609
H	226	318	100.0	.	0	0	=	gene_id_35365	gene_id_19609
H	226	276	100.0	.	0	0	=	gene_id_10409	gene_id_19609
S	227	480	*	*	*	*	*	gene_id_30854	*
H	227	480	100.0	.	0	0	=	gene_id_53009	gene_id_30854
H	227	480	100.0	.	0	0	=	gene_id_86472	gene_id_30854
H	227	180	100.0	.	0	0	=	gene_id_73425	gene_id_30854
H	227	126	100.0	.	0	0	=	gene_id_45473	gene_id_30854
H	227	120	100.0	.	0	0	=	gene_id_90695	gene_id_30854
S	228	438	*	*	*	*	*	gene_id_85066	*
H	228	438	100.0	.	0	0	=	gene_id_32418	gene_id_85066
H	228	438	100.0	.	0	0	=	gene_id_9608	gene_id_85066
H	228	438	100.0	.	0	0	=	gene_id_439	gene_id_85066
H	228	393	100.0	.	0	0	=	gene_id_14743	gene_id_85066
H	228	234	100.0	.	0	0	=	gene_id_22448	gene_id_85066
S	229	837	*	*	*	*	*	gene_id_14665	*
H	229	837	100.0	.	0	0	=	gene_id_92838	gene_id_14665
H	229	837	100.0	.	0	0	=	gene_id_10269	gene_id_14665
H	229	837	100.0	.	0	0	=	gene_id_23251	gene_id_14665
H	229	837	100.0	.	0	0	=	gene_id_6052	gene_id_14665
H	229	837	100.0	.	0	0	=	gene_id_18959	gene_id_14665
S	230	2331	*	*	*	*	*	gene_id_12820	*
H	230	417	100.0	.	0	0	=	gene_id_8503	gene_id_12820
H	230	288	100.0	.	0	0	=	gene_id_44293	gene_id_12820
H	230	261	100.0	.	0	0	=	gene_id_60677	gene_id_12820
H	230	165	100.0	.	0	0	=	gene_id_46743	gene_id_12820
H	230	120	100.0	.	0	0	=	gene_id_35940	gene_id_12820
S	231	144	*	*	*	*	*	gene_id_9683	*
H	231	144	100.0	.	0	0	=	gene_id_33761	gene_id_9683
H	231	144	100.0	.	0	0	=	gene_id_2009	gene_id_9683
H	231	144	100.0	.	0	0	=	gene_id_44813	gene_id_9683
H	231	144	100.0	.	0	0	=	gene_id_6813	gene_id_9683
H	231	144	100.0	.	0	0	=	gene_id_92948	gene_id_9683
S	232	1086	*	*	*	*	*	gene_id_15564	*
H	232	1086	100.0	.	0	0	=	gene_id_8214	gene_id_15564
H	232	1086	100.0	.	0	0	=	gene_id_7168	gene_id_15564
H	232	894	100.0	.	0	0	=	gene_id_33921	gene_id_15564
H	232	312	100.0	.	0	0	=	gene_id_29023	gene_id_15564
H	232	252	100.0	.	0	0	=	gene_id_22319	gene_id_15564
S	233	237	*	*	*	*	*	gene_id_16576	*
H	233	237	100.0	.	0	0	=	gene_id_21132	gene_id_16576
H	233	237	100.0	.	0	0	=	gene_id_29323	gene_id_16576
H	233	237	100.0	.	0	0	=	gene_id_88857	gene_id_16576
H	233	237	100.0	.	0	0	=	gene_id_36574	gene_id_16576
H	233	237	100.0	.	0	0	=	gene_id_91056	gene_id_16576
S	234	1446	*	*	*	*	*	gene_id_91581	*
H	234	480	100.0	.	0	0	=	gene_id_15497	gene_id_91581
H	234	390	100.0	.	0	0	=	gene_id_33342	gene_id_91581
H	234	285	100.0	.	0	0	=	gene_id_72641	gene_id_91581
H	234	138	100.0	.	0	0	=	gene_id_71336	gene_id_91581
H	234	129	100.0	.	0	0	=	gene_id_85332	gene_id_91581
S	235	294	*	*	*	*	*	gene_id_31749	*
H	235	294	100.0	.	0	0	=	gene_id_67881	gene_id_31749
H	235	294	100.0	.	0	0	=	gene_id_30105	gene_id_31749
H	235	294	100.0	.	0	0	=	gene_id_10645	gene_id_31749
H	235	294	100.0	.	0	0	=	gene_id_70853	gene_id_31749
H	235	105	100.0	.	0	0	=	gene_id_86126	gene_id_31749
S	236	531	*	*	*	*	*	gene_id_36040	*
H	236	531	100.0	.	0	0	=	gene_id_8939	gene_id_36040
H	236	531	100.0	.	0	0	=	gene_id_6921	gene_id_36040
H	236	531	100.0	.	0	0	=	gene_id_92487	gene_id_36040
H	236	531	100.0	.	0	0	=	gene_id_32749	gene_id_36040
H	236	531	100.0	.	0	0	=	gene_id_19356	gene_id_36040
S	237	699	*	*	*	*	*	gene_id_9306	*
H	237	699	100.0	.	0	0	=	gene_id_22468	gene_id_9306
H	237	699	100.0	.	0	0	=	gene_id_92426	gene_id_9306
H	237	627	100.0	.	0	0	=	gene_id_47983	gene_id_9306
H	237	177	100.0	.	0	0	=	gene_id_84584	gene_id_9306
H	237	171	100.0	.	0	0	=	gene_id_36828	gene_id_9306
S	238	519	*	*	*	*	*	gene_id_11742	*
H	238	270	100.0	.	0	0	=	gene_id_84823	gene_id_11742
H	238	255	100.0	.	0	0	=	gene_id_32459	gene_id_11742
H	238	192	100.0	.	0	0	=	gene_id_24432	gene_id_11742
H	238	129	100.0	.	0	0	=	gene_id_78070	gene_id_11742
H	238	126	100.0	.	0	0	=	gene_id_83186	gene_id_11742
S	239	699	*	*	*	*	*	gene_id_37683	*
H	239	699	100.0	.	0	0	=	gene_id_17203	gene_id_37683
H	239	699	100.0	.	0	0	=	gene_id_30032	gene_id_37683
H	239	300	100.0	.	0	0	=	gene_id_63981	gene_id_37683
H	239	183	100.0	.	0	0	=	gene_id_44518	gene_id_37683
H	239	168	100.0	.	0	0	=	gene_id_56240	gene_id_37683
S	240	573	*	*	*	*	*	gene_id_19206	*
H	240	573	100.0	.	0	0	=	gene_id_91627	gene_id_19206
H	240	564	100.0	.	0	0	=	gene_id_23860	gene_id_19206
H	240	483	100.0	.	0	0	=	gene_id_67296	gene_id_19206
H	240	282	100.0	.	0	0	=	gene_id_46175	gene_id_19206
H	240	261	100.0	.	0	0	=	gene_id_84264	gene_id_19206
S	241	225	*	*	*	*	*	gene_id_64130	*
H	241	225	100.0	.	0	0	=	gene_id_73921	gene_id_64130
H	241	225	100.0	.	0	0	=	gene_id_8776	gene_id_64130
H	241	225	100.0	.	0	0	=	gene_id_29106	gene_id_64130
H	241	225	100.0	.	0	0	=	gene_id_33531	gene_id_64130
H	241	225	100.0	.	0	0	=	gene_id_18985	gene_id_64130
S	242	774	*	*	*	*	*	gene_id_6761	*
H	242	774	100.0	.	0	0	=	gene_id_91863	gene_id_6761
H	242	774	100.0	.	0	0	=	gene_id_8641	gene_id_6761
H	242	774	100.0	.	0	0	=	gene_id_15188	gene_id_6761
H	242	774	100.0	.	0	0	=	gene_id_22827	gene_id_6761
H	242	774	100.0	.	0	0	=	gene_id_19659	gene_id_6761
S	243	1551	*	*	*	*	*	gene_id_3182	*
H	243	1551	100.0	.	0	0	=	gene_id_16325	gene_id_3182
H	243	1551	100.0	.	0	0	=	gene_id_88696	gene_id_3182
H	243	183	100.0	.	0	0	=	gene_id_56386	gene_id_3182
H	243	183	100.0	.	0	0	=	gene_id_73360	gene_id_3182
H	243	135	100.0	.	0	0	=	gene_id_65938	gene_id_3182
S	244	456	*	*	*	*	*	gene_id_92943	*
H	244	132	100.0	.	0	0	=	gene_id_66893	gene_id_92943
H	244	123	100.0	.	0	0	=	gene_id_65765	gene_id_92943
H	244	123	100.0	.	0	0	=	gene_id_41179	gene_id_92943
H	244	123	100.0	.	0	0	=	gene_id_7556	gene_id_92943
H	244	123	100.0	.	0	0	=	gene_id_73171	gene_id_92943
S	245	774	*	*	*	*	*	gene_id_33591	*
H	245	774	100.0	.	0	0	=	gene_id_89155	gene_id_33591
H	245	774	100.0	.	0	0	=	gene_id_5553	gene_id_33591
H	245	774	100.0	.	0	0	=	gene_id_17614	gene_id_33591
H	245	303	100.0	.	0	0	=	gene_id_47988	gene_id_33591
H	245	264	100.0	.	0	0	=	gene_id_84662	gene_id_33591
S	246	1464	*	*	*	*	*	gene_id_7078	*
H	246	1182	100.0	.	0	0	=	gene_id_36329	gene_id_7078
H	246	396	100.0	.	0	0	=	gene_id_47954	gene_id_7078
H	246	318	100.0	.	0	0	=	gene_id_9265	gene_id_7078
H	246	312	100.0	.	0	0	=	gene_id_84866	gene_id_7078
H	246	252	100.0	.	0	0	=	gene_id_2496	gene_id_7078
S	247	759	*	*	*	*	*	gene_id_20074	*
H	247	759	100.0	.	0	0	=	gene_id_91290	gene_id_20074
H	247	759	100.0	.	0	0	=	gene_id_9507	gene_id_20074
H	247	180	100.0	.	0	0	=	gene_id_3257	gene_id_20074
H	247	177	100.0	.	0	0	=	gene_id_37205	gene_id_20074
H	247	144	100.0	.	0	0	=	gene_id_81653	gene_id_20074
S	248	147	*	*	*	*	*	gene_id_71962	*
H	248	147	100.0	.	0	0	=	gene_id_48204	gene_id_71962
H	248	147	100.0	.	0	0	=	gene_id_15109	gene_id_71962
H	248	147	100.0	.	0	0	=	gene_id_8573	gene_id_71962
H	248	147	100.0	.	0	0	=	gene_id_92334	gene_id_71962
H	248	147	100.0	.	0	0	=	gene_id_2911	gene_id_71962
S	249	510	*	*	*	*	*	gene_id_10067	*
H	249	510	100.0	.	0	0	=	gene_id_7718	gene_id_10067
H	249	510	100.0	.	0	0	=	gene_id_92046	gene_id_10067
H	249	333	100.0	.	0	0	=	gene_id_71281	gene_id_10067
H	249	168	100.0	.	0	0	=	gene_id_52770	gene_id_10067
H	249	147	100.0	.	0	0	=	gene_id_81307	gene_id_10067
S	250	1311	*	*	*	*	*	gene_id_74259	*
H	250	1176	100.0	.	0	0	=	gene_id_77449	gene_id_74259
H	250	501	100.0	.	0	0	=	gene_id_23232	gene_id_74259
H	250	273	100.0	.	0	0	=	gene_id_61079	gene_id_74259
H	250	258	100.0	.	0	0	=	gene_id_42150	gene_id_74259
H	250	159	100.0	.	0	0	=	gene_id_84524	gene_id_74259
S	251	3018	*	*	*	*	*	gene_id_12279	*
H	251	462	100.0	.	0	0	=	gene_id_61583	gene_id_12279
H	251	408	100.0	.	0	0	=	gene_id_30388	gene_id_12279
H	251	270	100.0	.	0	0	=	gene_id_90955	gene_id_12279
H	251	231	100.0	.	0	0	=	gene_id_80537	gene_id_12279
H	251	231	100.0	.	0	0	=	gene_id_50157	gene_id_12279
S	252	117	*	*	*	*	*	gene_id_92846	*
H	252	117	100.0	.	0	0	=	gene_id_20841	gene_id_92846
H	252	117	100.0	.	0	0	=	gene_id_9889	gene_id_92846
H	252	117	100.0	.	0	0	=	gene_id_5513	gene_id_92846
H	252	117	100.0	.	0	0	=	gene_id_35317	gene_id_92846
S	253	423	*	*	*	*	*	gene_id_20526	*
H	253	423	100.0	.	0	0	=	gene_id_92945	gene_id_20526
H	253	423	100.0	.	0	0	=	gene_id_9686	gene_id_20526
H	253	240	100.0	.	0	0	=	gene_id_48294	gene_id_20526
H	253	144	100.0	.	0	0	=	gene_id_36389	gene_id_20526
S	254	1779	*	*	*	*	*	gene_id_45704	*
H	254	426	100.0	.	0	0	=	gene_id_39619	gene_id_45704
H	254	372	100.0	.	0	0	=	gene_id_55191	gene_id_45704
H	254	213	100.0	.	0	0	=	gene_id_13366	gene_id_45704
H	254	159	100.0	.	0	0	=	gene_id_73667	gene_id_45704
S	255	1971	*	*	*	*	*	gene_id_41342	*
H	255	1971	100.0	.	0	0	=	gene_id_11492	gene_id_41342
H	255	297	100.0	.	0	0	=	gene_id_50010	gene_id_41342
H	255	129	100.0	.	0	0	=	gene_id_77330	gene_id_41342
H	255	120	100.0	.	0	0	=	gene_id_46000	gene_id_41342
H	227	480	98.8	+	0	0	480M	gene_id_6923	gene_id_30854
H	227	480	98.8	.	0	0	=gene_id_6923	gene_id_92485	gene_id_30854
H	227	480	98.8	.	0	0	=gene_id_6923	gene_id_8937	gene_id_30854
H	227	306	98.8	.	0	0	=gene_id_6923	gene_id_47675	gene_id_30854
H	227	195	98.8	.	0	0	=gene_id_6923	gene_id_36885	gene_id_30854
S	256	561	*	*	*	*	*	gene_id_6030	*
[truncated: 108,737 more rows]
