# Supplementary material for: Expansion of intestinal Prevotella copri correlates with enhanced susceptibility to arthritis
Source: eLife. 2013 Nov 5;2:e01202. doi: 10.7554/eLife.01202 (PMC3816614; doi:10.7554/eLife.01202)
Supplement: Figure 3—source data 1. — DOI: http://dx.doi.org/10.7554/eLife.01202.015 [file elife01202s005.zip › Figure_3/Panel_C/pres_abs.filtered.fdr.tab]

ID	HLT_pres	HLT_abs	NORA_pres	NORA_abs	effect_size	pvalue	fdr
gene_id_62569	0	16	9	9	-0.64	0.00114506314205	0.235954573708678
gene_id_68986	1	15	12	6	-0.637362637363	0.000365213287784	0.235954573708678
gene_id_29407	1	15	11	7	-0.598484848485	0.00110912285793	0.235954573708678
gene_id_29546	8	8	18	0	-0.692307692308	0.000708848611747	0.235954573708678
gene_id_55079	0	16	9	9	-0.64	0.00114506314205	0.235954573708678
gene_id_45366	1	15	11	7	-0.598484848485	0.00110912285793	0.235954573708678
gene_id_3694	15	1	7	11	0.598484848485	0.00110912285793	0.235954573708678
gene_id_3690	15	1	6	12	0.637362637363	0.000365213287784	0.235954573708678
gene_id_81143	1	15	11	7	-0.598484848485	0.00110912285793	0.235954573708678
gene_id_83051	0	16	9	9	-0.64	0.00114506314205	0.235954573708678
gene_id_90049	6	10	17	1	-0.648221343874	0.000630329996292	0.235954573708678
gene_id_79069	0	16	9	9	-0.64	0.00114506314205	0.235954573708678
gene_id_54057	1	15	12	6	-0.637362637363	0.000365213287784	0.235954573708678
gene_id_45456	2	14	13	5	-0.60350877193	0.00062813168196	0.235954573708678
gene_id_62568	0	16	11	7	-0.695652173913	0.000126502213789	0.235954573708678
gene_id_45134	1	15	11	7	-0.598484848485	0.00110912285793	0.235954573708678
gene_id_17194	4	12	15	3	-0.589473684211	0.00142831809902	0.247850777498365
gene_id_68779	4	12	15	3	-0.589473684211	0.00142831809902	0.247850777498365
gene_id_59356	4	12	15	3	-0.589473684211	0.00142831809902	0.247850777498365
gene_id_31409	3	13	14	4	-0.588235294118	0.00155466332276	0.256286248756986
gene_id_83403	1	15	10	8	-0.561264822134	0.00307749351131	0.262463929325675
gene_id_52068	6	10	16	2	-0.560606060606	0.00334348954555	0.262463929325675
gene_id_59141	0	16	8	10	-0.615384615385	0.00311893389169	0.262463929325675
gene_id_69137	0	16	8	10	-0.615384615385	0.00311893389169	0.262463929325675
gene_id_68441	1	15	10	8	-0.561264822134	0.00307749351131	0.262463929325675
gene_id_16520	6	10	16	2	-0.560606060606	0.00334348954555	0.262463929325675
gene_id_71686	1	15	10	8	-0.561264822134	0.00307749351131	0.262463929325675
gene_id_45608	1	15	10	8	-0.561264822134	0.00307749351131	0.262463929325675
gene_id_12270	6	10	16	2	-0.560606060606	0.00334348954555	0.262463929325675
gene_id_69838	0	16	8	10	-0.615384615385	0.00311893389169	0.262463929325675
gene_id_29230	1	15	10	8	-0.561264822134	0.00307749351131	0.262463929325675
gene_id_71694	3	13	13	5	-0.534722222222	0.00256542511273	0.262463929325675
gene_id_45558	1	15	10	8	-0.561264822134	0.00307749351131	0.262463929325675
gene_id_30741	3	13	13	5	-0.534722222222	0.00256542511273	0.262463929325675
gene_id_3691	15	1	8	10	0.561264822134	0.00307749351131	0.262463929325675
gene_id_50995	0	16	8	10	-0.615384615385	0.00311893389169	0.262463929325675
gene_id_13554	7	9	17	1	-0.608333333333	0.00196514645903	0.262463929325675
gene_id_52875	0	16	8	10	-0.615384615385	0.00311893389169	0.262463929325675
gene_id_31083	6	10	16	2	-0.560606060606	0.00334348954555	0.262463929325675
gene_id_3692	15	1	8	10	0.561264822134	0.00307749351131	0.262463929325675
gene_id_80438	2	14	12	6	-0.557142857143	0.00190842994925	0.262463929325675
gene_id_30373	2	14	12	6	-0.557142857143	0.00190842994925	0.262463929325675
gene_id_57786	5	11	15	3	-0.535714285714	0.00446902648383	0.26379172696506
gene_id_38970	4	12	14	4	-0.527777777778	0.00509232958764	0.26379172696506
gene_id_62501	2	14	11	7	-0.512820512821	0.0052006254937	0.26379172696506
gene_id_91476	11	5	3	15	0.535714285714	0.00446902648383	0.26379172696506
gene_id_5817	2	14	11	7	-0.512820512821	0.0052006254937	0.26379172696506
gene_id_77355	2	14	11	7	-0.512820512821	0.0052006254937	0.26379172696506
gene_id_71742	2	14	11	7	-0.512820512821	0.0052006254937	0.26379172696506
gene_id_30091	2	14	11	7	-0.512820512821	0.0052006254937	0.26379172696506
gene_id_86046	2	14	11	7	-0.512820512821	0.0052006254937	0.26379172696506
gene_id_45533	5	11	15	3	-0.535714285714	0.00446902648383	0.26379172696506
gene_id_3695	14	2	7	11	0.512820512821	0.0052006254937	0.26379172696506
gene_id_44810	5	11	15	3	-0.535714285714	0.00446902648383	0.26379172696506
gene_id_40034	2	14	11	7	-0.512820512821	0.0052006254937	0.26379172696506
gene_id_51993	2	14	11	7	-0.512820512821	0.0052006254937	0.26379172696506
gene_id_69947	2	14	11	7	-0.512820512821	0.0052006254937	0.26379172696506
gene_id_88968	4	12	14	4	-0.527777777778	0.00509232958764	0.26379172696506
gene_id_57468	2	14	11	7	-0.512820512821	0.0052006254937	0.26379172696506
gene_id_29505	4	12	14	4	-0.527777777778	0.00509232958764	0.26379172696506
gene_id_62374	2	14	11	7	-0.512820512821	0.0052006254937	0.26379172696506
gene_id_62148	5	11	15	3	-0.535714285714	0.00446902648383	0.26379172696506
gene_id_49815	4	12	14	4	-0.527777777778	0.00509232958764	0.26379172696506
gene_id_79328	2	14	11	7	-0.512820512821	0.0052006254937	0.26379172696506
gene_id_55297	2	14	11	7	-0.512820512821	0.0052006254937	0.26379172696506
gene_id_17370	8	8	1	17	0.568888888889	0.0055617352614	0.269662369953468
gene_id_4402	8	8	17	1	-0.568888888889	0.0055617352614	0.269662369953468
gene_id_27582	8	8	17	1	-0.568888888889	0.0055617352614	0.269662369953468
gene_id_80334	3	13	12	6	-0.484210526316	0.0070296230184	0.276199639528275
gene_id_31223	3	13	12	6	-0.484210526316	0.0070296230184	0.276199639528275
gene_id_62360	1	15	9	9	-0.525	0.00789766407119	0.276199639528275
gene_id_20366	6	10	0	18	0.642857142857	0.00595432833868	0.276199639528275
gene_id_64844	0	16	7	11	-0.592592592593	0.00804220970419	0.276199639528275
gene_id_23836	10	6	18	0	-0.642857142857	0.00595432833868	0.276199639528275
gene_id_12514	1	15	9	9	-0.525	0.00789766407119	0.276199639528275
gene_id_63495	1	15	9	9	-0.525	0.00789766407119	0.276199639528275
gene_id_92603	6	10	0	18	0.642857142857	0.00595432833868	0.276199639528275
gene_id_80366	0	16	7	11	-0.592592592593	0.00804220970419	0.276199639528275
gene_id_78116	1	15	9	9	-0.525	0.00789766407119	0.276199639528275
gene_id_30092	3	13	12	6	-0.484210526316	0.0070296230184	0.276199639528275
gene_id_83233	1	15	9	9	-0.525	0.00789766407119	0.276199639528275
gene_id_68523	0	16	7	11	-0.592592592593	0.00804220970419	0.276199639528275
gene_id_75860	0	16	7	11	-0.592592592593	0.00804220970419	0.276199639528275
gene_id_88291	3	13	12	6	-0.484210526316	0.0070296230184	0.276199639528275
gene_id_64437	3	13	12	6	-0.484210526316	0.0070296230184	0.276199639528275
gene_id_83331	1	15	9	9	-0.525	0.00789766407119	0.276199639528275
gene_id_83307	1	15	9	9	-0.525	0.00789766407119	0.276199639528275
gene_id_30134	1	15	9	9	-0.525	0.00789766407119	0.276199639528275
gene_id_24811	0	16	7	11	-0.592592592593	0.00804220970419	0.276199639528275
gene_id_59789	1	15	9	9	-0.525	0.00789766407119	0.276199639528275
gene_id_77675	1	15	9	9	-0.525	0.00789766407119	0.276199639528275
gene_id_61235	1	15	9	9	-0.525	0.00789766407119	0.276199639528275
gene_id_3917	1	15	9	9	-0.525	0.00789766407119	0.276199639528275
gene_id_57811	3	13	12	6	-0.484210526316	0.0070296230184	0.276199639528275
gene_id_30845	3	13	12	6	-0.484210526316	0.0070296230184	0.276199639528275
gene_id_2276	3	13	12	6	-0.484210526316	0.0070296230184	0.276199639528275
gene_id_5415	7	9	16	2	-0.513833992095	0.00919540229885	0.300170706725826
gene_id_12574	7	9	16	2	-0.513833992095	0.00919540229885	0.300170706725826
gene_id_17373	9	7	2	16	0.513833992095	0.00919540229885	0.300170706725826
gene_id_16157	7	9	16	2	-0.513833992095	0.00919540229885	0.300170706725826
gene_id_51360	7	9	16	2	-0.513833992095	0.00919540229885	0.300170706725826
gene_id_31255	6	10	15	3	-0.483516483516	0.0122422659638	0.31734540339516
gene_id_12129	6	10	15	3	-0.483516483516	0.0122422659638	0.31734540339516
gene_id_92493	5	11	14	4	-0.470175438596	0.0142313007719	0.31734540339516
gene_id_11628	6	10	15	3	-0.483516483516	0.0122422659638	0.31734540339516
gene_id_83333	6	10	15	3	-0.483516483516	0.0122422659638	0.31734540339516
gene_id_30639	5	11	14	4	-0.470175438596	0.0142313007719	0.31734540339516
gene_id_20367	7	9	1	17	0.528846153846	0.0144605116796	0.31734540339516
gene_id_17156	2	14	10	8	-0.469696969697	0.0129193467782	0.31734540339516
gene_id_29928	5	11	14	4	-0.470175438596	0.0142313007719	0.31734540339516
gene_id_49041	5	11	14	4	-0.470175438596	0.0142313007719	0.31734540339516
gene_id_18813	7	9	1	17	0.528846153846	0.0144605116796	0.31734540339516
gene_id_31229	5	11	14	4	-0.470175438596	0.0142313007719	0.31734540339516
gene_id_31225	4	12	13	5	-0.470588235294	0.0149191803234	0.31734540339516
gene_id_16151	2	14	10	8	-0.469696969697	0.0129193467782	0.31734540339516
gene_id_11119	5	11	14	4	-0.470175438596	0.0142313007719	0.31734540339516
gene_id_12006	2	14	10	8	-0.469696969697	0.0129193467782	0.31734540339516
gene_id_37792	9	7	17	1	-0.528846153846	0.0144605116796	0.31734540339516
gene_id_88132	6	10	15	3	-0.483516483516	0.0122422659638	0.31734540339516
gene_id_88913	6	10	15	3	-0.483516483516	0.0122422659638	0.31734540339516
gene_id_91564	14	2	8	10	0.469696969697	0.0129193467782	0.31734540339516
gene_id_64496	4	12	13	5	-0.470588235294	0.0149191803234	0.31734540339516
gene_id_13471	10	6	3	15	0.483516483516	0.0122422659638	0.31734540339516
gene_id_7194	7	9	1	17	0.528846153846	0.0144605116796	0.31734540339516
gene_id_89649	7	9	1	17	0.528846153846	0.0144605116796	0.31734540339516
gene_id_78558	6	10	15	3	-0.483516483516	0.0122422659638	0.31734540339516
gene_id_29291	4	12	13	5	-0.470588235294	0.0149191803234	0.31734540339516
gene_id_67826	2	14	10	8	-0.469696969697	0.0129193467782	0.31734540339516
gene_id_91234	12	4	5	13	0.470588235294	0.0149191803234	0.31734540339516
gene_id_30078	5	11	14	4	-0.470175438596	0.0142313007719	0.31734540339516
gene_id_71467	4	12	13	5	-0.470588235294	0.0149191803234	0.31734540339516
gene_id_3750	2	14	10	8	-0.469696969697	0.0129193467782	0.31734540339516
gene_id_16245	9	7	17	1	-0.528846153846	0.0144605116796	0.31734540339516
gene_id_3077	6	10	15	3	-0.483516483516	0.0122422659638	0.31734540339516
gene_id_4868	4	12	13	5	-0.470588235294	0.0149191803234	0.31734540339516
gene_id_29532	2	14	10	8	-0.469696969697	0.0129193467782	0.31734540339516
gene_id_16575	9	7	17	1	-0.528846153846	0.0144605116796	0.31734540339516
gene_id_61059	4	12	13	5	-0.470588235294	0.0149191803234	0.31734540339516
gene_id_17368	10	6	3	15	0.483516483516	0.0122422659638	0.31734540339516
gene_id_31356	9	7	17	1	-0.528846153846	0.0144605116796	0.31734540339516
gene_id_59259	6	10	15	3	-0.483516483516	0.0122422659638	0.31734540339516
gene_id_29443	6	10	15	3	-0.483516483516	0.0122422659638	0.31734540339516
gene_id_88377	9	7	17	1	-0.528846153846	0.0144605116796	0.31734540339516
gene_id_11333	7	9	1	17	0.528846153846	0.0144605116796	0.31734540339516
gene_id_79209	4	12	13	5	-0.470588235294	0.0149191803234	0.31734540339516
gene_id_30429	2	14	10	8	-0.469696969697	0.0129193467782	0.31734540339516
gene_id_13281	2	14	10	8	-0.469696969697	0.0129193467782	0.31734540339516
gene_id_67688	14	2	8	10	0.469696969697	0.0129193467782	0.31734540339516
gene_id_18952	6	10	15	3	-0.483516483516	0.0122422659638	0.31734540339516
gene_id_8622	7	9	1	17	0.528846153846	0.0144605116796	0.31734540339516
gene_id_11166	2	14	10	8	-0.469696969697	0.0129193467782	0.31734540339516
gene_id_83200	2	14	10	8	-0.469696969697	0.0129193467782	0.31734540339516
gene_id_63616	2	14	10	8	-0.469696969697	0.0129193467782	0.31734540339516
gene_id_61220	5	11	14	4	-0.470175438596	0.0142313007719	0.31734540339516
gene_id_9240	4	12	13	5	-0.470588235294	0.0149191803234	0.31734540339516
gene_id_20880	12	4	6	12	0.416666666667	0.0204222167354	0.348870718013543
gene_id_10859	1	15	8	10	-0.488888888889	0.0189098998888	0.348870718013543
gene_id_4584	3	13	11	7	-0.435714285714	0.0172720091567	0.348870718013543
gene_id_44717	3	13	11	7	-0.435714285714	0.0172720091567	0.348870718013543
gene_id_11786	1	15	8	10	-0.488888888889	0.0189098998888	0.348870718013543
gene_id_67613	1	15	8	10	-0.488888888889	0.0189098998888	0.348870718013543
gene_id_26476	4	12	12	6	-0.416666666667	0.0204222167354	0.348870718013543
gene_id_11856	4	12	12	6	-0.416666666667	0.0204222167354	0.348870718013543
gene_id_16463	12	4	6	12	0.416666666667	0.0204222167354	0.348870718013543
gene_id_83387	1	15	8	10	-0.488888888889	0.0189098998888	0.348870718013543
gene_id_75504	1	15	8	10	-0.488888888889	0.0189098998888	0.348870718013543
gene_id_4302	4	12	12	6	-0.416666666667	0.0204222167354	0.348870718013543
gene_id_59840	1	15	8	10	-0.488888888889	0.0189098998888	0.348870718013543
gene_id_89081	4	12	12	6	-0.416666666667	0.0204222167354	0.348870718013543
gene_id_29765	4	12	12	6	-0.416666666667	0.0204222167354	0.348870718013543
gene_id_45225	3	13	11	7	-0.435714285714	0.0172720091567	0.348870718013543
gene_id_29842	1	15	8	10	-0.488888888889	0.0189098998888	0.348870718013543
gene_id_78385	4	12	12	6	-0.416666666667	0.0204222167354	0.348870718013543
gene_id_66768	1	15	8	10	-0.488888888889	0.0189098998888	0.348870718013543
gene_id_11716	4	12	12	6	-0.416666666667	0.0204222167354	0.348870718013543
gene_id_71382	0	16	6	12	-0.571428571429	0.0197575440329	0.348870718013543
gene_id_11845	3	13	11	7	-0.435714285714	0.0172720091567	0.348870718013543
gene_id_52796	1	15	8	10	-0.488888888889	0.0189098998888	0.348870718013543
gene_id_10764	3	13	11	7	-0.435714285714	0.0172720091567	0.348870718013543
gene_id_55696	4	12	12	6	-0.416666666667	0.0204222167354	0.348870718013543
gene_id_58949	4	12	12	6	-0.416666666667	0.0204222167354	0.348870718013543
gene_id_6458	12	4	6	12	0.416666666667	0.0204222167354	0.348870718013543
gene_id_27388	1	15	8	10	-0.488888888889	0.0189098998888	0.348870718013543
gene_id_20395	3	13	11	7	-0.435714285714	0.0172720091567	0.348870718013543
gene_id_93507	4	12	12	6	-0.416666666667	0.0204222167354	0.348870718013543
gene_id_18747	4	12	12	6	-0.416666666667	0.0204222167354	0.348870718013543
gene_id_45684	4	12	12	6	-0.416666666667	0.0204222167354	0.348870718013543
gene_id_76823	1	15	8	10	-0.488888888889	0.0189098998888	0.348870718013543
gene_id_86154	1	15	8	10	-0.488888888889	0.0189098998888	0.348870718013543
gene_id_83229	1	15	8	10	-0.488888888889	0.0189098998888	0.348870718013543
gene_id_29749	4	12	12	6	-0.416666666667	0.0204222167354	0.348870718013543
gene_id_72064	0	16	6	12	-0.571428571429	0.0197575440329	0.348870718013543
gene_id_14098	12	4	6	12	0.416666666667	0.0204222167354	0.348870718013543
gene_id_30059	8	8	16	2	-0.466666666667	0.022914349277	0.363214469068601
gene_id_33282	8	8	2	16	0.466666666667	0.022914349277	0.363214469068601
gene_id_37247	8	8	16	2	-0.466666666667	0.022914349277	0.363214469068601
gene_id_17437	8	8	16	2	-0.466666666667	0.022914349277	0.363214469068601
gene_id_30128	8	8	16	2	-0.466666666667	0.022914349277	0.363214469068601
gene_id_53818	8	8	16	2	-0.466666666667	0.022914349277	0.363214469068601
gene_id_88277	8	8	16	2	-0.466666666667	0.022914349277	0.363214469068601
gene_id_11200	8	8	16	2	-0.466666666667	0.022914349277	0.363214469068601
gene_id_33250	8	8	2	16	0.466666666667	0.022914349277	0.363214469068601
gene_id_68419	8	8	16	2	-0.466666666667	0.022914349277	0.363214469068601
gene_id_16550	8	8	16	2	-0.466666666667	0.022914349277	0.363214469068601
gene_id_17445	8	8	16	2	-0.466666666667	0.022914349277	0.363214469068601
gene_id_91236	8	8	2	16	0.466666666667	0.022914349277	0.363214469068601
gene_id_74365	8	8	16	2	-0.466666666667	0.022914349277	0.363214469068601
gene_id_23034	8	8	2	16	0.466666666667	0.022914349277	0.363214469068601
gene_id_30802	6	10	14	4	-0.414285714286	0.0348761103319	0.382654153887688
gene_id_30118	5	11	13	5	-0.409722222222	0.0374030148068	0.382654153887688
gene_id_77889	2	14	9	9	-0.426877470356	0.0295884315907	0.382654153887688
gene_id_31224	7	9	15	3	-0.431818181818	0.0299430929696	0.382654153887688
gene_id_89098	3	13	10	8	-0.388278388278	0.0386484177266	0.382654153887688
gene_id_73671	2	14	9	9	-0.426877470356	0.0295884315907	0.382654153887688
gene_id_30166	10	6	17	1	-0.486772486772	0.0348366872282	0.382654153887688
gene_id_11483	3	13	10	8	-0.388278388278	0.0386484177266	0.382654153887688
gene_id_69067	6	10	14	4	-0.414285714286	0.0348761103319	0.382654153887688
gene_id_28540	7	9	15	3	-0.431818181818	0.0299430929696	0.382654153887688
gene_id_55188	3	13	10	8	-0.388278388278	0.0386484177266	0.382654153887688
gene_id_87001	7	9	15	3	-0.431818181818	0.0299430929696	0.382654153887688
gene_id_16780	2	14	9	9	-0.426877470356	0.0295884315907	0.382654153887688
gene_id_89577	6	10	14	4	-0.414285714286	0.0348761103319	0.382654153887688
gene_id_17537	6	10	1	17	0.486772486772	0.0348366872282	0.382654153887688
gene_id_10030	9	7	3	15	0.431818181818	0.0299430929696	0.382654153887688
gene_id_30591	7	9	15	3	-0.431818181818	0.0299430929696	0.382654153887688
gene_id_24108	6	10	1	17	0.486772486772	0.0348366872282	0.382654153887688
gene_id_89567	9	7	3	15	0.431818181818	0.0299430929696	0.382654153887688
gene_id_9254	10	6	4	14	0.414285714286	0.0348761103319	0.382654153887688
gene_id_12334	6	10	14	4	-0.414285714286	0.0348761103319	0.382654153887688
gene_id_88244	10	6	17	1	-0.486772486772	0.0348366872282	0.382654153887688
gene_id_20002	6	10	1	17	0.486772486772	0.0348366872282	0.382654153887688
gene_id_61581	6	10	14	4	-0.414285714286	0.0348761103319	0.382654153887688
gene_id_93153	9	7	3	15	0.431818181818	0.0299430929696	0.382654153887688
gene_id_28662	6	10	1	17	0.486772486772	0.0348366872282	0.382654153887688
gene_id_12250	3	13	10	8	-0.388278388278	0.0386484177266	0.382654153887688
gene_id_8557	7	9	15	3	-0.431818181818	0.0299430929696	0.382654153887688
gene_id_18421	10	6	17	1	-0.486772486772	0.0348366872282	0.382654153887688
gene_id_12729	2	14	9	9	-0.426877470356	0.0295884315907	0.382654153887688
gene_id_55551	2	14	9	9	-0.426877470356	0.0295884315907	0.382654153887688
gene_id_89948	7	9	15	3	-0.431818181818	0.0299430929696	0.382654153887688
gene_id_91201	6	10	1	17	0.486772486772	0.0348366872282	0.382654153887688
gene_id_17187	6	10	14	4	-0.414285714286	0.0348761103319	0.382654153887688
gene_id_11858	10	6	17	1	-0.486772486772	0.0348366872282	0.382654153887688
gene_id_11960	2	14	9	9	-0.426877470356	0.0295884315907	0.382654153887688
gene_id_12042	3	13	10	8	-0.388278388278	0.0386484177266	0.382654153887688
gene_id_31302	3	13	10	8	-0.388278388278	0.0386484177266	0.382654153887688
gene_id_31301	5	11	13	5	-0.409722222222	0.0374030148068	0.382654153887688
gene_id_20557	9	7	3	15	0.431818181818	0.0299430929696	0.382654153887688
gene_id_29099	5	11	13	5	-0.409722222222	0.0374030148068	0.382654153887688
gene_id_34321	6	10	1	17	0.486772486772	0.0348366872282	0.382654153887688
gene_id_88912	7	9	15	3	-0.431818181818	0.0299430929696	0.382654153887688
gene_id_92111	10	6	17	1	-0.486772486772	0.0348366872282	0.382654153887688
gene_id_64894	3	13	10	8	-0.388278388278	0.0386484177266	0.382654153887688
gene_id_48733	3	13	10	8	-0.388278388278	0.0386484177266	0.382654153887688
gene_id_3749	2	14	9	9	-0.426877470356	0.0295884315907	0.382654153887688
gene_id_17432	3	13	10	8	-0.388278388278	0.0386484177266	0.382654153887688
gene_id_68352	3	13	10	8	-0.388278388278	0.0386484177266	0.382654153887688
gene_id_10161	10	6	17	1	-0.486772486772	0.0348366872282	0.382654153887688
gene_id_11629	6	10	14	4	-0.414285714286	0.0348761103319	0.382654153887688
gene_id_76226	2	14	9	9	-0.426877470356	0.0295884315907	0.382654153887688
gene_id_66432	2	14	9	9	-0.426877470356	0.0295884315907	0.382654153887688
gene_id_64983	5	11	13	5	-0.409722222222	0.0374030148068	0.382654153887688
gene_id_68456	2	14	9	9	-0.426877470356	0.0295884315907	0.382654153887688
gene_id_71354	7	9	15	3	-0.431818181818	0.0299430929696	0.382654153887688
gene_id_3693	14	2	9	9	0.426877470356	0.0295884315907	0.382654153887688
gene_id_72293	9	7	3	15	0.431818181818	0.0299430929696	0.382654153887688
gene_id_88502	10	6	17	1	-0.486772486772	0.0348366872282	0.382654153887688
gene_id_83086	6	10	14	4	-0.414285714286	0.0348761103319	0.382654153887688
gene_id_91375	6	10	1	17	0.486772486772	0.0348366872282	0.382654153887688
gene_id_26825	3	13	10	8	-0.388278388278	0.0386484177266	0.382654153887688
gene_id_26824	3	13	10	8	-0.388278388278	0.0386484177266	0.382654153887688
gene_id_83252	2	14	9	9	-0.426877470356	0.0295884315907	0.382654153887688
gene_id_3304	2	14	9	9	-0.426877470356	0.0295884315907	0.382654153887688
gene_id_31430	3	13	10	8	-0.388278388278	0.0386484177266	0.382654153887688
gene_id_62570	3	13	10	8	-0.388278388278	0.0386484177266	0.382654153887688
gene_id_8587	6	10	1	17	0.486772486772	0.0348366872282	0.382654153887688
gene_id_88843	7	9	15	3	-0.431818181818	0.0299430929696	0.382654153887688
gene_id_11787	3	13	10	8	-0.388278388278	0.0386484177266	0.382654153887688
gene_id_2346	3	13	10	8	-0.388278388278	0.0386484177266	0.382654153887688
gene_id_63965	2	14	9	9	-0.426877470356	0.0295884315907	0.382654153887688
gene_id_17197	10	6	17	1	-0.486772486772	0.0348366872282	0.382654153887688
gene_id_90271	9	7	3	15	0.431818181818	0.0299430929696	0.382654153887688
gene_id_9860	7	9	15	3	-0.431818181818	0.0299430929696	0.382654153887688
gene_id_29763	6	10	14	4	-0.414285714286	0.0348761103319	0.382654153887688
gene_id_77950	2	14	9	9	-0.426877470356	0.0295884315907	0.382654153887688
gene_id_10028	6	10	1	17	0.486772486772	0.0348366872282	0.382654153887688
gene_id_10022	6	10	1	17	0.486772486772	0.0348366872282	0.382654153887688
gene_id_780	10	6	4	14	0.414285714286	0.0348761103319	0.382654153887688
gene_id_69014	3	13	10	8	-0.388278388278	0.0386484177266	0.382654153887688
gene_id_20534	10	6	17	1	-0.486772486772	0.0348366872282	0.382654153887688
gene_id_77365	6	10	14	4	-0.414285714286	0.0348761103319	0.382654153887688
gene_id_29683	2	14	9	9	-0.426877470356	0.0295884315907	0.382654153887688
gene_id_91018	9	7	3	15	0.431818181818	0.0299430929696	0.382654153887688
gene_id_16286	5	11	13	5	-0.409722222222	0.0374030148068	0.382654153887688
gene_id_7506	10	6	4	14	0.414285714286	0.0348761103319	0.382654153887688
gene_id_88292	2	14	9	9	-0.426877470356	0.0295884315907	0.382654153887688
gene_id_68720	2	14	9	9	-0.426877470356	0.0295884315907	0.382654153887688
gene_id_68096	5	11	13	5	-0.409722222222	0.0374030148068	0.382654153887688
gene_id_14569	9	7	3	15	0.431818181818	0.0299430929696	0.382654153887688
gene_id_45600	6	10	14	4	-0.414285714286	0.0348761103319	0.382654153887688
gene_id_9570	6	10	14	4	-0.414285714286	0.0348761103319	0.382654153887688
gene_id_77067	5	11	13	5	-0.409722222222	0.0374030148068	0.382654153887688
gene_id_78609	6	10	14	4	-0.414285714286	0.0348761103319	0.382654153887688
gene_id_20556	9	7	3	15	0.431818181818	0.0299430929696	0.382654153887688
gene_id_68706	5	11	13	5	-0.409722222222	0.0374030148068	0.382654153887688
gene_id_88140	7	9	15	3	-0.431818181818	0.0299430929696	0.382654153887688
gene_id_55309	2	14	9	9	-0.426877470356	0.0295884315907	0.382654153887688
gene_id_12737	10	6	17	1	-0.486772486772	0.0348366872282	0.382654153887688
gene_id_6473	11	5	5	13	0.409722222222	0.0374030148068	0.382654153887688
gene_id_11068	3	13	10	8	-0.388278388278	0.0386484177266	0.382654153887688
gene_id_13157	3	13	10	8	-0.388278388278	0.0386484177266	0.382654153887688
gene_id_10319	10	6	17	1	-0.486772486772	0.0348366872282	0.382654153887688
gene_id_13135	3	13	10	8	-0.388278388278	0.0386484177266	0.382654153887688
gene_id_10761	3	13	10	8	-0.388278388278	0.0386484177266	0.382654153887688
gene_id_16882	9	7	3	15	0.431818181818	0.0299430929696	0.382654153887688
gene_id_62449	7	9	15	3	-0.431818181818	0.0299430929696	0.382654153887688
gene_id_29204	2	14	9	9	-0.426877470356	0.0295884315907	0.382654153887688
gene_id_11071	3	13	10	8	-0.388278388278	0.0386484177266	0.382654153887688
gene_id_89876	10	6	4	14	0.414285714286	0.0348761103319	0.382654153887688
gene_id_80473	2	14	9	9	-0.426877470356	0.0295884315907	0.382654153887688
gene_id_4029	3	13	10	8	-0.388278388278	0.0386484177266	0.382654153887688
gene_id_88737	7	9	15	3	-0.431818181818	0.0299430929696	0.382654153887688
gene_id_45545	2	14	9	9	-0.426877470356	0.0295884315907	0.382654153887688
gene_id_9376	7	9	15	3	-0.431818181818	0.0299430929696	0.382654153887688
gene_id_6604	11	5	5	13	0.409722222222	0.0374030148068	0.382654153887688
gene_id_88533	6	10	1	17	0.486772486772	0.0348366872282	0.382654153887688
gene_id_17974	3	13	10	8	-0.388278388278	0.0386484177266	0.382654153887688
gene_id_16371	3	13	10	8	-0.388278388278	0.0386484177266	0.382654153887688
gene_id_27231	10	6	4	14	0.414285714286	0.0348761103319	0.382654153887688
gene_id_12479	7	9	15	3	-0.431818181818	0.0299430929696	0.382654153887688
gene_id_72003	3	13	10	8	-0.388278388278	0.0386484177266	0.382654153887688
gene_id_30133	6	10	14	4	-0.414285714286	0.0348761103319	0.382654153887688
gene_id_11070	3	13	10	8	-0.388278388278	0.0386484177266	0.382654153887688
gene_id_63944	1	15	7	11	-0.451923076923	0.0425051403917	0.394759008088549
gene_id_84222	1	15	7	11	-0.451923076923	0.0425051403917	0.394759008088549
gene_id_60019	1	15	7	11	-0.451923076923	0.0425051403917	0.394759008088549
gene_id_89243	1	15	7	11	-0.451923076923	0.0425051403917	0.394759008088549
gene_id_12276	1	15	7	11	-0.451923076923	0.0425051403917	0.394759008088549
gene_id_44593	1	15	7	11	-0.451923076923	0.0425051403917	0.394759008088549
gene_id_11302	1	15	7	11	-0.451923076923	0.0425051403917	0.394759008088549
gene_id_10940	1	15	7	11	-0.451923076923	0.0425051403917	0.394759008088549
gene_id_79010	1	15	7	11	-0.451923076923	0.0425051403917	0.394759008088549
gene_id_55072	1	15	7	11	-0.451923076923	0.0425051403917	0.394759008088549
gene_id_43226	1	15	7	11	-0.451923076923	0.0425051403917	0.394759008088549
gene_id_82986	1	15	7	11	-0.451923076923	0.0425051403917	0.394759008088549
gene_id_29225	1	15	7	11	-0.451923076923	0.0425051403917	0.394759008088549
gene_id_8037	1	15	7	11	-0.451923076923	0.0425051403917	0.394759008088549
gene_id_58122	1	15	7	11	-0.451923076923	0.0425051403917	0.394759008088549
gene_id_19341	15	1	11	7	0.451923076923	0.0425051403917	0.394759008088549
gene_id_29869	1	15	7	11	-0.451923076923	0.0425051403917	0.394759008088549
gene_id_29823	1	15	7	11	-0.451923076923	0.0425051403917	0.394759008088549
gene_id_13983	1	15	7	11	-0.451923076923	0.0425051403917	0.394759008088549
gene_id_53065	1	15	7	11	-0.451923076923	0.0425051403917	0.394759008088549
gene_id_81393	1	15	7	11	-0.451923076923	0.0425051403917	0.394759008088549
gene_id_23916	15	1	11	7	0.451923076923	0.0425051403917	0.394759008088549
gene_id_62737	4	12	11	7	-0.364912280702	0.0454385710371	0.397376574825779
gene_id_62361	4	12	11	7	-0.364912280702	0.0454385710371	0.397376574825779
gene_id_19022	12	4	7	11	0.364912280702	0.0454385710371	0.397376574825779
gene_id_16645	4	12	11	7	-0.364912280702	0.0454385710371	0.397376574825779
gene_id_71254	4	12	11	7	-0.364912280702	0.0454385710371	0.397376574825779
gene_id_10763	4	12	11	7	-0.364912280702	0.0454385710371	0.397376574825779
gene_id_46976	12	4	7	11	0.364912280702	0.0454385710371	0.397376574825779
gene_id_31096	4	12	11	7	-0.364912280702	0.0454385710371	0.397376574825779
gene_id_67360	4	12	11	7	-0.364912280702	0.0454385710371	0.397376574825779
gene_id_49063	4	12	11	7	-0.364912280702	0.0454385710371	0.397376574825779
gene_id_10730	4	12	11	7	-0.364912280702	0.0454385710371	0.397376574825779
gene_id_27083	4	12	11	7	-0.364912280702	0.0454385710371	0.397376574825779
gene_id_19017	12	4	7	11	0.364912280702	0.0454385710371	0.397376574825779
gene_id_12722	4	12	11	7	-0.364912280702	0.0454385710371	0.397376574825779
gene_id_13071	4	12	11	7	-0.364912280702	0.0454385710371	0.397376574825779
gene_id_9676	4	12	11	7	-0.364912280702	0.0454385710371	0.397376574825779
gene_id_23721	4	12	11	7	-0.364912280702	0.0454385710371	0.397376574825779
gene_id_79815	4	12	11	7	-0.364912280702	0.0454385710371	0.397376574825779
gene_id_68132	4	12	11	7	-0.364912280702	0.0454385710371	0.397376574825779
gene_id_9537	12	4	7	11	0.364912280702	0.0454385710371	0.397376574825779
gene_id_11375	4	12	11	7	-0.364912280702	0.0454385710371	0.397376574825779
gene_id_2898	4	12	11	7	-0.364912280702	0.0454385710371	0.397376574825779
gene_id_45270	9	7	16	2	-0.417777777778	0.0522803114572	0.432000468356863
gene_id_17064	9	7	16	2	-0.417777777778	0.0522803114572	0.432000468356863
gene_id_30678	9	7	16	2	-0.417777777778	0.0522803114572	0.432000468356863
gene_id_17517	7	9	2	16	0.417777777778	0.0522803114572	0.432000468356863
gene_id_67920	9	7	16	2	-0.417777777778	0.0522803114572	0.432000468356863
gene_id_17365	7	9	2	16	0.417777777778	0.0522803114572	0.432000468356863
gene_id_16309	9	7	16	2	-0.417777777778	0.0522803114572	0.432000468356863
gene_id_88926	9	7	16	2	-0.417777777778	0.0522803114572	0.432000468356863
gene_id_88911	9	7	16	2	-0.417777777778	0.0522803114572	0.432000468356863
gene_id_17520	7	9	2	16	0.417777777778	0.0522803114572	0.432000468356863
gene_id_17519	7	9	2	16	0.417777777778	0.0522803114572	0.432000468356863
gene_id_11793	7	9	2	16	0.417777777778	0.0522803114572	0.432000468356863
gene_id_12177	9	7	16	2	-0.417777777778	0.0522803114572	0.432000468356863
gene_id_77955	9	7	16	2	-0.417777777778	0.0522803114572	0.432000468356863
gene_id_18846	7	9	2	16	0.417777777778	0.0522803114572	0.432000468356863
gene_id_17524	7	9	2	16	0.417777777778	0.0522803114572	0.432000468356863
gene_id_64724	9	7	16	2	-0.417777777778	0.0522803114572	0.432000468356863
gene_id_10769	9	7	16	2	-0.417777777778	0.0522803114572	0.432000468356863
gene_id_11967	9	7	16	2	-0.417777777778	0.0522803114572	0.432000468356863
gene_id_16654	9	7	16	2	-0.417777777778	0.0522803114572	0.432000468356863
gene_id_12588	7	9	2	16	0.417777777778	0.0522803114572	0.432000468356863
gene_id_10700	9	7	16	2	-0.417777777778	0.0522803114572	0.432000468356863
gene_id_6315	13	3	9	9	0.340909090909	0.079595686028	0.44980574945506
gene_id_90894	8	8	15	3	-0.379446640316	0.0662958843159	0.44980574945506
gene_id_12512	1	15	6	12	-0.412698412698	0.0900495500051	0.44980574945506
gene_id_71365	5	11	12	6	-0.352941176471	0.0844146687268	0.44980574945506
gene_id_15045	11	5	17	1	-0.440476190476	0.0782182222672	0.44980574945506
gene_id_17061	3	13	9	9	-0.340909090909	0.079595686028	0.44980574945506
gene_id_12657	2	14	8	10	-0.383333333333	0.0629588431591	0.44980574945506
gene_id_87428	1	15	6	12	-0.412698412698	0.0900495500051	0.44980574945506
gene_id_20228	11	5	17	1	-0.440476190476	0.0782182222672	0.44980574945506
gene_id_40492	7	9	14	4	-0.358974358974	0.0763714916735	0.44980574945506
gene_id_19472	2	14	8	10	-0.383333333333	0.0629588431591	0.44980574945506
gene_id_51069	5	11	12	6	-0.352941176471	0.0844146687268	0.44980574945506
gene_id_59739	8	8	15	3	-0.379446640316	0.0662958843159	0.44980574945506
gene_id_17299	8	8	15	3	-0.379446640316	0.0662958843159	0.44980574945506
gene_id_29286	6	10	13	5	-0.350877192982	0.082407183505	0.44980574945506
gene_id_88551	5	11	1	17	0.440476190476	0.0782182222672	0.44980574945506
gene_id_89792	7	9	14	4	-0.358974358974	0.0763714916735	0.44980574945506
gene_id_55602	10	6	5	13	0.350877192982	0.082407183505	0.44980574945506
gene_id_91550	5	11	1	17	0.440476190476	0.0782182222672	0.44980574945506
gene_id_39738	6	10	13	5	-0.350877192982	0.082407183505	0.44980574945506
gene_id_29417	4	12	10	8	-0.314285714286	0.0920894391514	0.44980574945506
gene_id_10857	11	5	17	1	-0.440476190476	0.0782182222672	0.44980574945506
gene_id_29890	8	8	15	3	-0.379446640316	0.0662958843159	0.44980574945506
gene_id_41039	5	11	12	6	-0.352941176471	0.0844146687268	0.44980574945506
gene_id_11484	4	12	10	8	-0.314285714286	0.0920894391514	0.44980574945506
gene_id_17503	11	5	17	1	-0.440476190476	0.0782182222672	0.44980574945506
gene_id_52532	15	1	12	6	0.412698412698	0.0900495500051	0.44980574945506
gene_id_73099	2	14	8	10	-0.383333333333	0.0629588431591	0.44980574945506
gene_id_31325	4	12	10	8	-0.314285714286	0.0920894391514	0.44980574945506
gene_id_59922	2	14	8	10	-0.383333333333	0.0629588431591	0.44980574945506
gene_id_92605	5	11	1	17	0.440476190476	0.0782182222672	0.44980574945506
gene_id_19023	12	4	8	10	0.314285714286	0.0920894391514	0.44980574945506
gene_id_91470	9	7	4	14	0.358974358974	0.0763714916735	0.44980574945506
gene_id_86992	6	10	13	5	-0.350877192982	0.082407183505	0.44980574945506
gene_id_91296	10	6	5	13	0.350877192982	0.082407183505	0.44980574945506
gene_id_89578	7	9	14	4	-0.358974358974	0.0763714916735	0.44980574945506
gene_id_27492	11	5	17	1	-0.440476190476	0.0782182222672	0.44980574945506
gene_id_20150	5	11	12	6	-0.352941176471	0.0844146687268	0.44980574945506
gene_id_29563	8	8	15	3	-0.379446640316	0.0662958843159	0.44980574945506
gene_id_24387	7	9	14	4	-0.358974358974	0.0763714916735	0.44980574945506
gene_id_88077	8	8	15	3	-0.379446640316	0.0662958843159	0.44980574945506
gene_id_14785	6	10	13	5	-0.350877192982	0.082407183505	0.44980574945506
gene_id_66799	8	8	15	3	-0.379446640316	0.0662958843159	0.44980574945506
gene_id_93196	1	15	6	12	-0.412698412698	0.0900495500051	0.44980574945506
gene_id_88518	4	12	10	8	-0.314285714286	0.0920894391514	0.44980574945506
gene_id_88269	6	10	13	5	-0.350877192982	0.082407183505	0.44980574945506
gene_id_88262	3	13	9	9	-0.340909090909	0.079595686028	0.44980574945506
gene_id_31122	4	12	10	8	-0.314285714286	0.0920894391514	0.44980574945506
gene_id_30533	8	8	15	3	-0.379446640316	0.0662958843159	0.44980574945506
gene_id_11569	5	11	1	17	0.440476190476	0.0782182222672	0.44980574945506
gene_id_19320	5	11	1	17	0.440476190476	0.0782182222672	0.44980574945506
gene_id_68962	4	12	10	8	-0.314285714286	0.0920894391514	0.44980574945506
gene_id_11797	5	11	1	17	0.440476190476	0.0782182222672	0.44980574945506
gene_id_29295	3	13	9	9	-0.340909090909	0.079595686028	0.44980574945506
gene_id_11796	5	11	1	17	0.440476190476	0.0782182222672	0.44980574945506
gene_id_45770	8	8	15	3	-0.379446640316	0.0662958843159	0.44980574945506
gene_id_29197	4	12	10	8	-0.314285714286	0.0920894391514	0.44980574945506
gene_id_45212	4	12	10	8	-0.314285714286	0.0920894391514	0.44980574945506
gene_id_13066	4	12	10	8	-0.314285714286	0.0920894391514	0.44980574945506
gene_id_64507	2	14	8	10	-0.383333333333	0.0629588431591	0.44980574945506
gene_id_4851	6	10	13	5	-0.350877192982	0.082407183505	0.44980574945506
gene_id_20111	7	9	14	4	-0.358974358974	0.0763714916735	0.44980574945506
gene_id_44991	2	14	8	10	-0.383333333333	0.0629588431591	0.44980574945506
gene_id_90208	11	5	17	1	-0.440476190476	0.0782182222672	0.44980574945506
gene_id_32978	5	11	1	17	0.440476190476	0.0782182222672	0.44980574945506
gene_id_44001	1	15	6	12	-0.412698412698	0.0900495500051	0.44980574945506
gene_id_16924	7	9	14	4	-0.358974358974	0.0763714916735	0.44980574945506
gene_id_51831	7	9	14	4	-0.358974358974	0.0763714916735	0.44980574945506
gene_id_45714	1	15	6	12	-0.412698412698	0.0900495500051	0.44980574945506
gene_id_12057	2	14	8	10	-0.383333333333	0.0629588431591	0.44980574945506
gene_id_75448	1	15	6	12	-0.412698412698	0.0900495500051	0.44980574945506
gene_id_87940	4	12	10	8	-0.314285714286	0.0920894391514	0.44980574945506
gene_id_71919	5	11	12	6	-0.352941176471	0.0844146687268	0.44980574945506
gene_id_92089	5	11	1	17	0.440476190476	0.0782182222672	0.44980574945506
gene_id_12044	5	11	12	6	-0.352941176471	0.0844146687268	0.44980574945506
gene_id_93133	10	6	5	13	0.350877192982	0.082407183505	0.44980574945506
gene_id_89224	5	11	12	6	-0.352941176471	0.0844146687268	0.44980574945506
gene_id_59931	4	12	10	8	-0.314285714286	0.0920894391514	0.44980574945506
gene_id_91749	2	14	8	10	-0.383333333333	0.0629588431591	0.44980574945506
gene_id_16155	1	15	6	12	-0.412698412698	0.0900495500051	0.44980574945506
gene_id_13254	3	13	9	9	-0.340909090909	0.079595686028	0.44980574945506
gene_id_29872	11	5	17	1	-0.440476190476	0.0782182222672	0.44980574945506
gene_id_37180	2	14	8	10	-0.383333333333	0.0629588431591	0.44980574945506
gene_id_24164	9	7	4	14	0.358974358974	0.0763714916735	0.44980574945506
gene_id_52847	3	13	9	9	-0.340909090909	0.079595686028	0.44980574945506
gene_id_91235	8	8	3	15	0.379446640316	0.0662958843159	0.44980574945506
gene_id_29164	1	15	6	12	-0.412698412698	0.0900495500051	0.44980574945506
gene_id_19117	9	7	4	14	0.358974358974	0.0763714916735	0.44980574945506
gene_id_30921	12	4	8	10	0.314285714286	0.0920894391514	0.44980574945506
gene_id_30910	7	9	14	4	-0.358974358974	0.0763714916735	0.44980574945506
gene_id_87518	6	10	13	5	-0.350877192982	0.082407183505	0.44980574945506
gene_id_91224	5	11	1	17	0.440476190476	0.0782182222672	0.44980574945506
gene_id_65974	1	15	6	12	-0.412698412698	0.0900495500051	0.44980574945506
gene_id_17867	8	8	15	3	-0.379446640316	0.0662958843159	0.44980574945506
gene_id_78147	4	12	10	8	-0.314285714286	0.0920894391514	0.44980574945506
gene_id_9425	12	4	8	10	0.314285714286	0.0920894391514	0.44980574945506
gene_id_12748	3	13	9	9	-0.340909090909	0.079595686028	0.44980574945506
gene_id_61509	3	13	9	9	-0.340909090909	0.079595686028	0.44980574945506
gene_id_11132	11	5	17	1	-0.440476190476	0.0782182222672	0.44980574945506
gene_id_29139	3	13	9	9	-0.340909090909	0.079595686028	0.44980574945506
gene_id_12686	7	9	14	4	-0.358974358974	0.0763714916735	0.44980574945506
gene_id_12688	3	13	9	9	-0.340909090909	0.079595686028	0.44980574945506
gene_id_16653	4	12	10	8	-0.314285714286	0.0920894391514	0.44980574945506
gene_id_59414	3	13	9	9	-0.340909090909	0.079595686028	0.44980574945506
gene_id_29525	6	10	13	5	-0.350877192982	0.082407183505	0.44980574945506
gene_id_30090	1	15	6	12	-0.412698412698	0.0900495500051	0.44980574945506
gene_id_10946	2	14	8	10	-0.383333333333	0.0629588431591	0.44980574945506
gene_id_12605	5	11	1	17	0.440476190476	0.0782182222672	0.44980574945506
gene_id_13148	5	11	1	17	0.440476190476	0.0782182222672	0.44980574945506
gene_id_16327	6	10	13	5	-0.350877192982	0.082407183505	0.44980574945506
gene_id_89846	8	8	15	3	-0.379446640316	0.0662958843159	0.44980574945506
gene_id_26826	3	13	9	9	-0.340909090909	0.079595686028	0.44980574945506
gene_id_29576	1	15	6	12	-0.412698412698	0.0900495500051	0.44980574945506
gene_id_18781	7	9	14	4	-0.358974358974	0.0763714916735	0.44980574945506
gene_id_10776	4	12	10	8	-0.314285714286	0.0920894391514	0.44980574945506
gene_id_10775	5	11	12	6	-0.352941176471	0.0844146687268	0.44980574945506
gene_id_13289	4	12	10	8	-0.314285714286	0.0920894391514	0.44980574945506
gene_id_75784	1	15	6	12	-0.412698412698	0.0900495500051	0.44980574945506
gene_id_50669	8	8	15	3	-0.379446640316	0.0662958843159	0.44980574945506
gene_id_7387	8	8	3	15	0.379446640316	0.0662958843159	0.44980574945506
gene_id_30706	8	8	15	3	-0.379446640316	0.0662958843159	0.44980574945506
gene_id_30287	6	10	13	5	-0.350877192982	0.082407183505	0.44980574945506
gene_id_9905	7	9	14	4	-0.358974358974	0.0763714916735	0.44980574945506
gene_id_43225	5	11	12	6	-0.352941176471	0.0844146687268	0.44980574945506
gene_id_16364	3	13	9	9	-0.340909090909	0.079595686028	0.44980574945506
gene_id_62563	5	11	12	6	-0.352941176471	0.0844146687268	0.44980574945506
gene_id_9340	11	5	17	1	-0.440476190476	0.0782182222672	0.44980574945506
gene_id_72010	5	11	12	6	-0.352941176471	0.0844146687268	0.44980574945506
gene_id_92086	5	11	1	17	0.440476190476	0.0782182222672	0.44980574945506
gene_id_64456	1	15	6	12	-0.412698412698	0.0900495500051	0.44980574945506
gene_id_64182	4	12	10	8	-0.314285714286	0.0920894391514	0.44980574945506
gene_id_81448	2	14	8	10	-0.383333333333	0.0629588431591	0.44980574945506
gene_id_74084	1	15	6	12	-0.412698412698	0.0900495500051	0.44980574945506
gene_id_41325	8	8	15	3	-0.379446640316	0.0662958843159	0.44980574945506
gene_id_87433	8	8	15	3	-0.379446640316	0.0662958843159	0.44980574945506
gene_id_61348	4	12	10	8	-0.314285714286	0.0920894391514	0.44980574945506
gene_id_47002	10	6	5	13	0.350877192982	0.082407183505	0.44980574945506
gene_id_30490	5	11	12	6	-0.352941176471	0.0844146687268	0.44980574945506
gene_id_80506	1	15	6	12	-0.412698412698	0.0900495500051	0.44980574945506
gene_id_11380	3	13	9	9	-0.340909090909	0.079595686028	0.44980574945506
gene_id_27527	4	12	10	8	-0.314285714286	0.0920894391514	0.44980574945506
gene_id_88544	5	11	1	17	0.440476190476	0.0782182222672	0.44980574945506
gene_id_88545	5	11	1	17	0.440476190476	0.0782182222672	0.44980574945506
gene_id_19092	10	6	5	13	0.350877192982	0.082407183505	0.44980574945506
gene_id_63475	6	10	13	5	-0.350877192982	0.082407183505	0.44980574945506
gene_id_89673	8	8	15	3	-0.379446640316	0.0662958843159	0.44980574945506
gene_id_20857	11	5	17	1	-0.440476190476	0.0782182222672	0.44980574945506
gene_id_75492	4	12	10	8	-0.314285714286	0.0920894391514	0.44980574945506
gene_id_11678	6	10	13	5	-0.350877192982	0.082407183505	0.44980574945506
gene_id_90123	4	12	10	8	-0.314285714286	0.0920894391514	0.44980574945506
gene_id_12063	1	15	6	12	-0.412698412698	0.0900495500051	0.44980574945506
gene_id_5652	12	4	8	10	0.314285714286	0.0920894391514	0.44980574945506
gene_id_12344	3	13	9	9	-0.340909090909	0.079595686028	0.44980574945506
gene_id_8563	11	5	17	1	-0.440476190476	0.0782182222672	0.44980574945506
gene_id_31176	6	10	13	5	-0.350877192982	0.082407183505	0.44980574945506
gene_id_37479	3	13	9	9	-0.340909090909	0.079595686028	0.44980574945506
gene_id_19821	5	11	1	17	0.440476190476	0.0782182222672	0.44980574945506
gene_id_30785	6	10	13	5	-0.350877192982	0.082407183505	0.44980574945506
gene_id_9153	11	5	6	12	0.352941176471	0.0844146687268	0.44980574945506
gene_id_74220	3	13	9	9	-0.340909090909	0.079595686028	0.44980574945506
gene_id_86669	8	8	15	3	-0.379446640316	0.0662958843159	0.44980574945506
gene_id_88232	7	9	14	4	-0.358974358974	0.0763714916735	0.44980574945506
gene_id_13984	4	12	10	8	-0.314285714286	0.0920894391514	0.44980574945506
gene_id_12363	2	14	8	10	-0.383333333333	0.0629588431591	0.44980574945506
gene_id_80548	2	14	8	10	-0.383333333333	0.0629588431591	0.44980574945506
gene_id_70604	1	15	6	12	-0.412698412698	0.0900495500051	0.44980574945506
gene_id_28395	7	9	14	4	-0.358974358974	0.0763714916735	0.44980574945506
gene_id_26397	12	4	8	10	0.314285714286	0.0920894391514	0.44980574945506
gene_id_63353	7	9	14	4	-0.358974358974	0.0763714916735	0.44980574945506
gene_id_5612	1	15	6	12	-0.412698412698	0.0900495500051	0.44980574945506
gene_id_62554	3	13	9	9	-0.340909090909	0.079595686028	0.44980574945506
gene_id_31215	6	10	13	5	-0.350877192982	0.082407183505	0.44980574945506
gene_id_10228	9	7	4	14	0.358974358974	0.0763714916735	0.44980574945506
gene_id_10226	9	7	4	14	0.358974358974	0.0763714916735	0.44980574945506
gene_id_11798	5	11	1	17	0.440476190476	0.0782182222672	0.44980574945506
gene_id_71248	5	11	12	6	-0.352941176471	0.0844146687268	0.44980574945506
gene_id_62727	1	15	6	12	-0.412698412698	0.0900495500051	0.44980574945506
gene_id_13223	4	12	10	8	-0.314285714286	0.0920894391514	0.44980574945506
gene_id_13559	9	7	4	14	0.358974358974	0.0763714916735	0.44980574945506
gene_id_68200	2	14	8	10	-0.383333333333	0.0629588431591	0.44980574945506
gene_id_64785	7	9	14	4	-0.358974358974	0.0763714916735	0.44980574945506
gene_id_64646	6	10	13	5	-0.350877192982	0.082407183505	0.44980574945506
gene_id_92588	4	12	10	8	-0.314285714286	0.0920894391514	0.44980574945506
gene_id_29182	8	8	15	3	-0.379446640316	0.0662958843159	0.44980574945506
gene_id_54657	6	10	13	5	-0.350877192982	0.082407183505	0.44980574945506
gene_id_12092	3	13	9	9	-0.340909090909	0.079595686028	0.44980574945506
gene_id_19018	12	4	8	10	0.314285714286	0.0920894391514	0.44980574945506
gene_id_30602	2	14	8	10	-0.383333333333	0.0629588431591	0.44980574945506
gene_id_11518	4	12	10	8	-0.314285714286	0.0920894391514	0.44980574945506
gene_id_30454	3	13	9	9	-0.340909090909	0.079595686028	0.44980574945506
gene_id_3732	7	9	14	4	-0.358974358974	0.0763714916735	0.44980574945506
gene_id_67476	6	10	13	5	-0.350877192982	0.082407183505	0.44980574945506
gene_id_3075	11	5	17	1	-0.440476190476	0.0782182222672	0.44980574945506
gene_id_29682	3	13	9	9	-0.340909090909	0.079595686028	0.44980574945506
gene_id_29685	5	11	12	6	-0.352941176471	0.0844146687268	0.44980574945506
gene_id_17346	6	10	13	5	-0.350877192982	0.082407183505	0.44980574945506
gene_id_17347	7	9	14	4	-0.358974358974	0.0763714916735	0.44980574945506
gene_id_44937	11	5	17	1	-0.440476190476	0.0782182222672	0.44980574945506
gene_id_38493	7	9	14	4	-0.358974358974	0.0763714916735	0.44980574945506
gene_id_9222	4	12	10	8	-0.314285714286	0.0920894391514	0.44980574945506
gene_id_77996	2	14	8	10	-0.383333333333	0.0629588431591	0.44980574945506
gene_id_11732	11	5	17	1	-0.440476190476	0.0782182222672	0.44980574945506
gene_id_16141	6	10	13	5	-0.350877192982	0.082407183505	0.44980574945506
gene_id_29332	4	12	10	8	-0.314285714286	0.0920894391514	0.44980574945506
gene_id_19717	12	4	8	10	0.314285714286	0.0920894391514	0.44980574945506
gene_id_78622	2	14	8	10	-0.383333333333	0.0629588431591	0.44980574945506
gene_id_71905	11	5	17	1	-0.440476190476	0.0782182222672	0.44980574945506
gene_id_30920	8	8	3	15	0.379446640316	0.0662958843159	0.44980574945506
gene_id_51191	7	9	14	4	-0.358974358974	0.0763714916735	0.44980574945506
gene_id_12383	3	13	9	9	-0.340909090909	0.079595686028	0.44980574945506
gene_id_52679	2	14	8	10	-0.383333333333	0.0629588431591	0.44980574945506
gene_id_52633	3	13	9	9	-0.340909090909	0.079595686028	0.44980574945506
gene_id_12925	3	13	9	9	-0.340909090909	0.079595686028	0.44980574945506
gene_id_14565	8	8	3	15	0.379446640316	0.0662958843159	0.44980574945506
gene_id_91221	5	11	1	17	0.440476190476	0.0782182222672	0.44980574945506
gene_id_89687	8	8	15	3	-0.379446640316	0.0662958843159	0.44980574945506
gene_id_88080	3	13	9	9	-0.340909090909	0.079595686028	0.44980574945506
gene_id_22758	5	11	1	17	0.440476190476	0.0782182222672	0.44980574945506
gene_id_59055	8	8	15	3	-0.379446640316	0.0662958843159	0.44980574945506
gene_id_6498	9	7	4	14	0.358974358974	0.0763714916735	0.44980574945506
gene_id_68874	1	15	6	12	-0.412698412698	0.0900495500051	0.44980574945506
gene_id_11069	3	13	9	9	-0.340909090909	0.079595686028	0.44980574945506
gene_id_45664	4	12	10	8	-0.314285714286	0.0920894391514	0.44980574945506
gene_id_64091	2	14	8	10	-0.383333333333	0.0629588431591	0.44980574945506
gene_id_55777	2	14	8	10	-0.383333333333	0.0629588431591	0.44980574945506
gene_id_17521	5	11	1	17	0.440476190476	0.0782182222672	0.44980574945506
gene_id_38165	6	10	13	5	-0.350877192982	0.082407183505	0.44980574945506
gene_id_38787	2	14	8	10	-0.383333333333	0.0629588431591	0.44980574945506
gene_id_60007	1	15	6	12	-0.412698412698	0.0900495500051	0.44980574945506
gene_id_20279	1	15	6	12	-0.412698412698	0.0900495500051	0.44980574945506
gene_id_88954	8	8	15	3	-0.379446640316	0.0662958843159	0.44980574945506
gene_id_52918	2	14	8	10	-0.383333333333	0.0629588431591	0.44980574945506
gene_id_76505	4	12	10	8	-0.314285714286	0.0920894391514	0.44980574945506
gene_id_11066	3	13	9	9	-0.340909090909	0.079595686028	0.44980574945506
gene_id_12606	5	11	1	17	0.440476190476	0.0782182222672	0.44980574945506
gene_id_45599	4	12	10	8	-0.314285714286	0.0920894391514	0.44980574945506
gene_id_31847	9	7	4	14	0.358974358974	0.0763714916735	0.44980574945506
gene_id_88928	4	12	10	8	-0.314285714286	0.0920894391514	0.44980574945506
gene_id_33263	6	10	13	5	-0.350877192982	0.082407183505	0.44980574945506
gene_id_50893	3	13	9	9	-0.340909090909	0.079595686028	0.44980574945506
gene_id_52969	7	9	14	4	-0.358974358974	0.0763714916735	0.44980574945506
gene_id_45180	2	14	8	10	-0.383333333333	0.0629588431591	0.44980574945506
gene_id_29375	2	14	8	10	-0.383333333333	0.0629588431591	0.44980574945506
gene_id_89510	8	8	15	3	-0.379446640316	0.0662958843159	0.44980574945506
gene_id_30375	7	9	14	4	-0.358974358974	0.0763714916735	0.44980574945506
gene_id_24079	5	11	1	17	0.440476190476	0.0782182222672	0.44980574945506
gene_id_88478	8	8	15	3	-0.379446640316	0.0662958843159	0.44980574945506
gene_id_31067	2	14	8	10	-0.383333333333	0.0629588431591	0.44980574945506
gene_id_69806	1	15	6	12	-0.412698412698	0.0900495500051	0.44980574945506
gene_id_29490	1	15	6	12	-0.412698412698	0.0900495500051	0.44980574945506
gene_id_53008	5	11	12	6	-0.352941176471	0.0844146687268	0.44980574945506
gene_id_36349	2	14	8	10	-0.383333333333	0.0629588431591	0.44980574945506
gene_id_78689	3	13	9	9	-0.340909090909	0.079595686028	0.44980574945506
gene_id_88243	12	4	8	10	0.314285714286	0.0920894391514	0.44980574945506
gene_id_68692	7	9	14	4	-0.358974358974	0.0763714916735	0.44980574945506
gene_id_11981	7	9	14	4	-0.358974358974	0.0763714916735	0.44980574945506
gene_id_31009	4	12	10	8	-0.314285714286	0.0920894391514	0.44980574945506
gene_id_68462	4	12	10	8	-0.314285714286	0.0920894391514	0.44980574945506
gene_id_70796	1	15	6	12	-0.412698412698	0.0900495500051	0.44980574945506
gene_id_17541	5	11	1	17	0.440476190476	0.0782182222672	0.44980574945506
gene_id_42663	7	9	14	4	-0.358974358974	0.0763714916735	0.44980574945506
gene_id_13469	9	7	4	14	0.358974358974	0.0763714916735	0.44980574945506
gene_id_11800	5	11	1	17	0.440476190476	0.0782182222672	0.44980574945506
gene_id_80531	6	10	13	5	-0.350877192982	0.082407183505	0.44980574945506
gene_id_88260	3	13	9	9	-0.340909090909	0.079595686028	0.44980574945506
gene_id_88264	3	13	9	9	-0.340909090909	0.079595686028	0.44980574945506
gene_id_12477	1	15	6	12	-0.412698412698	0.0900495500051	0.44980574945506
gene_id_20269	13	3	9	9	0.340909090909	0.079595686028	0.44980574945506
gene_id_36348	2	14	8	10	-0.383333333333	0.0629588431591	0.44980574945506
gene_id_57378	2	14	8	10	-0.383333333333	0.0629588431591	0.44980574945506
gene_id_45470	1	15	6	12	-0.412698412698	0.0900495500051	0.44980574945506
gene_id_29248	1	15	6	12	-0.412698412698	0.0900495500051	0.44980574945506
gene_id_59811	3	13	9	9	-0.340909090909	0.079595686028	0.44980574945506
gene_id_19085	5	11	1	17	0.440476190476	0.0782182222672	0.44980574945506
gene_id_16402	15	1	12	6	0.412698412698	0.0900495500051	0.44980574945506
gene_id_89368	6	10	13	5	-0.350877192982	0.082407183505	0.44980574945506
gene_id_61472	5	11	11	7	-0.298611111111	0.100474550501	0.467887843222877
gene_id_5438	5	11	11	7	-0.298611111111	0.100474550501	0.467887843222877
gene_id_69024	5	11	11	7	-0.298611111111	0.100474550501	0.467887843222877
gene_id_68777	5	11	11	7	-0.298611111111	0.100474550501	0.467887843222877
gene_id_12882	5	11	11	7	-0.298611111111	0.100474550501	0.467887843222877
gene_id_76572	5	11	11	7	-0.298611111111	0.100474550501	0.467887843222877
gene_id_34011	11	5	7	11	0.298611111111	0.100474550501	0.467887843222877
gene_id_17371	11	5	7	11	0.298611111111	0.100474550501	0.467887843222877
gene_id_91763	11	5	7	11	0.298611111111	0.100474550501	0.467887843222877
gene_id_12275	5	11	11	7	-0.298611111111	0.100474550501	0.467887843222877
gene_id_12274	5	11	11	7	-0.298611111111	0.100474550501	0.467887843222877
gene_id_59066	5	11	11	7	-0.298611111111	0.100474550501	0.467887843222877
gene_id_11090	5	11	11	7	-0.298611111111	0.100474550501	0.467887843222877
gene_id_86923	5	11	11	7	-0.298611111111	0.100474550501	0.467887843222877
gene_id_66525	5	11	11	7	-0.298611111111	0.100474550501	0.467887843222877
gene_id_2956	5	11	11	7	-0.298611111111	0.100474550501	0.467887843222877
gene_id_26752	5	11	11	7	-0.298611111111	0.100474550501	0.467887843222877
gene_id_17430	5	11	11	7	-0.298611111111	0.100474550501	0.467887843222877
gene_id_12385	5	11	11	7	-0.298611111111	0.100474550501	0.467887843222877
gene_id_31620	5	11	11	7	-0.298611111111	0.100474550501	0.467887843222877
gene_id_11695	5	11	11	7	-0.298611111111	0.100474550501	0.467887843222877
gene_id_50570	5	11	11	7	-0.298611111111	0.100474550501	0.467887843222877
gene_id_16956	5	11	11	7	-0.298611111111	0.100474550501	0.467887843222877
gene_id_21049	11	5	7	11	0.298611111111	0.100474550501	0.467887843222877
gene_id_21045	11	5	7	11	0.298611111111	0.100474550501	0.467887843222877
gene_id_12019	5	11	11	7	-0.298611111111	0.100474550501	0.467887843222877
gene_id_62606	5	11	11	7	-0.298611111111	0.100474550501	0.467887843222877
gene_id_4847	5	11	11	7	-0.298611111111	0.100474550501	0.467887843222877
gene_id_12242	5	11	11	7	-0.298611111111	0.100474550501	0.467887843222877
gene_id_28502	11	5	7	11	0.298611111111	0.100474550501	0.467887843222877
gene_id_55773	5	11	11	7	-0.298611111111	0.100474550501	0.467887843222877
gene_id_29419	5	11	11	7	-0.298611111111	0.100474550501	0.467887843222877
gene_id_10938	5	11	11	7	-0.298611111111	0.100474550501	0.467887843222877
gene_id_91661	10	6	16	2	-0.365384615385	0.10998752823	0.492033759259579
gene_id_29757	10	6	16	2	-0.365384615385	0.10998752823	0.492033759259579
gene_id_50199	10	6	16	2	-0.365384615385	0.10998752823	0.492033759259579
gene_id_92931	6	10	2	16	0.365384615385	0.10998752823	0.492033759259579
gene_id_12591	6	10	2	16	0.365384615385	0.10998752823	0.492033759259579
gene_id_17522	6	10	2	16	0.365384615385	0.10998752823	0.492033759259579
gene_id_11111	10	6	16	2	-0.365384615385	0.10998752823	0.492033759259579
gene_id_92088	6	10	2	16	0.365384615385	0.10998752823	0.492033759259579
gene_id_80325	10	6	16	2	-0.365384615385	0.10998752823	0.492033759259579
gene_id_92820	6	10	2	16	0.365384615385	0.10998752823	0.492033759259579
gene_id_91487	6	10	2	16	0.365384615385	0.10998752823	0.492033759259579
gene_id_64806	6	10	2	16	0.365384615385	0.10998752823	0.492033759259579
gene_id_89670	10	6	16	2	-0.365384615385	0.10998752823	0.492033759259579
gene_id_16054	10	6	16	2	-0.365384615385	0.10998752823	0.492033759259579
gene_id_16496	6	10	2	16	0.365384615385	0.10998752823	0.492033759259579
gene_id_18742	10	6	16	2	-0.365384615385	0.10998752823	0.492033759259579
gene_id_11832	6	10	2	16	0.365384615385	0.10998752823	0.492033759259579
gene_id_19867	6	10	2	16	0.365384615385	0.10998752823	0.492033759259579
gene_id_20298	10	6	16	2	-0.365384615385	0.10998752823	0.492033759259579
gene_id_8284	6	10	2	16	0.365384615385	0.10998752823	0.492033759259579
gene_id_17302	10	6	16	2	-0.365384615385	0.10998752823	0.492033759259579
gene_id_10021	6	10	2	16	0.365384615385	0.10998752823	0.492033759259579
gene_id_16573	10	6	16	2	-0.365384615385	0.10998752823	0.492033759259579
gene_id_17151	10	6	16	2	-0.365384615385	0.10998752823	0.492033759259579
gene_id_92954	6	10	2	16	0.365384615385	0.10998752823	0.492033759259579
gene_id_80299	10	6	16	2	-0.365384615385	0.10998752823	0.492033759259579
gene_id_30564	10	6	16	2	-0.365384615385	0.10998752823	0.492033759259579
gene_id_24085	6	10	2	16	0.365384615385	0.10998752823	0.492033759259579
gene_id_89460	10	6	16	2	-0.365384615385	0.10998752823	0.492033759259579
gene_id_62567	2	14	7	11	-0.337777777778	0.125088482152	0.540519954987083
gene_id_29736	2	14	7	11	-0.337777777778	0.125088482152	0.540519954987083
gene_id_77909	2	14	7	11	-0.337777777778	0.125088482152	0.540519954987083
gene_id_11676	2	14	7	11	-0.337777777778	0.125088482152	0.540519954987083
gene_id_55397	2	14	7	11	-0.337777777778	0.125088482152	0.540519954987083
gene_id_41529	2	14	7	11	-0.337777777778	0.125088482152	0.540519954987083
gene_id_64843	2	14	7	11	-0.337777777778	0.125088482152	0.540519954987083
gene_id_76983	2	14	7	11	-0.337777777778	0.125088482152	0.540519954987083
gene_id_12331	2	14	7	11	-0.337777777778	0.125088482152	0.540519954987083
gene_id_12507	2	14	7	11	-0.337777777778	0.125088482152	0.540519954987083
gene_id_79152	2	14	7	11	-0.337777777778	0.125088482152	0.540519954987083
gene_id_10372	2	14	7	11	-0.337777777778	0.125088482152	0.540519954987083
gene_id_30327	14	2	11	7	0.337777777778	0.125088482152	0.540519954987083
gene_id_50731	2	14	7	11	-0.337777777778	0.125088482152	0.540519954987083
gene_id_6083	14	2	11	7	0.337777777778	0.125088482152	0.540519954987083
gene_id_50191	2	14	7	11	-0.337777777778	0.125088482152	0.540519954987083
gene_id_31376	2	14	7	11	-0.337777777778	0.125088482152	0.540519954987083
gene_id_17449	2	14	7	11	-0.337777777778	0.125088482152	0.540519954987083
gene_id_30834	2	14	7	11	-0.337777777778	0.125088482152	0.540519954987083
gene_id_19122	2	14	7	11	-0.337777777778	0.125088482152	0.540519954987083
gene_id_27461	2	14	7	11	-0.337777777778	0.125088482152	0.540519954987083
gene_id_76208	2	14	7	11	-0.337777777778	0.125088482152	0.540519954987083
gene_id_11423	2	14	7	11	-0.337777777778	0.125088482152	0.540519954987083
gene_id_11312	2	14	7	11	-0.337777777778	0.125088482152	0.540519954987083
gene_id_30132	2	14	7	11	-0.337777777778	0.125088482152	0.540519954987083
gene_id_11663	2	14	7	11	-0.337777777778	0.125088482152	0.540519954987083
gene_id_12805	9	7	15	3	-0.325	0.134149054505	0.554942826478024
gene_id_89793	9	7	15	3	-0.325	0.134149054505	0.554942826478024
gene_id_10998	9	7	15	3	-0.325	0.134149054505	0.554942826478024
gene_id_86576	9	7	15	3	-0.325	0.134149054505	0.554942826478024
gene_id_9299	7	9	3	15	0.325	0.134149054505	0.554942826478024
gene_id_12065	9	7	15	3	-0.325	0.134149054505	0.554942826478024
gene_id_82015	9	7	15	3	-0.325	0.134149054505	0.554942826478024
gene_id_30532	9	7	15	3	-0.325	0.134149054505	0.554942826478024
gene_id_64278	9	7	15	3	-0.325	0.134149054505	0.554942826478024
gene_id_23025	7	9	3	15	0.325	0.134149054505	0.554942826478024
gene_id_5178	9	7	15	3	-0.325	0.134149054505	0.554942826478024
gene_id_91149	9	7	15	3	-0.325	0.134149054505	0.554942826478024
gene_id_9943	7	9	3	15	0.325	0.134149054505	0.554942826478024
gene_id_12664	9	7	15	3	-0.325	0.134149054505	0.554942826478024
gene_id_15025	7	9	3	15	0.325	0.134149054505	0.554942826478024
gene_id_66091	9	7	15	3	-0.325	0.134149054505	0.554942826478024
gene_id_10086	7	9	3	15	0.325	0.134149054505	0.554942826478024
gene_id_88859	9	7	15	3	-0.325	0.134149054505	0.554942826478024
gene_id_75356	9	7	15	3	-0.325	0.134149054505	0.554942826478024
gene_id_16240	9	7	15	3	-0.325	0.134149054505	0.554942826478024
gene_id_10020	7	9	3	15	0.325	0.134149054505	0.554942826478024
gene_id_88756	9	7	15	3	-0.325	0.134149054505	0.554942826478024
gene_id_5353	9	7	15	3	-0.325	0.134149054505	0.554942826478024
gene_id_17178	9	7	15	3	-0.325	0.134149054505	0.554942826478024
gene_id_17569	9	7	15	3	-0.325	0.134149054505	0.554942826478024
gene_id_11331	7	9	3	15	0.325	0.134149054505	0.554942826478024
gene_id_20902	7	9	3	15	0.325	0.134149054505	0.554942826478024
gene_id_30735	9	7	15	3	-0.325	0.134149054505	0.554942826478024
gene_id_23817	7	9	3	15	0.325	0.134149054505	0.554942826478024
gene_id_90913	7	9	3	15	0.325	0.134149054505	0.554942826478024
gene_id_17682	9	7	15	3	-0.325	0.134149054505	0.554942826478024
gene_id_31806	9	7	15	3	-0.325	0.134149054505	0.554942826478024
gene_id_2874	7	9	3	15	0.325	0.134149054505	0.554942826478024
gene_id_37375	9	7	15	3	-0.325	0.134149054505	0.554942826478024
gene_id_30803	8	8	14	4	-0.30303030303	0.151414615273	0.575825246440548
gene_id_17295	8	8	14	4	-0.30303030303	0.151414615273	0.575825246440548
gene_id_17400	3	13	8	10	-0.292490118577	0.151946607341	0.575825246440548
gene_id_30093	3	13	8	10	-0.292490118577	0.151946607341	0.575825246440548
gene_id_77737	3	13	8	10	-0.292490118577	0.151946607341	0.575825246440548
gene_id_16164	3	13	8	10	-0.292490118577	0.151946607341	0.575825246440548
gene_id_19020	8	8	4	14	0.30303030303	0.151414615273	0.575825246440548
gene_id_54914	8	8	14	4	-0.30303030303	0.151414615273	0.575825246440548
gene_id_20174	8	8	14	4	-0.30303030303	0.151414615273	0.575825246440548
gene_id_85368	3	13	8	10	-0.292490118577	0.151946607341	0.575825246440548
gene_id_27649	8	8	14	4	-0.30303030303	0.151414615273	0.575825246440548
gene_id_11542	3	13	8	10	-0.292490118577	0.151946607341	0.575825246440548
gene_id_39879	3	13	8	10	-0.292490118577	0.151946607341	0.575825246440548
gene_id_16172	8	8	14	4	-0.30303030303	0.151414615273	0.575825246440548
gene_id_3721	8	8	14	4	-0.30303030303	0.151414615273	0.575825246440548
gene_id_9145	8	8	14	4	-0.30303030303	0.151414615273	0.575825246440548
gene_id_89724	13	3	10	8	0.292490118577	0.151946607341	0.575825246440548
gene_id_11098	3	13	8	10	-0.292490118577	0.151946607341	0.575825246440548
gene_id_12727	3	13	8	10	-0.292490118577	0.151946607341	0.575825246440548
gene_id_12724	3	13	8	10	-0.292490118577	0.151946607341	0.575825246440548
gene_id_4884	8	8	14	4	-0.30303030303	0.151414615273	0.575825246440548
gene_id_55760	8	8	14	4	-0.30303030303	0.151414615273	0.575825246440548
gene_id_19255	3	13	8	10	-0.292490118577	0.151946607341	0.575825246440548
gene_id_29420	8	8	14	4	-0.30303030303	0.151414615273	0.575825246440548
gene_id_31433	3	13	8	10	-0.292490118577	0.151946607341	0.575825246440548
gene_id_88914	8	8	14	4	-0.30303030303	0.151414615273	0.575825246440548
gene_id_8973	8	8	14	4	-0.30303030303	0.151414615273	0.575825246440548
gene_id_80871	3	13	8	10	-0.292490118577	0.151946607341	0.575825246440548
gene_id_24831	8	8	4	14	0.30303030303	0.151414615273	0.575825246440548
gene_id_89672	8	8	14	4	-0.30303030303	0.151414615273	0.575825246440548
gene_id_25857	8	8	4	14	0.30303030303	0.151414615273	0.575825246440548
gene_id_71109	8	8	14	4	-0.30303030303	0.151414615273	0.575825246440548
gene_id_11067	3	13	8	10	-0.292490118577	0.151946607341	0.575825246440548
gene_id_50321	3	13	8	10	-0.292490118577	0.151946607341	0.575825246440548
gene_id_19405	8	8	14	4	-0.30303030303	0.151414615273	0.575825246440548
gene_id_29483	3	13	8	10	-0.292490118577	0.151946607341	0.575825246440548
gene_id_29485	8	8	14	4	-0.30303030303	0.151414615273	0.575825246440548
gene_id_68056	8	8	14	4	-0.30303030303	0.151414615273	0.575825246440548
gene_id_88569	8	8	14	4	-0.30303030303	0.151414615273	0.575825246440548
gene_id_15562	3	13	8	10	-0.292490118577	0.151946607341	0.575825246440548
gene_id_19053	8	8	4	14	0.30303030303	0.151414615273	0.575825246440548
gene_id_12118	8	8	14	4	-0.30303030303	0.151414615273	0.575825246440548
gene_id_31689	8	8	14	4	-0.30303030303	0.151414615273	0.575825246440548
gene_id_16078	8	8	14	4	-0.30303030303	0.151414615273	0.575825246440548
gene_id_89537	3	13	8	10	-0.292490118577	0.151946607341	0.575825246440548
gene_id_64786	8	8	14	4	-0.30303030303	0.151414615273	0.575825246440548
gene_id_27585	8	8	14	4	-0.30303030303	0.151414615273	0.575825246440548
gene_id_72687	8	8	4	14	0.30303030303	0.151414615273	0.575825246440548
gene_id_21026	3	13	8	10	-0.292490118577	0.151946607341	0.575825246440548
gene_id_51288	8	8	14	4	-0.30303030303	0.151414615273	0.575825246440548
gene_id_17348	8	8	14	4	-0.30303030303	0.151414615273	0.575825246440548
gene_id_88357	8	8	14	4	-0.30303030303	0.151414615273	0.575825246440548
gene_id_5690	13	3	10	8	0.292490118577	0.151946607341	0.575825246440548
gene_id_89407	8	8	14	4	-0.30303030303	0.151414615273	0.575825246440548
gene_id_11064	3	13	8	10	-0.292490118577	0.151946607341	0.575825246440548
gene_id_91244	13	3	10	8	0.292490118577	0.151946607341	0.575825246440548
gene_id_22815	8	8	4	14	0.30303030303	0.151414615273	0.575825246440548
gene_id_30540	8	8	14	4	-0.30303030303	0.151414615273	0.575825246440548
gene_id_89276	8	8	14	4	-0.30303030303	0.151414615273	0.575825246440548
gene_id_68585	8	8	4	14	0.30303030303	0.151414615273	0.575825246440548
gene_id_12883	3	13	8	10	-0.292490118577	0.151946607341	0.575825246440548
gene_id_17401	3	13	8	10	-0.292490118577	0.151946607341	0.575825246440548
gene_id_13091	8	8	14	4	-0.30303030303	0.151414615273	0.575825246440548
gene_id_30886	3	13	8	10	-0.292490118577	0.151946607341	0.575825246440548
gene_id_16087	3	13	8	10	-0.292490118577	0.151946607341	0.575825246440548
gene_id_91145	8	8	4	14	0.30303030303	0.151414615273	0.575825246440548
gene_id_12182	3	13	8	10	-0.292490118577	0.151946607341	0.575825246440548
gene_id_31398	8	8	14	4	-0.30303030303	0.151414615273	0.575825246440548
gene_id_16517	8	8	14	4	-0.30303030303	0.151414615273	0.575825246440548
gene_id_80512	3	13	8	10	-0.292490118577	0.151946607341	0.575825246440548
gene_id_12493	3	13	8	10	-0.292490118577	0.151946607341	0.575825246440548
gene_id_13720	13	3	10	8	0.292490118577	0.151946607341	0.575825246440548
gene_id_16497	8	8	14	4	-0.30303030303	0.151414615273	0.575825246440548
gene_id_27538	7	9	13	5	-0.292857142857	0.162505843852	0.576562168951815
gene_id_27539	7	9	13	5	-0.292857142857	0.162505843852	0.576562168951815
gene_id_19479	12	4	9	9	0.263736263736	0.171727039706	0.576562168951815
gene_id_11037	4	12	9	9	-0.263736263736	0.171727039706	0.576562168951815
gene_id_92971	9	7	5	13	0.292857142857	0.162505843852	0.576562168951815
gene_id_57914	4	12	9	9	-0.263736263736	0.171727039706	0.576562168951815
gene_id_89525	7	9	13	5	-0.292857142857	0.162505843852	0.576562168951815
gene_id_23144	7	9	13	5	-0.292857142857	0.162505843852	0.576562168951815
gene_id_9592	6	10	12	6	-0.291666666667	0.167926053951	0.576562168951815
gene_id_93156	10	6	6	12	0.291666666667	0.167926053951	0.576562168951815
gene_id_29850	7	9	13	5	-0.292857142857	0.162505843852	0.576562168951815
gene_id_10297	6	10	12	6	-0.291666666667	0.167926053951	0.576562168951815
gene_id_17379	10	6	6	12	0.291666666667	0.167926053951	0.576562168951815
gene_id_13492	10	6	6	12	0.291666666667	0.167926053951	0.576562168951815
gene_id_11422	4	12	9	9	-0.263736263736	0.171727039706	0.576562168951815
gene_id_93135	10	6	6	12	0.291666666667	0.167926053951	0.576562168951815
gene_id_93134	9	7	5	13	0.292857142857	0.162505843852	0.576562168951815
gene_id_15457	4	12	9	9	-0.263736263736	0.171727039706	0.576562168951815
gene_id_30933	6	10	12	6	-0.291666666667	0.167926053951	0.576562168951815
gene_id_11284	7	9	13	5	-0.292857142857	0.162505843852	0.576562168951815
gene_id_12200	4	12	9	9	-0.263736263736	0.171727039706	0.576562168951815
gene_id_92602	9	7	5	13	0.292857142857	0.162505843852	0.576562168951815
gene_id_11700	7	9	13	5	-0.292857142857	0.162505843852	0.576562168951815
gene_id_21048	12	4	9	9	0.263736263736	0.171727039706	0.576562168951815
gene_id_67927	4	12	9	9	-0.263736263736	0.171727039706	0.576562168951815
gene_id_91230	10	6	6	12	0.291666666667	0.167926053951	0.576562168951815
gene_id_14562	4	12	9	9	-0.263736263736	0.171727039706	0.576562168951815
gene_id_93496	7	9	13	5	-0.292857142857	0.162505843852	0.576562168951815
gene_id_89790	7	9	13	5	-0.292857142857	0.162505843852	0.576562168951815
gene_id_35301	4	12	9	9	-0.263736263736	0.171727039706	0.576562168951815
gene_id_17369	9	7	5	13	0.292857142857	0.162505843852	0.576562168951815
gene_id_17865	7	9	13	5	-0.292857142857	0.162505843852	0.576562168951815
gene_id_12211	4	12	9	9	-0.263736263736	0.171727039706	0.576562168951815
gene_id_13089	4	12	9	9	-0.263736263736	0.171727039706	0.576562168951815
gene_id_19174	7	9	13	5	-0.292857142857	0.162505843852	0.576562168951815
gene_id_262	10	6	6	12	0.291666666667	0.167926053951	0.576562168951815
gene_id_44985	7	9	13	5	-0.292857142857	0.162505843852	0.576562168951815
gene_id_89610	4	12	9	9	-0.263736263736	0.171727039706	0.576562168951815
gene_id_10771	6	10	12	6	-0.291666666667	0.167926053951	0.576562168951815
gene_id_11174	7	9	13	5	-0.292857142857	0.162505843852	0.576562168951815
gene_id_9925	10	6	6	12	0.291666666667	0.167926053951	0.576562168951815
gene_id_69158	6	10	12	6	-0.291666666667	0.167926053951	0.576562168951815
gene_id_12422	7	9	13	5	-0.292857142857	0.162505843852	0.576562168951815
gene_id_16643	7	9	13	5	-0.292857142857	0.162505843852	0.576562168951815
gene_id_2265	4	12	9	9	-0.263736263736	0.171727039706	0.576562168951815
gene_id_10757	6	10	12	6	-0.291666666667	0.167926053951	0.576562168951815
gene_id_14466	12	4	9	9	0.263736263736	0.171727039706	0.576562168951815
gene_id_86778	10	6	6	12	0.291666666667	0.167926053951	0.576562168951815
gene_id_4469	6	10	12	6	-0.291666666667	0.167926053951	0.576562168951815
gene_id_62110	7	9	13	5	-0.292857142857	0.162505843852	0.576562168951815
gene_id_18908	10	6	6	12	0.291666666667	0.167926053951	0.576562168951815
gene_id_78065	9	7	5	13	0.292857142857	0.162505843852	0.576562168951815
gene_id_16644	6	10	12	6	-0.291666666667	0.167926053951	0.576562168951815
gene_id_34540	9	7	5	13	0.292857142857	0.162505843852	0.576562168951815
gene_id_29482	4	12	9	9	-0.263736263736	0.171727039706	0.576562168951815
gene_id_88137	7	9	13	5	-0.292857142857	0.162505843852	0.576562168951815
gene_id_89592	10	6	6	12	0.291666666667	0.167926053951	0.576562168951815
gene_id_89496	7	9	13	5	-0.292857142857	0.162505843852	0.576562168951815
gene_id_29076	4	12	9	9	-0.263736263736	0.171727039706	0.576562168951815
gene_id_89786	7	9	13	5	-0.292857142857	0.162505843852	0.576562168951815
gene_id_16030	7	9	13	5	-0.292857142857	0.162505843852	0.576562168951815
gene_id_9321	9	7	5	13	0.292857142857	0.162505843852	0.576562168951815
gene_id_93009	9	7	5	13	0.292857142857	0.162505843852	0.576562168951815
gene_id_93008	9	7	5	13	0.292857142857	0.162505843852	0.576562168951815
gene_id_30344	4	12	9	9	-0.263736263736	0.171727039706	0.576562168951815
gene_id_19054	12	4	9	9	0.263736263736	0.171727039706	0.576562168951815
gene_id_28392	6	10	12	6	-0.291666666667	0.167926053951	0.576562168951815
gene_id_15938	4	12	9	9	-0.263736263736	0.171727039706	0.576562168951815
gene_id_29418	4	12	9	9	-0.263736263736	0.171727039706	0.576562168951815
gene_id_92939	9	7	5	13	0.292857142857	0.162505843852	0.576562168951815
gene_id_9349	10	6	6	12	0.291666666667	0.167926053951	0.576562168951815
gene_id_10825	4	12	9	9	-0.263736263736	0.171727039706	0.576562168951815
gene_id_16532	7	9	13	5	-0.292857142857	0.162505843852	0.576562168951815
gene_id_37452	6	10	12	6	-0.291666666667	0.167926053951	0.576562168951815
gene_id_19016	10	6	6	12	0.291666666667	0.167926053951	0.576562168951815
gene_id_11515	4	12	9	9	-0.263736263736	0.171727039706	0.576562168951815
gene_id_30453	4	12	9	9	-0.263736263736	0.171727039706	0.576562168951815
gene_id_16518	7	9	13	5	-0.292857142857	0.162505843852	0.576562168951815
gene_id_23624	10	6	6	12	0.291666666667	0.167926053951	0.576562168951815
gene_id_68525	7	9	13	5	-0.292857142857	0.162505843852	0.576562168951815
gene_id_17183	7	9	13	5	-0.292857142857	0.162505843852	0.576562168951815
gene_id_19501	12	4	9	9	0.263736263736	0.171727039706	0.576562168951815
gene_id_17367	9	7	5	13	0.292857142857	0.162505843852	0.576562168951815
gene_id_25447	6	10	12	6	-0.291666666667	0.167926053951	0.576562168951815
gene_id_24173	7	9	13	5	-0.292857142857	0.162505843852	0.576562168951815
gene_id_12474	7	9	13	5	-0.292857142857	0.162505843852	0.576562168951815
gene_id_26928	7	9	13	5	-0.292857142857	0.162505843852	0.576562168951815
gene_id_11567	6	10	12	6	-0.291666666667	0.167926053951	0.576562168951815
gene_id_11681	4	12	9	9	-0.263736263736	0.171727039706	0.576562168951815
gene_id_30566	7	9	13	5	-0.292857142857	0.162505843852	0.576562168951815
gene_id_90637	6	10	12	6	-0.291666666667	0.167926053951	0.576562168951815
gene_id_29820	6	10	12	6	-0.291666666667	0.167926053951	0.576562168951815
gene_id_35277	7	9	13	5	-0.292857142857	0.162505843852	0.576562168951815
gene_id_38136	4	12	9	9	-0.263736263736	0.171727039706	0.576562168951815
gene_id_4116	6	10	12	6	-0.291666666667	0.167926053951	0.576562168951815
gene_id_13152	6	10	12	6	-0.291666666667	0.167926053951	0.576562168951815
gene_id_91829	9	7	5	13	0.292857142857	0.162505843852	0.576562168951815
gene_id_6373	7	9	13	5	-0.292857142857	0.162505843852	0.576562168951815
gene_id_11914	7	9	13	5	-0.292857142857	0.162505843852	0.576562168951815
gene_id_27072	4	12	9	9	-0.263736263736	0.171727039706	0.576562168951815
gene_id_13853	12	4	9	9	0.263736263736	0.171727039706	0.576562168951815
gene_id_16188	6	10	12	6	-0.291666666667	0.167926053951	0.576562168951815
gene_id_22899	10	6	6	12	0.291666666667	0.167926053951	0.576562168951815
gene_id_50567	4	12	9	9	-0.263736263736	0.171727039706	0.576562168951815
gene_id_77510	7	9	13	5	-0.292857142857	0.162505843852	0.576562168951815
gene_id_37377	6	10	12	6	-0.291666666667	0.167926053951	0.576562168951815
gene_id_9351	10	6	6	12	0.291666666667	0.167926053951	0.576562168951815
gene_id_89223	4	12	9	9	-0.263736263736	0.171727039706	0.576562168951815
gene_id_41342	4	12	9	9	-0.263736263736	0.171727039706	0.576562168951815
gene_id_17959	6	10	12	6	-0.291666666667	0.167926053951	0.576562168951815
gene_id_3467	4	12	9	9	-0.263736263736	0.171727039706	0.576562168951815
gene_id_53140	7	9	13	5	-0.292857142857	0.162505843852	0.576562168951815
gene_id_2305	1	15	5	13	-0.369047619048	0.18014966124	0.582878737103317
gene_id_15033	1	15	5	13	-0.369047619048	0.18014966124	0.582878737103317
gene_id_45351	1	15	5	13	-0.369047619048	0.18014966124	0.582878737103317
gene_id_65017	1	15	5	13	-0.369047619048	0.18014966124	0.582878737103317
gene_id_91900	15	1	13	5	0.369047619048	0.18014966124	0.582878737103317
gene_id_12386	1	15	5	13	-0.369047619048	0.18014966124	0.582878737103317
gene_id_16749	15	1	13	5	0.369047619048	0.18014966124	0.582878737103317
gene_id_11240	1	15	5	13	-0.369047619048	0.18014966124	0.582878737103317
gene_id_62713	1	15	5	13	-0.369047619048	0.18014966124	0.582878737103317
gene_id_62712	1	15	5	13	-0.369047619048	0.18014966124	0.582878737103317
gene_id_60006	1	15	5	13	-0.369047619048	0.18014966124	0.582878737103317
gene_id_59065	1	15	5	13	-0.369047619048	0.18014966124	0.582878737103317
gene_id_62728	1	15	5	13	-0.369047619048	0.18014966124	0.582878737103317
gene_id_16219	1	15	5	13	-0.369047619048	0.18014966124	0.582878737103317
gene_id_50409	15	1	13	5	0.369047619048	0.18014966124	0.582878737103317
gene_id_16158	1	15	5	13	-0.369047619048	0.18014966124	0.582878737103317
gene_id_29679	1	15	5	13	-0.369047619048	0.18014966124	0.582878737103317
gene_id_86531	1	15	5	13	-0.369047619048	0.18014966124	0.582878737103317
gene_id_82475	1	15	5	13	-0.369047619048	0.18014966124	0.582878737103317
gene_id_29489	1	15	5	13	-0.369047619048	0.18014966124	0.582878737103317
gene_id_92482	15	1	13	5	0.369047619048	0.18014966124	0.582878737103317
gene_id_74112	1	15	5	13	-0.369047619048	0.18014966124	0.582878737103317
gene_id_14025	15	1	13	5	0.369047619048	0.18014966124	0.582878737103317
gene_id_15263	15	1	13	5	0.369047619048	0.18014966124	0.582878737103317
gene_id_64981	1	15	5	13	-0.369047619048	0.18014966124	0.582878737103317
gene_id_50431	1	15	5	13	-0.369047619048	0.18014966124	0.582878737103317
gene_id_62705	1	15	5	13	-0.369047619048	0.18014966124	0.582878737103317
gene_id_41363	1	15	5	13	-0.369047619048	0.18014966124	0.582878737103317
gene_id_28310	1	15	5	13	-0.369047619048	0.18014966124	0.582878737103317
gene_id_11127	1	15	5	13	-0.369047619048	0.18014966124	0.582878737103317
gene_id_64047	1	15	5	13	-0.369047619048	0.18014966124	0.582878737103317
gene_id_68937	1	15	5	13	-0.369047619048	0.18014966124	0.582878737103317
gene_id_44592	1	15	5	13	-0.369047619048	0.18014966124	0.582878737103317
gene_id_85831	1	15	5	13	-0.369047619048	0.18014966124	0.582878737103317
gene_id_29494	1	15	5	13	-0.369047619048	0.18014966124	0.582878737103317
gene_id_16015	1	15	5	13	-0.369047619048	0.18014966124	0.582878737103317
gene_id_19873	15	1	13	5	0.369047619048	0.18014966124	0.582878737103317
gene_id_57438	5	11	10	8	-0.245614035088	0.18539117538	0.587725678103712
gene_id_12123	5	11	10	8	-0.245614035088	0.18539117538	0.587725678103712
gene_id_79610	5	11	10	8	-0.245614035088	0.18539117538	0.587725678103712
gene_id_90202	5	11	10	8	-0.245614035088	0.18539117538	0.587725678103712
gene_id_13000	11	5	8	10	0.245614035088	0.18539117538	0.587725678103712
gene_id_92413	5	11	10	8	-0.245614035088	0.18539117538	0.587725678103712
gene_id_7634	5	11	10	8	-0.245614035088	0.18539117538	0.587725678103712
gene_id_44753	5	11	10	8	-0.245614035088	0.18539117538	0.587725678103712
gene_id_79277	5	11	10	8	-0.245614035088	0.18539117538	0.587725678103712
gene_id_69941	5	11	10	8	-0.245614035088	0.18539117538	0.587725678103712
gene_id_12189	5	11	10	8	-0.245614035088	0.18539117538	0.587725678103712
gene_id_19960	5	11	10	8	-0.245614035088	0.18539117538	0.587725678103712
gene_id_20893	11	5	8	10	0.245614035088	0.18539117538	0.587725678103712
gene_id_10822	5	11	10	8	-0.245614035088	0.18539117538	0.587725678103712
gene_id_19989	11	5	8	10	0.245614035088	0.18539117538	0.587725678103712
gene_id_19500	11	5	8	10	0.245614035088	0.18539117538	0.587725678103712
gene_id_16145	5	11	10	8	-0.245614035088	0.18539117538	0.587725678103712
gene_id_17362	11	5	8	10	0.245614035088	0.18539117538	0.587725678103712
gene_id_59218	5	11	10	8	-0.245614035088	0.18539117538	0.587725678103712
gene_id_9539	11	5	8	10	0.245614035088	0.18539117538	0.587725678103712
gene_id_51577	5	11	10	8	-0.245614035088	0.18539117538	0.587725678103712
gene_id_31228	11	5	16	2	-0.306878306878	0.214278491253	0.634749492957
gene_id_12607	5	11	2	16	0.306878306878	0.214278491253	0.634749492957
gene_id_10684	11	5	16	2	-0.306878306878	0.214278491253	0.634749492957
gene_id_12378	11	5	16	2	-0.306878306878	0.214278491253	0.634749492957
gene_id_92071	5	11	2	16	0.306878306878	0.214278491253	0.634749492957
gene_id_22785	5	11	2	16	0.306878306878	0.214278491253	0.634749492957
gene_id_91014	5	11	2	16	0.306878306878	0.214278491253	0.634749492957
gene_id_92093	5	11	2	16	0.306878306878	0.214278491253	0.634749492957
gene_id_16696	5	11	2	16	0.306878306878	0.214278491253	0.634749492957
gene_id_92084	5	11	2	16	0.306878306878	0.214278491253	0.634749492957
gene_id_45616	11	5	16	2	-0.306878306878	0.214278491253	0.634749492957
gene_id_19317	5	11	2	16	0.306878306878	0.214278491253	0.634749492957
gene_id_11280	11	5	16	2	-0.306878306878	0.214278491253	0.634749492957
gene_id_68292	5	11	2	16	0.306878306878	0.214278491253	0.634749492957
gene_id_9548	11	5	16	2	-0.306878306878	0.214278491253	0.634749492957
gene_id_75619	5	11	2	16	0.306878306878	0.214278491253	0.634749492957
gene_id_92075	5	11	2	16	0.306878306878	0.214278491253	0.634749492957
gene_id_9421	5	11	2	16	0.306878306878	0.214278491253	0.634749492957
gene_id_89436	5	11	2	16	0.306878306878	0.214278491253	0.634749492957
gene_id_19484	11	5	16	2	-0.306878306878	0.214278491253	0.634749492957
gene_id_10949	11	5	16	2	-0.306878306878	0.214278491253	0.634749492957
gene_id_20570	11	5	16	2	-0.306878306878	0.214278491253	0.634749492957
gene_id_20384	11	5	16	2	-0.306878306878	0.214278491253	0.634749492957
gene_id_14800	5	11	2	16	0.306878306878	0.214278491253	0.634749492957
gene_id_87610	11	5	16	2	-0.306878306878	0.214278491253	0.634749492957
gene_id_11279	11	5	16	2	-0.306878306878	0.214278491253	0.634749492957
gene_id_19078	5	11	2	16	0.306878306878	0.214278491253	0.634749492957
gene_id_69727	11	5	16	2	-0.306878306878	0.214278491253	0.634749492957
gene_id_92527	5	11	2	16	0.306878306878	0.214278491253	0.634749492957
gene_id_9779	11	5	16	2	-0.306878306878	0.214278491253	0.634749492957
gene_id_15029	5	11	2	16	0.306878306878	0.214278491253	0.634749492957
gene_id_92079	5	11	2	16	0.306878306878	0.214278491253	0.634749492957
gene_id_89572	11	5	16	2	-0.306878306878	0.214278491253	0.634749492957
gene_id_16267	5	11	2	16	0.306878306878	0.214278491253	0.634749492957
gene_id_17797	11	5	16	2	-0.306878306878	0.214278491253	0.634749492957
gene_id_45548	11	5	16	2	-0.306878306878	0.214278491253	0.634749492957
gene_id_20147	11	5	16	2	-0.306878306878	0.214278491253	0.634749492957
gene_id_68601	11	5	16	2	-0.306878306878	0.214278491253	0.634749492957
gene_id_14799	5	11	2	16	0.306878306878	0.214278491253	0.634749492957
gene_id_34594	5	11	2	16	0.306878306878	0.214278491253	0.634749492957
gene_id_34595	5	11	2	16	0.306878306878	0.214278491253	0.634749492957
gene_id_34406	5	11	2	16	0.306878306878	0.214278491253	0.634749492957
gene_id_22759	5	11	2	16	0.306878306878	0.214278491253	0.634749492957
gene_id_38862	11	5	16	2	-0.306878306878	0.214278491253	0.634749492957
gene_id_11759	11	5	16	2	-0.306878306878	0.214278491253	0.634749492957
gene_id_92082	5	11	2	16	0.306878306878	0.214278491253	0.634749492957
gene_id_92083	5	11	2	16	0.306878306878	0.214278491253	0.634749492957
gene_id_92525	5	11	2	16	0.306878306878	0.214278491253	0.634749492957
gene_id_92526	5	11	2	16	0.306878306878	0.214278491253	0.634749492957
gene_id_15417	11	5	16	2	-0.306878306878	0.214278491253	0.634749492957
gene_id_22770	5	11	2	16	0.306878306878	0.214278491253	0.634749492957
gene_id_12264	11	5	16	2	-0.306878306878	0.214278491253	0.634749492957
gene_id_35868	11	5	16	2	-0.306878306878	0.214278491253	0.634749492957
gene_id_36181	11	5	16	2	-0.306878306878	0.214278491253	0.634749492957
gene_id_17547	5	11	2	16	0.306878306878	0.214278491253	0.634749492957
gene_id_30022	11	5	16	2	-0.306878306878	0.214278491253	0.634749492957
gene_id_33473	11	5	16	2	-0.306878306878	0.214278491253	0.634749492957
gene_id_15103	11	5	16	2	-0.306878306878	0.214278491253	0.634749492957
gene_id_17857	11	5	16	2	-0.306878306878	0.214278491253	0.634749492957
gene_id_85352	11	5	16	2	-0.306878306878	0.214278491253	0.634749492957
gene_id_10974	5	11	2	16	0.306878306878	0.214278491253	0.634749492957
gene_id_18990	5	11	2	16	0.306878306878	0.214278491253	0.634749492957
gene_id_22762	5	11	2	16	0.306878306878	0.214278491253	0.634749492957
gene_id_89417	11	5	16	2	-0.306878306878	0.214278491253	0.634749492957
gene_id_9704	5	11	2	16	0.306878306878	0.214278491253	0.634749492957
gene_id_92059	5	11	2	16	0.306878306878	0.214278491253	0.634749492957
gene_id_16695	5	11	2	16	0.306878306878	0.214278491253	0.634749492957
gene_id_89482	5	11	2	16	0.306878306878	0.214278491253	0.634749492957
gene_id_75058	11	5	16	2	-0.306878306878	0.214278491253	0.634749492957
gene_id_19083	5	11	2	16	0.306878306878	0.214278491253	0.634749492957
gene_id_90172	5	11	2	16	0.306878306878	0.214278491253	0.634749492957
gene_id_29242	11	5	16	2	-0.306878306878	0.214278491253	0.634749492957
gene_id_19419	11	5	16	2	-0.306878306878	0.214278491253	0.634749492957
gene_id_62309	2	14	6	12	-0.288461538462	0.232682778845	0.665355699784879
gene_id_45252	2	14	6	12	-0.288461538462	0.232682778845	0.665355699784879
gene_id_10790	2	14	6	12	-0.288461538462	0.232682778845	0.665355699784879
gene_id_10831	2	14	6	12	-0.288461538462	0.232682778845	0.665355699784879
gene_id_4194	2	14	6	12	-0.288461538462	0.232682778845	0.665355699784879
gene_id_78202	2	14	6	12	-0.288461538462	0.232682778845	0.665355699784879
gene_id_29687	2	14	6	12	-0.288461538462	0.232682778845	0.665355699784879
gene_id_29526	2	14	6	12	-0.288461538462	0.232682778845	0.665355699784879
gene_id_4183	2	14	6	12	-0.288461538462	0.232682778845	0.665355699784879
gene_id_72267	2	14	6	12	-0.288461538462	0.232682778845	0.665355699784879
gene_id_64752	2	14	6	12	-0.288461538462	0.232682778845	0.665355699784879
gene_id_15487	2	14	6	12	-0.288461538462	0.232682778845	0.665355699784879
gene_id_16321	14	2	12	6	0.288461538462	0.232682778845	0.665355699784879
gene_id_18941	14	2	12	6	0.288461538462	0.232682778845	0.665355699784879
gene_id_10754	2	14	6	12	-0.288461538462	0.232682778845	0.665355699784879
gene_id_43220	2	14	6	12	-0.288461538462	0.232682778845	0.665355699784879
gene_id_17716	2	14	6	12	-0.288461538462	0.232682778845	0.665355699784879
gene_id_16902	14	2	12	6	0.288461538462	0.232682778845	0.665355699784879
gene_id_51310	2	14	6	12	-0.288461538462	0.232682778845	0.665355699784879
gene_id_23567	14	2	12	6	0.288461538462	0.232682778845	0.665355699784879
gene_id_41234	2	14	6	12	-0.288461538462	0.232682778845	0.665355699784879
gene_id_6084	14	2	12	6	0.288461538462	0.232682778845	0.665355699784879
gene_id_83583	2	14	6	12	-0.288461538462	0.232682778845	0.665355699784879
gene_id_68992	2	14	6	12	-0.288461538462	0.232682778845	0.665355699784879
gene_id_59968	2	14	6	12	-0.288461538462	0.232682778845	0.665355699784879
gene_id_30458	2	14	6	12	-0.288461538462	0.232682778845	0.665355699784879
gene_id_68503	14	2	12	6	0.288461538462	0.232682778845	0.665355699784879
gene_id_29338	2	14	6	12	-0.288461538462	0.232682778845	0.665355699784879
gene_id_1229	2	14	6	12	-0.288461538462	0.232682778845	0.665355699784879
gene_id_29477	2	14	6	12	-0.288461538462	0.232682778845	0.665355699784879
gene_id_81126	2	14	6	12	-0.288461538462	0.232682778845	0.665355699784879
gene_id_23626	14	2	12	6	0.288461538462	0.232682778845	0.665355699784879
gene_id_17270	2	14	6	12	-0.288461538462	0.232682778845	0.665355699784879
gene_id_26811	2	14	6	12	-0.288461538462	0.232682778845	0.665355699784879
gene_id_12416	2	14	6	12	-0.288461538462	0.232682778845	0.665355699784879
gene_id_19224	2	14	6	12	-0.288461538462	0.232682778845	0.665355699784879
gene_id_67501	2	14	6	12	-0.288461538462	0.232682778845	0.665355699784879
gene_id_13158	2	14	6	12	-0.288461538462	0.232682778845	0.665355699784879
gene_id_19872	14	2	12	6	0.288461538462	0.232682778845	0.665355699784879
gene_id_41296	2	14	6	12	-0.288461538462	0.232682778845	0.665355699784879
gene_id_66441	3	13	7	11	-0.241666666667	0.270057639802	0.674613117316922
gene_id_30117	4	12	8	10	-0.212121212121	0.296648449969	0.674613117316922
gene_id_30113	4	12	8	10	-0.212121212121	0.296648449969	0.674613117316922
gene_id_31406	8	8	13	5	-0.234432234432	0.290554722639	0.674613117316922
gene_id_51040	7	9	12	6	-0.231578947368	0.299817833019	0.674613117316922
gene_id_10092	9	7	6	12	0.231578947368	0.299817833019	0.674613117316922
gene_id_92515	12	4	10	8	0.212121212121	0.296648449969	0.674613117316922
gene_id_11051	9	7	14	4	-0.245059288538	0.274304783092	0.674613117316922
gene_id_19153	9	7	14	4	-0.245059288538	0.274304783092	0.674613117316922
gene_id_59194	9	7	14	4	-0.245059288538	0.274304783092	0.674613117316922
gene_id_75491	12	4	10	8	0.212121212121	0.296648449969	0.674613117316922
gene_id_29285	13	3	11	7	0.241666666667	0.270057639802	0.674613117316922
gene_id_79006	6	10	11	7	-0.235294117647	0.302829060852	0.674613117316922
gene_id_28228	10	6	15	3	-0.266666666667	0.249671352007	0.674613117316922
gene_id_28080	3	13	7	11	-0.241666666667	0.270057639802	0.674613117316922
gene_id_77866	8	8	13	5	-0.234432234432	0.290554722639	0.674613117316922
gene_id_89791	8	8	13	5	-0.234432234432	0.290554722639	0.674613117316922
gene_id_12036	8	8	13	5	-0.234432234432	0.290554722639	0.674613117316922
gene_id_19628	10	6	15	3	-0.266666666667	0.249671352007	0.674613117316922
gene_id_16025	13	3	11	7	0.241666666667	0.270057639802	0.674613117316922
gene_id_12103	6	10	3	15	0.266666666667	0.249671352007	0.674613117316922
gene_id_9192	8	8	5	13	0.234432234432	0.290554722639	0.674613117316922
gene_id_89547	10	6	15	3	-0.266666666667	0.249671352007	0.674613117316922
gene_id_42567	8	8	13	5	-0.234432234432	0.290554722639	0.674613117316922
gene_id_11626	9	7	14	4	-0.245059288538	0.274304783092	0.674613117316922
gene_id_15017	7	9	4	14	0.245059288538	0.274304783092	0.674613117316922
gene_id_15018	7	9	4	14	0.245059288538	0.274304783092	0.674613117316922
gene_id_57916	4	12	8	10	-0.212121212121	0.296648449969	0.674613117316922
gene_id_9627	8	8	5	13	0.234432234432	0.290554722639	0.674613117316922
gene_id_86997	9	7	14	4	-0.245059288538	0.274304783092	0.674613117316922
gene_id_45772	8	8	13	5	-0.234432234432	0.290554722639	0.674613117316922
gene_id_12167	4	12	8	10	-0.212121212121	0.296648449969	0.674613117316922
gene_id_25436	9	7	14	4	-0.245059288538	0.274304783092	0.674613117316922
gene_id_15023	6	10	3	15	0.266666666667	0.249671352007	0.674613117316922
gene_id_88516	7	9	12	6	-0.231578947368	0.299817833019	0.674613117316922
gene_id_59773	8	8	13	5	-0.234432234432	0.290554722639	0.674613117316922
gene_id_16985	4	12	8	10	-0.212121212121	0.296648449969	0.674613117316922
gene_id_31462	10	6	15	3	-0.266666666667	0.249671352007	0.674613117316922
gene_id_5609	10	6	15	3	-0.266666666667	0.249671352007	0.674613117316922
gene_id_72343	4	12	8	10	-0.212121212121	0.296648449969	0.674613117316922
gene_id_31263	8	8	13	5	-0.234432234432	0.290554722639	0.674613117316922
gene_id_66652	7	9	12	6	-0.231578947368	0.299817833019	0.674613117316922
gene_id_71879	8	8	13	5	-0.234432234432	0.290554722639	0.674613117316922
gene_id_6541	8	8	5	13	0.234432234432	0.290554722639	0.674613117316922
gene_id_6540	8	8	5	13	0.234432234432	0.290554722639	0.674613117316922
gene_id_31909	8	8	13	5	-0.234432234432	0.290554722639	0.674613117316922
gene_id_20173	4	12	8	10	-0.212121212121	0.296648449969	0.674613117316922
gene_id_20177	12	4	10	8	0.212121212121	0.296648449969	0.674613117316922
gene_id_13230	6	10	11	7	-0.235294117647	0.302829060852	0.674613117316922
gene_id_68215	13	3	11	7	0.241666666667	0.270057639802	0.674613117316922
gene_id_13009	7	9	12	6	-0.231578947368	0.299817833019	0.674613117316922
gene_id_24109	10	6	7	11	0.235294117647	0.302829060852	0.674613117316922
gene_id_13240	9	7	14	4	-0.245059288538	0.274304783092	0.674613117316922
gene_id_11192	3	13	7	11	-0.241666666667	0.270057639802	0.674613117316922
gene_id_2899	9	7	14	4	-0.245059288538	0.274304783092	0.674613117316922
gene_id_92592	7	9	4	14	0.245059288538	0.274304783092	0.674613117316922
gene_id_1015	9	7	6	12	0.231578947368	0.299817833019	0.674613117316922
gene_id_12332	8	8	13	5	-0.234432234432	0.290554722639	0.674613117316922
gene_id_22615	3	13	7	11	-0.241666666667	0.270057639802	0.674613117316922
gene_id_86867	7	9	12	6	-0.231578947368	0.299817833019	0.674613117316922
gene_id_67329	9	7	14	4	-0.245059288538	0.274304783092	0.674613117316922
gene_id_84151	3	13	7	11	-0.241666666667	0.270057639802	0.674613117316922
gene_id_30446	6	10	11	7	-0.235294117647	0.302829060852	0.674613117316922
gene_id_9839	4	12	8	10	-0.212121212121	0.296648449969	0.674613117316922
gene_id_11245	7	9	12	6	-0.231578947368	0.299817833019	0.674613117316922
gene_id_6911	7	9	12	6	-0.231578947368	0.299817833019	0.674613117316922
gene_id_61394	4	12	8	10	-0.212121212121	0.296648449969	0.674613117316922
gene_id_79132	4	12	8	10	-0.212121212121	0.296648449969	0.674613117316922
gene_id_24337	6	10	3	15	0.266666666667	0.249671352007	0.674613117316922
gene_id_50989	9	7	14	4	-0.245059288538	0.274304783092	0.674613117316922
gene_id_91762	9	7	6	12	0.231578947368	0.299817833019	0.674613117316922
gene_id_20137	12	4	10	8	0.212121212121	0.296648449969	0.674613117316922
gene_id_62553	9	7	14	4	-0.245059288538	0.274304783092	0.674613117316922
gene_id_11730	3	13	7	11	-0.241666666667	0.270057639802	0.674613117316922
gene_id_1935	6	10	3	15	0.266666666667	0.249671352007	0.674613117316922
gene_id_12047	9	7	14	4	-0.245059288538	0.274304783092	0.674613117316922
gene_id_13025	3	13	7	11	-0.241666666667	0.270057639802	0.674613117316922
gene_id_8574	8	8	5	13	0.234432234432	0.290554722639	0.674613117316922
gene_id_80283	10	6	7	11	0.235294117647	0.302829060852	0.674613117316922
gene_id_30468	8	8	13	5	-0.234432234432	0.290554722639	0.674613117316922
gene_id_19896	6	10	11	7	-0.235294117647	0.302829060852	0.674613117316922
gene_id_9585	8	8	5	13	0.234432234432	0.290554722639	0.674613117316922
gene_id_66716	10	6	15	3	-0.266666666667	0.249671352007	0.674613117316922
gene_id_6262	10	6	7	11	0.235294117647	0.302829060852	0.674613117316922
gene_id_20188	10	6	15	3	-0.266666666667	0.249671352007	0.674613117316922
gene_id_29464	10	6	7	11	0.235294117647	0.302829060852	0.674613117316922
gene_id_19723	7	9	12	6	-0.231578947368	0.299817833019	0.674613117316922
gene_id_91072	9	7	6	12	0.231578947368	0.299817833019	0.674613117316922
gene_id_62605	4	12	8	10	-0.212121212121	0.296648449969	0.674613117316922
gene_id_89411	8	8	13	5	-0.234432234432	0.290554722639	0.674613117316922
gene_id_51365	8	8	5	13	0.234432234432	0.290554722639	0.674613117316922
gene_id_58915	8	8	13	5	-0.234432234432	0.290554722639	0.674613117316922
gene_id_16581	7	9	12	6	-0.231578947368	0.299817833019	0.674613117316922
gene_id_17673	7	9	12	6	-0.231578947368	0.299817833019	0.674613117316922
gene_id_1896	12	4	10	8	0.212121212121	0.296648449969	0.674613117316922
gene_id_30915	8	8	13	5	-0.234432234432	0.290554722639	0.674613117316922
gene_id_47437	13	3	11	7	0.241666666667	0.270057639802	0.674613117316922
gene_id_6036	9	7	14	4	-0.245059288538	0.274304783092	0.674613117316922
gene_id_77665	3	13	7	11	-0.241666666667	0.270057639802	0.674613117316922
gene_id_18858	6	10	3	15	0.266666666667	0.249671352007	0.674613117316922
gene_id_11325	4	12	8	10	-0.212121212121	0.296648449969	0.674613117316922
gene_id_43110	9	7	14	4	-0.245059288538	0.274304783092	0.674613117316922
gene_id_19137	7	9	4	14	0.245059288538	0.274304783092	0.674613117316922
gene_id_6073	7	9	12	6	-0.231578947368	0.299817833019	0.674613117316922
gene_id_11035	7	9	12	6	-0.231578947368	0.299817833019	0.674613117316922
gene_id_20089	9	7	6	12	0.231578947368	0.299817833019	0.674613117316922
gene_id_12306	4	12	8	10	-0.212121212121	0.296648449969	0.674613117316922
gene_id_16091	7	9	12	6	-0.231578947368	0.299817833019	0.674613117316922
gene_id_12029	8	8	13	5	-0.234432234432	0.290554722639	0.674613117316922
gene_id_27031	9	7	14	4	-0.245059288538	0.274304783092	0.674613117316922
gene_id_385	9	7	6	12	0.231578947368	0.299817833019	0.674613117316922
gene_id_10774	8	8	13	5	-0.234432234432	0.290554722639	0.674613117316922
gene_id_30897	3	13	7	11	-0.241666666667	0.270057639802	0.674613117316922
gene_id_89188	10	6	15	3	-0.266666666667	0.249671352007	0.674613117316922
gene_id_12754	3	13	7	11	-0.241666666667	0.270057639802	0.674613117316922
gene_id_32557	9	7	6	12	0.231578947368	0.299817833019	0.674613117316922
gene_id_20381	9	7	14	4	-0.245059288538	0.274304783092	0.674613117316922
gene_id_12601	4	12	8	10	-0.212121212121	0.296648449969	0.674613117316922
gene_id_62153	6	10	11	7	-0.235294117647	0.302829060852	0.674613117316922
gene_id_89294	10	6	15	3	-0.266666666667	0.249671352007	0.674613117316922
gene_id_83235	8	8	13	5	-0.234432234432	0.290554722639	0.674613117316922
gene_id_30515	6	10	11	7	-0.235294117647	0.302829060852	0.674613117316922
gene_id_90359	3	13	7	11	-0.241666666667	0.270057639802	0.674613117316922
gene_id_16770	7	9	12	6	-0.231578947368	0.299817833019	0.674613117316922
gene_id_14568	9	7	6	12	0.231578947368	0.299817833019	0.674613117316922
gene_id_15990	7	9	4	14	0.245059288538	0.274304783092	0.674613117316922
gene_id_80483	6	10	11	7	-0.235294117647	0.302829060852	0.674613117316922
gene_id_30857	8	8	13	5	-0.234432234432	0.290554722639	0.674613117316922
gene_id_11437	9	7	14	4	-0.245059288538	0.274304783092	0.674613117316922
gene_id_17771	3	13	7	11	-0.241666666667	0.270057639802	0.674613117316922
gene_id_69745	6	10	11	7	-0.235294117647	0.302829060852	0.674613117316922
gene_id_68167	10	6	15	3	-0.266666666667	0.249671352007	0.674613117316922
gene_id_31650	3	13	7	11	-0.241666666667	0.270057639802	0.674613117316922
gene_id_29233	4	12	8	10	-0.212121212121	0.296648449969	0.674613117316922
gene_id_89497	10	6	15	3	-0.266666666667	0.249671352007	0.674613117316922
gene_id_12853	10	6	15	3	-0.266666666667	0.249671352007	0.674613117316922
gene_id_4992	8	8	13	5	-0.234432234432	0.290554722639	0.674613117316922
gene_id_17901	9	7	14	4	-0.245059288538	0.274304783092	0.674613117316922
gene_id_34413	6	10	3	15	0.266666666667	0.249671352007	0.674613117316922
gene_id_20819	9	7	6	12	0.231578947368	0.299817833019	0.674613117316922
gene_id_31294	4	12	8	10	-0.212121212121	0.296648449969	0.674613117316922
gene_id_88349	8	8	5	13	0.234432234432	0.290554722639	0.674613117316922
gene_id_12190	8	8	13	5	-0.234432234432	0.290554722639	0.674613117316922
gene_id_89801	6	10	3	15	0.266666666667	0.249671352007	0.674613117316922
gene_id_10744	6	10	11	7	-0.235294117647	0.302829060852	0.674613117316922
gene_id_54925	3	13	7	11	-0.241666666667	0.270057639802	0.674613117316922
gene_id_10738	4	12	8	10	-0.212121212121	0.296648449969	0.674613117316922
gene_id_54989	7	9	12	6	-0.231578947368	0.299817833019	0.674613117316922
gene_id_11060	3	13	7	11	-0.241666666667	0.270057639802	0.674613117316922
gene_id_11063	7	9	12	6	-0.231578947368	0.299817833019	0.674613117316922
gene_id_66295	4	12	8	10	-0.212121212121	0.296648449969	0.674613117316922
gene_id_26330	7	9	12	6	-0.231578947368	0.299817833019	0.674613117316922
gene_id_36560	10	6	7	11	0.235294117647	0.302829060852	0.674613117316922
gene_id_34730	13	3	11	7	0.241666666667	0.270057639802	0.674613117316922
gene_id_30107	9	7	14	4	-0.245059288538	0.274304783092	0.674613117316922
gene_id_92148	8	8	5	13	0.234432234432	0.290554722639	0.674613117316922
gene_id_31199	7	9	12	6	-0.231578947368	0.299817833019	0.674613117316922
gene_id_89094	7	9	4	14	0.245059288538	0.274304783092	0.674613117316922
gene_id_10711	10	6	15	3	-0.266666666667	0.249671352007	0.674613117316922
gene_id_57889	9	7	14	4	-0.245059288538	0.274304783092	0.674613117316922
gene_id_11455	10	6	15	3	-0.266666666667	0.249671352007	0.674613117316922
gene_id_30592	6	10	11	7	-0.235294117647	0.302829060852	0.674613117316922
gene_id_17075	8	8	13	5	-0.234432234432	0.290554722639	0.674613117316922
gene_id_55780	9	7	14	4	-0.245059288538	0.274304783092	0.674613117316922
gene_id_22587	10	6	15	3	-0.266666666667	0.249671352007	0.674613117316922
gene_id_23768	6	10	11	7	-0.235294117647	0.302829060852	0.674613117316922
gene_id_30786	7	9	12	6	-0.231578947368	0.299817833019	0.674613117316922
gene_id_15007	3	13	7	11	-0.241666666667	0.270057639802	0.674613117316922
gene_id_91891	9	7	14	4	-0.245059288538	0.274304783092	0.674613117316922
gene_id_30143	3	13	7	11	-0.241666666667	0.270057639802	0.674613117316922
gene_id_28238	9	7	14	4	-0.245059288538	0.274304783092	0.674613117316922
gene_id_8588	6	10	3	15	0.266666666667	0.249671352007	0.674613117316922
gene_id_62749	4	12	8	10	-0.212121212121	0.296648449969	0.674613117316922
gene_id_32629	8	8	13	5	-0.234432234432	0.290554722639	0.674613117316922
gene_id_11554	10	6	15	3	-0.266666666667	0.249671352007	0.674613117316922
gene_id_11003	8	8	13	5	-0.234432234432	0.290554722639	0.674613117316922
gene_id_27723	4	12	8	10	-0.212121212121	0.296648449969	0.674613117316922
gene_id_92484	9	7	6	12	0.231578947368	0.299817833019	0.674613117316922
gene_id_34659	8	8	13	5	-0.234432234432	0.290554722639	0.674613117316922
gene_id_28394	7	9	12	6	-0.231578947368	0.299817833019	0.674613117316922
gene_id_63902	3	13	7	11	-0.241666666667	0.270057639802	0.674613117316922
gene_id_10844	4	12	8	10	-0.212121212121	0.296648449969	0.674613117316922
gene_id_93280	7	9	12	6	-0.231578947368	0.299817833019	0.674613117316922
gene_id_47712	12	4	10	8	0.212121212121	0.296648449969	0.674613117316922
gene_id_64314	8	8	5	13	0.234432234432	0.290554722639	0.674613117316922
gene_id_17441	10	6	15	3	-0.266666666667	0.249671352007	0.674613117316922
gene_id_68974	10	6	15	3	-0.266666666667	0.249671352007	0.674613117316922
gene_id_78918	7	9	12	6	-0.231578947368	0.299817833019	0.674613117316922
gene_id_41048	9	7	14	4	-0.245059288538	0.274304783092	0.674613117316922
gene_id_90983	6	10	3	15	0.266666666667	0.249671352007	0.674613117316922
gene_id_90984	6	10	3	15	0.266666666667	0.249671352007	0.674613117316922
gene_id_77329	10	6	15	3	-0.266666666667	0.249671352007	0.674613117316922
gene_id_20910	7	9	12	6	-0.231578947368	0.299817833019	0.674613117316922
gene_id_20913	10	6	15	3	-0.266666666667	0.249671352007	0.674613117316922
gene_id_45768	9	7	14	4	-0.245059288538	0.274304783092	0.674613117316922
gene_id_89823	4	12	8	10	-0.212121212121	0.296648449969	0.674613117316922
gene_id_72256	3	13	7	11	-0.241666666667	0.270057639802	0.674613117316922
gene_id_68566	8	8	13	5	-0.234432234432	0.290554722639	0.674613117316922
gene_id_82365	8	8	13	5	-0.234432234432	0.290554722639	0.674613117316922
gene_id_12547	4	12	8	10	-0.212121212121	0.296648449969	0.674613117316922
gene_id_12545	3	13	7	11	-0.241666666667	0.270057639802	0.674613117316922
gene_id_12899	3	13	7	11	-0.241666666667	0.270057639802	0.674613117316922
gene_id_31115	8	8	13	5	-0.234432234432	0.290554722639	0.674613117316922
gene_id_19019	10	6	7	11	0.235294117647	0.302829060852	0.674613117316922
gene_id_88493	7	9	4	14	0.245059288538	0.274304783092	0.674613117316922
gene_id_43570	7	9	12	6	-0.231578947368	0.299817833019	0.674613117316922
gene_id_18828	9	7	6	12	0.231578947368	0.299817833019	0.674613117316922
gene_id_12153	4	12	8	10	-0.212121212121	0.296648449969	0.674613117316922
gene_id_49406	9	7	14	4	-0.245059288538	0.274304783092	0.674613117316922
gene_id_52168	3	13	7	11	-0.241666666667	0.270057639802	0.674613117316922
gene_id_2435	3	13	7	11	-0.241666666667	0.270057639802	0.674613117316922
gene_id_55844	7	9	12	6	-0.231578947368	0.299817833019	0.674613117316922
gene_id_1262	8	8	5	13	0.234432234432	0.290554722639	0.674613117316922
gene_id_89709	10	6	7	11	0.235294117647	0.302829060852	0.674613117316922
gene_id_92925	3	13	7	11	-0.241666666667	0.270057639802	0.674613117316922
gene_id_30872	9	7	14	4	-0.245059288538	0.274304783092	0.674613117316922
gene_id_32754	8	8	5	13	0.234432234432	0.290554722639	0.674613117316922
gene_id_92973	8	8	5	13	0.234432234432	0.290554722639	0.674613117316922
gene_id_19698	7	9	4	14	0.245059288538	0.274304783092	0.674613117316922
gene_id_19699	7	9	4	14	0.245059288538	0.274304783092	0.674613117316922
gene_id_19696	7	9	4	14	0.245059288538	0.274304783092	0.674613117316922
gene_id_19697	7	9	4	14	0.245059288538	0.274304783092	0.674613117316922
gene_id_38677	8	8	13	5	-0.234432234432	0.290554722639	0.674613117316922
gene_id_89394	3	13	7	11	-0.241666666667	0.270057639802	0.674613117316922
gene_id_13484	8	8	13	5	-0.234432234432	0.290554722639	0.674613117316922
gene_id_13487	6	10	3	15	0.266666666667	0.249671352007	0.674613117316922
gene_id_91012	7	9	12	6	-0.231578947368	0.299817833019	0.674613117316922
gene_id_16750	8	8	13	5	-0.234432234432	0.290554722639	0.674613117316922
gene_id_15088	3	13	7	11	-0.241666666667	0.270057639802	0.674613117316922
gene_id_16281	8	8	13	5	-0.234432234432	0.290554722639	0.674613117316922
gene_id_62800	9	7	14	4	-0.245059288538	0.274304783092	0.674613117316922
gene_id_3972	6	10	11	7	-0.235294117647	0.302829060852	0.674613117316922
gene_id_11886	7	9	12	6	-0.231578947368	0.299817833019	0.674613117316922
gene_id_90005	10	6	15	3	-0.266666666667	0.249671352007	0.674613117316922
gene_id_90006	10	6	15	3	-0.266666666667	0.249671352007	0.674613117316922
gene_id_15143	9	7	6	12	0.231578947368	0.299817833019	0.674613117316922
gene_id_92955	6	10	3	15	0.266666666667	0.249671352007	0.674613117316922
gene_id_3582	3	13	7	11	-0.241666666667	0.270057639802	0.674613117316922
gene_id_28769	6	10	3	15	0.266666666667	0.249671352007	0.674613117316922
gene_id_30000	7	9	12	6	-0.231578947368	0.299817833019	0.674613117316922
gene_id_29800	8	8	13	5	-0.234432234432	0.290554722639	0.674613117316922
gene_id_4311	8	8	13	5	-0.234432234432	0.290554722639	0.674613117316922
gene_id_6903	9	7	6	12	0.231578947368	0.299817833019	0.674613117316922
gene_id_89748	10	6	15	3	-0.266666666667	0.249671352007	0.674613117316922
gene_id_42989	4	12	8	10	-0.212121212121	0.296648449969	0.674613117316922
gene_id_60893	7	9	12	6	-0.231578947368	0.299817833019	0.674613117316922
gene_id_54457	3	13	7	11	-0.241666666667	0.270057639802	0.674613117316922
gene_id_11288	4	12	8	10	-0.212121212121	0.296648449969	0.674613117316922
gene_id_89971	8	8	13	5	-0.234432234432	0.290554722639	0.674613117316922
gene_id_14773	7	9	12	6	-0.231578947368	0.299817833019	0.674613117316922
gene_id_393	10	6	7	11	0.235294117647	0.302829060852	0.674613117316922
gene_id_6275	10	6	15	3	-0.266666666667	0.249671352007	0.674613117316922
gene_id_12014	3	13	7	11	-0.241666666667	0.270057639802	0.674613117316922
gene_id_10817	6	10	11	7	-0.235294117647	0.302829060852	0.674613117316922
gene_id_88413	8	8	13	5	-0.234432234432	0.290554722639	0.674613117316922
gene_id_11591	4	12	8	10	-0.212121212121	0.296648449969	0.674613117316922
gene_id_55779	10	6	15	3	-0.266666666667	0.249671352007	0.674613117316922
gene_id_29500	3	13	7	11	-0.241666666667	0.270057639802	0.674613117316922
gene_id_27818	6	10	11	7	-0.235294117647	0.302829060852	0.674613117316922
gene_id_91528	9	7	6	12	0.231578947368	0.299817833019	0.674613117316922
gene_id_27421	8	8	13	5	-0.234432234432	0.290554722639	0.674613117316922
gene_id_16387	3	13	7	11	-0.241666666667	0.270057639802	0.674613117316922
gene_id_6682	10	6	15	3	-0.266666666667	0.249671352007	0.674613117316922
gene_id_39567	8	8	13	5	-0.234432234432	0.290554722639	0.674613117316922
gene_id_8183	6	10	3	15	0.266666666667	0.249671352007	0.674613117316922
gene_id_87332	10	6	15	3	-0.266666666667	0.249671352007	0.674613117316922
gene_id_16590	10	6	15	3	-0.266666666667	0.249671352007	0.674613117316922
gene_id_16592	10	6	15	3	-0.266666666667	0.249671352007	0.674613117316922
gene_id_2689	10	6	15	3	-0.266666666667	0.249671352007	0.674613117316922
gene_id_52637	3	13	7	11	-0.241666666667	0.270057639802	0.674613117316922
gene_id_91266	10	6	7	11	0.235294117647	0.302829060852	0.674613117316922
gene_id_91268	12	4	10	8	0.212121212121	0.296648449969	0.674613117316922
gene_id_17875	7	9	4	14	0.245059288538	0.274304783092	0.674613117316922
gene_id_3569	6	10	11	7	-0.235294117647	0.302829060852	0.674613117316922
gene_id_5535	6	10	3	15	0.266666666667	0.249671352007	0.674613117316922
gene_id_18991	8	8	5	13	0.234432234432	0.290554722639	0.674613117316922
gene_id_79289	3	13	7	11	-0.241666666667	0.270057639802	0.674613117316922
gene_id_12206	7	9	12	6	-0.231578947368	0.299817833019	0.674613117316922
gene_id_8910	10	6	7	11	0.235294117647	0.302829060852	0.674613117316922
gene_id_12887	3	13	7	11	-0.241666666667	0.270057639802	0.674613117316922
gene_id_19452	8	8	13	5	-0.234432234432	0.290554722639	0.674613117316922
gene_id_11193	7	9	12	6	-0.231578947368	0.299817833019	0.674613117316922
gene_id_38082	3	13	7	11	-0.241666666667	0.270057639802	0.674613117316922
gene_id_7461	9	7	6	12	0.231578947368	0.299817833019	0.674613117316922
gene_id_30311	8	8	13	5	-0.234432234432	0.290554722639	0.674613117316922
gene_id_29623	6	10	11	7	-0.235294117647	0.302829060852	0.674613117316922
gene_id_16500	9	7	14	4	-0.245059288538	0.274304783092	0.674613117316922
gene_id_20374	6	10	3	15	0.266666666667	0.249671352007	0.674613117316922
gene_id_4174	4	12	8	10	-0.212121212121	0.296648449969	0.674613117316922
gene_id_12775	8	8	5	13	0.234432234432	0.290554722639	0.674613117316922
gene_id_28027	7	9	4	14	0.245059288538	0.274304783092	0.674613117316922
gene_id_55320	6	10	11	7	-0.235294117647	0.302829060852	0.674613117316922
gene_id_30089	6	10	11	7	-0.235294117647	0.302829060852	0.674613117316922
gene_id_55570	12	4	10	8	0.212121212121	0.296648449969	0.674613117316922
gene_id_92777	9	7	6	12	0.231578947368	0.299817833019	0.674613117316922
gene_id_11078	8	8	13	5	-0.234432234432	0.290554722639	0.674613117316922
gene_id_31060	3	13	7	11	-0.241666666667	0.270057639802	0.674613117316922
gene_id_14874	9	7	14	4	-0.245059288538	0.274304783092	0.674613117316922
gene_id_89127	6	10	11	7	-0.235294117647	0.302829060852	0.674613117316922
gene_id_2705	4	12	8	10	-0.212121212121	0.296648449969	0.674613117316922
gene_id_79244	6	10	11	7	-0.235294117647	0.302829060852	0.674613117316922
gene_id_55065	9	7	14	4	-0.245059288538	0.274304783092	0.674613117316922
gene_id_47033	7	9	12	6	-0.231578947368	0.299817833019	0.674613117316922
gene_id_93270	10	6	7	11	0.235294117647	0.302829060852	0.674613117316922
gene_id_12984	8	8	13	5	-0.234432234432	0.290554722639	0.674613117316922
gene_id_14008	7	9	4	14	0.245059288538	0.274304783092	0.674613117316922
gene_id_3963	6	10	3	15	0.266666666667	0.249671352007	0.674613117316922
gene_id_77219	8	8	13	5	-0.234432234432	0.290554722639	0.674613117316922
gene_id_92553	10	6	7	11	0.235294117647	0.302829060852	0.674613117316922
gene_id_3665	4	12	8	10	-0.212121212121	0.296648449969	0.674613117316922
gene_id_90304	6	10	3	15	0.266666666667	0.249671352007	0.674613117316922
gene_id_12908	3	13	7	11	-0.241666666667	0.270057639802	0.674613117316922
gene_id_20866	8	8	5	13	0.234432234432	0.290554722639	0.674613117316922
gene_id_53058	9	7	14	4	-0.245059288538	0.274304783092	0.674613117316922
gene_id_88761	8	8	13	5	-0.234432234432	0.290554722639	0.674613117316922
gene_id_89067	8	8	5	13	0.234432234432	0.290554722639	0.674613117316922
gene_id_19438	9	7	14	4	-0.245059288538	0.274304783092	0.674613117316922
gene_id_12208	3	13	7	11	-0.241666666667	0.270057639802	0.674613117316922
gene_id_12201	8	8	13	5	-0.234432234432	0.290554722639	0.674613117316922
gene_id_92539	9	7	6	12	0.231578947368	0.299817833019	0.674613117316922
gene_id_88515	8	8	13	5	-0.234432234432	0.290554722639	0.674613117316922
gene_id_93162	7	9	4	14	0.245059288538	0.274304783092	0.674613117316922
gene_id_88778	3	13	7	11	-0.241666666667	0.270057639802	0.674613117316922
gene_id_22764	6	10	3	15	0.266666666667	0.249671352007	0.674613117316922
gene_id_91425	4	12	8	10	-0.212121212121	0.296648449969	0.674613117316922
gene_id_64156	8	8	13	5	-0.234432234432	0.290554722639	0.674613117316922
gene_id_6138	13	3	11	7	0.241666666667	0.270057639802	0.674613117316922
gene_id_88287	5	11	9	9	-0.192857142857	0.315074720704	0.681628185145071
gene_id_230	11	5	9	9	0.192857142857	0.315074720704	0.681628185145071
gene_id_78541	5	11	9	9	-0.192857142857	0.315074720704	0.681628185145071
gene_id_11623	11	5	9	9	0.192857142857	0.315074720704	0.681628185145071
gene_id_10845	5	11	9	9	-0.192857142857	0.315074720704	0.681628185145071
gene_id_13686	11	5	9	9	0.192857142857	0.315074720704	0.681628185145071
gene_id_20437	11	5	9	9	0.192857142857	0.315074720704	0.681628185145071
gene_id_44945	5	11	9	9	-0.192857142857	0.315074720704	0.681628185145071
gene_id_31293	5	11	9	9	-0.192857142857	0.315074720704	0.681628185145071
gene_id_29811	5	11	9	9	-0.192857142857	0.315074720704	0.681628185145071
gene_id_89220	5	11	9	9	-0.192857142857	0.315074720704	0.681628185145071
gene_id_19505	11	5	9	9	0.192857142857	0.315074720704	0.681628185145071
gene_id_30934	5	11	9	9	-0.192857142857	0.315074720704	0.681628185145071
gene_id_68719	5	11	9	9	-0.192857142857	0.315074720704	0.681628185145071
gene_id_11275	5	11	9	9	-0.192857142857	0.315074720704	0.681628185145071
gene_id_48528	5	11	9	9	-0.192857142857	0.315074720704	0.681628185145071
gene_id_30278	5	11	9	9	-0.192857142857	0.315074720704	0.681628185145071
gene_id_63834	5	11	9	9	-0.192857142857	0.315074720704	0.681628185145071
gene_id_16092	5	11	9	9	-0.192857142857	0.315074720704	0.681628185145071
gene_id_7249	11	5	9	9	0.192857142857	0.315074720704	0.681628185145071
gene_id_9463	5	11	9	9	-0.192857142857	0.315074720704	0.681628185145071
gene_id_62687	5	11	9	9	-0.192857142857	0.315074720704	0.681628185145071
gene_id_30724	5	11	9	9	-0.192857142857	0.315074720704	0.681628185145071
gene_id_28396	5	11	9	9	-0.192857142857	0.315074720704	0.681628185145071
gene_id_64577	5	11	9	9	-0.192857142857	0.315074720704	0.681628185145071
gene_id_29072	5	11	9	9	-0.192857142857	0.315074720704	0.681628185145071
gene_id_12169	5	11	9	9	-0.192857142857	0.315074720704	0.681628185145071
gene_id_10840	5	11	9	9	-0.192857142857	0.315074720704	0.681628185145071
gene_id_10841	5	11	9	9	-0.192857142857	0.315074720704	0.681628185145071
gene_id_12098	5	11	9	9	-0.192857142857	0.315074720704	0.681628185145071
gene_id_30272	5	11	9	9	-0.192857142857	0.315074720704	0.681628185145071
gene_id_11513	5	11	9	9	-0.192857142857	0.315074720704	0.681628185145071
gene_id_9056	5	11	9	9	-0.192857142857	0.315074720704	0.681628185145071
gene_id_27588	5	11	9	9	-0.192857142857	0.315074720704	0.681628185145071
gene_id_26025	5	11	9	9	-0.192857142857	0.315074720704	0.681628185145071
gene_id_88668	5	11	9	9	-0.192857142857	0.315074720704	0.681628185145071
gene_id_23723	11	5	9	9	0.192857142857	0.315074720704	0.681628185145071
gene_id_12249	5	11	9	9	-0.192857142857	0.315074720704	0.681628185145071
gene_id_88082	5	11	9	9	-0.192857142857	0.315074720704	0.681628185145071
gene_id_11108	5	11	9	9	-0.192857142857	0.315074720704	0.681628185145071
gene_id_31602	5	11	9	9	-0.192857142857	0.315074720704	0.681628185145071
gene_id_11148	5	11	9	9	-0.192857142857	0.315074720704	0.681628185145071
gene_id_16352	5	11	9	9	-0.192857142857	0.315074720704	0.681628185145071
gene_id_6622	5	11	9	9	-0.192857142857	0.315074720704	0.681628185145071
gene_id_92048	10	6	8	10	0.180555555556	0.326918883512	0.6909304864994
gene_id_30110	6	10	10	8	-0.180555555556	0.326918883512	0.6909304864994
gene_id_42730	6	10	10	8	-0.180555555556	0.326918883512	0.6909304864994
gene_id_13079	6	10	10	8	-0.180555555556	0.326918883512	0.6909304864994
gene_id_4426	6	10	10	8	-0.180555555556	0.326918883512	0.6909304864994
gene_id_19021	10	6	8	10	0.180555555556	0.326918883512	0.6909304864994
gene_id_90050	6	10	10	8	-0.180555555556	0.326918883512	0.6909304864994
gene_id_48420	6	10	10	8	-0.180555555556	0.326918883512	0.6909304864994
gene_id_20562	10	6	8	10	0.180555555556	0.326918883512	0.6909304864994
gene_id_41257	6	10	10	8	-0.180555555556	0.326918883512	0.6909304864994
gene_id_13027	6	10	10	8	-0.180555555556	0.326918883512	0.6909304864994
gene_id_16156	6	10	10	8	-0.180555555556	0.326918883512	0.6909304864994
gene_id_12062	6	10	10	8	-0.180555555556	0.326918883512	0.6909304864994
gene_id_16089	6	10	10	8	-0.180555555556	0.326918883512	0.6909304864994
gene_id_63331	10	6	8	10	0.180555555556	0.326918883512	0.6909304864994
gene_id_35646	10	6	8	10	0.180555555556	0.326918883512	0.6909304864994
gene_id_64279	6	10	10	8	-0.180555555556	0.326918883512	0.6909304864994
gene_id_17431	6	10	10	8	-0.180555555556	0.326918883512	0.6909304864994
gene_id_64335	6	10	10	8	-0.180555555556	0.326918883512	0.6909304864994
gene_id_89286	6	10	10	8	-0.180555555556	0.326918883512	0.6909304864994
gene_id_449	6	10	10	8	-0.180555555556	0.326918883512	0.6909304864994
gene_id_446	6	10	10	8	-0.180555555556	0.326918883512	0.6909304864994
gene_id_30150	6	10	10	8	-0.180555555556	0.326918883512	0.6909304864994
gene_id_93087	10	6	8	10	0.180555555556	0.326918883512	0.6909304864994
gene_id_59722	6	10	10	8	-0.180555555556	0.326918883512	0.6909304864994
gene_id_9159	10	6	8	10	0.180555555556	0.326918883512	0.6909304864994
gene_id_3293	6	10	10	8	-0.180555555556	0.326918883512	0.6909304864994
gene_id_91017	10	6	8	10	0.180555555556	0.326918883512	0.6909304864994
gene_id_3017	6	10	10	8	-0.180555555556	0.326918883512	0.6909304864994
gene_id_86340	6	10	10	8	-0.180555555556	0.326918883512	0.6909304864994
gene_id_27245	6	10	10	8	-0.180555555556	0.326918883512	0.6909304864994
gene_id_20560	10	6	8	10	0.180555555556	0.326918883512	0.6909304864994
gene_id_89126	6	10	10	8	-0.180555555556	0.326918883512	0.6909304864994
gene_id_31085	6	10	10	8	-0.180555555556	0.326918883512	0.6909304864994
gene_id_62485	6	10	10	8	-0.180555555556	0.326918883512	0.6909304864994
gene_id_19439	10	6	8	10	0.180555555556	0.326918883512	0.6909304864994
gene_id_91668	4	12	2	16	0.238095238095	0.387197896653	0.784147091686082
gene_id_17068	12	4	16	2	-0.238095238095	0.387197896653	0.784147091686082
gene_id_92498	4	12	2	16	0.238095238095	0.387197896653	0.784147091686082
gene_id_11481	4	12	2	16	0.238095238095	0.387197896653	0.784147091686082
gene_id_89522	12	4	16	2	-0.238095238095	0.387197896653	0.784147091686082
gene_id_93195	12	4	16	2	-0.238095238095	0.387197896653	0.784147091686082
gene_id_71513	4	12	2	16	0.238095238095	0.387197896653	0.784147091686082
gene_id_8804	4	12	2	16	0.238095238095	0.387197896653	0.784147091686082
gene_id_5833	4	12	2	16	0.238095238095	0.387197896653	0.784147091686082
gene_id_12556	12	4	16	2	-0.238095238095	0.387197896653	0.784147091686082
gene_id_91013	4	12	2	16	0.238095238095	0.387197896653	0.784147091686082
gene_id_17236	4	12	2	16	0.238095238095	0.387197896653	0.784147091686082
gene_id_68186	12	4	16	2	-0.238095238095	0.387197896653	0.784147091686082
gene_id_86966	4	12	2	16	0.238095238095	0.387197896653	0.784147091686082
gene_id_20923	12	4	16	2	-0.238095238095	0.387197896653	0.784147091686082
gene_id_7349	4	12	2	16	0.238095238095	0.387197896653	0.784147091686082
gene_id_16836	12	4	16	2	-0.238095238095	0.387197896653	0.784147091686082
gene_id_11278	12	4	16	2	-0.238095238095	0.387197896653	0.784147091686082
gene_id_92660	12	4	16	2	-0.238095238095	0.387197896653	0.784147091686082
gene_id_22779	4	12	2	16	0.238095238095	0.387197896653	0.784147091686082
gene_id_22778	4	12	2	16	0.238095238095	0.387197896653	0.784147091686082
gene_id_13162	4	12	2	16	0.238095238095	0.387197896653	0.784147091686082
gene_id_13003	4	12	2	16	0.238095238095	0.387197896653	0.784147091686082
gene_id_29632	12	4	16	2	-0.238095238095	0.387197896653	0.784147091686082
gene_id_64094	12	4	16	2	-0.238095238095	0.387197896653	0.784147091686082
gene_id_20598	4	12	2	16	0.238095238095	0.387197896653	0.784147091686082
gene_id_93222	4	12	2	16	0.238095238095	0.387197896653	0.784147091686082
gene_id_7386	12	4	16	2	-0.238095238095	0.387197896653	0.784147091686082
gene_id_20625	12	4	16	2	-0.238095238095	0.387197896653	0.784147091686082
gene_id_2844	4	12	2	16	0.238095238095	0.387197896653	0.784147091686082
gene_id_12387	12	4	16	2	-0.238095238095	0.387197896653	0.784147091686082
gene_id_27893	4	12	2	16	0.238095238095	0.387197896653	0.784147091686082
gene_id_10991	4	12	2	16	0.238095238095	0.387197896653	0.784147091686082
gene_id_33728	4	12	2	16	0.238095238095	0.387197896653	0.784147091686082
gene_id_6808	12	4	16	2	-0.238095238095	0.387197896653	0.784147091686082
gene_id_19097	4	12	2	16	0.238095238095	0.387197896653	0.784147091686082
gene_id_19677	12	4	16	2	-0.238095238095	0.387197896653	0.784147091686082
gene_id_10032	4	12	2	16	0.238095238095	0.387197896653	0.784147091686082
gene_id_16261	12	4	16	2	-0.238095238095	0.387197896653	0.784147091686082
gene_id_12304	12	4	16	2	-0.238095238095	0.387197896653	0.784147091686082
gene_id_77131	12	4	16	2	-0.238095238095	0.387197896653	0.784147091686082
gene_id_10795	12	4	16	2	-0.238095238095	0.387197896653	0.784147091686082
gene_id_73482	12	4	16	2	-0.238095238095	0.387197896653	0.784147091686082
gene_id_92055	4	12	2	16	0.238095238095	0.387197896653	0.784147091686082
gene_id_14266	12	4	16	2	-0.238095238095	0.387197896653	0.784147091686082
gene_id_92212	4	12	2	16	0.238095238095	0.387197896653	0.784147091686082
gene_id_7742	4	12	2	16	0.238095238095	0.387197896653	0.784147091686082
gene_id_91547	12	4	16	2	-0.238095238095	0.387197896653	0.784147091686082
gene_id_58918	12	4	16	2	-0.238095238095	0.387197896653	0.784147091686082
gene_id_6906	12	4	16	2	-0.238095238095	0.387197896653	0.784147091686082
gene_id_29337	4	12	2	16	0.238095238095	0.387197896653	0.784147091686082
gene_id_89001	12	4	16	2	-0.238095238095	0.387197896653	0.784147091686082
gene_id_17545	4	12	2	16	0.238095238095	0.387197896653	0.784147091686082
gene_id_19521	12	4	16	2	-0.238095238095	0.387197896653	0.784147091686082
gene_id_12016	12	4	16	2	-0.238095238095	0.387197896653	0.784147091686082
gene_id_16612	12	4	16	2	-0.238095238095	0.387197896653	0.784147091686082
gene_id_11332	4	12	2	16	0.238095238095	0.387197896653	0.784147091686082
gene_id_8304	4	12	2	16	0.238095238095	0.387197896653	0.784147091686082
gene_id_35929	4	12	2	16	0.238095238095	0.387197896653	0.784147091686082
gene_id_16694	4	12	2	16	0.238095238095	0.387197896653	0.784147091686082
gene_id_12209	12	4	16	2	-0.238095238095	0.387197896653	0.784147091686082
gene_id_17240	4	12	2	16	0.238095238095	0.387197896653	0.784147091686082
gene_id_11688	4	12	2	16	0.238095238095	0.387197896653	0.784147091686082
gene_id_6106	12	4	16	2	-0.238095238095	0.387197896653	0.784147091686082
gene_id_15981	4	12	2	16	0.238095238095	0.387197896653	0.784147091686082
gene_id_5938	4	12	2	16	0.238095238095	0.387197896653	0.784147091686082
gene_id_90176	4	12	2	16	0.238095238095	0.387197896653	0.784147091686082
gene_id_5587	12	4	16	2	-0.238095238095	0.387197896653	0.784147091686082
gene_id_6314	12	4	11	7	0.158102766798	0.476751946607	0.786280193546846
gene_id_30809	2	14	5	13	-0.232804232804	0.405399939327	0.786280193546846
gene_id_30801	7	9	11	7	-0.173611111111	0.492106238901	0.786280193546846
gene_id_30070	7	9	11	7	-0.173611111111	0.492106238901	0.786280193546846
gene_id_30114	2	14	5	13	-0.232804232804	0.405399939327	0.786280193546846
gene_id_88573	4	12	7	11	-0.158102766798	0.476751946607	0.786280193546846
gene_id_11052	3	13	6	12	-0.186666666667	0.447871372232	0.786280193546846
gene_id_3447	4	12	7	11	-0.158102766798	0.476751946607	0.786280193546846
gene_id_24569	11	5	15	3	-0.201923076923	0.428995179829	0.786280193546846
gene_id_13526	10	6	14	4	-0.183333333333	0.456931944585	0.786280193546846
gene_id_11303	2	14	5	13	-0.232804232804	0.405399939327	0.786280193546846
gene_id_4428	8	8	6	12	0.171428571429	0.486714707163	0.786280193546846
gene_id_19295	4	12	7	11	-0.158102766798	0.476751946607	0.786280193546846
gene_id_225	6	10	4	14	0.183333333333	0.456931944585	0.786280193546846
gene_id_25482	4	12	7	11	-0.158102766798	0.476751946607	0.786280193546846
gene_id_72384	7	9	11	7	-0.173611111111	0.492106238901	0.786280193546846
gene_id_14559	12	4	11	7	0.158102766798	0.476751946607	0.786280193546846
gene_id_44630	9	7	13	5	-0.174242424242	0.475397784978	0.786280193546846
gene_id_19624	9	7	13	5	-0.174242424242	0.475397784978	0.786280193546846
gene_id_51210	4	12	7	11	-0.158102766798	0.476751946607	0.786280193546846
gene_id_92492	11	5	15	3	-0.201923076923	0.428995179829	0.786280193546846
gene_id_88820	5	11	8	10	-0.139194139194	0.496522706389	0.786280193546846
gene_id_87231	8	8	12	6	-0.171428571429	0.486714707163	0.786280193546846
gene_id_4019	3	13	6	12	-0.186666666667	0.447871372232	0.786280193546846
gene_id_15019	7	9	5	13	0.174242424242	0.475397784978	0.786280193546846
gene_id_28409	7	9	11	7	-0.173611111111	0.492106238901	0.786280193546846
gene_id_16278	2	14	5	13	-0.232804232804	0.405399939327	0.786280193546846
gene_id_29738	2	14	5	13	-0.232804232804	0.405399939327	0.786280193546846
gene_id_90241	8	8	12	6	-0.171428571429	0.486714707163	0.786280193546846
gene_id_92926	5	11	8	10	-0.139194139194	0.496522706389	0.786280193546846
gene_id_24712	13	3	12	6	0.186666666667	0.447871372232	0.786280193546846
gene_id_77907	2	14	5	13	-0.232804232804	0.405399939327	0.786280193546846
gene_id_77594	2	14	5	13	-0.232804232804	0.405399939327	0.786280193546846
gene_id_91478	12	4	11	7	0.158102766798	0.476751946607	0.786280193546846
gene_id_20719	9	7	7	11	0.173611111111	0.492106238901	0.786280193546846
gene_id_91293	11	5	15	3	-0.201923076923	0.428995179829	0.786280193546846
gene_id_11055	2	14	5	13	-0.232804232804	0.405399939327	0.786280193546846
gene_id_85403	11	5	10	8	0.139194139194	0.496522706389	0.786280193546846
gene_id_5997	9	7	7	11	0.173611111111	0.492106238901	0.786280193546846
gene_id_32312	8	8	6	12	0.171428571429	0.486714707163	0.786280193546846
gene_id_29716	9	7	13	5	-0.174242424242	0.475397784978	0.786280193546846
gene_id_45274	7	9	11	7	-0.173611111111	0.492106238901	0.786280193546846
gene_id_6959	7	9	11	7	-0.173611111111	0.492106238901	0.786280193546846
gene_id_44711	10	6	14	4	-0.183333333333	0.456931944585	0.786280193546846
gene_id_31265	10	6	14	4	-0.183333333333	0.456931944585	0.786280193546846
gene_id_92073	5	11	3	15	0.201923076923	0.428995179829	0.786280193546846
gene_id_10787	2	14	5	13	-0.232804232804	0.405399939327	0.786280193546846
gene_id_40060	8	8	12	6	-0.171428571429	0.486714707163	0.786280193546846
gene_id_71878	2	14	5	13	-0.232804232804	0.405399939327	0.786280193546846
gene_id_18898	8	8	6	12	0.171428571429	0.486714707163	0.786280193546846
gene_id_19322	5	11	8	10	-0.139194139194	0.496522706389	0.786280193546846
gene_id_7135	4	12	7	11	-0.158102766798	0.476751946607	0.786280193546846
gene_id_8394	12	4	11	7	0.158102766798	0.476751946607	0.786280193546846
gene_id_63840	2	14	5	13	-0.232804232804	0.405399939327	0.786280193546846
gene_id_88642	4	12	7	11	-0.158102766798	0.476751946607	0.786280193546846
gene_id_90198	11	5	10	8	0.139194139194	0.496522706389	0.786280193546846
gene_id_9814	11	5	10	8	0.139194139194	0.496522706389	0.786280193546846
gene_id_74269	4	12	7	11	-0.158102766798	0.476751946607	0.786280193546846
gene_id_20903	6	10	4	14	0.183333333333	0.456931944585	0.786280193546846
gene_id_2095	2	14	5	13	-0.232804232804	0.405399939327	0.786280193546846
gene_id_85922	11	5	15	3	-0.201923076923	0.428995179829	0.786280193546846
gene_id_5836	5	11	8	10	-0.139194139194	0.496522706389	0.786280193546846
gene_id_2671	2	14	5	13	-0.232804232804	0.405399939327	0.786280193546846
gene_id_62789	10	6	14	4	-0.183333333333	0.456931944585	0.786280193546846
gene_id_92590	7	9	5	13	0.174242424242	0.475397784978	0.786280193546846
gene_id_88247	10	6	14	4	-0.183333333333	0.456931944585	0.786280193546846
gene_id_16322	7	9	11	7	-0.173611111111	0.492106238901	0.786280193546846
gene_id_62668	3	13	6	12	-0.186666666667	0.447871372232	0.786280193546846
gene_id_29523	7	9	11	7	-0.173611111111	0.492106238901	0.786280193546846
gene_id_17931	3	13	6	12	-0.186666666667	0.447871372232	0.786280193546846
gene_id_16574	13	3	12	6	0.186666666667	0.447871372232	0.786280193546846
gene_id_91006	7	9	5	13	0.174242424242	0.475397784978	0.786280193546846
gene_id_91009	7	9	5	13	0.174242424242	0.475397784978	0.786280193546846
gene_id_62583	7	9	11	7	-0.173611111111	0.492106238901	0.786280193546846
gene_id_28801	8	8	6	12	0.171428571429	0.486714707163	0.786280193546846
gene_id_78887	8	8	6	12	0.171428571429	0.486714707163	0.786280193546846
gene_id_62611	5	11	8	10	-0.139194139194	0.496522706389	0.786280193546846
gene_id_5837	4	12	7	11	-0.158102766798	0.476751946607	0.786280193546846
gene_id_30658	5	11	8	10	-0.139194139194	0.496522706389	0.786280193546846
gene_id_92415	3	13	6	12	-0.186666666667	0.447871372232	0.786280193546846
gene_id_30310	5	11	8	10	-0.139194139194	0.496522706389	0.786280193546846
gene_id_3782	10	6	14	4	-0.183333333333	0.456931944585	0.786280193546846
gene_id_29810	5	11	8	10	-0.139194139194	0.496522706389	0.786280193546846
gene_id_12279	11	5	15	3	-0.201923076923	0.428995179829	0.786280193546846
gene_id_84191	6	10	4	14	0.183333333333	0.456931944585	0.786280193546846
gene_id_55595	4	12	7	11	-0.158102766798	0.476751946607	0.786280193546846
gene_id_9218	5	11	8	10	-0.139194139194	0.496522706389	0.786280193546846
gene_id_86907	5	11	8	10	-0.139194139194	0.496522706389	0.786280193546846
gene_id_29605	9	7	13	5	-0.174242424242	0.475397784978	0.786280193546846
gene_id_19316	5	11	3	15	0.201923076923	0.428995179829	0.786280193546846
gene_id_19895	7	9	5	13	0.174242424242	0.475397784978	0.786280193546846
gene_id_29873	11	5	15	3	-0.201923076923	0.428995179829	0.786280193546846
gene_id_9323	5	11	3	15	0.201923076923	0.428995179829	0.786280193546846
gene_id_12700	8	8	12	6	-0.171428571429	0.486714707163	0.786280193546846
gene_id_9565	3	13	6	12	-0.186666666667	0.447871372232	0.786280193546846
gene_id_59269	11	5	15	3	-0.201923076923	0.428995179829	0.786280193546846
gene_id_21101	6	10	4	14	0.183333333333	0.456931944585	0.786280193546846
gene_id_21103	6	10	4	14	0.183333333333	0.456931944585	0.786280193546846
gene_id_8141	5	11	3	15	0.201923076923	0.428995179829	0.786280193546846
gene_id_41193	9	7	13	5	-0.174242424242	0.475397784978	0.786280193546846
gene_id_41197	6	10	4	14	0.183333333333	0.456931944585	0.786280193546846
gene_id_91720	11	5	15	3	-0.201923076923	0.428995179829	0.786280193546846
gene_id_2950	7	9	11	7	-0.173611111111	0.492106238901	0.786280193546846
gene_id_29588	5	11	8	10	-0.139194139194	0.496522706389	0.786280193546846
gene_id_29583	3	13	6	12	-0.186666666667	0.447871372232	0.786280193546846
gene_id_17265	4	12	7	11	-0.158102766798	0.476751946607	0.786280193546846
gene_id_27968	4	12	7	11	-0.158102766798	0.476751946607	0.786280193546846
gene_id_91394	4	12	7	11	-0.158102766798	0.476751946607	0.786280193546846
gene_id_62290	11	5	15	3	-0.201923076923	0.428995179829	0.786280193546846
gene_id_16580	9	7	13	5	-0.174242424242	0.475397784978	0.786280193546846
gene_id_6200	6	10	4	14	0.183333333333	0.456931944585	0.786280193546846
gene_id_2846	5	11	3	15	0.201923076923	0.428995179829	0.786280193546846
gene_id_19918	11	5	15	3	-0.201923076923	0.428995179829	0.786280193546846
gene_id_23619	12	4	11	7	0.158102766798	0.476751946607	0.786280193546846
gene_id_62191	3	13	6	12	-0.186666666667	0.447871372232	0.786280193546846
gene_id_15020	6	10	4	14	0.183333333333	0.456931944585	0.786280193546846
gene_id_88308	6	10	4	14	0.183333333333	0.456931944585	0.786280193546846
gene_id_89439	5	11	3	15	0.201923076923	0.428995179829	0.786280193546846
gene_id_8694	8	8	6	12	0.171428571429	0.486714707163	0.786280193546846
gene_id_92278	13	3	12	6	0.186666666667	0.447871372232	0.786280193546846
gene_id_11135	2	14	5	13	-0.232804232804	0.405399939327	0.786280193546846
gene_id_5534	6	10	4	14	0.183333333333	0.456931944585	0.786280193546846
gene_id_92391	12	4	11	7	0.158102766798	0.476751946607	0.786280193546846
gene_id_92394	3	13	6	12	-0.186666666667	0.447871372232	0.786280193546846
gene_id_63838	9	7	13	5	-0.174242424242	0.475397784978	0.786280193546846
gene_id_5530	6	10	4	14	0.183333333333	0.456931944585	0.786280193546846
gene_id_31435	4	12	7	11	-0.158102766798	0.476751946607	0.786280193546846
gene_id_24313	11	5	15	3	-0.201923076923	0.428995179829	0.786280193546846
gene_id_12976	14	2	13	5	0.232804232804	0.405399939327	0.786280193546846
gene_id_55207	5	11	3	15	0.201923076923	0.428995179829	0.786280193546846
gene_id_32234	10	6	14	4	-0.183333333333	0.456931944585	0.786280193546846
gene_id_39050	5	11	8	10	-0.139194139194	0.496522706389	0.786280193546846
gene_id_7503	13	3	12	6	0.186666666667	0.447871372232	0.786280193546846
gene_id_29894	9	7	13	5	-0.174242424242	0.475397784978	0.786280193546846
gene_id_28767	13	3	12	6	0.186666666667	0.447871372232	0.786280193546846
gene_id_50738	14	2	13	5	0.232804232804	0.405399939327	0.786280193546846
gene_id_30539	2	14	5	13	-0.232804232804	0.405399939327	0.786280193546846
gene_id_85187	3	13	6	12	-0.186666666667	0.447871372232	0.786280193546846
gene_id_19319	5	11	3	15	0.201923076923	0.428995179829	0.786280193546846
gene_id_40408	11	5	15	3	-0.201923076923	0.428995179829	0.786280193546846
gene_id_5940	11	5	10	8	0.139194139194	0.496522706389	0.786280193546846
gene_id_17751	5	11	8	10	-0.139194139194	0.496522706389	0.786280193546846
gene_id_30406	7	9	11	7	-0.173611111111	0.492106238901	0.786280193546846
gene_id_81442	3	13	6	12	-0.186666666667	0.447871372232	0.786280193546846
gene_id_11388	11	5	15	3	-0.201923076923	0.428995179829	0.786280193546846
gene_id_89613	5	11	3	15	0.201923076923	0.428995179829	0.786280193546846
gene_id_10960	6	10	4	14	0.183333333333	0.456931944585	0.786280193546846
gene_id_87472	8	8	12	6	-0.171428571429	0.486714707163	0.786280193546846
gene_id_5536	6	10	4	14	0.183333333333	0.456931944585	0.786280193546846
gene_id_45577	7	9	11	7	-0.173611111111	0.492106238901	0.786280193546846
gene_id_31649	3	13	6	12	-0.186666666667	0.447871372232	0.786280193546846
gene_id_33733	13	3	12	6	0.186666666667	0.447871372232	0.786280193546846
gene_id_33	9	7	7	11	0.173611111111	0.492106238901	0.786280193546846
gene_id_29315	10	6	14	4	-0.183333333333	0.456931944585	0.786280193546846
gene_id_41116	3	13	6	12	-0.186666666667	0.447871372232	0.786280193546846
gene_id_31079	13	3	12	6	0.186666666667	0.447871372232	0.786280193546846
gene_id_11690	8	8	6	12	0.171428571429	0.486714707163	0.786280193546846
gene_id_11691	5	11	3	15	0.201923076923	0.428995179829	0.786280193546846
gene_id_20620	8	8	12	6	-0.171428571429	0.486714707163	0.786280193546846
gene_id_15195	8	8	12	6	-0.171428571429	0.486714707163	0.786280193546846
gene_id_8586	2	14	5	13	-0.232804232804	0.405399939327	0.786280193546846
gene_id_2264	4	12	7	11	-0.158102766798	0.476751946607	0.786280193546846
gene_id_84652	14	2	13	5	0.232804232804	0.405399939327	0.786280193546846
gene_id_62734	2	14	5	13	-0.232804232804	0.405399939327	0.786280193546846
gene_id_8633	11	5	15	3	-0.201923076923	0.428995179829	0.786280193546846
gene_id_37947	9	7	13	5	-0.174242424242	0.475397784978	0.786280193546846
gene_id_15502	9	7	7	11	0.173611111111	0.492106238901	0.786280193546846
gene_id_26842	3	13	6	12	-0.186666666667	0.447871372232	0.786280193546846
gene_id_62744	5	11	8	10	-0.139194139194	0.496522706389	0.786280193546846
gene_id_69179	8	8	12	6	-0.171428571429	0.486714707163	0.786280193546846
gene_id_6283	5	11	3	15	0.201923076923	0.428995179829	0.786280193546846
gene_id_12998	8	8	6	12	0.171428571429	0.486714707163	0.786280193546846
gene_id_12994	7	9	11	7	-0.173611111111	0.492106238901	0.786280193546846
gene_id_12997	8	8	6	12	0.171428571429	0.486714707163	0.786280193546846
gene_id_29737	2	14	5	13	-0.232804232804	0.405399939327	0.786280193546846
gene_id_23131	3	13	6	12	-0.186666666667	0.447871372232	0.786280193546846
gene_id_1709	5	11	8	10	-0.139194139194	0.496522706389	0.786280193546846
gene_id_16998	10	6	14	4	-0.183333333333	0.456931944585	0.786280193546846
gene_id_10732	3	13	6	12	-0.186666666667	0.447871372232	0.786280193546846
gene_id_10731	10	6	14	4	-0.183333333333	0.456931944585	0.786280193546846
gene_id_92315	14	2	13	5	0.232804232804	0.405399939327	0.786280193546846
gene_id_48372	5	11	8	10	-0.139194139194	0.496522706389	0.786280193546846
gene_id_48371	7	9	11	7	-0.173611111111	0.492106238901	0.786280193546846
gene_id_22926	10	6	14	4	-0.183333333333	0.456931944585	0.786280193546846
gene_id_89335	10	6	14	4	-0.183333333333	0.456931944585	0.786280193546846
gene_id_4409	3	13	6	12	-0.186666666667	0.447871372232	0.786280193546846
gene_id_20271	11	5	10	8	0.139194139194	0.496522706389	0.786280193546846
gene_id_7699	11	5	15	3	-0.201923076923	0.428995179829	0.786280193546846
gene_id_89234	4	12	7	11	-0.158102766798	0.476751946607	0.786280193546846
gene_id_5941	8	8	12	6	-0.171428571429	0.486714707163	0.786280193546846
gene_id_18921	13	3	12	6	0.186666666667	0.447871372232	0.786280193546846
gene_id_21025	3	13	6	12	-0.186666666667	0.447871372232	0.786280193546846
gene_id_12811	3	13	6	12	-0.186666666667	0.447871372232	0.786280193546846
gene_id_59868	11	5	15	3	-0.201923076923	0.428995179829	0.786280193546846
gene_id_9942	7	9	5	13	0.174242424242	0.475397784978	0.786280193546846
gene_id_89438	5	11	3	15	0.201923076923	0.428995179829	0.786280193546846
gene_id_62011	9	7	13	5	-0.174242424242	0.475397784978	0.786280193546846
gene_id_19676	11	5	10	8	0.139194139194	0.496522706389	0.786280193546846
gene_id_2842	2	14	5	13	-0.232804232804	0.405399939327	0.786280193546846
gene_id_15242	3	13	6	12	-0.186666666667	0.447871372232	0.786280193546846
gene_id_61932	9	7	13	5	-0.174242424242	0.475397784978	0.786280193546846
gene_id_14088	5	11	3	15	0.201923076923	0.428995179829	0.786280193546846
gene_id_27085	10	6	14	4	-0.183333333333	0.456931944585	0.786280193546846
gene_id_29111	11	5	15	3	-0.201923076923	0.428995179829	0.786280193546846
gene_id_11675	10	6	14	4	-0.183333333333	0.456931944585	0.786280193546846
gene_id_16951	12	4	11	7	0.158102766798	0.476751946607	0.786280193546846
gene_id_12064	7	9	11	7	-0.173611111111	0.492106238901	0.786280193546846
gene_id_69891	7	9	11	7	-0.173611111111	0.492106238901	0.786280193546846
gene_id_16483	5	11	3	15	0.201923076923	0.428995179829	0.786280193546846
gene_id_63139	8	8	12	6	-0.171428571429	0.486714707163	0.786280193546846
gene_id_92076	5	11	3	15	0.201923076923	0.428995179829	0.786280193546846
gene_id_8227	9	7	7	11	0.173611111111	0.492106238901	0.786280193546846
gene_id_14097	8	8	6	12	0.171428571429	0.486714707163	0.786280193546846
gene_id_92252	10	6	14	4	-0.183333333333	0.456931944585	0.786280193546846
gene_id_89784	10	6	14	4	-0.183333333333	0.456931944585	0.786280193546846
gene_id_80560	9	7	13	5	-0.174242424242	0.475397784978	0.786280193546846
gene_id_11025	4	12	7	11	-0.158102766798	0.476751946607	0.786280193546846
gene_id_11028	4	12	7	11	-0.158102766798	0.476751946607	0.786280193546846
gene_id_19616	7	9	11	7	-0.173611111111	0.492106238901	0.786280193546846
gene_id_64222	2	14	5	13	-0.232804232804	0.405399939327	0.786280193546846
gene_id_93002	14	2	13	5	0.232804232804	0.405399939327	0.786280193546846
gene_id_89313	10	6	14	4	-0.183333333333	0.456931944585	0.786280193546846
gene_id_12712	3	13	6	12	-0.186666666667	0.447871372232	0.786280193546846
gene_id_84251	12	4	11	7	0.158102766798	0.476751946607	0.786280193546846
gene_id_10699	5	11	8	10	-0.139194139194	0.496522706389	0.786280193546846
gene_id_91092	9	7	7	11	0.173611111111	0.492106238901	0.786280193546846
gene_id_91096	11	5	10	8	0.139194139194	0.496522706389	0.786280193546846
gene_id_29053	2	14	5	13	-0.232804232804	0.405399939327	0.786280193546846
gene_id_11454	9	7	13	5	-0.174242424242	0.475397784978	0.786280193546846
gene_id_69123	2	14	5	13	-0.232804232804	0.405399939327	0.786280193546846
gene_id_82322	9	7	13	5	-0.174242424242	0.475397784978	0.786280193546846
gene_id_82492	11	5	10	8	0.139194139194	0.496522706389	0.786280193546846
gene_id_61873	3	13	6	12	-0.186666666667	0.447871372232	0.786280193546846
gene_id_90152	8	8	12	6	-0.171428571429	0.486714707163	0.786280193546846
gene_id_19581	11	5	15	3	-0.201923076923	0.428995179829	0.786280193546846
gene_id_13902	2	14	5	13	-0.232804232804	0.405399939327	0.786280193546846
gene_id_62748	5	11	8	10	-0.139194139194	0.496522706389	0.786280193546846
gene_id_68623	7	9	11	7	-0.173611111111	0.492106238901	0.786280193546846
gene_id_28391	4	12	7	11	-0.158102766798	0.476751946607	0.786280193546846
gene_id_85413	14	2	13	5	0.232804232804	0.405399939327	0.786280193546846
gene_id_77417	8	8	12	6	-0.171428571429	0.486714707163	0.786280193546846
gene_id_4439	3	13	6	12	-0.186666666667	0.447871372232	0.786280193546846
gene_id_16266	5	11	3	15	0.201923076923	0.428995179829	0.786280193546846
gene_id_5610	7	9	11	7	-0.173611111111	0.492106238901	0.786280193546846
gene_id_12799	5	11	8	10	-0.139194139194	0.496522706389	0.786280193546846
gene_id_92038	9	7	13	5	-0.174242424242	0.475397784978	0.786280193546846
gene_id_82308	10	6	14	4	-0.183333333333	0.456931944585	0.786280193546846
gene_id_32950	6	10	4	14	0.183333333333	0.456931944585	0.786280193546846
gene_id_15035	2	14	5	13	-0.232804232804	0.405399939327	0.786280193546846
gene_id_31218	7	9	5	13	0.174242424242	0.475397784978	0.786280193546846
gene_id_16714	7	9	11	7	-0.173611111111	0.492106238901	0.786280193546846
gene_id_30903	10	6	14	4	-0.183333333333	0.456931944585	0.786280193546846
gene_id_88868	3	13	6	12	-0.186666666667	0.447871372232	0.786280193546846
gene_id_14036	3	13	6	12	-0.186666666667	0.447871372232	0.786280193546846
gene_id_6080	8	8	6	12	0.171428571429	0.486714707163	0.786280193546846
gene_id_91611	7	9	5	13	0.174242424242	0.475397784978	0.786280193546846
gene_id_64863	4	12	7	11	-0.158102766798	0.476751946607	0.786280193546846
gene_id_20144	6	10	4	14	0.183333333333	0.456931944585	0.786280193546846
gene_id_10821	9	7	13	5	-0.174242424242	0.475397784978	0.786280193546846
gene_id_91584	14	2	13	5	0.232804232804	0.405399939327	0.786280193546846
gene_id_19776	6	10	4	14	0.183333333333	0.456931944585	0.786280193546846
gene_id_69034	12	4	11	7	0.158102766798	0.476751946607	0.786280193546846
gene_id_2662	3	13	6	12	-0.186666666667	0.447871372232	0.786280193546846
gene_id_30985	5	11	8	10	-0.139194139194	0.496522706389	0.786280193546846
gene_id_30180	4	12	7	11	-0.158102766798	0.476751946607	0.786280193546846
gene_id_52471	5	11	8	10	-0.139194139194	0.496522706389	0.786280193546846
gene_id_29988	5	11	8	10	-0.139194139194	0.496522706389	0.786280193546846
gene_id_44916	2	14	5	13	-0.232804232804	0.405399939327	0.786280193546846
gene_id_64189	10	6	14	4	-0.183333333333	0.456931944585	0.786280193546846
gene_id_20761	7	9	11	7	-0.173611111111	0.492106238901	0.786280193546846
gene_id_10791	4	12	7	11	-0.158102766798	0.476751946607	0.786280193546846
gene_id_11516	4	12	7	11	-0.158102766798	0.476751946607	0.786280193546846
gene_id_9073	14	2	13	5	0.232804232804	0.405399939327	0.786280193546846
gene_id_6571	12	4	11	7	0.158102766798	0.476751946607	0.786280193546846
gene_id_12156	5	11	8	10	-0.139194139194	0.496522706389	0.786280193546846
gene_id_12157	5	11	8	10	-0.139194139194	0.496522706389	0.786280193546846
gene_id_18845	9	7	7	11	0.173611111111	0.492106238901	0.786280193546846
gene_id_18003	7	9	11	7	-0.173611111111	0.492106238901	0.786280193546846
gene_id_79644	9	7	13	5	-0.174242424242	0.475397784978	0.786280193546846
gene_id_70894	5	11	8	10	-0.139194139194	0.496522706389	0.786280193546846
gene_id_91031	8	8	12	6	-0.171428571429	0.486714707163	0.786280193546846
gene_id_11236	5	11	8	10	-0.139194139194	0.496522706389	0.786280193546846
gene_id_27583	14	2	13	5	0.232804232804	0.405399939327	0.786280193546846
gene_id_16436	8	8	12	6	-0.171428571429	0.486714707163	0.786280193546846
gene_id_12171	4	12	7	11	-0.158102766798	0.476751946607	0.786280193546846
gene_id_37083	5	11	3	15	0.201923076923	0.428995179829	0.786280193546846
gene_id_19318	5	11	3	15	0.201923076923	0.428995179829	0.786280193546846
gene_id_92216	9	7	13	5	-0.174242424242	0.475397784978	0.786280193546846
gene_id_17177	11	5	15	3	-0.201923076923	0.428995179829	0.786280193546846
gene_id_6963	10	6	14	4	-0.183333333333	0.456931944585	0.786280193546846
gene_id_9248	11	5	15	3	-0.201923076923	0.428995179829	0.786280193546846
gene_id_10003	8	8	6	12	0.171428571429	0.486714707163	0.786280193546846
gene_id_34851	6	10	4	14	0.183333333333	0.456931944585	0.786280193546846
gene_id_13076	11	5	15	3	-0.201923076923	0.428995179829	0.786280193546846
gene_id_8832	8	8	12	6	-0.171428571429	0.486714707163	0.786280193546846
gene_id_11589	4	12	7	11	-0.158102766798	0.476751946607	0.786280193546846
gene_id_92974	8	8	6	12	0.171428571429	0.486714707163	0.786280193546846
gene_id_19695	7	9	5	13	0.174242424242	0.475397784978	0.786280193546846
gene_id_77663	3	13	6	12	-0.186666666667	0.447871372232	0.786280193546846
gene_id_16169	3	13	6	12	-0.186666666667	0.447871372232	0.786280193546846
gene_id_16160	5	11	8	10	-0.139194139194	0.496522706389	0.786280193546846
gene_id_25463	8	8	12	6	-0.171428571429	0.486714707163	0.786280193546846
gene_id_15935	3	13	6	12	-0.186666666667	0.447871372232	0.786280193546846
gene_id_28488	11	5	10	8	0.139194139194	0.496522706389	0.786280193546846
gene_id_13488	6	10	4	14	0.183333333333	0.456931944585	0.786280193546846
gene_id_20239	10	6	14	4	-0.183333333333	0.456931944585	0.786280193546846
gene_id_37414	5	11	8	10	-0.139194139194	0.496522706389	0.786280193546846
gene_id_92639	6	10	4	14	0.183333333333	0.456931944585	0.786280193546846
gene_id_20318	12	4	11	7	0.158102766798	0.476751946607	0.786280193546846
gene_id_89238	5	11	8	10	-0.139194139194	0.496522706389	0.786280193546846
gene_id_92953	7	9	5	13	0.174242424242	0.475397784978	0.786280193546846
gene_id_92956	6	10	4	14	0.183333333333	0.456931944585	0.786280193546846
gene_id_26545	11	5	15	3	-0.201923076923	0.428995179829	0.786280193546846
gene_id_29333	9	7	13	5	-0.174242424242	0.475397784978	0.786280193546846
gene_id_16587	7	9	11	7	-0.173611111111	0.492106238901	0.786280193546846
gene_id_88358	8	8	12	6	-0.171428571429	0.486714707163	0.786280193546846
gene_id_12262	9	7	13	5	-0.174242424242	0.475397784978	0.786280193546846
gene_id_14041	7	9	5	13	0.174242424242	0.475397784978	0.786280193546846
gene_id_28879	13	3	12	6	0.186666666667	0.447871372232	0.786280193546846
gene_id_14240	5	11	3	15	0.201923076923	0.428995179829	0.786280193546846
gene_id_13470	6	10	4	14	0.183333333333	0.456931944585	0.786280193546846
gene_id_27153	7	9	11	7	-0.173611111111	0.492106238901	0.786280193546846
gene_id_89708	8	8	6	12	0.171428571429	0.486714707163	0.786280193546846
gene_id_70368	2	14	5	13	-0.232804232804	0.405399939327	0.786280193546846
gene_id_11274	2	14	5	13	-0.232804232804	0.405399939327	0.786280193546846
gene_id_1226	3	13	6	12	-0.186666666667	0.447871372232	0.786280193546846
gene_id_12072	14	2	13	5	0.232804232804	0.405399939327	0.786280193546846
gene_id_12074	13	3	12	6	0.186666666667	0.447871372232	0.786280193546846
gene_id_67875	13	3	12	6	0.186666666667	0.447871372232	0.786280193546846
gene_id_12389	3	13	6	12	-0.186666666667	0.447871372232	0.786280193546846
gene_id_89796	10	6	14	4	-0.183333333333	0.456931944585	0.786280193546846
gene_id_34409	2	14	5	13	-0.232804232804	0.405399939327	0.786280193546846
gene_id_48038	6	10	4	14	0.183333333333	0.456931944585	0.786280193546846
gene_id_50201	7	9	11	7	-0.173611111111	0.492106238901	0.786280193546846
gene_id_64977	5	11	8	10	-0.139194139194	0.496522706389	0.786280193546846
gene_id_11868	11	5	15	3	-0.201923076923	0.428995179829	0.786280193546846
gene_id_14566	9	7	7	11	0.173611111111	0.492106238901	0.786280193546846
gene_id_17833	9	7	13	5	-0.174242424242	0.475397784978	0.786280193546846
gene_id_8363	12	4	11	7	0.158102766798	0.476751946607	0.786280193546846
gene_id_60700	10	6	14	4	-0.183333333333	0.456931944585	0.786280193546846
gene_id_12243	7	9	11	7	-0.173611111111	0.492106238901	0.786280193546846
gene_id_76731	2	14	5	13	-0.232804232804	0.405399939327	0.786280193546846
gene_id_16712	8	8	12	6	-0.171428571429	0.486714707163	0.786280193546846
gene_id_16710	8	8	6	12	0.171428571429	0.486714707163	0.786280193546846
gene_id_17666	10	6	14	4	-0.183333333333	0.456931944585	0.786280193546846
gene_id_11049	11	5	10	8	0.139194139194	0.496522706389	0.786280193546846
gene_id_30407	4	12	7	11	-0.158102766798	0.476751946607	0.786280193546846
gene_id_12901	3	13	6	12	-0.186666666667	0.447871372232	0.786280193546846
gene_id_88148	8	8	12	6	-0.171428571429	0.486714707163	0.786280193546846
gene_id_11065	3	13	6	12	-0.186666666667	0.447871372232	0.786280193546846
gene_id_6158	12	4	11	7	0.158102766798	0.476751946607	0.786280193546846
gene_id_1947	7	9	11	7	-0.173611111111	0.492106238901	0.786280193546846
gene_id_14196	9	7	7	11	0.173611111111	0.492106238901	0.786280193546846
gene_id_60915	14	2	13	5	0.232804232804	0.405399939327	0.786280193546846
gene_id_16596	8	8	12	6	-0.171428571429	0.486714707163	0.786280193546846
gene_id_11189	4	12	7	11	-0.158102766798	0.476751946607	0.786280193546846
gene_id_2688	10	6	14	4	-0.183333333333	0.456931944585	0.786280193546846
gene_id_66980	14	2	13	5	0.232804232804	0.405399939327	0.786280193546846
gene_id_11002	8	8	12	6	-0.171428571429	0.486714707163	0.786280193546846
gene_id_17648	7	9	11	7	-0.173611111111	0.492106238901	0.786280193546846
gene_id_29129	11	5	15	3	-0.201923076923	0.428995179829	0.786280193546846
gene_id_85647	3	13	6	12	-0.186666666667	0.447871372232	0.786280193546846
gene_id_14830	8	8	12	6	-0.171428571429	0.486714707163	0.786280193546846
gene_id_45642	6	10	4	14	0.183333333333	0.456931944585	0.786280193546846
gene_id_45135	11	5	15	3	-0.201923076923	0.428995179829	0.786280193546846
gene_id_11313	5	11	8	10	-0.139194139194	0.496522706389	0.786280193546846
gene_id_52408	2	14	5	13	-0.232804232804	0.405399939327	0.786280193546846
gene_id_52402	8	8	12	6	-0.171428571429	0.486714707163	0.786280193546846
gene_id_19130	9	7	13	5	-0.174242424242	0.475397784978	0.786280193546846
gene_id_29615	7	9	11	7	-0.173611111111	0.492106238901	0.786280193546846
gene_id_5533	6	10	4	14	0.183333333333	0.456931944585	0.786280193546846
[truncated: 1,298 more rows]
