# Supplementary material for: Expansion of intestinal Prevotella copri correlates with enhanced susceptibility to arthritis
Source: eLife. 2013 Nov 5;2:e01202. doi: 10.7554/eLife.01202 (PMC3816614; doi:10.7554/eLife.01202)
Supplement: Figure 3—source data 1. — DOI: http://dx.doi.org/10.7554/eLife.01202.015 [file elife01202s005.zip › Figure_3/Panel_C/pres_abs.filtered.tab]

ID	HLT_pres	HLT_abs	NORA_pres	NORA_abs	effect_size	pvalue
gene_id_6314	12	4	11	7	0.158102766798	0.476751946607
gene_id_6315	13	3	9	9	0.340909090909	0.079595686028
gene_id_6647	12	4	15	3	-0.126984126984	0.681464253211
gene_id_18932	12	4	12	6	0.1	0.714591970877
gene_id_13215	2	14	4	14	-0.166666666667	0.660228536758
gene_id_30809	2	14	5	13	-0.232804232804	0.405399939327
gene_id_31409	3	13	14	4	-0.588235294118	0.00155466332276
gene_id_30802	6	10	14	4	-0.414285714286	0.0348761103319
gene_id_30803	8	8	14	4	-0.30303030303	0.151414615273
gene_id_30801	7	9	11	7	-0.173611111111	0.492106238901
gene_id_66441	3	13	7	11	-0.241666666667	0.270057639802
gene_id_92048	10	6	8	10	0.180555555556	0.326918883512
gene_id_16236	7	9	10	8	-0.117647058824	0.731857331097
gene_id_16230	5	11	7	11	-0.0833333333333	0.728896841902
gene_id_83403	1	15	10	8	-0.561264822134	0.00307749351131
gene_id_27534	5	11	4	14	0.115555555556	0.702699969663
gene_id_27535	5	11	6	12	-0.0237154150198	1.0
gene_id_27538	7	9	13	5	-0.292857142857	0.162505843852
gene_id_27539	7	9	13	5	-0.292857142857	0.162505843852
gene_id_86323	8	8	11	7	-0.112280701754	0.73028002128
gene_id_30070	7	9	11	7	-0.173611111111	0.492106238901
gene_id_52068	6	10	16	2	-0.560606060606	0.00334348954555
gene_id_29262	3	13	3	15	0.0357142857143	1.0
gene_id_75909	7	9	10	8	-0.117647058824	0.731857331097
gene_id_90894	8	8	15	3	-0.379446640316	0.0662958843159
gene_id_12806	8	8	11	7	-0.112280701754	0.73028002128
gene_id_12805	9	7	15	3	-0.325	0.134149054505
gene_id_30114	2	14	5	13	-0.232804232804	0.405399939327
gene_id_30115	10	6	12	6	-0.0454545454545	1.0
gene_id_30117	4	12	8	10	-0.212121212121	0.296648449969
gene_id_30110	6	10	10	8	-0.180555555556	0.326918883512
gene_id_30113	4	12	8	10	-0.212121212121	0.296648449969
gene_id_30118	5	11	13	5	-0.409722222222	0.0374030148068
gene_id_89116	8	8	8	10	0.0555555555556	1.0
gene_id_28205	4	12	5	13	-0.0355555555556	1.0
gene_id_57786	5	11	15	3	-0.535714285714	0.00446902648383
gene_id_88573	4	12	7	11	-0.158102766798	0.476751946607
gene_id_88577	14	2	14	4	0.166666666667	0.660228536758
gene_id_37936	3	13	3	15	0.0357142857143	1.0
gene_id_59141	0	16	8	10	-0.615384615385	0.00311893389169
gene_id_57438	5	11	10	8	-0.245614035088	0.18539117538
gene_id_31406	8	8	13	5	-0.234432234432	0.290554722639
gene_id_91669	9	7	8	10	0.117647058824	0.731857331097
gene_id_77889	2	14	9	9	-0.426877470356	0.0295884315907
gene_id_30025	3	13	4	14	-0.0529100529101	1.0
gene_id_63944	1	15	7	11	-0.451923076923	0.0425051403917
gene_id_51040	7	9	12	6	-0.231578947368	0.299817833019
gene_id_31255	6	10	15	3	-0.483516483516	0.0122422659638
gene_id_10097	7	9	9	9	-0.0625	0.744475809633
gene_id_10092	9	7	6	12	0.231578947368	0.299817833019
gene_id_67813	4	12	4	14	0.0384615384615	1.0
gene_id_92515	12	4	10	8	0.212121212121	0.296648449969
gene_id_80334	3	13	12	6	-0.484210526316	0.0070296230184
gene_id_91668	4	12	2	16	0.238095238095	0.387197896653
gene_id_11054	3	13	5	13	-0.125	0.693261873462
gene_id_2305	1	15	5	13	-0.369047619048	0.18014966124
gene_id_11050	12	4	15	3	-0.126984126984	0.681464253211
gene_id_11051	9	7	14	4	-0.245059288538	0.274304783092
gene_id_11052	3	13	6	12	-0.186666666667	0.447871372232
gene_id_11053	4	12	5	13	-0.0355555555556	1.0
gene_id_12512	1	15	6	12	-0.412698412698	0.0900495500051
gene_id_19609	13	3	15	3	-0.0357142857143	1.0
gene_id_88250	5	11	4	14	0.115555555556	0.702699969663
gene_id_6123	13	3	15	3	-0.0357142857143	1.0
gene_id_71365	5	11	12	6	-0.352941176471	0.0844146687268
gene_id_3447	4	12	7	11	-0.158102766798	0.476751946607
gene_id_15045	11	5	17	1	-0.440476190476	0.0782182222672
gene_id_69137	0	16	8	10	-0.615384615385	0.00311893389169
gene_id_62737	4	12	11	7	-0.364912280702	0.0454385710371
gene_id_92813	6	10	8	10	-0.0714285714286	0.738453353968
gene_id_18897	7	9	7	11	0.05	1.0
gene_id_18894	11	5	14	4	-0.115555555556	0.702699969663
gene_id_10829	4	12	4	14	0.0384615384615	1.0
gene_id_17068	12	4	16	2	-0.238095238095	0.387197896653
gene_id_17061	3	13	9	9	-0.340909090909	0.079595686028
gene_id_62309	2	14	6	12	-0.288461538462	0.232682778845
gene_id_12657	2	14	8	10	-0.383333333333	0.0629588431591
gene_id_12121	11	5	12	6	0.0237154150198	1.0
gene_id_12123	5	11	10	8	-0.245614035088	0.18539117538
gene_id_12129	6	10	15	3	-0.483516483516	0.0122422659638
gene_id_68674	3	13	4	14	-0.0529100529101	1.0
gene_id_68670	12	4	14	4	-0.0384615384615	1.0
gene_id_87428	1	15	6	12	-0.412698412698	0.0900495500051
gene_id_24569	11	5	15	3	-0.201923076923	0.428995179829
gene_id_20228	11	5	17	1	-0.440476190476	0.0782182222672
gene_id_90181	3	13	4	14	-0.0529100529101	1.0
gene_id_13526	10	6	14	4	-0.183333333333	0.456931944585
gene_id_13529	7	9	6	12	0.10989010989	0.725376021667
gene_id_38970	4	12	14	4	-0.527777777778	0.00509232958764
gene_id_42730	6	10	10	8	-0.180555555556	0.326918883512
gene_id_11303	2	14	5	13	-0.232804232804	0.405399939327
gene_id_40492	7	9	14	4	-0.358974358974	0.0763714916735
gene_id_19153	9	7	14	4	-0.245059288538	0.274304783092
gene_id_13079	6	10	10	8	-0.180555555556	0.326918883512
gene_id_59194	9	7	14	4	-0.245059288538	0.274304783092
gene_id_57884	3	13	5	13	-0.125	0.693261873462
gene_id_11602	7	9	10	8	-0.117647058824	0.731857331097
gene_id_90136	6	10	6	12	0.0454545454545	1.0
gene_id_19479	12	4	9	9	0.263736263736	0.171727039706
gene_id_19472	2	14	8	10	-0.383333333333	0.0629588431591
gene_id_15033	1	15	5	13	-0.369047619048	0.18014966124
gene_id_51069	5	11	12	6	-0.352941176471	0.0844146687268
gene_id_59739	8	8	15	3	-0.379446640316	0.0662958843159
gene_id_16933	7	9	10	8	-0.117647058824	0.731857331097
gene_id_6664	13	3	14	4	0.0529100529101	1.0
gene_id_92286	8	8	7	11	0.112280701754	0.73028002128
gene_id_4428	8	8	6	12	0.171428571429	0.486714707163
gene_id_19296	4	12	6	12	-0.1	0.714591970877
gene_id_19295	4	12	7	11	-0.158102766798	0.476751946607
gene_id_4426	6	10	10	8	-0.180555555556	0.326918883512
gene_id_31429	12	4	15	3	-0.126984126984	0.681464253211
gene_id_91661	10	6	16	2	-0.365384615385	0.10998752823
gene_id_62501	2	14	11	7	-0.512820512821	0.0052006254937
gene_id_9737	10	6	11	7	0.014652014652	1.0
gene_id_75491	12	4	10	8	0.212121212121	0.296648449969
gene_id_17291	5	11	5	13	0.0416666666667	1.0
gene_id_17295	8	8	14	4	-0.30303030303	0.151414615273
gene_id_225	6	10	4	14	0.183333333333	0.456931944585
gene_id_17299	8	8	15	3	-0.379446640316	0.0662958843159
gene_id_5642	13	3	15	3	-0.0357142857143	1.0
gene_id_29286	6	10	13	5	-0.350877192982	0.082407183505
gene_id_29285	13	3	11	7	0.241666666667	0.270057639802
gene_id_90182	3	13	4	14	-0.0529100529101	1.0
gene_id_89594	3	13	3	15	0.0357142857143	1.0
gene_id_79006	6	10	11	7	-0.235294117647	0.302829060852
gene_id_25482	4	12	7	11	-0.158102766798	0.476751946607
gene_id_28228	10	6	15	3	-0.266666666667	0.249671352007
gene_id_88551	5	11	1	17	0.440476190476	0.0782182222672
gene_id_30212	3	13	3	15	0.0357142857143	1.0
gene_id_28080	3	13	7	11	-0.241666666667	0.270057639802
gene_id_72384	7	9	11	7	-0.173611111111	0.492106238901
gene_id_26665	12	4	13	5	0.0355555555556	1.0
gene_id_77866	8	8	13	5	-0.234432234432	0.290554722639
gene_id_31228	11	5	16	2	-0.306878306878	0.214278491253
gene_id_31224	7	9	15	3	-0.431818181818	0.0299430929696
gene_id_89792	7	9	14	4	-0.358974358974	0.0763714916735
gene_id_89793	9	7	15	3	-0.325	0.134149054505
gene_id_31223	3	13	12	6	-0.484210526316	0.0070296230184
gene_id_89791	8	8	13	5	-0.234432234432	0.290554722639
gene_id_68441	1	15	10	8	-0.561264822134	0.00307749351131
gene_id_14559	12	4	11	7	0.158102766798	0.476751946607
gene_id_12036	8	8	13	5	-0.234432234432	0.290554722639
gene_id_45270	9	7	16	2	-0.417777777778	0.0522803114572
gene_id_29360	7	9	9	9	-0.0625	0.744475809633
gene_id_19042	10	6	11	7	0.014652014652	1.0
gene_id_55602	10	6	5	13	0.350877192982	0.082407183505
gene_id_17400	3	13	8	10	-0.292490118577	0.151946607341
gene_id_91550	5	11	1	17	0.440476190476	0.0782182222672
gene_id_8844	11	5	12	6	0.0237154150198	1.0
gene_id_10210	9	7	9	9	0.0625	0.744475809633
gene_id_11032	12	4	15	3	-0.126984126984	0.681464253211
gene_id_44630	9	7	13	5	-0.174242424242	0.475397784978
gene_id_11037	4	12	9	9	-0.263736263736	0.171727039706
gene_id_19628	10	6	15	3	-0.266666666667	0.249671352007
gene_id_19624	9	7	13	5	-0.174242424242	0.475397784978
gene_id_20880	12	4	6	12	0.416666666667	0.0204222167354
gene_id_39738	6	10	13	5	-0.350877192982	0.082407183505
gene_id_30093	3	13	8	10	-0.292490118577	0.151946607341
gene_id_20210	2	14	4	14	-0.166666666667	0.660228536758
gene_id_62759	3	13	4	14	-0.0529100529101	1.0
gene_id_62360	1	15	9	9	-0.525	0.00789766407119
gene_id_16025	13	3	11	7	0.241666666667	0.270057639802
gene_id_35647	7	9	9	9	-0.0625	0.744475809633
gene_id_62361	4	12	11	7	-0.364912280702	0.0454385710371
gene_id_88287	5	11	9	9	-0.192857142857	0.315074720704
gene_id_15024	5	11	4	14	0.115555555556	0.702699969663
gene_id_51210	4	12	7	11	-0.158102766798	0.476751946607
gene_id_12607	5	11	2	16	0.306878306878	0.214278491253
gene_id_5415	7	9	16	2	-0.513833992095	0.00919540229885
gene_id_92498	4	12	2	16	0.238095238095	0.387197896653
gene_id_92493	5	11	14	4	-0.470175438596	0.0142313007719
gene_id_92492	11	5	15	3	-0.201923076923	0.428995179829
gene_id_12103	6	10	3	15	0.266666666667	0.249671352007
gene_id_9192	8	8	5	13	0.234432234432	0.290554722639
gene_id_29417	4	12	10	8	-0.314285714286	0.0920894391514
gene_id_93012	12	4	15	3	-0.126984126984	0.681464253211
gene_id_88820	5	11	8	10	-0.139194139194	0.496522706389
gene_id_89543	3	13	3	15	0.0357142857143	1.0
gene_id_89547	10	6	15	3	-0.266666666667	0.249671352007
gene_id_89545	3	13	3	15	0.0357142857143	1.0
gene_id_89098	3	13	10	8	-0.388278388278	0.0386484177266
gene_id_10859	1	15	8	10	-0.488888888889	0.0189098998888
gene_id_92971	9	7	5	13	0.292857142857	0.162505843852
gene_id_10857	11	5	17	1	-0.440476190476	0.0782182222672
gene_id_68927	12	4	12	6	0.1	0.714591970877
gene_id_73671	2	14	9	9	-0.426877470356	0.0295884315907
gene_id_24502	12	4	12	6	0.1	0.714591970877
gene_id_27703	9	7	12	6	-0.10989010989	0.725376021667
gene_id_230	11	5	9	9	0.192857142857	0.315074720704
gene_id_61472	5	11	11	7	-0.298611111111	0.100474550501
gene_id_19835	9	7	9	9	0.0625	0.744475809633
gene_id_29890	8	8	15	3	-0.379446640316	0.0662958843159
gene_id_16960	8	8	10	8	-0.0555555555556	1.0
gene_id_68279	7	9	10	8	-0.117647058824	0.731857331097
gene_id_42567	8	8	13	5	-0.234432234432	0.290554722639
gene_id_84222	1	15	7	11	-0.451923076923	0.0425051403917
gene_id_78541	5	11	9	9	-0.192857142857	0.315074720704
gene_id_87231	8	8	12	6	-0.171428571429	0.486714707163
gene_id_10684	11	5	16	2	-0.306878306878	0.214278491253
gene_id_64805	6	10	5	13	0.110671936759	0.716573971079
gene_id_4019	3	13	6	12	-0.186666666667	0.447871372232
gene_id_18506	9	7	8	10	0.117647058824	0.731857331097
gene_id_77737	3	13	8	10	-0.292490118577	0.151946607341
gene_id_11626	9	7	14	4	-0.245059288538	0.274304783092
gene_id_11623	11	5	9	9	0.192857142857	0.315074720704
gene_id_11628	6	10	15	3	-0.483516483516	0.0122422659638
gene_id_30166	10	6	17	1	-0.486772486772	0.0348366872282
gene_id_41039	5	11	12	6	-0.352941176471	0.0844146687268
gene_id_19459	7	9	6	12	0.10989010989	0.725376021667
gene_id_15014	7	9	7	11	0.05	1.0
gene_id_15016	6	10	7	11	-0.014652014652	1.0
gene_id_15017	7	9	4	14	0.245059288538	0.274304783092
gene_id_15012	5	11	5	13	0.0416666666667	1.0
gene_id_15018	7	9	4	14	0.245059288538	0.274304783092
gene_id_15019	7	9	5	13	0.174242424242	0.475397784978
gene_id_28409	7	9	11	7	-0.173611111111	0.492106238901
gene_id_11483	3	13	10	8	-0.388278388278	0.0386484177266
gene_id_11481	4	12	2	16	0.238095238095	0.387197896653
gene_id_11484	4	12	10	8	-0.314285714286	0.0920894391514
gene_id_69067	6	10	14	4	-0.414285714286	0.0348761103319
gene_id_29757	10	6	16	2	-0.365384615385	0.10998752823
gene_id_92268	14	2	14	4	0.166666666667	0.660228536758
gene_id_57916	4	12	8	10	-0.212121212121	0.296648449969
gene_id_57914	4	12	9	9	-0.263736263736	0.171727039706
gene_id_27286	9	7	9	9	0.0625	0.744475809633
gene_id_17503	11	5	17	1	-0.440476190476	0.0782182222672
gene_id_4584	3	13	11	7	-0.435714285714	0.0172720091567
gene_id_62567	2	14	7	11	-0.337777777778	0.125088482152
gene_id_92004	12	4	15	3	-0.126984126984	0.681464253211
gene_id_62569	0	16	9	9	-0.64	0.00114506314205
gene_id_16274	10	6	12	6	-0.0454545454545	1.0
gene_id_16278	2	14	5	13	-0.232804232804	0.405399939327
gene_id_29736	2	14	7	11	-0.337777777778	0.125088482152
gene_id_52532	15	1	12	6	0.412698412698	0.0900495500051
gene_id_83333	6	10	15	3	-0.483516483516	0.0122422659638
gene_id_29738	2	14	5	13	-0.232804232804	0.405399939327
gene_id_10998	9	7	15	3	-0.325	0.134149054505
gene_id_90241	8	8	12	6	-0.171428571429	0.486714707163
gene_id_55494	6	10	8	10	-0.0714285714286	0.738453353968
gene_id_68558	13	3	15	3	-0.0357142857143	1.0
gene_id_73099	2	14	8	10	-0.383333333333	0.0629588431591
gene_id_91773	8	8	8	10	0.0555555555556	1.0
gene_id_92926	5	11	8	10	-0.139194139194	0.496522706389
gene_id_24712	13	3	12	6	0.186666666667	0.447871372232
gene_id_77908	3	13	5	13	-0.125	0.693261873462
gene_id_77909	2	14	7	11	-0.337777777778	0.125088482152
gene_id_77907	2	14	5	13	-0.232804232804	0.405399939327
gene_id_31325	4	12	10	8	-0.314285714286	0.0920894391514
gene_id_12378	11	5	16	2	-0.306878306878	0.214278491253
gene_id_7270	5	11	7	11	-0.0833333333333	0.728896841902
gene_id_9627	8	8	5	13	0.234432234432	0.290554722639
gene_id_59922	2	14	8	10	-0.383333333333	0.0629588431591
gene_id_92605	5	11	1	17	0.440476190476	0.0782182222672
gene_id_16164	3	13	8	10	-0.292490118577	0.151946607341
gene_id_77594	2	14	5	13	-0.232804232804	0.405399939327
gene_id_45252	2	14	6	12	-0.288461538462	0.232682778845
gene_id_19021	10	6	8	10	0.180555555556	0.326918883512
gene_id_19020	8	8	4	14	0.30303030303	0.151414615273
gene_id_19023	12	4	8	10	0.314285714286	0.0920894391514
gene_id_19022	12	4	7	11	0.364912280702	0.0454385710371
gene_id_91478	12	4	11	7	0.158102766798	0.476751946607
gene_id_66672	6	10	7	11	-0.014652014652	1.0
gene_id_66673	5	11	7	11	-0.0833333333333	0.728896841902
gene_id_91470	9	7	4	14	0.358974358974	0.0763714916735
gene_id_91476	11	5	3	15	0.535714285714	0.00446902648383
gene_id_28540	7	9	15	3	-0.431818181818	0.0299430929696
gene_id_55188	3	13	10	8	-0.388278388278	0.0386484177266
gene_id_86992	6	10	13	5	-0.350877192982	0.082407183505
gene_id_20719	9	7	7	11	0.173611111111	0.492106238901
gene_id_86997	9	7	14	4	-0.245059288538	0.274304783092
gene_id_29357	6	10	8	10	-0.0714285714286	0.738453353968
gene_id_45351	1	15	5	13	-0.369047619048	0.18014966124
gene_id_32784	6	10	6	12	0.0454545454545	1.0
gene_id_56985	4	12	4	14	0.0384615384615	1.0
gene_id_30639	5	11	14	4	-0.470175438596	0.0142313007719
gene_id_91296	10	6	5	13	0.350877192982	0.082407183505
gene_id_91297	13	3	14	4	0.0529100529101	1.0
gene_id_11339	6	10	6	12	0.0454545454545	1.0
gene_id_91293	11	5	15	3	-0.201923076923	0.428995179829
gene_id_10790	2	14	6	12	-0.288461538462	0.232682778845
gene_id_87001	7	9	15	3	-0.431818181818	0.0299430929696
gene_id_45772	8	8	13	5	-0.234432234432	0.290554722639
gene_id_89578	7	9	14	4	-0.358974358974	0.0763714916735
gene_id_11676	2	14	7	11	-0.337777777778	0.125088482152
gene_id_17314	8	8	9	9	0.0	1.0
gene_id_16950	10	6	10	8	0.0714285714286	0.738453353968
gene_id_18854	4	12	3	15	0.126984126984	0.681464253211
gene_id_5438	5	11	11	7	-0.298611111111	0.100474550501
gene_id_1996	6	10	7	11	-0.014652014652	1.0
gene_id_12168	4	12	6	12	-0.1	0.714591970877
gene_id_12163	7	9	10	8	-0.117647058824	0.731857331097
gene_id_12165	7	9	10	8	-0.117647058824	0.731857331097
gene_id_12164	13	3	15	3	-0.0357142857143	1.0
gene_id_12167	4	12	8	10	-0.212121212121	0.296648449969
gene_id_27492	11	5	17	1	-0.440476190476	0.0782182222672
gene_id_11055	2	14	5	13	-0.232804232804	0.405399939327
gene_id_89522	12	4	16	2	-0.238095238095	0.387197896653
gene_id_89525	7	9	13	5	-0.292857142857	0.162505843852
gene_id_25436	9	7	14	4	-0.245059288538	0.274304783092
gene_id_20150	5	11	12	6	-0.352941176471	0.0844146687268
gene_id_10831	2	14	6	12	-0.288461538462	0.232682778845
gene_id_85403	11	5	10	8	0.139194139194	0.496522706389
gene_id_92349	5	11	4	14	0.115555555556	0.702699969663
gene_id_10505	9	7	10	8	0.00701754385965	1.0
gene_id_27728	2	14	4	14	-0.166666666667	0.660228536758
gene_id_29563	8	8	15	3	-0.379446640316	0.0662958843159
gene_id_15026	3	13	3	15	0.0357142857143	1.0
gene_id_15023	6	10	3	15	0.266666666667	0.249671352007
gene_id_15022	8	8	7	11	0.112280701754	0.73028002128
gene_id_19814	9	7	9	9	0.0625	0.744475809633
gene_id_1190	4	12	5	13	-0.0355555555556	1.0
gene_id_16645	4	12	11	7	-0.364912280702	0.0454385710371
gene_id_24387	7	9	14	4	-0.358974358974	0.0763714916735
gene_id_88077	8	8	15	3	-0.379446640316	0.0662958843159
gene_id_5997	9	7	7	11	0.173611111111	0.492106238901
gene_id_14035	3	13	3	15	0.0357142857143	1.0
gene_id_14032	5	11	5	13	0.0416666666667	1.0
gene_id_14785	6	10	13	5	-0.350877192982	0.082407183505
gene_id_7738	4	12	3	15	0.126984126984	0.681464253211
gene_id_71360	4	12	6	12	-0.1	0.714591970877
gene_id_71361	11	5	11	7	0.0833333333333	0.728896841902
gene_id_14250	12	4	12	6	0.1	0.714591970877
gene_id_14254	10	6	11	7	0.014652014652	1.0
gene_id_79610	5	11	10	8	-0.245614035088	0.18539117538
gene_id_88516	7	9	12	6	-0.231578947368	0.299817833019
gene_id_59773	8	8	13	5	-0.234432234432	0.290554722639
gene_id_66799	8	8	15	3	-0.379446640316	0.0662958843159
gene_id_32312	8	8	6	12	0.171428571429	0.486714707163
gene_id_16985	4	12	8	10	-0.212121212121	0.296648449969
gene_id_64168	9	7	10	8	0.00701754385965	1.0
gene_id_16780	2	14	9	9	-0.426877470356	0.0295884315907
gene_id_10845	5	11	9	9	-0.192857142857	0.315074720704
gene_id_16984	6	10	7	11	-0.014652014652	1.0
gene_id_31462	10	6	15	3	-0.266666666667	0.249671352007
gene_id_89577	6	10	14	4	-0.414285714286	0.0348761103319
gene_id_15785	14	2	14	4	0.166666666667	0.660228536758
gene_id_11205	5	11	7	11	-0.0833333333333	0.728896841902
gene_id_16520	6	10	16	2	-0.560606060606	0.00334348954555
gene_id_29716	9	7	13	5	-0.174242424242	0.475397784978
gene_id_64483	4	12	4	14	0.0384615384615	1.0
gene_id_45274	7	9	11	7	-0.173611111111	0.492106238901
gene_id_92244	2	14	4	14	-0.166666666667	0.660228536758
gene_id_16981	6	10	7	11	-0.014652014652	1.0
gene_id_5609	10	6	15	3	-0.266666666667	0.249671352007
gene_id_93196	1	15	6	12	-0.412698412698	0.0900495500051
gene_id_93195	12	4	16	2	-0.238095238095	0.387197896653
gene_id_5606	14	2	14	4	0.166666666667	0.660228536758
gene_id_88518	4	12	10	8	-0.314285714286	0.0920894391514
gene_id_65017	1	15	5	13	-0.369047619048	0.18014966124
gene_id_6959	7	9	11	7	-0.173611111111	0.492106238901
gene_id_9275	5	11	6	12	-0.0237154150198	1.0
gene_id_9271	14	2	14	4	0.166666666667	0.660228536758
gene_id_9272	6	10	8	10	-0.0714285714286	0.738453353968
gene_id_12574	7	9	16	2	-0.513833992095	0.00919540229885
gene_id_28490	13	3	13	5	0.125	0.693261873462
gene_id_44717	3	13	11	7	-0.435714285714	0.0172720091567
gene_id_16368	4	12	3	15	0.126984126984	0.681464253211
gene_id_72343	4	12	8	10	-0.212121212121	0.296648449969
gene_id_17194	4	12	15	3	-0.589473684211	0.00142831809902
gene_id_44711	10	6	14	4	-0.183333333333	0.456931944585
gene_id_11918	9	7	9	9	0.0625	0.744475809633
gene_id_64705	2	14	4	14	-0.166666666667	0.660228536758
gene_id_31263	8	8	13	5	-0.234432234432	0.290554722639
gene_id_31265	10	6	14	4	-0.183333333333	0.456931944585
gene_id_86965	12	4	14	4	-0.0384615384615	1.0
gene_id_20366	6	10	0	18	0.642857142857	0.00595432833868
gene_id_20367	7	9	1	17	0.528846153846	0.0144605116796
gene_id_88269	6	10	13	5	-0.350877192982	0.082407183505
gene_id_17537	6	10	1	17	0.486772486772	0.0348366872282
gene_id_88262	3	13	9	9	-0.340909090909	0.079595686028
gene_id_89710	8	8	8	10	0.0555555555556	1.0
gene_id_71513	4	12	2	16	0.238095238095	0.387197896653
gene_id_59540	6	10	9	9	-0.126315789474	0.50960003869
gene_id_31122	4	12	10	8	-0.314285714286	0.0920894391514
gene_id_30533	8	8	15	3	-0.379446640316	0.0662958843159
gene_id_10030	9	7	3	15	0.431818181818	0.0299430929696
gene_id_10036	13	3	15	3	-0.0357142857143	1.0
gene_id_92073	5	11	3	15	0.201923076923	0.428995179829
gene_id_92071	5	11	2	16	0.306878306878	0.214278491253
gene_id_13043	8	8	11	7	-0.112280701754	0.73028002128
gene_id_19555	11	5	14	4	-0.115555555556	0.702699969663
gene_id_19006	14	2	14	4	0.166666666667	0.660228536758
gene_id_66652	7	9	12	6	-0.231578947368	0.299817833019
gene_id_10787	2	14	5	13	-0.232804232804	0.405399939327
gene_id_10786	11	5	11	7	0.0833333333333	0.728896841902
gene_id_40060	8	8	12	6	-0.171428571429	0.486714707163
gene_id_8804	4	12	2	16	0.238095238095	0.387197896653
gene_id_33122	5	11	4	14	0.115555555556	0.702699969663
gene_id_4194	2	14	6	12	-0.288461538462	0.232682778845
gene_id_71878	2	14	5	13	-0.232804232804	0.405399939327
gene_id_71879	8	8	13	5	-0.234432234432	0.290554722639
gene_id_11788	6	10	5	13	0.110671936759	0.716573971079
gene_id_90050	6	10	10	8	-0.180555555556	0.326918883512
gene_id_11786	1	15	8	10	-0.488888888889	0.0189098998888
gene_id_91900	15	1	13	5	0.369047619048	0.18014966124
gene_id_18899	5	11	4	14	0.115555555556	0.702699969663
gene_id_18898	8	8	6	12	0.171428571429	0.486714707163
gene_id_54914	8	8	14	4	-0.30303030303	0.151414615273
gene_id_11566	11	5	12	6	0.0237154150198	1.0
gene_id_19322	5	11	8	10	-0.139194139194	0.496522706389
gene_id_89395	5	11	7	11	-0.0833333333333	0.728896841902
gene_id_11568	9	7	11	7	-0.05	1.0
gene_id_11569	5	11	1	17	0.440476190476	0.0782182222672
gene_id_19320	5	11	1	17	0.440476190476	0.0782182222672
gene_id_71254	4	12	11	7	-0.364912280702	0.0454385710371
gene_id_9045	10	6	12	6	-0.0454545454545	1.0
gene_id_18837	13	3	15	3	-0.0357142857143	1.0
gene_id_22785	5	11	2	16	0.306878306878	0.214278491253
gene_id_4832	4	12	6	12	-0.1	0.714591970877
gene_id_7135	4	12	7	11	-0.158102766798	0.476751946607
gene_id_6541	8	8	5	13	0.234432234432	0.290554722639
gene_id_6540	8	8	5	13	0.234432234432	0.290554722639
gene_id_12143	4	12	6	12	-0.1	0.714591970877
gene_id_23144	7	9	13	5	-0.292857142857	0.162505843852
gene_id_11150	3	13	3	15	0.0357142857143	1.0
gene_id_55397	2	14	7	11	-0.337777777778	0.125088482152
gene_id_31909	8	8	13	5	-0.234432234432	0.290554722639
gene_id_86087	2	14	4	14	-0.166666666667	0.660228536758
gene_id_92761	7	9	10	8	-0.117647058824	0.731857331097
gene_id_20173	4	12	8	10	-0.212121212121	0.296648449969
gene_id_20177	12	4	10	8	0.212121212121	0.296648449969
gene_id_20174	8	8	14	4	-0.30303030303	0.151414615273
gene_id_8390	5	11	7	11	-0.0833333333333	0.728896841902
gene_id_8393	5	11	6	12	-0.0237154150198	1.0
gene_id_8394	12	4	11	7	0.158102766798	0.476751946607
gene_id_50590	7	9	7	11	0.05	1.0
gene_id_68960	14	2	14	4	0.166666666667	0.660228536758
gene_id_68962	4	12	10	8	-0.314285714286	0.0920894391514
gene_id_10310	6	10	6	12	0.0454545454545	1.0
gene_id_50199	10	6	16	2	-0.365384615385	0.10998752823
gene_id_17064	9	7	16	2	-0.417777777778	0.0522803114572
gene_id_8023	7	9	9	9	-0.0625	0.744475809633
gene_id_27476	5	11	7	11	-0.0833333333333	0.728896841902
gene_id_30059	8	8	16	2	-0.466666666667	0.022914349277
gene_id_13230	6	10	11	7	-0.235294117647	0.302829060852
gene_id_30050	11	5	11	7	0.0833333333333	0.728896841902
gene_id_13239	4	12	3	15	0.126984126984	0.681464253211
gene_id_4494	3	13	5	13	-0.125	0.693261873462
gene_id_38026	12	4	12	6	0.1	0.714591970877
gene_id_63840	2	14	5	13	-0.232804232804	0.405399939327
gene_id_11373	4	12	5	13	-0.0355555555556	1.0
gene_id_88642	4	12	7	11	-0.158102766798	0.476751946607
gene_id_68215	13	3	11	7	0.241666666667	0.270057639802
gene_id_30591	7	9	15	3	-0.431818181818	0.0299430929696
gene_id_11797	5	11	1	17	0.440476190476	0.0782182222672
gene_id_37802	5	11	4	14	0.115555555556	0.702699969663
gene_id_29295	3	13	9	9	-0.340909090909	0.079595686028
gene_id_91125	4	12	4	14	0.0384615384615	1.0
gene_id_13009	7	9	12	6	-0.231578947368	0.299817833019
gene_id_24108	6	10	1	17	0.486772486772	0.0348366872282
gene_id_24109	10	6	7	11	0.235294117647	0.302829060852
gene_id_41529	2	14	7	11	-0.337777777778	0.125088482152
gene_id_92931	6	10	2	16	0.365384615385	0.10998752823
gene_id_18546	7	9	9	9	-0.0625	0.744475809633
gene_id_90198	11	5	10	8	0.139194139194	0.496522706389
gene_id_13240	9	7	14	4	-0.245059288538	0.274304783092
gene_id_91011	8	8	8	10	0.0555555555556	1.0
gene_id_9814	11	5	10	8	0.139194139194	0.496522706389
gene_id_9818	6	10	5	13	0.110671936759	0.716573971079
gene_id_8606	3	13	3	15	0.0357142857143	1.0
gene_id_74269	4	12	7	11	-0.158102766798	0.476751946607
gene_id_11796	5	11	1	17	0.440476190476	0.0782182222672
gene_id_91029	7	9	9	9	-0.0625	0.744475809633
gene_id_64844	0	16	7	11	-0.592592592593	0.00804220970419
gene_id_64843	2	14	7	11	-0.337777777778	0.125088482152
gene_id_15272	7	9	10	8	-0.117647058824	0.731857331097
gene_id_34430	8	8	8	10	0.0555555555556	1.0
gene_id_11192	3	13	7	11	-0.241666666667	0.270057639802
gene_id_12386	1	15	5	13	-0.369047619048	0.18014966124
gene_id_19765	14	2	14	4	0.166666666667	0.660228536758
gene_id_20903	6	10	4	14	0.183333333333	0.456931944585
gene_id_45770	8	8	15	3	-0.379446640316	0.0662958843159
gene_id_5833	4	12	2	16	0.238095238095	0.387197896653
gene_id_2095	2	14	5	13	-0.232804232804	0.405399939327
gene_id_2094	3	13	4	14	-0.0529100529101	1.0
gene_id_85922	11	5	15	3	-0.201923076923	0.428995179829
gene_id_5836	5	11	8	10	-0.139194139194	0.496522706389
gene_id_89567	9	7	3	15	0.431818181818	0.0299430929696
gene_id_69024	5	11	11	7	-0.298611111111	0.100474550501
gene_id_68777	5	11	11	7	-0.298611111111	0.100474550501
gene_id_2671	2	14	5	13	-0.232804232804	0.405399939327
gene_id_2899	9	7	14	4	-0.245059288538	0.274304783092
gene_id_5378	8	8	10	8	-0.0555555555556	1.0
gene_id_68779	4	12	15	3	-0.589473684211	0.00142831809902
gene_id_78202	2	14	6	12	-0.288461538462	0.232682778845
gene_id_29687	2	14	6	12	-0.288461538462	0.232682778845
gene_id_30381	4	12	6	12	-0.1	0.714591970877
gene_id_62789	10	6	14	4	-0.183333333333	0.456931944585
gene_id_92590	7	9	5	13	0.174242424242	0.475397784978
gene_id_92592	7	9	4	14	0.245059288538	0.274304783092
gene_id_76983	2	14	7	11	-0.337777777778	0.125088482152
gene_id_48936	12	4	12	6	0.1	0.714591970877
gene_id_48420	6	10	10	8	-0.180555555556	0.326918883512
gene_id_29197	4	12	10	8	-0.314285714286	0.0920894391514
gene_id_56475	7	9	10	8	-0.117647058824	0.731857331097
gene_id_33282	8	8	2	16	0.466666666667	0.022914349277
gene_id_12556	12	4	16	2	-0.238095238095	0.387197896653
gene_id_9254	10	6	4	14	0.414285714286	0.0348761103319
gene_id_85179	6	10	6	12	0.0454545454545	1.0
gene_id_9592	6	10	12	6	-0.291666666667	0.167926053951
gene_id_33202	7	9	8	10	-0.00701754385965	1.0
gene_id_1015	9	7	6	12	0.231578947368	0.299817833019
gene_id_12339	4	12	4	14	0.0384615384615	1.0
gene_id_12882	5	11	11	7	-0.298611111111	0.100474550501
gene_id_12331	2	14	7	11	-0.337777777778	0.125088482152
gene_id_12332	8	8	13	5	-0.234432234432	0.290554722639
gene_id_12334	6	10	14	4	-0.414285714286	0.0348761103319
gene_id_12337	14	2	14	4	0.166666666667	0.660228536758
gene_id_34408	4	12	3	15	0.126984126984	0.681464253211
gene_id_88247	10	6	14	4	-0.183333333333	0.456931944585
gene_id_88244	10	6	17	1	-0.486772486772	0.0348366872282
gene_id_19999	11	5	12	6	0.0237154150198	1.0
gene_id_13688	12	4	13	5	0.0355555555556	1.0
gene_id_13686	11	5	9	9	0.192857142857	0.315074720704
gene_id_42483	2	14	4	14	-0.166666666667	0.660228536758
gene_id_85368	3	13	8	10	-0.292490118577	0.151946607341
gene_id_22615	3	13	7	11	-0.241666666667	0.270057639802
gene_id_38875	13	3	14	4	0.0529100529101	1.0
gene_id_31103	4	12	5	13	-0.0355555555556	1.0
gene_id_11178	3	13	3	15	0.0357142857143	1.0
gene_id_12591	6	10	2	16	0.365384615385	0.10998752823
gene_id_45212	4	12	10	8	-0.314285714286	0.0920894391514
gene_id_13068	13	3	15	3	-0.0357142857143	1.0
gene_id_17156	2	14	10	8	-0.469696969697	0.0129193467782
gene_id_13066	4	12	10	8	-0.314285714286	0.0920894391514
gene_id_13064	3	13	4	14	-0.0529100529101	1.0
gene_id_31704	13	3	15	3	-0.0357142857143	1.0
gene_id_91013	4	12	2	16	0.238095238095	0.387197896653
gene_id_91014	5	11	2	16	0.306878306878	0.214278491253
gene_id_5817	2	14	11	7	-0.512820512821	0.0052006254937
gene_id_8821	8	8	10	8	-0.0555555555556	1.0
gene_id_29928	5	11	14	4	-0.470175438596	0.0142313007719
gene_id_86867	7	9	12	6	-0.231578947368	0.299817833019
gene_id_92115	10	6	13	5	-0.110671936759	0.716573971079
gene_id_70418	5	11	7	11	-0.0833333333333	0.728896841902
gene_id_32291	10	6	11	7	0.014652014652	1.0
gene_id_29923	11	5	13	5	-0.0416666666667	1.0
gene_id_7366	4	12	5	13	-0.0355555555556	1.0
gene_id_90039	6	10	6	12	0.0454545454545	1.0
gene_id_30678	9	7	16	2	-0.417777777778	0.0522803114572
gene_id_67329	9	7	14	4	-0.245059288538	0.274304783092
gene_id_49041	5	11	14	4	-0.470175438596	0.0142313007719
gene_id_60019	1	15	7	11	-0.451923076923	0.0425051403917
gene_id_32123	10	6	12	6	-0.0454545454545	1.0
gene_id_92969	6	10	7	11	-0.014652014652	1.0
gene_id_20002	6	10	1	17	0.486772486772	0.0348366872282
gene_id_92960	10	6	11	7	0.014652014652	1.0
gene_id_17236	4	12	2	16	0.238095238095	0.387197896653
gene_id_19682	4	12	3	15	0.126984126984	0.681464253211
gene_id_84151	3	13	7	11	-0.241666666667	0.270057639802
gene_id_64507	2	14	8	10	-0.383333333333	0.0629588431591
gene_id_18813	7	9	1	17	0.528846153846	0.0144605116796
gene_id_16322	7	9	11	7	-0.173611111111	0.492106238901
gene_id_20437	11	5	9	9	0.192857142857	0.315074720704
gene_id_4851	6	10	13	5	-0.350877192982	0.082407183505
gene_id_62668	3	13	6	12	-0.186666666667	0.447871372232
gene_id_27649	8	8	14	4	-0.30303030303	0.151414615273
gene_id_31229	5	11	14	4	-0.470175438596	0.0142313007719
gene_id_52143	9	7	11	7	-0.05	1.0
gene_id_29341	11	5	12	6	0.0237154150198	1.0
gene_id_29340	10	6	12	6	-0.0454545454545	1.0
gene_id_29347	3	13	5	13	-0.125	0.693261873462
gene_id_13528	6	10	5	13	0.110671936759	0.716573971079
gene_id_20111	7	9	14	4	-0.358974358974	0.0763714916735
gene_id_68986	1	15	12	6	-0.637362637363	0.000365213287784
gene_id_76958	2	14	4	14	-0.166666666667	0.660228536758
gene_id_29528	5	11	6	12	-0.0237154150198	1.0
gene_id_29526	2	14	6	12	-0.288461538462	0.232682778845
gene_id_29523	7	9	11	7	-0.173611111111	0.492106238901
gene_id_17931	3	13	6	12	-0.186666666667	0.447871372232
gene_id_43193	5	11	6	12	-0.0237154150198	1.0
gene_id_18852	4	12	3	15	0.126984126984	0.681464253211
gene_id_68186	12	4	16	2	-0.238095238095	0.387197896653
gene_id_13211	7	9	8	10	-0.00701754385965	1.0
gene_id_13213	5	11	6	12	-0.0237154150198	1.0
gene_id_31225	4	12	13	5	-0.470588235294	0.0149191803234
gene_id_86966	4	12	2	16	0.238095238095	0.387197896653
gene_id_30470	5	11	7	11	-0.0833333333333	0.728896841902
gene_id_88659	9	7	11	7	-0.05	1.0
gene_id_88381	12	4	12	6	0.1	0.714591970877
gene_id_11404	2	14	4	14	-0.166666666667	0.660228536758
gene_id_44945	5	11	9	9	-0.192857142857	0.315074720704
gene_id_44991	2	14	8	10	-0.383333333333	0.0629588431591
gene_id_86576	9	7	15	3	-0.325	0.134149054505
gene_id_90208	11	5	17	1	-0.440476190476	0.0782182222672
gene_id_90202	5	11	10	8	-0.245614035088	0.18539117538
gene_id_30446	6	10	11	7	-0.235294117647	0.302829060852
gene_id_17517	7	9	2	16	0.417777777778	0.0522803114572
gene_id_7776	10	6	12	6	-0.0454545454545	1.0
gene_id_16574	13	3	12	6	0.186666666667	0.447871372232
gene_id_9839	4	12	8	10	-0.212121212121	0.296648449969
gene_id_89925	11	5	12	6	0.0237154150198	1.0
gene_id_19954	10	6	10	8	0.0714285714286	0.738453353968
gene_id_33865	13	3	15	3	-0.0357142857143	1.0
gene_id_61581	6	10	14	4	-0.414285714286	0.0348761103319
gene_id_91006	7	9	5	13	0.174242424242	0.475397784978
gene_id_91551	8	8	9	9	0.0	1.0
gene_id_91009	7	9	5	13	0.174242424242	0.475397784978
gene_id_87922	9	7	11	7	-0.05	1.0
gene_id_87926	8	8	11	7	-0.112280701754	0.73028002128
gene_id_3615	3	13	4	14	-0.0529100529101	1.0
gene_id_16749	15	1	13	5	0.369047619048	0.18014966124
gene_id_20928	13	3	14	4	0.0529100529101	1.0
gene_id_20923	12	4	16	2	-0.238095238095	0.387197896653
gene_id_11240	1	15	5	13	-0.369047619048	0.18014966124
gene_id_11245	7	9	12	6	-0.231578947368	0.299817833019
gene_id_62713	1	15	5	13	-0.369047619048	0.18014966124
gene_id_62712	1	15	5	13	-0.369047619048	0.18014966124
gene_id_71686	1	15	10	8	-0.561264822134	0.00307749351131
gene_id_93153	9	7	3	15	0.431818181818	0.0299430929696
gene_id_93156	10	6	6	12	0.291666666667	0.167926053951
gene_id_62583	7	9	11	7	-0.173611111111	0.492106238901
gene_id_36154	13	3	13	5	0.125	0.693261873462
gene_id_6911	7	9	12	6	-0.231578947368	0.299817833019
gene_id_28801	8	8	6	12	0.171428571429	0.486714707163
gene_id_6913	8	8	8	10	0.0555555555556	1.0
gene_id_30214	3	13	3	15	0.0357142857143	1.0
gene_id_12535	12	4	15	3	-0.126984126984	0.681464253211
gene_id_91760	11	5	14	4	-0.115555555556	0.702699969663
gene_id_78887	8	8	6	12	0.171428571429	0.486714707163
gene_id_92417	3	13	3	15	0.0357142857143	1.0
gene_id_1030	8	8	7	11	0.112280701754	0.73028002128
gene_id_76572	5	11	11	7	-0.298611111111	0.100474550501
gene_id_61394	4	12	8	10	-0.212121212121	0.296648449969
gene_id_79132	4	12	8	10	-0.212121212121	0.296648449969
gene_id_24337	6	10	3	15	0.266666666667	0.249671352007
gene_id_34011	11	5	7	11	0.298611111111	0.100474550501
gene_id_9299	7	9	3	15	0.325	0.134149054505
gene_id_65054	13	3	15	3	-0.0357142857143	1.0
gene_id_89713	9	7	8	10	0.117647058824	0.731857331097
gene_id_89243	1	15	7	11	-0.451923076923	0.0425051403917
gene_id_32978	5	11	1	17	0.440476190476	0.0782182222672
gene_id_20321	10	6	10	8	0.0714285714286	0.738453353968
gene_id_38812	12	4	14	4	-0.0384615384615	1.0
gene_id_28662	6	10	1	17	0.486772486772	0.0348366872282
gene_id_7138	3	13	5	13	-0.125	0.693261873462
gene_id_31293	5	11	9	9	-0.192857142857	0.315074720704
gene_id_29850	7	9	13	5	-0.292857142857	0.162505843852
gene_id_13000	11	5	8	10	0.245614035088	0.18539117538
gene_id_13008	3	13	4	14	-0.0529100529101	1.0
gene_id_70651	3	13	4	14	-0.0529100529101	1.0
gene_id_62611	5	11	8	10	-0.139194139194	0.496522706389
gene_id_10297	6	10	12	6	-0.291666666667	0.167926053951
gene_id_5837	4	12	7	11	-0.158102766798	0.476751946607
gene_id_50989	9	7	14	4	-0.245059288538	0.274304783092
gene_id_92093	5	11	2	16	0.306878306878	0.214278491253
gene_id_90549	7	9	6	12	0.10989010989	0.725376021667
gene_id_7349	4	12	2	16	0.238095238095	0.387197896653
gene_id_30658	5	11	8	10	-0.139194139194	0.496522706389
gene_id_44144	13	3	15	3	-0.0357142857143	1.0
gene_id_67613	1	15	8	10	-0.488888888889	0.0189098998888
gene_id_17371	11	5	7	11	0.298611111111	0.100474550501
gene_id_205	6	10	7	11	-0.014652014652	1.0
gene_id_204	5	11	7	11	-0.0833333333333	0.728896841902
gene_id_60006	1	15	5	13	-0.369047619048	0.18014966124
gene_id_11542	3	13	8	10	-0.292490118577	0.151946607341
gene_id_44001	1	15	6	12	-0.412698412698	0.0900495500051
gene_id_16920	9	7	10	8	0.00701754385965	1.0
gene_id_77355	2	14	11	7	-0.512820512821	0.0052006254937
gene_id_71742	2	14	11	7	-0.512820512821	0.0052006254937
gene_id_16924	7	9	14	4	-0.358974358974	0.0763714916735
gene_id_20562	10	6	8	10	0.180555555556	0.326918883512
gene_id_91766	3	13	5	13	-0.125	0.693261873462
gene_id_91764	13	3	15	3	-0.0357142857143	1.0
gene_id_91762	9	7	6	12	0.231578947368	0.299817833019
gene_id_91763	11	5	7	11	0.298611111111	0.100474550501
gene_id_91761	10	6	11	7	0.014652014652	1.0
gene_id_92415	3	13	6	12	-0.186666666667	0.447871372232
gene_id_92416	3	13	5	13	-0.125	0.693261873462
gene_id_92413	5	11	10	8	-0.245614035088	0.18539117538
gene_id_62646	6	10	9	9	-0.126315789474	0.50960003869
gene_id_23836	10	6	18	0	-0.642857142857	0.00595432833868
gene_id_16908	2	14	4	14	-0.166666666667	0.660228536758
gene_id_39879	3	13	8	10	-0.292490118577	0.151946607341
gene_id_16172	8	8	14	4	-0.30303030303	0.151414615273
gene_id_2917	3	13	4	14	-0.0529100529101	1.0
gene_id_17373	9	7	2	16	0.513833992095	0.00919540229885
gene_id_30310	5	11	8	10	-0.139194139194	0.496522706389
gene_id_17370	8	8	1	17	0.568888888889	0.0055617352614
gene_id_17379	10	6	6	12	0.291666666667	0.167926053951
gene_id_17378	10	6	12	6	-0.0454545454545	1.0
gene_id_20137	12	4	10	8	0.212121212121	0.296648449969
gene_id_51831	7	9	14	4	-0.358974358974	0.0763714916735
gene_id_8352	12	4	14	4	-0.0384615384615	1.0
gene_id_3721	8	8	14	4	-0.30303030303	0.151414615273
gene_id_45714	1	15	6	12	-0.412698412698	0.0900495500051
gene_id_12507	2	14	7	11	-0.337777777778	0.125088482152
gene_id_3782	10	6	14	4	-0.183333333333	0.456931944585
gene_id_12057	2	14	8	10	-0.383333333333	0.0629588431591
gene_id_15030	2	14	4	14	-0.166666666667	0.660228536758
gene_id_12050	6	10	9	9	-0.126315789474	0.50960003869
gene_id_75448	1	15	6	12	-0.412698412698	0.0900495500051
gene_id_62553	9	7	14	4	-0.245059288538	0.274304783092
gene_id_88639	2	14	4	14	-0.166666666667	0.660228536758
gene_id_29811	5	11	9	9	-0.192857142857	0.315074720704
gene_id_29810	5	11	8	10	-0.139194139194	0.496522706389
gene_id_4183	2	14	6	12	-0.288461538462	0.232682778845
gene_id_11730	3	13	7	11	-0.241666666667	0.270057639802
gene_id_1935	6	10	3	15	0.266666666667	0.249671352007
gene_id_12279	11	5	15	3	-0.201923076923	0.428995179829
gene_id_12275	5	11	11	7	-0.298611111111	0.100474550501
gene_id_12274	5	11	11	7	-0.298611111111	0.100474550501
gene_id_12276	1	15	7	11	-0.451923076923	0.0425051403917
gene_id_7634	5	11	10	8	-0.245614035088	0.18539117538
gene_id_13496	11	5	11	7	0.0833333333333	0.728896841902
gene_id_13492	10	6	6	12	0.291666666667	0.167926053951
gene_id_13490	6	10	5	13	0.110671936759	0.716573971079
gene_id_11422	4	12	9	9	-0.263736263736	0.171727039706
gene_id_22606	6	10	6	12	0.0454545454545	1.0
gene_id_84191	6	10	4	14	0.183333333333	0.456931944585
gene_id_55595	4	12	7	11	-0.158102766798	0.476751946607
gene_id_59065	1	15	5	13	-0.369047619048	0.18014966124
gene_id_59066	5	11	11	7	-0.298611111111	0.100474550501
gene_id_16696	5	11	2	16	0.306878306878	0.214278491253
gene_id_87940	4	12	10	8	-0.314285714286	0.0920894391514
gene_id_9145	8	8	14	4	-0.30303030303	0.151414615273
gene_id_91683	10	6	12	6	-0.0454545454545	1.0
gene_id_15097	14	2	14	4	0.166666666667	0.660228536758
gene_id_71913	13	3	15	3	-0.0357142857143	1.0
gene_id_71910	10	6	12	6	-0.0454545454545	1.0
gene_id_71919	5	11	12	6	-0.352941176471	0.0844146687268
gene_id_88994	13	3	15	3	-0.0357142857143	1.0
gene_id_17522	6	10	2	16	0.365384615385	0.10998752823
gene_id_92886	3	13	3	15	0.0357142857143	1.0
gene_id_45608	1	15	10	8	-0.561264822134	0.00307749351131
gene_id_92089	5	11	1	17	0.440476190476	0.0782182222672
gene_id_92084	5	11	2	16	0.306878306878	0.214278491253
gene_id_16540	8	8	11	7	-0.112280701754	0.73028002128
gene_id_17146	9	7	9	9	0.0625	0.744475809633
gene_id_17147	9	7	10	8	0.00701754385965	1.0
gene_id_9218	5	11	8	10	-0.139194139194	0.496522706389
gene_id_62728	1	15	5	13	-0.369047619048	0.18014966124
gene_id_9215	12	4	13	5	0.0355555555556	1.0
gene_id_12047	9	7	14	4	-0.245059288538	0.274304783092
gene_id_12044	5	11	12	6	-0.352941176471	0.0844146687268
gene_id_12514	1	15	9	9	-0.525	0.00789766407119
gene_id_3420	8	8	11	7	-0.112280701754	0.73028002128
gene_id_93133	10	6	5	13	0.350877192982	0.082407183505
gene_id_93135	10	6	6	12	0.291666666667	0.167926053951
gene_id_93134	9	7	5	13	0.292857142857	0.162505843852
gene_id_41257	6	10	10	8	-0.180555555556	0.326918883512
gene_id_79111	11	5	12	6	0.0237154150198	1.0
gene_id_89737	8	8	9	9	0.0	1.0
gene_id_20308	9	7	11	7	-0.05	1.0
gene_id_89220	5	11	9	9	-0.192857142857	0.315074720704
gene_id_86907	5	11	8	10	-0.139194139194	0.496522706389
gene_id_89224	5	11	12	6	-0.352941176471	0.0844146687268
gene_id_89225	7	9	9	9	-0.0625	0.744475809633
gene_id_63100	11	5	14	4	-0.115555555556	0.702699969663
gene_id_19625	7	9	10	8	-0.117647058824	0.731857331097
gene_id_89724	13	3	10	8	0.292490118577	0.151946607341
gene_id_13027	6	10	10	8	-0.180555555556	0.326918883512
gene_id_13025	3	13	7	11	-0.241666666667	0.270057639802
gene_id_19505	11	5	9	9	0.192857142857	0.315074720704
gene_id_15457	4	12	9	9	-0.263736263736	0.171727039706
gene_id_5851	11	5	13	5	-0.0416666666667	1.0
gene_id_72267	2	14	6	12	-0.288461538462	0.232682778845
gene_id_8574	8	8	5	13	0.234432234432	0.290554722639
gene_id_59931	4	12	10	8	-0.314285714286	0.0920894391514
gene_id_16219	1	15	5	13	-0.369047619048	0.18014966124
gene_id_10148	2	14	4	14	-0.166666666667	0.660228536758
gene_id_29605	9	7	13	5	-0.174242424242	0.475397784978
gene_id_50409	15	1	13	5	0.369047619048	0.18014966124
gene_id_15398	8	8	9	9	0.0	1.0
gene_id_80283	10	6	7	11	0.235294117647	0.302829060852
gene_id_18888	6	10	9	9	-0.126315789474	0.50960003869
gene_id_45616	11	5	16	2	-0.306878306878	0.214278491253
gene_id_10763	4	12	11	7	-0.364912280702	0.0454385710371
gene_id_11090	5	11	11	7	-0.298611111111	0.100474550501
gene_id_11094	11	5	13	5	-0.0416666666667	1.0
gene_id_11097	11	5	11	7	0.0833333333333	0.728896841902
gene_id_11098	3	13	8	10	-0.292490118577	0.151946607341
gene_id_11099	7	9	8	10	-0.00701754385965	1.0
gene_id_12270	6	10	16	2	-0.560606060606	0.00334348954555
gene_id_19317	5	11	2	16	0.306878306878	0.214278491253
gene_id_19316	5	11	3	15	0.201923076923	0.428995179829
gene_id_19399	8	8	9	9	0.0	1.0
gene_id_91749	2	14	8	10	-0.383333333333	0.0629588431591
gene_id_16155	1	15	6	12	-0.412698412698	0.0900495500051
gene_id_16156	6	10	10	8	-0.180555555556	0.326918883512
gene_id_16157	7	9	16	2	-0.513833992095	0.00919540229885
gene_id_16151	2	14	10	8	-0.469696969697	0.0129193467782
gene_id_16158	1	15	5	13	-0.369047619048	0.18014966124
gene_id_5467	6	10	9	9	-0.126315789474	0.50960003869
gene_id_30904	5	11	5	13	0.0416666666667	1.0
gene_id_30468	8	8	13	5	-0.234432234432	0.290554722639
gene_id_17593	4	12	4	14	0.0384615384615	1.0
gene_id_46976	12	4	7	11	0.364912280702	0.0454385710371
gene_id_13254	3	13	9	9	-0.340909090909	0.079595686028
gene_id_19895	7	9	5	13	0.174242424242	0.475397784978
gene_id_19896	6	10	11	7	-0.235294117647	0.302829060852
gene_id_19897	6	10	9	9	-0.126315789474	0.50960003869
gene_id_9585	8	8	5	13	0.234432234432	0.290554722639
gene_id_88617	13	3	14	4	0.0529100529101	1.0
gene_id_29873	11	5	15	3	-0.201923076923	0.428995179829
gene_id_29872	11	5	17	1	-0.440476190476	0.0782182222672
gene_id_20542	9	7	11	7	-0.05	1.0
gene_id_9323	5	11	3	15	0.201923076923	0.428995179829
gene_id_26452	13	3	15	3	-0.0357142857143	1.0
gene_id_12700	8	8	12	6	-0.171428571429	0.486714707163
gene_id_12250	3	13	10	8	-0.388278388278	0.0386484177266
gene_id_37180	2	14	8	10	-0.383333333333	0.0629588431591
gene_id_13017	7	9	9	9	-0.0625	0.744475809633
gene_id_7512	3	13	3	15	0.0357142857143	1.0
gene_id_7511	8	8	10	8	-0.0555555555556	1.0
gene_id_24164	9	7	4	14	0.358974358974	0.0763714916735
gene_id_9565	3	13	6	12	-0.186666666667	0.447871372232
gene_id_20541	5	11	6	12	-0.0237154150198	1.0
gene_id_9118	8	8	9	9	0.0	1.0
gene_id_12138	3	13	5	13	-0.125	0.693261873462
gene_id_59269	11	5	15	3	-0.201923076923	0.428995179829
gene_id_20517	10	6	12	6	-0.0454545454545	1.0
gene_id_21101	6	10	4	14	0.183333333333	0.456931944585
gene_id_21103	6	10	4	14	0.183333333333	0.456931944585
gene_id_44593	1	15	7	11	-0.451923076923	0.0425051403917
gene_id_66717	13	3	15	3	-0.0357142857143	1.0
gene_id_66716	10	6	15	3	-0.266666666667	0.249671352007
gene_id_20471	8	8	7	11	0.112280701754	0.73028002128
gene_id_20478	5	11	4	14	0.115555555556	0.702699969663
gene_id_19704	11	5	11	7	0.0833333333333	0.728896841902
gene_id_11351	2	14	4	14	-0.166666666667	0.660228536758
gene_id_63495	1	15	9	9	-0.525	0.00789766407119
gene_id_32069	11	5	14	4	-0.115555555556	0.702699969663
gene_id_62013	6	10	8	10	-0.0714285714286	0.738453353968
gene_id_30934	5	11	9	9	-0.192857142857	0.315074720704
gene_id_30933	6	10	12	6	-0.291666666667	0.167926053951
gene_id_9285	4	12	5	13	-0.0355555555556	1.0
gene_id_6481	11	5	12	6	0.0237154150198	1.0
gene_id_11284	7	9	13	5	-0.292857142857	0.162505843852
gene_id_11280	11	5	16	2	-0.306878306878	0.214278491253
gene_id_16836	12	4	16	2	-0.238095238095	0.387197896653
gene_id_92348	10	6	11	7	0.014652014652	1.0
gene_id_6262	10	6	7	11	0.235294117647	0.302829060852
gene_id_12065	9	7	15	3	-0.325	0.134149054505
gene_id_12062	6	10	10	8	-0.180555555556	0.326918883512
gene_id_30399	10	6	9	9	0.126315789474	0.50960003869
gene_id_5686	3	13	3	15	0.0357142857143	1.0
gene_id_20188	10	6	15	3	-0.266666666667	0.249671352007
gene_id_68719	5	11	9	9	-0.192857142857	0.315074720704
gene_id_12200	4	12	9	9	-0.263736263736	0.171727039706
gene_id_16089	6	10	10	8	-0.180555555556	0.326918883512
gene_id_92602	9	7	5	13	0.292857142857	0.162505843852
gene_id_92603	6	10	0	18	0.642857142857	0.00595432833868
gene_id_30437	4	12	3	15	0.126984126984	0.681464253211
gene_id_29464	10	6	7	11	0.235294117647	0.302829060852
gene_id_52847	3	13	9	9	-0.340909090909	0.079595686028
gene_id_89200	10	6	13	5	-0.110671936759	0.716573971079
gene_id_86923	5	11	11	7	-0.298611111111	0.100474550501
gene_id_81937	3	13	5	13	-0.125	0.693261873462
gene_id_8141	5	11	3	15	0.201923076923	0.428995179829
gene_id_12930	11	5	14	4	-0.115555555556	0.702699969663
gene_id_11278	12	4	16	2	-0.238095238095	0.387197896653
gene_id_24855	8	8	11	7	-0.112280701754	0.73028002128
gene_id_8557	7	9	15	3	-0.431818181818	0.0299430929696
gene_id_8559	4	12	6	12	-0.1	0.714591970877
gene_id_35261	14	2	14	4	0.166666666667	0.660228536758
gene_id_11911	7	9	7	11	0.05	1.0
gene_id_11913	7	9	6	12	0.10989010989	0.725376021667
gene_id_41193	9	7	13	5	-0.174242424242	0.475397784978
gene_id_41197	6	10	4	14	0.183333333333	0.456931944585
gene_id_26915	3	13	3	15	0.0357142857143	1.0
gene_id_30210	8	8	10	8	-0.0555555555556	1.0
gene_id_11881	10	6	13	5	-0.110671936759	0.716573971079
gene_id_18421	10	6	17	1	-0.486772486772	0.0348366872282
gene_id_87946	4	12	5	13	-0.0355555555556	1.0
gene_id_2904	5	11	4	14	0.115555555556	0.702699969663
gene_id_11700	7	9	13	5	-0.292857142857	0.162505843852
gene_id_11877	12	4	14	4	-0.0384615384615	1.0
gene_id_11875	13	3	14	4	0.0529100529101	1.0
gene_id_20234	10	6	13	5	-0.110671936759	0.716573971079
gene_id_14574	3	13	5	13	-0.125	0.693261873462
gene_id_9791	9	7	9	9	0.0625	0.744475809633
gene_id_21048	12	4	9	9	0.263736263736	0.171727039706
gene_id_67920	9	7	16	2	-0.417777777778	0.0522803114572
gene_id_67927	4	12	9	9	-0.263736263736	0.171727039706
gene_id_19820	7	9	6	12	0.10989010989	0.725376021667
gene_id_91235	8	8	3	15	0.379446640316	0.0662958843159
gene_id_91230	10	6	6	12	0.291666666667	0.167926053951
gene_id_91720	11	5	15	3	-0.201923076923	0.428995179829
gene_id_91721	9	7	12	6	-0.10989010989	0.725376021667
gene_id_66527	9	7	12	6	-0.10989010989	0.725376021667
gene_id_91724	12	4	15	3	-0.126984126984	0.681464253211
gene_id_66525	5	11	11	7	-0.298611111111	0.100474550501
gene_id_42716	3	13	3	15	0.0357142857143	1.0
gene_id_14562	4	12	9	9	-0.263736263736	0.171727039706
gene_id_29164	1	15	6	12	-0.412698412698	0.0900495500051
gene_id_19117	9	7	4	14	0.358974358974	0.0763714916735
gene_id_19113	4	12	5	13	-0.0355555555556	1.0
gene_id_19723	7	9	12	6	-0.231578947368	0.299817833019
gene_id_29679	1	15	5	13	-0.369047619048	0.18014966124
gene_id_91072	9	7	6	12	0.231578947368	0.299817833019
gene_id_2950	7	9	11	7	-0.173611111111	0.492106238901
gene_id_2956	5	11	11	7	-0.298611111111	0.100474550501
gene_id_29588	5	11	8	10	-0.139194139194	0.496522706389
gene_id_29583	3	13	6	12	-0.186666666667	0.447871372232
gene_id_11275	5	11	9	9	-0.192857142857	0.315074720704
gene_id_37247	8	8	16	2	-0.466666666667	0.022914349277
gene_id_77797	8	8	11	7	-0.112280701754	0.73028002128
gene_id_62605	4	12	8	10	-0.212121212121	0.296648449969
gene_id_17268	4	12	4	14	0.0384615384615	1.0
gene_id_17265	4	12	7	11	-0.158102766798	0.476751946607
gene_id_17266	4	12	3	15	0.126984126984	0.681464253211
gene_id_32868	5	11	7	11	-0.0833333333333	0.728896841902
gene_id_14690	4	12	6	12	-0.1	0.714591970877
gene_id_93496	7	9	13	5	-0.292857142857	0.162505843852
gene_id_68292	5	11	2	16	0.306878306878	0.214278491253
gene_id_27968	4	12	7	11	-0.158102766798	0.476751946607
gene_id_26476	4	12	12	6	-0.416666666667	0.0204222167354
gene_id_12727	3	13	8	10	-0.292490118577	0.151946607341
gene_id_12724	3	13	8	10	-0.292490118577	0.151946607341
gene_id_12239	5	11	6	12	-0.0237154150198	1.0
gene_id_12729	2	14	9	9	-0.426877470356	0.0295884315907
gene_id_12728	2	14	4	14	-0.166666666667	0.660228536758
gene_id_7533	10	6	12	6	-0.0454545454545	1.0
gene_id_41563	13	3	15	3	-0.0357142857143	1.0
gene_id_31364	2	14	4	14	-0.166666666667	0.660228536758
gene_id_31366	3	13	5	13	-0.125	0.693261873462
gene_id_9548	11	5	16	2	-0.306878306878	0.214278491253
gene_id_89794	10	6	13	5	-0.110671936759	0.716573971079
gene_id_55551	2	14	9	9	-0.426877470356	0.0295884315907
gene_id_89790	7	9	13	5	-0.292857142857	0.162505843852
gene_id_89948	7	9	15	3	-0.431818181818	0.0299430929696
gene_id_89411	8	8	13	5	-0.234432234432	0.290554722639
gene_id_20539	5	11	6	12	-0.0237154150198	1.0
gene_id_80366	0	16	7	11	-0.592592592593	0.00804220970419
gene_id_14184	8	8	9	9	0.0	1.0
gene_id_86531	1	15	5	13	-0.369047619048	0.18014966124
gene_id_30921	12	4	8	10	0.314285714286	0.0920894391514
gene_id_19272	14	2	14	4	0.166666666667	0.660228536758
gene_id_51365	8	8	5	13	0.234432234432	0.290554722639
gene_id_20984	13	3	13	5	0.125	0.693261873462
gene_id_58915	8	8	13	5	-0.234432234432	0.290554722639
gene_id_4884	8	8	14	4	-0.30303030303	0.151414615273
gene_id_91393	13	3	13	5	0.125	0.693261873462
gene_id_91394	4	12	7	11	-0.158102766798	0.476751946607
gene_id_92843	10	6	11	7	0.014652014652	1.0
gene_id_16726	4	12	6	12	-0.1	0.714591970877
gene_id_11111	10	6	16	2	-0.365384615385	0.10998752823
gene_id_11119	5	11	14	4	-0.470175438596	0.0142313007719
gene_id_23	12	4	13	5	0.0355555555556	1.0
gene_id_62290	11	5	15	3	-0.201923076923	0.428995179829
gene_id_16581	7	9	12	6	-0.231578947368	0.299817833019
gene_id_16580	9	7	13	5	-0.174242424242	0.475397784978
gene_id_91201	6	10	1	17	0.486772486772	0.0348366872282
gene_id_17673	7	9	12	6	-0.231578947368	0.299817833019
gene_id_1896	12	4	10	8	0.212121212121	0.296648449969
gene_id_6200	6	10	4	14	0.183333333333	0.456931944585
gene_id_12006	2	14	10	8	-0.469696969697	0.0129193467782
gene_id_30915	8	8	13	5	-0.234432234432	0.290554722639
gene_id_30910	7	9	14	4	-0.358974358974	0.0763714916735
gene_id_92406	3	13	4	14	-0.0529100529101	1.0
gene_id_63817	4	12	5	13	-0.0355555555556	1.0
gene_id_92660	12	4	16	2	-0.238095238095	0.387197896653
gene_id_79152	2	14	7	11	-0.337777777778	0.125088482152
gene_id_34077	6	10	9	9	-0.126315789474	0.50960003869
gene_id_27603	8	8	11	7	-0.112280701754	0.73028002128
gene_id_17187	6	10	14	4	-0.414285714286	0.0348761103319
gene_id_29448	8	8	11	7	-0.112280701754	0.73028002128
gene_id_75619	5	11	2	16	0.306878306878	0.214278491253
gene_id_2846	5	11	3	15	0.201923076923	0.428995179829
gene_id_13606	13	3	15	3	-0.0357142857143	1.0
gene_id_47437	13	3	11	7	0.241666666667	0.270057639802
gene_id_13603	10	6	11	7	0.014652014652	1.0
gene_id_13600	5	11	4	14	0.115555555556	0.702699969663
gene_id_19918	11	5	15	3	-0.201923076923	0.428995179829
gene_id_78116	1	15	9	9	-0.525	0.00789766407119
gene_id_35301	4	12	9	9	-0.263736263736	0.171727039706
gene_id_37799	5	11	6	12	-0.0237154150198	1.0
gene_id_37792	9	7	17	1	-0.528846153846	0.0144605116796
gene_id_11670	6	10	6	12	0.0454545454545	1.0
gene_id_92088	6	10	2	16	0.365384615385	0.10998752823
gene_id_88132	6	10	15	3	-0.483516483516	0.0122422659638
gene_id_23619	12	4	11	7	0.158102766798	0.476751946607
gene_id_11932	3	13	4	14	-0.0529100529101	1.0
gene_id_1632	8	8	7	11	0.112280701754	0.73028002128
gene_id_10189	10	6	11	7	0.014652014652	1.0
gene_id_10188	12	4	12	6	0.1	0.714591970877
gene_id_69287	12	4	13	5	0.0355555555556	1.0
gene_id_6036	9	7	14	4	-0.245059288538	0.274304783092
gene_id_11858	10	6	17	1	-0.486772486772	0.0348366872282
gene_id_11856	4	12	12	6	-0.416666666667	0.0204222167354
gene_id_89478	8	8	8	10	0.0555555555556	1.0
gene_id_77665	3	13	7	11	-0.241666666667	0.270057639802
gene_id_17365	7	9	2	16	0.417777777778	0.0522803114572
gene_id_14400	5	11	5	13	0.0416666666667	1.0
gene_id_79712	6	10	8	10	-0.0714285714286	0.738453353968
gene_id_17369	9	7	5	13	0.292857142857	0.162505843852
gene_id_11968	3	13	3	15	0.0357142857143	1.0
gene_id_55760	8	8	14	4	-0.30303030303	0.151414615273
gene_id_87518	6	10	13	5	-0.350877192982	0.082407183505
gene_id_31096	4	12	11	7	-0.364912280702	0.0454385710371
gene_id_17148	9	7	9	9	0.0625	0.744475809633
gene_id_11960	2	14	9	9	-0.426877470356	0.0295884315907
gene_id_91224	5	11	1	17	0.440476190476	0.0782182222672
gene_id_92075	5	11	2	16	0.306878306878	0.214278491253
gene_id_15130	4	12	3	15	0.126984126984	0.681464253211
gene_id_18858	6	10	3	15	0.266666666667	0.249671352007
gene_id_11325	4	12	8	10	-0.212121212121	0.296648449969
gene_id_11321	4	12	6	12	-0.1	0.714591970877
gene_id_65974	1	15	6	12	-0.412698412698	0.0900495500051
gene_id_43110	9	7	14	4	-0.245059288538	0.274304783092
gene_id_27453	3	13	3	15	0.0357142857143	1.0
gene_id_19137	7	9	4	14	0.245059288538	0.274304783092
gene_id_19134	13	3	15	3	-0.0357142857143	1.0
gene_id_17867	8	8	15	3	-0.379446640316	0.0662958843159
gene_id_17865	7	9	13	5	-0.292857142857	0.162505843852
gene_id_6073	7	9	12	6	-0.231578947368	0.299817833019
gene_id_62191	3	13	6	12	-0.186666666667	0.447871372232
gene_id_5522	12	4	15	3	-0.126984126984	0.681464253211
gene_id_16233	3	13	3	15	0.0357142857143	1.0
gene_id_30806	5	11	5	13	0.0416666666667	1.0
gene_id_15008	5	11	5	13	0.0416666666667	1.0
gene_id_91876	12	4	15	3	-0.126984126984	0.681464253211
gene_id_78147	4	12	10	8	-0.314285714286	0.0920894391514
gene_id_11035	7	9	12	6	-0.231578947368	0.299817833019
gene_id_48528	5	11	9	9	-0.192857142857	0.315074720704
gene_id_12042	3	13	10	8	-0.388278388278	0.0386484177266
gene_id_15020	6	10	4	14	0.183333333333	0.456931944585
gene_id_9425	12	4	8	10	0.314285714286	0.0920894391514
gene_id_12748	3	13	9	9	-0.340909090909	0.079595686028
gene_id_9421	5	11	2	16	0.306878306878	0.214278491253
gene_id_9420	13	3	15	3	-0.0357142857143	1.0
gene_id_12745	6	10	8	10	-0.0714285714286	0.738453353968
gene_id_12211	4	12	9	9	-0.263736263736	0.171727039706
gene_id_19255	3	13	8	10	-0.292490118577	0.151946607341
gene_id_31302	3	13	10	8	-0.388278388278	0.0386484177266
gene_id_20089	9	7	6	12	0.231578947368	0.299817833019
gene_id_31301	5	11	13	5	-0.409722222222	0.0374030148068
gene_id_88308	6	10	4	14	0.183333333333	0.456931944585
gene_id_89439	5	11	3	15	0.201923076923	0.428995179829
gene_id_55574	7	9	9	9	-0.0625	0.744475809633
gene_id_22779	4	12	2	16	0.238095238095	0.387197896653
gene_id_22778	4	12	2	16	0.238095238095	0.387197896653
gene_id_89436	5	11	2	16	0.306878306878	0.214278491253
gene_id_64752	2	14	6	12	-0.288461538462	0.232682778845
gene_id_20557	9	7	3	15	0.431818181818	0.0299430929696
gene_id_20558	4	12	4	14	0.0384615384615	1.0
gene_id_13530	4	12	5	13	-0.0355555555556	1.0
gene_id_61509	3	13	9	9	-0.340909090909	0.079595686028
gene_id_13162	4	12	2	16	0.238095238095	0.387197896653
gene_id_6137	10	6	13	5	-0.110671936759	0.716573971079
gene_id_20438	10	6	13	5	-0.110671936759	0.716573971079
gene_id_91091	5	11	7	11	-0.0833333333333	0.728896841902
gene_id_12306	4	12	8	10	-0.212121212121	0.296648449969
gene_id_8694	8	8	6	12	0.171428571429	0.486714707163
gene_id_9708	10	6	11	7	0.014652014652	1.0
gene_id_19880	4	12	5	13	-0.0355555555556	1.0
gene_id_92621	14	2	14	4	0.166666666667	0.660228536758
gene_id_92278	13	3	12	6	0.186666666667	0.447871372232
gene_id_92861	5	11	4	14	0.115555555556	0.702699969663
gene_id_11132	11	5	17	1	-0.440476190476	0.0782182222672
gene_id_11135	2	14	5	13	-0.232804232804	0.405399939327
gene_id_90648	10	6	13	5	-0.110671936759	0.716573971079
gene_id_75456	4	12	5	13	-0.0355555555556	1.0
gene_id_30278	5	11	9	9	-0.192857142857	0.315074720704
gene_id_6445	13	3	13	5	0.125	0.693261873462
gene_id_16876	4	12	4	14	0.0384615384615	1.0
gene_id_5534	6	10	4	14	0.183333333333	0.456931944585
gene_id_16091	7	9	12	6	-0.231578947368	0.299817833019
gene_id_63331	10	6	8	10	0.180555555556	0.326918883512
gene_id_92391	12	4	11	7	0.158102766798	0.476751946607
gene_id_92394	3	13	6	12	-0.186666666667	0.447871372232
gene_id_12029	8	8	13	5	-0.234432234432	0.290554722639
gene_id_92399	3	13	3	15	0.0357142857143	1.0
gene_id_74123	6	10	8	10	-0.0714285714286	0.738453353968
gene_id_63834	5	11	9	9	-0.192857142857	0.315074720704
gene_id_92132	11	5	11	7	0.0833333333333	0.728896841902
gene_id_63838	9	7	13	5	-0.174242424242	0.475397784978
gene_id_16309	9	7	16	2	-0.417777777778	0.0522803114572
gene_id_16306	10	6	13	5	-0.110671936759	0.716573971079
gene_id_5530	6	10	4	14	0.183333333333	0.456931944585
gene_id_29139	3	13	9	9	-0.340909090909	0.079595686028
gene_id_31435	4	12	7	11	-0.158102766798	0.476751946607
gene_id_29420	8	8	14	4	-0.30303030303	0.151414615273
gene_id_27031	9	7	14	4	-0.245059288538	0.274304783092
gene_id_17650	2	14	4	14	-0.166666666667	0.660228536758
gene_id_43172	3	13	5	13	-0.125	0.693261873462
gene_id_12686	7	9	14	4	-0.358974358974	0.0763714916735
gene_id_31433	3	13	8	10	-0.292490118577	0.151946607341
gene_id_12688	3	13	9	9	-0.340909090909	0.079595686028
gene_id_35646	10	6	8	10	0.180555555556	0.326918883512
gene_id_24313	11	5	15	3	-0.201923076923	0.428995179829
gene_id_23023	11	5	12	6	0.0237154150198	1.0
gene_id_12976	14	2	13	5	0.232804232804	0.405399939327
gene_id_12974	7	9	8	10	-0.00701754385965	1.0
gene_id_13089	4	12	9	9	-0.263736263736	0.171727039706
gene_id_13080	10	6	11	7	0.014652014652	1.0
gene_id_28559	3	13	3	15	0.0357142857143	1.0
gene_id_20307	14	2	14	4	0.166666666667	0.660228536758
gene_id_25604	3	13	5	13	-0.125	0.693261873462
gene_id_88448	4	12	4	14	0.0384615384615	1.0
gene_id_89783	9	7	11	7	-0.05	1.0
gene_id_60023	7	9	8	10	-0.00701754385965	1.0
gene_id_30302	6	10	9	9	-0.126315789474	0.50960003869
gene_id_30307	14	2	14	4	0.166666666667	0.660228536758
gene_id_385	9	7	6	12	0.231578947368	0.299817833019
gene_id_14352	9	7	8	10	0.117647058824	0.731857331097
gene_id_14689	7	9	10	8	-0.117647058824	0.731857331097
gene_id_12381	2	14	4	14	-0.166666666667	0.660228536758
gene_id_16653	4	12	10	8	-0.314285714286	0.0920894391514
gene_id_90091	10	6	12	6	-0.0454545454545	1.0
gene_id_13003	4	12	2	16	0.238095238095	0.387197896653
gene_id_10774	8	8	13	5	-0.234432234432	0.290554722639
gene_id_55207	5	11	3	15	0.201923076923	0.428995179829
gene_id_5804	4	12	5	13	-0.0355555555556	1.0
gene_id_10770	8	8	10	8	-0.0555555555556	1.0
gene_id_59414	3	13	9	9	-0.340909090909	0.079595686028
gene_id_61759	7	9	8	10	-0.00701754385965	1.0
gene_id_32234	10	6	14	4	-0.183333333333	0.456931944585
gene_id_12261	6	10	8	10	-0.0714285714286	0.738453353968
gene_id_39050	5	11	8	10	-0.139194139194	0.496522706389
gene_id_33017	8	8	10	8	-0.0555555555556	1.0
gene_id_19337	7	9	10	8	-0.117647058824	0.731857331097
gene_id_47258	10	6	9	9	0.126315789474	0.50960003869
gene_id_19484	11	5	16	2	-0.306878306878	0.214278491253
gene_id_91272	11	5	12	6	0.0237154150198	1.0
gene_id_15487	2	14	6	12	-0.288461538462	0.232682778845
gene_id_10309	6	10	8	10	-0.0714285714286	0.738453353968
gene_id_8481	10	6	13	5	-0.110671936759	0.716573971079
gene_id_7503	13	3	12	6	0.186666666667	0.447871372232
gene_id_11302	1	15	7	11	-0.451923076923	0.0425051403917
gene_id_16463	12	4	6	12	0.416666666667	0.0204222167354
gene_id_11309	4	12	4	14	0.0384615384615	1.0
gene_id_29632	12	4	16	2	-0.238095238095	0.387197896653
gene_id_29639	8	8	11	7	-0.112280701754	0.73028002128
gene_id_29638	8	8	10	8	-0.0555555555556	1.0
gene_id_6056	7	9	9	9	-0.0625	0.744475809633
gene_id_30893	5	11	6	12	-0.0237154150198	1.0
gene_id_30897	3	13	7	11	-0.241666666667	0.270057639802
gene_id_29525	6	10	13	5	-0.350877192982	0.082407183505
gene_id_10372	2	14	7	11	-0.337777777778	0.125088482152
gene_id_83387	1	15	8	10	-0.488888888889	0.0189098998888
gene_id_69838	0	16	8	10	-0.615384615385	0.00311893389169
gene_id_175	13	3	14	4	0.0529100529101	1.0
gene_id_23391	10	6	11	7	0.014652014652	1.0
gene_id_29099	5	11	13	5	-0.409722222222	0.0374030148068
gene_id_30091	2	14	11	7	-0.512820512821	0.0052006254937
gene_id_30090	1	15	6	12	-0.412698412698	0.0900495500051
gene_id_30092	3	13	12	6	-0.484210526316	0.0070296230184
gene_id_87528	3	13	3	15	0.0357142857143	1.0
gene_id_86046	2	14	11	7	-0.512820512821	0.0052006254937
gene_id_82015	9	7	15	3	-0.325	0.134149054505
gene_id_29891	6	10	5	13	0.110671936759	0.716573971079
gene_id_29894	9	7	13	5	-0.174242424242	0.475397784978
gene_id_9219	4	12	6	12	-0.1	0.714591970877
gene_id_9449	13	3	15	3	-0.0357142857143	1.0
gene_id_89188	10	6	15	3	-0.266666666667	0.249671352007
gene_id_9509	13	3	15	3	-0.0357142857143	1.0
gene_id_10949	11	5	16	2	-0.306878306878	0.214278491253
gene_id_10946	2	14	8	10	-0.383333333333	0.0629588431591
gene_id_10940	1	15	7	11	-0.451923076923	0.0425051403917
gene_id_28767	13	3	12	6	0.186666666667	0.447871372232
gene_id_28768	6	10	8	10	-0.0714285714286	0.738453353968
gene_id_20570	11	5	16	2	-0.306878306878	0.214278491253
gene_id_34321	6	10	1	17	0.486772486772	0.0348366872282
gene_id_88926	9	7	16	2	-0.417777777778	0.0522803114572
gene_id_13145	13	3	15	3	-0.0357142857143	1.0
gene_id_12605	5	11	1	17	0.440476190476	0.0782182222672
gene_id_13148	5	11	1	17	0.440476190476	0.0782182222672
gene_id_90407	3	13	3	15	0.0357142857143	1.0
gene_id_30532	9	7	15	3	-0.325	0.134149054505
gene_id_50738	14	2	13	5	0.232804232804	0.405399939327
gene_id_12754	3	13	7	11	-0.241666666667	0.270057639802
gene_id_30539	2	14	5	13	-0.232804232804	0.405399939327
gene_id_80325	10	6	16	2	-0.365384615385	0.10998752823
gene_id_32557	9	7	6	12	0.231578947368	0.299817833019
gene_id_88914	8	8	14	4	-0.30303030303	0.151414615273
gene_id_88913	6	10	15	3	-0.483516483516	0.0122422659638
gene_id_88912	7	9	15	3	-0.431818181818	0.0299430929696
gene_id_88911	9	7	16	2	-0.417777777778	0.0522803114572
gene_id_92805	4	12	6	12	-0.1	0.714591970877
gene_id_44753	5	11	10	8	-0.245614035088	0.18539117538
gene_id_90665	13	3	15	3	-0.0357142857143	1.0
gene_id_89546	3	13	3	15	0.0357142857143	1.0
gene_id_71883	6	10	8	10	-0.0714285714286	0.738453353968
gene_id_64094	12	4	16	2	-0.238095238095	0.387197896653
gene_id_34529	13	3	15	3	-0.0357142857143	1.0
gene_id_16092	5	11	9	9	-0.192857142857	0.315074720704
gene_id_30954	4	12	6	12	-0.1	0.714591970877
gene_id_30955	4	12	6	12	-0.1	0.714591970877
gene_id_92114	12	4	12	6	0.1	0.714591970877
gene_id_92117	10	6	13	5	-0.110671936759	0.716573971079
gene_id_92111	10	6	17	1	-0.486772486772	0.0348366872282
gene_id_16321	14	2	12	6	0.288461538462	0.232682778845
gene_id_16327	6	10	13	5	-0.350877192982	0.082407183505
gene_id_29407	1	15	11	7	-0.598484848485	0.00110912285793
gene_id_20380	10	6	10	8	0.0714285714286	0.738453353968
gene_id_20381	9	7	14	4	-0.245059288538	0.274304783092
gene_id_20384	11	5	16	2	-0.306878306878	0.214278491253
gene_id_89140	8	8	11	7	-0.112280701754	0.73028002128
gene_id_29546	8	8	18	0	-0.692307692308	0.000708848611747
gene_id_75504	1	15	8	10	-0.488888888889	0.0189098998888
gene_id_22953	11	5	11	7	0.0833333333333	0.728896841902
gene_id_85187	3	13	6	12	-0.186666666667	0.447871372232
gene_id_91564	14	2	8	10	0.469696969697	0.0129193467782
gene_id_82971	6	10	8	10	-0.0714285714286	0.738453353968
gene_id_25947	7	9	6	12	0.10989010989	0.725376021667
gene_id_30327	14	2	11	7	0.337777777778	0.125088482152
gene_id_67360	4	12	11	7	-0.364912280702	0.0454385710371
gene_id_14336	5	11	6	12	-0.0237154150198	1.0
gene_id_14337	7	9	8	10	-0.00701754385965	1.0
gene_id_64894	3	13	10	8	-0.388278388278	0.0386484177266
gene_id_48733	3	13	10	8	-0.388278388278	0.0386484177266
gene_id_7638	3	13	3	15	0.0357142857143	1.0
gene_id_7639	3	13	4	14	-0.0529100529101	1.0
gene_id_12601	4	12	8	10	-0.212121212121	0.296648449969
gene_id_89846	8	8	15	3	-0.379446640316	0.0662958843159
gene_id_89843	3	13	3	15	0.0357142857143	1.0
gene_id_89840	9	7	10	8	0.00701754385965	1.0
gene_id_89841	9	7	10	8	0.00701754385965	1.0
gene_id_64496	4	12	13	5	-0.470588235294	0.0149191803234
gene_id_8973	8	8	14	4	-0.30303030303	0.151414615273
gene_id_10144	9	7	8	10	0.117647058824	0.731857331097
gene_id_64278	9	7	15	3	-0.325	0.134149054505
gene_id_64279	6	10	10	8	-0.180555555556	0.326918883512
gene_id_16667	11	5	14	4	-0.115555555556	0.702699969663
gene_id_2996	3	13	5	13	-0.125	0.693261873462
gene_id_14800	5	11	2	16	0.306878306878	0.214278491253
gene_id_19315	4	12	3	15	0.126984126984	0.681464253211
gene_id_19319	5	11	3	15	0.201923076923	0.428995179829
gene_id_26752	5	11	11	7	-0.298611111111	0.100474550501
gene_id_10494	4	12	5	13	-0.0355555555556	1.0
gene_id_40408	11	5	15	3	-0.201923076923	0.428995179829
gene_id_5940	11	5	10	8	0.139194139194	0.496522706389
gene_id_11364	3	13	4	14	-0.0529100529101	1.0
gene_id_19174	7	9	13	5	-0.292857142857	0.162505843852
gene_id_19171	7	9	8	10	-0.00701754385965	1.0
gene_id_19170	13	3	15	3	-0.0357142857143	1.0
gene_id_62153	6	10	11	7	-0.235294117647	0.302829060852
gene_id_89294	10	6	15	3	-0.266666666667	0.249671352007
gene_id_7249	11	5	9	9	0.192857142857	0.315074720704
gene_id_266	10	6	11	7	0.014652014652	1.0
gene_id_262	10	6	6	12	0.291666666667	0.167926053951
gene_id_17759	11	5	14	4	-0.115555555556	0.702699969663
gene_id_17751	5	11	8	10	-0.139194139194	0.496522706389
gene_id_30406	7	9	11	7	-0.173611111111	0.492106238901
gene_id_81442	3	13	6	12	-0.186666666667	0.447871372232
gene_id_26726	4	12	3	15	0.126984126984	0.681464253211
gene_id_18941	14	2	12	6	0.288461538462	0.232682778845
gene_id_44985	7	9	13	5	-0.292857142857	0.162505843852
gene_id_11908	3	13	4	14	-0.0529100529101	1.0
gene_id_9463	5	11	9	9	-0.192857142857	0.315074720704
gene_id_69911	4	12	5	13	-0.0355555555556	1.0
gene_id_79277	5	11	10	8	-0.245614035088	0.18539117538
gene_id_26826	3	13	9	9	-0.340909090909	0.079595686028
gene_id_11388	11	5	15	3	-0.201923076923	0.428995179829
gene_id_89613	5	11	3	15	0.201923076923	0.428995179829
gene_id_89612	4	12	4	14	0.0384615384615	1.0
gene_id_89610	4	12	9	9	-0.263736263736	0.171727039706
gene_id_89614	3	13	4	14	-0.0529100529101	1.0
gene_id_10960	6	10	4	14	0.183333333333	0.456931944585
gene_id_49063	4	12	11	7	-0.364912280702	0.0454385710371
gene_id_83235	8	8	13	5	-0.234432234432	0.290554722639
gene_id_22738	5	11	4	14	0.115555555556	0.702699969663
gene_id_20596	14	2	14	4	0.166666666667	0.660228536758
gene_id_20598	4	12	2	16	0.238095238095	0.387197896653
gene_id_83233	1	15	9	9	-0.525	0.00789766407119
gene_id_29576	1	15	6	12	-0.412698412698	0.0900495500051
gene_id_68903	10	6	11	7	0.014652014652	1.0
gene_id_87472	8	8	12	6	-0.171428571429	0.486714707163
gene_id_18784	9	7	11	7	-0.05	1.0
gene_id_18781	7	9	14	4	-0.358974358974	0.0763714916735
gene_id_23025	7	9	3	15	0.325	0.134149054505
gene_id_23021	12	4	12	6	0.1	0.714591970877
gene_id_3749	2	14	9	9	-0.426877470356	0.0295884315907
gene_id_30515	6	10	11	7	-0.235294117647	0.302829060852
gene_id_80871	3	13	8	10	-0.292490118577	0.151946607341
gene_id_55079	0	16	9	9	-0.64	0.00114506314205
gene_id_5536	6	10	4	14	0.183333333333	0.456931944585
gene_id_87610	11	5	16	2	-0.306878306878	0.214278491253
gene_id_10776	4	12	10	8	-0.314285714286	0.0920894391514
gene_id_45577	7	9	11	7	-0.173611111111	0.492106238901
gene_id_10775	5	11	12	6	-0.352941176471	0.0844146687268
gene_id_10771	6	10	12	6	-0.291666666667	0.167926053951
gene_id_92820	6	10	2	16	0.365384615385	0.10998752823
gene_id_4739	3	13	3	15	0.0357142857143	1.0
gene_id_11176	10	6	13	5	-0.110671936759	0.716573971079
gene_id_11175	10	6	12	6	-0.0454545454545	1.0
gene_id_11174	7	9	13	5	-0.292857142857	0.162505843852
gene_id_90682	13	3	15	3	-0.0357142857143	1.0
gene_id_13289	4	12	10	8	-0.314285714286	0.0920894391514
gene_id_69941	5	11	10	8	-0.245614035088	0.18539117538
gene_id_11179	3	13	3	15	0.0357142857143	1.0
gene_id_9924	11	5	11	7	0.0833333333333	0.728896841902
gene_id_9925	10	6	6	12	0.291666666667	0.167926053951
gene_id_90359	3	13	7	11	-0.241666666667	0.270057639802
gene_id_31649	3	13	6	12	-0.186666666667	0.447871372232
gene_id_91487	6	10	2	16	0.365384615385	0.10998752823
gene_id_69158	6	10	12	6	-0.291666666667	0.167926053951
gene_id_33733	13	3	12	6	0.186666666667	0.447871372232
gene_id_31434	4	12	5	13	-0.0355555555556	1.0
gene_id_22290	8	8	7	11	0.112280701754	0.73028002128
gene_id_16770	7	9	12	6	-0.231578947368	0.299817833019
gene_id_17430	5	11	11	7	-0.298611111111	0.100474550501
gene_id_17431	6	10	10	8	-0.180555555556	0.326918883512
gene_id_17432	3	13	10	8	-0.388278388278	0.0386484177266
gene_id_17437	8	8	16	2	-0.466666666667	0.022914349277
gene_id_14568	9	7	6	12	0.231578947368	0.299817833019
gene_id_5178	9	7	15	3	-0.325	0.134149054505
gene_id_64335	6	10	10	8	-0.180555555556	0.326918883512
gene_id_75784	1	15	6	12	-0.412698412698	0.0900495500051
gene_id_68523	0	16	7	11	-0.592592592593	0.00804220970419
gene_id_50669	8	8	15	3	-0.379446640316	0.0662958843159
gene_id_29312	7	9	7	11	0.05	1.0
gene_id_33	9	7	7	11	0.173611111111	0.492106238901
gene_id_68352	3	13	10	8	-0.388278388278	0.0386484177266
gene_id_93222	4	12	2	16	0.238095238095	0.387197896653
gene_id_89286	6	10	10	8	-0.180555555556	0.326918883512
gene_id_6961	9	7	10	8	0.00701754385965	1.0
gene_id_64806	6	10	2	16	0.365384615385	0.10998752823
gene_id_29315	10	6	14	4	-0.183333333333	0.456931944585
gene_id_41116	3	13	6	12	-0.186666666667	0.447871372232
gene_id_14641	13	3	15	3	-0.0357142857143	1.0
gene_id_12422	7	9	13	5	-0.292857142857	0.162505843852
gene_id_7386	12	4	16	2	-0.238095238095	0.387197896653
gene_id_7387	8	8	3	15	0.379446640316	0.0662958843159
gene_id_91460	2	14	4	14	-0.166666666667	0.660228536758
gene_id_11279	11	5	16	2	-0.306878306878	0.214278491253
gene_id_89093	6	10	5	13	0.110671936759	0.716573971079
gene_id_30794	4	12	5	13	-0.0355555555556	1.0
gene_id_68471	8	8	10	8	-0.0555555555556	1.0
gene_id_30795	4	12	5	13	-0.0355555555556	1.0
gene_id_31078	5	11	6	12	-0.0237154150198	1.0
gene_id_31079	13	3	12	6	0.186666666667	0.447871372232
gene_id_15990	7	9	4	14	0.245059288538	0.274304783092
gene_id_10161	10	6	17	1	-0.486772486772	0.0348366872282
gene_id_15992	6	10	7	11	-0.014652014652	1.0
gene_id_11690	8	8	6	12	0.171428571429	0.486714707163
gene_id_11691	5	11	3	15	0.201923076923	0.428995179829
gene_id_80483	6	10	11	7	-0.235294117647	0.302829060852
gene_id_11698	6	10	9	9	-0.126315789474	0.50960003869
gene_id_11629	6	10	14	4	-0.414285714286	0.0348761103319
gene_id_15198	12	4	12	6	0.1	0.714591970877
gene_id_20620	8	8	12	6	-0.171428571429	0.486714707163
gene_id_20625	12	4	16	2	-0.238095238095	0.387197896653
gene_id_15195	8	8	12	6	-0.171428571429	0.486714707163
gene_id_8586	2	14	5	13	-0.232804232804	0.405399939327
gene_id_10205	7	9	10	8	-0.117647058824	0.731857331097
gene_id_87288	4	12	6	12	-0.1	0.714591970877
gene_id_7009	4	12	4	14	0.0384615384615	1.0
gene_id_30706	8	8	15	3	-0.379446640316	0.0662958843159
gene_id_16643	7	9	13	5	-0.292857142857	0.162505843852
gene_id_30857	8	8	13	5	-0.234432234432	0.290554722639
gene_id_13114	13	3	14	4	0.0529100529101	1.0
gene_id_91817	12	4	14	4	-0.0384615384615	1.0
gene_id_87136	8	8	11	7	-0.112280701754	0.73028002128
gene_id_2844	4	12	2	16	0.238095238095	0.387197896653
gene_id_15010	6	10	5	13	0.110671936759	0.716573971079
gene_id_15011	6	10	8	10	-0.0714285714286	0.738453353968
gene_id_62687	5	11	9	9	-0.192857142857	0.315074720704
gene_id_62681	2	14	4	14	-0.166666666667	0.660228536758
gene_id_24831	8	8	4	14	0.30303030303	0.151414615273
gene_id_421	8	8	11	7	-0.112280701754	0.73028002128
gene_id_11437	9	7	14	4	-0.245059288538	0.274304783092
gene_id_82475	1	15	5	13	-0.369047619048	0.18014966124
gene_id_17771	3	13	7	11	-0.241666666667	0.270057639802
gene_id_82505	12	4	15	3	-0.126984126984	0.681464253211
gene_id_2264	4	12	7	11	-0.158102766798	0.476751946607
gene_id_2265	4	12	9	9	-0.263736263736	0.171727039706
gene_id_3177	4	12	3	15	0.126984126984	0.681464253211
gene_id_9487	3	13	4	14	-0.0529100529101	1.0
gene_id_69745	6	10	11	7	-0.235294117647	0.302829060852
gene_id_9488	3	13	4	14	-0.0529100529101	1.0
gene_id_84652	14	2	13	5	0.232804232804	0.405399939327
gene_id_68166	9	7	12	6	-0.10989010989	0.725376021667
gene_id_68167	10	6	15	3	-0.266666666667	0.249671352007
gene_id_31650	3	13	7	11	-0.241666666667	0.270057639802
gene_id_11482	2	14	4	14	-0.166666666667	0.660228536758
gene_id_89670	10	6	16	2	-0.365384615385	0.10998752823
gene_id_89672	8	8	14	4	-0.30303030303	0.151414615273
gene_id_29233	4	12	8	10	-0.212121212121	0.296648449969
gene_id_29230	1	15	10	8	-0.561264822134	0.00307749351131
gene_id_71694	3	13	13	5	-0.534722222222	0.00256542511273
gene_id_89495	11	5	14	4	-0.115555555556	0.702699969663
gene_id_89494	11	5	13	5	-0.0416666666667	1.0
gene_id_89497	10	6	15	3	-0.266666666667	0.249671352007
gene_id_62734	2	14	5	13	-0.232804232804	0.405399939327
gene_id_12853	10	6	15	3	-0.266666666667	0.249671352007
gene_id_75860	0	16	7	11	-0.592592592593	0.00804220970419
gene_id_34361	9	7	12	6	-0.10989010989	0.725376021667
gene_id_31653	3	13	3	15	0.0357142857143	1.0
gene_id_19078	5	11	2	16	0.306878306878	0.214278491253
gene_id_8633	11	5	15	3	-0.201923076923	0.428995179829
gene_id_8631	12	4	13	5	0.0355555555556	1.0
gene_id_54393	7	9	10	8	-0.117647058824	0.731857331097
gene_id_30281	2	14	4	14	-0.166666666667	0.660228536758
gene_id_30287	6	10	13	5	-0.350877192982	0.082407183505
gene_id_37947	9	7	13	5	-0.174242424242	0.475397784978
gene_id_76226	2	14	9	9	-0.426877470356	0.0295884315907
gene_id_12382	5	11	6	12	-0.0237154150198	1.0
gene_id_12385	5	11	11	7	-0.298611111111	0.100474550501
gene_id_79101	10	6	10	8	0.0714285714286	0.738453353968
gene_id_12387	12	4	16	2	-0.238095238095	0.387197896653
gene_id_10754	2	14	6	12	-0.288461538462	0.232682778845
gene_id_10757	6	10	12	6	-0.291666666667	0.167926053951
gene_id_15502	9	7	7	11	0.173611111111	0.492106238901
gene_id_45558	1	15	10	8	-0.561264822134	0.00307749351131
gene_id_91280	11	5	12	6	0.0237154150198	1.0
gene_id_7178	13	3	15	3	-0.0357142857143	1.0
gene_id_34471	6	10	7	11	-0.014652014652	1.0
gene_id_9905	7	9	14	4	-0.358974358974	0.0763714916735
gene_id_6175	13	3	13	5	0.125	0.693261873462
gene_id_79010	1	15	7	11	-0.451923076923	0.0425051403917
gene_id_4992	8	8	13	5	-0.234432234432	0.290554722639
gene_id_31620	5	11	11	7	-0.298611111111	0.100474550501
gene_id_91317	3	13	4	14	-0.0529100529101	1.0
gene_id_14466	12	4	9	9	0.263736263736	0.171727039706
gene_id_91319	10	6	12	6	-0.0454545454545	1.0
gene_id_29475	11	5	11	7	0.0833333333333	0.728896841902
gene_id_55072	1	15	7	11	-0.451923076923	0.0425051403917
gene_id_43225	5	11	12	6	-0.352941176471	0.0844146687268
gene_id_43226	1	15	7	11	-0.451923076923	0.0425051403917
gene_id_43220	2	14	6	12	-0.288461538462	0.232682778845
gene_id_17901	9	7	14	4	-0.245059288538	0.274304783092
gene_id_34413	6	10	3	15	0.266666666667	0.249671352007
gene_id_20813	13	3	14	4	0.0529100529101	1.0
gene_id_20819	9	7	6	12	0.231578947368	0.299817833019
gene_id_45978	4	12	5	13	-0.0355555555556	1.0
gene_id_16367	4	12	3	15	0.126984126984	0.681464253211
gene_id_16364	3	13	9	9	-0.340909090909	0.079595686028
gene_id_26842	3	13	6	12	-0.186666666667	0.447871372232
gene_id_62744	5	11	8	10	-0.139194139194	0.496522706389
gene_id_62745	5	11	7	11	-0.0833333333333	0.728896841902
gene_id_31294	4	12	8	10	-0.212121212121	0.296648449969
gene_id_69179	8	8	12	6	-0.171428571429	0.486714707163
gene_id_6283	5	11	3	15	0.201923076923	0.428995179829
gene_id_88349	8	8	5	13	0.234432234432	0.290554722639
gene_id_90320	12	4	12	6	0.1	0.714591970877
gene_id_26670	6	10	8	10	-0.0714285714286	0.738453353968
gene_id_16054	10	6	16	2	-0.365384615385	0.10998752823
gene_id_62563	5	11	12	6	-0.352941176471	0.0844146687268
gene_id_86778	10	6	6	12	0.291666666667	0.167926053951
gene_id_66432	2	14	9	9	-0.426877470356	0.0295884315907
gene_id_9340	11	5	17	1	-0.440476190476	0.0782182222672
gene_id_12190	8	8	13	5	-0.234432234432	0.290554722639
gene_id_92008	7	9	8	10	-0.00701754385965	1.0
gene_id_45366	1	15	11	7	-0.598484848485	0.00110912285793
gene_id_13861	6	10	7	11	-0.014652014652	1.0
gene_id_4469	6	10	12	6	-0.291666666667	0.167926053951
gene_id_12998	8	8	6	12	0.171428571429	0.486714707163
gene_id_12994	7	9	11	7	-0.173611111111	0.492106238901
gene_id_12997	8	8	6	12	0.171428571429	0.486714707163
gene_id_72010	5	11	12	6	-0.352941176471	0.0844146687268
gene_id_92086	5	11	1	17	0.440476190476	0.0782182222672
gene_id_89801	6	10	3	15	0.266666666667	0.249671352007
gene_id_64456	1	15	6	12	-0.412698412698	0.0900495500051
gene_id_11695	5	11	11	7	-0.298611111111	0.100474550501
gene_id_64182	4	12	10	8	-0.314285714286	0.0920894391514
gene_id_81448	2	14	8	10	-0.383333333333	0.0629588431591
gene_id_21027	3	13	5	13	-0.125	0.693261873462
gene_id_29737	2	14	5	13	-0.232804232804	0.405399939327
gene_id_10744	6	10	11	7	-0.235294117647	0.302829060852
gene_id_12251	4	12	6	12	-0.1	0.714591970877
gene_id_55213	10	6	12	6	-0.0454545454545	1.0
gene_id_25857	8	8	4	14	0.30303030303	0.151414615273
gene_id_64983	5	11	13	5	-0.409722222222	0.0374030148068
gene_id_64235	8	8	10	8	-0.0555555555556	1.0
gene_id_14844	14	2	14	4	0.166666666667	0.660228536758
gene_id_23131	3	13	6	12	-0.186666666667	0.447871372232
gene_id_1709	5	11	8	10	-0.139194139194	0.496522706389
gene_id_62110	7	9	13	5	-0.292857142857	0.162505843852
gene_id_16998	10	6	14	4	-0.183333333333	0.456931944585
gene_id_16628	5	11	6	12	-0.0237154150198	1.0
gene_id_30724	5	11	9	9	-0.192857142857	0.315074720704
gene_id_87158	6	10	5	13	0.110671936759	0.716573971079
gene_id_449	6	10	10	8	-0.180555555556	0.326918883512
gene_id_448	6	10	8	10	-0.0714285714286	0.738453353968
gene_id_447	4	12	5	13	-0.0355555555556	1.0
gene_id_446	6	10	10	8	-0.180555555556	0.326918883512
gene_id_4302	4	12	12	6	-0.416666666667	0.0204222167354
gene_id_27893	4	12	2	16	0.238095238095	0.387197896653
gene_id_10991	4	12	2	16	0.238095238095	0.387197896653
gene_id_17716	2	14	6	12	-0.288461538462	0.232682778845
gene_id_18908	10	6	6	12	0.291666666667	0.167926053951
gene_id_6615	8	8	10	8	-0.0555555555556	1.0
gene_id_71109	8	8	14	4	-0.30303030303	0.151414615273
gene_id_6618	6	10	6	12	0.0454545454545	1.0
gene_id_33382	7	9	6	12	0.10989010989	0.725376021667
gene_id_74084	1	15	6	12	-0.412698412698	0.0900495500051
gene_id_13034	6	10	9	9	-0.126315789474	0.50960003869
gene_id_69727	11	5	16	2	-0.306878306878	0.214278491253
gene_id_29734	4	12	4	14	0.0384615384615	1.0
gene_id_6536	11	5	14	4	-0.115555555556	0.702699969663
gene_id_89125	13	3	14	4	0.0529100529101	1.0
gene_id_16902	14	2	12	6	0.288461538462	0.232682778845
gene_id_31384	7	9	10	8	-0.117647058824	0.731857331097
gene_id_68456	2	14	9	9	-0.426877470356	0.0295884315907
gene_id_10926	12	4	12	6	0.1	0.714591970877
gene_id_10921	8	8	11	7	-0.112280701754	0.73028002128
gene_id_16496	6	10	2	16	0.365384615385	0.10998752823
gene_id_45584	12	4	13	5	0.0355555555556	1.0
gene_id_17520	7	9	2	16	0.417777777778	0.0522803114572
gene_id_13471	10	6	3	15	0.483516483516	0.0122422659638
gene_id_30128	8	8	16	2	-0.466666666667	0.022914349277
gene_id_35440	13	3	14	4	0.0529100529101	1.0
gene_id_78065	9	7	5	13	0.292857142857	0.162505843852
gene_id_8612	4	12	3	15	0.126984126984	0.681464253211
gene_id_88291	3	13	12	6	-0.484210526316	0.0070296230184
gene_id_50570	5	11	11	7	-0.298611111111	0.100474550501
gene_id_34926	9	7	10	8	0.00701754385965	1.0
gene_id_18742	10	6	16	2	-0.365384615385	0.10998752823
gene_id_54925	3	13	7	11	-0.241666666667	0.270057639802
gene_id_14121	13	3	14	4	0.0529100529101	1.0
gene_id_41325	8	8	15	3	-0.379446640316	0.0662958843159
gene_id_28396	5	11	9	9	-0.192857142857	0.315074720704
gene_id_10732	3	13	6	12	-0.186666666667	0.447871372232
gene_id_45533	5	11	15	3	-0.535714285714	0.00446902648383
gene_id_10730	4	12	11	7	-0.364912280702	0.0454385710371
gene_id_10731	10	6	14	4	-0.183333333333	0.456931944585
gene_id_10734	4	12	3	15	0.126984126984	0.681464253211
gene_id_10735	4	12	3	15	0.126984126984	0.681464253211
gene_id_10738	4	12	8	10	-0.212121212121	0.296648449969
gene_id_16644	6	10	12	6	-0.291666666667	0.167926053951
gene_id_7194	7	9	1	17	0.528846153846	0.0144605116796
gene_id_328	11	5	13	5	-0.0416666666667	1.0
gene_id_9963	11	5	12	6	0.0237154150198	1.0
gene_id_87433	8	8	15	3	-0.379446640316	0.0662958843159
gene_id_12637	4	12	3	15	0.126984126984	0.681464253211
gene_id_30150	6	10	10	8	-0.180555555556	0.326918883512
gene_id_84860	14	2	14	4	0.166666666667	0.660228536758
gene_id_91379	6	10	6	12	0.0454545454545	1.0
gene_id_30741	3	13	13	5	-0.534722222222	0.00256542511273
gene_id_11832	6	10	2	16	0.365384615385	0.10998752823
gene_id_91372	2	14	4	14	-0.166666666667	0.660228536758
gene_id_34540	9	7	5	13	0.292857142857	0.162505843852
gene_id_54989	7	9	12	6	-0.231578947368	0.299817833019
gene_id_11067	3	13	8	10	-0.292490118577	0.151946607341
gene_id_11060	3	13	7	11	-0.241666666667	0.270057639802
gene_id_11063	7	9	12	6	-0.231578947368	0.299817833019
gene_id_61348	4	12	10	8	-0.314285714286	0.0920894391514
gene_id_47002	10	6	5	13	0.350877192982	0.082407183505
gene_id_91197	10	6	10	8	0.0714285714286	0.738453353968
gene_id_83345	2	14	4	14	-0.166666666667	0.660228536758
gene_id_17966	12	4	14	4	-0.0384615384615	1.0
gene_id_71354	7	9	15	3	-0.431818181818	0.0299430929696
gene_id_2982	6	10	8	10	-0.0714285714286	0.738453353968
gene_id_33728	4	12	2	16	0.238095238095	0.387197896653
gene_id_57833	7	9	9	9	-0.0625	0.744475809633
gene_id_3694	15	1	7	11	0.598484848485	0.00110912285793
gene_id_3695	14	2	7	11	0.512820512821	0.0052006254937
gene_id_3690	15	1	6	12	0.637362637363	0.000365213287784
gene_id_3691	15	1	8	10	0.561264822134	0.00307749351131
gene_id_3693	14	2	9	9	0.426877470356	0.0295884315907
gene_id_92315	14	2	13	5	0.232804232804	0.405399939327
gene_id_93047	12	4	15	3	-0.126984126984	0.681464253211
gene_id_75218	9	7	8	10	0.117647058824	0.731857331097
gene_id_75210	6	10	9	9	-0.126315789474	0.50960003869
gene_id_30490	5	11	12	6	-0.352941176471	0.0844146687268
gene_id_48372	5	11	8	10	-0.139194139194	0.496522706389
gene_id_48371	7	9	11	7	-0.173611111111	0.492106238901
gene_id_22926	10	6	14	4	-0.183333333333	0.456931944585
gene_id_6808	12	4	16	2	-0.238095238095	0.387197896653
gene_id_12608	4	12	3	15	0.126984126984	0.681464253211
gene_id_89335	10	6	14	4	-0.183333333333	0.456931944585
gene_id_4402	8	8	17	1	-0.568888888889	0.0055617352614
gene_id_4409	3	13	6	12	-0.186666666667	0.447871372232
gene_id_14605	11	5	14	4	-0.115555555556	0.702699969663
gene_id_66295	4	12	8	10	-0.212121212121	0.296648449969
gene_id_91149	9	7	15	3	-0.325	0.134149054505
gene_id_64577	5	11	9	9	-0.192857142857	0.315074720704
gene_id_11430	3	13	5	13	-0.125	0.693261873462
gene_id_9171	8	8	8	10	0.0555555555556	1.0
gene_id_89357	12	4	15	3	-0.126984126984	0.681464253211
gene_id_89827	4	12	3	15	0.126984126984	0.681464253211
gene_id_20271	11	5	10	8	0.139194139194	0.496522706389
gene_id_72293	9	7	3	15	0.431818181818	0.0299430929696
gene_id_64437	3	13	12	6	-0.484210526316	0.0070296230184
gene_id_64435	6	10	9	9	-0.126315789474	0.50960003869
gene_id_88197	2	14	4	14	-0.166666666667	0.660228536758
gene_id_88195	8	8	11	7	-0.112280701754	0.73028002128
gene_id_19867	6	10	2	16	0.365384615385	0.10998752823
gene_id_50321	3	13	8	10	-0.292490118577	0.151946607341
gene_id_64255	4	12	5	13	-0.0355555555556	1.0
gene_id_31030	4	12	6	12	-0.1	0.714591970877
gene_id_31038	5	11	6	12	-0.0237154150198	1.0
gene_id_7699	11	5	15	3	-0.201923076923	0.428995179829
gene_id_89649	7	9	1	17	0.528846153846	0.0144605116796
gene_id_18355	4	12	5	13	-0.0355555555556	1.0
gene_id_19405	8	8	14	4	-0.30303030303	0.151414615273
gene_id_9170	7	9	10	8	-0.117647058824	0.731857331097
gene_id_80506	1	15	6	12	-0.412698412698	0.0900495500051
gene_id_30213	3	13	3	15	0.0357142857143	1.0
gene_id_12104	4	12	3	15	0.126984126984	0.681464253211
gene_id_89234	4	12	7	11	-0.158102766798	0.476751946607
gene_id_26330	7	9	12	6	-0.231578947368	0.299817833019
gene_id_36560	10	6	7	11	0.235294117647	0.302829060852
gene_id_92527	5	11	2	16	0.306878306878	0.214278491253
gene_id_5941	8	8	12	6	-0.171428571429	0.486714707163
gene_id_11380	3	13	9	9	-0.340909090909	0.079595686028
gene_id_271	2	14	4	14	-0.166666666667	0.660228536758
gene_id_11477	3	13	3	15	0.0357142857143	1.0
gene_id_11478	3	13	3	15	0.0357142857143	1.0
gene_id_18921	13	3	12	6	0.186666666667	0.447871372232
gene_id_30810	2	14	4	14	-0.166666666667	0.660228536758
gene_id_34730	13	3	11	7	0.241666666667	0.270057639802
gene_id_27527	4	12	10	8	-0.314285714286	0.0920894391514
gene_id_77843	4	12	5	13	-0.0355555555556	1.0
gene_id_71619	9	7	9	9	0.0625	0.744475809633
gene_id_20061	11	5	12	6	0.0237154150198	1.0
gene_id_83331	1	15	9	9	-0.525	0.00789766407119
gene_id_21025	3	13	6	12	-0.186666666667	0.447871372232
gene_id_12811	3	13	6	12	-0.186666666667	0.447871372232
gene_id_12810	6	10	9	9	-0.126315789474	0.50960003869
gene_id_30107	9	7	14	4	-0.245059288538	0.274304783092
gene_id_88509	14	2	14	4	0.166666666667	0.660228536758
gene_id_88502	10	6	17	1	-0.486772486772	0.0348366872282
gene_id_48140	11	5	13	5	-0.0416666666667	1.0
gene_id_59868	11	5	15	3	-0.201923076923	0.428995179829
gene_id_18723	6	10	6	12	0.0454545454545	1.0
gene_id_89091	4	12	4	14	0.0384615384615	1.0
gene_id_14416	6	10	6	12	0.0454545454545	1.0
gene_id_78558	6	10	15	3	-0.483516483516	0.0122422659638
gene_id_88544	5	11	1	17	0.440476190476	0.0782182222672
gene_id_92148	8	8	5	13	0.234432234432	0.290554722639
gene_id_73153	6	10	8	10	-0.0714285714286	0.738453353968
gene_id_88545	5	11	1	17	0.440476190476	0.0782182222672
gene_id_82986	1	15	7	11	-0.451923076923	0.0425051403917
gene_id_31199	7	9	12	6	-0.231578947368	0.299817833019
gene_id_9942	7	9	5	13	0.174242424242	0.475397784978
gene_id_9943	7	9	3	15	0.325	0.134149054505
gene_id_89438	5	11	3	15	0.201923076923	0.428995179829
gene_id_62011	9	7	13	5	-0.174242424242	0.475397784978
gene_id_60873	9	7	12	6	-0.10989010989	0.725376021667
gene_id_19092	10	6	5	13	0.350877192982	0.082407183505
gene_id_19097	4	12	2	16	0.238095238095	0.387197896653
gene_id_63475	6	10	13	5	-0.350877192982	0.082407183505
gene_id_91422	8	8	10	8	-0.0555555555556	1.0
gene_id_89094	7	9	4	14	0.245059288538	0.274304783092
gene_id_10711	10	6	15	3	-0.266666666667	0.249671352007
gene_id_89673	8	8	15	3	-0.379446640316	0.0662958843159
gene_id_57889	9	7	14	4	-0.245059288538	0.274304783092
gene_id_16017	11	5	12	6	0.0237154150198	1.0
gene_id_19676	11	5	10	8	0.139194139194	0.496522706389
gene_id_19677	12	4	16	2	-0.238095238095	0.387197896653
gene_id_17940	5	11	5	13	0.0416666666667	1.0
gene_id_20859	11	5	11	7	0.0833333333333	0.728896841902
gene_id_20857	11	5	17	1	-0.440476190476	0.0782182222672
gene_id_29482	4	12	9	9	-0.263736263736	0.171727039706
gene_id_29483	3	13	8	10	-0.292490118577	0.151946607341
gene_id_29485	8	8	14	4	-0.30303030303	0.151414615273
gene_id_83086	6	10	14	4	-0.414285714286	0.0348761103319
gene_id_29489	1	15	5	13	-0.369047619048	0.18014966124
gene_id_92333	13	3	14	4	0.0529100529101	1.0
gene_id_88137	7	9	13	5	-0.292857142857	0.162505843852
gene_id_2842	2	14	5	13	-0.232804232804	0.405399939327
gene_id_64550	3	13	3	15	0.0357142857143	1.0
gene_id_15242	3	13	6	12	-0.186666666667	0.447871372232
gene_id_12189	5	11	10	8	-0.245614035088	0.18539117538
gene_id_12664	9	7	15	3	-0.325	0.134149054505
gene_id_91375	6	10	1	17	0.486772486772	0.0348366872282
gene_id_26825	3	13	10	8	-0.388278388278	0.0386484177266
gene_id_26824	3	13	10	8	-0.388278388278	0.0386484177266
gene_id_75492	4	12	10	8	-0.314285714286	0.0920894391514
gene_id_89592	10	6	6	12	0.291666666667	0.167926053951
gene_id_72058	12	4	12	6	0.1	0.714591970877
gene_id_85105	12	4	15	3	-0.126984126984	0.681464253211
gene_id_89496	7	9	13	5	-0.292857142857	0.162505843852
gene_id_9779	11	5	16	2	-0.306878306878	0.214278491253
gene_id_51310	2	14	6	12	-0.288461538462	0.232682778845
gene_id_61932	9	7	13	5	-0.174242424242	0.475397784978
gene_id_64141	3	13	4	14	-0.0529100529101	1.0
gene_id_13534	4	12	6	12	-0.1	0.714591970877
gene_id_13531	7	9	9	9	-0.0625	0.744475809633
gene_id_13533	7	9	9	9	-0.0625	0.744475809633
gene_id_13532	7	9	9	9	-0.0625	0.744475809633
gene_id_13829	5	11	6	12	-0.0237154150198	1.0
gene_id_41285	7	9	10	8	-0.117647058824	0.731857331097
gene_id_27083	4	12	11	7	-0.364912280702	0.0454385710371
gene_id_14088	5	11	3	15	0.201923076923	0.428995179829
gene_id_27085	10	6	14	4	-0.183333333333	0.456931944585
gene_id_16835	4	12	3	15	0.126984126984	0.681464253211
gene_id_11980	5	11	5	13	0.0416666666667	1.0
gene_id_29111	11	5	15	3	-0.201923076923	0.428995179829
gene_id_14037	3	13	4	14	-0.0529100529101	1.0
gene_id_23567	14	2	12	6	0.288461538462	0.232682778845
gene_id_11678	6	10	13	5	-0.350877192982	0.082407183505
gene_id_11675	10	6	14	4	-0.183333333333	0.456931944585
gene_id_16956	5	11	11	7	-0.298611111111	0.100474550501
gene_id_11677	9	7	9	9	0.0625	0.744475809633
gene_id_90123	4	12	10	8	-0.314285714286	0.0920894391514
gene_id_16951	12	4	11	7	0.158102766798	0.476751946607
gene_id_19463	13	3	15	3	-0.0357142857143	1.0
gene_id_15029	5	11	2	16	0.306878306878	0.214278491253
gene_id_83252	2	14	9	9	-0.426877470356	0.0295884315907
gene_id_15025	7	9	3	15	0.325	0.134149054505
gene_id_12064	7	9	11	7	-0.173611111111	0.492106238901
gene_id_69891	7	9	11	7	-0.173611111111	0.492106238901
gene_id_16482	8	8	10	8	-0.0555555555556	1.0
gene_id_16483	5	11	3	15	0.201923076923	0.428995179829
gene_id_11455	10	6	15	3	-0.266666666667	0.249671352007
gene_id_59840	1	15	8	10	-0.488888888889	0.0189098998888
gene_id_12063	1	15	6	12	-0.412698412698	0.0900495500051
gene_id_74040	12	4	14	4	-0.0384615384615	1.0
gene_id_74049	9	7	9	9	0.0625	0.744475809633
gene_id_63139	8	8	12	6	-0.171428571429	0.486714707163
gene_id_30839	10	6	11	7	0.014652014652	1.0
gene_id_92079	5	11	2	16	0.306878306878	0.214278491253
gene_id_92076	5	11	3	15	0.201923076923	0.428995179829
gene_id_16228	3	13	5	13	-0.125	0.693261873462
gene_id_29072	5	11	9	9	-0.192857142857	0.315074720704
gene_id_29076	4	12	9	9	-0.263736263736	0.171727039706
gene_id_93087	10	6	8	10	0.180555555556	0.326918883512
gene_id_43104	4	12	4	14	0.0384615384615	1.0
gene_id_8227	9	7	7	11	0.173611111111	0.492106238901
gene_id_5652	12	4	8	10	0.314285714286	0.0920894391514
gene_id_29291	4	12	13	5	-0.470588235294	0.0149191803234
gene_id_68056	8	8	14	4	-0.30303030303	0.151414615273
gene_id_30163	11	5	13	5	-0.0416666666667	1.0
gene_id_10032	4	12	2	16	0.238095238095	0.387197896653
gene_id_16648	4	12	6	12	-0.1	0.714591970877
gene_id_29921	3	13	5	13	-0.125	0.693261873462
gene_id_44810	5	11	15	3	-0.535714285714	0.00446902648383
gene_id_14097	8	8	6	12	0.171428571429	0.486714707163
gene_id_12344	3	13	9	9	-0.340909090909	0.079595686028
gene_id_12342	4	12	3	15	0.126984126984	0.681464253211
gene_id_92252	10	6	14	4	-0.183333333333	0.456931944585
gene_id_30592	6	10	11	7	-0.235294117647	0.302829060852
gene_id_90356	9	7	11	7	-0.05	1.0
gene_id_89789	6	10	5	13	0.110671936759	0.716573971079
gene_id_89785	10	6	12	6	-0.0454545454545	1.0
gene_id_89784	10	6	14	4	-0.183333333333	0.456931944585
gene_id_89787	6	10	5	13	0.110671936759	0.716573971079
gene_id_89786	7	9	13	5	-0.292857142857	0.162505843852
gene_id_89782	10	6	13	5	-0.110671936759	0.716573971079
gene_id_30026	3	13	4	14	-0.0529100529101	1.0
gene_id_61897	5	11	7	11	-0.0833333333333	0.728896841902
gene_id_50881	5	11	7	11	-0.0833333333333	0.728896841902
gene_id_8563	11	5	17	1	-0.440476190476	0.0782182222672
gene_id_66091	9	7	15	3	-0.325	0.134149054505
gene_id_31176	6	10	13	5	-0.350877192982	0.082407183505
gene_id_37479	3	13	9	9	-0.340909090909	0.079595686028
gene_id_50889	5	11	7	11	-0.0833333333333	0.728896841902
gene_id_10088	10	6	10	8	0.0714285714286	0.738453353968
gene_id_88569	8	8	14	4	-0.30303030303	0.151414615273
gene_id_10086	7	9	3	15	0.325	0.134149054505
gene_id_80560	9	7	13	5	-0.174242424242	0.475397784978
gene_id_91403	8	8	8	10	0.0555555555556	1.0
gene_id_57904	6	10	9	9	-0.126315789474	0.50960003869
gene_id_15561	5	11	7	11	-0.0833333333333	0.728896841902
gene_id_15562	3	13	8	10	-0.292490118577	0.151946607341
gene_id_5880	12	4	12	6	0.1	0.714591970877
gene_id_16030	7	9	13	5	-0.292857142857	0.162505843852
gene_id_11025	4	12	7	11	-0.158102766798	0.476751946607
gene_id_16035	10	6	12	6	-0.0454545454545	1.0
gene_id_11028	4	12	7	11	-0.158102766798	0.476751946607
gene_id_19612	7	9	10	8	-0.117647058824	0.731857331097
gene_id_19611	7	9	8	10	-0.00701754385965	1.0
gene_id_19616	7	9	11	7	-0.173611111111	0.492106238901
gene_id_19614	8	8	10	8	-0.0555555555556	1.0
gene_id_19615	7	9	6	12	0.10989010989	0.725376021667
gene_id_3304	2	14	9	9	-0.426877470356	0.0295884315907
gene_id_88859	9	7	15	3	-0.325	0.134149054505
gene_id_62720	10	6	13	5	-0.110671936759	0.716573971079
gene_id_729	11	5	13	5	-0.0416666666667	1.0
gene_id_17075	8	8	13	5	-0.234432234432	0.290554722639
gene_id_64222	2	14	5	13	-0.232804232804	0.405399939327
gene_id_9324	9	7	9	9	0.0625	0.744475809633
gene_id_9321	9	7	5	13	0.292857142857	0.162505843852
gene_id_12641	6	10	9	9	-0.126315789474	0.50960003869
gene_id_26981	9	7	10	8	0.00701754385965	1.0
gene_id_93009	9	7	5	13	0.292857142857	0.162505843852
gene_id_93008	9	7	5	13	0.292857142857	0.162505843852
gene_id_93001	11	5	12	6	0.0237154150198	1.0
gene_id_93002	14	2	13	5	0.232804232804	0.405399939327
gene_id_74255	10	6	11	7	0.014652014652	1.0
gene_id_93006	9	7	10	8	0.00701754385965	1.0
gene_id_89572	11	5	16	2	-0.306878306878	0.214278491253
gene_id_92713	13	3	14	4	0.0529100529101	1.0
gene_id_57765	4	12	5	13	-0.0355555555556	1.0
gene_id_21599	10	6	9	9	0.126315789474	0.50960003869
gene_id_68934	10	6	12	6	-0.0454545454545	1.0
gene_id_89313	10	6	14	4	-0.183333333333	0.456931944585
gene_id_20237	12	4	14	4	-0.0384615384615	1.0
gene_id_21049	11	5	7	11	0.298611111111	0.100474550501
gene_id_21045	11	5	7	11	0.298611111111	0.100474550501
gene_id_19821	5	11	1	17	0.440476190476	0.0782182222672
gene_id_12712	3	13	6	12	-0.186666666667	0.447871372232
gene_id_55780	9	7	14	4	-0.245059288538	0.274304783092
gene_id_22587	10	6	15	3	-0.266666666667	0.249671352007
gene_id_18850	5	11	4	14	0.115555555556	0.702699969663
gene_id_13779	4	12	4	14	0.0384615384615	1.0
gene_id_84251	12	4	11	7	0.158102766798	0.476751946607
gene_id_23768	6	10	11	7	-0.235294117647	0.302829060852
gene_id_87204	7	9	10	8	-0.117647058824	0.731857331097
gene_id_10699	5	11	8	10	-0.139194139194	0.496522706389
gene_id_26801	5	11	4	14	0.115555555556	0.702699969663
gene_id_30785	6	10	13	5	-0.350877192982	0.082407183505
gene_id_30786	7	9	12	6	-0.231578947368	0.299817833019
gene_id_4339	3	13	5	13	-0.125	0.693261873462
gene_id_1995	5	11	5	13	0.0416666666667	1.0
gene_id_15009	7	9	7	11	0.05	1.0
gene_id_15007	3	13	7	11	-0.241666666667	0.270057639802
gene_id_1997	5	11	7	11	-0.0833333333333	0.728896841902
gene_id_59725	4	12	3	15	0.126984126984	0.681464253211
gene_id_59722	6	10	10	8	-0.180555555556	0.326918883512
gene_id_91092	9	7	7	11	0.173611111111	0.492106238901
gene_id_91096	11	5	10	8	0.139194139194	0.496522706389
gene_id_9153	11	5	6	12	0.352941176471	0.0844146687268
gene_id_9159	10	6	8	10	0.180555555556	0.326918883512
gene_id_33324	14	2	14	4	0.166666666667	0.660228536758
gene_id_12169	5	11	9	9	-0.192857142857	0.315074720704
gene_id_91891	9	7	14	4	-0.245059288538	0.274304783092
gene_id_31430	3	13	10	8	-0.388278388278	0.0386484177266
gene_id_31431	10	6	13	5	-0.110671936759	0.716573971079
gene_id_91897	13	3	14	4	0.0529100529101	1.0
gene_id_17519	7	9	2	16	0.417777777778	0.0522803114572
gene_id_62570	3	13	10	8	-0.388278388278	0.0386484177266
gene_id_74390	8	8	11	7	-0.112280701754	0.73028002128
gene_id_29053	2	14	5	13	-0.232804232804	0.405399939327
gene_id_88110	3	13	5	13	-0.125	0.693261873462
gene_id_43095	4	12	5	13	-0.0355555555556	1.0
gene_id_12638	2	14	4	14	-0.166666666667	0.660228536758
gene_id_11454	9	7	13	5	-0.174242424242	0.475397784978
gene_id_10980	4	12	3	15	0.126984126984	0.681464253211
gene_id_76733	3	13	3	15	0.0357142857143	1.0
gene_id_19960	5	11	10	8	-0.245614035088	0.18539117538
gene_id_30143	3	13	7	11	-0.241666666667	0.270057639802
gene_id_69123	2	14	5	13	-0.232804232804	0.405399939327
gene_id_74220	3	13	9	9	-0.340909090909	0.079595686028
gene_id_82322	9	7	13	5	-0.174242424242	0.475397784978
gene_id_82492	11	5	10	8	0.139194139194	0.496522706389
gene_id_28238	9	7	14	4	-0.245059288538	0.274304783092
gene_id_86669	8	8	15	3	-0.379446640316	0.0662958843159
gene_id_88232	7	9	14	4	-0.358974358974	0.0763714916735
gene_id_13984	4	12	10	8	-0.314285714286	0.0920894391514
gene_id_30209	3	13	5	13	-0.125	0.693261873462
gene_id_77911	5	11	7	11	-0.0833333333333	0.728896841902
gene_id_77910	8	8	11	7	-0.112280701754	0.73028002128
gene_id_12363	2	14	8	10	-0.383333333333	0.0629588431591
gene_id_18271	10	6	9	9	0.126315789474	0.50960003869
gene_id_9638	13	3	14	4	0.0529100529101	1.0
gene_id_61873	3	13	6	12	-0.186666666667	0.447871372232
gene_id_30344	4	12	9	9	-0.263736263736	0.171727039706
gene_id_91556	4	12	5	13	-0.0355555555556	1.0
gene_id_11919	11	5	14	4	-0.115555555556	0.702699969663
gene_id_9984	13	3	13	5	0.125	0.693261873462
gene_id_90152	8	8	12	6	-0.171428571429	0.486714707163
gene_id_81143	1	15	11	7	-0.598484848485	0.00110912285793
gene_id_80548	2	14	8	10	-0.383333333333	0.0629588431591
gene_id_19054	12	4	9	9	0.263736263736	0.171727039706
gene_id_19055	12	4	14	4	-0.0384615384615	1.0
gene_id_19056	11	5	11	7	0.0833333333333	0.728896841902
gene_id_19053	8	8	4	14	0.30303030303	0.151414615273
gene_id_19583	11	5	13	5	-0.0416666666667	1.0
gene_id_19581	11	5	15	3	-0.201923076923	0.428995179829
gene_id_91463	2	14	4	14	-0.166666666667	0.660228536758
gene_id_40034	2	14	11	7	-0.512820512821	0.0052006254937
gene_id_8585	10	6	11	7	0.014652014652	1.0
gene_id_8587	6	10	1	17	0.486772486772	0.0348366872282
gene_id_13902	2	14	5	13	-0.232804232804	0.405399939327
gene_id_10209	7	9	6	12	0.10989010989	0.725376021667
gene_id_8588	6	10	3	15	0.266666666667	0.249671352007
gene_id_10832	11	5	13	5	-0.0416666666667	1.0
gene_id_20298	10	6	16	2	-0.365384615385	0.10998752823
gene_id_20893	11	5	8	10	0.245614035088	0.18539117538
gene_id_71841	7	9	10	8	-0.117647058824	0.731857331097
gene_id_3367	11	5	12	6	0.0237154150198	1.0
gene_id_67826	2	14	10	8	-0.469696969697	0.0129193467782
gene_id_32273	6	10	9	9	-0.126315789474	0.50960003869
gene_id_62748	5	11	8	10	-0.139194139194	0.496522706389
gene_id_62749	4	12	8	10	-0.212121212121	0.296648449969
gene_id_88843	7	9	15	3	-0.431818181818	0.0299430929696
gene_id_62740	13	3	15	3	-0.0357142857143	1.0
gene_id_32629	8	8	13	5	-0.234432234432	0.290554722639
gene_id_11554	10	6	15	3	-0.266666666667	0.249671352007
gene_id_11004	6	10	9	9	-0.126315789474	0.50960003869
gene_id_11003	8	8	13	5	-0.234432234432	0.290554722639
gene_id_17898	10	6	10	8	0.0714285714286	0.738453353968
gene_id_70604	1	15	6	12	-0.412698412698	0.0900495500051
gene_id_27723	4	12	8	10	-0.212121212121	0.296648449969
gene_id_51993	2	14	11	7	-0.512820512821	0.0052006254937
gene_id_1982	13	3	15	3	-0.0357142857143	1.0
gene_id_17098	8	8	9	9	0.0	1.0
gene_id_12118	8	8	14	4	-0.30303030303	0.151414615273
gene_id_92484	9	7	6	12	0.231578947368	0.299817833019
gene_id_92482	15	1	13	5	0.369047619048	0.18014966124
gene_id_34659	8	8	13	5	-0.234432234432	0.290554722639
gene_id_68623	7	9	11	7	-0.173611111111	0.492106238901
gene_id_93021	3	13	3	15	0.0357142857143	1.0
gene_id_11876	14	2	14	4	0.166666666667	0.660228536758
gene_id_23571	11	5	11	7	0.0833333333333	0.728896841902
gene_id_44101	7	9	8	10	-0.00701754385965	1.0
gene_id_28395	7	9	14	4	-0.358974358974	0.0763714916735
gene_id_28394	7	9	12	6	-0.231578947368	0.299817833019
gene_id_28393	4	12	6	12	-0.1	0.714591970877
gene_id_28392	6	10	12	6	-0.291666666667	0.167926053951
gene_id_28391	4	12	7	11	-0.158102766798	0.476751946607
gene_id_63902	3	13	7	11	-0.241666666667	0.270057639802
gene_id_89081	4	12	12	6	-0.416666666667	0.0204222167354
gene_id_63909	8	8	11	7	-0.112280701754	0.73028002128
gene_id_10844	4	12	8	10	-0.212121212121	0.296648449969
gene_id_10840	5	11	9	9	-0.192857142857	0.315074720704
gene_id_10841	5	11	9	9	-0.192857142857	0.315074720704
gene_id_85413	14	2	13	5	0.232804232804	0.405399939327
gene_id_13825	8	8	11	7	-0.112280701754	0.73028002128
gene_id_85414	12	4	13	5	0.0355555555556	1.0
gene_id_93280	7	9	12	6	-0.231578947368	0.299817833019
gene_id_77417	8	8	12	6	-0.171428571429	0.486714707163
gene_id_45454	7	9	10	8	-0.117647058824	0.731857331097
gene_id_10822	5	11	10	8	-0.245614035088	0.18539117538
gene_id_13575	12	4	14	4	-0.0384615384615	1.0
gene_id_4439	3	13	6	12	-0.186666666667	0.447871372232
gene_id_15938	4	12	9	9	-0.263736263736	0.171727039706
gene_id_24393	8	8	7	11	0.112280701754	0.73028002128
gene_id_50479	4	12	6	12	-0.1	0.714591970877
gene_id_88066	12	4	15	3	-0.126984126984	0.681464253211
gene_id_26397	12	4	8	10	0.314285714286	0.0920894391514
gene_id_50731	2	14	7	11	-0.337777777778	0.125088482152
gene_id_14976	10	6	9	9	0.126315789474	0.50960003869
gene_id_16916	13	3	14	4	0.0529100529101	1.0
gene_id_10544	4	12	3	15	0.126984126984	0.681464253211
gene_id_71988	11	5	13	5	-0.0416666666667	1.0
gene_id_11494	3	13	4	14	-0.0529100529101	1.0
gene_id_11491	2	14	4	14	-0.166666666667	0.660228536758
gene_id_63353	7	9	14	4	-0.358974358974	0.0763714916735
gene_id_27270	3	13	4	14	-0.0529100529101	1.0
gene_id_20978	11	5	12	6	0.0237154150198	1.0
gene_id_16262	4	12	5	13	-0.0355555555556	1.0
gene_id_16261	12	4	16	2	-0.238095238095	0.387197896653
gene_id_16266	5	11	3	15	0.201923076923	0.428995179829
gene_id_16267	5	11	2	16	0.306878306878	0.214278491253
gene_id_22023	7	9	7	11	0.05	1.0
gene_id_83307	1	15	9	9	-0.525	0.00789766407119
gene_id_17797	11	5	16	2	-0.306878306878	0.214278491253
gene_id_8615	4	12	3	15	0.126984126984	0.681464253211
gene_id_5614	3	13	5	13	-0.125	0.693261873462
gene_id_5612	1	15	6	12	-0.412698412698	0.0900495500051
gene_id_5610	7	9	11	7	-0.173611111111	0.492106238901
gene_id_12799	5	11	8	10	-0.139194139194	0.496522706389
gene_id_47712	12	4	10	8	0.212121212121	0.296648449969
gene_id_75356	9	7	15	3	-0.325	0.134149054505
gene_id_92038	9	7	13	5	-0.174242424242	0.475397784978
gene_id_69947	2	14	11	7	-0.512820512821	0.0052006254937
gene_id_62554	3	13	9	9	-0.340909090909	0.079595686028
gene_id_45548	11	5	16	2	-0.306878306878	0.214278491253
gene_id_66806	6	10	5	13	0.110671936759	0.716573971079
gene_id_82308	10	6	14	4	-0.183333333333	0.456931944585
gene_id_32950	6	10	4	14	0.183333333333	0.456931944585
gene_id_15035	2	14	5	13	-0.232804232804	0.405399939327
gene_id_50860	4	12	4	14	0.0384615384615	1.0
gene_id_11186	3	13	3	15	0.0357142857143	1.0
gene_id_12305	11	5	14	4	-0.115555555556	0.702699969663
gene_id_12304	12	4	16	2	-0.238095238095	0.387197896653
gene_id_29418	4	12	9	9	-0.263736263736	0.171727039706
gene_id_24803	5	11	4	14	0.115555555556	0.702699969663
gene_id_31215	6	10	13	5	-0.350877192982	0.082407183505
gene_id_20375	10	6	11	7	0.014652014652	1.0
gene_id_31218	7	9	5	13	0.174242424242	0.475397784978
gene_id_50995	0	16	8	10	-0.615384615385	0.00311893389169
gene_id_53818	8	8	16	2	-0.466666666667	0.022914349277
gene_id_91234	12	4	5	13	0.470588235294	0.0149191803234
gene_id_11787	3	13	10	8	-0.388278388278	0.0386484177266
gene_id_19031	8	8	10	8	-0.0555555555556	1.0
gene_id_19034	8	8	10	8	-0.0555555555556	1.0
gene_id_88968	4	12	14	4	-0.527777777778	0.00509232958764
gene_id_91441	5	11	4	14	0.115555555556	0.702699969663
gene_id_31689	8	8	14	4	-0.30303030303	0.151414615273
gene_id_10228	9	7	4	14	0.358974358974	0.0763714916735
gene_id_10226	9	7	4	14	0.358974358974	0.0763714916735
gene_id_89661	8	8	9	9	0.0	1.0
gene_id_77326	7	9	10	8	-0.117647058824	0.731857331097
gene_id_7596	9	7	10	8	0.00701754385965	1.0
gene_id_10788	5	11	5	13	0.0416666666667	1.0
gene_id_16714	7	9	11	7	-0.173611111111	0.492106238901
gene_id_67668	12	4	14	4	-0.0384615384615	1.0
gene_id_11798	5	11	1	17	0.440476190476	0.0782182222672
gene_id_67842	11	5	14	4	-0.115555555556	0.702699969663
gene_id_11793	7	9	2	16	0.417777777778	0.0522803114572
gene_id_30903	10	6	14	4	-0.183333333333	0.456931944585
gene_id_64314	8	8	5	13	0.234432234432	0.290554722639
gene_id_17441	10	6	15	3	-0.266666666667	0.249671352007
gene_id_92937	8	8	11	7	-0.112280701754	0.73028002128
gene_id_41234	2	14	6	12	-0.288461538462	0.232682778845
gene_id_88868	3	13	6	12	-0.186666666667	0.447871372232
gene_id_92939	9	7	5	13	0.292857142857	0.162505843852
gene_id_8284	6	10	2	16	0.365384615385	0.10998752823
gene_id_14036	3	13	6	12	-0.186666666667	0.447871372232
gene_id_16078	8	8	14	4	-0.30303030303	0.151414615273
gene_id_17302	10	6	16	2	-0.365384615385	0.10998752823
gene_id_6736	13	3	13	5	0.125	0.693261873462
gene_id_71248	5	11	12	6	-0.352941176471	0.0844146687268
gene_id_6083	14	2	11	7	0.337777777778	0.125088482152
gene_id_6080	8	8	6	12	0.171428571429	0.486714707163
gene_id_91611	7	9	5	13	0.174242424242	0.475397784978
gene_id_6084	14	2	12	6	0.288461538462	0.232682778845
gene_id_9349	10	6	6	12	0.291666666667	0.167926053951
gene_id_2433	7	9	9	9	-0.0625	0.744475809633
gene_id_2346	3	13	10	8	-0.388278388278	0.0386484177266
gene_id_6826	13	3	15	3	-0.0357142857143	1.0
gene_id_64863	4	12	7	11	-0.158102766798	0.476751946607
gene_id_6884	11	5	14	4	-0.115555555556	0.702699969663
gene_id_12172	10	6	12	6	-0.0454545454545	1.0
gene_id_12173	8	8	9	9	0.0	1.0
gene_id_12170	3	13	4	14	-0.0529100529101	1.0
gene_id_12177	9	7	16	2	-0.417777777778	0.0522803114572
gene_id_29225	1	15	7	11	-0.451923076923	0.0425051403917
gene_id_62727	1	15	6	12	-0.412698412698	0.0900495500051
gene_id_29390	3	13	5	13	-0.125	0.693261873462
gene_id_30078	5	11	14	4	-0.470175438596	0.0142313007719
[truncated: 1,298 more rows]
