# Supplementary material for: Expansion of intestinal Prevotella copri correlates with enhanced susceptibility to arthritis
Source: eLife. 2013 Nov 5;2:e01202. doi: 10.7554/eLife.01202 (PMC3816614; doi:10.7554/eLife.01202)
Supplement: Figure 3—source data 1. — DOI: http://dx.doi.org/10.7554/eLife.01202.015 [file elife01202s005.zip › Figure_3/Panel_C/pres_abs.fishers.tab]

ID	HLT_pres	HLT_abs	NORA_pres	NORA_abs	effect_size	pvalue
gene_id_9169	13	3	18	0	-0.58064516129	0.0935828877005
gene_id_3149	9	7	14	4	-0.245059288538	0.274304783092
gene_id_26436	2	14	4	14	-0.166666666667	0.660228536758
gene_id_3144	4	12	9	9	-0.263736263736	0.171727039706
gene_id_16475	5	11	16	2	-0.608058608059	0.00108538106313
gene_id_6314	12	4	11	7	0.158102766798	0.476751946607
gene_id_6315	13	3	9	9	0.340909090909	0.079595686028
gene_id_9165	8	8	13	5	-0.234432234432	0.290554722639
gene_id_9166	3	13	2	16	0.151724137931	0.648093841642
gene_id_6647	12	4	15	3	-0.126984126984	0.681464253211
gene_id_9206	0	16	5	13	-0.551724137931	0.0464895635674
gene_id_18932	12	4	12	6	0.1	0.714591970877
gene_id_41736	3	13	6	12	-0.186666666667	0.447871372232
gene_id_13215	2	14	4	14	-0.166666666667	0.660228536758
gene_id_5443	3	13	1	17	0.316666666667	0.322580645161
gene_id_11822	1	15	0	18	0.545454545455	0.470588235294
gene_id_28088	2	14	3	15	-0.0827586206897	1.0
gene_id_5442	1	15	2	16	-0.150537634409	1.0
gene_id_35225	2	14	2	16	0.0333333333333	1.0
gene_id_38549	5	11	10	8	-0.245614035088	0.18539117538
gene_id_4172	3	13	10	8	-0.388278388278	0.0386484177266
gene_id_74500	4	12	8	10	-0.212121212121	0.296648449969
gene_id_21673	4	12	2	16	0.238095238095	0.387197896653
gene_id_86234	5	11	3	15	0.201923076923	0.428995179829
gene_id_21676	1	15	2	16	-0.150537634409	1.0
gene_id_21675	12	4	10	8	0.212121212121	0.296648449969
gene_id_34727	1	15	0	18	0.545454545455	0.470588235294
gene_id_37588	0	16	1	17	-0.484848484848	1.0
gene_id_30809	2	14	5	13	-0.232804232804	0.405399939327
gene_id_31409	3	13	14	4	-0.588235294118	0.00155466332276
gene_id_63128	14	2	17	1	-0.215053763441	0.590909090909
gene_id_63658	14	2	17	1	-0.215053763441	0.590909090909
gene_id_30802	6	10	14	4	-0.414285714286	0.0348761103319
gene_id_30803	8	8	14	4	-0.30303030303	0.151414615273
gene_id_30801	7	9	11	7	-0.173611111111	0.492106238901
gene_id_66441	3	13	7	11	-0.241666666667	0.270057639802
gene_id_63652	2	14	5	13	-0.232804232804	0.405399939327
gene_id_63651	13	3	14	4	0.0529100529101	1.0
gene_id_63650	15	1	17	1	-0.03125	1.0
gene_id_78543	7	9	15	3	-0.431818181818	0.0299430929696
gene_id_69719	13	3	17	1	-0.316666666667	0.322580645161
gene_id_24086	6	10	2	16	0.365384615385	0.10998752823
gene_id_92048	10	6	8	10	0.180555555556	0.326918883512
gene_id_69249	16	0	16	2	0.5	0.486631016043
gene_id_69245	3	13	6	12	-0.186666666667	0.447871372232
gene_id_69243	0	16	0	18	NA	1.0
gene_id_69240	4	12	10	8	-0.314285714286	0.0920894391514
gene_id_37446	6	10	15	3	-0.483516483516	0.0122422659638
gene_id_33139	14	2	15	3	0.0827586206897	1.0
gene_id_72339	0	16	4	14	-0.533333333333	0.10522684147
gene_id_16238	14	2	18	0	-0.5625	0.213903743316
gene_id_72214	5	11	1	17	0.440476190476	0.0782182222672
gene_id_33131	15	1	17	1	-0.03125	1.0
gene_id_16236	7	9	10	8	-0.117647058824	0.731857331097
gene_id_33137	12	4	12	6	0.1	0.714591970877
gene_id_16230	5	11	7	11	-0.0833333333333	0.728896841902
gene_id_33135	6	10	7	11	-0.014652014652	1.0
gene_id_33134	7	9	6	12	0.10989010989	0.725376021667
gene_id_45609	1	15	4	14	-0.31724137931	0.340175953079
gene_id_65385	9	7	13	5	-0.174242424242	0.475397784978
gene_id_65382	2	14	2	16	0.0333333333333	1.0
gene_id_65380	7	9	15	3	-0.431818181818	0.0299430929696
gene_id_52200	15	1	14	4	0.31724137931	0.340175953079
gene_id_29001	7	9	8	10	-0.00701754385965	1.0
gene_id_83403	1	15	10	8	-0.561264822134	0.00307749351131
gene_id_27530	9	7	12	6	-0.10989010989	0.725376021667
gene_id_27531	6	10	10	8	-0.180555555556	0.326918883512
gene_id_39942	0	16	7	11	-0.592592592593	0.00804220970419
gene_id_27534	5	11	4	14	0.115555555556	0.702699969663
gene_id_27535	5	11	6	12	-0.0237154150198	1.0
gene_id_27538	7	9	13	5	-0.292857142857	0.162505843852
gene_id_27539	7	9	13	5	-0.292857142857	0.162505843852
gene_id_89752	6	10	7	11	-0.014652014652	1.0
gene_id_17727	7	9	12	6	-0.231578947368	0.299817833019
gene_id_48886	6	10	6	12	0.0454545454545	1.0
gene_id_86323	8	8	11	7	-0.112280701754	0.73028002128
gene_id_30070	7	9	11	7	-0.173611111111	0.492106238901
gene_id_29486	2	14	0	18	0.5625	0.213903743316
gene_id_86324	5	11	8	10	-0.139194139194	0.496522706389
gene_id_86325	1	15	4	14	-0.31724137931	0.340175953079
gene_id_25552	13	3	12	6	0.186666666667	0.447871372232
gene_id_25550	10	6	5	13	0.350877192982	0.082407183505
gene_id_25551	15	1	14	4	0.31724137931	0.340175953079
gene_id_69134	0	16	1	17	-0.484848484848	1.0
gene_id_20074	16	0	18	0	NA	1.0
gene_id_25555	1	15	1	17	0.03125	1.0
gene_id_2819	10	6	14	4	-0.183333333333	0.456931944585
gene_id_2818	14	2	17	1	-0.215053763441	0.590909090909
gene_id_21248	2	14	1	17	0.215053763441	0.590909090909
gene_id_81802	16	0	18	0	NA	1.0
gene_id_21243	9	7	9	9	0.0625	0.744475809633
gene_id_5665	10	6	7	11	0.235294117647	0.302829060852
gene_id_5664	15	1	17	1	-0.03125	1.0
gene_id_5662	16	0	18	0	NA	1.0
gene_id_2817	15	1	18	0	-0.545454545455	0.470588235294
gene_id_21245	15	1	16	2	0.150537634409	1.0
gene_id_52068	6	10	16	2	-0.560606060606	0.00334348954555
gene_id_83669	1	15	10	8	-0.561264822134	0.00307749351131
gene_id_6212	6	10	8	10	-0.0714285714286	0.738453353968
gene_id_29262	3	13	3	15	0.0357142857143	1.0
gene_id_643	4	12	3	15	0.126984126984	0.681464253211
gene_id_29267	14	2	18	0	-0.5625	0.213903743316
gene_id_4646	13	3	15	3	-0.0357142857143	1.0
gene_id_4647	3	13	10	8	-0.388278388278	0.0386484177266
gene_id_78286	12	4	17	1	-0.386206896552	0.1642228739
gene_id_78280	15	1	15	3	0.25	0.604105571848
gene_id_78281	7	9	12	6	-0.231578947368	0.299817833019
gene_id_75908	15	1	16	2	0.150537634409	1.0
gene_id_75909	7	9	10	8	-0.117647058824	0.731857331097
gene_id_4648	2	14	6	12	-0.288461538462	0.232682778845
gene_id_12802	7	9	8	10	-0.00701754385965	1.0
gene_id_90894	8	8	15	3	-0.379446640316	0.0662958843159
gene_id_12806	8	8	11	7	-0.112280701754	0.73028002128
gene_id_12805	9	7	15	3	-0.325	0.134149054505
gene_id_12808	2	14	2	16	0.0333333333333	1.0
gene_id_86443	2	14	3	15	-0.0827586206897	1.0
gene_id_8783	16	0	18	0	NA	1.0
gene_id_39136	4	12	7	11	-0.158102766798	0.476751946607
gene_id_30114	2	14	5	13	-0.232804232804	0.405399939327
gene_id_30115	10	6	12	6	-0.0454545454545	1.0
gene_id_30116	2	14	4	14	-0.166666666667	0.660228536758
gene_id_30117	4	12	8	10	-0.212121212121	0.296648449969
gene_id_30110	6	10	10	8	-0.180555555556	0.326918883512
gene_id_30111	7	9	5	13	0.174242424242	0.475397784978
gene_id_30113	4	12	8	10	-0.212121212121	0.296648449969
gene_id_11636	1	15	1	17	0.03125	1.0
gene_id_30118	5	11	13	5	-0.409722222222	0.0374030148068
gene_id_30119	5	11	13	5	-0.409722222222	0.0374030148068
gene_id_48377	6	10	9	9	-0.126315789474	0.50960003869
gene_id_91184	16	0	18	0	NA	1.0
gene_id_32980	15	1	17	1	-0.03125	1.0
gene_id_32982	10	6	8	10	0.180555555556	0.326918883512
gene_id_86638	10	6	14	4	-0.183333333333	0.456931944585
gene_id_89119	16	0	18	0	NA	1.0
gene_id_89114	15	1	17	1	-0.03125	1.0
gene_id_28200	2	14	5	13	-0.232804232804	0.405399939327
gene_id_89116	8	8	8	10	0.0555555555556	1.0
gene_id_86637	13	3	13	5	0.125	0.693261873462
gene_id_28205	4	12	5	13	-0.0355555555556	1.0
gene_id_26660	14	2	18	0	-0.5625	0.213903743316
gene_id_86632	14	2	12	6	0.288461538462	0.232682778845
gene_id_31141	1	15	1	17	0.03125	1.0
gene_id_88579	11	5	13	5	-0.0416666666667	1.0
gene_id_85858	7	9	7	11	0.05	1.0
gene_id_85678	6	10	3	15	0.266666666667	0.249671352007
gene_id_57786	5	11	15	3	-0.535714285714	0.00446902648383
gene_id_85850	6	10	6	12	0.0454545454545	1.0
gene_id_88573	4	12	7	11	-0.158102766798	0.476751946607
gene_id_85855	2	14	8	10	-0.383333333333	0.0629588431591
gene_id_85670	2	14	3	15	-0.0827586206897	1.0
gene_id_88577	14	2	14	4	0.166666666667	0.660228536758
gene_id_85672	13	3	16	2	-0.151724137931	0.648093841642
gene_id_30238	8	8	12	6	-0.171428571429	0.486714707163
gene_id_24759	11	5	10	8	0.139194139194	0.496522706389
gene_id_24206	15	1	18	0	-0.545454545455	0.470588235294
gene_id_24201	5	11	11	7	-0.298611111111	0.100474550501
gene_id_23520	14	2	15	3	0.0827586206897	1.0
gene_id_23523	14	2	18	0	-0.5625	0.213903743316
gene_id_23522	12	4	9	9	0.263736263736	0.171727039706
gene_id_16443	1	15	0	18	0.545454545455	0.470588235294
gene_id_48600	7	9	7	11	0.05	1.0
gene_id_24209	8	8	12	6	-0.171428571429	0.486714707163
gene_id_24756	6	10	1	17	0.486772486772	0.0348366872282
gene_id_30237	5	11	9	9	-0.192857142857	0.315074720704
gene_id_48604	14	2	16	2	-0.0333333333333	1.0
gene_id_92330	10	6	7	11	0.235294117647	0.302829060852
gene_id_1548	6	10	13	5	-0.350877192982	0.082407183505
gene_id_8550	3	13	0	18	0.58064516129	0.0935828877005
gene_id_37938	13	3	15	3	-0.0357142857143	1.0
gene_id_38741	5	11	12	6	-0.352941176471	0.0844146687268
gene_id_37936	3	13	3	15	0.0357142857143	1.0
gene_id_37935	2	14	2	16	0.0333333333333	1.0
gene_id_37934	2	14	2	16	0.0333333333333	1.0
gene_id_37933	3	13	2	16	0.151724137931	0.648093841642
gene_id_88883	11	5	15	3	-0.201923076923	0.428995179829
gene_id_1544	13	3	12	6	0.186666666667	0.447871372232
gene_id_1545	15	1	12	6	0.412698412698	0.0900495500051
gene_id_4563	6	10	2	16	0.365384615385	0.10998752823
gene_id_53339	2	14	4	14	-0.166666666667	0.660228536758
gene_id_27953	3	13	5	13	-0.125	0.693261873462
gene_id_63129	0	16	1	17	-0.484848484848	1.0
gene_id_59141	0	16	8	10	-0.615384615385	0.00311893389169
gene_id_53335	9	7	16	2	-0.417777777778	0.0522803114572
gene_id_88795	15	1	16	2	0.150537634409	1.0
gene_id_12130	3	13	2	16	0.151724137931	0.648093841642
gene_id_88796	13	3	14	4	0.0529100529101	1.0
gene_id_57430	3	13	4	14	-0.0529100529101	1.0
gene_id_22545	14	2	11	7	0.337777777778	0.125088482152
gene_id_88886	8	8	13	5	-0.234432234432	0.290554722639
gene_id_57438	5	11	10	8	-0.245614035088	0.18539117538
gene_id_63228	1	15	0	18	0.545454545455	0.470588235294
gene_id_12781	12	4	10	8	0.212121212121	0.296648449969
gene_id_7233	12	4	7	11	0.364912280702	0.0454385710371
gene_id_60265	0	16	3	15	-0.516129032258	0.229946524064
gene_id_63229	2	14	0	18	0.5625	0.213903743316
gene_id_35062	10	6	5	13	0.350877192982	0.082407183505
gene_id_30581	11	5	12	6	0.0237154150198	1.0
gene_id_60260	1	15	10	8	-0.561264822134	0.00307749351131
gene_id_25478	1	15	1	17	0.03125	1.0
gene_id_75496	2	14	3	15	-0.0827586206897	1.0
gene_id_35069	1	15	0	18	0.545454545455	0.470588235294
gene_id_35068	2	14	0	18	0.5625	0.213903743316
gene_id_93434	7	9	11	7	-0.173611111111	0.492106238901
gene_id_31406	8	8	13	5	-0.234432234432	0.290554722639
gene_id_26244	8	8	3	15	0.379446640316	0.0662958843159
gene_id_91669	9	7	8	10	0.117647058824	0.731857331097
gene_id_77889	2	14	9	9	-0.426877470356	0.0295884315907
gene_id_14152	7	9	10	8	-0.117647058824	0.731857331097
gene_id_77730	11	5	13	5	-0.0416666666667	1.0
gene_id_14150	5	11	11	7	-0.298611111111	0.100474550501
gene_id_14151	4	12	5	13	-0.0355555555556	1.0
gene_id_14404	16	0	12	6	0.571428571429	0.0197575440329
gene_id_14405	9	7	12	6	-0.10989010989	0.725376021667
gene_id_14154	11	5	14	4	-0.115555555556	0.702699969663
gene_id_14155	12	4	12	6	0.1	0.714591970877
gene_id_30025	3	13	4	14	-0.0529100529101	1.0
gene_id_93437	9	7	14	4	-0.245059288538	0.274304783092
gene_id_17542	4	12	1	17	0.386206896552	0.1642228739
gene_id_63944	1	15	7	11	-0.451923076923	0.0425051403917
gene_id_51040	7	9	12	6	-0.231578947368	0.299817833019
gene_id_52855	0	16	1	17	-0.484848484848	1.0
gene_id_23016	7	9	4	14	0.245059288538	0.274304783092
gene_id_73146	4	12	4	14	0.0384615384615	1.0
gene_id_73144	6	10	10	8	-0.180555555556	0.326918883512
gene_id_76420	8	8	16	2	-0.466666666667	0.022914349277
gene_id_89253	1	15	0	18	0.545454545455	0.470588235294
gene_id_23013	3	13	3	15	0.0357142857143	1.0
gene_id_62350	3	13	10	8	-0.388278388278	0.0386484177266
gene_id_89252	1	15	1	17	0.03125	1.0
gene_id_73863	3	13	6	12	-0.186666666667	0.447871372232
gene_id_35619	3	13	3	15	0.0357142857143	1.0
gene_id_31188	12	4	11	7	0.158102766798	0.476751946607
gene_id_55495	0	16	3	15	-0.516129032258	0.229946524064
gene_id_89250	1	15	2	16	-0.150537634409	1.0
gene_id_55493	0	16	1	17	-0.484848484848	1.0
gene_id_31181	15	1	15	3	0.25	0.604105571848
gene_id_31182	6	10	13	5	-0.350877192982	0.082407183505
gene_id_78875	5	11	13	5	-0.409722222222	0.0374030148068
gene_id_31184	16	0	17	1	0.484848484848	1.0
gene_id_31255	6	10	15	3	-0.483516483516	0.0122422659638
gene_id_87403	2	14	9	9	-0.426877470356	0.0295884315907
gene_id_87405	4	12	9	9	-0.263736263736	0.171727039706
gene_id_39168	12	4	17	1	-0.386206896552	0.1642228739
gene_id_87407	2	14	0	18	0.5625	0.213903743316
gene_id_10097	7	9	9	9	-0.0625	0.744475809633
gene_id_39167	3	13	8	10	-0.292490118577	0.151946607341
gene_id_39164	5	11	9	9	-0.192857142857	0.315074720704
gene_id_10094	10	6	14	4	-0.183333333333	0.456931944585
gene_id_10092	9	7	6	12	0.231578947368	0.299817833019
gene_id_39160	1	15	2	16	-0.150537634409	1.0
gene_id_34917	1	15	1	17	0.03125	1.0
gene_id_60849	4	12	15	3	-0.589473684211	0.00142831809902
gene_id_35617	14	2	14	4	0.166666666667	0.660228536758
gene_id_40289	10	6	14	4	-0.183333333333	0.456931944585
gene_id_67813	4	12	4	14	0.0384615384615	1.0
gene_id_60843	13	3	16	2	-0.151724137931	0.648093841642
gene_id_21805	8	8	13	5	-0.234432234432	0.290554722639
gene_id_21806	8	8	3	15	0.379446640316	0.0662958843159
gene_id_21807	9	7	11	7	-0.05	1.0
gene_id_60847	6	10	13	5	-0.350877192982	0.082407183505
gene_id_21802	5	11	7	11	-0.0833333333333	0.728896841902
gene_id_92515	12	4	10	8	0.212121212121	0.296648449969
gene_id_19065	4	12	1	17	0.386206896552	0.1642228739
gene_id_87538	6	10	11	7	-0.235294117647	0.302829060852
gene_id_80573	1	15	5	13	-0.369047619048	0.18014966124
gene_id_84890	14	2	15	3	0.0827586206897	1.0
gene_id_12131	3	13	2	16	0.151724137931	0.648093841642
gene_id_80578	14	2	13	5	0.232804232804	0.405399939327
gene_id_19068	3	13	3	15	0.0357142857143	1.0
gene_id_38701	2	14	8	10	-0.383333333333	0.0629588431591
gene_id_66637	10	6	13	5	-0.110671936759	0.716573971079
gene_id_63462	8	8	7	11	0.112280701754	0.73028002128
gene_id_80334	3	13	12	6	-0.484210526316	0.0070296230184
gene_id_66632	1	15	6	12	-0.412698412698	0.0900495500051
gene_id_16081	3	13	1	17	0.316666666667	0.322580645161
gene_id_66146	1	15	9	9	-0.525	0.00789766407119
gene_id_91348	14	2	17	1	-0.215053763441	0.590909090909
gene_id_22348	6	10	13	5	-0.350877192982	0.082407183505
gene_id_416	0	16	2	16	-0.5	0.486631016043
gene_id_40007	4	12	6	12	-0.1	0.714591970877
gene_id_78359	4	12	3	15	0.126984126984	0.681464253211
gene_id_40001	14	2	17	1	-0.215053763441	0.590909090909
gene_id_87828	13	3	15	3	-0.0357142857143	1.0
gene_id_40002	0	16	2	16	-0.5	0.486631016043
gene_id_5894	14	2	15	3	0.0827586206897	1.0
gene_id_5895	8	8	12	6	-0.171428571429	0.486714707163
gene_id_91668	4	12	2	16	0.238095238095	0.387197896653
gene_id_5890	12	4	15	3	-0.126984126984	0.681464253211
gene_id_5891	12	4	15	3	-0.126984126984	0.681464253211
gene_id_11054	3	13	5	13	-0.125	0.693261873462
gene_id_16007	15	1	16	2	0.150537634409	1.0
gene_id_2305	1	15	5	13	-0.369047619048	0.18014966124
gene_id_11050	12	4	15	3	-0.126984126984	0.681464253211
gene_id_11051	9	7	14	4	-0.245059288538	0.274304783092
gene_id_11052	3	13	6	12	-0.186666666667	0.447871372232
gene_id_11053	4	12	5	13	-0.0355555555556	1.0
gene_id_50426	9	7	15	3	-0.325	0.134149054505
gene_id_88895	2	14	3	15	-0.0827586206897	1.0
gene_id_12512	1	15	6	12	-0.412698412698	0.0900495500051
gene_id_57897	15	1	16	2	0.150537634409	1.0
gene_id_16008	16	0	18	0	NA	1.0
gene_id_59914	1	15	4	14	-0.31724137931	0.340175953079
gene_id_27327	7	9	5	13	0.174242424242	0.475397784978
gene_id_27326	3	13	5	13	-0.125	0.693261873462
gene_id_27325	5	11	13	5	-0.409722222222	0.0374030148068
gene_id_22204	7	9	9	9	-0.0625	0.744475809633
gene_id_38602	4	12	7	11	-0.158102766798	0.476751946607
gene_id_89447	8	8	15	3	-0.379446640316	0.0662958843159
gene_id_22200	14	2	14	4	0.166666666667	0.660228536758
gene_id_19609	13	3	15	3	-0.0357142857143	1.0
gene_id_19608	14	2	16	2	-0.0333333333333	1.0
gene_id_60508	0	16	3	15	-0.516129032258	0.229946524064
gene_id_70144	10	6	15	3	-0.266666666667	0.249671352007
gene_id_88250	5	11	4	14	0.115555555556	0.702699969663
gene_id_29027	2	14	2	16	0.0333333333333	1.0
gene_id_78772	1	15	3	15	-0.25	0.604105571848
gene_id_13699	7	9	5	13	0.174242424242	0.475397784978
gene_id_53716	10	6	13	5	-0.110671936759	0.716573971079
gene_id_93129	4	12	2	16	0.238095238095	0.387197896653
gene_id_16723	14	2	15	3	0.0827586206897	1.0
gene_id_3337	2	14	8	10	-0.383333333333	0.0629588431591
gene_id_3440	12	4	15	3	-0.126984126984	0.681464253211
gene_id_6123	13	3	15	3	-0.0357142857143	1.0
gene_id_88253	12	4	14	4	-0.0384615384615	1.0
gene_id_3333	2	14	5	13	-0.232804232804	0.405399939327
gene_id_71365	5	11	12	6	-0.352941176471	0.0844146687268
gene_id_3447	4	12	7	11	-0.158102766798	0.476751946607
gene_id_6126	3	13	11	7	-0.435714285714	0.0172720091567
gene_id_78789	7	9	11	7	-0.173611111111	0.492106238901
gene_id_38702	3	13	8	10	-0.292490118577	0.151946607341
gene_id_3339	9	7	11	7	-0.05	1.0
gene_id_3338	2	14	5	13	-0.232804232804	0.405399939327
gene_id_2312	1	15	0	18	0.545454545455	0.470588235294
gene_id_2313	2	14	0	18	0.5625	0.213903743316
gene_id_2310	1	15	1	17	0.03125	1.0
gene_id_21937	11	5	5	13	0.409722222222	0.0374030148068
gene_id_5476	16	0	18	0	NA	1.0
gene_id_88256	5	11	1	17	0.440476190476	0.0782182222672
gene_id_69634	11	5	14	4	-0.115555555556	0.702699969663
gene_id_15045	11	5	17	1	-0.440476190476	0.0782182222672
gene_id_12583	2	14	3	15	-0.0827586206897	1.0
gene_id_69137	0	16	8	10	-0.615384615385	0.00311893389169
gene_id_86577	11	5	12	6	0.0237154150198	1.0
gene_id_21932	3	13	0	18	0.58064516129	0.0935828877005
gene_id_26417	14	2	15	3	0.0827586206897	1.0
gene_id_63337	9	7	15	3	-0.325	0.134149054505
gene_id_37331	2	14	3	15	-0.0827586206897	1.0
gene_id_37330	4	12	3	15	0.126984126984	0.681464253211
gene_id_37337	1	15	1	17	0.03125	1.0
gene_id_37336	4	12	2	16	0.238095238095	0.387197896653
gene_id_4440	1	15	1	17	0.03125	1.0
gene_id_12582	2	14	0	18	0.5625	0.213903743316
gene_id_3513	5	11	11	7	-0.298611111111	0.100474550501
gene_id_53453	8	8	11	7	-0.112280701754	0.73028002128
gene_id_62733	0	16	2	16	-0.5	0.486631016043
gene_id_62732	0	16	1	17	-0.484848484848	1.0
gene_id_62731	0	16	5	13	-0.551724137931	0.0464895635674
gene_id_88891	7	9	7	11	0.05	1.0
gene_id_62737	4	12	11	7	-0.364912280702	0.0454385710371
gene_id_53450	8	8	12	6	-0.171428571429	0.486714707163
gene_id_36326	14	2	18	0	-0.5625	0.213903743316
gene_id_11353	2	14	1	17	0.215053763441	0.590909090909
gene_id_51492	7	9	14	4	-0.358974358974	0.0763714916735
gene_id_62738	11	5	11	7	0.0833333333333	0.728896841902
gene_id_24982	14	2	16	2	-0.0333333333333	1.0
gene_id_35669	6	10	1	17	0.486772486772	0.0348366872282
gene_id_83874	15	1	18	0	-0.545454545455	0.470588235294
gene_id_69397	7	9	9	9	-0.0625	0.744475809633
gene_id_83871	0	16	1	17	-0.484848484848	1.0
gene_id_38052	3	13	8	10	-0.292490118577	0.151946607341
gene_id_4441	1	15	0	18	0.545454545455	0.470588235294
gene_id_60461	7	9	10	8	-0.117647058824	0.731857331097
gene_id_83400	12	4	16	2	-0.238095238095	0.387197896653
gene_id_14829	1	15	6	12	-0.412698412698	0.0900495500051
gene_id_35665	1	15	1	17	0.03125	1.0
gene_id_35667	16	0	18	0	NA	1.0
gene_id_88922	3	13	5	13	-0.125	0.693261873462
gene_id_17665	6	10	8	10	-0.0714285714286	0.738453353968
gene_id_66851	2	14	0	18	0.5625	0.213903743316
gene_id_66857	15	1	11	7	0.451923076923	0.0425051403917
gene_id_78361	14	2	17	1	-0.215053763441	0.590909090909
gene_id_92813	6	10	8	10	-0.0714285714286	0.738453353968
gene_id_78369	3	13	2	16	0.151724137931	0.648093841642
gene_id_83004	8	8	16	2	-0.466666666667	0.022914349277
gene_id_26056	4	12	9	9	-0.263736263736	0.171727039706
gene_id_26057	16	0	17	1	0.484848484848	1.0
gene_id_86135	2	14	6	12	-0.288461538462	0.232682778845
gene_id_26055	3	13	6	12	-0.186666666667	0.447871372232
gene_id_86133	14	2	13	5	0.232804232804	0.405399939327
gene_id_56205	10	6	15	3	-0.266666666667	0.249671352007
gene_id_86131	12	4	13	5	0.0355555555556	1.0
gene_id_86130	9	7	9	9	0.0625	0.744475809633
gene_id_18897	7	9	7	11	0.05	1.0
gene_id_19487	15	1	16	2	0.150537634409	1.0
gene_id_18894	11	5	14	4	-0.115555555556	0.702699969663
gene_id_6788	5	11	6	12	-0.0237154150198	1.0
gene_id_18891	13	3	17	1	-0.316666666667	0.322580645161
gene_id_14823	8	8	9	9	0.0	1.0
gene_id_51277	14	2	18	0	-0.5625	0.213903743316
gene_id_51271	5	11	12	6	-0.352941176471	0.0844146687268
gene_id_51273	0	16	6	12	-0.571428571429	0.0197575440329
gene_id_735	1	15	2	16	-0.150537634409	1.0
gene_id_734	12	4	14	4	-0.0384615384615	1.0
gene_id_736	15	1	16	2	0.150537634409	1.0
gene_id_731	11	5	13	5	-0.0416666666667	1.0
gene_id_730	16	0	18	0	NA	1.0
gene_id_732	6	10	4	14	0.183333333333	0.456931944585
gene_id_22970	5	11	7	11	-0.0833333333333	0.728896841902
gene_id_31150	1	15	0	18	0.545454545455	0.470588235294
gene_id_10829	4	12	4	14	0.0384615384615	1.0
gene_id_3510	4	12	10	8	-0.314285714286	0.0920894391514
gene_id_22974	13	3	13	5	0.125	0.693261873462
gene_id_17068	12	4	16	2	-0.238095238095	0.387197896653
gene_id_4255	2	14	8	10	-0.383333333333	0.0629588431591
gene_id_17066	16	0	18	0	NA	1.0
gene_id_1376	16	0	18	0	NA	1.0
gene_id_1371	10	6	8	10	0.180555555556	0.326918883512
gene_id_4250	15	1	14	4	0.31724137931	0.340175953079
gene_id_17061	3	13	9	9	-0.340909090909	0.079595686028
gene_id_4783	12	4	13	5	0.0355555555556	1.0
gene_id_37741	8	8	8	10	0.0555555555556	1.0
gene_id_38022	4	12	7	11	-0.158102766798	0.476751946607
gene_id_4780	15	1	17	1	-0.03125	1.0
gene_id_37744	0	16	2	16	-0.5	0.486631016043
gene_id_4786	12	4	15	3	-0.126984126984	0.681464253211
gene_id_37746	12	4	10	8	0.212121212121	0.296648449969
gene_id_38027	9	7	16	2	-0.417777777778	0.0522803114572
gene_id_38028	2	14	5	13	-0.232804232804	0.405399939327
gene_id_38029	2	14	2	16	0.0333333333333	1.0
gene_id_4789	13	3	18	0	-0.58064516129	0.0935828877005
gene_id_81074	2	14	2	16	0.0333333333333	1.0
gene_id_43042	2	14	2	16	0.0333333333333	1.0
gene_id_62309	2	14	6	12	-0.288461538462	0.232682778845
gene_id_12657	2	14	8	10	-0.383333333333	0.0629588431591
gene_id_9312	15	1	15	3	0.25	0.604105571848
gene_id_9311	14	2	15	3	0.0827586206897	1.0
gene_id_6870	6	10	1	17	0.486772486772	0.0348366872282
gene_id_12121	11	5	12	6	0.0237154150198	1.0
gene_id_57367	8	8	12	6	-0.171428571429	0.486714707163
gene_id_12123	5	11	10	8	-0.245614035088	0.18539117538
gene_id_6874	4	12	4	14	0.0384615384615	1.0
gene_id_9319	12	4	7	11	0.364912280702	0.0454385710371
gene_id_63597	1	15	4	14	-0.31724137931	0.340175953079
gene_id_12129	6	10	15	3	-0.483516483516	0.0122422659638
gene_id_60368	5	11	9	9	-0.192857142857	0.315074720704
gene_id_59909	1	15	2	16	-0.150537634409	1.0
gene_id_21236	3	13	2	16	0.151724137931	0.648093841642
gene_id_35210	7	9	4	14	0.245059288538	0.274304783092
gene_id_2179	14	2	17	1	-0.215053763441	0.590909090909
gene_id_68674	3	13	4	14	-0.0529100529101	1.0
gene_id_2174	11	5	12	6	0.0237154150198	1.0
gene_id_74265	0	16	3	15	-0.516129032258	0.229946524064
gene_id_68670	12	4	14	4	-0.0384615384615	1.0
gene_id_74263	1	15	1	17	0.03125	1.0
gene_id_1159	16	0	14	4	0.533333333333	0.10522684147
gene_id_4438	3	13	8	10	-0.292490118577	0.151946607341
gene_id_78949	5	11	11	7	-0.298611111111	0.100474550501
gene_id_78948	9	7	13	5	-0.174242424242	0.475397784978
gene_id_7883	2	14	1	17	0.215053763441	0.590909090909
gene_id_87428	1	15	6	12	-0.412698412698	0.0900495500051
gene_id_4431	5	11	7	11	-0.0833333333333	0.728896841902
gene_id_78942	0	16	1	17	-0.484848484848	1.0
gene_id_78940	2	14	8	10	-0.383333333333	0.0629588431591
gene_id_78947	9	7	13	5	-0.174242424242	0.475397784978
gene_id_4434	2	14	5	13	-0.232804232804	0.405399939327
gene_id_78945	6	10	11	7	-0.235294117647	0.302829060852
gene_id_7127	15	1	18	0	-0.545454545455	0.470588235294
gene_id_73527	1	15	2	16	-0.150537634409	1.0
gene_id_86799	3	13	5	13	-0.125	0.693261873462
gene_id_86798	7	9	10	8	-0.117647058824	0.731857331097
gene_id_69509	0	16	1	17	-0.484848484848	1.0
gene_id_30443	3	13	2	16	0.151724137931	0.648093841642
gene_id_86793	6	10	9	9	-0.126315789474	0.50960003869
gene_id_69504	0	16	3	15	-0.516129032258	0.229946524064
gene_id_92706	14	2	9	9	0.426877470356	0.0295884315907
gene_id_31962	11	5	6	12	0.352941176471	0.0844146687268
gene_id_86796	11	5	14	4	-0.115555555556	0.702699969663
gene_id_86795	6	10	6	12	0.0454545454545	1.0
gene_id_69502	5	11	14	4	-0.470175438596	0.0142313007719
gene_id_72040	7	9	14	4	-0.358974358974	0.0763714916735
gene_id_79017	11	5	15	3	-0.201923076923	0.428995179829
gene_id_30441	3	13	2	16	0.151724137931	0.648093841642
gene_id_72044	13	3	16	2	-0.151724137931	0.648093841642
gene_id_20194	14	2	17	1	-0.215053763441	0.590909090909
gene_id_20197	0	16	1	17	-0.484848484848	1.0
gene_id_20196	1	15	0	18	0.545454545455	0.470588235294
gene_id_72048	6	10	9	9	-0.126315789474	0.50960003869
gene_id_35166	10	6	13	5	-0.110671936759	0.716573971079
gene_id_79019	4	12	8	10	-0.212121212121	0.296648449969
gene_id_57153	8	8	10	8	-0.0555555555556	1.0
gene_id_21580	10	6	10	8	0.0714285714286	0.738453353968
gene_id_21582	3	13	1	17	0.316666666667	0.322580645161
gene_id_24568	4	12	2	16	0.238095238095	0.387197896653
gene_id_24569	11	5	15	3	-0.201923076923	0.428995179829
gene_id_21587	4	12	11	7	-0.364912280702	0.0454385710371
gene_id_85117	10	6	15	3	-0.266666666667	0.249671352007
gene_id_24564	14	2	18	0	-0.5625	0.213903743316
gene_id_24565	10	6	13	5	-0.110671936759	0.716573971079
gene_id_24566	4	12	0	18	0.6	0.0392444367776
gene_id_60365	4	12	9	9	-0.263736263736	0.171727039706
gene_id_68454	15	1	18	0	-0.545454545455	0.470588235294
gene_id_24561	11	5	11	7	0.0833333333333	0.728896841902
gene_id_65176	4	12	4	14	0.0384615384615	1.0
gene_id_24563	16	0	18	0	NA	1.0
gene_id_38684	0	16	1	17	-0.484848484848	1.0
gene_id_38685	5	11	6	12	-0.0237154150198	1.0
gene_id_84241	0	16	1	17	-0.484848484848	1.0
gene_id_59992	0	16	3	15	-0.516129032258	0.229946524064
gene_id_84247	0	16	2	16	-0.5	0.486631016043
gene_id_38682	7	9	12	6	-0.231578947368	0.299817833019
gene_id_84798	1	15	8	10	-0.488888888889	0.0189098998888
gene_id_38689	3	13	10	8	-0.388278388278	0.0386484177266
gene_id_51836	3	13	2	16	0.151724137931	0.648093841642
gene_id_86863	11	5	11	7	0.0833333333333	0.728896841902
gene_id_23717	6	10	4	14	0.183333333333	0.456931944585
gene_id_28436	14	2	16	2	-0.0333333333333	1.0
gene_id_86864	9	7	9	9	0.0625	0.744475809633
gene_id_89307	15	1	16	2	0.150537634409	1.0
gene_id_20228	11	5	17	1	-0.440476190476	0.0782182222672
gene_id_86869	5	11	8	10	-0.139194139194	0.496522706389
gene_id_53585	4	12	10	8	-0.314285714286	0.0920894391514
gene_id_25616	5	11	4	14	0.115555555556	0.702699969663
gene_id_25611	1	15	13	5	-0.678571428571	0.000108010510874
gene_id_20222	15	1	18	0	-0.545454545455	0.470588235294
gene_id_25613	1	15	1	17	0.03125	1.0
gene_id_34212	12	4	16	2	-0.238095238095	0.387197896653
gene_id_5967	14	2	14	4	0.166666666667	0.660228536758
gene_id_90181	3	13	4	14	-0.0529100529101	1.0
gene_id_3715	11	5	17	1	-0.440476190476	0.0782182222672
gene_id_61414	13	3	14	4	0.0529100529101	1.0
gene_id_64179	0	16	3	15	-0.516129032258	0.229946524064
gene_id_21054	9	7	4	14	0.358974358974	0.0763714916735
gene_id_21053	11	5	10	8	0.139194139194	0.496522706389
gene_id_4240	8	8	10	8	-0.0555555555556	1.0
gene_id_5961	4	12	5	13	-0.0355555555556	1.0
gene_id_13526	10	6	14	4	-0.183333333333	0.456931944585
gene_id_13831	8	8	3	15	0.379446640316	0.0662958843159
gene_id_24698	14	2	17	1	-0.215053763441	0.590909090909
gene_id_38034	5	11	15	3	-0.535714285714	0.00446902648383
gene_id_42091	14	2	17	1	-0.215053763441	0.590909090909
gene_id_13520	9	7	12	6	-0.10989010989	0.725376021667
gene_id_24692	10	6	11	7	0.014652014652	1.0
gene_id_1366	9	7	8	10	0.117647058824	0.731857331097
gene_id_24690	13	3	17	1	-0.316666666667	0.322580645161
gene_id_24694	15	1	18	0	-0.545454545455	0.470588235294
gene_id_13529	7	9	6	12	0.10989010989	0.725376021667
gene_id_55796	8	8	12	6	-0.171428571429	0.486714707163
gene_id_38970	4	12	14	4	-0.527777777778	0.00509232958764
gene_id_55794	11	5	17	1	-0.440476190476	0.0782182222672
gene_id_55793	0	16	1	17	-0.484848484848	1.0
gene_id_4796	4	12	7	11	-0.158102766798	0.476751946607
gene_id_74289	1	15	2	16	-0.150537634409	1.0
gene_id_55790	16	0	13	5	0.551724137931	0.0464895635674
gene_id_25533	5	11	3	15	0.201923076923	0.428995179829
gene_id_42730	6	10	10	8	-0.180555555556	0.326918883512
gene_id_37750	4	12	7	11	-0.158102766798	0.476751946607
gene_id_22598	15	1	18	0	-0.545454545455	0.470588235294
gene_id_25800	8	8	8	10	0.0555555555556	1.0
gene_id_5667	9	7	10	8	0.00701754385965	1.0
gene_id_25802	10	6	13	5	-0.110671936759	0.716573971079
gene_id_25804	10	6	9	9	0.126315789474	0.50960003869
gene_id_63470	7	9	10	8	-0.117647058824	0.731857331097
gene_id_88450	2	14	1	17	0.215053763441	0.590909090909
gene_id_15964	2	14	1	17	0.215053763441	0.590909090909
gene_id_40765	13	3	18	0	-0.58064516129	0.0935828877005
gene_id_15966	2	14	2	16	0.0333333333333	1.0
gene_id_40767	15	1	18	0	-0.545454545455	0.470588235294
gene_id_6477	2	14	1	17	0.215053763441	0.590909090909
gene_id_39084	15	1	14	4	0.31724137931	0.340175953079
gene_id_39087	11	5	11	7	0.0833333333333	0.728896841902
gene_id_39086	16	0	18	0	NA	1.0
gene_id_86505	7	9	10	8	-0.117647058824	0.731857331097
gene_id_2812	5	11	12	6	-0.352941176471	0.0844146687268
gene_id_76791	0	16	0	18	NA	1.0
gene_id_13075	16	0	18	0	NA	1.0
gene_id_11303	2	14	5	13	-0.232804232804	0.405399939327
gene_id_22065	2	14	0	18	0.5625	0.213903743316
gene_id_21247	0	16	2	16	-0.5	0.486631016043
gene_id_13742	2	14	2	16	0.0333333333333	1.0
gene_id_6455	6	10	5	13	0.110671936759	0.716573971079
gene_id_13740	7	9	11	7	-0.173611111111	0.492106238901
gene_id_68293	1	15	1	17	0.03125	1.0
gene_id_13747	10	6	8	10	0.180555555556	0.326918883512
gene_id_13749	9	7	14	4	-0.245059288538	0.274304783092
gene_id_3977	2	14	4	14	-0.166666666667	0.660228536758
gene_id_89993	5	11	6	12	-0.0237154150198	1.0
gene_id_85446	1	15	4	14	-0.31724137931	0.340175953079
gene_id_78568	3	13	10	8	-0.388278388278	0.0386484177266
gene_id_27677	2	14	0	18	0.5625	0.213903743316
gene_id_69131	3	13	2	16	0.151724137931	0.648093841642
gene_id_78561	3	13	7	11	-0.241666666667	0.270057639802
gene_id_3971	6	10	13	5	-0.350877192982	0.082407183505
gene_id_21748	2	14	0	18	0.5625	0.213903743316
gene_id_227	5	11	0	18	0.620689655172	0.0156977747111
gene_id_78565	3	13	12	6	-0.484210526316	0.0070296230184
gene_id_78564	7	9	7	11	0.05	1.0
gene_id_78567	14	2	17	1	-0.215053763441	0.590909090909
gene_id_6450	14	2	18	0	-0.5625	0.213903743316
gene_id_39883	4	12	5	13	-0.0355555555556	1.0
gene_id_6863	7	9	2	16	0.417777777778	0.0522803114572
gene_id_39885	8	8	13	5	-0.234432234432	0.290554722639
gene_id_40492	7	9	14	4	-0.358974358974	0.0763714916735
gene_id_39888	6	10	11	7	-0.235294117647	0.302829060852
gene_id_40490	5	11	8	10	-0.139194139194	0.496522706389
gene_id_81566	1	15	3	15	-0.25	0.604105571848
gene_id_8433	15	1	18	0	-0.545454545455	0.470588235294
gene_id_85696	9	7	9	9	0.0625	0.744475809633
gene_id_23758	4	12	4	14	0.0384615384615	1.0
gene_id_29636	12	4	17	1	-0.386206896552	0.1642228739
gene_id_67156	13	3	14	4	0.0529100529101	1.0
gene_id_19153	9	7	14	4	-0.245059288538	0.274304783092
gene_id_68914	0	16	0	18	NA	1.0
gene_id_13079	6	10	10	8	-0.180555555556	0.326918883512
gene_id_50318	16	0	17	1	0.484848484848	1.0
gene_id_67487	4	12	7	11	-0.158102766798	0.476751946607
gene_id_50310	16	0	18	0	NA	1.0
gene_id_80743	0	16	8	10	-0.615384615385	0.00311893389169
gene_id_78786	9	7	17	1	-0.528846153846	0.0144605116796
gene_id_67489	4	12	9	9	-0.263736263736	0.171727039706
gene_id_59194	9	7	14	4	-0.245059288538	0.274304783092
gene_id_59197	2	14	1	17	0.215053763441	0.590909090909
gene_id_80745	3	13	4	14	-0.0529100529101	1.0
gene_id_87215	9	7	15	3	-0.325	0.134149054505
gene_id_87214	13	3	12	6	0.186666666667	0.447871372232
gene_id_87212	2	14	7	11	-0.337777777778	0.125088482152
gene_id_57884	3	13	5	13	-0.125	0.693261873462
gene_id_37101	12	4	13	5	0.0355555555556	1.0
gene_id_64821	0	16	0	18	NA	1.0
gene_id_64820	0	16	0	18	NA	1.0
gene_id_37104	16	0	18	0	NA	1.0
gene_id_37105	10	6	6	12	0.291666666667	0.167926053951
gene_id_15293	2	14	5	13	-0.232804232804	0.405399939327
gene_id_36518	9	7	10	8	0.00701754385965	1.0
gene_id_15291	2	14	3	15	-0.0827586206897	1.0
gene_id_15296	12	4	14	4	-0.0384615384615	1.0
gene_id_15298	1	15	1	17	0.03125	1.0
gene_id_18072	14	2	14	4	0.166666666667	0.660228536758
gene_id_11609	1	15	2	16	-0.150537634409	1.0
gene_id_67739	15	1	18	0	-0.545454545455	0.470588235294
gene_id_56314	5	11	8	10	-0.139194139194	0.496522706389
gene_id_38084	5	11	7	11	-0.0833333333333	0.728896841902
gene_id_30770	9	7	15	3	-0.325	0.134149054505
gene_id_30771	8	8	13	5	-0.234432234432	0.290554722639
gene_id_11602	7	9	10	8	-0.117647058824	0.731857331097
gene_id_11605	16	0	18	0	NA	1.0
gene_id_11604	16	0	17	1	0.484848484848	1.0
gene_id_90136	6	10	6	12	0.0454545454545	1.0
gene_id_90137	13	3	17	1	-0.316666666667	0.322580645161
gene_id_19479	12	4	9	9	0.263736263736	0.171727039706
gene_id_70778	14	2	16	2	-0.0333333333333	1.0
gene_id_22159	7	9	4	14	0.245059288538	0.274304783092
gene_id_19472	2	14	8	10	-0.383333333333	0.0629588431591
gene_id_14214	6	10	6	12	0.0454545454545	1.0
gene_id_14217	2	14	2	16	0.0333333333333	1.0
gene_id_70214	2	14	4	14	-0.166666666667	0.660228536758
gene_id_87229	3	13	8	10	-0.292490118577	0.151946607341
gene_id_75905	1	15	4	14	-0.31724137931	0.340175953079
gene_id_3839	9	7	12	6	-0.10989010989	0.725376021667
gene_id_46534	0	16	2	16	-0.5	0.486631016043
gene_id_46531	15	1	17	1	-0.03125	1.0
gene_id_15039	7	9	7	11	0.05	1.0
gene_id_3786	13	3	16	2	-0.151724137931	0.648093841642
gene_id_30594	6	10	5	13	0.110671936759	0.716573971079
gene_id_10514	16	0	16	2	0.5	0.486631016043
gene_id_3785	4	12	9	9	-0.263736263736	0.171727039706
gene_id_15032	1	15	3	15	-0.25	0.604105571848
gene_id_15033	1	15	5	13	-0.369047619048	0.18014966124
gene_id_45710	14	2	15	3	0.0827586206897	1.0
gene_id_32689	10	6	2	16	0.560606060606	0.00334348954555
gene_id_51069	5	11	12	6	-0.352941176471	0.0844146687268
gene_id_23348	9	7	11	7	-0.05	1.0
gene_id_69883	16	0	18	0	NA	1.0
gene_id_69884	16	0	18	0	NA	1.0
gene_id_87335	9	7	13	5	-0.174242424242	0.475397784978
gene_id_74274	0	16	1	17	-0.484848484848	1.0
gene_id_51061	6	10	12	6	-0.291666666667	0.167926053951
gene_id_23340	13	3	10	8	0.292490118577	0.151946607341
gene_id_23343	11	5	6	12	0.352941176471	0.0844146687268
gene_id_51062	4	12	5	13	-0.0355555555556	1.0
gene_id_23345	16	0	17	1	0.484848484848	1.0
gene_id_51067	11	5	14	4	-0.115555555556	0.702699969663
gene_id_78021	1	15	9	9	-0.525	0.00789766407119
gene_id_74276	0	16	1	17	-0.484848484848	1.0
gene_id_59739	8	8	15	3	-0.379446640316	0.0662958843159
gene_id_59735	13	3	13	5	0.125	0.693261873462
gene_id_84937	14	2	14	4	0.166666666667	0.660228536758
gene_id_22128	10	6	14	4	-0.183333333333	0.456931944585
gene_id_59733	11	5	15	3	-0.201923076923	0.428995179829
gene_id_16933	7	9	10	8	-0.117647058824	0.731857331097
gene_id_69056	5	11	3	15	0.201923076923	0.428995179829
gene_id_78477	6	10	13	5	-0.350877192982	0.082407183505
gene_id_31797	9	7	4	14	0.358974358974	0.0763714916735
gene_id_66283	3	13	6	12	-0.186666666667	0.447871372232
gene_id_31790	16	0	18	0	NA	1.0
gene_id_31793	16	0	17	1	0.484848484848	1.0
gene_id_92289	15	1	17	1	-0.03125	1.0
gene_id_6664	13	3	14	4	0.0529100529101	1.0
gene_id_3169	10	6	8	10	0.180555555556	0.326918883512
gene_id_65090	2	14	6	12	-0.288461538462	0.232682778845
gene_id_69081	16	0	18	0	NA	1.0
gene_id_69082	13	3	16	2	-0.151724137931	0.648093841642
gene_id_3166	5	11	6	12	-0.0237154150198	1.0
gene_id_92286	8	8	7	11	0.112280701754	0.73028002128
gene_id_69087	0	16	6	12	-0.571428571429	0.0197575440329
gene_id_34455	16	0	17	1	0.484848484848	1.0
gene_id_61257	16	0	17	1	0.484848484848	1.0
gene_id_33336	16	0	18	0	NA	1.0
gene_id_34451	1	15	0	18	0.545454545455	0.470588235294
gene_id_79383	13	3	16	2	-0.151724137931	0.648093841642
gene_id_12565	16	0	17	1	0.484848484848	1.0
gene_id_33338	16	0	16	2	0.5	0.486631016043
gene_id_79388	1	15	3	15	-0.25	0.604105571848
gene_id_21611	10	6	7	11	0.235294117647	0.302829060852
gene_id_21610	5	11	7	11	-0.0833333333333	0.728896841902
gene_id_21612	12	4	9	9	0.263736263736	0.171727039706
gene_id_2785	2	14	0	18	0.5625	0.213903743316
gene_id_4428	8	8	6	12	0.171428571429	0.486714707163
gene_id_21617	13	3	14	4	0.0529100529101	1.0
gene_id_21616	14	2	13	5	0.232804232804	0.405399939327
gene_id_19296	4	12	6	12	-0.1	0.714591970877
gene_id_19294	4	12	7	11	-0.158102766798	0.476751946607
gene_id_19295	4	12	7	11	-0.158102766798	0.476751946607
gene_id_6850	8	8	8	10	0.0555555555556	1.0
gene_id_4426	6	10	10	8	-0.180555555556	0.326918883512
gene_id_31429	12	4	15	3	-0.126984126984	0.681464253211
gene_id_66468	14	2	14	4	0.166666666667	0.660228536758
gene_id_91881	10	6	14	4	-0.183333333333	0.456931944585
gene_id_75497	0	16	3	15	-0.516129032258	0.229946524064
gene_id_66463	15	1	18	0	-0.545454545455	0.470588235294
gene_id_31422	2	14	3	15	-0.0827586206897	1.0
gene_id_91661	10	6	16	2	-0.365384615385	0.10998752823
gene_id_31420	4	12	11	7	-0.364912280702	0.0454385710371
gene_id_63107	3	13	2	16	0.151724137931	0.648093841642
gene_id_17527	2	14	0	18	0.5625	0.213903743316
gene_id_91665	16	0	18	0	NA	1.0
gene_id_31424	2	14	1	17	0.215053763441	0.590909090909
gene_id_69264	10	6	17	1	-0.486772486772	0.0348366872282
gene_id_62506	1	15	9	9	-0.525	0.00789766407119
gene_id_69267	1	15	2	16	-0.150537634409	1.0
gene_id_62500	15	1	17	1	-0.03125	1.0
gene_id_62501	2	14	11	7	-0.512820512821	0.0052006254937
gene_id_8526	9	7	7	11	0.173611111111	0.492106238901
gene_id_23965	13	3	12	6	0.186666666667	0.447871372232
gene_id_4422	15	1	18	0	-0.545454545455	0.470588235294
gene_id_23966	6	10	1	17	0.486772486772	0.0348366872282
gene_id_23961	16	0	18	0	NA	1.0
gene_id_8833	10	6	11	7	0.014652014652	1.0
gene_id_23963	12	4	16	2	-0.238095238095	0.387197896653
gene_id_23962	16	0	17	1	0.484848484848	1.0
gene_id_9737	10	6	11	7	0.014652014652	1.0
gene_id_16218	14	2	18	0	-0.5625	0.213903743316
gene_id_86080	6	10	10	8	-0.180555555556	0.326918883512
gene_id_78970	0	16	1	17	-0.484848484848	1.0
gene_id_86305	7	9	11	7	-0.173611111111	0.492106238901
gene_id_16212	15	1	18	0	-0.545454545455	0.470588235294
gene_id_75491	12	4	10	8	0.212121212121	0.296648449969
gene_id_72519	1	15	2	16	-0.150537634409	1.0
gene_id_29088	2	14	5	13	-0.232804232804	0.405399939327
gene_id_16214	14	2	18	0	-0.5625	0.213903743316
gene_id_27519	4	12	2	16	0.238095238095	0.387197896653
gene_id_83468	13	3	18	0	-0.58064516129	0.0935828877005
gene_id_47620	12	4	16	2	-0.238095238095	0.387197896653
gene_id_68136	5	11	4	14	0.115555555556	0.702699969663
gene_id_83463	11	5	17	1	-0.440476190476	0.0782182222672
gene_id_41092	1	15	2	16	-0.150537634409	1.0
gene_id_92104	5	11	3	15	0.201923076923	0.428995179829
gene_id_27517	9	7	13	5	-0.174242424242	0.475397784978
gene_id_17290	6	10	8	10	-0.0714285714286	0.738453353968
gene_id_17291	5	11	5	13	0.0416666666667	1.0
gene_id_17292	5	11	5	13	0.0416666666667	1.0
gene_id_17294	5	11	9	9	-0.192857142857	0.315074720704
gene_id_17295	8	8	14	4	-0.30303030303	0.151414615273
gene_id_225	6	10	4	14	0.183333333333	0.456931944585
gene_id_17299	8	8	15	3	-0.379446640316	0.0662958843159
gene_id_93225	2	14	1	17	0.215053763441	0.590909090909
gene_id_6239	1	15	0	18	0.545454545455	0.470588235294
gene_id_25573	4	12	2	16	0.238095238095	0.387197896653
gene_id_25574	9	7	8	10	0.117647058824	0.731857331097
gene_id_25575	6	10	9	9	-0.126315789474	0.50960003869
gene_id_25577	2	14	8	10	-0.383333333333	0.0629588431591
gene_id_25578	4	12	4	14	0.0384615384615	1.0
gene_id_25579	10	6	11	7	0.014652014652	1.0
gene_id_91987	4	12	9	9	-0.263736263736	0.171727039706
gene_id_6806	3	13	0	18	0.58064516129	0.0935828877005
gene_id_9731	4	12	4	14	0.0384615384615	1.0
gene_id_21260	10	6	2	16	0.560606060606	0.00334348954555
gene_id_5644	15	1	18	0	-0.545454545455	0.470588235294
gene_id_2733	2	14	7	11	-0.337777777778	0.125088482152
gene_id_5641	13	3	17	1	-0.316666666667	0.322580645161
gene_id_5311	9	7	15	3	-0.325	0.134149054505
gene_id_5642	13	3	15	3	-0.0357142857143	1.0
gene_id_47723	2	14	3	15	-0.0827586206897	1.0
gene_id_47726	14	2	17	1	-0.215053763441	0.590909090909
gene_id_29286	6	10	13	5	-0.350877192982	0.082407183505
gene_id_29285	13	3	11	7	0.241666666667	0.270057639802
gene_id_52082	2	14	11	7	-0.512820512821	0.0052006254937
gene_id_5504	11	5	14	4	-0.115555555556	0.702699969663
gene_id_90182	3	13	4	14	-0.0529100529101	1.0
gene_id_89594	3	13	3	15	0.0357142857143	1.0
gene_id_75656	5	11	9	9	-0.192857142857	0.315074720704
gene_id_2225	7	9	2	16	0.417777777778	0.0522803114572
gene_id_75650	7	9	8	10	-0.00701754385965	1.0
gene_id_75653	0	16	5	13	-0.551724137931	0.0464895635674
gene_id_6231	1	15	0	18	0.545454545455	0.470588235294
gene_id_75381	6	10	12	6	-0.291666666667	0.167926053951
gene_id_23507	3	13	0	18	0.58064516129	0.0935828877005
gene_id_15040	2	14	1	17	0.215053763441	0.590909090909
gene_id_85453	2	14	4	14	-0.166666666667	0.660228536758
gene_id_72057	2	14	2	16	0.0333333333333	1.0
gene_id_6232	1	15	0	18	0.545454545455	0.470588235294
gene_id_25485	1	15	7	11	-0.451923076923	0.0425051403917
gene_id_6235	1	15	0	18	0.545454545455	0.470588235294
gene_id_12484	15	1	17	1	-0.03125	1.0
gene_id_6234	1	15	0	18	0.545454545455	0.470588235294
gene_id_13197	15	1	16	2	0.150537634409	1.0
gene_id_39801	5	11	8	10	-0.139194139194	0.496522706389
gene_id_79006	6	10	11	7	-0.235294117647	0.302829060852
gene_id_48441	0	16	1	17	-0.484848484848	1.0
gene_id_48440	7	9	5	13	0.174242424242	0.475397784978
gene_id_48443	9	7	10	8	0.00701754385965	1.0
gene_id_34384	6	10	5	13	0.110671936759	0.716573971079
gene_id_29935	2	14	0	18	0.5625	0.213903743316
gene_id_35470	8	8	6	12	0.171428571429	0.486714707163
gene_id_48990	16	0	18	0	NA	1.0
gene_id_52882	16	0	17	1	0.484848484848	1.0
gene_id_25481	9	7	15	3	-0.325	0.134149054505
gene_id_35412	9	7	4	14	0.358974358974	0.0763714916735
gene_id_70988	9	7	11	7	-0.05	1.0
gene_id_35410	13	3	15	3	-0.0357142857143	1.0
gene_id_35411	8	8	6	12	0.171428571429	0.486714707163
gene_id_85767	2	14	0	18	0.5625	0.213903743316
gene_id_25482	4	12	7	11	-0.158102766798	0.476751946607
gene_id_60615	11	5	13	5	-0.0416666666667	1.0
gene_id_75031	8	8	10	8	-0.0555555555556	1.0
gene_id_71671	0	16	6	12	-0.571428571429	0.0197575440329
gene_id_37484	16	0	18	0	NA	1.0
gene_id_37482	0	16	4	14	-0.533333333333	0.10522684147
gene_id_37481	5	11	10	8	-0.245614035088	0.18539117538
gene_id_37480	12	4	17	1	-0.386206896552	0.1642228739
gene_id_31889	11	5	15	3	-0.201923076923	0.428995179829
gene_id_86309	8	8	9	9	0.0	1.0
gene_id_26649	7	9	12	6	-0.231578947368	0.299817833019
gene_id_53688	2	14	5	13	-0.232804232804	0.405399939327
gene_id_88456	1	15	0	18	0.545454545455	0.470588235294
gene_id_28882	15	1	15	3	0.25	0.604105571848
gene_id_53681	14	2	17	1	-0.215053763441	0.590909090909
gene_id_89171	14	2	17	1	-0.215053763441	0.590909090909
gene_id_82487	12	4	16	2	-0.238095238095	0.387197896653
gene_id_31884	13	3	17	1	-0.316666666667	0.322580645161
gene_id_28228	10	6	15	3	-0.266666666667	0.249671352007
gene_id_85877	12	4	17	1	-0.386206896552	0.1642228739
gene_id_85876	8	8	14	4	-0.30303030303	0.151414615273
gene_id_85659	6	10	15	3	-0.483516483516	0.0122422659638
gene_id_85658	3	13	7	11	-0.241666666667	0.270057639802
gene_id_85873	7	9	14	4	-0.358974358974	0.0763714916735
gene_id_88552	3	13	1	17	0.316666666667	0.322580645161
gene_id_88551	5	11	1	17	0.440476190476	0.0782182222672
gene_id_85302	1	15	0	18	0.545454545455	0.470588235294
gene_id_35478	8	8	6	12	0.171428571429	0.486714707163
gene_id_85651	1	15	1	17	0.03125	1.0
gene_id_85650	13	3	14	4	0.0529100529101	1.0
gene_id_85657	5	11	7	11	-0.0833333333333	0.728896841902
gene_id_85656	3	13	5	13	-0.125	0.693261873462
gene_id_88559	15	1	17	1	-0.03125	1.0
gene_id_85654	10	6	18	0	-0.642857142857	0.00595432833868
gene_id_29934	1	15	0	18	0.545454545455	0.470588235294
gene_id_24222	7	9	6	12	0.10989010989	0.725376021667
gene_id_23501	7	9	8	10	-0.00701754385965	1.0
gene_id_24220	8	8	9	9	0.0	1.0
gene_id_29930	3	13	3	15	0.0357142857143	1.0
gene_id_30212	3	13	3	15	0.0357142857143	1.0
gene_id_24737	16	0	18	0	NA	1.0
gene_id_23504	12	4	14	4	-0.0384615384615	1.0
gene_id_24738	10	6	5	13	0.350877192982	0.082407183505
gene_id_23508	9	7	5	13	0.292857142857	0.162505843852
gene_id_29938	2	14	0	18	0.5625	0.213903743316
gene_id_29939	2	14	0	18	0.5625	0.213903743316
gene_id_30219	2	14	3	15	-0.0827586206897	1.0
gene_id_1520	10	6	9	9	0.126315789474	0.50960003869
gene_id_1522	15	1	18	0	-0.545454545455	0.470588235294
gene_id_78122	7	9	7	11	0.05	1.0
gene_id_38762	9	7	15	3	-0.325	0.134149054505
gene_id_38761	5	11	6	12	-0.0237154150198	1.0
gene_id_1527	11	5	5	13	0.409722222222	0.0374030148068
gene_id_85523	10	6	8	10	0.180555555556	0.326918883512
gene_id_85457	12	4	15	3	-0.126984126984	0.681464253211
gene_id_38769	15	1	17	1	-0.03125	1.0
gene_id_38768	13	3	15	3	-0.0357142857143	1.0
gene_id_78560	9	7	6	12	0.231578947368	0.299817833019
gene_id_28080	3	13	7	11	-0.241666666667	0.270057639802
gene_id_53355	7	9	10	8	-0.117647058824	0.731857331097
gene_id_12358	9	7	12	6	-0.10989010989	0.725376021667
gene_id_53356	8	8	11	7	-0.112280701754	0.73028002128
gene_id_12820	15	1	18	0	-0.545454545455	0.470588235294
gene_id_32985	14	2	14	4	0.166666666667	0.660228536758
gene_id_72384	7	9	11	7	-0.173611111111	0.492106238901
gene_id_12825	2	14	5	13	-0.232804232804	0.405399939327
gene_id_12826	6	10	1	17	0.486772486772	0.0348366872282
gene_id_68918	0	16	1	17	-0.484848484848	1.0
gene_id_18242	7	9	11	7	-0.173611111111	0.492106238901
gene_id_65169	3	13	9	9	-0.340909090909	0.079595686028
gene_id_91544	13	3	12	6	0.186666666667	0.447871372232
gene_id_7251	11	5	8	10	0.245614035088	0.18539117538
gene_id_81178	3	13	10	8	-0.388278388278	0.0386484177266
gene_id_85100	15	1	17	1	-0.03125	1.0
gene_id_57876	15	1	18	0	-0.545454545455	0.470588235294
gene_id_15146	11	5	11	7	0.0833333333333	0.728896841902
gene_id_42974	4	12	6	12	-0.1	0.714591970877
gene_id_26665	12	4	13	5	0.0355555555556	1.0
gene_id_21717	3	13	5	13	-0.125	0.693261873462
gene_id_86707	7	9	10	8	-0.117647058824	0.731857331097
gene_id_80880	3	13	7	11	-0.241666666667	0.270057639802
gene_id_80883	7	9	8	10	-0.00701754385965	1.0
gene_id_80882	15	1	16	2	0.150537634409	1.0
gene_id_93245	2	14	1	17	0.215053763441	0.590909090909
gene_id_80887	4	12	3	15	0.126984126984	0.681464253211
gene_id_21711	3	13	1	17	0.316666666667	0.322580645161
gene_id_77864	0	16	3	15	-0.516129032258	0.229946524064
gene_id_77866	8	8	13	5	-0.234432234432	0.290554722639
gene_id_14174	3	13	2	16	0.151724137931	0.648093841642
gene_id_31228	11	5	16	2	-0.306878306878	0.214278491253
gene_id_14176	15	1	17	1	-0.03125	1.0
gene_id_14177	12	4	16	2	-0.238095238095	0.387197896653
gene_id_46898	11	5	15	3	-0.201923076923	0.428995179829
gene_id_31224	7	9	15	3	-0.431818181818	0.0299430929696
gene_id_31227	4	12	6	12	-0.1	0.714591970877
gene_id_89795	8	8	11	7	-0.112280701754	0.73028002128
gene_id_89792	7	9	14	4	-0.358974358974	0.0763714916735
gene_id_89793	9	7	15	3	-0.325	0.134149054505
gene_id_31223	3	13	12	6	-0.484210526316	0.0070296230184
gene_id_89791	8	8	13	5	-0.234432234432	0.290554722639
gene_id_89245	1	15	0	18	0.545454545455	0.470588235294
gene_id_41957	5	11	5	13	0.0416666666667	1.0
gene_id_68441	1	15	10	8	-0.561264822134	0.00307749351131
gene_id_68833	4	12	6	12	-0.1	0.714591970877
gene_id_62774	2	14	4	14	-0.166666666667	0.660228536758
gene_id_77502	0	16	4	14	-0.533333333333	0.10522684147
gene_id_37843	5	11	11	7	-0.298611111111	0.100474550501
gene_id_91542	12	4	16	2	-0.238095238095	0.387197896653
gene_id_14559	12	4	11	7	0.158102766798	0.476751946607
gene_id_12036	8	8	13	5	-0.234432234432	0.290554722639
gene_id_73163	16	0	15	3	0.516129032258	0.229946524064
gene_id_3499	3	13	8	10	-0.292490118577	0.151946607341
gene_id_4676	1	15	2	16	-0.150537634409	1.0
gene_id_88457	2	14	1	17	0.215053763441	0.590909090909
gene_id_21719	15	1	16	2	0.150537634409	1.0
gene_id_51105	10	6	12	6	-0.0454545454545	1.0
gene_id_80085	6	10	10	8	-0.180555555556	0.326918883512
gene_id_70982	5	11	6	12	-0.0237154150198	1.0
gene_id_59500	6	10	14	4	-0.414285714286	0.0348761103319
gene_id_14034	2	14	1	17	0.215053763441	0.590909090909
gene_id_80088	12	4	18	0	-0.6	0.0392444367776
gene_id_31166	15	1	17	1	-0.03125	1.0
gene_id_91543	10	6	13	5	-0.110671936759	0.716573971079
gene_id_31164	9	7	15	3	-0.325	0.134149054505
gene_id_36447	16	0	18	0	NA	1.0
gene_id_63806	1	15	0	18	0.545454545455	0.470588235294
gene_id_84271	7	9	5	13	0.174242424242	0.475397784978
gene_id_45275	13	3	15	3	-0.0357142857143	1.0
gene_id_58475	11	5	15	3	-0.201923076923	0.428995179829
gene_id_10077	13	3	16	2	-0.151724137931	0.648093841642
gene_id_10076	16	0	18	0	NA	1.0
gene_id_81688	3	13	10	8	-0.388278388278	0.0386484177266
gene_id_45270	9	7	16	2	-0.417777777778	0.0522803114572
gene_id_64611	4	12	10	8	-0.314285714286	0.0920894391514
gene_id_81687	14	2	17	1	-0.215053763441	0.590909090909
gene_id_85853	0	16	1	17	-0.484848484848	1.0
gene_id_29360	7	9	9	9	-0.0625	0.744475809633
gene_id_91555	2	14	2	16	0.0333333333333	1.0
gene_id_21869	2	14	4	14	-0.166666666667	0.660228536758
gene_id_27387	5	11	1	17	0.440476190476	0.0782182222672
gene_id_63326	10	6	8	10	0.180555555556	0.326918883512
gene_id_60828	15	1	16	2	0.150537634409	1.0
gene_id_4117	4	12	6	12	-0.1	0.714591970877
gene_id_72155	3	13	4	14	-0.0529100529101	1.0
gene_id_66205	2	14	0	18	0.5625	0.213903743316
gene_id_21864	5	11	5	13	0.0416666666667	1.0
gene_id_38696	3	13	6	12	-0.186666666667	0.447871372232
gene_id_19042	10	6	11	7	0.014652014652	1.0
gene_id_55602	10	6	5	13	0.350877192982	0.082407183505
gene_id_19595	15	1	17	1	-0.03125	1.0
gene_id_19594	15	1	17	1	-0.03125	1.0
gene_id_17400	3	13	8	10	-0.292490118577	0.151946607341
gene_id_66614	9	7	10	8	0.00701754385965	1.0
gene_id_63323	2	14	4	14	-0.166666666667	0.660228536758
gene_id_91417	15	1	18	0	-0.545454545455	0.470588235294
gene_id_91550	5	11	1	17	0.440476190476	0.0782182222672
gene_id_20734	11	5	16	2	-0.306878306878	0.214278491253
gene_id_23395	8	8	12	6	-0.171428571429	0.486714707163
gene_id_70880	5	11	5	13	0.0416666666667	1.0
gene_id_24204	8	8	4	14	0.30303030303	0.151414615273
gene_id_87680	8	8	14	4	-0.30303030303	0.151414615273
gene_id_91552	3	13	1	17	0.316666666667	0.322580645161
gene_id_3630	2	14	3	15	-0.0827586206897	1.0
gene_id_24207	12	4	13	5	0.0355555555556	1.0
gene_id_23393	8	8	8	10	0.0555555555556	1.0
gene_id_8844	11	5	12	6	0.0237154150198	1.0
gene_id_10210	9	7	9	9	0.0625	0.744475809633
gene_id_45013	14	2	16	2	-0.0333333333333	1.0
gene_id_8599	10	6	10	8	0.0714285714286	0.738453353968
gene_id_66300	15	1	17	1	-0.03125	1.0
gene_id_8843	15	1	17	1	-0.03125	1.0
gene_id_10219	14	2	16	2	-0.0333333333333	1.0
gene_id_67431	6	10	13	5	-0.350877192982	0.082407183505
gene_id_40029	0	16	1	17	-0.484848484848	1.0
gene_id_17406	4	12	0	18	0.6	0.0392444367776
gene_id_82824	1	15	9	9	-0.525	0.00789766407119
gene_id_11032	12	4	15	3	-0.126984126984	0.681464253211
gene_id_11033	4	12	2	16	0.238095238095	0.387197896653
gene_id_44630	9	7	13	5	-0.174242424242	0.475397784978
gene_id_44631	0	16	1	17	-0.484848484848	1.0
gene_id_11037	4	12	9	9	-0.263736263736	0.171727039706
gene_id_89246	1	15	2	16	-0.150537634409	1.0
gene_id_19628	10	6	15	3	-0.266666666667	0.249671352007
gene_id_19627	13	3	16	2	-0.151724137931	0.648093841642
gene_id_11038	11	5	12	6	0.0237154150198	1.0
gene_id_19624	9	7	13	5	-0.174242424242	0.475397784978
gene_id_65301	1	15	7	11	-0.451923076923	0.0425051403917
gene_id_31718	1	15	0	18	0.545454545455	0.470588235294
gene_id_6250	1	15	0	18	0.545454545455	0.470588235294
gene_id_69308	9	7	15	3	-0.325	0.134149054505
gene_id_70125	4	12	15	3	-0.589473684211	0.00142831809902
gene_id_63463	4	12	13	5	-0.470588235294	0.0149191803234
gene_id_70129	10	6	10	8	0.0714285714286	0.738453353968
gene_id_48504	15	1	16	2	0.150537634409	1.0
gene_id_43943	6	10	14	4	-0.414285714286	0.0348761103319
gene_id_88040	1	15	2	16	-0.150537634409	1.0
gene_id_86194	4	12	10	8	-0.314285714286	0.0920894391514
gene_id_87923	14	2	14	4	0.166666666667	0.660228536758
gene_id_78710	9	7	9	9	0.0625	0.744475809633
gene_id_20880	12	4	6	12	0.416666666667	0.0204222167354
gene_id_3319	4	12	12	6	-0.416666666667	0.0204222167354
gene_id_71839	11	5	15	3	-0.201923076923	0.428995179829
gene_id_22267	2	14	0	18	0.5625	0.213903743316
gene_id_3315	2	14	2	16	0.0333333333333	1.0
gene_id_23529	2	14	0	18	0.5625	0.213903743316
gene_id_78718	1	15	9	9	-0.525	0.00789766407119
gene_id_71837	16	0	18	0	NA	1.0
gene_id_3311	4	12	11	7	-0.364912280702	0.0454385710371
gene_id_30660	11	5	15	3	-0.201923076923	0.428995179829
gene_id_29093	2	14	1	17	0.215053763441	0.590909090909
gene_id_39738	6	10	13	5	-0.350877192982	0.082407183505
gene_id_24755	8	8	13	5	-0.234432234432	0.290554722639
gene_id_25720	11	5	11	7	0.0833333333333	0.728896841902
gene_id_17926	2	14	3	15	-0.0827586206897	1.0
gene_id_29911	3	13	8	10	-0.292490118577	0.151946607341
gene_id_30093	3	13	8	10	-0.292490118577	0.151946607341
gene_id_39610	12	4	17	1	-0.386206896552	0.1642228739
gene_id_48458	3	13	4	14	-0.0529100529101	1.0
gene_id_39611	13	3	15	3	-0.0357142857143	1.0
gene_id_29097	14	2	15	3	0.0827586206897	1.0
gene_id_418	2	14	1	17	0.215053763441	0.590909090909
gene_id_20210	2	14	4	14	-0.166666666667	0.660228536758
gene_id_20211	0	16	3	15	-0.516129032258	0.229946524064
gene_id_32149	5	11	1	17	0.440476190476	0.0782182222672
gene_id_32148	2	14	0	18	0.5625	0.213903743316
gene_id_37319	11	5	13	5	-0.0416666666667	1.0
gene_id_87029	10	6	14	4	-0.183333333333	0.456931944585
gene_id_37317	3	13	6	12	-0.186666666667	0.447871372232
gene_id_91163	5	11	13	5	-0.409722222222	0.0374030148068
gene_id_37315	3	13	4	14	-0.0529100529101	1.0
gene_id_32146	11	5	12	6	0.0237154150198	1.0
gene_id_37313	6	10	13	5	-0.350877192982	0.082407183505
gene_id_44159	13	3	18	0	-0.58064516129	0.0935828877005
gene_id_87020	2	14	7	11	-0.337777777778	0.125088482152
gene_id_87021	6	10	12	6	-0.291666666667	0.167926053951
gene_id_62759	3	13	4	14	-0.0529100529101	1.0
gene_id_62758	1	15	2	16	-0.150537634409	1.0
gene_id_62751	1	15	2	16	-0.150537634409	1.0
gene_id_62360	1	15	9	9	-0.525	0.00789766407119
gene_id_62753	3	13	8	10	-0.292490118577	0.151946607341
gene_id_38218	2	14	3	15	-0.0827586206897	1.0
gene_id_62755	1	15	2	16	-0.150537634409	1.0
gene_id_32828	1	15	1	17	0.03125	1.0
gene_id_36301	13	3	17	1	-0.316666666667	0.322580645161
gene_id_62756	1	15	3	15	-0.25	0.604105571848
gene_id_821	0	16	2	16	-0.5	0.486631016043
gene_id_23285	15	1	18	0	-0.545454545455	0.470588235294
gene_id_23286	11	5	17	1	-0.440476190476	0.0782182222672
gene_id_51475	2	14	7	11	-0.337777777778	0.125088482152
gene_id_51472	6	10	10	8	-0.180555555556	0.326918883512
gene_id_536	8	8	13	5	-0.234432234432	0.290554722639
gene_id_827	8	8	13	5	-0.234432234432	0.290554722639
gene_id_23283	14	2	13	5	0.232804232804	0.405399939327
gene_id_829	8	8	14	4	-0.30303030303	0.151414615273
gene_id_16025	13	3	11	7	0.241666666667	0.270057639802
gene_id_287	5	11	4	14	0.115555555556	0.702699969663
gene_id_286	14	2	17	1	-0.215053763441	0.590909090909
gene_id_1540	15	1	17	1	-0.03125	1.0
gene_id_51478	6	10	12	6	-0.291666666667	0.167926053951
gene_id_16023	11	5	15	3	-0.201923076923	0.428995179829
gene_id_35647	7	9	9	9	-0.0625	0.744475809633
gene_id_35834	14	2	14	4	0.166666666667	0.660228536758
gene_id_60445	6	10	7	11	-0.014652014652	1.0
gene_id_38742	14	2	17	1	-0.215053763441	0.590909090909
gene_id_69613	0	16	1	17	-0.484848484848	1.0
gene_id_35642	15	1	11	7	0.451923076923	0.0425051403917
gene_id_35641	7	9	4	14	0.245059288538	0.274304783092
gene_id_62361	4	12	11	7	-0.364912280702	0.0454385710371
gene_id_66870	6	10	10	8	-0.180555555556	0.326918883512
gene_id_66871	2	14	6	12	-0.288461538462	0.232682778845
gene_id_83858	2	14	3	15	-0.0827586206897	1.0
gene_id_88287	5	11	9	9	-0.192857142857	0.315074720704
gene_id_37932	3	13	2	16	0.151724137931	0.648093841642
gene_id_37931	3	13	2	16	0.151724137931	0.648093841642
gene_id_26074	9	7	8	10	0.117647058824	0.731857331097
gene_id_26075	8	8	6	12	0.171428571429	0.486714707163
gene_id_46702	8	8	14	4	-0.30303030303	0.151414615273
gene_id_26077	3	13	1	17	0.316666666667	0.322580645161
gene_id_3439	5	11	12	6	-0.352941176471	0.0844146687268
gene_id_32820	3	13	1	17	0.316666666667	0.322580645161
gene_id_46707	7	9	15	3	-0.431818181818	0.0299430929696
gene_id_82215	8	8	15	3	-0.379446640316	0.0662958843159
gene_id_13535	3	13	2	16	0.151724137931	0.648093841642
gene_id_16315	16	0	15	3	0.516129032258	0.229946524064
gene_id_15024	5	11	4	14	0.115555555556	0.702699969663
gene_id_18870	7	9	8	10	-0.00701754385965	1.0
gene_id_88411	1	15	0	18	0.545454545455	0.470588235294
gene_id_10340	0	16	2	16	-0.5	0.486631016043
gene_id_19849	15	1	17	1	-0.03125	1.0
gene_id_757	6	10	3	15	0.266666666667	0.249671352007
gene_id_756	8	8	7	11	0.112280701754	0.73028002128
gene_id_51210	4	12	7	11	-0.158102766798	0.476751946607
gene_id_13824	16	0	18	0	NA	1.0
gene_id_753	13	3	18	0	-0.58064516129	0.0935828877005
gene_id_752	9	7	2	16	0.513833992095	0.00919540229885
gene_id_751	9	7	5	13	0.292857142857	0.162505843852
gene_id_37752	11	5	7	11	0.298611111111	0.100474550501
gene_id_42731	15	1	13	5	0.369047619048	0.18014966124
gene_id_51218	8	8	12	6	-0.171428571429	0.486714707163
gene_id_12607	5	11	2	16	0.306878306878	0.214278491253
gene_id_5415	7	9	16	2	-0.513833992095	0.00919540229885
gene_id_758	3	13	4	14	-0.0529100529101	1.0
gene_id_17086	7	9	6	12	0.10989010989	0.725376021667
gene_id_17083	16	0	18	0	NA	1.0
gene_id_4233	3	13	2	16	0.151724137931	0.648093841642
gene_id_4232	5	11	10	8	-0.245614035088	0.18539117538
gene_id_1311	6	10	4	14	0.183333333333	0.456931944585
gene_id_1316	16	0	16	2	0.5	0.486631016043
gene_id_6859	12	4	15	3	-0.126984126984	0.681464253211
gene_id_9338	9	7	11	7	-0.05	1.0
gene_id_40700	0	16	4	14	-0.533333333333	0.10522684147
gene_id_69699	13	3	16	2	-0.151724137931	0.648093841642
gene_id_92498	4	12	2	16	0.238095238095	0.387197896653
gene_id_62773	0	16	1	17	-0.484848484848	1.0
gene_id_9330	12	4	17	1	-0.386206896552	0.1642228739
gene_id_6853	14	2	15	3	0.0827586206897	1.0
gene_id_69696	7	9	12	6	-0.231578947368	0.299817833019
gene_id_6503	2	14	1	17	0.215053763441	0.590909090909
gene_id_6854	15	1	18	0	-0.545454545455	0.470588235294
gene_id_92493	5	11	14	4	-0.470175438596	0.0142313007719
gene_id_92492	11	5	15	3	-0.201923076923	0.428995179829
gene_id_12103	6	10	3	15	0.266666666667	0.249671352007
gene_id_86241	0	16	2	16	-0.5	0.486631016043
gene_id_24682	11	5	10	8	0.139194139194	0.496522706389
gene_id_12107	1	15	2	16	-0.150537634409	1.0
gene_id_53740	4	12	10	8	-0.314285714286	0.0920894391514
gene_id_12105	7	9	3	15	0.325	0.134149054505
gene_id_34669	10	6	10	8	0.0714285714286	0.738453353968
gene_id_34667	10	6	8	10	0.180555555556	0.326918883512
gene_id_9192	8	8	5	13	0.234432234432	0.290554722639
gene_id_34663	0	16	0	18	NA	1.0
gene_id_61060	0	16	7	11	-0.592592592593	0.00804220970419
gene_id_13286	5	11	7	11	-0.0833333333333	0.728896841902
gene_id_74244	4	12	2	16	0.238095238095	0.387197896653
gene_id_29417	4	12	10	8	-0.314285714286	0.0920894391514
gene_id_74713	9	7	10	8	0.00701754385965	1.0
gene_id_2193	5	11	0	18	0.620689655172	0.0156977747111
gene_id_93012	12	4	15	3	-0.126984126984	0.681464253211
gene_id_93013	9	7	7	11	0.173611111111	0.492106238901
gene_id_68610	2	14	9	9	-0.426877470356	0.0295884315907
gene_id_93011	11	5	11	7	0.0833333333333	0.728896841902
gene_id_65993	4	12	10	8	-0.314285714286	0.0920894391514
gene_id_15437	5	11	12	6	-0.352941176471	0.0844146687268
gene_id_4012	3	13	1	17	0.316666666667	0.322580645161
gene_id_78925	9	7	12	6	-0.10989010989	0.725376021667
gene_id_78924	0	16	1	17	-0.484848484848	1.0
gene_id_78929	14	2	15	3	0.0827586206897	1.0
gene_id_78928	14	2	16	2	-0.0333333333333	1.0
gene_id_88820	5	11	8	10	-0.139194139194	0.496522706389
gene_id_61306	2	14	9	9	-0.426877470356	0.0295884315907
gene_id_9198	2	14	7	11	-0.337777777778	0.125088482152
gene_id_89543	3	13	3	15	0.0357142857143	1.0
gene_id_31946	14	2	16	2	-0.0333333333333	1.0
gene_id_31947	13	3	18	0	-0.58064516129	0.0935828877005
gene_id_89547	10	6	15	3	-0.266666666667	0.249671352007
gene_id_79039	1	15	7	11	-0.451923076923	0.0425051403917
gene_id_89545	3	13	3	15	0.0357142857143	1.0
gene_id_85604	4	12	6	12	-0.1	0.714591970877
gene_id_89099	14	2	15	3	0.0827586206897	1.0
gene_id_89098	3	13	10	8	-0.388278388278	0.0386484177266
gene_id_69521	12	4	11	7	0.158102766798	0.476751946607
gene_id_79037	1	15	6	12	-0.412698412698	0.0900495500051
gene_id_31948	15	1	17	1	-0.03125	1.0
gene_id_27220	9	7	13	5	-0.174242424242	0.475397784978
gene_id_79032	10	6	15	3	-0.266666666667	0.249671352007
gene_id_10859	1	15	8	10	-0.488888888889	0.0189098998888
gene_id_92971	9	7	5	13	0.292857142857	0.162505843852
gene_id_2998	2	14	4	14	-0.166666666667	0.660228536758
gene_id_84414	3	13	5	13	-0.125	0.693261873462
gene_id_85464	5	11	10	8	-0.245614035088	0.18539117538
gene_id_27226	4	12	9	9	-0.263736263736	0.171727039706
gene_id_85466	12	4	12	6	0.1	0.714591970877
gene_id_2997	3	13	6	12	-0.186666666667	0.447871372232
gene_id_10857	11	5	17	1	-0.440476190476	0.0782182222672
gene_id_85461	2	14	5	13	-0.232804232804	0.405399939327
gene_id_85463	8	8	14	4	-0.30303030303	0.151414615273
gene_id_65197	2	14	5	13	-0.232804232804	0.405399939327
gene_id_65194	5	11	10	8	-0.245614035088	0.18539117538
gene_id_68927	12	4	12	6	0.1	0.714591970877
gene_id_73671	2	14	9	9	-0.426877470356	0.0295884315907
gene_id_29548	3	13	9	9	-0.340909090909	0.079595686028
gene_id_22959	13	3	12	6	0.186666666667	0.447871372232
gene_id_82959	3	13	11	7	-0.435714285714	0.0172720091567
gene_id_24502	12	4	12	6	0.1	0.714591970877
gene_id_29544	12	4	18	0	-0.6	0.0392444367776
gene_id_22955	13	3	17	1	-0.316666666667	0.322580645161
gene_id_52746	11	5	18	0	-0.620689655172	0.0156977747111
gene_id_24506	7	9	7	11	0.05	1.0
gene_id_29540	16	0	18	0	NA	1.0
gene_id_27703	9	7	12	6	-0.10989010989	0.725376021667
gene_id_29542	15	1	17	1	-0.03125	1.0
gene_id_230	11	5	9	9	0.192857142857	0.315074720704
gene_id_69013	0	16	0	18	NA	1.0
gene_id_27851	4	12	10	8	-0.314285714286	0.0920894391514
gene_id_28148	15	1	17	1	-0.03125	1.0
gene_id_86848	3	13	12	6	-0.484210526316	0.0070296230184
gene_id_83112	1	15	9	9	-0.525	0.00789766407119
gene_id_56627	6	10	10	8	-0.180555555556	0.326918883512
gene_id_86517	6	10	9	9	-0.126315789474	0.50960003869
gene_id_86844	5	11	9	9	-0.192857142857	0.315074720704
gene_id_89895	8	8	13	5	-0.234432234432	0.290554722639
gene_id_82815	13	3	15	3	-0.0357142857143	1.0
gene_id_86841	12	4	13	5	0.0355555555556	1.0
gene_id_89896	14	2	17	1	-0.215053763441	0.590909090909
gene_id_64119	1	15	5	13	-0.369047619048	0.18014966124
gene_id_34278	15	1	17	1	-0.03125	1.0
gene_id_23210	12	4	14	4	-0.0384615384615	1.0
gene_id_13950	2	14	2	16	0.0333333333333	1.0
gene_id_33951	14	2	11	7	0.337777777778	0.125088482152
gene_id_542	6	10	3	15	0.266666666667	0.249671352007
gene_id_61472	5	11	11	7	-0.298611111111	0.100474550501
gene_id_64115	2	14	0	18	0.5625	0.213903743316
gene_id_25634	10	6	7	11	0.235294117647	0.302829060852
gene_id_57686	0	16	1	17	-0.484848484848	1.0
gene_id_57685	0	16	3	15	-0.516129032258	0.229946524064
gene_id_85799	1	15	3	15	-0.25	0.604105571848
gene_id_13509	8	8	10	8	-0.0555555555556	1.0
gene_id_35066	5	11	2	16	0.306878306878	0.214278491253
gene_id_13504	8	8	13	5	-0.234432234432	0.290554722639
gene_id_85790	13	3	16	2	-0.151724137931	0.648093841642
gene_id_85791	15	1	18	0	-0.545454545455	0.470588235294
gene_id_13500	1	15	0	18	0.545454545455	0.470588235294
gene_id_85797	4	12	7	11	-0.158102766798	0.476751946607
gene_id_85794	15	1	17	1	-0.03125	1.0
gene_id_13503	13	3	18	0	-0.58064516129	0.0935828877005
gene_id_62884	2	14	4	14	-0.166666666667	0.660228536758
gene_id_62985	2	14	4	14	-0.166666666667	0.660228536758
gene_id_64051	3	13	7	11	-0.241666666667	0.270057639802
gene_id_19835	9	7	9	9	0.0625	0.744475809633
gene_id_63189	1	15	4	14	-0.31724137931	0.340175953079
gene_id_89556	4	12	9	9	-0.263736263736	0.171727039706
gene_id_78650	0	16	6	12	-0.571428571429	0.0197575440329
gene_id_20396	14	2	17	1	-0.215053763441	0.590909090909
gene_id_78657	0	16	1	17	-0.484848484848	1.0
gene_id_35060	6	10	0	18	0.642857142857	0.00595432833868
gene_id_85585	2	14	1	17	0.215053763441	0.590909090909
gene_id_44332	15	1	17	1	-0.03125	1.0
gene_id_10733	2	14	1	17	0.215053763441	0.590909090909
gene_id_29890	8	8	15	3	-0.379446640316	0.0662958843159
gene_id_16960	8	8	10	8	-0.0555555555556	1.0
gene_id_68279	7	9	10	8	-0.117647058824	0.731857331097
gene_id_15900	7	9	15	3	-0.431818181818	0.0299430929696
gene_id_31388	1	15	1	17	0.03125	1.0
gene_id_13768	2	14	5	13	-0.232804232804	0.405399939327
gene_id_3254	5	11	8	10	-0.139194139194	0.496522706389
gene_id_48279	15	1	17	1	-0.03125	1.0
gene_id_13760	14	2	15	3	0.0827586206897	1.0
gene_id_48277	9	7	9	9	0.0625	0.744475809633
gene_id_13762	11	5	11	7	0.0833333333333	0.728896841902
gene_id_13765	6	10	3	15	0.266666666667	0.249671352007
gene_id_42567	8	8	13	5	-0.234432234432	0.290554722639
gene_id_857	8	8	11	7	-0.112280701754	0.73028002128
gene_id_37235	3	13	4	14	-0.0529100529101	1.0
gene_id_84221	1	15	2	16	-0.150537634409	1.0
gene_id_84222	1	15	7	11	-0.451923076923	0.0425051403917
gene_id_50486	5	11	3	15	0.201923076923	0.428995179829
gene_id_3251	3	13	6	12	-0.186666666667	0.447871372232
gene_id_78546	4	12	4	14	0.0384615384615	1.0
gene_id_78545	1	15	4	14	-0.31724137931	0.340175953079
gene_id_34899	12	4	16	2	-0.238095238095	0.387197896653
gene_id_78542	14	2	16	2	-0.0333333333333	1.0
gene_id_78541	5	11	9	9	-0.192857142857	0.315074720704
gene_id_34894	12	4	16	2	-0.238095238095	0.387197896653
gene_id_72974	1	15	5	13	-0.369047619048	0.18014966124
gene_id_34890	5	11	8	10	-0.139194139194	0.496522706389
gene_id_72976	10	6	11	7	0.014652014652	1.0
gene_id_78548	7	9	6	12	0.10989010989	0.725376021667
gene_id_27062	2	14	2	16	0.0333333333333	1.0
gene_id_8458	15	1	16	2	0.150537634409	1.0
gene_id_4103	1	15	1	17	0.03125	1.0
gene_id_8452	16	0	18	0	NA	1.0
gene_id_8451	14	2	17	1	-0.215053763441	0.590909090909
gene_id_4102	7	9	12	6	-0.231578947368	0.299817833019
gene_id_88052	2	14	2	16	0.0333333333333	1.0
gene_id_8456	16	0	18	0	NA	1.0
gene_id_88050	1	15	2	16	-0.150537634409	1.0
gene_id_88051	6	10	10	8	-0.180555555556	0.326918883512
gene_id_71544	4	12	9	9	-0.263736263736	0.171727039706
gene_id_90739	15	1	10	8	0.488888888889	0.0189098998888
gene_id_23770	15	1	16	2	0.150537634409	1.0
gene_id_54171	0	16	1	17	-0.484848484848	1.0
gene_id_38151	1	15	2	16	-0.150537634409	1.0
gene_id_67131	0	16	1	17	-0.484848484848	1.0
gene_id_38958	6	10	15	3	-0.483516483516	0.0122422659638
gene_id_80945	1	15	7	11	-0.451923076923	0.0425051403917
gene_id_37673	2	14	9	9	-0.426877470356	0.0295884315907
gene_id_57347	1	15	5	13	-0.369047619048	0.18014966124
gene_id_14153	8	8	15	3	-0.379446640316	0.0662958843159
gene_id_38950	10	6	11	7	0.014652014652	1.0
gene_id_56198	7	9	14	4	-0.358974358974	0.0763714916735
gene_id_46287	8	8	13	5	-0.234432234432	0.290554722639
gene_id_38405	14	2	15	3	0.0827586206897	1.0
gene_id_38955	2	14	10	8	-0.469696969697	0.0129193467782
gene_id_38956	11	5	16	2	-0.306878306878	0.214278491253
gene_id_38155	1	15	5	13	-0.369047619048	0.18014966124
gene_id_32336	15	1	17	1	-0.03125	1.0
gene_id_87232	7	9	7	11	0.05	1.0
gene_id_87231	8	8	12	6	-0.171428571429	0.486714707163
gene_id_87237	0	16	1	17	-0.484848484848	1.0
gene_id_32333	15	1	16	2	0.150537634409	1.0
gene_id_32330	15	1	17	1	-0.03125	1.0
gene_id_2076	4	12	1	17	0.386206896552	0.1642228739
gene_id_32448	11	5	11	7	0.0833333333333	0.728896841902
gene_id_10684	11	5	16	2	-0.306878306878	0.214278491253
gene_id_64807	0	16	3	15	-0.516129032258	0.229946524064
gene_id_10683	16	0	15	3	0.516129032258	0.229946524064
gene_id_64805	6	10	5	13	0.110671936759	0.716573971079
gene_id_32339	8	8	12	6	-0.171428571429	0.486714707163
gene_id_4019	3	13	6	12	-0.186666666667	0.447871372232
gene_id_26810	8	8	15	3	-0.379446640316	0.0662958843159
gene_id_18506	9	7	8	10	0.117647058824	0.731857331097
gene_id_18501	13	3	17	1	-0.316666666667	0.322580645161
gene_id_77737	3	13	8	10	-0.292490118577	0.151946607341
gene_id_89553	1	15	1	17	0.03125	1.0
gene_id_36537	13	3	16	2	-0.151724137931	0.648093841642
gene_id_18053	9	7	4	14	0.358974358974	0.0763714916735
gene_id_35003	0	16	2	16	-0.5	0.486631016043
gene_id_16907	1	15	2	16	-0.150537634409	1.0
gene_id_11626	9	7	14	4	-0.245059288538	0.274304783092
gene_id_11625	15	1	18	0	-0.545454545455	0.470588235294
gene_id_7060	9	7	11	7	-0.05	1.0
gene_id_11623	11	5	9	9	0.192857142857	0.315074720704
gene_id_44447	16	0	18	0	NA	1.0
gene_id_11621	1	15	0	18	0.545454545455	0.470588235294
gene_id_84622	2	14	1	17	0.215053763441	0.590909090909
gene_id_16446	1	15	0	18	0.545454545455	0.470588235294
gene_id_30798	9	7	11	7	-0.05	1.0
gene_id_11628	6	10	15	3	-0.483516483516	0.0122422659638
gene_id_30166	10	6	17	1	-0.486772486772	0.0348366872282
gene_id_41039	5	11	12	6	-0.352941176471	0.0844146687268
gene_id_21389	12	4	16	2	-0.238095238095	0.387197896653
gene_id_9011	5	11	2	16	0.306878306878	0.214278491253
gene_id_14233	8	8	13	5	-0.234432234432	0.290554722639
gene_id_19459	7	9	6	12	0.10989010989	0.725376021667
gene_id_14230	7	9	10	8	-0.117647058824	0.731857331097
gene_id_14236	14	2	17	1	-0.215053763441	0.590909090909
gene_id_9853	15	1	18	0	-0.545454545455	0.470588235294
gene_id_15014	7	9	7	11	0.05	1.0
gene_id_3817	3	13	0	18	0.58064516129	0.0935828877005
gene_id_15016	6	10	7	11	-0.014652014652	1.0
gene_id_15017	7	9	4	14	0.245059288538	0.274304783092
gene_id_3760	8	8	9	9	0.0	1.0
gene_id_3761	10	6	17	1	-0.486772486772	0.0348366872282
gene_id_15012	5	11	5	13	0.0416666666667	1.0
gene_id_15013	8	8	8	10	0.0555555555556	1.0
gene_id_71992	8	8	16	2	-0.466666666667	0.022914349277
gene_id_71991	11	5	13	5	-0.0416666666667	1.0
gene_id_15018	7	9	4	14	0.245059288538	0.274304783092
gene_id_15019	7	9	5	13	0.174242424242	0.475397784978
gene_id_88927	6	10	15	3	-0.483516483516	0.0122422659638
gene_id_79636	16	0	18	0	NA	1.0
gene_id_51046	15	1	18	0	-0.545454545455	0.470588235294
gene_id_54565	0	16	8	10	-0.615384615385	0.00311893389169
gene_id_23364	8	8	6	12	0.171428571429	0.486714707163
gene_id_23363	11	5	12	6	0.0237154150198	1.0
gene_id_24882	9	7	3	15	0.431818181818	0.0299430929696
gene_id_23361	8	8	2	16	0.466666666667	0.022914349277
gene_id_23360	8	8	6	12	0.171428571429	0.486714707163
gene_id_28125	10	6	12	6	-0.0454545454545	1.0
gene_id_28409	7	9	11	7	-0.173611111111	0.492106238901
gene_id_51049	14	2	16	2	-0.0333333333333	1.0
gene_id_23368	11	5	8	10	0.245614035088	0.18539117538
gene_id_11483	3	13	10	8	-0.388278388278	0.0386484177266
gene_id_83350	5	11	11	7	-0.298611111111	0.100474550501
gene_id_11481	4	12	2	16	0.238095238095	0.387197896653
gene_id_11480	3	13	1	17	0.316666666667	0.322580645161
gene_id_11487	12	4	15	3	-0.126984126984	0.681464253211
gene_id_11485	8	8	11	7	-0.112280701754	0.73028002128
gene_id_11484	4	12	10	8	-0.314285714286	0.0920894391514
gene_id_79967	0	16	0	18	NA	1.0
gene_id_11488	13	3	16	2	-0.151724137931	0.648093841642
gene_id_88206	2	14	3	15	-0.0827586206897	1.0
gene_id_91067	16	0	18	0	NA	1.0
gene_id_66266	2	14	5	13	-0.232804232804	0.405399939327
gene_id_4541	1	15	0	18	0.545454545455	0.470588235294
gene_id_91069	16	0	18	0	NA	1.0
gene_id_66268	5	11	8	10	-0.139194139194	0.496522706389
gene_id_27595	6	10	7	11	-0.014652014652	1.0
gene_id_69067	6	10	14	4	-0.414285714286	0.0348761103319
gene_id_69064	2	14	8	10	-0.383333333333	0.0629588431591
gene_id_69065	14	2	16	2	-0.0333333333333	1.0
gene_id_3104	5	11	15	3	-0.535714285714	0.00446902648383
gene_id_3105	10	6	12	6	-0.0454545454545	1.0
gene_id_71195	6	10	7	11	-0.014652014652	1.0
gene_id_71669	15	1	18	0	-0.545454545455	0.470588235294
gene_id_71199	0	16	2	16	-0.5	0.486631016043
gene_id_29757	10	6	16	2	-0.365384615385	0.10998752823
gene_id_5537	3	13	4	14	-0.0529100529101	1.0
gene_id_92268	14	2	14	4	0.166666666667	0.660228536758
gene_id_54950	10	6	13	5	-0.110671936759	0.716573971079
gene_id_61271	3	13	5	13	-0.125	0.693261873462
gene_id_34470	9	7	11	7	-0.05	1.0
gene_id_33317	15	1	16	2	0.150537634409	1.0
gene_id_21638	5	11	7	11	-0.0833333333333	0.728896841902
gene_id_57916	4	12	8	10	-0.212121212121	0.296648449969
gene_id_33319	7	9	16	2	-0.513833992095	0.00919540229885
gene_id_57914	4	12	9	9	-0.263736263736	0.171727039706
gene_id_75513	0	16	2	16	-0.5	0.486631016043
gene_id_88044	1	15	1	17	0.03125	1.0
gene_id_75512	0	16	4	14	-0.533333333333	0.10522684147
gene_id_34436	4	12	1	17	0.386206896552	0.1642228739
gene_id_77633	3	13	12	6	-0.484210526316	0.0070296230184
gene_id_27286	9	7	9	9	0.0625	0.744475809633
gene_id_27287	1	15	1	17	0.03125	1.0
gene_id_63693	4	12	9	9	-0.263736263736	0.171727039706
gene_id_61991	1	15	2	16	-0.150537634409	1.0
gene_id_17503	11	5	17	1	-0.440476190476	0.0782182222672
gene_id_91605	15	1	16	2	0.150537634409	1.0
gene_id_91604	16	0	18	0	NA	1.0
gene_id_20948	15	1	17	1	-0.03125	1.0
gene_id_63694	4	12	7	11	-0.158102766798	0.476751946607
gene_id_66409	0	16	2	16	-0.5	0.486631016043
gene_id_91608	15	1	18	0	-0.545454545455	0.470588235294
gene_id_43558	12	4	13	5	0.0355555555556	1.0
gene_id_4584	3	13	11	7	-0.435714285714	0.0172720091567
gene_id_34789	6	10	4	14	0.183333333333	0.456931944585
gene_id_34788	10	6	11	7	0.014652014652	1.0
gene_id_69200	2	14	4	14	-0.166666666667	0.660228536758
gene_id_62566	1	15	4	14	-0.31724137931	0.340175953079
gene_id_62567	2	14	7	11	-0.337777777778	0.125088482152
gene_id_92004	12	4	15	3	-0.126984126984	0.681464253211
gene_id_69205	11	5	15	3	-0.201923076923	0.428995179829
gene_id_23943	7	9	8	10	-0.00701754385965	1.0
gene_id_34780	5	11	4	14	0.115555555556	0.702699969663
gene_id_23941	14	2	18	0	-0.5625	0.213903743316
gene_id_62569	0	16	9	9	-0.64	0.00114506314205
gene_id_23946	14	2	17	1	-0.215053763441	0.590909090909
gene_id_34787	3	13	3	15	0.0357142857143	1.0
gene_id_34786	11	5	17	1	-0.440476190476	0.0782182222672
gene_id_16270	1	15	0	18	0.545454545455	0.470588235294
gene_id_16274	10	6	12	6	-0.0454545454545	1.0
gene_id_16277	2	14	6	12	-0.288461538462	0.232682778845
gene_id_16278	2	14	5	13	-0.232804232804	0.405399939327
gene_id_65696	10	6	9	9	0.126315789474	0.50960003869
gene_id_29736	2	14	7	11	-0.337777777778	0.125088482152
gene_id_52241	12	4	18	0	-0.6	0.0392444367776
gene_id_47640	1	15	3	15	-0.25	0.604105571848
gene_id_29735	5	11	5	13	0.0416666666667	1.0
gene_id_52532	15	1	12	6	0.412698412698	0.0900495500051
gene_id_83333	6	10	15	3	-0.483516483516	0.0122422659638
gene_id_29047	7	9	7	11	0.05	1.0
gene_id_29048	4	12	2	16	0.238095238095	0.387197896653
gene_id_47649	7	9	9	9	-0.0625	0.744475809633
gene_id_29738	2	14	5	13	-0.232804232804	0.405399939327
gene_id_29739	2	14	4	14	-0.166666666667	0.660228536758
gene_id_24007	0	16	1	17	-0.484848484848	1.0
gene_id_58920	1	15	1	17	0.03125	1.0
gene_id_10998	9	7	15	3	-0.325	0.134149054505
gene_id_10999	7	9	13	5	-0.292857142857	0.162505843852
gene_id_30444	3	13	3	15	0.0357142857143	1.0
gene_id_10992	2	14	0	18	0.5625	0.213903743316
gene_id_10993	1	15	0	18	0.545454545455	0.470588235294
gene_id_8216	14	2	16	2	-0.0333333333333	1.0
gene_id_10997	10	6	14	4	-0.183333333333	0.456931944585
gene_id_8213	4	12	5	13	-0.0355555555556	1.0
gene_id_61916	0	16	9	9	-0.64	0.00114506314205
gene_id_37386	7	9	10	8	-0.117647058824	0.731857331097
gene_id_5625	11	5	9	9	0.192857142857	0.315074720704
gene_id_48572	2	14	6	12	-0.288461538462	0.232682778845
gene_id_5368	2	14	2	16	0.0333333333333	1.0
gene_id_63044	1	15	0	18	0.545454545455	0.470588235294
gene_id_90241	8	8	12	6	-0.171428571429	0.486714707163
gene_id_81385	4	12	5	13	-0.0355555555556	1.0
gene_id_35782	3	13	2	16	0.151724137931	0.648093841642
gene_id_35783	8	8	4	14	0.30303030303	0.151414615273
gene_id_35786	16	0	17	1	0.484848484848	1.0
gene_id_44092	0	16	4	14	-0.533333333333	0.10522684147
gene_id_35785	11	5	6	12	0.352941176471	0.0844146687268
gene_id_69718	0	16	1	17	-0.484848484848	1.0
gene_id_35789	9	7	10	8	0.00701754385965	1.0
gene_id_75636	4	12	12	6	-0.416666666667	0.0204222167354
gene_id_75634	7	9	15	3	-0.431818181818	0.0299430929696
gene_id_69110	0	16	1	17	-0.484848484848	1.0
gene_id_71680	4	12	8	10	-0.212121212121	0.296648449969
gene_id_55494	6	10	8	10	-0.0714285714286	0.738453353968
gene_id_51169	2	14	2	16	0.0333333333333	1.0
gene_id_65039	9	7	14	4	-0.245059288538	0.274304783092
gene_id_68558	13	3	15	3	-0.0357142857143	1.0
gene_id_65034	0	16	4	14	-0.533333333333	0.10522684147
gene_id_65037	5	11	10	8	-0.245614035088	0.18539117538
gene_id_65036	10	6	9	9	0.126315789474	0.50960003869
gene_id_68551	14	2	17	1	-0.215053763441	0.590909090909
gene_id_45551	1	15	2	16	-0.150537634409	1.0
gene_id_35438	13	3	11	7	0.241666666667	0.270057639802
gene_id_19289	14	2	18	0	-0.5625	0.213903743316
gene_id_63054	1	15	5	13	-0.369047619048	0.18014966124
gene_id_35430	15	1	14	4	0.31724137931	0.340175953079
gene_id_30152	9	7	10	8	0.00701754385965	1.0
gene_id_35434	15	1	17	1	-0.03125	1.0
gene_id_91777	8	8	9	9	0.0	1.0
gene_id_30156	7	9	12	6	-0.231578947368	0.299817833019
gene_id_73099	2	14	8	10	-0.383333333333	0.0629588431591
gene_id_37467	6	10	1	17	0.486772486772	0.0348366872282
gene_id_37466	4	12	7	11	-0.158102766798	0.476751946607
gene_id_37461	14	2	18	0	-0.5625	0.213903743316
gene_id_37462	8	8	18	0	-0.692307692308	0.000708848611747
gene_id_31531	7	9	6	12	0.10989010989	0.725376021667
gene_id_22693	8	8	16	2	-0.466666666667	0.022914349277
gene_id_32949	10	6	7	11	0.235294117647	0.302829060852
gene_id_9505	2	14	1	17	0.215053763441	0.590909090909
gene_id_86674	6	10	10	8	-0.180555555556	0.326918883512
gene_id_91773	8	8	8	10	0.0555555555556	1.0
gene_id_86676	3	13	1	17	0.316666666667	0.322580645161
gene_id_82314	11	5	17	1	-0.440476190476	0.0782182222672
gene_id_86678	2	14	4	14	-0.166666666667	0.660228536758
gene_id_68300	1	15	7	11	-0.451923076923	0.0425051403917
gene_id_49596	10	6	11	7	0.014652014652	1.0
gene_id_92926	5	11	8	10	-0.139194139194	0.496522706389
gene_id_12595	5	11	10	8	-0.245614035088	0.18539117538
gene_id_12596	7	9	5	13	0.174242424242	0.475397784978
gene_id_49593	13	3	13	5	0.125	0.693261873462
gene_id_23569	9	7	13	5	-0.174242424242	0.475397784978
gene_id_13974	9	7	11	7	-0.05	1.0
gene_id_88543	3	13	0	18	0.58064516129	0.0935828877005
gene_id_58432	5	11	4	14	0.115555555556	0.702699969663
gene_id_13971	8	8	16	2	-0.466666666667	0.022914349277
gene_id_85634	11	5	15	3	-0.201923076923	0.428995179829
gene_id_88205	2	14	3	15	-0.0827586206897	1.0
gene_id_13972	15	1	18	0	-0.545454545455	0.470588235294
gene_id_58439	1	15	3	15	-0.25	0.604105571848
gene_id_62989	14	2	18	0	-0.5625	0.213903743316
gene_id_23563	9	7	8	10	0.117647058824	0.731857331097
gene_id_23562	11	5	11	7	0.0833333333333	0.728896841902
gene_id_24713	16	0	18	0	NA	1.0
gene_id_24712	13	3	12	6	0.186666666667	0.447871372232
gene_id_24247	11	5	12	6	0.0237154150198	1.0
gene_id_23566	11	5	17	1	-0.440476190476	0.0782182222672
gene_id_29952	1	15	0	18	0.545454545455	0.470588235294
gene_id_29953	1	15	0	18	0.545454545455	0.470588235294
gene_id_29950	1	15	0	18	0.545454545455	0.470588235294
gene_id_29951	1	15	0	18	0.545454545455	0.470588235294
gene_id_4578	15	1	18	0	-0.545454545455	0.470588235294
gene_id_1059	16	0	18	0	NA	1.0
gene_id_29954	1	15	1	17	0.03125	1.0
gene_id_1509	10	6	9	9	0.126315789474	0.50960003869
gene_id_1054	0	16	2	16	-0.5	0.486631016043
gene_id_4575	8	8	8	10	0.0555555555556	1.0
gene_id_1504	16	0	18	0	NA	1.0
gene_id_23742	1	15	3	15	-0.25	0.604105571848
gene_id_4570	14	2	17	1	-0.215053763441	0.590909090909
gene_id_65184	1	15	0	18	0.545454545455	0.470588235294
gene_id_4573	12	4	11	7	0.158102766798	0.476751946607
gene_id_27100	9	7	9	9	0.0625	0.744475809633
gene_id_65663	6	10	12	6	-0.291666666667	0.167926053951
gene_id_46074	8	8	10	8	-0.0555555555556	1.0
gene_id_10884	2	14	0	18	0.5625	0.213903743316
gene_id_77908	3	13	5	13	-0.125	0.693261873462
gene_id_77909	2	14	7	11	-0.337777777778	0.125088482152
gene_id_77907	2	14	5	13	-0.232804232804	0.405399939327
gene_id_53375	6	10	15	3	-0.483516483516	0.0122422659638
gene_id_23180	4	12	4	14	0.0384615384615	1.0
gene_id_77903	1	15	1	17	0.03125	1.0
gene_id_31325	4	12	10	8	-0.314285714286	0.0920894391514
gene_id_12374	2	14	1	17	0.215053763441	0.590909090909
gene_id_63041	12	4	16	2	-0.238095238095	0.387197896653
gene_id_79199	7	9	13	5	-0.292857142857	0.162505843852
gene_id_72366	2	14	5	13	-0.232804232804	0.405399939327
gene_id_72245	1	15	5	13	-0.369047619048	0.18014966124
gene_id_72363	13	3	16	2	-0.151724137931	0.648093841642
gene_id_79193	7	9	14	4	-0.358974358974	0.0763714916735
gene_id_67147	7	9	9	9	-0.0625	0.744475809633
gene_id_24097	7	9	6	12	0.10989010989	0.725376021667
gene_id_12378	11	5	16	2	-0.306878306878	0.214278491253
gene_id_79196	0	16	7	11	-0.592592592593	0.00804220970419
gene_id_67494	7	9	7	11	0.05	1.0
gene_id_7276	2	14	2	16	0.0333333333333	1.0
gene_id_7277	1	15	0	18	0.545454545455	0.470588235294
gene_id_7275	7	9	11	7	-0.173611111111	0.492106238901
gene_id_69115	0	16	2	16	-0.5	0.486631016043
gene_id_7270	5	11	7	11	-0.0833333333333	0.728896841902
gene_id_28040	15	1	16	2	0.150537634409	1.0
gene_id_62673	0	16	4	14	-0.533333333333	0.10522684147
gene_id_39166	6	10	12	6	-0.291666666667	0.167926053951
gene_id_38581	1	15	2	16	-0.150537634409	1.0
gene_id_35762	7	9	14	4	-0.358974358974	0.0763714916735
gene_id_50657	3	13	12	6	-0.484210526316	0.0070296230184
gene_id_85740	9	7	16	2	-0.417777777778	0.0522803114572
gene_id_35354	12	4	17	1	-0.386206896552	0.1642228739
gene_id_9627	8	8	5	13	0.234432234432	0.290554722639
gene_id_77841	2	14	7	11	-0.337777777778	0.125088482152
gene_id_9623	6	10	14	4	-0.414285714286	0.0348761103319
gene_id_59922	2	14	8	10	-0.383333333333	0.0629588431591
gene_id_77845	0	16	2	16	-0.5	0.486631016043
gene_id_66970	1	15	1	17	0.03125	1.0
gene_id_64930	0	16	0	18	NA	1.0
gene_id_75778	8	8	14	4	-0.30303030303	0.151414615273
gene_id_31207	4	12	8	10	-0.212121212121	0.296648449969
gene_id_31206	1	15	3	15	-0.25	0.604105571848
gene_id_45292	0	16	2	16	-0.5	0.486631016043
gene_id_79992	14	2	12	6	0.288461538462	0.232682778845
gene_id_79991	5	11	11	7	-0.298611111111	0.100474550501
gene_id_78269	1	15	4	14	-0.31724137931	0.340175953079
gene_id_83263	0	16	4	14	-0.533333333333	0.10522684147
gene_id_61861	3	13	6	12	-0.186666666667	0.447871372232
gene_id_81376	0	16	2	16	-0.5	0.486631016043
gene_id_75775	1	15	6	12	-0.412698412698	0.0900495500051
gene_id_10887	3	13	6	12	-0.186666666667	0.447871372232
gene_id_37486	3	13	0	18	0.58064516129	0.0935828877005
gene_id_76465	13	3	17	1	-0.316666666667	0.322580645161
gene_id_50294	2	14	1	17	0.215053763441	0.590909090909
gene_id_76468	4	12	13	5	-0.470588235294	0.0149191803234
gene_id_92605	5	11	1	17	0.440476190476	0.0782182222672
gene_id_67816	3	13	7	11	-0.241666666667	0.270057639802
gene_id_31148	1	15	1	17	0.03125	1.0
gene_id_31149	1	15	0	18	0.545454545455	0.470588235294
gene_id_16164	3	13	8	10	-0.292490118577	0.151946607341
gene_id_31144	1	15	0	18	0.545454545455	0.470588235294
gene_id_31145	1	15	1	17	0.03125	1.0
gene_id_31146	1	15	1	17	0.03125	1.0
gene_id_38553	8	8	11	7	-0.112280701754	0.73028002128
gene_id_77595	1	15	0	18	0.545454545455	0.470588235294
gene_id_77594	2	14	5	13	-0.232804232804	0.405399939327
gene_id_28603	1	15	2	16	-0.150537634409	1.0
gene_id_31143	1	15	0	18	0.545454545455	0.470588235294
gene_id_8613	0	16	0	18	NA	1.0
gene_id_58041	8	8	12	6	-0.171428571429	0.486714707163
gene_id_63865	3	13	3	15	0.0357142857143	1.0
gene_id_45252	2	14	6	12	-0.288461538462	0.232682778845
gene_id_85243	3	13	1	17	0.316666666667	0.322580645161
gene_id_22580	3	13	9	9	-0.340909090909	0.079595686028
gene_id_63124	9	7	10	8	0.00701754385965	1.0
gene_id_10055	16	0	18	0	NA	1.0
gene_id_10059	3	13	4	14	-0.0529100529101	1.0
gene_id_26528	3	13	13	5	-0.534722222222	0.00256542511273
gene_id_21846	10	6	8	10	0.180555555556	0.326918883512
gene_id_19021	10	6	8	10	0.180555555556	0.326918883512
gene_id_19020	8	8	4	14	0.30303030303	0.151414615273
gene_id_19023	12	4	8	10	0.314285714286	0.0920894391514
gene_id_19022	12	4	7	11	0.364912280702	0.0454385710371
gene_id_19024	16	0	14	4	0.533333333333	0.10522684147
gene_id_19026	14	2	18	0	-0.5625	0.213903743316
gene_id_41932	9	7	13	5	-0.174242424242	0.475397784978
gene_id_86227	3	13	4	14	-0.0529100529101	1.0
gene_id_91478	12	4	11	7	0.158102766798	0.476751946607
gene_id_22382	14	2	16	2	-0.0333333333333	1.0
gene_id_86990	3	13	8	10	-0.292490118577	0.151946607341
gene_id_66672	6	10	7	11	-0.014652014652	1.0
gene_id_66673	5	11	7	11	-0.0833333333333	0.728896841902
gene_id_91470	9	7	4	14	0.358974358974	0.0763714916735
gene_id_91476	11	5	3	15	0.535714285714	0.00446902648383
gene_id_28540	7	9	15	3	-0.431818181818	0.0299430929696
gene_id_55188	3	13	10	8	-0.388278388278	0.0386484177266
gene_id_55189	12	4	18	0	-0.6	0.0392444367776
gene_id_40049	0	16	5	13	-0.551724137931	0.0464895635674
gene_id_78480	1	15	0	18	0.545454545455	0.470588235294
gene_id_86992	6	10	13	5	-0.350877192982	0.082407183505
gene_id_78486	1	15	6	12	-0.412698412698	0.0900495500051
gene_id_78487	5	11	7	11	-0.0833333333333	0.728896841902
gene_id_10239	4	12	3	15	0.126984126984	0.681464253211
gene_id_78485	0	16	1	17	-0.484848484848	1.0
gene_id_20719	9	7	7	11	0.173611111111	0.492106238901
gene_id_78489	13	3	14	4	0.0529100529101	1.0
gene_id_10233	12	4	12	6	0.1	0.714591970877
gene_id_19067	4	12	4	14	0.0384615384615	1.0
gene_id_27408	1	15	1	17	0.03125	1.0
gene_id_86997	9	7	14	4	-0.245059288538	0.274304783092
gene_id_8865	16	0	18	0	NA	1.0
gene_id_29356	3	13	2	16	0.151724137931	0.648093841642
gene_id_78081	1	15	8	10	-0.488888888889	0.0189098998888
gene_id_35899	3	13	1	17	0.316666666667	0.322580645161
gene_id_66641	0	16	1	17	-0.484848484848	1.0
gene_id_29357	6	10	8	10	-0.0714285714286	0.738453353968
gene_id_45351	1	15	5	13	-0.369047619048	0.18014966124
gene_id_70457	1	15	7	11	-0.451923076923	0.0425051403917
gene_id_70102	6	10	9	9	-0.126315789474	0.50960003869
gene_id_1151	3	13	1	17	0.316666666667	0.322580645161
gene_id_70452	7	9	16	2	-0.513833992095	0.00919540229885
gene_id_78738	6	10	12	6	-0.291666666667	0.167926053951
gene_id_54129	6	10	8	10	-0.0714285714286	0.738453353968
gene_id_32789	2	14	7	11	-0.337777777778	0.125088482152
gene_id_43960	16	0	18	0	NA	1.0
gene_id_78731	11	5	14	4	-0.115555555556	0.702699969663
gene_id_32784	6	10	6	12	0.0454545454545	1.0
gene_id_78734	1	15	0	18	0.545454545455	0.470588235294
gene_id_78736	3	13	11	7	-0.435714285714	0.0172720091567
gene_id_43968	9	7	13	5	-0.174242424242	0.475397784978
gene_id_83282	0	16	3	15	-0.516129032258	0.229946524064
gene_id_3379	3	13	8	10	-0.292490118577	0.151946607341
gene_id_69913	0	16	1	17	-0.484848484848	1.0
gene_id_3373	3	13	2	16	0.151724137931	0.648093841642
gene_id_71853	14	2	17	1	-0.215053763441	0.590909090909
gene_id_71850	15	1	18	0	-0.545454545455	0.470588235294
gene_id_81412	0	16	1	17	-0.484848484848	1.0
gene_id_3377	2	14	3	15	-0.0827586206897	1.0
gene_id_36150	2	14	2	16	0.0333333333333	1.0
gene_id_56985	4	12	4	14	0.0384615384615	1.0
gene_id_65052	12	4	9	9	0.263736263736	0.171727039706
gene_id_30639	5	11	14	4	-0.470175438596	0.0142313007719
gene_id_67678	8	8	14	4	-0.30303030303	0.151414615273
gene_id_89618	2	14	0	18	0.5625	0.213903743316
gene_id_88101	2	14	2	16	0.0333333333333	1.0
gene_id_67675	1	15	4	14	-0.31724137931	0.340175953079
gene_id_67674	7	9	13	5	-0.292857142857	0.162505843852
gene_id_30631	14	2	16	2	-0.0333333333333	1.0
gene_id_90070	13	3	14	4	0.0529100529101	1.0
gene_id_67857	16	0	18	0	NA	1.0
gene_id_67856	15	1	18	0	-0.545454545455	0.470588235294
gene_id_85755	2	14	4	14	-0.166666666667	0.660228536758
gene_id_69914	8	8	13	5	-0.234432234432	0.290554722639
gene_id_66098	4	12	8	10	-0.212121212121	0.296648449969
gene_id_86677	1	15	0	18	0.545454545455	0.470588235294
gene_id_91296	10	6	5	13	0.350877192982	0.082407183505
gene_id_91297	13	3	14	4	0.0529100529101	1.0
gene_id_63575	2	14	10	8	-0.469696969697	0.0129193467782
gene_id_11339	6	10	6	12	0.0454545454545	1.0
gene_id_91293	11	5	15	3	-0.201923076923	0.428995179829
gene_id_63570	1	15	1	17	0.03125	1.0
gene_id_63571	4	12	5	13	-0.0355555555556	1.0
gene_id_10790	2	14	6	12	-0.288461538462	0.232682778845
gene_id_87000	6	10	5	13	0.110671936759	0.716573971079
gene_id_87001	7	9	15	3	-0.431818181818	0.0299430929696
gene_id_87003	9	7	16	2	-0.417777777778	0.0522803114572
gene_id_32163	2	14	2	16	0.0333333333333	1.0
gene_id_15464	10	6	9	9	0.126315789474	0.50960003869
gene_id_32160	16	0	18	0	NA	1.0
gene_id_32166	8	8	9	9	0.0	1.0
gene_id_32165	3	13	13	5	-0.534722222222	0.00256542511273
gene_id_15462	15	1	16	2	0.150537634409	1.0
gene_id_62777	4	12	6	12	-0.1	0.714591970877
gene_id_62776	5	11	10	8	-0.245614035088	0.18539117538
gene_id_62775	4	12	5	13	-0.0355555555556	1.0
gene_id_45772	8	8	13	5	-0.234432234432	0.290554722639
gene_id_92921	16	0	18	0	NA	1.0
gene_id_3537	1	15	2	16	-0.150537634409	1.0
gene_id_62771	0	16	2	16	-0.5	0.486631016043
gene_id_92922	14	2	15	3	0.0827586206897	1.0
gene_id_43314	1	15	12	6	-0.637362637363	0.000365213287784
gene_id_54970	0	16	1	17	-0.484848484848	1.0
gene_id_92928	2	14	1	17	0.215053763441	0.590909090909
gene_id_54973	14	2	11	7	0.337777777778	0.125088482152
gene_id_62855	1	15	0	18	0.545454545455	0.470588235294
gene_id_514	9	7	10	8	0.00701754385965	1.0
gene_id_51180	7	9	12	6	-0.231578947368	0.299817833019
gene_id_33783	2	14	2	16	0.0333333333333	1.0
gene_id_51187	14	2	8	10	0.469696969697	0.0129193467782
gene_id_89578	7	9	14	4	-0.358974358974	0.0763714916735
gene_id_33788	4	12	6	12	-0.1	0.714591970877
gene_id_16043	16	0	18	0	NA	1.0
gene_id_51188	4	12	8	10	-0.212121212121	0.296648449969
gene_id_51189	9	7	15	3	-0.325	0.134149054505
gene_id_16046	14	2	18	0	-0.5625	0.213903743316
gene_id_11676	2	14	7	11	-0.337777777778	0.125088482152
gene_id_13897	5	11	3	15	0.201923076923	0.428995179829
gene_id_17315	16	0	17	1	0.484848484848	1.0
gene_id_17314	8	8	9	9	0.0	1.0
gene_id_66895	11	5	12	6	0.0237154150198	1.0
gene_id_13894	2	14	3	15	-0.0827586206897	1.0
gene_id_66890	0	16	2	16	-0.5	0.486631016043
gene_id_16950	10	6	10	8	0.0714285714286	0.738453353968
gene_id_17318	4	12	10	8	-0.314285714286	0.0920894391514
gene_id_37234	3	13	4	14	-0.0529100529101	1.0
gene_id_30312	3	13	1	17	0.316666666667	0.322580645161
gene_id_26018	8	8	7	11	0.112280701754	0.73028002128
gene_id_92795	2	14	2	16	0.0333333333333	1.0
gene_id_3599	10	6	8	10	0.180555555556	0.326918883512
gene_id_3598	0	16	1	17	-0.484848484848	1.0
gene_id_26012	4	12	3	15	0.126984126984	0.681464253211
gene_id_26013	1	15	4	14	-0.31724137931	0.340175953079
gene_id_11673	2	14	5	13	-0.232804232804	0.405399939327
gene_id_3592	16	0	18	0	NA	1.0
gene_id_26014	8	8	4	14	0.30303030303	0.151414615273
gene_id_26015	2	14	1	17	0.215053763441	0.590909090909
gene_id_51239	9	7	15	3	-0.325	0.134149054505
gene_id_79469	11	5	11	7	0.0833333333333	0.728896841902
gene_id_79468	11	5	14	4	-0.115555555556	0.702699969663
gene_id_18854	4	12	3	15	0.126984126984	0.681464253211
gene_id_51230	15	1	17	1	-0.03125	1.0
gene_id_770	8	8	10	8	-0.0555555555556	1.0
gene_id_773	1	15	2	16	-0.150537634409	1.0
gene_id_92791	6	10	4	14	0.183333333333	0.456931944585
gene_id_51984	1	15	3	15	-0.25	0.604105571848
gene_id_776	10	6	9	9	0.126315789474	0.50960003869
gene_id_2356	3	13	4	14	-0.0529100529101	1.0
gene_id_2422	7	9	13	5	-0.292857142857	0.162505843852
gene_id_4818	1	15	1	17	0.03125	1.0
gene_id_975	8	8	1	17	0.568888888889	0.0055617352614
gene_id_4816	7	9	11	7	-0.173611111111	0.492106238901
gene_id_4814	7	9	13	5	-0.292857142857	0.162505843852
gene_id_2428	14	2	14	4	0.166666666667	0.660228536758
gene_id_5438	5	11	11	7	-0.298611111111	0.100474550501
gene_id_4810	2	14	5	13	-0.232804232804	0.405399939327
gene_id_4211	16	0	16	2	0.5	0.486631016043
gene_id_37858	8	8	15	3	-0.379446640316	0.0662958843159
gene_id_4213	16	0	16	2	0.5	0.486631016043
gene_id_1996	6	10	7	11	-0.014652014652	1.0
gene_id_4214	7	9	10	8	-0.117647058824	0.731857331097
gene_id_1337	4	12	7	11	-0.158102766798	0.476751946607
gene_id_50917	0	16	1	17	-0.484848484848	1.0
gene_id_1339	13	3	18	0	-0.58064516129	0.0935828877005
gene_id_1338	10	6	10	8	0.0714285714286	0.738453353968
gene_id_35448	3	13	2	16	0.151724137931	0.648093841642
gene_id_69337	0	16	4	14	-0.533333333333	0.10522684147
gene_id_6500	8	8	3	15	0.379446640316	0.0662958843159
gene_id_55859	11	5	13	5	-0.0416666666667	1.0
gene_id_6525	16	0	18	0	NA	1.0
gene_id_12168	4	12	6	12	-0.1	0.714591970877
gene_id_38889	2	14	4	14	-0.166666666667	0.660228536758
gene_id_6520	10	6	17	1	-0.486772486772	0.0348366872282
gene_id_53587	5	11	10	8	-0.245614035088	0.18539117538
gene_id_12160	8	8	15	3	-0.379446640316	0.0662958843159
gene_id_12163	7	9	10	8	-0.117647058824	0.731857331097
gene_id_12165	7	9	10	8	-0.117647058824	0.731857331097
gene_id_12164	13	3	15	3	-0.0357142857143	1.0
gene_id_12167	4	12	8	10	-0.212121212121	0.296648449969
gene_id_12166	6	10	4	14	0.183333333333	0.456931944585
gene_id_34645	8	8	5	13	0.234432234432	0.290554722639
gene_id_69292	1	15	2	16	-0.150537634409	1.0
gene_id_34640	15	1	17	1	-0.03125	1.0
gene_id_34641	15	1	18	0	-0.545454545455	0.470588235294
gene_id_91130	2	14	1	17	0.215053763441	0.590909090909
gene_id_50911	1	15	2	16	-0.150537634409	1.0
gene_id_1250	2	14	0	18	0.5625	0.213903743316
gene_id_40008	15	1	17	1	-0.03125	1.0
gene_id_65206	3	13	4	14	-0.0529100529101	1.0
gene_id_68631	16	0	18	0	NA	1.0
gene_id_93032	15	1	16	2	0.150537634409	1.0
gene_id_93033	15	1	16	2	0.150537634409	1.0
gene_id_65203	3	13	1	17	0.316666666667	0.322580645161
gene_id_65201	4	12	8	10	-0.212121212121	0.296648449969
gene_id_74228	2	14	3	15	-0.0827586206897	1.0
gene_id_29384	2	14	5	13	-0.232804232804	0.405399939327
gene_id_29383	13	3	15	3	-0.0357142857143	1.0
gene_id_27490	10	6	9	9	0.126315789474	0.50960003869
gene_id_27493	13	3	13	5	0.125	0.693261873462
gene_id_27492	11	5	17	1	-0.440476190476	0.0782182222672
gene_id_89529	14	2	15	3	0.0827586206897	1.0
gene_id_62754	0	16	2	16	-0.5	0.486631016043
gene_id_25583	2	14	2	16	0.0333333333333	1.0
gene_id_11055	2	14	5	13	-0.232804232804	0.405399939327
gene_id_37867	4	12	14	4	-0.527777777778	0.00509232958764
gene_id_68622	0	16	1	17	-0.484848484848	1.0
gene_id_89522	12	4	16	2	-0.238095238095	0.387197896653
gene_id_89525	7	9	13	5	-0.292857142857	0.162505843852
gene_id_63912	0	16	3	15	-0.516129032258	0.229946524064
gene_id_1608	8	8	12	6	-0.171428571429	0.486714707163
gene_id_20155	16	0	16	2	0.5	0.486631016043
gene_id_20154	5	11	10	8	-0.245614035088	0.18539117538
gene_id_25436	9	7	14	4	-0.245059288538	0.274304783092
gene_id_20150	5	11	12	6	-0.352941176471	0.0844146687268
gene_id_31924	7	9	13	5	-0.292857142857	0.162505843852
gene_id_92746	15	1	18	0	-0.545454545455	0.470588235294
gene_id_69549	7	9	8	10	-0.00701754385965	1.0
gene_id_44650	16	0	18	0	NA	1.0
gene_id_21160	12	4	10	8	0.212121212121	0.296648449969
gene_id_20159	14	2	17	1	-0.215053763441	0.590909090909
gene_id_79054	14	2	18	0	-0.5625	0.213903743316
gene_id_10831	2	14	6	12	-0.288461538462	0.232682778845
gene_id_62757	1	15	3	15	-0.25	0.604105571848
gene_id_58609	15	1	18	0	-0.545454545455	0.470588235294
gene_id_21542	8	8	9	9	0.0	1.0
gene_id_10839	2	14	1	17	0.215053763441	0.590909090909
gene_id_85403	11	5	10	8	0.139194139194	0.496522706389
gene_id_58600	8	8	9	9	0.0	1.0
gene_id_87191	7	9	13	5	-0.292857142857	0.162505843852
gene_id_21549	1	15	0	18	0.545454545455	0.470588235294
gene_id_68491	0	16	1	17	-0.484848484848	1.0
gene_id_5294	2	14	3	15	-0.0827586206897	1.0
gene_id_85405	0	16	2	16	-0.5	0.486631016043
gene_id_92349	5	11	4	14	0.115555555556	0.702699969663
gene_id_10505	9	7	10	8	0.00701754385965	1.0
gene_id_29569	10	6	18	0	-0.642857142857	0.00595432833868
gene_id_27728	2	14	4	14	-0.166666666667	0.660228536758
gene_id_24524	14	2	17	1	-0.215053763441	0.590909090909
gene_id_37409	2	14	1	17	0.215053763441	0.590909090909
gene_id_45704	16	0	15	3	0.516129032258	0.229946524064
gene_id_29563	8	8	15	3	-0.379446640316	0.0662958843159
gene_id_15027	3	13	2	16	0.151724137931	0.648093841642
gene_id_29564	15	1	18	0	-0.545454545455	0.470588235294
gene_id_86539	6	10	6	12	0.0454545454545	1.0
gene_id_15026	3	13	3	15	0.0357142857143	1.0
gene_id_27876	12	4	10	8	0.212121212121	0.296648449969
gene_id_85601	3	13	3	15	0.0357142857143	1.0
gene_id_86532	1	15	1	17	0.03125	1.0
gene_id_27879	11	5	15	3	-0.201923076923	0.428995179829
gene_id_27878	7	9	9	9	-0.0625	0.744475809633
gene_id_86537	12	4	14	4	-0.0384615384615	1.0
gene_id_86536	5	11	9	9	-0.192857142857	0.315074720704
gene_id_12783	10	6	12	6	-0.0454545454545	1.0
gene_id_12782	8	8	8	10	0.0555555555556	1.0
gene_id_25651	5	11	2	16	0.306878306878	0.214278491253
gene_id_34256	16	0	17	1	0.484848484848	1.0
gene_id_25652	15	1	14	4	0.31724137931	0.340175953079
gene_id_15023	6	10	3	15	0.266666666667	0.249671352007
gene_id_25657	10	6	6	12	0.291666666667	0.167926053951
gene_id_64130	16	0	16	2	0.5	0.486631016043
gene_id_25659	1	15	3	15	-0.25	0.604105571848
gene_id_4417	2	14	3	15	-0.0827586206897	1.0
gene_id_15022	8	8	7	11	0.112280701754	0.73028002128
gene_id_12945	4	12	0	18	0.6	0.0392444367776
gene_id_69334	3	13	3	15	0.0357142857143	1.0
gene_id_21091	16	0	18	0	NA	1.0
gene_id_12944	3	13	0	18	0.58064516129	0.0935828877005
gene_id_8004	13	3	15	3	-0.0357142857143	1.0
gene_id_13562	10	6	10	8	0.0714285714286	0.738453353968
gene_id_13563	1	15	10	8	-0.561264822134	0.00307749351131
gene_id_86387	2	14	4	14	-0.166666666667	0.660228536758
gene_id_19814	9	7	9	9	0.0625	0.744475809633
gene_id_1056	0	16	1	17	-0.484848484848	1.0
gene_id_12942	3	13	0	18	0.58064516129	0.0935828877005
gene_id_1199	11	5	12	6	0.0237154150198	1.0
gene_id_78908	9	7	14	4	-0.245059288538	0.274304783092
gene_id_78906	12	4	15	3	-0.126984126984	0.681464253211
gene_id_78905	8	8	13	5	-0.234432234432	0.290554722639
gene_id_1196	10	6	7	11	0.235294117647	0.302829060852
gene_id_75171	2	14	3	15	-0.0827586206897	1.0
gene_id_1190	4	12	5	13	-0.0355555555556	1.0
gene_id_75173	10	6	15	3	-0.266666666667	0.249671352007
gene_id_23339	15	1	15	3	0.25	0.604105571848
gene_id_36603	3	13	2	16	0.151724137931	0.648093841642
gene_id_16645	4	12	11	7	-0.364912280702	0.0454385710371
gene_id_72198	0	16	4	14	-0.533333333333	0.10522684147
gene_id_72199	1	15	4	14	-0.31724137931	0.340175953079
gene_id_72196	2	14	9	9	-0.426877470356	0.0295884315907
gene_id_72197	0	16	2	16	-0.5	0.486631016043
gene_id_72195	0	16	3	15	-0.516129032258	0.229946524064
gene_id_72193	7	9	11	7	-0.173611111111	0.492106238901
gene_id_72190	16	0	18	0	NA	1.0
gene_id_72191	8	8	3	15	0.379446640316	0.0662958843159
gene_id_23335	0	16	0	18	NA	1.0
gene_id_39686	5	11	2	16	0.306878306878	0.214278491253
gene_id_62853	0	16	4	14	-0.533333333333	0.10522684147
gene_id_23336	12	4	11	7	0.158102766798	0.476751946607
gene_id_36600	3	13	1	17	0.316666666667	0.322580645161
gene_id_52469	9	7	12	6	-0.10989010989	0.725376021667
gene_id_13787	2	14	2	16	0.0333333333333	1.0
gene_id_76675	11	5	17	1	-0.440476190476	0.0782182222672
gene_id_24387	7	9	14	4	-0.358974358974	0.0763714916735
gene_id_13782	2	14	3	15	-0.0827586206897	1.0
gene_id_24382	6	10	3	15	0.266666666667	0.249671352007
gene_id_13781	3	13	2	16	0.151724137931	0.648093841642
gene_id_51010	15	1	16	2	0.150537634409	1.0
gene_id_86660	4	12	8	10	-0.212121212121	0.296648449969
gene_id_68294	0	16	0	18	NA	1.0
gene_id_37699	4	12	12	6	-0.416666666667	0.0204222167354
gene_id_37696	16	0	18	0	NA	1.0
gene_id_37697	16	0	17	1	0.484848484848	1.0
gene_id_37694	5	11	8	10	-0.139194139194	0.496522706389
gene_id_37695	0	16	1	17	-0.484848484848	1.0
gene_id_84208	15	1	18	0	-0.545454545455	0.470588235294
gene_id_39845	5	11	8	10	-0.139194139194	0.496522706389
gene_id_39844	3	13	1	17	0.316666666667	0.322580645161
gene_id_32746	10	6	8	10	0.180555555556	0.326918883512
gene_id_39846	9	7	13	5	-0.174242424242	0.475397784978
gene_id_39590	8	8	9	9	0.0	1.0
gene_id_39849	16	0	17	1	0.484848484848	1.0
gene_id_39596	10	6	12	6	-0.0454545454545	1.0
gene_id_5991	14	2	17	1	-0.215053763441	0.590909090909
gene_id_8473	1	15	0	18	0.545454545455	0.470588235294
gene_id_88077	8	8	15	3	-0.379446640316	0.0662958843159
gene_id_8475	1	15	2	16	-0.150537634409	1.0
gene_id_8474	1	15	2	16	-0.150537634409	1.0
gene_id_5997	9	7	7	11	0.173611111111	0.492106238901
gene_id_66243	4	12	13	5	-0.470588235294	0.0149191803234
gene_id_85602	1	15	4	14	-0.31724137931	0.340175953079
gene_id_88079	16	0	18	0	NA	1.0
gene_id_90710	14	2	17	1	-0.215053763441	0.590909090909
gene_id_35127	14	2	17	1	-0.215053763441	0.590909090909
gene_id_23710	4	12	4	14	0.0384615384615	1.0
gene_id_67113	6	10	14	4	-0.414285714286	0.0348761103319
gene_id_35122	13	3	16	2	-0.151724137931	0.648093841642
gene_id_30403	15	1	16	2	0.150537634409	1.0
gene_id_35120	12	4	13	5	0.0355555555556	1.0
gene_id_90717	15	1	14	4	0.31724137931	0.340175953079
gene_id_62708	0	16	2	16	-0.5	0.486631016043
gene_id_90248	1	15	1	17	0.03125	1.0
gene_id_35129	8	8	8	10	0.0555555555556	1.0
gene_id_14035	3	13	3	15	0.0357142857143	1.0
gene_id_80923	3	13	9	9	-0.340909090909	0.079595686028
[truncated: 17,863 more rows]
