# Supplementary material for: Expansion of intestinal Prevotella copri correlates with enhanced susceptibility to arthritis
Source: eLife. 2013 Nov 5;2:e01202. doi: 10.7554/eLife.01202 (PMC3816614; doi:10.7554/eLife.01202)
Supplement: Figure 3—source data 1. — DOI: http://dx.doi.org/10.7554/eLife.01202.015 [file elife01202s005.zip › Figure_3/Panel_C/pres_abs.tab]

sid	SRS011134	SRS011271	SRS011529	SRS011586	SRS013521	SRS013687	SRS015782	SRS015794	SRS017307	SRS019582	SRS019910	SRS022609	SRS023526	SRS023914	SRS024132	SRS045713	SRS047044	SRS049712	SRS049959	SRS049995	SRS050752	SRS053398	SRS078176	Sample_005B_FE	Sample_009B_FE	Sample_016B_F	Sample_019B_FE	Sample_028B_FE	Sample_030B_1	Sample_031B_FE	Sample_034B_FE	Sample_037B_FE	Sample_040B_F	Sample_041B_F	Sample_049B_F	Sample_052B_FE	Sample_053B	Sample_056B_FE	Sample_067B_FE	Sample_068B_FE	Sample_082B_FE	Sample_088B_FE	Sample_089B_2	Sample_104B_FE	Sample_107B	Sample_004B_FE	Sample_027B_FE	Sample_103B_FE	Sample_061B_FE
gene_id_9169	1	1	1	0	0	0	1	1	1	1	1	1	1	0	1	1	1	0	1	0	1	1	0	0	1	0	1	1	1	0	0	0	1	0	0	0	1	1	1	1	0	1	1	0	1	0	0	0	1
gene_id_3149	1	1	1	0	0	0	0	1	1	0	0	1	1	0	0	1	0	0	1	1	0	0	1	0	0	1	1	1	0	0	0	1	0	1	0	1	1	1	1	1	0	0	1	0	1	0	1	1	0
gene_id_26436	0	1	1	0	0	0	0	0	0	0	0	0	0	0	0	0	0	0	0	0	0	0	0	0	0	0	0	0	0	0	0	0	0	0	0	1	0	1	0	1	0	0	0	0	0	0	0	0	1
gene_id_3144	0	1	0	0	0	0	0	0	1	0	0	1	0	0	0	0	1	1	0	0	0	1	0	0	0	0	0	0	0	0	0	0	1	0	0	0	1	0	0	0	0	0	1	0	0	0	0	0	1
gene_id_16475	0	1	0	0	0	1	0	0	1	0	0	1	1	1	0	0	1	0	0	0	0	0	0	0	0	0	1	1	0	0	0	0	1	0	0	0	1	1	0	1	0	0	1	0	1	0	0	0	1
gene_id_6314	0	1	1	1	1	1	1	1	0	1	1	0	1	1	1	1	1	1	0	1	1	1	1	0	0	0	1	1	1	1	1	0	1	0	0	1	0	1	0	0	1	1	1	0	0	0	0	0	1
gene_id_6315	1	1	1	0	1	1	1	1	0	1	0	1	1	1	1	1	1	1	1	1	1	1	1	0	0	0	0	1	1	0	0	0	1	0	0	0	0	1	0	0	0	0	1	0	0	0	0	0	1
gene_id_9165	0	1	0	0	0	0	0	1	0	1	1	0	1	0	1	0	0	1	1	0	0	1	0	0	1	0	1	1	1	0	1	0	0	0	0	1	1	0	1	1	0	0	1	0	1	0	0	1	1
gene_id_9166	0	1	0	0	0	0	0	0	0	1	1	0	1	0	1	0	0	0	0	0	0	1	0	0	0	0	0	0	0	0	0	0	0	0	0	0	0	0	0	0	0	0	0	0	1	0	0	0	0
gene_id_6647	0	1	1	1	0	1	1	1	0	1	1	0	1	1	1	1	1	1	0	0	1	1	0	0	0	0	1	1	1	0	0	0	1	0	0	0	0	1	0	1	0	0	1	0	1	0	0	0	1
gene_id_9206	0	0	0	0	0	0	0	0	0	0	1	0	0	0	0	0	0	0	0	0	0	0	0	0	0	0	0	0	0	0	0	0	0	0	0	0	0	0	0	0	0	0	0	0	1	0	0	0	0
gene_id_18932	0	1	1	0	0	1	1	1	1	1	1	1	1	1	1	1	1	1	1	0	1	1	0	0	0	0	0	1	1	0	0	0	1	0	0	0	1	0	1	0	0	0	1	0	1	0	0	1	1
gene_id_41736	0	0	0	0	0	0	0	0	0	0	0	0	0	0	0	0	0	0	1	0	0	0	0	0	0	1	1	0	0	0	1	0	0	1	0	1	0	0	1	1	0	0	0	0	1	0	0	0	0
gene_id_13215	1	0	0	0	0	0	0	0	0	0	0	1	0	0	0	0	0	0	0	0	0	0	0	0	0	0	1	0	0	0	0	0	0	0	0	0	1	0	0	1	0	0	0	0	1	0	0	0	0
gene_id_5443	0	1	0	0	0	0	0	0	0	0	0	0	1	0	0	0	0	0	0	0	1	1	0	0	0	0	0	0	0	0	0	0	0	0	0	0	0	0	0	0	0	0	0	0	0	0	0	0	0
gene_id_11822	1	0	0	0	0	0	0	0	0	0	0	1	0	0	0	0	0	0	0	0	0	0	0	0	0	0	0	0	0	0	0	0	0	0	0	0	0	0	0	0	0	0	0	0	0	0	0	0	0
gene_id_28088	0	1	0	0	0	0	0	0	0	0	0	0	1	0	0	0	0	0	0	0	0	0	0	0	0	0	0	0	0	0	0	0	0	0	0	0	0	0	0	0	0	0	0	0	0	0	0	0	1
gene_id_5442	0	0	0	0	0	0	0	0	1	0	0	0	1	0	0	0	0	0	0	0	0	0	0	0	0	0	0	0	0	0	0	0	0	0	0	0	0	0	0	0	0	0	0	0	1	0	0	0	0
gene_id_35225	0	1	0	0	0	0	0	0	0	0	0	0	1	0	0	0	0	1	0	0	0	0	0	0	0	0	0	0	0	0	0	0	0	0	0	0	0	0	0	0	0	0	0	0	0	0	0	0	1
gene_id_38549	0	0	1	0	1	1	0	0	1	0	0	0	0	0	0	0	0	0	0	1	0	0	1	0	0	0	0	0	0	0	0	0	1	0	0	0	0	1	0	1	0	0	1	0	1	0	0	0	0
gene_id_4172	0	0	0	0	1	0	0	0	1	0	0	0	0	0	0	0	0	0	0	1	0	0	1	0	0	0	1	1	0	0	0	0	0	0	0	1	0	1	1	1	0	0	1	0	1	0	0	1	0
gene_id_74500	0	0	0	0	1	1	0	0	1	0	0	0	0	0	0	0	0	0	0	0	0	0	1	0	0	0	1	0	0	0	0	0	0	0	0	0	1	1	0	0	0	0	1	0	1	0	0	0	0
gene_id_21673	0	0	0	0	1	0	0	1	0	0	0	0	0	0	0	1	0	0	0	1	0	0	1	0	0	1	1	0	0	0	0	0	0	0	0	0	0	0	0	0	0	0	0	0	1	0	0	0	0
gene_id_86234	0	0	0	0	0	0	0	1	0	0	0	0	1	0	0	0	0	1	0	0	1	1	0	0	0	0	0	1	0	0	0	0	0	0	0	0	0	0	0	1	0	0	0	0	0	0	0	0	1
gene_id_21676	0	0	0	0	0	0	0	0	0	0	0	0	0	0	0	0	0	1	0	0	0	0	0	0	0	0	0	0	0	0	0	0	0	0	0	0	0	0	0	0	0	0	0	0	0	0	0	0	1
gene_id_21675	0	1	1	0	0	1	1	1	1	1	0	0	1	1	1	1	1	1	0	0	1	1	1	0	1	1	0	1	1	0	0	0	0	1	0	0	0	1	0	1	0	0	1	0	0	0	1	0	1
gene_id_34727	0	0	0	0	0	0	0	0	0	0	0	0	0	0	0	0	0	0	0	0	0	1	0	0	0	0	0	0	0	0	0	0	0	0	0	0	0	0	0	0	0	0	0	0	0	0	0	0	0
gene_id_37588	0	0	0	0	0	0	0	0	0	0	0	0	0	0	0	0	0	0	0	0	0	0	0	0	0	0	0	0	0	0	0	0	0	0	0	0	0	0	0	0	0	0	0	0	0	0	0	0	0
gene_id_30809	0	1	0	0	1	0	0	0	0	0	0	0	1	0	0	0	0	0	0	1	0	0	1	0	0	0	0	0	0	1	0	0	0	0	0	1	1	0	0	1	0	0	1	0	1	0	0	0	0
gene_id_31409	0	0	1	0	1	1	0	0	0	0	0	1	0	1	0	0	0	0	0	1	0	0	1	0	0	0	0	1	0	0	0	0	1	0	0	1	1	1	0	1	0	0	1	0	1	0	0	0	0
gene_id_63128	1	1	1	0	0	1	1	1	0	1	1	1	1	1	1	1	1	1	1	0	1	1	0	0	1	0	1	1	1	0	0	0	1	0	0	1	1	1	1	1	1	1	1	0	1	0	0	0	1
gene_id_63658	1	1	1	0	1	0	1	1	1	1	1	1	0	0	1	1	1	1	1	1	1	1	1	0	0	0	1	1	1	0	0	0	1	0	0	1	1	1	1	1	1	1	1	0	1	0	0	1	1
gene_id_30802	0	0	1	0	1	1	0	0	1	0	0	0	0	1	0	0	0	0	1	1	0	0	1	0	1	0	1	1	0	1	1	0	0	0	0	1	1	1	1	1	0	1	1	0	1	0	0	1	0
gene_id_30803	0	0	1	0	1	1	0	0	1	0	0	0	0	1	0	1	0	0	1	1	0	1	1	0	1	0	1	1	0	1	1	0	1	0	0	1	1	1	1	1	0	1	1	0	1	0	0	1	0
gene_id_30801	0	1	0	0	1	1	0	0	0	0	0	0	1	1	0	1	1	0	0	1	1	1	1	0	1	0	1	0	1	0	1	0	0	0	1	1	1	1	0	1	0	1	1	0	1	0	0	1	0
gene_id_66441	0	1	0	0	0	0	0	0	0	0	0	0	1	0	0	0	0	0	1	0	0	0	0	0	0	0	1	0	0	0	0	0	0	0	0	0	1	0	0	1	0	0	1	0	1	0	0	1	0
gene_id_63652	0	0	0	0	0	0	0	0	0	0	0	0	0	0	0	0	0	0	0	0	0	0	0	0	1	0	1	0	0	1	0	0	1	0	0	0	0	1	1	0	0	0	0	0	0	0	0	0	0
gene_id_63651	1	1	1	0	1	1	1	1	1	0	0	1	1	1	0	1	1	1	1	1	1	1	1	0	0	0	0	0	1	0	0	0	1	0	0	0	1	0	1	0	0	0	1	0	1	0	0	0	1
gene_id_63650	1	1	1	0	1	1	1	1	1	1	1	1	1	1	0	1	1	1	0	1	1	1	1	0	1	1	1	1	0	1	0	1	1	1	0	1	1	1	1	1	1	1	1	0	1	0	0	1	1
gene_id_78543	1	0	1	0	1	1	0	0	1	0	0	1	0	1	0	1	0	0	0	1	0	0	1	0	1	0	0	0	1	1	0	0	1	0	0	0	1	1	0	1	0	1	1	0	1	0	0	1	0
gene_id_69719	0	1	1	0	1	1	0	1	1	0	0	1	1	1	1	1	0	1	1	1	1	1	1	0	0	0	1	1	1	1	0	0	1	0	0	0	1	1	1	1	0	1	1	0	1	0	0	1	1
gene_id_24086	0	0	0	0	1	0	1	0	0	1	0	0	1	0	0	0	1	0	0	0	0	1	1	0	0	0	1	0	0	0	1	0	0	0	1	0	0	0	1	0	1	0	0	0	1	0	0	0	0
gene_id_92048	0	0	0	0	0	1	1	1	0	1	0	0	0	1	1	1	1	1	1	0	1	1	0	0	0	0	1	0	1	0	0	0	0	0	0	0	0	0	1	0	0	0	1	0	1	0	0	1	1
gene_id_69249	1	1	1	0	1	1	1	1	1	1	0	1	1	1	0	1	1	1	1	1	1	1	1	0	0	0	1	0	1	0	0	0	0	0	0	0	1	1	1	1	0	1	1	0	1	0	0	0	1
gene_id_69245	0	0	1	0	1	0	0	0	0	0	0	0	0	0	0	0	0	0	0	1	0	1	1	0	0	0	0	1	0	0	0	0	0	0	0	0	0	0	0	0	1	0	1	0	1	0	0	0	1
gene_id_69243	0	0	0	0	0	0	0	0	0	0	0	0	0	0	0	0	0	0	0	0	0	0	0	0	0	0	0	0	0	0	0	0	0	1	0	0	0	0	0	0	0	0	0	0	0	0	0	0	0
gene_id_69240	0	1	0	0	0	0	0	0	0	0	0	0	1	0	0	1	0	1	1	0	0	0	0	0	1	0	0	1	0	0	0	0	0	0	0	0	1	0	0	1	0	0	1	0	0	0	0	0	0
gene_id_37446	0	0	0	0	1	1	0	0	1	0	0	1	0	1	0	0	0	1	0	0	0	1	1	0	0	0	0	1	0	0	0	0	1	0	0	0	1	1	0	1	0	0	0	0	1	0	0	1	1
gene_id_33139	1	1	1	0	0	1	1	1	1	1	1	1	0	1	1	0	1	1	1	1	1	1	0	0	0	1	1	0	1	0	0	0	1	1	0	1	0	1	1	1	0	0	1	0	1	0	1	1	1
gene_id_72339	0	0	0	0	0	0	0	0	0	0	0	0	0	0	0	0	0	0	0	0	0	0	0	0	0	0	0	0	0	0	1	0	1	0	0	0	0	0	1	0	0	0	1	0	0	0	0	0	0
gene_id_16238	1	1	1	0	1	1	0	1	1	1	0	1	1	1	0	1	1	1	1	1	0	1	1	0	1	0	1	1	1	1	1	0	1	0	0	1	1	1	1	1	0	1	1	0	1	0	0	1	1
gene_id_72214	1	1	0	0	0	0	0	0	0	0	0	1	0	0	0	0	0	1	0	0	0	1	0	0	0	0	0	0	0	0	0	0	0	0	0	0	0	0	0	0	0	0	0	0	0	0	0	0	0
gene_id_33131	1	1	1	0	1	1	1	1	1	1	1	1	1	1	1	1	1	0	1	1	1	1	1	0	1	1	1	1	1	0	0	0	1	1	0	0	1	1	1	1	0	0	1	0	1	0	0	1	0
gene_id_16236	0	0	0	0	1	1	0	0	1	0	1	0	0	1	0	1	0	0	1	1	0	0	1	0	0	0	1	0	0	1	1	0	1	0	0	1	1	0	0	1	0	1	1	0	0	0	0	1	0
gene_id_33137	0	1	0	0	1	1	1	1	1	1	1	1	1	1	1	1	1	1	0	0	1	1	0	0	0	0	0	0	1	0	0	0	1	0	0	0	0	0	0	1	0	0	1	0	0	0	0	0	1
gene_id_16230	0	1	0	0	0	1	0	0	1	1	0	0	1	1	0	0	0	0	1	1	0	0	0	0	0	0	0	1	0	1	1	0	0	0	0	1	1	0	0	1	0	0	1	0	1	0	0	0	0
gene_id_33135	0	1	0	0	0	0	0	1	0	0	0	0	1	0	1	1	1	1	0	0	1	1	0	0	0	0	0	0	1	0	0	0	0	0	0	0	0	0	0	1	0	0	1	0	0	0	0	0	1
gene_id_33134	0	0	1	0	0	0	1	1	0	1	0	0	0	0	1	1	1	0	0	0	1	1	0	0	0	0	0	0	1	0	0	0	1	0	0	0	0	0	0	0	1	0	0	0	0	0	0	0	0
gene_id_45609	0	0	0	0	0	0	0	0	0	0	0	0	0	0	0	0	0	0	0	0	0	0	0	0	0	0	1	1	0	0	0	0	0	0	0	1	0	0	0	1	0	0	0	0	1	0	0	0	0
gene_id_65385	0	1	0	0	1	0	1	1	1	0	0	0	1	0	0	1	1	0	1	1	0	1	1	0	1	0	0	1	0	1	0	0	1	0	0	0	0	1	1	1	0	1	0	0	1	0	0	0	1
gene_id_65382	0	0	0	0	0	0	0	1	0	0	0	0	0	0	0	0	0	0	0	0	1	0	0	0	0	0	0	0	0	0	0	0	0	0	0	0	0	0	0	1	0	0	0	0	1	0	0	0	0
gene_id_65380	1	0	1	0	0	0	0	0	1	0	0	1	0	0	0	1	0	0	1	0	0	0	0	0	0	0	1	1	0	0	0	0	1	0	0	1	1	0	1	1	1	1	1	0	1	0	0	1	0
gene_id_52200	1	1	1	1	1	1	1	1	1	0	1	1	1	1	1	1	1	1	1	1	1	1	1	0	1	0	1	1	1	1	1	0	1	0	0	1	1	1	1	1	0	1	1	0	0	0	0	0	0
gene_id_29001	0	0	0	0	0	1	0	0	1	0	0	0	0	0	0	0	0	1	1	0	0	1	0	0	0	0	1	0	1	0	0	0	1	0	0	0	1	0	0	1	0	0	1	0	0	0	0	0	0
gene_id_83403	0	0	0	0	0	0	0	0	0	0	0	0	0	0	0	0	0	0	0	0	0	0	0	0	1	0	0	0	0	0	0	0	0	0	0	0	1	1	0	1	0	0	0	0	1	0	0	0	0
gene_id_27530	1	1	1	0	0	1	0	0	0	0	1	1	1	1	0	0	1	1	1	0	1	1	0	0	0	0	1	1	1	0	1	0	0	0	0	0	1	0	1	1	0	1	1	0	1	0	0	0	1
gene_id_27531	0	1	1	0	0	0	0	0	1	0	0	1	1	0	0	0	0	0	1	0	0	0	0	0	0	0	1	0	0	0	0	0	0	0	0	0	1	0	0	0	0	0	1	0	1	0	0	1	0
gene_id_39942	0	0	0	0	0	0	0	0	0	0	0	0	0	0	0	0	0	0	0	0	0	0	0	0	0	0	0	0	0	0	0	0	0	0	0	0	0	1	0	1	0	0	0	0	1	0	0	0	0
gene_id_27534	0	0	1	0	1	0	0	0	1	0	0	0	0	0	0	0	0	0	1	1	0	0	1	0	1	0	1	0	0	0	1	0	1	0	0	1	1	0	1	0	1	0	0	0	0	0	0	0	0
gene_id_27535	0	0	1	0	1	0	0	0	1	0	0	0	0	0	0	0	0	0	1	1	0	0	1	0	1	0	1	0	0	0	1	0	1	0	0	1	1	0	1	1	1	0	0	0	1	0	0	0	0
gene_id_27538	0	0	0	0	1	1	1	0	1	0	0	0	0	1	0	0	1	0	1	1	0	0	1	0	1	0	1	1	0	0	1	0	1	0	0	1	1	1	1	1	0	0	1	0	1	0	1	1	0
gene_id_27539	0	0	0	0	1	1	1	0	1	0	0	0	0	1	0	0	1	0	1	1	0	0	1	0	1	0	1	1	0	0	1	0	1	0	0	1	1	1	1	1	0	0	1	0	1	0	1	1	0
gene_id_89752	1	0	0	0	1	1	0	1	0	1	1	1	1	1	0	0	0	0	0	1	0	0	1	0	0	0	1	0	0	0	1	0	0	0	0	1	0	0	0	1	0	0	1	0	1	0	0	1	0
gene_id_17727	0	1	1	0	0	1	0	0	1	0	0	1	1	1	0	1	0	0	1	0	0	0	0	0	0	0	1	1	0	1	0	0	1	0	0	1	1	0	0	1	0	0	0	0	1	0	0	0	0
gene_id_48886	0	1	0	0	0	0	0	1	1	0	0	0	1	1	0	0	0	0	0	0	1	1	1	0	0	0	0	0	0	1	0	0	0	0	0	1	0	1	0	0	0	0	0	0	0	0	0	0	0
gene_id_86323	1	0	1	0	1	0	0	1	1	1	0	1	0	0	0	1	0	0	0	1	0	0	1	0	1	0	1	1	0	0	1	0	0	0	0	1	1	0	1	1	0	1	1	0	1	0	0	0	0
gene_id_30070	1	0	1	0	1	1	0	0	1	0	0	1	0	1	0	1	0	0	1	1	0	0	1	0	1	0	0	0	0	1	0	0	0	0	0	1	1	1	0	1	0	1	1	0	1	0	0	1	0
gene_id_29486	0	0	1	0	1	0	0	0	0	0	0	0	0	0	0	0	0	0	0	1	0	0	1	0	0	0	0	0	0	0	0	0	0	0	0	0	0	0	0	0	0	0	0	0	0	0	0	0	0
gene_id_86324	0	0	0	0	1	0	0	0	0	0	0	0	0	0	0	0	1	1	0	1	1	1	1	0	1	0	1	1	1	0	0	0	0	0	0	1	1	0	0	1	0	0	1	0	1	0	0	0	1
gene_id_86325	0	0	0	0	1	0	0	0	0	0	0	0	0	0	0	0	0	0	0	1	0	0	1	0	0	0	0	0	0	0	0	0	0	0	0	0	0	1	1	0	0	0	1	0	0	0	0	0	0
gene_id_25552	1	1	1	0	0	1	1	1	0	1	0	1	1	1	1	1	1	1	0	0	1	1	0	0	0	0	1	0	1	0	0	0	0	0	0	0	0	1	0	1	0	0	0	0	1	0	0	0	1
gene_id_25550	0	1	0	0	0	1	1	1	1	1	1	0	1	0	1	1	1	1	0	0	1	1	1	0	0	0	0	0	0	0	0	0	0	0	0	0	0	0	0	0	0	0	1	0	0	0	0	0	1
gene_id_25551	1	1	1	0	1	1	1	1	1	0	1	1	1	1	1	1	1	1	1	1	1	1	1	0	1	0	1	1	1	0	0	0	1	0	0	0	1	0	0	0	1	1	0	0	0	0	0	0	1
gene_id_69134	0	0	0	0	0	0	0	0	0	0	0	0	0	0	0	0	1	0	0	0	0	0	0	0	0	0	0	0	0	0	0	0	0	0	0	0	0	0	0	0	0	0	0	0	0	0	0	0	0
gene_id_20074	1	1	1	0	1	1	1	1	1	1	1	1	1	1	1	1	1	1	1	1	1	1	1	0	0	0	1	1	1	1	1	0	1	1	0	1	1	1	1	1	0	1	1	0	1	0	1	1	1
gene_id_25555	0	0	0	0	0	0	0	0	0	0	0	0	0	0	0	0	1	0	0	0	0	1	0	0	0	0	0	0	0	0	0	0	0	0	0	0	0	0	0	0	0	0	0	0	0	0	0	0	1
gene_id_2819	1	0	1	0	1	1	0	1	1	0	0	1	0	1	0	1	0	0	1	1	0	0	1	0	1	0	1	1	0	0	0	0	1	0	0	1	1	1	1	1	1	1	0	0	1	0	0	1	0
gene_id_2818	1	1	1	0	1	1	0	1	1	1	1	1	1	1	0	1	1	1	1	1	0	1	1	0	1	1	1	1	1	1	1	1	1	1	0	1	1	1	1	1	1	0	1	0	1	0	1	1	1
gene_id_21248	0	0	0	0	0	0	0	0	0	0	0	0	0	0	0	0	1	1	0	0	0	1	0	0	0	0	0	0	0	0	0	0	0	0	0	0	0	0	0	0	0	0	0	0	0	0	0	0	1
gene_id_81802	1	1	1	0	1	1	1	1	1	1	1	1	1	1	1	1	1	1	1	1	1	1	1	0	1	0	1	1	1	1	1	0	1	0	0	1	1	1	1	1	1	1	1	0	1	0	0	1	1
gene_id_21243	1	0	1	0	1	1	0	1	1	0	0	1	0	1	0	1	1	1	0	0	1	0	0	0	0	0	0	1	0	0	0	0	1	0	0	0	1	0	1	0	0	0	1	0	1	0	0	0	0
gene_id_5665	1	1	0	0	0	1	1	1	0	1	1	1	1	1	1	1	1	1	0	0	1	1	0	0	0	0	0	0	0	0	0	0	1	0	0	0	0	0	0	0	0	1	0	0	1	0	0	0	1
gene_id_5664	1	1	1	0	1	0	1	1	1	1	1	1	1	1	1	1	1	1	1	1	1	1	1	0	1	0	1	1	1	0	1	0	1	1	0	1	1	1	1	1	1	1	1	0	1	0	0	1	1
gene_id_5662	1	1	1	0	1	1	1	1	1	1	1	1	1	1	1	1	1	1	1	1	1	1	1	0	1	0	1	1	1	1	1	0	1	0	0	1	1	1	1	1	0	0	1	0	1	0	0	1	1
gene_id_2817	1	1	1	0	1	1	0	1	1	1	1	1	1	1	1	1	1	1	1	1	1	1	1	0	0	1	1	1	1	1	0	0	1	0	0	0	1	1	1	1	0	0	1	0	1	0	0	0	1
gene_id_21245	1	1	1	0	1	1	1	1	0	1	1	1	1	1	1	1	1	1	1	1	1	1	1	0	1	0	1	1	1	1	1	0	1	0	0	1	1	1	0	1	0	0	1	0	1	0	0	0	1
gene_id_52068	0	0	1	0	1	1	0	1	0	0	0	0	0	1	0	1	0	0	0	0	0	0	1	0	0	0	1	1	1	1	1	0	1	0	0	1	1	1	1	1	0	0	1	0	1	0	0	0	0
gene_id_83669	0	0	0	1	0	0	0	0	1	0	1	0	0	0	0	0	0	0	0	1	0	0	1	1	0	0	0	0	1	0	0	0	1	0	0	0	0	0	1	1	1	0	1	1	1	0	0	1	0
gene_id_6212	1	0	1	0	0	0	0	1	0	1	1	1	0	0	0	0	0	0	0	0	0	0	0	0	0	0	1	0	0	1	0	0	0	0	0	0	1	0	0	1	0	0	1	0	1	0	0	1	0
gene_id_29262	0	0	0	0	1	1	0	0	1	0	0	0	0	1	0	0	0	0	0	1	0	0	1	0	0	0	0	0	0	0	1	0	0	0	0	1	0	0	0	0	0	0	0	0	1	0	0	0	0
gene_id_643	0	1	0	0	0	0	0	1	0	0	0	0	0	0	0	0	1	1	0	0	0	0	0	0	0	0	1	0	0	0	0	0	0	0	0	0	0	0	0	0	0	0	0	0	0	0	0	0	1
gene_id_29267	1	1	1	0	1	1	1	1	1	0	0	1	1	1	1	1	1	1	0	1	1	1	1	0	1	1	1	1	1	1	0	0	1	0	0	1	1	1	1	1	0	0	1	0	1	0	0	1	1
gene_id_4646	1	1	1	0	1	1	1	1	1	1	1	1	1	1	1	1	1	1	0	1	0	1	1	0	0	0	0	1	1	0	0	0	1	0	0	1	1	1	1	1	0	0	0	0	1	0	0	0	1
gene_id_4647	0	0	1	0	0	1	0	0	1	0	0	0	0	1	0	0	1	0	0	0	0	0	0	0	0	0	0	0	0	0	0	0	1	0	0	0	0	0	0	1	0	0	1	0	1	0	0	0	1
gene_id_78286	1	1	1	0	0	0	0	1	1	0	1	1	1	1	0	1	1	1	1	0	1	1	0	0	1	0	1	1	1	0	0	0	1	0	0	1	1	1	0	1	0	1	1	0	1	0	0	0	1
gene_id_78280	1	1	0	1	1	1	1	1	1	1	1	1	1	1	1	1	1	1	1	1	1	1	1	0	1	0	1	1	1	1	0	0	1	0	0	1	0	1	1	1	1	1	1	0	1	0	0	1	1
gene_id_78281	0	0	1	0	1	1	0	0	1	0	0	0	0	1	0	0	0	1	1	1	0	0	1	0	0	0	1	1	0	0	0	0	1	0	0	0	1	1	1	1	0	0	1	0	1	0	0	0	0
gene_id_75908	1	1	1	0	1	1	1	1	1	1	1	0	1	1	1	1	1	1	1	1	1	1	1	0	0	0	1	1	1	1	0	0	1	0	0	1	1	1	1	1	0	0	1	0	1	0	0	1	1
gene_id_75909	1	1	1	0	0	0	0	1	0	0	0	1	1	0	0	0	0	0	1	0	0	0	0	0	1	1	1	0	0	1	1	0	0	1	0	1	1	0	1	1	0	0	1	0	1	0	1	1	0
gene_id_4648	0	0	0	0	0	0	0	0	1	0	0	0	0	0	0	0	0	0	0	0	0	0	0	0	0	0	0	0	0	0	0	0	1	0	0	0	0	1	0	1	0	0	0	0	1	0	0	0	0
gene_id_12802	1	0	1	0	1	0	0	0	1	0	0	1	0	0	0	0	0	0	1	1	0	0	1	0	1	0	1	1	0	1	1	0	0	0	0	0	0	1	1	1	0	1	1	0	1	0	0	1	0
gene_id_90894	0	0	1	0	1	1	0	0	1	0	0	0	0	1	0	1	0	0	1	1	0	0	1	0	0	0	1	1	0	1	0	0	1	0	0	1	1	1	1	1	1	1	1	0	1	0	0	1	0
gene_id_12806	1	1	1	0	0	0	0	1	1	0	0	1	1	0	0	0	0	0	1	0	0	0	0	0	1	0	1	0	0	0	1	0	1	1	0	1	1	0	1	1	0	0	1	0	1	0	1	1	0
gene_id_12805	1	1	1	0	1	0	0	1	1	0	0	1	1	0	0	0	0	0	1	1	0	0	1	0	1	1	1	1	1	1	0	0	1	1	0	1	1	1	1	1	0	1	1	0	1	0	0	1	0
gene_id_12808	1	0	0	0	0	0	0	0	0	0	0	1	0	0	0	1	0	0	0	0	0	0	0	0	1	0	0	0	0	0	0	0	0	0	0	0	0	0	0	0	0	0	0	0	0	0	0	0	0
gene_id_86443	0	0	0	0	1	0	0	0	0	0	0	0	0	0	0	0	0	0	0	1	0	0	1	0	0	0	0	0	0	0	0	0	0	0	0	0	1	0	0	1	0	0	0	0	0	0	0	0	0
gene_id_8783	1	1	1	0	1	1	1	1	1	1	1	1	1	1	1	1	1	1	1	1	1	1	1	0	1	1	1	1	1	1	1	0	1	1	0	1	1	1	1	1	0	1	1	0	1	0	1	1	1
gene_id_39136	0	1	1	0	1	0	0	0	0	0	0	0	0	0	0	0	0	1	0	1	0	0	1	0	0	0	0	0	0	0	0	0	0	0	0	0	0	0	0	0	0	0	0	0	0	0	0	0	1
gene_id_30114	0	0	0	0	1	0	0	0	0	0	0	0	0	0	0	1	0	0	0	1	0	0	1	0	0	0	0	0	0	1	0	0	0	0	0	0	0	1	0	1	0	1	1	0	1	0	0	1	0
gene_id_30115	0	1	0	0	1	1	1	0	0	0	1	0	1	1	0	1	0	1	1	1	1	1	1	0	1	0	1	0	1	1	1	0	0	0	0	1	0	1	0	1	0	0	1	0	1	0	0	1	0
gene_id_30116	0	0	0	0	1	0	0	0	0	0	0	0	0	0	0	0	0	0	0	1	0	1	1	0	1	0	0	0	1	1	1	0	1	0	0	1	0	0	0	1	0	0	1	0	0	0	0	0	0
gene_id_30117	0	0	1	0	1	0	0	0	0	0	0	0	0	0	0	0	0	0	1	1	0	0	1	0	1	0	1	0	0	1	1	0	1	0	0	1	1	1	0	1	1	0	0	0	1	0	0	0	0
gene_id_30110	0	1	0	0	1	0	0	0	1	0	0	0	0	0	0	0	0	0	1	1	0	0	1	0	1	0	1	0	0	0	1	0	0	1	0	1	1	0	1	1	0	0	1	0	1	0	0	1	0
gene_id_30111	1	0	0	0	1	1	0	0	1	0	0	1	0	1	0	1	0	0	1	1	0	0	1	0	0	0	1	0	0	1	0	0	0	0	0	0	0	1	0	0	0	0	1	0	0	0	0	0	0
gene_id_30113	0	0	0	0	1	1	0	1	0	0	0	1	0	1	1	1	0	0	0	1	0	0	1	0	0	0	0	0	0	0	0	0	1	0	0	0	0	1	0	1	0	1	1	0	1	0	0	0	0
gene_id_11636	1	0	0	0	0	0	0	0	0	0	0	1	0	0	0	0	0	0	0	0	0	0	0	0	0	0	0	0	0	0	0	0	0	0	0	1	0	0	0	0	0	0	0	0	0	0	0	0	0
gene_id_30118	0	0	1	0	1	0	0	0	0	0	0	0	0	0	0	1	0	0	1	1	0	0	1	0	1	0	0	0	1	1	0	0	1	0	0	1	1	1	0	1	0	0	0	0	1	0	0	0	0
gene_id_30119	0	0	1	0	1	0	0	0	0	1	0	0	0	0	0	1	0	0	0	1	0	0	1	0	1	0	0	0	1	1	0	0	1	0	0	1	1	1	0	0	0	0	1	0	1	0	0	0	0
gene_id_48377	0	1	1	0	0	0	0	0	1	0	0	0	1	0	0	0	1	1	0	0	0	0	0	0	0	0	1	0	0	1	0	0	0	0	0	0	0	1	0	1	0	0	0	0	1	0	0	1	1
gene_id_91184	1	1	1	0	1	1	1	1	1	1	1	1	1	1	1	1	1	1	1	1	1	1	1	0	1	0	1	1	1	1	1	0	1	0	1	1	1	1	1	1	0	1	1	0	1	0	0	1	1
gene_id_32980	1	1	1	1	1	1	1	1	1	1	1	1	1	1	1	1	1	1	1	1	1	1	1	0	1	0	1	1	1	1	1	0	1	0	0	1	1	1	1	1	0	1	1	0	1	0	0	1	1
gene_id_32982	0	1	1	0	1	0	0	1	1	0	0	0	1	0	0	1	1	0	1	1	1	0	1	0	0	0	1	0	0	0	0	0	0	0	0	1	1	1	0	1	0	0	1	0	1	0	0	1	0
gene_id_86638	1	1	1	0	1	1	0	0	1	0	0	1	0	1	0	1	1	1	1	1	0	0	1	0	1	1	1	1	1	0	0	0	0	0	0	0	1	1	1	1	0	0	0	0	1	0	0	0	1
gene_id_89119	1	1	1	0	1	1	1	1	1	1	0	1	1	1	0	1	1	1	1	1	1	1	1	0	0	0	1	1	1	1	0	0	1	0	0	1	1	1	1	1	0	0	1	0	1	0	0	1	1
gene_id_89114	1	1	1	0	1	1	1	1	1	1	1	1	1	1	0	1	1	1	1	1	0	1	1	0	1	0	1	1	1	1	1	0	1	1	0	1	1	1	1	1	0	0	1	0	1	0	0	1	1
gene_id_28200	0	0	0	0	0	1	0	0	0	0	0	0	0	0	0	0	1	1	0	0	0	0	0	0	0	0	0	0	0	0	0	0	0	0	0	0	0	0	0	0	0	0	0	0	0	0	0	0	0
gene_id_89116	1	0	1	0	1	1	0	0	1	0	0	1	0	1	0	1	0	0	1	1	0	0	1	0	1	0	0	0	0	1	1	0	0	0	0	0	1	0	1	1	0	1	0	0	0	0	1	0	0
gene_id_86637	0	1	1	0	1	1	1	1	1	1	0	0	1	1	0	1	1	0	1	1	0	1	1	0	1	1	1	0	0	0	0	0	0	0	0	0	1	1	1	0	0	0	0	0	1	0	1	1	1
gene_id_28205	0	0	0	0	1	1	0	0	1	0	0	0	0	1	0	0	0	0	1	1	0	0	1	0	0	0	0	0	0	1	0	0	0	0	0	0	1	0	1	1	0	0	1	0	0	0	0	0	0
gene_id_26660	0	1	1	1	1	1	1	1	1	1	1	0	1	1	1	1	1	1	1	1	1	1	1	0	1	0	0	1	1	0	1	0	1	0	0	1	1	1	1	1	1	1	1	0	1	0	0	1	1
gene_id_86632	1	1	1	0	1	1	1	1	1	0	1	1	1	1	1	1	1	1	0	1	1	1	1	0	1	0	1	1	1	1	0	0	1	0	1	1	0	1	1	1	0	0	1	0	1	0	0	0	1
gene_id_31141	0	0	0	0	1	0	0	0	0	0	0	0	0	0	0	0	0	0	0	1	0	0	1	0	0	0	0	0	0	0	0	0	0	0	0	0	0	0	0	0	0	0	0	0	0	0	0	0	0
gene_id_88579	1	1	1	0	1	1	0	1	1	0	0	1	1	1	0	1	0	0	1	1	0	0	1	0	1	1	1	0	0	1	1	0	1	1	0	1	1	0	1	1	0	0	1	0	1	0	1	1	1
gene_id_85858	1	0	1	0	1	1	0	0	0	0	0	1	0	1	0	0	0	1	0	1	0	0	1	0	0	0	1	1	0	0	0	1	0	0	0	0	0	1	1	1	0	0	0	0	0	0	0	0	0
gene_id_85678	0	0	1	0	1	1	0	0	0	0	0	0	0	0	0	0	0	1	0	1	0	0	1	0	0	0	1	0	0	0	0	0	0	0	0	0	0	0	0	0	0	0	0	0	0	0	0	0	1
gene_id_57786	0	0	1	0	0	1	0	0	1	0	0	0	0	1	0	0	0	0	0	0	0	0	0	0	1	0	1	1	1	1	0	0	1	0	0	1	1	1	0	1	0	1	1	0	1	0	0	1	0
gene_id_85850	0	0	1	0	1	0	0	0	0	0	0	0	0	0	0	1	0	1	0	1	1	0	1	0	0	0	1	1	0	0	0	0	0	0	0	0	0	1	0	0	0	0	0	0	0	0	0	0	1
gene_id_88573	0	0	0	0	1	1	0	0	0	0	0	0	0	1	0	1	0	0	0	1	0	0	1	0	0	0	1	1	0	0	0	0	1	0	0	1	1	0	1	0	0	0	1	0	0	0	0	0	0
gene_id_85855	0	0	0	0	1	0	0	0	0	0	0	0	0	0	0	0	0	0	0	1	0	0	1	0	0	1	1	0	0	0	1	0	1	0	0	0	1	0	1	1	0	0	0	0	1	0	0	1	0
gene_id_85670	0	0	0	0	1	0	0	0	0	0	0	0	0	0	0	0	0	0	0	0	0	0	1	0	0	0	0	0	0	0	0	0	0	0	0	0	0	0	0	0	0	0	0	0	0	0	0	0	0
gene_id_88577	1	1	1	0	1	1	1	1	0	1	1	1	1	1	0	1	1	1	1	1	1	1	1	0	0	0	1	1	1	0	0	0	1	0	0	0	1	1	1	0	0	0	1	0	1	0	0	0	1
gene_id_85672	0	1	1	0	1	1	1	0	1	0	1	1	0	1	0	1	1	1	1	1	1	1	1	0	0	0	1	0	1	0	0	0	1	0	0	1	1	1	1	1	0	0	1	0	1	0	0	0	1
gene_id_30238	0	1	1	0	1	1	0	0	1	0	0	1	1	1	0	0	0	0	1	1	0	0	1	0	1	1	1	1	0	0	1	0	1	1	0	0	1	0	1	1	0	0	1	0	1	0	0	0	0
gene_id_24759	1	1	1	0	0	1	0	0	1	1	1	1	1	0	0	0	1	1	1	0	1	1	0	0	1	0	1	0	1	0	0	0	0	0	0	0	0	1	1	1	0	0	1	0	0	0	0	0	1
gene_id_24206	1	1	1	0	1	0	1	1	1	1	1	1	1	0	1	1	1	1	1	1	1	1	1	0	1	1	1	1	1	1	1	0	1	0	0	1	1	1	1	1	0	0	1	0	1	0	1	1	1
gene_id_24201	0	0	0	0	0	0	0	0	1	0	0	0	0	0	0	1	0	1	0	0	0	0	0	0	0	0	1	1	1	0	0	0	0	1	0	0	0	1	0	1	0	0	1	0	0	0	0	0	1
gene_id_23520	1	1	0	0	0	1	1	1	1	1	1	1	1	1	1	1	1	1	1	0	1	1	0	0	0	0	1	1	1	1	0	0	1	0	0	1	0	1	0	1	0	0	1	0	0	0	0	0	1
gene_id_23523	0	1	0	0	1	1	1	1	1	1	1	0	1	1	1	1	1	1	1	1	1	1	1	0	1	0	1	1	1	0	0	0	1	0	0	0	1	1	0	1	0	0	1	0	1	0	0	0	1
gene_id_23522	0	1	1	0	0	0	1	1	1	1	1	0	1	0	1	1	1	1	0	0	1	1	0	0	0	0	1	0	1	0	0	0	1	0	0	0	0	0	0	1	0	0	1	0	0	0	0	0	1
gene_id_16443	0	0	0	0	0	1	0	0	0	0	0	0	0	1	0	0	0	0	0	0	0	0	0	0	0	0	0	0	0	0	0	0	0	0	0	0	0	0	0	0	0	0	0	0	0	0	0	0	0
gene_id_48600	0	0	1	0	1	1	0	0	1	0	0	1	0	1	0	0	0	0	1	0	0	0	1	0	0	0	1	0	0	0	0	0	1	0	0	1	1	0	1	0	0	0	0	0	1	0	0	0	0
gene_id_24209	0	1	0	0	1	0	0	0	1	0	0	0	1	0	0	0	1	1	0	0	1	1	1	0	0	0	1	0	1	0	0	0	1	1	0	1	0	0	0	1	0	0	1	0	1	0	0	1	1
gene_id_24756	0	0	0	0	0	1	1	1	0	1	1	0	0	1	1	1	1	0	0	0	1	0	0	0	0	0	0	0	0	0	0	0	0	0	0	0	0	0	0	0	0	0	0	0	0	0	0	0	0
gene_id_30237	0	1	1	0	0	1	0	0	0	0	0	0	1	1	0	0	0	0	0	0	0	0	1	0	1	0	1	1	1	1	0	0	0	1	0	1	0	0	1	0	0	0	1	0	1	0	0	0	0
gene_id_48604	1	1	1	1	1	1	1	1	1	1	1	1	1	1	0	1	1	1	0	1	0	1	1	0	0	0	1	1	1	1	0	0	0	0	0	1	0	1	1	1	0	1	1	0	1	0	0	1	1
gene_id_92330	0	1	1	0	1	1	1	1	1	0	0	1	1	1	0	0	1	1	0	0	1	1	1	0	0	0	0	0	1	0	0	0	0	0	0	0	1	1	0	0	0	0	1	0	0	0	0	0	1
gene_id_1548	0	0	0	0	0	0	0	1	1	0	0	1	0	0	0	1	0	1	0	0	0	0	0	0	0	0	1	0	1	0	1	0	0	0	0	0	1	1	0	1	0	0	1	0	1	0	0	1	0
gene_id_8550	0	0	0	0	0	0	0	1	0	0	1	0	0	0	0	1	0	0	0	0	1	0	0	0	0	0	0	0	0	0	0	0	0	0	0	0	0	0	0	0	0	0	0	0	0	0	0	0	0
gene_id_37938	0	1	1	0	1	1	1	1	1	1	0	0	1	1	0	1	1	1	0	1	1	1	1	0	1	0	1	1	0	0	0	0	1	0	0	0	1	1	0	1	0	0	1	0	1	0	0	0	1
gene_id_38741	0	0	1	0	1	0	0	0	1	0	0	0	0	0	0	0	0	0	0	1	0	0	1	0	1	0	1	0	0	0	1	0	1	0	0	1	1	1	1	1	0	1	0	0	1	0	0	0	0
gene_id_37936	0	0	0	0	1	0	0	0	0	0	0	0	0	0	0	0	0	0	1	1	0	0	1	0	0	1	1	0	0	0	0	0	0	0	0	0	0	0	0	0	0	0	1	0	1	0	0	1	0
gene_id_37935	0	0	0	0	1	0	0	0	0	0	0	0	0	0	0	0	0	0	1	1	0	0	1	0	0	0	0	0	0	0	0	0	0	1	0	0	0	0	0	1	0	0	1	0	0	0	0	0	0
gene_id_37934	0	0	0	0	1	0	0	0	0	0	0	0	0	0	0	0	0	0	1	1	0	0	1	0	0	0	0	0	0	1	0	0	0	1	0	0	0	0	0	1	0	0	1	0	0	0	0	0	0
gene_id_37933	0	0	0	0	1	0	0	0	0	0	1	0	0	0	0	0	0	0	1	1	0	0	1	0	0	1	1	0	0	0	1	0	0	0	0	1	0	0	1	0	0	0	1	0	1	0	0	0	0
gene_id_88883	0	1	1	0	1	1	0	1	1	0	0	0	1	1	0	1	0	0	1	1	1	0	1	0	0	0	1	1	0	1	0	0	1	0	1	1	1	1	1	1	0	1	1	0	1	0	0	1	0
gene_id_1544	0	1	1	0	1	1	1	1	1	1	1	1	1	1	0	1	1	1	0	1	1	1	1	0	0	0	1	1	1	0	0	0	1	0	0	1	1	1	0	1	0	0	1	0	1	0	0	0	1
gene_id_1545	0	1	1	1	1	1	1	1	1	1	1	0	1	1	1	1	1	1	1	1	1	1	1	0	0	0	1	1	1	0	0	0	0	0	0	0	1	0	0	1	0	0	1	0	1	0	0	0	1
gene_id_4563	0	1	0	0	1	0	0	0	1	0	0	0	1	0	0	0	1	1	1	1	1	0	1	0	1	0	0	0	0	1	0	0	0	0	0	0	0	0	0	0	0	0	0	0	0	0	0	0	0
gene_id_53339	0	1	0	0	0	0	0	0	0	0	0	0	0	0	0	0	0	1	0	0	0	0	0	0	0	0	0	0	0	0	0	0	1	0	0	0	0	0	0	1	0	0	0	0	0	0	0	0	1
gene_id_27953	0	1	0	0	0	0	0	0	0	1	0	0	1	0	0	0	1	0	0	0	0	1	0	0	0	0	0	0	1	0	0	0	0	0	0	0	0	0	0	0	0	0	0	0	0	0	0	0	1
gene_id_63129	0	0	0	0	0	0	0	0	0	0	0	0	0	0	0	0	0	0	0	0	0	0	0	0	0	0	0	1	0	0	0	0	0	0	0	0	0	0	0	0	0	0	0	0	0	0	0	0	0
gene_id_59141	0	0	0	0	0	0	0	0	0	0	0	0	0	0	0	0	0	0	0	0	0	0	0	0	1	0	0	1	0	0	0	0	0	0	0	0	1	0	0	0	0	1	1	0	0	0	0	1	0
gene_id_53335	1	0	1	0	1	1	0	1	1	0	0	1	0	1	0	1	0	0	1	1	0	0	1	0	1	0	1	1	0	0	0	0	1	0	0	0	1	1	0	1	1	0	1	0	1	0	0	1	1
gene_id_88795	0	1	1	0	1	1	1	1	1	1	1	0	1	1	0	1	1	1	1	1	1	1	1	0	1	0	1	1	1	1	1	0	1	0	0	1	1	1	1	1	0	1	1	0	1	0	0	1	1
gene_id_12130	1	0	0	0	0	0	0	0	0	0	0	1	0	0	0	0	0	0	0	0	0	0	0	0	0	0	1	0	0	1	1	0	0	0	0	0	0	1	0	0	0	1	0	0	0	0	0	0	0
gene_id_88796	1	1	1	0	1	1	0	1	1	0	0	1	0	1	0	1	1	1	0	0	1	1	1	0	0	0	1	1	0	1	0	0	1	0	0	1	1	1	1	1	0	0	1	0	1	0	0	1	1
gene_id_57430	0	0	0	0	0	0	0	0	0	0	0	0	0	0	0	0	0	0	1	1	0	1	0	0	0	0	1	0	0	0	0	0	0	0	0	1	0	0	1	1	0	0	1	0	1	0	0	0	0
gene_id_22545	1	1	1	0	1	1	0	1	1	0	0	1	1	1	0	1	0	1	1	0	1	1	1	0	0	0	1	0	1	0	0	0	1	1	0	0	0	1	0	0	0	0	1	0	1	0	0	0	0
gene_id_88886	0	0	0	0	0	1	1	0	1	1	0	0	1	1	1	0	1	0	1	0	1	1	0	0	1	0	1	1	0	1	1	0	0	0	0	1	0	1	0	1	0	0	1	0	1	0	0	0	1
gene_id_57438	1	0	1	0	0	0	0	0	0	1	0	1	0	0	0	0	0	1	1	0	0	0	0	0	0	0	0	0	0	1	0	0	1	0	0	1	0	1	0	1	0	0	1	0	0	0	0	0	0
gene_id_63228	0	0	1	0	0	0	0	0	0	0	0	0	0	0	0	0	0	0	0	0	0	0	0	0	0	0	0	0	0	0	0	0	0	0	0	0	0	0	0	0	0	0	0	0	0	0	0	0	0
gene_id_12781	1	1	1	1	0	1	1	1	1	1	0	1	1	1	1	1	1	0	1	0	1	1	0	0	1	0	0	0	0	0	0	0	0	0	0	1	0	0	0	1	1	0	1	0	1	0	0	0	1
gene_id_7233	1	1	0	0	1	1	1	1	0	1	1	1	1	1	0	1	1	1	0	1	1	1	1	0	0	0	1	0	1	0	0	0	0	0	0	0	0	0	0	0	0	0	1	0	0	0	0	0	1
gene_id_60265	0	0	0	0	0	0	0	0	0	0	0	0	0	0	0	0	0	0	0	0	0	0	0	0	0	0	0	0	0	0	0	0	0	0	0	0	0	1	0	0	0	0	0	0	0	0	0	0	0
gene_id_63229	0	0	1	0	1	0	0	0	0	0	0	0	0	0	0	0	0	0	0	1	0	0	0	0	0	0	0	0	0	0	0	0	0	0	0	0	0	0	0	0	0	0	0	0	0	0	0	0	0
gene_id_35062	0	1	1	0	0	0	1	1	1	1	0	0	1	0	0	0	1	1	0	0	1	1	0	0	0	0	1	0	1	0	0	0	0	0	0	0	0	0	0	0	0	0	0	0	0	0	0	0	1
gene_id_30581	0	1	0	0	1	1	0	1	1	0	0	0	1	0	0	1	1	1	1	1	0	1	1	0	0	0	1	0	0	0	0	0	0	1	0	1	0	1	0	1	0	0	1	0	1	0	0	0	1
gene_id_60260	1	0	0	0	0	0	0	0	0	0	0	0	0	0	0	0	0	0	0	0	0	0	0	0	0	0	0	1	1	0	0	0	0	0	0	0	0	1	0	1	0	0	0	0	0	0	0	0	0
gene_id_25478	0	0	0	0	0	0	0	0	0	0	0	0	0	0	0	0	1	1	0	0	0	0	0	0	0	0	0	0	0	0	0	0	0	0	0	0	0	0	0	0	0	0	0	0	0	0	0	0	1
gene_id_75496	0	0	1	0	0	0	1	0	0	0	0	0	0	1	0	0	1	0	0	0	0	0	0	0	0	0	0	0	0	0	0	0	0	0	1	0	0	0	0	1	0	1	1	0	1	0	0	0	0
gene_id_35069	0	0	0	0	0	0	0	0	0	0	0	0	0	0	0	0	0	1	0	0	0	0	0	0	0	0	0	0	0	0	0	0	0	0	0	0	0	0	0	0	0	0	0	0	0	0	0	0	0
gene_id_35068	0	0	0	0	0	0	0	0	0	0	0	0	0	0	0	0	1	1	0	0	0	1	0	0	0	0	0	0	0	0	0	0	0	0	0	0	0	0	0	0	0	0	0	0	0	0	0	0	0
gene_id_93434	0	0	0	0	1	1	1	1	1	0	0	0	0	1	0	0	1	0	0	1	1	1	1	0	1	1	0	0	0	1	0	0	1	0	0	1	0	1	0	1	0	0	1	0	1	0	0	0	0
gene_id_31406	0	0	1	0	1	1	0	1	1	0	1	1	0	0	0	0	0	0	1	1	0	0	1	0	0	0	1	0	0	0	0	0	1	0	0	1	1	1	0	1	0	0	1	0	1	0	0	0	0
gene_id_26244	0	1	0	0	0	1	0	1	1	1	0	0	1	0	0	1	1	1	0	0	0	1	1	0	0	0	0	0	0	0	0	0	0	0	0	0	0	0	0	0	0	0	0	0	0	0	0	0	1
gene_id_91669	0	1	1	0	0	0	1	1	0	1	1	0	1	0	0	1	1	0	0	0	1	1	0	0	1	0	1	0	0	1	0	0	0	0	0	1	0	0	1	1	0	1	0	0	1	0	0	0	1
gene_id_77889	0	0	1	0	0	0	0	0	0	0	0	0	0	0	0	0	0	0	0	0	0	0	0	0	1	0	1	0	0	0	0	0	0	1	0	1	0	1	1	0	0	0	1	0	1	0	0	1	0
gene_id_14152	1	1	0	0	0	0	0	0	0	1	1	1	1	0	0	0	0	1	1	0	1	0	0	0	1	0	1	0	1	1	1	0	1	0	0	1	0	0	1	1	1	1	1	0	1	0	0	1	1
gene_id_77730	0	1	1	0	0	0	1	1	0	1	1	0	1	0	1	1	1	1	1	0	1	1	0	0	1	0	0	0	1	1	1	0	0	0	0	1	0	1	1	1	1	1	1	0	1	0	0	1	1
gene_id_14150	0	1	0	0	0	0	1	0	1	0	1	0	1	0	0	0	1	1	0	0	1	0	0	0	0	0	0	0	1	0	0	0	0	0	0	0	1	0	0	1	0	0	1	0	1	0	0	0	1
gene_id_14151	0	1	0	0	0	0	0	0	0	1	1	0	1	0	0	0	0	1	0	0	1	0	0	0	0	0	0	0	1	0	0	0	0	0	0	0	0	0	0	0	0	0	1	0	0	0	0	0	1
gene_id_14404	1	1	1	0	1	1	1	1	1	1	0	1	1	1	1	1	1	1	1	1	1	1	1	0	1	0	1	1	1	0	0	0	1	0	0	0	0	0	0	1	0	0	0	0	0	0	0	1	1
gene_id_14405	0	1	1	1	0	1	1	0	1	0	0	1	1	1	0	0	1	1	0	1	0	1	1	0	0	0	1	0	1	0	0	0	1	0	0	0	1	0	0	1	0	0	1	0	1	0	0	0	1
gene_id_14154	1	1	1	0	0	1	0	1	1	0	0	1	1	1	1	1	1	1	1	0	0	1	0	0	1	0	1	1	1	0	0	0	0	0	0	0	1	0	1	1	1	0	1	0	1	0	0	1	1
gene_id_14155	1	1	1	0	0	0	0	0	1	1	1	1	1	0	1	1	1	1	1	0	1	1	0	0	0	0	1	1	1	0	1	0	0	0	0	1	0	1	0	0	0	0	1	0	1	0	0	0	1
gene_id_30025	1	0	0	0	1	0	0	1	0	0	0	1	0	0	0	0	0	0	0	1	0	0	1	0	0	0	0	0	0	0	0	0	0	0	0	0	0	0	0	0	1	1	0	0	1	0	0	0	0
gene_id_93437	1	0	1	0	0	1	1	0	1	0	0	1	0	1	0	1	1	0	1	0	0	0	0	0	1	0	1	1	0	0	0	0	1	0	0	0	1	1	1	0	0	0	1	0	1	0	0	0	0
gene_id_17542	0	0	1	0	0	1	0	0	0	0	0	0	0	1	0	1	0	0	1	0	0	0	0	0	1	0	0	0	0	0	0	0	0	0	0	0	0	0	1	0	0	0	0	0	0	0	0	0	0
gene_id_63944	0	0	0	0	0	0	0	0	0	0	0	0	0	0	0	0	0	0	0	0	0	0	0	0	0	0	0	0	0	0	0	0	0	0	0	0	0	0	1	0	0	0	0	0	1	0	0	0	0
gene_id_51040	1	0	1	0	1	1	0	0	0	0	0	1	0	1	0	1	0	0	1	1	0	0	1	0	0	0	0	1	0	0	0	0	0	0	0	1	1	1	0	0	0	1	1	0	1	0	0	0	0
gene_id_52855	0	0	0	0	0	0	0	0	0	0	0	0	0	0	1	0	0	0	0	0	0	0	0	0	0	0	0	0	0	0	1	0	0	0	0	0	0	0	0	0	0	0	1	0	0	0	0	0	0
gene_id_23016	0	1	0	0	0	1	1	1	0	0	0	0	1	0	1	0	1	1	0	0	0	1	0	0	0	0	0	0	0	0	0	0	0	0	0	0	0	0	0	0	0	0	0	0	0	0	0	0	1
gene_id_73146	0	1	0	0	0	0	1	0	0	1	0	0	1	0	0	0	1	0	1	0	0	0	0	0	0	0	0	0	0	0	1	0	0	0	0	0	0	0	1	0	0	0	1	0	0	0	0	0	0
gene_id_73144	0	0	1	0	0	0	0	1	1	0	0	0	0	0	0	1	0	0	1	0	0	0	0	0	0	0	1	1	0	0	1	0	0	0	0	0	1	1	0	0	0	1	1	0	1	0	0	0	0
gene_id_76420	0	1	0	0	0	1	1	0	1	1	1	0	0	1	0	0	1	1	1	0	1	0	0	0	0	0	0	1	1	1	1	0	1	0	0	1	1	1	1	1	0	0	1	0	1	0	0	1	0
gene_id_89253	0	0	0	0	0	1	0	0	0	0	0	0	0	1	0	0	0	0	0	0	0	0	0	0	0	0	0	0	0	0	0	0	0	0	0	0	0	0	0	0	0	0	0	0	0	0	0	0	0
gene_id_23013	0	1	0	0	0	0	0	0	0	0	0	0	0	0	0	0	1	1	0	0	0	1	0	0	0	0	0	0	0	0	0	0	0	0	0	0	0	0	0	0	0	0	0	0	0	0	0	0	1
gene_id_62350	0	0	0	0	0	0	0	0	1	0	0	0	0	0	0	0	0	0	0	0	0	0	0	0	0	0	1	0	0	0	0	0	1	0	0	0	1	1	0	1	0	0	0	0	1	0	0	0	0
gene_id_89252	0	0	0	0	0	1	0	0	0	0	0	0	0	1	0	0	0	0	0	0	0	0	0	0	0	0	0	0	0	0	0	0	0	0	0	0	0	0	0	0	0	0	0	0	0	0	0	0	0
gene_id_73863	0	1	0	0	0	0	0	0	0	0	0	0	1	0	0	0	0	0	0	0	1	1	0	0	1	0	0	0	0	1	0	0	1	1	0	0	0	0	0	0	0	1	1	0	0	0	0	1	1
gene_id_35619	0	1	0	0	0	0	0	0	0	0	0	0	1	0	0	0	1	1	0	0	0	1	0	0	0	0	0	0	0	0	0	0	0	0	0	0	0	0	0	0	0	0	0	0	0	0	0	0	1
gene_id_31188	1	1	1	0	1	1	0	1	1	1	0	1	1	1	0	1	1	1	0	1	0	1	1	0	1	0	1	1	0	0	0	0	1	0	0	1	1	0	1	1	0	1	1	0	0	0	0	0	1
gene_id_55495	0	0	0	0	0	0	0	0	0	0	0	0	0	0	0	0	0	0	0	0	0	0	0	0	0	0	0	0	0	0	0	0	1	0	0	0	0	0	1	1	0	0	0	0	0	0	0	0	0
gene_id_89250	0	0	0	0	0	1	0	0	0	0	0	0	0	1	0	0	0	0	0	0	0	0	0	0	0	0	0	0	0	0	0	0	0	0	0	1	0	0	0	0	0	0	0	0	0	0	0	0	0
gene_id_55493	0	0	0	0	0	0	0	0	0	0	0	0	0	0	0	0	0	0	0	0	0	0	0	0	0	0	0	0	0	0	0	0	1	0	0	0	0	0	0	0	0	0	0	0	0	0	0	0	0
gene_id_31181	1	1	1	1	1	1	1	1	1	0	0	1	1	1	0	1	1	1	1	1	1	1	1	0	0	0	1	1	0	0	0	0	0	0	0	0	1	1	1	1	0	0	1	0	1	0	0	1	0
gene_id_31182	0	0	1	0	1	1	0	0	1	0	0	0	0	1	0	0	0	0	1	1	0	0	1	0	1	0	1	0	0	0	1	0	1	0	0	1	1	1	1	1	0	0	1	0	1	0	0	1	0
gene_id_78875	0	0	1	0	0	1	0	0	1	0	0	0	0	1	0	0	0	0	0	0	0	0	1	0	0	0	1	0	0	0	0	0	1	0	0	0	1	1	0	1	0	0	1	0	1	0	0	1	0
gene_id_31184	1	1	1	0	1	1	1	1	1	1	1	1	1	1	1	1	1	1	1	1	1	1	1	0	1	0	1	1	1	1	1	0	0	0	0	1	1	1	1	1	0	1	1	0	1	0	0	1	1
gene_id_31255	0	0	1	0	1	1	0	0	1	0	0	0	0	1	0	0	0	0	0	1	0	0	1	0	1	0	1	1	0	0	0	0	1	0	0	0	1	1	0	1	0	0	1	0	1	0	0	0	0
gene_id_87403	0	0	0	0	1	0	0	0	0	0	0	0	0	0	0	0	0	0	0	1	0	0	1	0	1	0	0	0	0	0	0	0	0	0	0	0	1	1	0	1	0	0	0	0	1	0	0	0	0
gene_id_87405	0	1	1	0	1	0	0	1	0	0	0	0	0	0	0	0	0	0	0	1	0	0	1	0	0	0	0	1	0	0	0	0	0	0	0	0	0	0	0	0	0	0	1	0	1	0	0	0	1
gene_id_39168	1	1	1	0	1	0	0	1	1	0	1	1	1	0	1	1	1	1	0	1	1	1	1	0	0	0	1	1	1	1	0	0	1	0	0	1	1	1	1	1	0	0	1	0	1	0	0	0	1
gene_id_87407	0	0	0	0	0	0	0	0	0	0	0	1	0	0	0	0	0	1	0	0	1	0	0	0	0	0	0	0	0	0	0	0	0	0	0	0	0	0	0	0	0	0	0	0	0	0	0	0	0
gene_id_10097	0	1	0	1	0	1	1	0	0	0	1	0	1	1	1	0	1	0	0	0	1	1	0	0	1	0	1	0	1	0	0	0	0	0	0	0	0	1	1	1	0	0	0	0	1	0	0	0	1
gene_id_39167	0	0	0	0	1	0	0	0	1	0	0	0	0	0	0	0	0	0	0	1	0	0	1	0	0	0	0	0	0	0	1	0	0	0	0	1	0	0	0	0	0	0	1	0	1	0	0	0	0
gene_id_39164	0	0	1	0	1	0	1	1	0	0	0	0	0	0	0	0	1	0	0	1	0	0	1	0	0	0	1	0	1	0	0	0	1	0	0	0	0	0	0	0	0	0	1	0	1	0	0	0	1
gene_id_10094	1	1	0	0	1	1	1	0	1	0	1	1	1	1	0	1	1	0	0	1	1	1	1	0	1	0	1	0	1	0	1	0	1	0	0	0	1	0	1	1	0	0	1	0	1	0	0	1	1
gene_id_10092	1	1	0	0	1	1	1	0	0	1	1	1	1	1	0	0	1	0	1	1	1	1	1	0	1	0	0	0	0	0	0	0	1	0	0	1	0	0	0	1	0	0	1	0	1	0	0	0	0
gene_id_39160	0	0	0	0	1	0	0	0	0	0	1	0	0	0	0	0	0	0	0	1	0	0	1	0	0	1	0	0	0	0	0	0	0	0	0	0	0	0	0	1	0	0	0	0	0	0	0	0	0
gene_id_34917	0	0	0	0	0	0	0	0	0	0	0	0	0	0	0	0	0	0	0	0	0	1	0	0	0	0	0	0	0	0	0	0	0	0	0	0	0	0	0	0	0	0	1	0	0	0	0	0	0
gene_id_60849	0	0	0	0	1	0	0	0	0	0	1	0	0	0	0	0	0	0	1	0	0	0	1	1	1	1	1	1	0	0	1	0	1	1	0	1	1	1	1	1	0	0	1	0	1	0	1	1	1
gene_id_35617	1	1	1	0	0	1	1	1	1	1	1	1	1	1	1	1	1	1	0	0	1	1	0	0	0	0	1	1	1	0	0	0	1	0	0	0	1	1	0	1	0	0	1	0	1	0	0	0	1
gene_id_40289	0	1	1	0	1	0	0	1	0	1	0	0	1	0	0	1	0	0	1	1	0	1	1	0	1	1	1	1	0	0	0	0	0	1	0	1	1	0	1	1	1	0	1	0	1	0	0	1	1
gene_id_67813	1	0	0	0	0	1	0	0	0	0	0	1	0	0	0	1	0	0	0	0	0	0	0	0	0	0	1	0	0	0	0	0	0	0	0	0	0	0	0	0	1	0	1	0	1	0	0	0	0
gene_id_60843	1	1	0	0	0	1	1	1	1	1	0	1	1	1	1	1	1	1	0	0	1	1	0	0	1	0	1	1	1	1	0	0	1	1	0	1	1	1	1	1	1	1	1	0	0	0	0	0	1
gene_id_21805	0	1	0	0	1	0	0	1	0	1	0	0	1	0	0	1	0	0	1	1	0	0	1	0	1	1	1	0	0	0	1	0	1	1	0	0	1	0	1	1	0	0	1	0	1	0	1	1	0
gene_id_21806	1	1	1	0	0	1	0	1	1	0	0	1	0	1	0	1	0	0	0	0	0	0	0	0	0	0	1	1	0	0	0	0	0	0	0	0	0	0	0	0	0	0	0	0	0	0	0	0	0
gene_id_21807	1	1	1	0	0	0	1	1	0	0	0	0	1	0	0	1	1	1	0	0	0	1	1	0	1	0	1	0	1	0	0	0	1	0	0	0	0	1	0	1	0	0	1	0	0	0	0	0	1
gene_id_60847	0	0	0	0	0	1	0	0	1	0	0	1	0	0	0	0	1	1	1	0	0	1	0	0	0	0	0	0	1	0	0	0	0	0	0	1	0	1	1	1	0	0	0	0	1	0	0	0	1
gene_id_21802	0	1	1	0	0	0	0	0	1	0	0	0	1	1	0	1	0	1	0	0	0	0	0	0	0	0	0	0	0	0	0	0	0	0	0	0	0	0	0	1	0	0	0	0	1	0	0	0	0
gene_id_92515	0	1	1	0	0	1	1	1	1	1	1	0	1	1	1	1	1	1	0	0	1	1	0	0	0	0	0	0	1	0	0	0	1	0	0	0	0	0	0	0	0	0	1	0	1	0	0	0	1
gene_id_19065	0	0	0	0	0	0	0	1	0	1	0	0	0	0	1	1	0	0	0	0	0	1	0	0	0	0	0	0	0	0	0	0	0	0	0	0	0	0	0	0	0	0	0	0	0	0	0	0	1
gene_id_87538	0	0	0	0	1	1	0	1	0	1	1	0	0	0	0	1	0	0	1	1	0	0	1	0	1	0	0	0	0	1	1	0	1	0	1	1	1	0	1	1	0	1	1	0	1	0	0	0	0
gene_id_80573	0	0	0	0	0	0	0	0	1	0	0	0	0	0	0	0	0	0	0	0	0	0	0	0	0	0	0	1	0	0	0	0	0	0	0	0	0	0	0	0	0	0	0	0	0	0	0	0	0
gene_id_84890	1	1	1	1	1	1	0	1	0	1	1	1	1	1	0	1	1	1	1	0	1	1	1	0	1	0	1	1	1	1	0	0	1	0	0	1	1	1	0	0	0	1	1	0	1	0	0	0	1
gene_id_12131	1	0	0	0	0	0	0	0	0	0	0	1	0	0	0	0	0	0	0	0	0	0	0	0	0	0	1	0	0	1	1	0	0	0	0	0	0	1	0	0	0	1	0	0	0	0	0	0	0
gene_id_80578	1	1	1	0	1	1	1	1	1	0	0	1	1	1	1	1	1	1	1	1	1	1	1	0	0	0	1	0	1	1	0	0	1	0	0	0	1	0	0	0	0	0	1	0	1	0	0	0	1
gene_id_19068	0	0	0	0	0	0	0	1	0	1	0	0	0	0	1	0	1	0	0	0	0	1	0	0	0	0	0	0	0	0	0	0	0	0	0	0	0	0	0	0	0	0	0	0	0	0	0	0	1
gene_id_38701	0	0	0	0	1	0	0	0	0	0	0	0	0	0	0	0	0	0	0	1	0	0	1	0	0	0	0	0	0	0	0	0	0	0	0	1	0	0	0	1	0	0	0	0	1	0	0	0	0
gene_id_66637	1	1	1	0	1	1	1	0	0	0	0	1	1	0	0	1	1	0	0	1	1	0	1	0	0	0	1	0	0	0	1	0	1	0	0	1	1	1	1	1	0	1	1	0	1	0	0	1	1
gene_id_63462	0	0	1	0	1	1	0	0	1	0	0	1	0	1	0	1	0	1	1	1	0	0	1	0	0	0	1	0	0	0	0	0	0	0	0	1	0	0	0	0	0	0	0	0	1	0	0	0	0
gene_id_80334	0	0	1	0	0	1	0	0	0	0	0	0	0	0	0	0	0	1	0	0	0	0	0	0	0	0	0	0	0	0	1	0	1	0	0	0	1	1	0	0	0	0	0	0	1	0	0	0	1
gene_id_66632	0	0	0	0	0	0	0	0	0	0	0	0	0	0	0	0	0	0	0	0	0	0	0	0	1	0	1	1	0	0	0	0	0	0	0	0	0	0	0	0	0	0	0	0	1	0	0	0	0
gene_id_16081	0	0	0	0	0	1	0	0	0	0	0	0	0	1	0	0	0	0	0	0	1	1	0	0	0	0	0	0	0	0	0	0	0	0	0	0	0	0	0	0	0	0	0	0	0	0	0	0	0
gene_id_66146	0	0	0	0	0	0	0	0	0	0	0	0	0	0	0	0	0	0	0	0	0	0	0	0	1	0	0	0	0	0	0	0	0	0	0	0	0	1	0	1	0	0	0	0	1	0	0	0	0
gene_id_91348	1	0	1	0	1	1	1	1	1	1	1	1	0	1	1	1	1	1	1	1	1	1	1	0	0	0	1	1	1	1	1	0	1	0	0	1	1	1	1	1	1	1	1	0	1	0	0	1	1
gene_id_22348	0	1	0	0	0	0	0	1	0	0	0	0	1	0	0	1	0	0	1	0	0	0	0	0	0	1	1	0	1	0	0	0	0	0	0	1	1	1	0	1	0	0	0	0	1	0	0	1	0
gene_id_416	0	0	0	0	0	0	0	0	0	0	0	0	0	0	0	0	0	0	0	0	0	0	0	0	0	0	0	0	0	0	0	0	0	0	0	0	0	0	0	0	0	0	0	0	0	0	0	0	1
gene_id_40007	1	0	1	0	0	0	0	0	1	0	0	1	0	0	0	0	1	0	0	0	0	1	0	0	0	0	0	1	0	0	0	0	0	0	0	0	0	0	0	0	0	0	0	0	0	0	0	0	1
gene_id_78359	1	0	0	0	0	0	0	0	1	0	1	1	0	0	0	0	1	1	0	0	0	1	0	0	0	0	0	0	0	0	0	0	0	0	0	0	0	0	0	0	0	0	0	0	0	0	0	0	0
gene_id_40001	1	1	1	0	1	1	0	1	1	1	0	1	1	1	1	1	0	0	1	1	1	1	1	0	1	0	1	1	1	1	0	0	1	0	0	1	1	1	1	1	0	0	1	0	1	0	0	1	0
gene_id_87828	1	1	1	0	1	1	0	1	1	1	1	1	1	1	1	0	0	1	1	1	0	1	1	0	1	0	1	1	0	1	1	0	1	1	0	1	1	1	1	1	0	1	1	0	1	0	0	1	0
gene_id_40002	0	0	0	0	0	0	0	0	0	0	0	0	0	0	0	0	0	0	0	0	0	0	0	0	1	0	0	0	0	0	1	0	0	0	0	0	0	1	0	0	0	0	0	0	0	0	0	1	0
gene_id_5894	0	1	1	0	0	1	1	1	1	1	0	0	1	1	0	1	1	1	1	0	1	1	0	0	0	0	1	0	1	0	0	0	1	0	0	1	1	1	1	1	0	0	1	0	1	0	0	1	1
gene_id_5895	0	1	0	0	0	0	1	1	0	1	1	0	1	0	0	0	1	1	0	0	1	0	0	0	0	1	1	0	0	0	0	0	1	1	0	0	1	0	1	1	0	0	1	0	1	0	0	0	0
gene_id_91668	0	0	0	0	0	0	1	1	0	0	0	0	0	0	0	1	1	0	0	0	1	0	0	0	0	0	0	0	0	0	0	0	0	0	0	0	0	0	0	0	0	0	0	0	0	0	0	0	1
gene_id_5890	1	0	0	1	0	1	1	1	0	1	1	1	0	1	1	1	1	1	1	0	1	1	0	0	1	0	1	0	1	0	0	0	1	1	0	1	1	0	1	1	0	0	1	0	1	0	1	1	1
gene_id_5891	1	0	1	0	1	0	1	1	0	1	1	1	0	0	1	1	1	1	1	0	1	1	1	0	1	0	1	1	1	0	0	0	1	1	1	1	1	0	1	1	0	0	1	0	1	0	1	1	1
gene_id_11054	1	0	0	0	0	0	0	1	0	0	0	1	0	0	0	0	0	0	0	0	0	0	0	0	0	0	1	0	0	0	1	0	1	0	0	0	0	0	1	1	0	1	0	0	1	0	0	1	0
gene_id_16007	0	1	1	0	1	1	1	1	1	1	0	0	1	1	0	1	1	1	1	1	1	1	1	0	0	0	1	1	1	0	0	0	1	0	0	1	1	1	0	0	0	0	1	0	1	0	0	1	1
gene_id_2305	0	0	0	0	0	0	0	1	0	0	0	0	0	0	0	0	0	0	0	0	0	0	0	0	0	0	0	0	0	0	0	0	1	0	0	0	0	0	0	1	0	0	1	0	1	0	0	0	0
gene_id_11050	1	1	0	0	1	1	1	0	1	1	0	1	1	1	0	1	1	0	1	1	1	0	1	0	1	1	1	1	0	1	1	0	1	1	0	1	1	1	1	1	0	0	1	0	1	0	0	1	0
gene_id_11051	1	1	1	0	1	0	0	1	0	0	0	1	1	0	0	1	0	0	1	1	0	0	1	0	1	1	1	1	0	1	1	0	1	1	0	1	1	0	1	1	0	0	1	0	1	0	1	1	0
gene_id_11052	1	0	0	0	0	0	0	1	0	0	0	1	0	0	0	0	0	0	0	0	0	0	0	0	1	0	1	0	0	1	1	0	0	0	0	1	0	0	1	1	0	1	1	0	1	0	0	1	0
gene_id_11053	1	0	0	0	0	0	0	0	0	1	0	1	0	0	0	1	0	0	0	0	0	0	0	0	1	0	1	0	0	1	1	0	0	0	0	1	0	0	0	1	0	0	1	0	1	0	1	1	0
gene_id_50426	0	0	1	0	1	1	1	1	1	0	0	0	0	1	0	1	1	0	1	1	0	0	1	0	1	0	1	1	0	0	0	0	1	0	0	0	1	1	1	1	0	0	1	0	1	0	0	1	1
gene_id_88895	0	0	1	0	0	1	0	0	0	0	0	0	0	1	0	0	0	0	0	0	0	0	0	0	0	0	0	0	0	0	0	0	0	0	0	0	1	0	0	0	0	0	0	0	0	0	0	0	1
gene_id_12512	1	0	0	0	0	0	0	0	0	0	0	1	0	0	0	0	0	0	0	0	0	0	0	0	0	0	0	0	0	0	0	0	0	0	0	0	0	1	0	0	0	0	0	0	1	0	0	0	0
gene_id_57897	1	1	1	0	1	1	1	1	1	1	1	1	1	1	1	1	1	1	1	1	1	1	1	0	0	0	1	1	1	1	0	0	1	0	0	1	1	1	1	1	1	1	1	0	1	0	0	1	1
gene_id_16008	1	1	1	0	1	1	1	1	1	1	1	1	1	1	1	1	1	1	1	1	1	1	1	0	1	0	1	1	1	0	0	0	1	0	0	1	1	1	1	1	1	0	1	0	1	0	0	1	1
gene_id_59914	0	0	1	0	0	0	0	0	0	0	0	0	0	0	0	0	0	0	0	0	0	0	0	0	0	0	0	0	0	0	0	0	0	0	0	0	1	0	0	0	0	0	1	0	0	0	0	0	0
gene_id_27327	0	1	0	0	0	0	0	1	0	1	1	0	1	0	1	1	1	1	0	0	1	1	0	0	0	0	0	0	1	0	0	0	0	0	0	0	0	0	0	0	0	0	0	0	0	0	0	0	1
gene_id_27326	0	1	0	0	0	0	0	0	0	0	0	0	1	0	1	0	0	0	0	0	1	1	0	0	0	0	0	1	1	0	0	0	0	0	0	0	0	0	0	0	0	0	0	0	0	0	0	0	1
gene_id_27325	0	0	0	0	0	0	0	1	1	0	0	1	0	0	0	1	0	0	1	0	0	0	0	0	0	0	1	0	0	0	0	0	1	0	0	0	1	1	0	1	0	0	0	0	1	0	0	1	1
gene_id_22204	0	0	1	0	0	0	0	1	1	0	0	1	1	0	0	1	0	0	1	0	0	0	0	0	0	1	1	0	0	0	1	0	0	1	0	0	0	0	0	1	0	0	1	0	1	0	0	0	0
gene_id_38602	0	0	0	0	1	1	0	0	0	0	0	0	0	1	0	1	0	0	0	1	0	0	1	0	0	0	1	1	0	0	0	0	1	0	1	1	1	0	1	0	0	0	1	0	0	0	0	0	0
gene_id_89447	0	1	1	0	1	1	0	0	1	0	0	1	1	1	0	1	1	0	0	0	0	1	1	0	0	0	1	1	0	0	0	0	1	0	0	0	1	1	0	1	0	0	1	0	1	0	0	1	1
gene_id_22200	0	1	1	0	0	1	1	1	1	1	1	1	1	1	1	1	1	1	1	0	1	1	0	0	0	1	1	0	1	0	0	0	1	0	0	0	1	0	1	1	0	0	1	0	1	0	0	0	1
gene_id_19609	1	1	1	1	1	0	1	1	0	1	1	1	1	0	1	1	1	1	1	1	1	1	1	0	1	1	1	0	0	1	1	1	1	1	0	1	1	1	1	1	1	1	1	0	1	0	1	1	1
gene_id_19608	1	1	1	1	0	1	1	1	1	1	1	0	1	1	1	1	1	1	1	0	1	1	0	0	1	0	1	1	1	1	0	0	1	0	0	1	1	1	1	1	1	0	1	0	1	0	0	1	1
gene_id_60508	0	0	0	0	0	0	0	0	0	0	0	0	0	0	0	0	0	0	0	0	0	0	0	0	0	0	0	0	0	0	0	0	0	0	0	0	0	1	0	0	0	0	0	0	0	0	0	0	0
gene_id_70144	0	1	1	0	1	1	0	0	1	0	0	0	1	1	0	0	0	1	1	1	1	1	1	0	1	1	1	1	1	0	1	0	1	0	0	1	0	1	1	1	0	0	1	0	1	0	0	1	1
gene_id_88250	0	0	0	0	0	1	1	0	0	1	0	0	0	1	0	0	1	0	0	0	0	1	0	0	0	0	1	1	0	0	0	0	0	0	0	0	0	0	0	0	0	0	1	0	1	0	0	1	0
gene_id_29027	0	0	0	0	1	0	0	0	0	0	0	0	0	0	0	0	0	0	1	1	0	0	1	0	0	0	0	0	0	1	1	0	0	0	0	1	1	0	0	0	0	0	0	0	1	0	0	0	0
gene_id_78772	0	0	0	0	0	1	0	0	0	0	0	1	0	1	0	0	0	0	0	0	0	0	0	0	0	0	0	0	0	0	0	0	0	1	0	0	0	0	0	1	0	0	0	0	0	0	0	0	0
gene_id_13699	0	1	1	0	0	1	0	0	0	1	0	0	1	0	1	0	0	1	0	0	1	1	0	0	0	0	0	1	0	0	0	0	0	0	0	0	0	0	0	1	0	0	1	0	0	0	0	0	1
gene_id_53716	0	1	0	0	0	1	1	1	0	1	1	0	1	1	1	1	1	1	0	0	1	1	0	0	1	0	0	0	1	0	0	0	1	0	0	0	0	1	0	1	0	0	1	0	1	0	0	0	1
gene_id_93129	0	0	0	0	1	1	1	0	0	1	0	0	0	1	1	0	1	0	0	0	0	0	0	0	0	0	0	0	0	0	0	0	0	0	0	0	0	0	0	0	0	0	0	0	0	0	0	0	1
gene_id_16723	1	1	1	0	1	1	1	1	0	1	0	1	1	1	0	1	1	0	1	1	1	1	1	0	0	1	1	1	0	0	0	0	1	0	0	1	1	1	1	1	0	0	1	0	1	0	0	1	1
gene_id_3337	1	0	0	0	0	0	0	0	1	0	0	1	0	0	0	0	0	0	0	0	0	0	0	0	0	0	0	0	0	0	0	0	1	0	0	0	1	0	0	0	0	0	0	0	1	0	0	0	0
gene_id_3440	0	1	1	0	1	1	0	1	1	1	0	0	0	1	0	0	0	0	1	1	1	1	1	0	1	1	1	1	0	1	1	0	1	1	0	1	1	1	1	1	0	1	1	0	1	0	0	1	0
gene_id_6123	0	1	1	0	0	1	1	1	1	1	1	1	1	1	1	1	1	1	0	0	1	1	0	0	0	0	1	1	1	0	0	0	1	0	0	0	1	1	0	0	0	0	1	0	1	0	0	0	1
gene_id_88253	1	1	1	0	0	1	0	1	1	0	1	1	1	1	0	1	0	0	1	0	1	1	0	0	0	0	1	1	1	0	0	0	1	0	0	0	1	1	1	1	0	0	1	0	1	0	0	0	0
gene_id_3333	0	0	0	0	0	0	0	0	1	0	0	0	0	0	0	0	0	0	0	0	0	0	0	0	0	0	1	0	0	0	0	0	0	0	0	0	0	0	0	0	0	0	0	0	1	0	0	0	0
gene_id_71365	0	0	0	0	0	1	0	0	0	1	0	0	0	0	0	0	0	0	1	0	0	1	0	0	1	1	1	1	0	1	1	0	1	1	0	1	0	0	1	1	0	1	1	0	1	0	0	0	0
gene_id_3447	0	0	1	0	1	1	0	0	1	0	0	0	0	0	0	0	0	0	0	0	0	0	1	0	0	0	0	0	0	0	0	0	1	0	0	0	0	0	0	0	0	0	0	0	1	0	0	0	0
gene_id_6126	0	0	0	0	0	0	0	0	1	0	0	0	1	0	0	0	0	0	0	0	0	1	0	0	1	1	0	1	0	0	1	0	1	1	0	1	1	0	0	1	0	0	1	0	1	0	0	0	0
gene_id_78789	0	0	1	0	0	0	0	0	1	1	0	0	0	1	0	1	0	0	1	0	0	1	0	0	0	0	1	1	0	0	0	0	1	0	0	0	1	0	0	0	0	0	1	0	1	0	0	1	0
gene_id_38702	0	1	0	0	1	0	0	0	0	0	0	0	1	0	0	0	0	0	0	1	0	0	1	0	0	0	0	0	0	0	0	0	0	0	0	0	0	1	0	1	0	0	0	0	1	0	0	0	0
gene_id_3339	0	0	1	0	1	1	1	0	1	0	0	0	0	1	0	1	1	0	1	1	0	1	1	0	0	0	1	1	0	0	0	0	0	0	0	0	1	0	0	1	0	0	1	0	1	0	0	1	1
gene_id_3338	0	0	0	0	0	0	0	0	1	0	0	0	0	0	0	0	0	0	0	0	0	0	0	0	0	0	0	1	0	0	0	0	0	0	0	0	0	0	0	1	0	0	1	0	0	0	0	0	1
gene_id_2312	0	0	0	0	0	0	0	1	0	0	0	0	0	0	0	0	0	0	0	0	0	0	0	0	0	0	0	0	0	0	0	0	0	0	0	0	0	0	0	0	0	0	0	0	0	0	0	0	0
gene_id_2313	0	0	0	0	0	0	0	1	0	0	0	0	0	0	0	0	0	0	0	0	0	0	0	0	0	0	1	0	0	0	0	0	0	0	0	0	0	0	0	0	0	0	0	0	0	0	0	0	0
gene_id_2310	0	0	0	0	0	0	0	1	0	0	0	0	0	0	0	0	0	0	0	0	0	0	0	0	0	0	0	0	0	0	0	0	0	0	0	0	0	0	1	0	0	0	0	0	1	0	0	0	0
gene_id_21937	1	1	1	0	1	0	1	1	0	1	0	1	1	0	1	1	1	1	0	0	1	1	1	0	0	0	0	0	1	0	0	0	0	0	0	0	0	0	0	0	0	0	0	0	0	0	0	0	1
gene_id_5476	1	1	1	1	1	1	1	1	1	1	1	1	1	1	1	1	1	1	1	1	1	1	1	1	1	0	1	1	1	1	1	0	1	0	0	1	1	1	1	1	0	1	1	0	1	0	0	1	1
gene_id_88256	0	0	0	0	1	1	0	1	1	0	0	0	0	1	0	1	0	0	0	1	0	0	1	0	0	0	0	0	0	0	0	0	0	0	0	0	0	0	0	0	0	0	0	0	0	0	0	0	0
gene_id_69634	1	1	1	0	1	1	0	1	1	0	0	1	1	1	0	1	0	1	1	1	0	0	1	0	1	1	1	1	0	0	0	0	1	0	0	1	1	1	0	1	0	1	0	0	1	0	0	0	0
gene_id_15045	1	1	1	0	1	1	1	0	1	0	1	1	1	1	1	0	1	1	1	1	0	1	1	0	1	0	1	1	1	1	0	0	1	0	0	1	1	1	1	1	1	1	1	0	1	0	0	1	1
gene_id_12583	1	0	0	0	0	0	0	1	0	0	0	1	0	0	0	0	0	0	0	0	0	0	0	0	0	0	0	0	0	0	0	0	0	0	0	0	1	0	0	0	0	0	0	0	1	0	0	0	0
gene_id_69137	0	0	0	0	0	0	0	0	0	0	0	0	0	0	0	0	0	0	0	0	0	0	0	0	0	0	0	0	0	0	0	0	0	0	0	0	0	1	0	1	0	1	0	0	1	0	0	0	0
gene_id_86577	1	1	1	0	1	1	0	1	1	1	0	1	1	0	0	0	1	1	0	1	1	1	1	0	0	0	0	0	1	0	0	0	0	0	0	0	1	0	1	1	0	0	1	0	0	0	0	0	1
gene_id_21932	0	0	0	0	0	0	0	1	0	0	0	0	0	0	0	0	0	1	0	0	1	0	0	0	0	0	0	0	0	0	0	0	0	0	0	0	0	0	0	0	0	0	0	0	0	0	0	0	0
gene_id_26417	0	1	1	0	1	1	1	1	1	1	1	0	1	1	0	1	1	1	1	1	1	1	1	0	0	0	1	1	1	0	0	0	1	0	0	1	1	1	0	0	0	0	1	0	1	0	0	0	1
gene_id_63337	1	1	1	0	0	1	0	0	0	0	0	1	1	1	1	1	1	0	0	0	1	1	0	0	0	0	1	1	0	0	0	0	1	0	0	1	1	1	0	1	0	0	1	0	1	0	0	0	1
gene_id_37331	0	0	0	0	1	0	0	0	0	0	0	1	0	0	0	0	0	1	0	1	0	0	1	0	0	0	0	0	0	0	0	0	0	0	0	0	0	0	0	0	0	0	0	0	0	0	0	0	0
gene_id_37330	1	0	0	0	1	1	0	0	0	0	0	1	0	1	0	0	0	1	0	1	0	0	1	0	0	0	0	0	0	0	0	0	0	0	0	0	0	0	0	0	0	1	0	0	0	0	0	0	0
gene_id_37337	0	0	0	0	0	0	0	0	0	0	0	0	0	0	0	0	0	0	0	0	0	0	0	0	0	0	1	0	0	0	0	0	0	0	0	0	0	0	0	1	0	0	0	0	0	0	0	0	0
gene_id_37336	0	0	0	0	1	0	1	0	0	0	0	0	0	0	0	0	1	1	0	1	1	0	1	0	0	0	0	0	0	0	0	0	0	0	0	0	0	0	0	0	0	0	1	0	0	0	0	0	0
gene_id_4440	0	0	0	0	0	0	0	0	1	0	0	0	0	0	0	0	0	0	0	0	0	0	0	0	0	0	0	0	0	0	0	0	0	0	0	0	0	0	0	0	0	0	0	0	0	0	0	0	0
gene_id_12582	1	0	0	0	0	0	0	1	0	0	0	1	0	0	0	0	0	0	0	0	0	0	0	0	0	0	0	0	0	0	0	0	0	0	0	0	0	0	0	0	0	0	0	0	0	0	0	0	0
gene_id_3513	0	0	1	0	1	1	0	0	1	0	0	0	0	1	0	0	0	0	0	0	0	0	1	0	0	0	1	1	0	0	0	0	1	0	0	0	1	1	1	1	0	0	1	0	1	0	0	0	0
gene_id_53453	0	0	0	0	0	0	1	1	0	1	1	0	0	0	0	1	1	1	1	0	0	1	0	1	0	0	1	0	1	1	1	0	1	0	0	1	1	0	1	1	0	0	1	0	1	0	0	0	1
gene_id_62733	0	0	0	0	0	0	0	0	0	0	0	0	0	0	0	0	0	0	0	0	0	0	0	0	1	0	0	0	0	0	0	0	0	0	0	0	0	1	0	0	0	0	0	0	0	0	0	0	0
gene_id_62732	0	0	0	0	0	0	0	0	0	0	0	0	0	0	0	0	0	0	0	0	0	0	0	0	1	0	0	0	0	0	0	0	0	0	0	0	0	1	0	0	0	0	0	0	0	0	0	0	0
gene_id_62731	0	0	0	0	0	0	0	0	0	0	0	0	0	0	0	0	0	0	0	0	0	0	0	0	1	0	0	0	0	0	0	0	0	0	0	1	1	1	0	1	0	0	0	0	1	0	0	0	0
gene_id_88891	1	0	0	0	0	1	0	0	1	0	0	1	0	1	0	1	0	0	0	0	1	1	0	0	0	0	1	0	0	0	0	0	0	0	0	0	0	0	0	0	0	0	1	0	1	0	0	0	1
gene_id_62737	0	0	1	0	0	1	0	0	0	0	0	0	0	1	0	0	0	0	1	0	0	0	0	0	0	0	1	1	0	1	1	0	0	0	0	0	1	1	1	1	0	0	1	0	1	0	0	0	0
gene_id_53450	1	1	0	0	0	0	0	1	1	0	0	1	1	0	0	1	0	0	1	0	0	0	0	0	1	1	1	1	0	1	1	1	1	1	0	1	1	0	1	1	0	1	1	0	1	0	0	1	0
gene_id_36326	1	0	1	0	0	1	1	1	1	1	0	1	0	1	1	1	1	1	1	0	1	1	0	0	0	0	1	1	1	0	0	0	1	0	0	1	1	1	1	1	0	0	1	0	1	0	0	1	1
gene_id_11353	1	0	0	0	0	0	0	0	1	0	0	1	0	0	0	0	0	0	0	0	0	0	0	0	0	0	0	0	0	0	1	0	0	0	0	0	0	0	0	0	0	0	1	0	0	0	0	0	0
gene_id_51492	1	0	0	0	1	1	0	0	1	0	0	1	0	1	0	0	0	0	1	1	0	0	1	0	0	0	1	1	0	0	1	0	1	0	0	1	1	1	0	1	0	1	1	0	1	0	0	1	0
gene_id_62738	0	1	1	0	1	1	1	0	0	0	0	0	1	0	1	1	1	1	1	0	1	1	1	0	0	0	1	1	1	1	1	0	0	0	0	0	0	1	0	0	0	0	1	0	0	0	0	1	1
gene_id_24982	1	1	0	0	1	1	1	1	0	1	1	1	1	1	1	1	1	1	1	1	1	1	1	0	1	1	1	1	1	0	1	0	1	1	0	0	0	0	0	1	0	0	1	0	1	0	1	1	1
gene_id_35669	0	1	0	0	0	0	0	1	0	0	0	0	1	0	0	1	1	1	0	0	1	1	0	0	0	0	0	0	0	0	0	0	0	0	0	0	0	0	0	0	0	0	0	0	0	0	0	0	1
gene_id_83874	1	1	1	1	1	0	1	1	1	1	1	1	1	0	1	1	1	1	1	1	1	1	1	1	1	1	1	1	1	1	1	0	1	1	0	1	1	1	1	1	1	1	1	0	1	0	0	1	1
gene_id_69397	0	1	1	0	1	0	0	1	0	0	0	1	1	0	0	1	1	1	0	1	1	0	1	0	1	0	0	1	0	0	0	1	0	0	1	0	0	0	0	1	0	0	1	0	0	0	0	1	0
gene_id_83871	0	0	0	0	0	0	0	0	0	0	0	0	0	0	0	0	0	0	0	0	0	0	0	0	0	0	0	0	0	0	0	0	0	0	0	0	0	0	0	0	0	0	0	0	0	0	0	0	0
gene_id_38052	0	0	1	0	1	1	0	0	0	0	0	0	0	1	0	0	0	0	0	1	0	0	1	0	0	0	0	1	0	0	0	0	1	0	0	0	0	0	0	0	0	0	0	0	1	0	0	1	0
gene_id_4441	0	0	0	0	0	0	0	0	1	0	0	0	0	0	0	0	0	0	0	0	0	0	0	0	0	0	0	0	0	0	0	0	0	0	0	0	0	0	0	0	0	0	0	0	0	0	0	0	0
gene_id_60461	0	0	0	0	0	0	0	1	1	0	0	1	0	0	0	0	0	0	1	0	1	1	0	0	0	0	1	0	1	0	0	0	0	0	0	0	0	1	0	1	0	0	0	0	1	0	0	0	1
gene_id_83400	0	1	1	0	1	1	1	1	1	0	0	1	0	0	0	1	1	1	0	1	0	1	1	0	1	0	1	0	1	0	0	0	1	0	0	0	1	1	0	1	0	0	1	0	1	0	0	0	1
gene_id_14829	0	1	0	0	0	0	0	0	0	0	0	0	1	0	0	0	0	0	0	0	0	0	0	0	0	0	0	0	0	0	0	0	0	0	0	0	0	1	0	1	0	0	0	0	1	0	0	0	0
gene_id_35665	0	0	0	0	0	0	0	0	0	0	0	0	0	0	0	0	0	1	0	0	0	0	0	0	0	0	0	0	0	0	0	0	0	0	0	0	0	0	0	0	0	0	0	0	0	0	0	0	1
gene_id_35667	1	1	1	1	1	1	1	1	1	1	1	1	1	1	1	1	1	1	1	1	1	1	1	0	1	1	1	1	1	0	1	0	1	0	0	1	1	1	1	1	0	0	1	0	1	0	1	1	1
gene_id_88922	0	1	0	0	0	0	0	0	0	0	0	0	1	0	0	0	0	1	0	0	0	1	0	0	0	1	0	0	1	0	0	0	0	0	0	0	0	0	0	0	0	0	1	0	0	0	0	0	1
gene_id_17665	0	0	0	0	0	1	0	1	0	0	0	0	0	1	0	0	0	1	0	0	0	1	0	0	1	0	1	0	0	0	0	0	0	0	0	1	0	0	1	1	0	0	0	0	1	0	0	1	1
gene_id_66851	0	0	1	0	1	0	0	0	0	0	0	0	0	0	0	0	0	0	0	1	0	0	1	0	0	0	0	0	0	0	0	0	0	0	0	0	0	0	0	0	0	0	0	0	0	0	0	0	0
gene_id_66857	1	1	1	0	1	1	1	1	1	1	1	1	1	1	1	1	1	1	1	0	1	1	1	0	1	0	1	1	1	1	0	0	1	0	0	0	0	0	1	1	1	0	1	0	1	0	0	1	1
gene_id_78361	1	1	1	0	1	1	1	1	1	0	1	1	1	1	0	1	1	1	0	1	1	1	1	0	1	0	1	1	1	1	1	0	1	0	0	1	1	1	1	1	0	0	1	0	1	0	0	1	1
gene_id_92813	0	0	0	0	0	0	1	1	1	0	0	0	0	0	0	1	1	0	0	0	0	1	0	0	0	0	1	0	0	0	1	0	0	0	0	0	1	1	0	0	0	0	0	0	1	0	0	1	1
gene_id_78369	0	0	1	0	1	1	0	0	0	0	0	0	0	1	0	0	0	0	0	1	0	0	1	0	0	0	0	0	0	0	0	0	0	0	0	0	0	0	0	0	0	0	0	0	0	0	0	0	0
gene_id_83004	0	1	1	0	1	1	0	0	1	0	0	0	0	0	0	0	0	1	0	1	0	0	1	0	1	0	1	1	1	1	0	0	1	0	0	0	1	1	1	1	0	0	1	0	0	0	0	1	0
gene_id_26056	0	1	0	0	0	0	0	0	1	0	0	0	1	0	0	0	0	0	0	0	0	0	0	0	1	1	1	0	0	0	0	0	0	1	0	0	1	0	1	1	0	0	1	0	1	0	1	1	0
gene_id_26057	1	1	1	1	1	1	1	1	1	1	1	1	1	1	1	1	1	1	1	1	1	1	1	0	1	1	1	1	1	0	1	1	1	1	0	1	0	1	1	1	0	1	1	0	1	0	1	1	1
gene_id_86135	0	0	0	0	1	0	0	0	0	0	0	0	0	0	0	0	0	1	0	1	0	0	1	0	0	0	0	0	0	0	0	0	0	0	0	0	1	0	0	0	0	0	0	0	0	0	0	0	1
gene_id_26055	0	1	0	0	0	0	0	0	0	0	0	0	1	0	0	0	0	0	0	0	0	0	0	0	0	1	1	0	0	0	0	0	0	1	0	0	0	0	0	1	0	0	0	0	1	0	0	0	0
gene_id_86133	0	1	1	0	1	1	1	1	1	1	0	0	1	1	1	1	1	1	1	1	1	1	1	0	1	0	1	0	1	0	0	0	1	0	0	0	1	0	1	0	0	0	1	0	1	0	0	1	1
gene_id_56205	0	1	1	0	1	1	0	0	1	0	0	1	1	1	0	0	1	1	0	1	1	1	1	0	0	0	1	1	0	1	0	0	1	0	0	1	1	0	0	1	0	1	1	0	1	0	0	0	1
gene_id_86131	0	1	0	0	1	1	1	1	1	0	0	0	1	1	0	1	1	1	0	1	1	1	1	0	0	0	1	1	0	0	0	0	1	0	0	1	0	1	1	1	1	1	1	0	0	0	0	0	1
gene_id_86130	1	1	0	0	1	1	1	0	1	0	1	1	1	0	1	0	0	1	0	1	0	1	1	0	0	0	0	0	0	0	1	0	0	0	0	0	0	0	0	0	0	0	1	0	1	0	0	0	1
gene_id_18897	0	0	0	0	1	0	1	0	0	0	1	0	0	0	1	1	1	1	0	1	1	1	1	0	0	0	1	0	0	0	0	0	1	0	0	1	0	0	0	1	0	0	1	0	0	0	0	1	1
gene_id_19487	1	1	1	1	1	1	1	1	1	1	1	1	1	1	1	1	1	1	1	1	1	1	1	0	1	0	1	1	1	1	1	0	1	0	0	1	1	1	1	1	1	1	1	0	1	0	0	1	1
gene_id_18894	0	1	0	0	0	1	1	1	1	1	0	0	1	1	1	1	1	0	0	0	1	1	0	0	0	0	1	0	1	0	0	0	1	0	0	1	1	0	0	1	0	0	1	0	1	0	0	0	1
gene_id_6788	0	0	0	0	0	0	0	0	0	1	0	0	0	0	1	0	1	1	0	0	1	1	0	0	0	0	1	0	1	0	0	0	1	0	0	0	0	0	0	0	0	0	1	0	0	0	0	0	0
gene_id_18891	0	1	1	1	0	1	1	1	1	1	1	0	1	1	1	1	1	1	1	0	1	1	1	0	1	0	1	1	1	0	0	0	1	0	0	0	1	0	1	1	0	0	1	0	1	0	0	1	1
gene_id_14823	0	1	0	0	0	1	1	0	1	1	1	1	1	1	0	0	1	1	0	0	1	1	0	0	0	0	0	0	1	0	0	0	0	0	0	0	0	0	0	0	0	0	1	0	1	0	0	0	1
gene_id_51277	1	1	1	0	1	1	1	0	1	1	0	1	1	1	0	1	1	0	1	1	1	1	1	0	1	0	1	1	1	1	0	0	1	0	0	1	1	1	1	1	0	1	1	0	1	0	0	1	1
gene_id_51271	0	0	1	0	0	0	0	0	1	0	0	0	0	0	0	0	0	0	1	0	0	0	0	0	0	0	1	1	0	0	0	0	0	0	0	0	1	1	0	0	0	0	1	0	1	0	0	0	0
gene_id_51273	0	0	0	0	0	0	0	0	0	0	0	0	0	0	0	0	0	0	0	0	0	0	0	0	0	0	0	0	0	0	1	0	0	0	0	0	0	0	0	1	0	0	0	0	1	0	0	0	0
gene_id_735	0	0	0	0	0	0	0	0	0	0	0	0	1	0	0	0	0	1	0	0	0	0	0	0	0	0	0	0	0	0	0	0	0	0	0	0	0	0	0	0	0	0	0	0	0	0	0	0	0
gene_id_734	0	1	1	0	1	1	0	1	1	0	0	1	1	0	0	1	1	1	1	1	1	1	1	0	0	0	0	0	1	0	0	0	1	0	0	0	1	0	1	1	0	0	1	0	1	0	0	0	1
gene_id_736	1	1	1	0	1	1	0	1	1	1	0	1	1	1	1	1	1	1	1	1	1	1	1	0	0	0	1	1	1	0	0	0	1	0	0	0	1	1	0	1	0	0	0	0	1	0	0	0	1
gene_id_731	0	1	1	0	1	1	0	1	1	0	1	1	1	1	0	1	1	0	1	1	0	1	1	0	1	1	1	0	0	0	1	0	1	1	0	1	1	0	1	1	0	0	1	0	1	0	1	1	1
gene_id_730	1	1	1	0	1	1	1	1	1	1	1	1	1	1	0	1	1	1	1	1	1	1	1	0	0	1	1	1	1	0	1	0	1	1	0	1	1	1	1	1	0	0	1	0	1	0	1	1	1
gene_id_732	0	1	0	0	0	0	1	1	0	0	0	1	0	0	0	1	1	0	0	0	0	1	0	0	0	0	1	0	0	0	0	0	0	0	0	0	0	1	0	0	0	0	0	0	0	0	0	0	0
gene_id_22970	0	1	0	0	0	0	1	0	0	0	0	0	1	0	1	0	1	1	0	0	1	0	0	0	0	0	1	0	1	0	0	0	0	0	0	1	0	0	0	1	0	0	1	0	0	0	0	0	1
gene_id_31150	0	0	0	0	1	0	0	0	0	0	0	0	0	0	0	0	0	0	0	1	0	0	1	0	0	0	0	0	0	0	0	0	0	0	0	0	0	0	0	0	0	0	0	0	0	0	0	0	0
gene_id_10829	1	0	0	0	0	0	0	1	1	0	0	1	0	0	0	1	0	0	0	0	0	0	0	0	0	0	0	0	0	1	0	0	0	0	0	0	0	0	0	0	0	0	1	0	1	0	0	0	0
gene_id_3510	0	0	0	0	1	1	0	0	1	0	0	0	0	0	0	0	0	0	1	1	0	0	0	0	0	0	0	1	0	0	0	0	0	0	0	0	1	0	0	1	0	0	1	0	1	0	0	1	0
gene_id_22974	0	1	1	0	0	1	1	1	1	1	0	0	1	1	0	1	1	1	0	0	1	1	0	0	0	0	1	0	1	0	0	0	1	0	0	0	0	0	0	1	0	0	1	0	1	0	0	0	1
gene_id_17068	1	1	1	0	1	1	0	0	1	1	0	1	1	1	0	0	1	1	0	1	1	1	1	0	0	0	1	1	1	0	0	0	1	0	0	0	1	1	1	1	0	0	0	0	1	0	0	0	1
gene_id_4255	0	0	0	0	0	0	0	0	1	0	0	0	0	0	0	0	0	0	1	0	0	0	0	0	0	0	0	0	1	0	0	0	1	0	0	1	0	0	0	1	0	1	0	0	1	0	0	0	0
gene_id_17066	1	1	1	0	1	1	1	1	1	1	1	1	1	1	1	1	1	1	1	1	1	1	1	0	1	0	1	1	1	1	1	0	1	0	0	1	1	1	1	1	1	1	1	0	1	0	0	1	1
gene_id_1376	1	1	1	0	1	1	1	1	1	1	1	1	1	1	1	1	1	1	1	1	1	1	1	0	1	1	1	1	1	0	0	0	1	1	0	1	1	1	1	1	0	0	1	0	1	0	1	1	1
gene_id_1371	0	0	1	0	0	1	0	1	1	0	0	0	0	0	0	1	0	1	0	0	1	1	0	0	0	0	1	0	1	0	0	0	0	0	0	0	0	1	0	0	0	0	0	0	1	0	0	0	1
gene_id_4250	1	1	1	0	1	1	1	1	1	1	1	1	1	1	1	1	1	1	1	1	1	1	1	0	1	0	1	1	1	1	1	0	0	0	0	1	1	1	1	1	0	1	1	0	1	0	0	1	1
gene_id_17061	0	0	0	0	0	1	0	0	0	0	0	0	0	1	0	0	0	0	1	0	0	1	0	0	0	0	0	0	0	0	0	0	1	0	0	1	0	1	1	1	0	0	1	0	1	0	0	0	0
gene_id_4783	1	1	1	0	1	1	0	0	1	0	0	1	0	1	0	0	1	1	1	1	1	1	1	0	1	0	1	0	1	0	0	0	1	0	0	0	1	0	1	0	0	0	1	0	1	0	0	0	0
gene_id_37741	0	1	1	0	1	1	0	0	1	0	0	1	0	1	0	1	1	1	0	1	0	1	1	0	0	0	0	0	1	0	0	0	1	0	0	0	0	0	0	0	0	0	0	0	0	0	0	0	1
gene_id_38022	0	0	1	0	1	0	0	0	0	0	0	0	0	0	0	0	0	1	0	1	0	0	1	0	0	0	0	0	0	0	0	0	1	0	0	0	0	1	0	1	0	0	0	0	1	0	0	0	1
gene_id_4780	1	1	1	0	1	1	1	1	1	0	1	1	1	1	1	1	1	1	1	1	1	1	1	0	1	0	1	1	1	1	1	0	1	0	0	0	1	1	1	1	0	1	1	0	1	0	0	0	1
gene_id_37744	0	0	0	0	0	0	0	0	0	0	0	0	0	0	0	0	0	0	0	0	0	0	0	0	0	0	0	0	0	0	0	0	0	0	0	0	0	0	0	0	0	0	0	0	0	0	0	0	0
gene_id_4786	0	1	1	0	0	1	0	1	1	1	0	0	1	0	0	1	1	1	0	0	1	1	0	0	0	0	1	1	1	0	0	0	1	0	0	0	1	1	0	0	0	0	1	0	1	0	0	0	1
gene_id_37746	1	1	1	0	1	1	0	1	1	0	1	1	1	1	1	1	0	1	0	1	1	1	1	0	0	0	1	1	1	0	0	0	0	0	0	0	0	1	1	0	0	1	1	0	1	0	0	0	1
gene_id_38027	0	1	1	0	1	0	0	1	1	0	0	1	1	0	0	1	1	0	0	0	1	1	1	0	0	0	0	1	1	1	0	0	1	0	0	0	1	1	0	1	0	0	0	0	1	0	0	0	1
gene_id_38028	0	0	0	0	1	0	0	0	0	0	0	0	0	0	0	0	0	0	1	1	0	0	1	0	0	0	0	1	0	0	0	0	1	0	0	0	0	0	0	0	0	0	0	0	0	0	0	1	0
gene_id_38029	0	0	0	0	1	0	0	0	0	0	0	0	0	0	0	0	1	0	0	1	0	0	1	0	0	0	0	0	0	0	0	0	0	0	0	0	0	0	0	0	0	0	0	0	0	0	0	0	0
gene_id_4789	0	0	1	0	0	1	1	1	1	1	0	0	0	1	0	1	1	1	1	0	1	1	0	0	0	0	1	1	1	0	0	0	1	0	0	1	1	1	1	1	0	0	1	0	1	0	0	1	1
gene_id_81074	0	0	0	0	0	0	0	1	0	0	0	0	0	0	0	1	0	0	0	0	0	0	0	0	0	0	0	0	0	0	0	0	0	0	0	0	0	0	0	0	0	0	0	0	0	0	0	0	0
gene_id_43042	0	0	0	0	0	0	0	0	0	0	0	0	0	0	0	0	0	0	1	0	0	0	0	0	0	0	1	0	0	1	0	0	1	0	0	0	0	0	0	1	0	0	0	0	0	0	0	0	0
gene_id_62309	0	0	1	0	0	0	0	0	0	0	0	0	0	0	0	0	0	0	1	0	0	0	0	0	0	0	0	0	0	0	1	0	0	0	0	0	1	1	1	0	0	1	0	0	1	0	0	0	0
gene_id_12657	1	0	0	0	0	0	0	0	0	0	0	1	0	0	0	1	0	0	0	0	0	0	0	0	1	0	0	1	0	0	1	0	1	0	0	1	0	0	1	1	0	1	1	0	0	0	0	1	0
gene_id_9312	1	1	1	0	1	1	1	1	0	1	1	1	1	1	1	1	1	1	1	1	1	1	1	0	0	1	1	0	1	1	1	0	0	1	0	0	1	1	0	1	0	0	1	0	1	0	1	0	1
gene_id_9311	1	1	0	0	1	1	1	1	1	1	1	1	1	1	1	1	1	1	1	1	1	1	1	0	1	0	1	1	1	0	1	0	1	0	0	1	1	1	1	1	0	0	1	0	1	0	0	1	1
gene_id_6870	0	0	0	0	0	0	0	1	0	1	1	0	0	0	0	1	0	1	0	0	1	0	0	0	0	0	1	0	0	0	0	0	0	0	0	0	0	0	0	0	0	0	0	0	0	0	0	0	0
gene_id_12121	1	1	1	0	0	1	1	0	1	1	0	1	1	0	1	0	1	1	0	0	1	1	0	0	0	0	1	1	0	0	0	0	1	0	0	1	0	1	1	1	0	0	0	0	1	0	0	1	0
gene_id_57367	0	0	0	0	0	0	0	0	1	1	1	0	0	0	0	0	0	1	1	0	1	1	0	0	1	0	1	0	0	1	1	1	1	0	0	1	1	1	1	1	0	0	1	0	1	0	0	0	0
gene_id_12123	1	0	1	0	0	0	0	0	1	0	0	1	0	0	0	0	0	0	0	0	0	0	0	0	0	0	1	0	0	0	0	0	1	0	0	0	0	1	1	1	0	0	0	0	1	0	0	0	0
gene_id_6874	0	1	0	0	0	0	0	1	0	0	0	0	0	0	0	0	1	1	0	0	0	1	0	0	0	0	0	0	1	0	0	0	0	1	0	0	0	0	0	0	0	0	0	0	1	0	0	0	1
gene_id_9319	0	1	1	0	0	1	1	1	1	1	1	1	1	1	1	1	1	1	0	0	1	1	0	0	0	0	0	1	0	0	0	0	1	0	0	0	0	0	0	0	0	0	1	0	1	0	0	0	1
gene_id_63597	0	0	0	0	0	0	0	1	0	0	0	0	0	0	0	0	0	0	0	0	0	0	0	0	0	0	0	0	0	0	0	0	0	0	0	0	0	0	1	0	0	0	0	0	1	0	0	0	0
gene_id_12129	1	0	1	0	1	0	0	0	0	0	0	1	0	0	0	1	0	0	0	1	0	0	1	0	1	0	1	1	0	1	1	0	1	0	0	1	1	1	1	1	0	1	1	0	1	0	0	1	0
gene_id_60368	1	0	0	0	1	0	0	0	0	0	0	1	0	0	0	0	0	0	1	1	0	0	1	0	1	0	1	1	0	0	1	0	0	0	0	0	0	1	0	1	0	0	0	0	1	0	0	1	0
gene_id_59909	0	0	0	0	0	0	0	0	1	0	0	0	0	0	0	0	0	0	0	0	0	0	0	0	0	0	0	0	0	0	0	0	0	0	0	0	1	0	0	0	0	0	0	0	0	0	0	0	0
gene_id_21236	0	0	0	0	0	0	0	1	0	0	0	0	0	0	0	1	0	0	0	0	0	0	0	0	0	0	1	0	0	0	0	0	0	0	0	0	0	0	0	0	0	0	0	0	0	0	0	0	0
gene_id_35210	0	1	1	0	0	0	0	0	1	0	0	0	1	1	0	1	0	1	0	0	0	1	0	0	0	0	1	1	0	0	0	0	0	0	0	0	0	0	0	1	0	0	0	0	0	0	0	0	0
gene_id_2179	0	1	1	0	0	1	1	1	1	1	0	0	1	1	1	1	1	1	1	0	1	1	0	0	1	0	1	1	1	1	1	0	1	0	0	1	1	1	1	1	0	1	1	0	1	0	0	0	1
gene_id_68674	1	0	0	0	1	0	0	1	0	0	0	1	0	0	0	0	0	0	0	1	0	0	1	0	0	0	0	0	0	0	0	0	0	0	0	0	0	0	0	0	1	0	0	0	1	0	0	0	0
gene_id_2174	0	1	1	0	0	0	1	1	1	1	1	1	1	0	1	1	1	1	0	0	1	1	0	0	0	0	0	0	1	0	0	0	1	0	0	0	0	1	0	1	0	0	1	0	1	0	0	0	1
gene_id_74265	0	0	0	0	0	0	0	0	0	0	0	0	0	0	0	0	0	0	0	0	0	0	0	0	0	0	0	0	0	0	0	0	0	0	0	0	0	0	0	0	0	0	1	0	0	0	0	0	0
gene_id_68670	0	1	0	0	1	1	1	1	1	1	1	0	1	1	0	1	1	1	0	0	1	1	1	0	0	0	1	0	1	0	0	0	1	0	0	1	1	1	1	0	1	0	1	0	1	0	0	0	1
gene_id_74263	0	0	0	0	0	0	0	0	0	0	0	0	0	0	0	0	0	0	0	0	0	1	0	0	0	0	0	0	0	0	0	0	0	0	0	0	0	0	0	0	0	0	1	0	0	0	0	0	0
gene_id_1159	1	1	1	0	1	1	1	1	1	1	0	1	1	1	0	1	1	1	1	1	1	1	1	0	1	0	1	0	1	0	0	1	1	0	0	0	1	0	1	1	0	0	1	0	1	0	0	0	1
gene_id_4438	0	0	1	0	0	0	0	1	1	0	0	0	0	0	0	0	0	0	0	0	0	0	0	0	0	0	0	0	0	0	0	0	1	0	0	0	1	1	0	0	0	0	1	0	1	0	0	0	0
gene_id_78949	0	0	0	0	0	0	0	1	0	0	1	0	0	0	0	1	0	1	0	0	0	1	0	0	0	0	1	0	0	0	1	0	0	0	0	0	0	1	0	0	0	1	1	0	1	0	0	1	1
gene_id_78948	0	1	0	0	0	1	1	1	0	0	1	0	1	1	1	1	1	1	0	0	1	1	0	0	1	0	1	0	0	0	0	0	0	0	0	0	0	1	0	1	0	1	1	0	1	0	0	0	1
gene_id_7883	0	0	0	0	0	0	0	0	0	1	0	0	0	0	0	0	0	0	0	0	0	0	0	0	0	1	1	0	0	0	0	0	0	0	0	0	0	0	0	0	0	0	0	0	0	0	0	0	0
gene_id_87428	0	0	0	0	1	0	0	0	0	0	0	0	0	0	0	0	0	0	0	1	0	0	1	0	1	0	0	0	0	0	1	0	1	0	0	1	0	1	1	0	1	0	1	0	0	0	0	1	0
gene_id_4431	0	0	1	0	0	1	0	0	1	0	0	1	0	0	0	1	0	0	1	0	0	0	0	0	0	0	0	1	0	0	0	0	0	0	0	0	0	0	1	0	0	0	1	0	1	0	0	0	0
gene_id_78942	0	0	0	0	0	0	0	0	0	0	0	0	0	0	0	0	0	0	0	0	0	0	0	0	0	0	0	0	1	0	0	0	0	1	0	0	0	0	0	0	0	0	0	0	0	0	0	0	0
gene_id_78940	0	0	0	0	0	0	0	0	1	0	0	0	0	0	0	0	0	0	0	0	0	0	0	0	0	0	0	0	0	0	0	0	0	0	0	0	0	0	0	1	0	0	0	0	1	0	0	0	0
gene_id_78947	0	1	1	0	0	0	0	1	0	1	0	0	1	0	0	1	1	1	0	0	1	1	0	0	0	0	0	0	1	0	0	0	0	0	0	0	0	0	0	0	0	0	1	0	1	0	0	0	1
gene_id_4434	0	0	0	0	0	1	0	0	1	0	0	0	0	1	0	0	0	0	0	0	0	0	0	0	0	0	0	0	1	0	0	0	0	0	0	0	0	0	0	0	0	0	1	0	0	0	0	0	0
gene_id_78945	0	0	1	0	0	1	0	0	1	0	0	0	0	0	0	0	0	1	1	0	0	0	0	0	1	0	1	1	0	0	0	0	0	0	0	1	1	0	1	1	1	1	1	0	1	0	0	0	1
gene_id_7127	1	1	1	0	1	1	1	1	0	1	1	1	1	1	1	1	1	1	1	1	1	1	1	0	1	0	1	1	1	1	1	0	1	0	0	1	1	1	1	1	0	0	1	0	1	0	0	1	1
gene_id_73527	0	0	0	0	0	0	0	0	1	0	0	1	0	0	0	0	0	0	0	0	0	0	0	0	0	0	0	0	0	0	0	0	0	0	0	0	0	0	0	0	0	0	0	0	0	0	0	0	0
gene_id_86799	0	0	1	0	1	0	0	0	0	0	0	0	0	0	0	1	0	0	0	1	0	0	1	0	0	0	0	0	1	0	0	0	1	0	0	0	0	1	0	0	0	0	0	0	0	0	0	0	0
gene_id_86798	1	0	1	0	1	1	0	0	1	0	0	1	0	1	1	0	0	0	0	1	0	0	1	0	1	0	1	1	0	0	1	0	0	0	0	0	1	0	1	0	0	0	1	0	0	0	0	0	0
gene_id_69509	0	0	0	0	0	0	0	0	0	0	0	0	0	0	0	0	0	0	0	0	0	0	0	0	0	0	0	0	0	0	0	0	0	0	0	0	0	0	0	0	0	1	0	0	0	0	0	0	0
gene_id_30443	0	0	0	0	1	0	0	0	0	0	0	0	0	0	0	0	0	0	0	1	0	0	1	0	0	1	1	0	0	0	0	0	0	0	0	0	0	0	0	1	0	0	0	0	0	0	0	0	0
gene_id_86793	0	0	1	0	1	1	0	0	1	0	0	0	0	1	0	1	0	0	1	1	0	0	1	0	0	1	0	1	0	0	0	0	0	1	0	1	1	0	0	0	0	0	1	0	1	0	0	0	0
gene_id_69504	0	0	0	0	0	0	0	0	0	0	0	0	0	0	0	0	0	0	0	0	0	0	0	0	0	0	0	0	0	0	0	0	0	0	0	0	0	0	0	0	0	0	0	0	1	0	0	0	0
gene_id_92706	1	1	1	0	1	1	1	1	1	1	0	1	1	1	0	1	1	1	0	1	1	1	1	0	0	0	1	1	1	0	0	0	1	0	0	0	0	0	0	0	0	0	1	0	1	0	0	0	1
gene_id_31962	1	1	1	0	1	1	0	1	1	0	0	1	1	0	0	1	1	1	0	0	1	1	1	0	0	0	0	0	1	0	0	0	0	0	0	0	1	0	0	0	0	0	0	0	0	0	0	0	1
gene_id_86796	1	1	0	0	1	0	1	1	0	1	0	0	1	0	0	1	1	1	1	1	1	1	1	0	0	0	0	1	1	0	0	0	0	0	0	0	1	1	0	0	0	0	1	0	1	0	0	0	1
gene_id_86795	0	1	1	0	1	0	1	0	0	0	0	0	1	0	0	0	1	1	0	1	0	1	1	0	0	0	0	1	1	0	0	0	0	0	0	0	0	0	0	0	1	0	0	0	0	0	0	0	0
gene_id_69502	0	0	1	0	0	1	0	1	0	0	0	1	0	1	0	0	0	0	1	1	0	0	0	0	1	0	1	1	0	1	0	0	1	0	0	0	0	1	0	1	0	1	1	0	1	0	0	1	0
gene_id_72040	0	0	0	0	1	1	1	0	1	0	0	0	0	1	0	0	1	0	1	1	0	1	1	0	0	0	1	1	0	0	0	0	0	0	0	1	1	1	1	0	0	0	1	0	1	0	0	1	1
gene_id_79017	0	1	1	0	0	1	1	0	1	0	0	1	0	1	0	0	1	1	1	0	1	1	0	0	0	0	1	0	1	0	0	0	1	0	0	0	1	1	1	0	0	0	1	0	1	0	0	0	1
gene_id_30441	0	0	0	0	1	0	0	0	0	0	0	0	0	0	0	0	0	0	0	1	0	0	1	0	0	0	1	0	0	0	0	0	0	0	0	0	0	0	0	1	0	0	0	0	0	0	0	0	0
gene_id_72044	1	0	1	0	1	1	1	1	1	0	1	1	0	1	0	0	1	1	1	1	1	1	1	0	1	1	1	1	1	0	1	0	1	1	0	1	1	1	0	1	0	0	1	0	0	0	1	1	1
gene_id_20194	0	1	1	0	1	1	1	1	1	1	1	0	1	1	1	1	1	1	1	1	1	1	1	0	0	0	1	1	1	0	0	0	1	0	0	1	1	1	1	1	0	0	1	0	1	0	0	1	1
gene_id_20197	0	0	0	0	0	0	0	0	0	0	0	0	0	0	1	0	0	0	0	0	0	0	0	0	0	0	0	0	0	0	0	0	0	1	0	0	0	0	0	0	0	0	0	0	0	0	0	0	0
gene_id_20196	0	0	0	0	0	0	0	0	0	0	0	0	0	0	1	0	0	0	1	0	0	0	0	0	0	0	0	0	0	0	0	0	0	1	0	0	0	0	0	0	0	0	0	0	0	0	0	0	0
gene_id_72048	0	0	1	0	0	1	0	0	1	0	0	0	0	1	0	0	0	1	0	0	0	1	1	0	0	0	1	0	0	0	0	0	1	0	0	0	0	0	0	0	0	0	1	0	1	0	0	0	1
gene_id_35166	0	1	0	0	0	1	0	1	0	0	1	0	1	0	0	1	1	1	1	0	1	1	0	0	0	0	1	0	1	0	1	0	0	0	0	0	1	1	0	1	0	0	0	0	1	0	0	1	1
gene_id_79019	0	1	0	0	0	0	0	1	0	0	0	0	0	0	0	0	0	0	0	0	0	0	0	0	1	0	1	0	0	1	1	1	0	0	0	0	0	1	0	1	0	0	0	0	0	0	0	0	0
gene_id_57153	1	0	0	0	1	0	0	1	1	1	0	1	0	0	0	1	1	0	0	1	0	1	1	0	1	0	0	1	0	0	0	0	1	0	0	1	1	1	1	0	1	0	0	0	1	0	0	0	0
gene_id_21580	1	0	1	0	1	1	0	1	1	0	0	1	0	1	0	1	0	0	1	1	0	0	1	0	0	1	1	0	0	0	0	0	1	0	0	1	1	1	1	0	0	0	0	0	0	0	0	0	0
gene_id_21582	0	0	0	0	0	0	0	1	0	0	0	0	0	0	0	1	1	1	0	0	0	0	0	0	0	0	0	0	0	0	0	0	0	0	0	0	0	0	0	0	0	0	0	0	0	0	0	0	1
gene_id_24568	0	0	0	0	1	0	0	1	0	0	0	0	0	0	0	0	1	1	0	0	0	1	1	0	0	0	0	0	0	0	0	0	0	0	0	0	0	0	0	0	0	0	0	0	0	0	0	0	0
gene_id_24569	0	0	1	0	0	1	1	1	1	1	0	0	0	1	1	1	1	1	0	0	1	1	0	0	1	0	1	0	1	0	0	0	0	0	0	1	1	1	1	1	0	0	1	0	1	0	0	0	1
gene_id_21587	0	1	0	0	0	0	0	1	0	0	0	0	1	0	0	0	0	1	0	0	0	0	1	0	0	1	0	0	1	0	0	0	1	1	0	0	0	0	0	1	0	0	0	0	1	0	0	0	1
gene_id_85117	1	1	0	0	1	0	0	1	0	0	0	1	0	0	0	1	1	1	1	1	0	1	1	0	1	1	1	1	0	0	0	0	1	1	0	0	1	0	1	1	0	0	1	0	1	0	0	0	1
gene_id_24564	1	1	0	1	1	1	1	0	1	1	1	1	1	1	0	1	1	1	1	1	1	1	1	0	1	0	1	1	1	1	1	1	1	1	0	1	1	1	1	1	1	1	1	0	1	0	0	1	1
gene_id_24565	0	1	0	1	1	0	1	1	0	1	1	0	1	0	0	1	1	1	0	0	1	1	0	0	1	0	0	0	1	0	0	1	0	0	0	0	0	1	0	1	1	0	1	0	1	0	0	0	1
gene_id_24566	0	0	0	0	0	1	1	0	0	0	0	0	0	0	0	0	1	1	0	0	0	1	0	0	0	0	0	0	0	0	0	0	0	0	0	0	0	0	0	0	0	0	0	0	0	0	0	0	0
gene_id_60365	0	1	0	0	0	1	0	0	0	1	1	0	0	1	0	1	0	0	0	0	0	0	0	0	1	0	0	1	0	0	1	0	0	0	0	0	0	1	0	0	0	0	0	0	1	0	0	0	1
gene_id_68454	1	1	1	0	1	0	1	1	1	1	1	1	1	0	1	1	1	1	1	1	1	1	1	0	1	0	1	1	1	1	1	0	1	0	0	0	1	1	1	1	0	1	1	0	1	0	0	0	1
gene_id_24561	0	1	1	0	1	1	1	0	1	1	0	0	1	0	0	0	1	1	0	1	1	1	1	0	0	0	0	0	1	0	0	0	0	0	0	0	0	1	0	1	0	0	0	0	1	0	0	0	1
gene_id_65176	0	0	1	0	1	0	0	0	1	0	0	1	0	0	0	0	0	0	0	0	0	0	1	0	0	0	1	0	1	0	0	0	0	0	0	0	0	0	0	1	0	0	0	0	1	0	0	0	0
gene_id_24563	1	1	1	0	1	1	1	1	1	1	1	1	1	1	0	1	1	1	1	1	1	1	1	0	1	0	1	1	1	0	0	0	1	0	0	1	1	1	0	1	0	0	1	0	1	0	0	1	1
gene_id_38684	0	0	0	0	0	0	0	0	0	0	0	1	0	0	0	0	0	0	0	0	0	0	0	0	0	0	0	0	0	0	0	0	0	0	0	0	0	0	0	0	0	0	0	0	0	0	0	0	0
gene_id_38685	0	0	0	0	1	1	0	0	1	0	0	0	0	1	0	0	0	0	1	1	0	1	1	0	0	0	0	0	0	1	0	0	1	0	0	1	0	0	1	0	0	1	1	0	1	0	0	0	0
gene_id_84241	0	0	0	0	0	0	0	0	0	0	0	0	0	0	0	0	0	0	0	0	0	0	0	0	0	0	0	0	0	0	0	0	0	0	0	0	0	0	0	0	0	0	0	0	0	0	0	0	0
gene_id_59992	0	0	0	0	0	0	0	0	0	0	0	0	0	0	0	0	0	0	0	0	0	0	0	0	0	0	0	0	0	0	0	0	0	0	0	0	1	0	0	0	0	0	0	0	0	0	0	0	0
gene_id_84247	0	0	0	0	0	0	0	0	0	0	0	1	0	0	0	0	0	0	0	0	0	0	0	0	0	0	0	0	0	0	0	0	0	0	0	0	0	0	0	0	0	0	0	0	0	0	0	0	0
gene_id_38682	0	0	1	0	1	1	0	0	1	0	0	1	0	1	0	0	1	1	1	1	0	0	1	0	0	0	1	1	1	0	0	0	0	0	0	0	0	0	0	1	0	0	0	0	1	0	0	0	1
gene_id_84798	0	0	0	1	0	0	0	1	0	0	0	0	1	0	0	0	0	0	0	0	0	0	0	0	1	0	0	0	0	0	0	0	0	0	0	0	0	1	0	0	0	0	0	0	0	0	0	0	0
gene_id_38689	0	0	0	0	1	0	0	0	0	0	0	0	0	1	0	1	0	0	0	1	0	1	1	0	1	1	0	0	0	0	0	0	1	0	0	0	1	1	0	1	0	1	1	0	1	0	1	1	0
gene_id_51836	0	0	0	0	0	1	0	0	1	0	0	0	0	1	1	0	0	1	0	0	0	0	0	0	0	0	0	0	0	0	0	0	0	0	1	0	0	0	0	0	0	0	1	0	0	0	0	0	0
gene_id_86863	0	1	0	0	1	1	1	1	0	1	1	0	1	1	1	1	1	1	0	1	1	1	1	0	0	0	0	0	1	0	0	0	0	0	0	0	0	1	0	1	0	0	1	0	0	0	0	0	1
gene_id_23717	0	1	0	0	0	0	1	0	0	0	1	0	1	0	1	0	1	1	0	0	1	1	0	0	0	0	0	0	0	0	0	0	0	0	0	0	0	0	0	0	0	0	0	0	0	0	0	0	1
gene_id_28436	1	1	1	0	1	1	0	1	1	1	0	1	1	1	0	1	1	1	0	0	1	1	1	0	0	0	1	0	1	0	0	0	1	0	0	0	1	1	1	1	0	0	1	0	1	0	0	0	1
gene_id_86864	0	1	0	0	1	0	1	1	0	0	0	0	1	0	0	1	1	1	0	1	1	1	1	0	0	0	0	0	1	0	0	0	0	0	0	0	0	1	0	1	0	0	0	0	1	0	0	0	1
gene_id_89307	1	1	1	0	1	1	1	1	1	1	1	1	1	1	1	1	1	1	1	1	1	1	1	0	1	0	1	1	1	1	1	0	1	0	1	1	1	1	1	1	1	1	1	0	1	0	0	1	1
gene_id_20228	0	1	0	0	1	1	0	1	0	1	1	0	1	1	1	0	0	1	1	1	1	1	1	0	0	1	1	1	1	0	1	0	1	1	0	1	1	1	1	1	1	0	1	0	1	0	0	1	1
gene_id_86869	1	0	0	0	1	0	0	0	1	0	0	1	0	0	0	0	0	0	1	1	0	0	1	0	0	0	1	1	0	0	0	0	0	0	0	0	0	1	0	0	0	0	0	0	1	0	0	0	0
gene_id_53585	0	0	0	0	1	0	0	0	1	0	0	0	0	0	0	0	0	0	0	1	0	0	1	0	1	0	1	0	0	0	0	0	1	0	0	1	0	1	1	1	0	0	0	0	1	0	0	0	0
gene_id_25616	0	1	0	0	1	0	0	0	1	0	0	0	0	0	0	0	1	1	0	0	0	0	0	0	0	1	0	0	0	0	0	0	0	0	0	0	0	0	0	1	0	0	1	0	0	0	0	1	1
gene_id_25611	0	1	0	0	0	0	0	0	0	0	0	0	1	0	0	0	0	0	0	0	0	0	0	0	1	0	0	1	0	0	0	0	1	0	0	1	0	1	0	1	0	0	0	0	1	0	0	1	0
gene_id_20222	1	1	1	0	1	1	1	1	0	1	1	1	1	1	1	1	1	1	1	1	1	1	1	0	1	1	1	1	1	1	1	0	1	1	0	1	1	1	1	1	0	0	1	0	1	0	1	1	1
gene_id_25613	0	0	0	0	0	0	0	0	0	0	0	0	0	0	0	0	0	0	0	0	0	0	0	0	0	0	0	0	0	0	0	0	0	0	0	0	0	0	0	0	0	0	1	0	0	0	0	0	0
gene_id_34212	1	1	0	1	0	1	1	1	0	1	1	1	1	1	1	1	1	1	0	0	1	1	0	0	1	0	1	1	1	1	0	1	0	1	0	0	0	1	1	1	0	1	1	1	1	0	0	0	1
gene_id_5967	0	1	1	1	1	1	1	1	1	1	1	0	1	1	1	1	1	1	1	1	1	1	1	0	0	0	0	0	1	1	1	0	1	0	0	1	1	0	1	1	0	0	1	0	1	0	0	0	1
gene_id_90181	0	0	0	0	0	1	0	1	0	0	0	0	0	1	0	1	0	0	0	0	0	0	0	0	0	0	0	0	0	0	0	0	1	0	0	0	0	1	0	0	1	1	1	0	1	0	0	0	0
gene_id_3715	1	1	1	0	1	1	0	1	1	0	0	1	1	1	0	1	0	0	1	1	0	0	1	0	1	0	1	1	0	0	0	0	1	0	0	0	1	1	1	1	0	1	1	0	1	0	0	1	1
gene_id_61414	0	1	1	0	0	1	1	1	0	1	0	0	1	1	0	1	1	1	1	0	1	1	0	0	0	1	1	1	1	0	0	0	1	1	0	1	1	1	0	1	0	1	1	0	1	0	1	1	0
gene_id_64179	0	0	0	0	0	0	0	0	0	0	0	0	0	0	0	0	0	0	0	0	0	0	0	0	0	0	0	0	0	0	0	0	0	0	0	0	0	1	1	0	0	0	0	0	0	0	0	0	0
gene_id_21054	0	1	0	0	0	1	1	1	0	1	1	0	0	1	1	1	1	1	0	0	1	1	0	0	0	0	0	0	1	0	0	0	0	0	0	0	0	0	0	0	0	0	1	0	0	0	0	0	1
gene_id_21053	1	1	0	1	0	1	1	1	0	1	1	1	1	1	1	1	1	1	0	0	1	1	0	0	0	0	1	0	1	1	0	0	0	0	0	0	0	0	0	1	0	1	1	0	1	0	0	0	1
gene_id_4240	0	0	1	0	1	1	0	0	1	0	0	1	0	1	0	1	0	0	1	1	0	0	1	0	0	0	1	0	0	0	0	0	1	0	0	0	1	0	0	0	0	0	0	0	1	0	0	0	0
gene_id_5961	0	0	1	0	0	0	0	0	1	0	0	0	0	0	0	0	0	1	0	0	0	0	0	0	0	0	0	0	1	0	0	0	1	0	0	0	0	0	0	0	0	0	0	0	1	0	0	0	1
gene_id_13526	0	1	0	1	0	1	1	1	1	1	1	0	1	1	1	1	1	1	0	0	1	1	0	0	0	0	0	1	1	0	0	0	1	0	0	0	1	0	0	1	1	0	1	0	1	0	0	0	1
gene_id_13831	0	1	0	1	0	0	1	1	0	1	1	0	1	0	1	1	1	1	0	0	0	1	0	0	0	0	0	0	1	0	0	0	0	0	0	0	0	0	0	0	1	0	1	0	0	0	0	0	0
gene_id_24698	1	0	1	0	1	1	1	1	1	1	1	1	1	1	1	1	1	1	0	1	1	1	1	0	0	0	1	1	1	0	0	0	1	0	0	1	1	1	1	1	0	0	1	0	1	0	0	1	1
gene_id_38034	1	1	1	0	1	0	0	0	0	0	0	1	0	0	0	0	1	0	0	1	0	0	1	0	1	0	0	1	0	0	1	0	1	0	0	0	1	0	0	1	0	1	1	0	1	0	0	1	1
gene_id_42091	1	1	1	0	0	1	1	0	1	1	1	1	1	1	1	1	1	1	1	0	1	1	0	0	0	0	1	1	1	1	0	1	1	0	0	1	1	1	1	1	1	0	1	0	1	0	0	0	1
gene_id_13520	0	1	1	0	0	1	0	0	1	0	0	0	1	1	0	0	1	1	0	0	1	1	1	0	0	0	1	0	1	0	0	0	1	0	0	0	1	0	0	1	1	0	0	0	1	0	0	0	1
gene_id_24692	0	1	0	0	0	1	1	1	0	1	1	0	1	1	1	1	1	1	0	0	1	1	0	0	0	0	0	0	1	0	0	0	1	0	0	0	0	0	0	0	0	0	1	0	1	0	0	0	1
gene_id_1366	0	1	0	0	0	1	1	1	0	1	1	0	1	0	1	1	1	1	0	0	1	1	0	0	0	0	0	1	0	0	0	0	1	0	0	0	0	0	0	0	0	0	1	0	0	0	0	1	0
gene_id_24690	0	1	1	1	0	1	1	1	1	1	1	0	1	1	1	1	1	1	1	0	1	1	0	0	0	0	0	1	1	0	1	0	1	0	0	1	1	1	1	1	1	0	1	0	1	0	0	1	1
gene_id_24694	0	1	1	1	1	1	1	1	1	1	1	1	1	1	0	1	1	1	1	1	1	1	1	0	1	1	1	1	1	0	1	0	1	1	0	1	1	1	1	1	0	0	1	0	1	0	1	1	1
gene_id_13529	0	1	0	0	0	0	0	0	1	1	1	0	1	0	0	0	0	0	1	0	0	1	0	0	0	0	1	0	1	0	0	0	1	0	0	0	0	0	1	1	0	0	1	0	1	0	0	0	0
gene_id_55796	1	0	1	0	0	1	0	0	1	0	0	1	0	1	0	1	0	0	1	0	0	0	0	0	1	0	1	1	0	0	0	0	1	0	1	0	1	0	1	1	0	0	1	0	0	0	0	1	0
gene_id_38970	0	0	1	0	1	1	0	0	1	0	0	0	0	1	0	0	0	0	0	1	0	0	1	0	1	0	0	1	0	1	1	0	1	0	0	1	1	1	0	0	0	0	1	0	1	0	0	1	0
gene_id_55794	1	1	1	0	1	0	0	0	1	1	1	1	1	0	0	0	1	0	1	1	1	1	1	0	1	0	1	1	0	0	1	0	1	0	1	1	1	1	1	1	0	1	1	0	1	0	0	0	1
gene_id_55793	0	0	0	0	0	0	0	0	0	0	0	0	0	0	0	0	0	0	0	0	0	0	0	0	0	0	0	0	0	0	0	0	0	0	1	0	0	0	1	0	0	0	0	0	0	0	0	0	0
gene_id_4796	0	0	0	0	0	0	0	0	1	0	0	0	0	0	0	0	0	1	1	0	0	0	0	0	0	0	1	0	0	0	0	0	1	0	0	0	0	0	0	1	0	0	0	0	1	0	0	0	0
gene_id_74289	0	0	0	0	0	0	0	0	0	0	0	0	0	0	0	0	0	0	0	0	0	0	0	0	0	0	0	0	0	0	0	0	0	0	0	0	0	0	0	0	0	0	0	0	0	0	0	0	0
gene_id_55790	1	1	1	0	1	1	1	1	1	1	1	1	1	1	1	1	1	1	1	1	1	1	1	0	0	0	1	1	1	0	0	0	0	0	1	0	0	0	0	1	0	0	1	0	1	0	0	0	1
gene_id_25533	0	1	0	0	0	0	0	0	1	0	0	1	1	0	0	0	1	1	0	1	0	1	1	0	0	0	1	0	1	0	0	0	0	0	0	0	0	0	0	0	0	0	0	0	1	0	0	0	1
gene_id_42730	0	0	1	0	0	1	0	0	1	0	0	1	0	1	0	1	0	0	0	0	0	0	0	0	0	0	1	1	0	1	0	0	1	0	0	0	0	0	1	1	0	0	1	0	1	0	0	1	0
gene_id_37750	0	0	1	0	1	1	0	0	0	0	0	0	0	1	0	0	0	0	1	1	0	0	1	0	0	0	0	0	0	0	0	1	1	0	0	0	0	0	0	0	0	1	1	0	1	0	0	0	0
gene_id_22598	1	1	1	0	1	1	1	1	1	1	1	1	1	1	1	1	1	1	1	1	1	1	1	0	1	0	1	1	1	1	1	0	1	0	0	1	1	1	1	1	0	1	1	0	1	0	0	0	1
gene_id_25800	0	1	0	0	0	1	1	0	0	1	1	0	1	1	0	0	1	1	0	0	1	1	0	0	0	1	1	0	1	0	0	0	0	0	0	0	0	0	0	0	0	0	1	0	0	0	0	0	1
gene_id_5667	0	1	0	0	0	1	1	1	0	1	1	0	1	1	0	1	1	1	0	0	1	1	0	0	0	0	0	1	0	0	0	0	1	0	0	0	0	0	0	0	0	0	1	0	1	0	0	0	1
gene_id_25802	1	1	0	0	1	0	0	1	1	0	0	1	1	0	0	0	1	0	1	1	1	1	0	0	1	1	1	1	0	1	1	0	0	1	0	1	1	0	1	1	0	0	1	0	1	0	1	1	0
gene_id_25804	0	1	1	0	0	1	0	1	1	1	0	1	1	0	0	1	0	1	0	0	0	1	0	0	0	0	1	1	0	0	0	0	1	0	0	0	0	0	0	0	1	0	0	0	1	0	0	0	1
gene_id_63470	0	0	1	0	0	1	0	0	1	0	0	1	0	1	0	0	0	0	1	0	0	1	0	0	0	0	1	1	0	0	1	0	0	0	0	0	1	1	0	0	0	0	0	0	1	0	0	1	0
gene_id_88450	0	0	0	0	0	1	0	0	1	0	0	0	0	1	0	0	0	0	0	0	0	0	0	0	0	0	0	0	0	1	0	0	0	0	0	0	0	0	0	0	0	0	0	0	0	0	0	0	0
gene_id_15964	0	0	0	0	0	1	0	0	0	0	0	0	0	1	0	0	0	0	0	0	0	0	0	0	0	0	0	0	0	0	0	0	1	0	0	0	0	0	0	0	0	0	0	0	0	0	1	0	0
gene_id_40765	1	1	1	0	1	1	0	1	1	0	1	1	1	1	0	1	1	1	1	1	0	1	1	0	1	1	1	1	1	1	1	1	1	1	1	1	1	1	1	1	0	1	1	0	1	0	0	1	1
gene_id_15966	0	0	0	0	0	1	0	0	0	0	0	0	0	1	0	0	0	0	0	0	0	0	0	0	0	0	0	0	0	0	0	0	0	0	0	0	1	0	0	0	0	0	1	0	0	0	0	0	0
gene_id_40767	1	1	1	1	0	1	1	1	1	1	1	1	1	1	1	1	1	1	1	0	1	1	0	0	0	0	1	1	1	1	1	0	1	0	0	1	1	1	1	1	1	0	1	0	1	0	0	1	1
gene_id_6477	0	0	0	0	0	0	0	0	0	1	0	0	0	0	0	0	0	0	0	0	1	0	0	0	0	0	0	0	0	0	0	0	0	0	0	0	0	0	0	0	0	0	0	0	0	0	0	0	0
gene_id_39084	1	1	1	1	1	1	1	1	1	1	1	1	1	1	1	1	1	1	1	1	1	1	1	0	1	0	1	0	1	1	1	0	1	0	0	1	1	1	1	0	0	1	1	0	1	0	0	1	1
gene_id_39087	1	1	0	0	1	1	1	1	1	0	0	1	1	1	1	0	1	0	1	1	1	1	1	0	0	0	1	0	0	0	0	0	1	0	0	0	1	0	1	0	0	0	0	0	0	0	0	0	0
gene_id_39086	1	1	1	1	1	1	1	1	1	1	1	1	1	1	1	1	1	1	1	1	1	1	1	0	1	0	1	1	1	1	1	0	1	0	0	1	1	1	1	1	1	1	1	0	1	0	0	1	1
gene_id_86505	0	0	1	0	1	1	0	1	1	0	0	0	0	0	0	1	0	0	0	1	0	0	1	0	0	0	0	1	0	0	0	0	0	0	0	0	0	1	0	0	0	0	0	0	1	0	0	0	0
gene_id_2812	0	0	1	0	1	1	0	0	1	0	0	0	0	0	0	0	0	0	1	0	0	0	1	0	0	0	0	0	0	0	0	0	0	0	0	1	1	1	0	1	0	1	1	0	1	0	0	1	0
gene_id_76791	0	0	0	0	0	0	0	0	0	0	0	0	0	0	0	0	0	0	0	0	0	0	0	0	0	0	0	0	0	0	0	0	0	0	0	0	0	0	0	0	0	0	0	0	0	0	0	1	0
gene_id_13075	1	1	1	1	1	1	1	1	1	1	1	1	1	1	1	1	1	1	1	1	1	1	1	0	1	0	1	1	1	1	1	0	1	0	0	1	1	1	1	1	0	1	1	0	1	0	0	1	1
gene_id_11303	1	0	0	0	0	0	0	0	0	0	0	1	0	0	0	0	0	0	0	0	0	0	0	0	0	0	1	0	0	0	0	0	0	0	0	0	0	0	0	1	0	0	0	0	1	0	0	0	0
gene_id_22065	1	0	0	0	0	0	0	1	0	0	0	0	0	0	0	0	0	0	0	0	0	0	0	0	0	0	0	0	0	0	0	0	0	0	0	0	0	0	0	0	0	0	0	0	0	0	0	0	0
gene_id_21247	0	0	0	0	0	0	0	0	0	0	0	0	0	0	0	0	0	0	0	0	0	0	0	0	0	0	0	0	0	0	0	0	0	0	0	0	0	0	0	0	0	0	0	0	0	0	0	0	0
gene_id_13742	0	1	0	0	0	0	0	0	0	0	0	0	1	0	0	0	0	0	1	0	0	0	0	0	0	0	0	0	0	0	0	0	0	0	0	0	0	0	0	1	0	0	0	0	0	0	0	0	0
gene_id_6455	0	0	1	0	0	1	0	0	0	1	0	0	0	0	0	0	0	0	1	0	0	1	0	0	1	0	1	0	0	0	0	0	0	0	0	0	0	1	1	1	0	1	1	0	0	0	0	0	1
gene_id_13740	0	1	0	0	1	0	0	0	1	0	0	0	1	0	1	0	1	1	1	0	0	1	0	0	0	1	1	0	0	0	1	0	1	0	0	0	0	0	0	0	0	0	0	0	1	0	0	1	1
gene_id_68293	0	0	0	0	1	0	0	0	0	0	0	0	0	0	0	0	0	0	0	1	0	0	1	0	0	0	0	0	0	0	0	0	1	0	0	0	0	0	0	0	0	0	0	0	0	0	0	0	0
gene_id_13747	0	1	1	0	0	1	1	1	0	1	0	1	1	0	1	1	1	1	0	0	1	1	0	0	0	0	0	0	0	0	0	0	1	0	0	0	0	1	0	0	0	0	1	0	1	0	0	0	1
gene_id_13749	1	1	1	0	0	1	0	0	1	0	0	1	1	1	0	1	1	0	0	0	1	0	0	0	0	0	1	1	1	1	0	0	1	0	0	0	1	1	0	1	0	0	1	0	1	0	0	0	0
gene_id_3977	0	0	0	0	0	0	0	0	1	0	0	0	0	0	0	0	0	0	0	0	0	0	0	0	0	0	0	0	0	0	0	0	0	0	0	0	0	0	0	0	0	0	0	0	0	0	0	0	1
gene_id_89993	0	0	1	0	0	1	0	1	0	0	0	0	0	1	0	1	0	1	0	0	0	0	0	0	0	0	0	0	0	0	0	0	0	0	0	0	0	1	0	1	0	0	0	0	0	0	0	0	0
gene_id_85446	0	0	0	0	0	0	0	0	0	0	0	1	0	0	0	0	0	0	0	0	0	0	0	0	0	0	1	0	0	0	0	0	0	0	0	0	0	0	0	0	0	0	0	0	0	0	0	0	1
gene_id_78568	0	0	1	0	0	1	0	0	1	0	0	1	0	1	0	0	0	0	0	0	0	0	0	0	0	0	0	0	0	0	0	0	1	0	0	0	1	1	0	0	0	1	1	0	1	0	0	0	0
gene_id_27677	0	0	1	0	0	0	0	0	0	0	0	0	0	0	0	0	0	0	1	0	0	0	0	0	0	0	0	0	0	0	0	0	0	0	0	0	0	0	0	0	0	0	0	0	0	0	0	0	0
gene_id_69131	0	1	0	0	1	0	0	0	1	0	0	0	0	0	0	0	0	0	0	0	0	0	1	0	0	0	0	0	0	0	0	0	0	0	0	0	0	0	0	0	0	0	0	0	0	0	0	0	1
gene_id_78561	0	0	0	0	1	0	0	0	0	0	0	0	0	0	0	0	0	1	0	1	0	0	1	0	0	0	0	1	0	0	0	0	0	0	0	0	0	0	0	0	0	0	0	0	1	0	0	0	0
gene_id_3971	1	0	0	0	1	1	0	0	1	1	0	1	0	1	0	1	0	0	0	1	0	0	1	0	0	0	0	1	0	1	0	0	1	1	0	1	0	0	1	1	0	0	1	0	1	0	0	0	0
gene_id_21748	0	0	0	0	0	0	0	1	0	0	0	0	0	0	0	1	0	0	0	0	0	0	0	0	0	0	0	0	0	0	0	0	0	0	0	0	0	0	0	0	0	0	0	0	0	0	0	0	0
gene_id_227	0	0	0	1	0	1	1	0	0	1	0	0	0	1	0	0	1	1	0	0	1	0	0	0	0	0	0	0	0	0	0	0	0	0	0	0	0	0	0	0	0	0	0	0	0	0	0	0	0
gene_id_78565	0	0	0	0	0	0	0	0	1	0	0	0	0	0	0	0	0	0	0	0	0	0	0	0	1	0	1	0	0	0	0	0	1	0	0	0	0	1	0	1	0	0	0	0	1	0	0	0	0
gene_id_78564	0	1	1	0	0	0	0	1	1	0	0	0	0	0	0	0	0	1	1	1	0	0	0	0	0	0	1	0	0	1	0	0	0	0	0	0	0	1	0	0	0	0	0	0	1	0	0	1	0
gene_id_78567	1	1	1	0	1	1	0	1	1	1	0	1	1	1	1	1	1	1	1	1	1	1	1	0	0	0	1	1	1	0	0	0	1	0	0	0	1	1	1	1	0	0	1	0	1	0	0	0	1
gene_id_6450	0	1	1	0	1	1	1	1	1	1	1	1	1	1	1	1	1	1	1	1	1	1	1	0	0	0	1	1	1	0	0	0	1	0	0	1	1	1	0	1	0	0	1	0	1	0	0	1	1
gene_id_39883	0	0	0	0	0	1	0	0	1	0	0	1	0	1	0	0	0	0	0	0	0	0	0	0	1	0	1	0	0	0	0	0	0	0	0	0	0	1	0	0	0	1	0	0	1	0	0	0	0
gene_id_6863	0	1	0	0	0	0	1	0	0	1	0	0	1	0	0	1	1	1	0	0	1	1	0	0	0	0	0	1	0	0	0	0	0	0	0	0	0	0	0	0	0	0	0	0	0	0	0	0	0
gene_id_39885	1	0	0	0	0	1	0	1	1	0	0	1	0	1	0	1	0	0	1	0	0	0	0	0	1	0	1	1	0	0	0	0	0	0	0	0	0	1	0	1	0	0	1	0	1	0	0	0	0
gene_id_40492	0	0	1	0	1	0	0	1	1	1	0	0	0	0	0	1	0	0	0	1	0	0	1	0	1	1	0	1	0	0	0	1	0	1	0	1	1	1	0	1	1	1	1	0	1	0	1	1	0
gene_id_39888	0	1	0	0	0	1	0	1	1	0	0	0	1	0	0	1	0	0	0	0	0	0	0	0	1	0	0	1	0	0	0	0	0	0	0	0	1	1	0	1	0	0	1	0	0	0	0	1	0
gene_id_40490	1	0	1	0	0	0	0	1	1	0	0	1	0	0	0	1	0	0	0	0	0	0	0	0	1	0	0	1	0	0	0	0	0	0	0	0	0	1	0	0	0	0	1	0	1	0	0	1	0
gene_id_81566	0	0	0	0	0	0	0	0	0	0	0	0	0	0	0	0	0	0	1	1	0	0	1	0	0	0	0	0	0	0	0	0	0	1	0	0	0	0	0	0	0	0	0	0	0	0	0	0	0
gene_id_8433	1	1	1	0	1	0	1	1	1	1	1	1	1	0	1	1	1	1	1	1	1	1	1	0	0	1	1	1	1	1	1	0	1	1	0	1	1	1	1	1	1	1	1	0	1	0	0	1	1
gene_id_85696	1	0	1	0	1	0	0	1	1	0	0	1	0	0	0	1	0	1	0	1	1	0	1	0	1	0	1	0	0	0	0	0	1	0	0	0	1	1	1	0	0	1	0	0	0	0	0	0	0
gene_id_23758	0	1	0	0	0	0	0	0	0	0	0	0	1	0	0	0	1	1	0	0	1	1	0	0	0	0	0	0	1	0	0	0	0	0	0	0	0	0	0	0	0	0	0	0	0	0	0	0	1
gene_id_29636	1	1	1	0	1	1	0	1	1	0	1	1	1	1	0	1	1	1	1	1	0	0	1	0	0	1	1	1	1	0	1	0	1	0	0	0	1	1	1	1	0	0	1	0	1	0	0	0	1
gene_id_67156	1	1	1	0	1	1	1	1	1	0	0	1	1	1	0	1	1	1	0	1	1	1	1	0	1	0	1	1	0	0	0	0	1	0	0	0	1	1	1	1	0	0	1	0	0	0	0	1	0
gene_id_19153	0	1	1	0	1	1	0	0	1	0	1	0	1	1	1	0	0	0	1	1	1	0	1	0	1	1	1	1	0	0	1	0	1	1	0	1	1	0	1	1	0	0	1	0	1	0	1	0	1
gene_id_68914	0	0	0	0	0	0	0	0	0	0	0	0	0	0	0	0	0	0	0	0	0	0	0	0	0	0	0	0	0	0	0	0	0	0	0	0	0	0	0	0	1	0	0	0	0	0	0	0	0
gene_id_13079	1	1	0	0	0	0	0	0	1	0	0	1	1	0	0	0	0	0	1	0	0	0	0	0	1	1	1	0	0	0	1	0	1	1	0	1	1	0	0	1	0	0	1	0	1	0	1	1	0
gene_id_50318	1	1	1	0	1	1	1	1	1	1	1	1	1	1	0	1	1	1	1	1	1	1	1	0	0	0	1	1	1	1	1	0	1	0	0	1	1	1	1	1	1	0	1	0	1	0	0	1	1
gene_id_67487	0	0	0	0	0	1	0	0	1	0	0	0	0	0	0	1	0	0	0	0	0	0	0	0	0	0	0	1	0	0	0	0	1	0	0	0	0	0	0	1	1	0	0	0	1	0	0	0	0
gene_id_50310	1	1	1	0	1	1	1	1	1	1	1	1	1	1	1	1	1	1	1	1	1	1	1	1	1	1	1	1	1	1	1	0	1	1	0	1	1	1	1	1	1	1	1	0	1	0	1	1	1
gene_id_80743	0	0	0	0	0	0	0	0	0	0	0	1	0	0	0	0	0	0	0	0	0	0	0	0	0	0	0	1	1	0	0	0	0	0	0	0	0	0	0	0	0	0	0	0	1	0	0	0	0
gene_id_78786	0	0	1	0	0	1	0	0	1	0	0	0	0	1	0	1	0	1	1	0	0	1	0	0	0	0	1	1	0	1	1	0	1	0	0	1	1	1	0	1	0	0	1	0	1	0	0	0	1
gene_id_67489	0	0	0	0	1	0	0	0	0	0	0	0	0	0	0	0	0	0	1	0	0	0	0	0	0	1	1	0	0	0	1	0	1	0	0	1	1	0	1	0	1	0	0	0	1	0	0	0	0
gene_id_59194	1	0	1	0	1	1	0	1	1	0	0	1	0	1	0	1	0	0	1	0	0	0	1	0	0	0	1	1	0	1	0	0	1	0	0	0	1	1	0	1	0	1	0	0	1	0	0	1	0
gene_id_59197	0	0	0	0	0	1	0	0	1	0	0	0	0	1	0	0	0	0	0	0	0	0	0	0	0	0	0	0	0	0	0	0	0	0	0	0	1	0	0	0	0	0	0	0	0	0	0	0	0
gene_id_80745	0	0	1	0	0	1	0	0	0	0	0	0	0	0	0	0	0	0	0	0	0	0	0	0	0	0	1	0	0	0	0	0	0	0	0	0	0	0	0	0	0	0	0	0	1	0	0	0	0
gene_id_87215	0	1	1	0	1	1	0	0	0	0	0	1	1	1	0	1	0	1	0	1	0	1	1	0	0	0	1	1	1	0	0	0	1	0	0	0	1	1	0	0	0	0	0	0	1	0	0	0	1
gene_id_87214	1	1	1	0	1	1	0	1	1	1	0	1	1	1	0	1	1	1	0	1	1	1	1	0	0	0	1	1	1	0	0	0	1	0	0	1	1	0	1	1	0	0	0	0	1	0	0	0	1
gene_id_87212	0	0	0	0	1	0	0	0	1	0	0	0	0	0	0	0	0	0	0	1	0	0	1	0	0	0	0	0	0	0	0	0	0	0	0	0	0	0	0	0	0	0	0	0	0	0	0	0	1
gene_id_57884	0	0	0	0	1	0	0	0	0	0	0	0	0	0	0	0	0	0	0	1	0	0	1	0	0	0	1	0	0	1	1	0	0	0	0	1	0	1	0	0	0	0	1	0	1	0	0	1	0
gene_id_37101	1	1	1	0	1	0	1	1	0	0	0	1	1	0	0	1	1	1	1	0	1	1	1	0	0	1	1	1	0	0	0	0	1	1	0	1	0	0	0	1	0	0	1	0	1	0	0	1	1
gene_id_64821	0	0	0	0	0	0	0	0	0	0	0	0	0	0	0	0	0	0	0	0	0	0	0	0	0	0	0	0	0	0	0	0	0	0	0	0	0	0	1	0	0	0	0	0	0	0	0	0	0
gene_id_64820	0	0	0	0	0	0	0	0	0	0	0	0	0	0	0	0	0	0	0	0	0	0	0	0	0	0	0	0	0	0	0	0	0	0	0	0	0	0	1	0	0	0	0	0	0	0	0	0	0
gene_id_37104	1	1	1	1	1	1	1	1	1	1	1	1	1	1	1	1	1	1	1	1	1	1	1	0	1	1	1	1	1	1	1	0	1	1	0	1	1	1	1	1	0	1	1	0	1	0	0	1	1
gene_id_37105	0	1	0	0	0	1	1	1	1	1	1	0	1	0	1	1	1	1	0	0	1	1	0	0	0	0	0	0	1	0	0	0	1	0	0	0	0	0	0	0	0	0	1	0	1	0	0	0	1
gene_id_15293	0	0	0	0	0	0	0	1	0	0	0	1	0	0	0	0	1	1	0	0	0	0	0	0	0	0	0	0	0	0	0	0	0	0	0	0	0	0	0	0	0	0	0	0	0	0	0	0	1
gene_id_36518	0	1	0	0	0	0	1	1	1	1	0	1	1	0	1	1	1	1	0	0	1	1	0	0	0	0	0	0	1	0	0	0	0	0	0	0	0	0	0	0	0	0	1	0	0	0	0	0	1
gene_id_15291	0	1	0	0	0	0	0	0	0	0	1	0	1	0	0	0	0	0	0	0	0	1	0	0	0	0	0	0	1	0	0	0	0	0	0	0	0	0	0	0	0	0	0	0	0	0	0	0	1
gene_id_15296	0	1	1	0	0	1	1	1	1	1	1	0	1	1	1	0	1	1	0	0	1	1	0	0	0	0	1	0	1	0	0	0	1	0	0	0	0	1	0	1	0	0	1	0	1	0	0	0	1
gene_id_15298	0	1	0	0	0	0	0	0	0	0	1	0	1	0	0	0	0	0	0	0	0	0	0	0	0	0	0	0	0	0	0	0	0	0	0	0	0	0	0	0	0	0	0	0	1	0	0	0	0
gene_id_18072	0	1	0	1	1	1	1	1	1	1	1	0	1	1	1	1	1	1	1	1	1	1	1	0	1	1	1	1	1	0	0	0	1	1	0	0	1	0	1	1	0	0	1	0	1	0	0	0	1
gene_id_11609	1	0	0	0	0	0	0	0	0	0	0	1	0	0	0	0	0	0	0	0	0	0	0	0	0	0	0	0	0	0	0	0	0	0	0	0	0	0	0	1	0	0	0	0	0	0	0	0	0
gene_id_67739	1	1	1	1	1	0	1	1	1	1	1	1	1	0	1	1	1	1	1	1	1	1	1	0	1	0	1	1	1	1	1	1	1	0	1	1	1	1	1	1	1	1	1	0	1	0	0	1	1
gene_id_56314	0	0	0	0	0	0	0	1	1	1	0	0	0	0	0	0	0	0	0	0	0	0	1	0	0	1	1	0	0	0	0	0	0	0	0	1	0	1	0	0	0	0	0	0	1	0	0	0	0
gene_id_38084	0	1	0	0	1	0	0	0	0	0	0	1	1	0	0	0	1	1	1	1	0	0	1	1	1	1	1	0	0	0	0	0	0	0	0	1	0	0	0	1	0	0	0	0	1	0	0	1	0
gene_id_30770	1	1	1	0	1	0	0	1	1	0	0	1	0	0	1	0	0	1	1	1	0	0	1	0	1	1	1	1	0	0	0	0	1	1	0	1	1	1	1	1	0	0	1	0	1	0	1	0	0
gene_id_30771	1	0	1	0	1	1	0	1	1	0	0	1	0	1	0	0	0	0	1	1	0	0	1	0	0	0	1	1	1	0	0	0	0	0	0	1	1	1	0	1	0	0	1	0	1	0	0	0	0
gene_id_11602	1	1	0	0	1	0	0	0	1	0	0	1	1	0	0	0	0	0	1	1	0	0	1	0	1	0	1	0	0	1	1	0	0	0	0	1	1	0	1	1	0	1	1	0	1	0	0	1	0
gene_id_11605	1	1	1	1	1	1	1	1	1	1	1	1	1	1	1	1	1	1	1	1	1	1	1	0	1	1	1	1	1	1	1	1	1	1	0	1	1	1	1	1	1	1	1	0	1	0	1	1	1
gene_id_11604	1	1	1	0	1	1	1	1	1	1	1	1	1	1	1	1	1	1	1	1	1	1	1	0	1	0	1	1	1	1	1	0	1	0	0	1	1	1	1	1	0	1	1	0	1	0	0	1	1
gene_id_90136	1	0	1	0	1	1	0	0	0	0	1	1	0	1	0	0	0	0	1	1	1	0	1	0	0	0	0	0	0	1	1	0	0	0	0	1	1	0	0	0	1	1	1	0	1	0	0	0	0
gene_id_90137	1	1	1	0	0	1	1	1	1	0	1	1	1	1	0	1	1	1	1	1	1	0	1	0	1	0	1	0	1	1	1	0	1	0	0	1	1	1	1	1	1	1	1	0	1	0	0	1	1
gene_id_19479	0	1	1	0	1	1	1	1	0	1	1	0	1	1	1	1	1	1	1	1	1	1	1	0	0	0	0	1	1	0	1	0	1	0	0	0	0	0	0	0	1	1	1	0	0	0	0	1	1
gene_id_70778	1	1	0	0	1	1	1	1	1	1	1	1	1	1	1	1	1	1	1	1	1	1	0	0	0	0	1	1	1	1	1	0	1	1	0	1	1	1	1	1	1	1	1	0	1	0	1	1	1
gene_id_22159	0	1	1	0	0	0	0	1	0	0	0	1	1	0	0	1	0	1	0	0	0	1	0	0	0	0	1	1	0	0	0	0	0	0	0	0	0	0	0	0	0	0	0	0	0	0	0	0	1
gene_id_19472	0	0	0	1	0	0	0	0	0	0	1	0	0	0	1	0	1	0	0	0	1	1	0	0	0	0	0	0	1	0	0	0	0	0	0	0	0	1	0	1	1	0	0	0	0	0	0	0	1
gene_id_14214	0	1	1	0	0	0	1	0	1	0	0	0	1	0	1	0	1	1	0	0	0	1	0	0	0	0	0	0	1	0	0	0	0	0	0	1	0	0	1	1	0	0	0	0	0	0	0	0	1
gene_id_14217	0	1	0	0	0	0	0	0	0	0	0	0	1	0	0	0	0	0	0	0	0	0	0	0	0	0	0	0	0	0	0	0	0	0	0	0	0	0	0	0	0	0	0	0	0	0	0	0	1
gene_id_70214	0	0	0	0	0	1	0	0	0	0	0	0	0	1	0	0	0	0	1	0	0	0	0	0	0	0	0	0	0	0	0	0	0	0	0	1	0	1	0	0	0	1	0	0	0	0	0	0	0
gene_id_87229	0	1	0	0	1	0	0	0	0	0	0	0	0	0	0	0	1	0	0	1	0	0	1	0	0	0	0	0	0	0	0	0	1	0	0	0	0	0	0	0	0	0	0	0	0	0	0	1	1
gene_id_75905	0	0	0	0	0	0	0	0	1	0	0	0	0	0	0	0	0	0	0	0	0	0	0	0	0	0	0	0	0	0	0	0	0	0	0	0	0	0	0	0	0	0	0	0	0	0	0	1	0
gene_id_3839	1	1	0	0	1	0	0	1	1	0	0	1	0	0	0	1	1	0	0	1	0	1	1	0	0	0	1	0	1	0	0	0	0	0	0	0	1	0	0	1	0	0	0	0	1	0	0	1	1
gene_id_46534	0	0	0	0	0	0	0	0	0	0	0	0	0	0	0	0	0	0	0	0	0	0	1	0	0	0	0	0	1	0	0	0	0	0	0	0	0	0	0	0	0	0	0	0	0	0	0	0	0
gene_id_46531	1	1	1	0	1	1	1	1	1	1	1	1	1	1	1	1	1	1	0	1	1	1	1	0	1	1	1	1	1	1	0	0	1	1	0	1	1	1	1	1	1	1	1	0	0	0	1	0	1
gene_id_15039	0	1	0	0	1	0	0	0	1	1	0	0	1	0	0	0	0	0	0	1	0	1	1	0	0	0	1	0	1	0	0	0	0	0	0	0	1	0	1	1	0	0	0	0	1	0	0	0	0
gene_id_3786	0	1	1	0	1	1	0	1	1	0	0	0	1	1	0	1	1	1	1	0	1	1	1	1	1	1	1	1	1	1	0	0	0	1	0	1	1	0	1	1	0	0	1	0	1	0	0	0	1
gene_id_30594	0	0	1	0	1	1	0	0	1	0	0	0	0	1	0	0	0	0	1	1	0	0	1	0	0	0	0	0	0	1	0	0	1	0	0	1	0	0	0	1	0	0	1	0	0	0	0	0	0
gene_id_10514	1	1	1	0	1	1	1	1	1	1	1	1	1	1	1	1	1	1	1	1	1	1	1	0	1	0	1	1	1	1	1	0	1	1	0	1	1	1	1	1	0	0	1	0	1	0	1	1	1
gene_id_3785	0	0	0	0	0	1	0	0	1	0	0	0	0	1	0	0	0	0	0	0	0	0	0	0	0	1	1	1	0	0	0	0	0	0	0	0	1	0	0	1	0	0	1	0	1	0	0	0	0
gene_id_15032	0	1	0	0	0	0	0	0	0	0	0	0	1	0	0	0	0	0	0	0	0	0	0	0	0	0	0	0	1	0	0	0	0	0	0	0	0	0	1	0	0	0	0	0	1	0	0	0	0
gene_id_15033	0	1	0	0	0	0	0	0	0	0	0	0	1	0	0	0	0	0	0	0	0	0	0	0	0	0	0	0	0	0	0	0	0	0	0	0	1	0	1	1	0	0	0	0	1	0	0	0	0
gene_id_45710	1	1	0	0	0	1	1	1	1	1	1	1	1	1	1	1	1	1	1	0	1	1	0	0	1	1	1	1	1	1	0	1	1	0	0	1	0	1	1	0	0	1	1	0	1	0	0	1	1
gene_id_32689	0	1	0	0	0	1	1	1	1	1	0	0	1	1	1	1	1	1	0	0	1	1	0	0	0	0	0	0	0	0	0	0	0	0	0	0	0	0	0	0	0	0	0	0	0	0	0	0	1
gene_id_51069	0	0	1	0	1	0	0	0	1	0	0	1	0	0	0	0	0	0	1	1	0	0	1	0	1	0	1	0	0	0	1	0	0	0	0	0	1	1	1	1	0	0	1	0	1	0	0	0	0
gene_id_23348	0	1	1	0	0	0	1	0	0	1	0	0	1	0	0	1	1	1	0	0	0	1	0	0	0	0	1	0	0	0	1	0	1	0	0	0	0	1	0	0	0	0	1	0	1	0	0	1	0
gene_id_69883	1	1	1	1	1	1	1	1	1	1	1	1	1	1	1	1	1	1	1	1	1	1	1	0	1	1	1	1	1	1	1	0	1	1	0	1	1	1	1	1	0	0	1	0	1	0	1	0	1
gene_id_69884	1	1	1	0	1	1	1	1	1	1	1	1	1	1	0	1	1	1	1	1	1	1	1	0	1	1	1	1	1	1	1	0	1	1	0	1	1	1	1	1	1	1	1	0	1	0	1	1	1
gene_id_87335	1	1	1	0	1	1	0	0	1	0	0	1	0	1	0	0	0	0	1	1	0	0	1	0	0	0	1	1	0	1	0	0	1	0	0	0	1	1	1	1	0	0	0	0	1	0	0	1	0
gene_id_74274	0	0	0	0	0	0	0	0	0	0	0	0	0	0	0	0	0	0	0	0	0	0	0	0	0	0	0	0	0	0	0	0	0	0	0	0	0	0	0	0	0	1	1	0	0	0	0	0	0
gene_id_51061	1	1	0	0	0	1	0	0	1	0	0	0	1	0	0	0	1	1	0	0	0	1	0	0	0	0	0	1	0	0	0	0	1	0	0	0	1	1	0	0	0	0	1	0	1	0	0	0	1
gene_id_23340	0	1	1	0	0	1	1	1	1	1	1	1	1	1	1	1	1	1	1	0	1	1	0	0	0	0	1	1	1	0	0	0	1	0	0	0	1	0	1	0	0	0	1	0	0	0	0	1	1
gene_id_23343	0	1	1	0	0	1	1	1	1	1	1	0	1	1	1	1	1	1	0	0	1	1	0	0	0	0	0	0	1	0	0	0	1	0	0	1	0	0	0	0	1	0	1	0	0	0	0	0	1
gene_id_51062	0	0	1	0	1	1	0	0	1	0	0	0	0	1	0	0	0	0	0	1	0	0	1	0	0	0	0	1	0	0	1	0	0	0	0	0	1	0	0	0	0	0	0	0	1	0	0	1	0
gene_id_23345	1	1	1	0	1	1	1	1	1	1	1	1	1	1	1	1	1	1	1	1	1	1	1	0	1	0	1	1	1	0	0	0	1	0	0	1	1	1	1	1	0	0	1	0	1	0	0	1	1
gene_id_51067	1	1	1	0	1	1	0	0	1	0	1	1	1	1	1	1	1	1	0	0	1	1	1	0	1	0	1	1	1	0	1	0	0	0	0	1	1	1	0	0	1	1	1	0	1	0	0	1	1
gene_id_78021	0	0	0	0	0	0	0	0	0	0	0	0	0	0	0	0	0	0	0	0	0	0	0	0	0	0	0	0	0	0	0	0	0	0	0	0	0	1	0	1	0	0	0	0	1	0	0	0	0
gene_id_74276	0	0	0	0	0	0	0	0	0	0	0	0	0	0	0	0	0	0	0	0	0	0	0	0	0	0	0	0	0	0	0	0	0	0	0	0	0	0	0	0	0	1	1	0	0	0	0	0	0
gene_id_59739	0	0	1	0	1	1	0	0	1	0	0	0	0	1	0	1	0	0	1	1	0	0	1	0	1	0	1	1	1	1	0	0	1	0	0	1	1	1	1	1	0	1	1	0	1	0	0	1	0
gene_id_59735	1	1	1	0	1	1	0	1	1	0	0	1	0	1	0	1	1	1	0	1	1	1	1	0	1	0	1	1	0	0	0	0	1	0	0	0	1	0	0	1	0	0	1	0	1	0	0	0	0
gene_id_84937	1	1	1	0	1	1	1	1	1	0	1	1	0	0	0	1	1	1	0	0	1	1	0	0	0	0	1	1	1	0	0	1	1	0	0	0	1	1	0	1	1	0	1	0	0	0	0	0	1
gene_id_22128	1	0	1	0	1	1	0	1	1	0	0	1	0	1	0	1	1	0	1	1	0	0	1	0	1	0	1	0	1	0	0	0	1	0	0	1	1	1	0	1	0	0	1	0	1	0	0	0	0
gene_id_59733	0	1	1	1	0	0	1	1	0	1	1	0	1	0	1	1	1	1	0	0	1	1	0	0	1	0	1	1	1	0	0	0	1	0	0	1	1	1	0	1	0	1	1	0	1	0	0	0	1
gene_id_16933	0	0	0	0	0	1	1	0	1	1	1	0	0	1	0	0	1	0	0	0	1	0	0	0	1	0	1	0	0	1	0	0	0	0	0	1	0	1	1	0	0	0	1	0	1	0	0	0	0
gene_id_69056	0	1	1	0	0	0	0	0	0	0	0	0	0	0	0	0	1	1	0	0	0	1	0	0	0	0	0	0	0	0	0	0	0	0	0	0	0	0	0	0	0	0	0	0	0	0	0	0	1
gene_id_78477	1	0	1	0	0	1	0	0	1	0	0	1	0	1	0	0	0	0	0	0	0	0	0	0	1	0	1	0	1	0	0	0	1	0	0	0	1	1	1	0	0	0	0	0	1	0	0	0	0
gene_id_31797	0	1	0	1	0	1	1	1	0	1	1	0	1	1	1	1	1	1	0	0	1	1	0	0	0	0	0	0	1	0	0	0	0	0	0	0	0	0	0	0	0	0	1	0	0	0	0	0	1
gene_id_66283	0	0	1	0	0	0	0	0	0	0	0	0	0	0	0	0	0	1	0	0	0	0	0	0	0	0	0	0	0	0	0	0	1	0	0	0	0	0	0	1	0	0	0	0	1	0	0	1	1
gene_id_31790	1	1	1	1	1	1	1	1	1	1	1	1	1	1	1	1	1	1	1	1	1	1	1	0	1	1	1	1	1	1	0	0	1	1	0	1	1	1	1	1	0	0	1	1	1	1	1	1	1
gene_id_31793	1	1	1	0	1	1	1	1	1	1	1	1	1	1	1	1	1	1	1	1	1	1	1	0	1	0	1	1	1	1	0	1	1	0	0	1	1	1	1	1	0	1	1	0	1	0	0	1	1
gene_id_92289	0	1	1	0	1	1	1	1	1	1	1	0	1	1	0	1	1	1	1	1	1	1	1	0	0	0	1	1	1	1	0	0	0	0	0	1	1	1	1	1	0	0	1	0	1	0	0	1	1
gene_id_6664	0	1	0	0	1	0	1	1	1	1	1	0	1	0	1	1	1	1	1	0	1	1	1	0	1	1	1	1	0	0	1	0	0	1	0	1	0	1	1	1	1	0	1	0	1	0	1	1	1
gene_id_3169	1	1	1	0	1	1	0	0	1	0	0	1	0	0	0	1	1	1	0	1	1	1	1	0	0	0	0	0	1	0	0	0	0	0	0	0	0	0	0	0	0	0	0	0	0	0	0	0	1
gene_id_65090	0	0	1	0	0	0	0	0	0	0	0	0	0	0	0	0	0	0	0	0	0	0	0	0	1	0	1	1	0	0	0	0	0	0	0	0	0	1	0	1	0	0	1	0	0	0	0	0	0
gene_id_69081	1	1	1	0	1	1	1	1	1	1	1	1	1	1	1	1	1	1	1	1	1	1	1	0	1	1	1	1	1	1	1	1	1	1	0	1	1	1	1	1	1	1	1	0	1	0	1	1	1
gene_id_69082	1	1	1	0	0	0	1	1	1	1	0	1	1	0	0	0	1	1	1	0	1	1	0	0	0	0	1	1	1	0	0	0	1	0	0	1	1	1	1	1	0	0	1	0	1	0	0	1	1
gene_id_3166	0	1	1	0	0	0	0	0	1	0	0	0	1	0	0	0	0	0	0	0	0	1	0	0	0	0	1	0	0	0	0	0	0	0	0	0	1	0	0	0	0	0	0	0	1	0	0	0	1
gene_id_92286	0	1	1	0	0	0	1	0	1	1	0	0	1	0	0	0	1	1	0	0	1	1	0	0	0	0	0	0	1	0	0	0	0	0	0	0	0	0	0	0	0	0	0	0	1	0	0	0	1
gene_id_69087	0	0	0	0	0	0	0	0	0	0	0	1	0	0	0	0	0	0	0	0	0	0	0	0	0	0	0	1	0	0	0	0	1	0	0	0	0	0	0	0	0	0	1	0	0	0	0	0	0
gene_id_34455	1	1	1	0	1	1	1	1	1	1	0	1	1	1	1	1	1	1	1	1	1	1	1	0	0	0	1	1	1	0	1	0	1	0	0	0	1	1	1	1	1	0	1	0	1	0	0	1	1
gene_id_61257	1	1	1	0	1	1	1	1	1	1	1	1	1	1	1	1	1	1	1	1	1	1	1	0	1	0	1	1	1	1	0	0	1	0	0	1	1	1	1	1	0	1	1	0	1	0	0	1	1
gene_id_33336	1	1	1	0	1	1	1	1	1	1	1	1	1	1	1	1	1	1	1	1	1	1	1	0	1	0	1	1	1	1	0	0	1	0	0	1	1	1	1	1	1	1	1	0	1	0	0	1	1
gene_id_34451	0	0	0	0	0	0	0	0	0	0	0	0	0	0	0	0	0	1	0	0	0	0	0	0	0	0	0	0	0	0	0	0	0	0	0	0	0	0	0	0	0	0	0	0	0	0	0	0	0
gene_id_79383	0	1	1	1	1	1	1	0	1	1	1	0	1	1	1	1	1	1	1	1	1	0	1	0	1	0	1	1	0	1	0	1	1	0	0	1	1	1	1	1	1	1	1	0	1	0	0	1	1
gene_id_12565	1	1	1	0	1	1	1	1	1	1	0	1	1	1	1	1	1	1	1	1	1	1	1	0	1	0	1	1	1	1	1	0	1	0	0	1	1	1	1	1	0	0	1	0	1	0	0	1	1
gene_id_33338	1	1	1	1	1	1	1	1	1	1	1	1	1	1	1	1	1	1	1	1	1	1	1	0	1	0	1	1	1	1	1	1	1	0	1	1	1	1	0	1	0	1	1	0	1	0	0	0	1
gene_id_79388	1	0	0	0	0	0	0	0	0	0	0	1	0	0	0	0	0	0	0	0	0	0	0	0	0	0	0	0	0	0	0	0	0	0	0	0	0	0	0	1	0	0	1	0	0	0	0	0	0
gene_id_21611	0	1	0	0	0	1	1	1	1	1	1	0	1	1	1	1	1	1	0	0	1	1	0	0	0	0	0	1	1	0	0	0	0	0	0	0	1	0	0	0	0	0	1	0	0	0	0	0	1
gene_id_21610	0	1	1	0	0	0	0	0	1	0	0	0	0	0	0	1	0	0	0	0	0	0	0	0	0	0	1	0	0	0	0	0	0	0	0	0	0	0	0	0	0	0	0	0	1	0	0	1	0
gene_id_21612	0	1	1	0	1	1	0	1	1	0	0	1	1	1	0	1	1	1	0	0	1	1	1	0	0	0	1	1	0	0	0	0	0	0	0	0	0	0	0	0	0	0	0	0	1	0	0	0	1
gene_id_2785	0	0	0	0	0	1	0	0	1	0	0	0	0	1	0	0	0	0	0	0	0	0	0	0	0	0	0	0	0	0	0	0	0	0	0	0	0	0	0	0	0	0	0	0	0	0	0	0	0
gene_id_4428	0	0	1	0	0	1	0	1	1	0	0	0	0	1	0	1	0	0	1	0	1	0	0	0	0	0	0	1	0	1	0	0	0	0	0	1	1	0	0	0	0	0	0	0	0	0	0	0	0
gene_id_21617	1	0	1	0	1	1	1	1	1	1	0	1	0	0	0	1	1	1	0	1	0	1	1	0	0	0	1	1	1	0	0	0	0	0	0	1	0	1	0	1	0	0	1	0	0	0	0	0	1
gene_id_21616	1	1	1	0	1	1	0	1	1	1	0	1	1	1	0	1	1	1	0	1	1	1	1	0	0	0	1	0	1	0	0	0	1	0	0	0	1	1	1	0	0	0	1	0	1	0	0	0	1
gene_id_19296	1	0	0	0	0	1	0	1	0	0	0	1	0	1	1	0	0	0	1	0	0	0	0	0	0	0	0	0	0	0	0	0	1	0	0	1	1	0	1	1	0	0	0	0	0	0	0	0	0
gene_id_19294	1	0	0	0	0	1	0	1	0	0	0	1	0	1	1	0	0	0	1	0	0	0	0	0	0	0	0	0	0	0	0	0	1	0	0	0	1	0	1	1	0	0	0	0	0	0	0	0	0
gene_id_19295	1	0	0	0	0	1	0	1	0	0	0	1	0	1	1	0	0	0	1	0	0	0	0	0	0	0	0	0	0	0	0	0	1	0	0	1	1	0	1	1	0	0	0	0	0	1	0	0	0
gene_id_6850	0	1	0	0	0	1	0	0	1	1	1	0	1	0	0	1	1	1	0	0	1	1	0	0	0	0	0	0	1	0	0	0	0	0	0	0	0	0	0	0	0	0	1	0	0	0	0	0	1
gene_id_4426	0	0	0	0	1	1	0	1	1	0	1	0	0	1	0	1	0	0	0	1	0	0	1	0	1	1	1	1	0	1	1	0	0	0	0	1	0	1	0	1	0	0	1	0	1	0	0	1	1
gene_id_31429	0	0	1	1	1	1	1	0	0	1	0	0	0	1	0	1	1	1	1	1	1	1	1	0	1	0	1	1	1	0	1	0	0	1	1	1	1	1	1	1	0	1	1	0	1	0	0	1	0
gene_id_66468	1	1	1	0	1	0	0	1	1	1	0	1	1	0	0	1	1	1	1	1	1	1	1	0	1	0	1	1	1	0	0	0	1	1	0	0	1	0	0	1	0	0	0	0	1	0	0	0	1
gene_id_91881	0	1	0	0	0	0	1	1	1	1	1	0	1	0	1	1	1	1	0	0	1	1	0	0	0	0	1	0	1	0	1	0	1	0	0	0	1	0	1	1	0	0	1	0	1	0	0	0	1
gene_id_75497	0	0	0	1	0	0	0	0	0	0	0	0	0	0	0	0	0	0	0	0	0	0	0	0	0	0	0	0	0	0	0	0	0	0	0	0	0	0	0	1	1	1	1	0	1	0	0	0	0
gene_id_66463	0	1	1	0	1	1	1	1	1	1	1	0	1	1	1	1	1	1	1	1	1	1	1	0	1	0	1	1	1	1	0	0	1	0	0	1	1	1	1	1	0	0	1	0	1	0	0	1	1
gene_id_31422	0	0	0	0	1	0	0	0	0	0	0	0	0	0	0	0	0	0	0	1	0	0	1	0	0	0	1	0	0	0	1	0	0	0	0	0	1	0	0	0	0	0	1	0	1	0	0	1	0
gene_id_91661	1	0	1	1	0	1	1	0	0	1	1	1	0	1	1	0	1	1	0	0	1	1	0	0	1	1	1	0	1	0	0	0	1	1	0	0	1	1	1	1	1	0	1	0	1	0	1	0	1
gene_id_31420	0	0	0	0	1	0	0	0	0	0	0	0	0	0	0	0	0	0	1	1	0	0	1	0	0	0	1	0	0	1	1	0	1	0	0	0	1	0	0	1	0	0	1	0	1	0	1	1	0
gene_id_63107	0	0	0	0	1	0	0	0	1	0	0	0	0	0	0	0	0	0	0	1	0	0	1	0	0	0	1	0	0	0	0	0	0	0	0	0	0	0	1	0	0	0	0	0	0	0	0	0	0
gene_id_17527	0	0	0	0	0	1	0	0	0	0	0	0	0	1	0	0	0	0	1	0	0	0	0	0	0	0	0	0	0	0	0	0	0	0	0	0	0	0	0	0	0	0	0	0	0	0	0	0	0
gene_id_91665	1	1	1	0	1	1	1	1	1	1	1	1	1	1	1	1	1	1	1	1	1	1	1	0	1	1	1	1	1	1	1	0	1	0	0	1	1	1	1	1	1	1	1	0	1	0	1	1	1
gene_id_31424	0	0	0	0	1	0	0	0	0	0	0	0	0	0	0	0	0	0	0	1	0	0	1	0	0	0	1	0	0	0	0	0	0	0	0	0	0	0	0	0	0	0	0	0	1	0	0	1	0
gene_id_69264	0	1	1	0	1	0	0	1	1	0	1	1	1	0	0	1	0	1	1	1	0	0	1	0	1	1	1	1	1	1	1	0	1	1	0	1	1	1	1	1	0	0	1	0	1	0	1	1	1
gene_id_62506	0	0	0	0	0	0	0	0	0	0	0	1	0	0	0	0	0	0	0	0	0	0	0	0	1	0	1	1	0	0	0	0	1	0	0	0	0	1	1	1	1	0	0	0	1	0	0	0	0
gene_id_69267	0	0	0	0	0	0	0	0	0	0	0	0	0	0	0	0	0	0	0	0	0	0	0	0	0	0	0	0	1	0	0	0	0	0	0	0	0	0	0	0	0	0	0	0	0	0	0	0	0
gene_id_62500	0	1	1	0	1	1	1	1	1	1	0	0	1	1	1	1	1	1	1	1	1	1	0	0	1	1	1	1	0	1	1	0	1	1	0	1	1	1	1	1	0	1	1	0	1	0	1	1	1
gene_id_62501	0	1	0	0	0	0	0	0	0	0	0	0	1	0	0	0	0	0	1	0	0	0	0	0	0	1	0	0	0	0	1	0	0	1	0	0	0	1	0	1	0	0	1	0	1	0	0	0	0
gene_id_8526	0	1	0	0	0	1	1	1	0	1	0	0	1	1	0	1	1	1	0	0	1	1	0	0	0	0	0	0	1	0	0	0	1	0	0	0	0	0	0	0	0	0	1	0	1	0	1	0	1
gene_id_23965	1	1	1	1	1	1	1	1	1	1	1	1	0	1	1	1	1	1	0	0	0	1	1	0	0	0	0	0	0	0	0	0	1	0	0	0	0	1	0	0	0	0	1	0	1	0	0	0	1
gene_id_4422	0	1	1	0	1	1	1	1	1	1	1	0	1	1	1	1	1	1	1	1	1	1	1	0	0	0	1	1	1	0	1	0	1	0	0	1	1	1	1	1	0	0	1	0	1	0	0	1	1
gene_id_23966	0	0	0	0	0	0	1	1	0	1	0	0	0	0	0	1	1	1	0	0	0	1	0	0	0	0	0	0	0	0	0	0	0	0	0	0	0	0	0	0	0	0	1	0	0	0	0	0	0
gene_id_23961	1	1	1	0	1	1	1	1	1	1	1	1	1	1	1	1	1	1	1	1	1	1	1	0	1	1	1	1	1	0	1	0	1	1	0	1	1	1	1	1	0	1	1	0	1	0	1	1	1
gene_id_8833	1	0	1	0	0	1	1	0	0	0	1	1	0	0	1	0	1	1	1	0	1	1	0	0	0	0	1	0	1	0	0	0	0	0	0	0	0	1	0	0	0	0	1	0	1	0	0	1	0
gene_id_23963	1	1	0	0	0	0	1	1	1	1	1	1	1	0	1	1	1	1	1	0	1	1	0	0	1	0	0	0	1	0	0	0	1	0	0	0	1	1	0	1	0	0	1	0	1	0	0	0	1
gene_id_23962	1	1	1	0	1	1	1	1	1	1	0	1	1	1	0	1	1	1	1	1	1	1	1	0	1	0	1	1	1	0	0	0	1	0	0	1	1	1	0	1	0	1	1	0	1	0	0	1	1
gene_id_9737	1	1	1	0	1	1	1	0	1	1	1	1	0	1	1	0	1	1	0	1	0	0	1	0	0	0	1	0	1	0	1	0	1	0	0	0	1	0	0	0	0	0	0	0	1	0	0	0	1
gene_id_16218	0	1	1	0	1	1	1	1	1	1	1	0	1	1	1	0	1	1	1	1	1	1	1	0	1	0	1	1	1	0	1	0	1	0	0	1	1	1	1	1	1	0	1	0	1	0	0	1	1
gene_id_86080	0	1	1	0	1	0	0	0	1	0	0	0	1	0	0	0	0	0	1	1	0	0	1	0	0	0	1	0	0	0	0	0	0	0	0	1	1	0	1	1	0	0	0	0	1	0	1	1	0
gene_id_78970	0	0	0	0	0	0	0	0	0	0	0	0	0	0	0	0	0	0	0	0	0	0	0	0	0	0	0	0	0	0	0	0	0	0	0	0	0	0	0	0	0	0	0	0	0	0	0	0	0
gene_id_86305	1	0	1	0	1	1	0	0	1	0	0	1	0	1	0	1	0	0	0	1	0	0	1	0	1	0	1	1	0	1	1	0	1	0	0	1	0	1	0	1	0	1	1	0	1	0	0	1	0
gene_id_16212	0	1	1	0	1	1	1	1	1	1	0	0	1	1	1	1	1	1	1	1	1	1	1	0	1	1	1	1	1	1	1	0	1	1	0	1	1	1	1	1	1	0	1	0	1	0	1	1	1
gene_id_75491	0	0	1	0	1	0	1	1	1	1	1	0	0	0	0	1	1	1	1	1	1	1	1	0	0	1	0	0	0	1	0	0	1	1	1	1	0	0	0	1	0	1	1	0	1	0	1	1	1
gene_id_72519	0	0	0	0	0	0	0	0	0	0	0	0	0	0	0	0	0	0	0	0	1	0	0	0	0	0	0	0	0	1	0	0	0	0	0	0	0	0	1	0	0	0	1	0	0	0	0	0	0
gene_id_29088	0	0	0	0	1	0	0	0	0	0	0	0	0	0	0	1	1	0	0	1	0	0	1	0	0	0	0	0	0	0	0	0	0	0	0	0	0	0	0	1	0	0	0	0	1	0	0	0	1
gene_id_16214	1	1	1	0	1	1	0	1	1	0	0	1	1	1	1	1	0	1	1	1	1	1	1	0	1	0	1	1	1	1	1	0	1	0	0	1	1	1	1	1	1	1	1	0	1	0	0	1	1
gene_id_27519	0	0	0	0	0	0	0	1	0	0	0	0	0	0	0	0	0	0	1	0	0	0	0	0	0	1	1	0	0	0	0	0	0	0	0	0	0	0	0	0	0	0	0	0	1	0	1	0	0
gene_id_83468	0	1	0	0	1	1	1	1	0	1	1	0	1	1	1	1	1	1	1	1	1	1	1	0	1	1	1	1	1	0	1	0	1	1	0	1	1	1	1	1	0	0	1	0	1	0	1	1	1
gene_id_47620	0	1	1	0	1	1	1	1	0	1	1	0	1	1	1	1	1	1	1	0	1	1	1	0	1	0	0	1	1	0	1	0	1	0	0	0	1	1	1	1	0	1	1	0	1	0	0	1	1
gene_id_68136	0	0	0	1	1	0	1	0	0	0	1	0	0	0	0	0	1	1	0	1	1	0	1	0	1	0	1	0	0	1	0	0	0	0	0	0	0	1	0	0	1	0	1	0	1	0	0	0	0
gene_id_83463	1	1	1	0	0	0	0	1	0	1	0	1	1	0	1	1	1	0	1	1	1	1	0	0	1	1	1	1	1	1	1	0	1	0	0	1	1	1	1	1	1	1	1	0	1	0	0	1	0
gene_id_41092	0	0	0	0	0	0	0	0	0	0	0	0	0	0	0	0	0	0	1	0	0	0	0	0	1	0	0	0	0	0	0	0	0	0	0	1	1	0	0	0	0	0	1	0	0	0	0	0	0
gene_id_92104	0	0	0	0	0	0	1	1	0	0	1	0	0	0	0	1	1	0	0	0	0	1	0	0	0	0	1	0	0	0	0	0	0	0	0	0	1	0	0	0	0	0	0	0	0	0	0	0	0
gene_id_27517	1	0	1	0	0	0	1	1	0	1	0	1	0	0	0	0	1	0	1	1	0	1	1	0	1	0	1	1	0	1	1	0	1	1	0	0	1	0	0	1	0	0	1	0	1	0	1	1	1
gene_id_17290	0	0	1	0	0	1	0	0	1	0	1	0	0	1	0	0	0	0	1	0	0	1	0	0	1	0	1	0	0	0	0	0	0	0	0	1	0	0	1	1	0	0	1	0	1	0	0	0	0
gene_id_17291	0	0	0	0	0	1	0	0	1	0	1	0	0	1	0	0	0	0	1	0	0	1	0	0	0	0	1	0	0	0	0	0	0	0	0	1	0	1	0	1	0	0	0	0	0	0	0	0	0
gene_id_17292	0	0	0	0	0	1	0	0	1	0	1	0	0	1	0	0	0	0	1	0	0	1	0	0	0	0	1	0	0	0	0	0	0	0	0	1	0	1	1	1	0	0	0	0	0	0	0	0	0
gene_id_17294	0	0	0	0	1	1	0	0	1	0	1	0	0	1	0	0	0	0	1	1	0	0	1	0	0	0	1	0	0	1	0	0	0	0	0	0	0	1	1	1	0	0	1	0	1	0	0	0	0
gene_id_17295	0	1	0	0	1	1	0	1	1	0	0	0	1	1	0	0	0	0	1	1	0	0	1	0	1	1	1	0	0	1	1	0	1	1	0	1	1	1	1	1	0	0	1	0	1	0	0	1	0
gene_id_225	1	0	0	1	0	1	1	0	0	1	1	1	0	1	0	0	1	1	0	0	1	0	0	0	0	0	0	0	0	0	0	0	0	0	0	0	0	1	0	0	0	0	0	0	1	0	0	0	0
gene_id_17299	0	1	0	1	0	1	1	1	1	0	1	1	1	1	1	1	1	0	1	0	0	0	0	0	1	0	1	1	1	1	1	1	1	0	0	1	1	1	1	1	0	1	1	0	1	0	0	0	0
gene_id_93225	0	0	0	1	0	0	1	0	0	0	1	0	0	0	0	0	1	0	0	0	1	0	0	0	0	0	0	0	0	0	0	0	0	0	0	0	0	0	0	0	0	0	0	0	1	0	0	0	0
gene_id_6239	0	0	0	0	0	0	0	0	0	1	0	0	0	0	0	0	0	0	0	0	0	0	0	0	0	0	0	0	0	0	0	0	0	0	0	0	0	0	0	0	0	0	0	0	0	0	0	0	0
gene_id_25573	0	1	0	0	0	0	0	1	0	0	0	0	1	0	0	1	1	1	0	0	0	0	0	0	0	0	0	0	0	0	0	0	0	0	0	0	0	0	0	0	0	0	0	0	0	0	0	0	1
gene_id_25574	1	1	1	0	0	0	1	0	1	1	1	1	1	0	0	0	1	0	0	0	1	1	0	0	0	0	0	1	1	0	0	0	1	0	0	0	0	0	0	0	0	0	0	0	1	0	0	1	1
gene_id_25575	1	0	1	0	1	0	0	0	1	0	1	0	1	0	0	0	1	1	0	0	0	1	0	0	1	0	0	1	1	0	0	0	0	0	0	0	0	0	1	1	0	0	1	0	0	0	0	0	1
gene_id_25577	0	1	0	0	0	0	0	0	0	0	0	0	1	0	0	0	0	0	0	0	1	0	0	0	1	0	0	1	0	0	0	0	1	0	0	0	0	0	1	0	0	0	1	0	0	0	0	0	0
gene_id_25578	0	1	0	0	0	1	0	0	0	0	0	0	0	0	0	0	1	1	0	0	0	1	0	0	0	0	0	0	0	0	0	0	1	0	0	0	0	0	0	0	0	0	0	0	0	0	0	0	1
gene_id_25579	0	1	0	0	1	0	1	1	0	1	1	0	1	0	0	1	1	1	0	1	1	1	1	0	1	0	1	0	0	0	0	0	1	0	0	0	0	0	0	0	0	0	1	0	0	0	0	0	1
gene_id_91987	0	0	0	0	0	0	1	0	0	1	0	0	0	0	0	0	1	0	1	0	0	0	1	0	0	0	1	1	0	0	0	0	0	0	0	0	1	0	0	0	0	0	0	0	1	0	0	0	0
gene_id_6806	0	1	0	0	0	1	0	0	0	0	0	0	0	0	0	1	0	0	0	0	0	0	0	0	0	0	0	0	0	0	0	0	0	0	0	0	0	0	0	0	0	0	0	0	0	0	0	0	0
gene_id_9731	1	0	0	0	0	0	0	1	0	0	1	1	0	0	0	1	0	0	0	0	1	0	0	0	0	0	0	0	0	0	0	0	0	0	0	0	0	0	0	0	0	0	1	0	0	0	0	0	1
gene_id_21260	0	1	1	0	1	0	0	1	1	0	0	0	1	1	0	0	1	1	0	0	1	1	1	0	0	0	1	0	0	0	0	0	0	0	0	0	0	0	0	1	0	0	0	0	0	0	0	0	0
gene_id_5644	1	1	1	0	1	0	1	1	1	1	1	1	1	1	1	1	1	1	1	1	1	1	1	1	1	1	1	1	1	1	1	1	1	1	0	1	1	1	1	1	1	0	1	0	1	0	0	1	1
gene_id_2733	0	0	0	0	0	1	0	0	1	0	0	0	0	0	0	0	0	0	0	0	0	0	0	0	0	0	0	0	0	0	0	0	0	0	0	1	1	0	0	0	0	0	1	0	0	0	0	0	0
gene_id_5641	0	1	1	0	0	1	1	1	0	1	1	0	1	1	1	1	1	1	1	0	1	1	0	0	0	0	1	1	1	0	1	0	1	0	0	1	1	1	1	1	1	0	1	0	1	0	0	0	1
gene_id_5311	0	0	1	0	1	1	0	1	1	0	1	1	0	1	0	0	0	1	1	1	0	0	1	0	1	1	1	1	0	1	1	0	1	1	0	1	1	1	0	1	0	0	1	0	1	0	1	1	0
gene_id_5642	0	1	1	1	0	1	1	1	1	1	1	0	1	1	1	1	1	1	1	0	1	1	0	0	1	0	0	1	1	1	1	0	1	0	0	0	1	1	0	1	1	0	1	0	1	0	0	1	1
gene_id_47723	0	0	0	0	0	0	0	0	0	0	1	0	0	0	0	0	0	1	0	0	0	1	0	0	0	0	0	0	1	0	0	0	0	0	0	0	0	0	0	0	0	0	0	0	1	0	0	0	0
gene_id_47726	1	0	1	1	1	1	1	1	1	0	1	1	0	1	1	1	1	1	1	1	1	1	1	1	1	0	1	1	1	1	0	0	1	0	0	1	1	1	1	1	1	1	1	0	1	0	0	1	1
gene_id_29286	1	0	0	0	1	1	0	0	0	0	0	1	0	0	0	0	1	0	1	1	0	0	1	0	1	0	1	0	0	0	0	0	1	1	0	1	1	0	1	1	0	0	1	0	1	0	1	1	0
gene_id_29285	0	1	1	0	1	1	1	1	0	1	1	0	1	1	1	1	1	0	1	1	1	1	1	1	1	0	1	0	0	1	0	0	1	0	0	1	1	0	1	1	0	1	1	0	1	0	1	0	1
gene_id_52082	0	0	0	0	0	0	0	0	1	0	0	0	0	0	0	0	0	0	0	0	0	0	0	0	0	0	1	0	0	0	1	0	1	0	0	1	1	1	0	0	0	0	1	0	1	0	0	1	0
gene_id_5504	1	0	1	0	1	1	0	0	1	1	0	1	0	1	0	1	0	0	1	0	1	0	1	0	0	1	1	1	0	0	0	0	1	0	0	0	1	0	0	1	0	0	1	0	1	0	1	0	0
gene_id_90182	0	0	0	0	0	1	0	1	0	0	0	0	0	1	0	1	0	0	0	0	0	0	0	0	0	0	0	0	0	0	0	1	1	0	0	0	0	1	0	0	1	1	1	0	1	0	0	0	0
gene_id_89594	1	0	0	0	0	1	0	0	0	0	0	1	0	1	1	0	0	0	1	0	0	0	0	0	0	0	0	0	1	0	0	0	0	0	0	0	0	0	0	0	0	0	1	0	0	0	0	0	1
gene_id_75656	0	1	0	0	0	0	0	1	0	0	0	0	1	0	0	0	0	0	1	0	0	0	0	0	1	1	1	0	0	0	1	0	0	1	0	0	1	0	1	1	0	0	1	0	1	0	1	1	0
gene_id_2225	0	1	0	0	0	1	0	1	0	1	0	0	0	0	0	1	0	1	0	0	0	1	0	0	0	0	0	0	0	0	0	0	0	0	0	0	0	0	0	0	0	0	0	0	0	0	0	0	1
gene_id_75650	0	1	0	0	1	0	0	1	1	0	0	0	1	0	0	0	0	0	1	0	0	0	1	0	0	1	1	0	0	1	1	0	0	0	0	1	0	1	0	1	0	0	1	0	0	0	1	0	0
gene_id_75653	0	0	0	0	0	0	0	0	0	0	0	0	0	0	0	0	0	0	0	0	0	0	0	0	1	0	0	0	0	0	0	0	0	0	0	0	0	0	0	1	0	0	1	0	0	0	1	0	0
gene_id_6231	0	0	0	0	0	0	0	0	0	1	0	0	0	0	0	0	0	0	0	0	0	0	0	0	0	0	0	0	0	0	0	0	0	0	0	0	0	0	0	0	0	0	0	0	0	0	0	0	0
gene_id_75381	1	0	1	0	0	1	0	0	1	0	0	0	0	1	0	1	0	0	0	0	0	0	0	0	0	0	1	1	0	1	1	0	1	0	0	1	0	1	0	1	0	0	0	0	1	0	0	1	0
gene_id_23507	0	0	0	0	0	1	1	0	0	0	1	0	0	0	1	0	1	0	0	0	0	1	0	0	0	0	0	0	0	0	0	0	0	0	0	0	0	0	0	0	0	0	0	0	0	0	0	0	0
gene_id_15040	0	1	0	0	1	0	0	0	0	0	0	0	1	0	0	0	0	0	0	1	0	0	1	0	0	0	0	0	0	0	0	0	0	0	0	0	0	0	1	0	0	0	0	0	0	0	0	0	0
gene_id_85453	0	0	0	0	1	1	0	0	0	0	0	0	0	0	0	0	0	0	0	1	0	0	1	0	0	0	0	0	0	0	0	0	0	0	0	1	0	0	0	0	0	0	0	0	0	0	0	0	0
gene_id_72057	0	1	0	0	0	0	0	0	0	0	0	0	0	0	0	0	0	0	0	0	0	1	0	0	0	0	0	0	0	0	0	0	0	0	0	0	0	0	0	0	0	0	1	0	0	0	0	0	0
gene_id_6232	0	0	0	0	0	0	0	0	0	1	0	0	0	0	0	0	0	0	0	0	0	0	0	0	0	0	0	0	0	0	0	0	0	0	0	0	0	0	0	0	0	0	0	0	0	0	0	0	0
gene_id_25485	0	1	0	0	0	0	0	0	0	0	0	0	1	0	0	0	0	0	0	0	0	0	0	0	0	0	0	1	0	0	0	0	1	0	0	0	1	0	1	0	0	0	0	0	0	0	0	0	0
gene_id_6235	0	0	0	0	0	0	0	0	0	1	0	0	0	0	0	0	0	0	0	0	0	0	0	0	0	0	0	0	0	0	0	0	0	0	0	0	0	0	0	0	0	0	0	0	0	0	0	0	0
gene_id_12484	1	1	1	0	0	1	1	1	1	1	0	1	1	1	0	1	1	1	1	0	1	1	0	0	0	0	1	0	1	0	1	0	1	0	0	1	1	1	1	1	0	0	1	0	1	0	0	1	1
gene_id_6234	0	0	0	0	0	0	0	0	0	1	0	0	0	0	0	0	0	0	0	0	0	0	0	0	0	0	0	0	0	0	0	0	0	0	0	0	0	0	0	0	0	0	0	0	0	0	0	0	0
gene_id_13197	1	1	1	0	1	1	1	1	1	1	1	1	1	1	1	1	1	1	1	1	1	1	1	0	1	0	1	1	1	1	1	0	1	0	0	1	1	1	1	1	1	1	1	0	1	0	0	1	1
gene_id_39801	0	0	1	0	0	0	0	0	1	0	0	0	0	0	0	1	0	0	0	0	0	0	0	0	1	0	1	1	0	0	0	0	0	0	0	0	1	0	0	1	1	0	1	0	0	0	0	0	0
gene_id_79006	1	0	1	0	0	1	0	0	1	0	0	1	0	0	0	0	0	0	0	0	0	0	0	0	0	0	1	0	0	0	0	0	1	0	0	1	0	1	0	1	0	0	1	0	1	0	0	0	0
gene_id_48441	0	0	0	0	0	0	0	0	0	0	0	1	0	0	0	0	0	0	0	0	0	0	0	0	0	0	0	0	0	1	0	0	0	0	0	0	0	0	0	0	0	0	0	0	0	0	0	0	0
gene_id_48440	0	1	0	0	0	0	1	0	1	1	0	0	1	0	0	0	1	1	0	0	1	1	0	0	0	0	0	1	1	0	0	0	0	0	0	1	0	0	0	0	0	0	0	0	0	0	0	0	0
gene_id_48443	1	0	1	0	1	1	0	1	1	0	0	1	0	1	0	0	0	1	0	0	0	1	1	0	0	0	0	0	1	1	0	0	1	0	0	0	0	1	1	1	0	0	0	0	1	0	0	1	0
gene_id_34384	0	1	0	0	0	1	1	0	0	0	1	0	1	1	1	0	1	1	0	0	1	1	0	0	0	0	0	0	0	0	0	0	0	0	0	0	0	0	0	0	0	0	1	0	0	0	0	0	1
gene_id_29935	0	0	0	0	1	0	0	0	0	0	0	0	0	0	0	0	0	0	0	1	0	1	1	0	0	0	0	0	0	0	0	0	0	0	0	0	0	0	0	0	0	0	0	0	0	0	0	0	0
gene_id_35470	0	1	0	0	0	1	0	0	1	1	0	1	1	0	0	1	1	1	0	0	1	1	0	0	0	0	0	1	0	0	0	0	1	0	0	0	0	0	0	0	0	0	0	0	0	0	0	0	1
gene_id_48990	1	1	1	0	1	1	1	1	1	1	1	1	1	1	0	1	1	1	1	1	1	1	1	0	1	1	1	1	1	1	1	1	1	1	0	1	1	1	1	1	0	0	1	0	1	0	1	1	1
gene_id_52882	1	1	1	0	1	1	1	1	1	1	1	1	1	1	1	1	1	1	1	1	1	1	1	0	1	0	1	0	1	1	1	0	1	0	0	0	1	1	1	1	1	0	1	0	1	0	0	1	1
gene_id_25481	0	1	0	0	0	1	0	1	1	0	0	0	1	0	0	1	1	1	1	0	0	0	0	0	0	0	1	1	1	0	0	0	0	0	0	0	0	1	0	1	0	0	1	0	1	0	0	0	1
gene_id_35412	0	1	0	0	0	1	1	0	1	1	1	0	1	1	1	0	1	1	1	0	1	1	0	0	0	0	0	0	0	0	0	0	0	0	0	0	0	1	0	0	0	0	1	0	0	0	0	0	1
gene_id_70988	0	1	0	1	0	1	0	1	0	1	1	0	1	0	1	1	1	1	0	0	1	1	0	0	1	0	1	0	0	0	0	0	0	0	0	0	0	1	0	1	0	1	1	0	1	0	0	0	1
gene_id_35410	0	1	0	1	1	1	1	1	1	1	1	0	1	1	1	1	1	1	1	1	0	1	1	0	1	0	1	1	0	1	0	0	0	1	0	1	1	1	1	1	0	0	1	0	1	0	1	0	1
gene_id_35411	0	1	0	0	0	1	1	1	0	1	1	0	1	1	0	1	1	0	0	0	1	1	0	0	1	0	0	0	1	0	0	0	0	0	0	1	1	0	0	0	0	0	1	0	0	0	0	0	1
gene_id_85767	0	0	0	0	1	0	0	0	0	0	0	1	0	0	0	1	0	0	0	1	0	0	1	0	0	0	0	0	0	0	0	0	0	0	0	0	0	0	0	0	0	0	0	0	0	0	0	0	0
gene_id_25482	0	1	0	0	0	1	0	0	0	0	0	0	0	1	0	1	1	0	0	0	0	1	1	0	0	0	0	0	1	0	0	0	0	0	0	0	0	0	0	0	0	0	0	0	0	0	0	0	1
gene_id_60615	1	1	1	0	1	1	0	1	1	0	0	1	1	1	0	1	0	0	1	1	0	0	1	0	1	1	1	1	0	1	1	0	0	1	1	1	0	1	1	1	0	1	1	0	1	0	0	1	0
gene_id_75031	0	1	1	0	0	0	0	1	0	1	0	0	0	0	0	1	1	1	0	0	0	1	0	0	1	0	1	1	0	0	1	0	0	0	0	1	1	0	0	1	0	0	1	0	1	0	0	0	1
gene_id_71671	0	0	0	0	0	0	0	0	0	0	0	0	0	0	0	0	0	0	0	0	0	0	0	0	0	0	0	0	0	0	0	0	0	0	0	0	0	0	0	1	0	0	0	0	0	0	0	0	1
gene_id_37484	1	1	1	0	1	1	1	1	1	1	1	1	1	1	0	1	1	1	1	1	1	1	1	0	1	0	1	1	1	1	1	0	1	0	0	1	1	1	1	1	0	1	1	0	1	0	0	0	1
gene_id_37482	0	0	0	0	0	0	0	0	0	0	0	0	0	0	0	0	0	0	0	0	0	0	0	0	0	0	0	1	0	0	0	0	0	0	0	0	0	0	0	0	0	0	0	0	0	0	0	0	1
gene_id_37481	0	0	1	0	1	0	0	0	0	0	0	0	0	0	0	0	0	1	0	1	0	0	1	0	0	0	1	0	0	0	0	0	0	0	0	0	0	1	0	1	0	0	0	0	1	0	0	0	1
gene_id_37480	0	1	0	0	1	1	1	1	1	1	1	1	1	1	1	1	1	1	0	1	1	1	1	0	0	0	0	1	1	0	0	0	1	0	0	0	1	1	1	1	0	0	0	0	1	0	0	1	1
gene_id_31889	1	0	0	0	1	0	1	1	1	1	0	1	0	1	1	1	1	0	1	1	1	1	1	0	0	1	1	1	0	1	0	0	1	0	0	1	1	1	1	1	0	0	1	0	1	0	0	0	1
gene_id_86309	1	0	1	0	1	1	0	0	1	0	0	1	0	1	0	1	0	0	1	1	0	0	1	0	0	0	1	1	0	0	0	0	1	0	0	0	1	0	1	0	0	0	0	0	1	0	0	0	0
gene_id_26649	0	0	1	0	0	1	0	1	1	0	0	0	0	1	0	0	0	0	1	0	0	0	0	0	0	0	1	1	0	0	0	0	1	0	0	0	1	0	1	1	0	0	0	0	1	0	0	0	0
gene_id_53688	0	0	0	0	0	0	0	1	1	0	0	0	0	0	0	0	0	0	0	0	0	0	0	0	0	0	0	0	0	0	0	0	1	0	0	0	1	0	1	0	0	0	0	0	0	0	0	0	0
gene_id_88456	0	0	0	0	0	1	0	0	0	0	0	0	0	1	0	0	0	0	0	0	0	0	0	0	0	0	0	0	0	0	0	0	0	0	0	0	0	0	0	0	0	0	0	0	0	0	0	0	0
gene_id_28882	0	1	1	0	1	1	1	1	1	1	0	0	1	1	1	1	1	1	1	1	1	1	1	0	1	1	1	0	0	1	0	0	1	1	0	1	1	0	1	1	0	0	1	0	1	0	1	1	1
gene_id_53681	0	1	1	0	1	1	1	1	1	1	0	0	1	1	1	1	1	1	1	0	1	1	1	0	1	0	0	1	1	0	0	0	1	0	0	1	0	1	1	1	0	0	1	0	1	0	0	1	1
gene_id_89171	1	1	1	1	0	1	1	1	1	1	1	1	1	1	1	0	1	1	1	0	1	1	0	0	1	1	1	1	0	1	1	0	1	1	0	1	1	1	1	1	1	1	1	0	1	0	1	1	1
gene_id_82487	0	1	1	0	1	1	0	0	1	1	1	0	1	1	0	0	0	1	1	1	1	1	1	0	0	0	1	1	1	0	0	0	1	0	0	1	1	1	1	1	0	0	0	0	1	0	0	1	1
gene_id_31884	1	1	1	0	0	0	0	1	1	1	1	1	1	0	1	1	0	1	1	0	1	1	0	0	1	0	1	1	1	1	0	0	1	0	0	1	1	1	0	1	1	0	1	0	1	0	0	1	1
gene_id_28228	1	0	1	0	1	1	0	1	1	0	0	1	0	1	0	1	0	0	1	1	0	0	1	0	0	0	1	1	0	0	0	0	1	0	0	1	1	1	0	1	0	0	1	0	1	0	0	1	0
gene_id_85877	0	1	1	0	1	1	0	1	0	1	1	1	1	1	0	1	1	1	0	1	1	1	1	0	0	1	1	1	1	0	0	0	0	0	1	0	1	1	1	1	0	0	1	0	1	0	1	1	1
gene_id_85876	1	0	0	0	0	1	1	0	1	1	0	1	0	0	0	1	1	1	0	0	0	0	0	0	1	0	1	1	0	0	0	0	1	1	0	1	1	1	0	1	1	0	1	0	1	1	0	0	1
gene_id_85659	0	0	1	0	1	1	0	1	0	0	0	0	0	1	0	0	0	0	0	1	0	1	1	0	1	0	1	1	1	0	1	0	1	0	0	1	1	1	1	1	0	0	1	0	1	0	0	0	0
gene_id_85658	0	1	0	0	1	0	0	1	0	0	0	0	1	0	0	0	0	0	0	1	0	0	1	0	0	0	0	0	0	0	0	0	1	0	0	0	0	1	1	0	0	0	0	0	1	0	0	0	0
gene_id_85873	0	1	1	0	1	0	0	0	1	0	0	1	0	0	0	0	1	1	0	1	0	1	1	0	0	0	1	0	1	0	0	0	1	0	0	0	1	0	0	1	0	0	1	0	1	0	0	0	1
gene_id_88552	0	0	0	0	0	1	0	0	0	0	0	0	1	1	0	1	0	0	1	0	0	0	0	0	1	0	0	0	0	0	0	0	0	0	0	0	0	0	0	0	0	0	0	0	0	0	0	0	0
gene_id_88551	1	0	1	0	0	1	0	0	0	0	0	1	0	1	0	1	0	0	1	0	0	0	0	0	0	0	0	0	0	0	0	0	0	0	0	0	0	0	1	0	0	0	0	0	0	0	0	0	0
gene_id_85302	1	0	0	1	0	0	0	0	0	0	0	1	0	0	0	0	0	0	0	0	0	0	0	0	0	0	0	0	0	0	0	0	0	0	0	0	0	0	0	0	0	0	0	0	0	0	0	0	0
gene_id_35478	1	0	1	0	0	1	0	1	1	0	0	1	0	0	0	1	0	0	1	0	0	1	1	0	0	0	0	1	0	0	0	0	0	0	0	0	1	0	0	0	0	0	1	0	0	0	0	0	0
gene_id_85651	0	0	0	0	1	0	0	0	0	0	0	0	0	0	0	0	0	0	0	1	0	0	1	0	0	0	0	0	0	0	0	0	0	0	0	0	0	0	0	0	0	0	0	0	0	0	0	0	0
gene_id_85650	0	1	1	0	1	0	1	1	1	1	0	0	1	0	1	1	1	1	1	1	1	1	1	0	1	0	1	1	1	1	0	0	1	0	0	0	0	1	0	1	0	0	1	0	1	0	0	1	1
gene_id_85657	0	1	1	0	1	0	0	0	1	0	0	0	0	0	0	0	0	0	0	1	0	0	1	0	0	0	0	0	0	0	0	0	0	0	0	0	0	1	0	0	0	0	1	0	0	0	0	1	0
gene_id_85656	0	1	0	0	1	1	0	0	0	0	0	1	1	0	0	0	0	0	0	0	0	0	1	0	1	0	0	1	0	0	0	0	0	0	0	0	0	1	0	0	0	0	0	0	0	0	0	1	0
gene_id_88559	0	1	1	0	1	1	1	1	1	1	1	0	1	1	1	1	1	1	1	1	1	1	1	0	1	0	1	1	1	1	1	0	1	0	0	0	1	1	1	1	1	0	1	0	1	0	0	1	1
gene_id_85654	1	1	1	0	1	0	0	0	1	0	0	1	1	0	0	1	1	1	0	1	0	1	1	0	1	0	1	1	1	0	1	0	1	0	0	0	1	1	0	1	0	1	1	0	1	0	0	1	1
gene_id_29934	0	0	0	0	1	0	0	0	0	0	0	0	0	0	0	0	0	0	0	1	0	0	1	0	0	0	0	0	0	0	0	0	0	0	0	0	0	0	0	0	0	0	0	0	0	0	0	0	0
gene_id_24222	0	1	0	0	0	1	1	0	0	1	1	0	1	0	0	0	1	1	0	0	1	1	0	0	0	0	0	0	0	0	0	0	0	0	0	0	0	0	0	0	0	0	0	0	1	0	0	0	1
gene_id_23501	0	1	0	0	0	1	1	0	0	0	0	0	1	1	0	0	1	0	1	0	1	1	0	0	1	0	1	0	1	0	0	0	0	0	0	0	0	0	0	1	1	0	1	0	1	0	0	1	1
gene_id_24220	0	1	0	0	0	1	1	0	0	1	1	0	1	0	1	0	1	1	0	0	1	1	0	0	0	0	1	0	0	0	0	0	0	0	0	1	0	0	0	1	0	0	1	0	1	0	0	0	1
gene_id_29930	0	0	0	0	1	1	0	0	1	0	0	0	0	1	0	0	0	0	0	1	0	0	1	0	0	0	0	0	0	0	0	0	0	0	0	0	0	1	0	0	0	0	0	0	0	0	0	0	0
gene_id_30212	0	0	0	0	1	0	0	0	0	0	1	0	0	0	0	0	0	0	1	1	0	0	1	0	0	1	1	0	0	0	1	0	0	0	0	1	0	0	1	1	0	0	0	0	1	0	0	1	0
gene_id_24737	1	1	1	1	1	1	1	1	1	1	1	1	1	1	1	1	1	1	1	1	1	1	1	0	1	0	1	1	1	0	1	0	1	0	0	1	1	1	1	1	0	0	1	0	1	0	0	0	1
gene_id_23504	0	1	1	0	0	0	1	1	1	1	1	0	0	0	1	1	1	1	1	0	1	1	1	0	0	0	0	0	1	0	0	0	1	0	0	0	0	0	0	1	0	0	1	0	1	0	0	0	1
gene_id_24738	1	1	0	1	0	1	1	1	0	1	1	0	1	1	0	1	1	1	0	0	1	1	0	0	0	0	0	0	1	0	0	0	0	0	0	0	0	0	0	0	0	0	1	0	0	0	0	0	1
gene_id_23508	0	1	0	0	0	1	1	1	1	0	1	0	1	0	1	1	1	0	1	0	0	1	0	0	0	0	1	0	0	0	0	0	1	0	0	0	0	0	0	1	0	0	0	0	0	0	0	0	1
gene_id_29938	0	0	0	0	1	0	0	0	0	0	1	0	0	0	0	0	0	0	1	1	0	0	1	0	0	0	0	0	0	0	0	0	0	0	0	0	0	0	0	0	0	0	0	0	0	0	0	0	0
gene_id_29939	0	0	0	0	1	0	0	0	0	0	1	0	0	0	0	0	0	0	1	1	0	0	1	0	0	0	0	0	0	0	0	0	0	0	0	0	0	0	0	0	0	0	0	0	0	0	0	0	0
gene_id_30219	0	0	0	0	1	0	0	0	1	0	0	0	0	0	0	0	0	0	0	1	0	0	1	1	0	0	0	0	0	1	0	0	0	0	0	0	0	0	1	1	0	0	0	0	1	0	0	0	0
gene_id_1520	0	1	0	0	0	1	1	1	1	0	0	1	1	1	0	1	1	1	0	0	1	1	0	0	0	0	1	0	1	0	0	0	0	0	0	0	0	0	1	0	0	0	0	0	1	0	0	0	1
gene_id_1522	0	1	1	0	1	1	1	1	1	1	0	1	1	1	1	1	1	1	1	1	1	1	1	0	0	1	1	1	1	1	0	0	1	0	0	1	1	1	1	1	0	0	1	0	1	0	1	1	1
gene_id_78122	1	0	1	0	1	0	1	1	1	0	0	1	1	0	0	0	1	0	0	1	0	1	1	0	0	1	0	0	0	0	0	0	0	0	0	0	0	0	1	1	0	0	0	0	1	0	0	0	0
gene_id_38762	0	1	1	0	1	0	0	0	1	0	0	0	1	0	0	0	1	1	1	1	0	1	1	0	0	1	1	1	1	0	0	0	1	1	0	0	1	0	1	1	0	0	1	0	1	0	1	1	0
gene_id_38761	0	0	1	0	1	1	0	0	1	0	0	0	0	0	0	0	0	0	0	1	0	0	1	0	1	0	1	1	0	0	0	0	0	0	0	1	0	0	0	0	0	0	0	0	1	0	0	0	0
gene_id_1527	0	1	1	0	1	1	1	1	0	1	0	1	1	0	1	1	1	1	0	0	1	1	1	0	0	0	0	0	1	0	0	0	0	0	0	0	1	0	0	0	0	0	1	0	0	0	0	0	1
gene_id_85523	1	1	1	0	1	1	0	1	1	0	0	1	1	1	0	0	1	1	1	1	1	0	1	0	0	0	0	0	1	0	0	0	0	0	0	0	1	0	0	0	0	0	0	0	0	0	0	0	0
gene_id_85457	1	1	1	0	1	1	0	1	1	0	0	1	1	1	1	0	1	1	1	1	1	0	1	0	0	0	1	1	0	1	1	0	1	0	0	1	1	1	1	1	1	0	1	0	1	0	1	1	0
gene_id_38769	1	1	1	0	1	1	1	1	1	1	1	1	1	1	1	1	1	1	1	1	1	1	1	0	0	0	0	1	1	0	0	0	0	0	0	0	1	1	1	1	0	0	1	0	1	0	0	0	1
gene_id_38768	1	1	1	0	1	1	1	1	1	1	0	1	1	1	0	0	1	1	0	1	1	1	1	0	0	0	1	1	0	0	0	0	1	0	0	0	1	1	0	1	0	0	1	0	1	0	0	0	1
gene_id_78560	1	0	1	0	1	1	0	1	1	0	0	1	0	1	0	1	0	0	1	0	0	1	1	0	0	0	0	0	0	0	0	0	1	0	0	0	1	0	0	0	0	0	0	0	1	0	0	0	0
gene_id_28080	1	0	0	0	0	0	0	0	0	0	0	1	0	0	0	0	0	0	1	0	0	0	0	0	0	0	1	0	0	0	0	0	1	0	1	1	1	0	1	1	0	0	0	0	1	0	0	0	0
gene_id_53355	0	1	0	0	0	0	1	1	0	0	0	0	1	0	0	1	1	1	0	0	1	1	0	0	1	0	0	1	0	0	0	0	1	0	0	0	0	0	1	0	0	0	1	0	0	0	0	1	0
gene_id_12358	1	1	0	1	0	0	1	0	0	1	1	1	1	0	0	0	1	1	1	0	1	1	0	0	1	0	1	0	1	0	1	0	0	0	0	0	1	0	1	1	0	0	1	0	1	0	0	1	1
gene_id_53356	0	0	0	0	1	1	0	1	0	0	0	0	1	1	0	0	1	1	1	0	1	1	1	0	1	0	1	0	0	0	0	0	1	0	0	1	1	0	0	1	0	0	1	0	1	0	0	1	0
gene_id_12820	1	1	1	0	0	1	1	1	1	1	1	1	1	1	1	1	1	1	1	0	1	1	0	0	1	0	1	1	1	1	1	0	1	0	0	1	1	1	1	1	1	1	1	0	1	0	0	1	1
gene_id_32985	0	1	1	0	1	1	1	1	1	1	1	0	1	0	0	1	1	1	1	0	1	1	1	0	1	0	1	1	1	0	0	0	1	0	0	1	0	0	0	1	0	0	1	0	1	0	0	1	1
gene_id_72384	0	1	0	1	0	0	1	1	0	0	0	0	1	0	0	1	1	0	0	0	1	1	0	0	1	0	0	0	1	0	0	0	0	0	0	0	0	1	0	0	0	0	1	0	1	0	0	0	1
gene_id_12825	1	0	0	0	0	0	0	0	0	1	0	1	0	1	0	0	0	0	0	0	0	0	0	0	0	0	0	0	0	0	0	0	0	0	0	0	0	1	0	1	0	0	0	0	1	0	0	0	0
gene_id_12826	1	0	0	0	0	1	0	0	0	0	0	1	0	1	0	0	0	1	1	0	1	0	0	0	0	1	1	0	0	0	0	0	0	0	0	0	0	0	0	0	0	0	0	0	0	0	0	0	0
gene_id_68918	0	0	0	0	0	0	0	0	0	0	1	0	0	0	0	0	0	0	0	0	0	0	0	0	0	0	0	0	0	0	0	0	0	0	0	0	0	0	0	0	1	0	0	0	0	0	0	0	0
gene_id_18242	0	1	0	0	0	1	0	0	0	1	1	0	0	1	0	0	0	0	1	0	1	0	0	0	0	1	1	1	0	0	1	0	1	1	0	1	0	1	1	1	0	0	1	0	1	0	0	1	0
gene_id_65169	0	0	1	0	0	1	0	0	1	0	0	0	0	1	0	0	0	0	0	0	0	0	0	0	0	0	0	0	0	0	0	0	0	0	1	0	1	0	0	1	0	1	1	0	1	0	0	1	0
gene_id_91544	1	1	0	0	1	1	0	1	1	0	1	1	1	1	1	1	1	1	1	1	1	1	1	0	0	0	1	0	1	0	0	0	0	0	0	0	0	0	0	1	0	0	1	0	1	0	0	0	1
gene_id_7251	0	1	1	0	0	1	1	1	0	1	0	0	1	1	0	1	1	0	0	0	1	1	0	0	0	1	1	0	1	0	0	0	0	0	0	0	0	0	0	1	0	0	0	0	0	0	1	0	1
gene_id_81178	0	0	0	0	0	0	0	0	0	1	0	0	0	0	0	0	0	0	0	0	1	0	0	0	0	0	0	0	0	0	0	0	0	0	0	0	0	1	0	1	0	0	1	0	1	0	0	0	0
gene_id_85100	1	1	1	1	1	1	1	1	1	1	1	1	1	1	1	1	1	1	0	1	1	1	1	0	0	0	1	0	1	1	1	0	1	0	0	1	1	1	1	1	1	1	1	0	1	0	0	1	1
gene_id_57876	1	1	1	0	1	1	1	1	1	1	1	1	1	1	0	1	1	1	0	1	1	1	1	0	1	0	1	1	1	1	1	0	1	0	0	0	1	1	1	1	0	1	1	0	1	0	0	0	1
gene_id_15146	0	1	0	0	0	1	1	1	1	0	0	1	1	1	1	1	1	1	0	0	1	1	0	0	0	0	1	1	1	0	0	0	1	0	0	0	0	0	0	1	0	0	0	0	0	0	0	0	1
gene_id_42974	0	0	0	0	0	0	0	1	0	1	1	0	0	0	0	0	0	0	0	0	0	1	0	1	0	0	1	0	0	1	0	0	1	0	0	0	1	0	1	0	0	0	1	0	0	0	0	0	0
gene_id_26665	0	0	0	0	1	0	1	1	1	1	0	0	1	0	0	1	1	1	1	1	1	1	1	0	0	1	1	1	1	0	0	0	0	1	0	0	0	0	1	1	0	0	1	0	1	0	0	0	1
gene_id_21717	0	0	0	0	0	0	0	1	0	0	0	0	0	0	0	1	0	1	0	0	0	0	0	0	0	0	0	0	0	0	0	0	0	0	0	0	0	0	0	0	0	0	0	0	1	0	0	0	0
gene_id_86707	1	0	0	0	1	1	0	1	1	0	0	1	0	1	0	0	0	0	0	1	0	0	1	0	0	0	1	0	0	1	1	0	0	0	0	1	1	1	1	1	0	0	1	0	1	0	0	1	0
gene_id_80880	0	0	0	0	0	0	0	0	0	1	0	0	0	0	0	0	0	0	0	0	0	1	0	0	1	0	1	0	1	0	0	0	0	0	0	0	0	0	0	1	0	0	0	0	1	0	0	0	0
gene_id_80883	1	0	0	1	1	1	0	0	1	0	0	1	0	1	0	1	0	1	0	1	0	0	1	0	0	0	1	0	0	1	1	0	0	0	0	1	0	1	1	1	0	1	0	0	1	0	0	1	0
gene_id_80882	0	1	1	0	1	1	1	1	1	1	1	0	1	1	0	1	1	1	1	1	1	1	1	0	1	0	1	1	0	1	0	1	1	0	0	1	1	1	1	1	1	1	1	0	1	0	0	0	1
gene_id_93245	0	0	0	0	0	1	1	0	0	0	0	0	0	1	0	0	1	0	0	0	0	0	0	0	0	0	0	0	0	0	0	0	0	0	0	0	0	0	0	0	0	0	0	0	0	0	0	1	0
gene_id_80887	0	1	0	0	0	1	0	1	0	0	0	0	1	1	0	0	0	0	0	0	0	0	0	0	0	0	0	0	0	1	0	0	1	0	0	0	0	0	0	0	0	0	0	0	0	0	0	0	0
gene_id_21711	0	0	0	0	0	0	0	1	0	0	0	0	0	0	0	1	0	1	0	0	0	0	0	0	0	0	0	0	1	0	0	0	0	0	0	0	0	0	0	0	0	0	0	0	0	0	0	0	0
gene_id_77864	0	0	0	0	0	0	0	0	0	0	0	0	0	0	0	0	0	0	0	0	0	0	0	0	0	0	0	1	0	0	0	0	0	0	0	0	0	0	1	0	0	0	1	0	0	0	0	1	0
gene_id_77866	1	0	1	0	1	1	0	0	1	0	0	1	0	1	0	1	0	0	1	1	0	0	1	0	1	0	1	1	0	1	1	0	1	0	0	1	1	1	1	1	0	1	1	0	1	0	0	1	0
gene_id_14174	0	1	0	0	0	1	0	0	0	0	0	0	1	1	0	0	1	0	0	0	1	0	0	0	0	0	0	0	1	0	0	0	0	0	0	0	0	0	0	0	0	0	0	0	0	0	0	0	1
gene_id_31228	1	1	1	0	1	1	0	0	1	0	1	1	1	1	0	1	1	1	1	1	0	1	1	0	1	0	1	1	1	1	1	0	1	0	0	1	1	1	1	1	0	1	1	0	1	0	0	1	1
gene_id_14176	1	1	1	1	1	1	1	1	1	1	1	1	1	1	1	1	1	1	1	1	1	1	1	0	1	0	0	1	1	1	0	1	1	0	0	1	1	1	1	1	0	1	1	0	1	0	0	1	1
gene_id_14177	0	1	0	0	1	1	1	1	0	1	1	0	1	1	1	1	1	1	0	0	1	1	1	0	0	0	1	1	1	0	1	0	1	0	0	0	1	1	0	1	0	0	1	0	1	0	0	1	1
gene_id_46898	0	1	1	0	1	1	0	1	0	0	1	0	1	1	0	1	0	1	0	1	1	1	1	0	1	1	1	1	1	1	0	0	1	0	0	1	0	1	0	1	0	1	1	0	1	0	0	1	0
gene_id_31224	0	1	0	0	1	0	0	1	0	0	0	0	1	0	0	0	0	0	1	1	0	1	1	0	0	1	1	1	0	0	0	0	1	0	0	1	1	1	0	1	0	1	1	0	1	0	0	1	1
gene_id_31227	0	0	1	0	1	0	0	1	0	0	0	1	0	0	0	1	0	0	0	1	0	0	1	0	0	0	0	0	1	1	0	0	0	0	0	0	0	0	1	0	0	0	0	0	1	0	0	0	1
gene_id_89795	1	0	0	0	0	1	1	0	0	0	0	1	0	1	0	0	1	1	1	0	1	1	0	0	0	0	1	0	0	0	0	0	1	0	0	0	0	1	0	1	0	0	1	0	1	0	0	0	1
gene_id_89792	1	0	0	1	0	1	1	1	0	0	0	1	0	1	0	0	1	0	1	0	1	1	0	0	0	0	0	0	0	0	0	0	1	0	0	0	1	1	1	1	0	0	1	0	1	0	0	0	1
gene_id_89793	1	0	0	1	0	1	1	1	0	0	0	1	0	1	0	0	1	0	1	0	1	1	0	0	1	0	1	0	0	1	0	0	1	0	0	0	1	1	1	1	0	0	1	0	1	0	0	0	1
gene_id_31223	0	0	0	0	1	0	0	0	0	0	0	0	0	0	0	0	0	0	1	1	0	0	1	0	1	0	0	0	0	0	1	0	0	1	0	0	1	1	0	1	0	0	1	0	1	0	0	1	0
gene_id_89791	1	0	0	1	0	1	1	1	0	0	0	1	0	1	0	0	1	0	1	0	1	1	0	0	0	0	0	0	0	0	0	0	1	0	0	0	0	1	0	1	0	0	1	0	0	0	0	0	1
gene_id_89245	0	0	0	0	0	1	0	0	0	0	0	0	0	1	0	0	0	0	0	0	0	0	0	0	0	0	0	0	0	0	0	0	0	0	0	0	0	0	0	0	0	0	0	0	0	0	0	0	0
gene_id_41957	0	0	1	0	1	0	0	0	1	0	0	1	0	0	0	0	0	0	0	0	0	0	1	0	0	0	1	0	0	0	0	0	0	0	0	0	1	0	0	0	0	0	0	0	1	0	0	0	0
gene_id_68441	0	0	0	0	0	0	0	0	0	0	0	0	0	0	0	0	1	0	0	0	0	0	0	0	1	0	0	0	0	1	0	0	0	0	0	0	0	1	0	1	1	1	1	0	1	0	0	0	0
gene_id_68833	0	0	0	0	0	0	1	0	0	0	1	0	0	0	0	0	1	0	1	0	1	0	0	0	1	0	1	0	0	1	1	0	0	0	0	1	1	0	1	1	1	0	0	0	1	0	0	0	0
gene_id_62774	0	0	0	0	0	0	0	0	0	0	0	0	0	0	0	1	0	0	0	0	0	1	0	0	0	0	0	0	0	0	0	0	0	0	0	0	0	1	0	0	0	0	0	0	0	0	0	0	0
gene_id_77502	0	0	0	0	0	0	0	0	0	0	0	0	0	0	0	0	0	0	0	0	0	0	0	0	0	0	0	1	0	0	0	0	0	0	0	0	0	1	1	0	0	0	0	0	0	0	0	1	0
gene_id_37843	0	0	1	0	1	0	0	0	1	0	0	1	0	0	0	0	0	0	0	1	0	0	1	0	0	0	1	1	0	0	0	0	0	0	0	0	1	1	0	0	0	0	1	0	1	0	0	0	0
gene_id_91542	1	1	1	0	1	1	1	0	1	0	0	1	1	1	0	1	1	1	0	1	0	1	1	0	0	0	1	1	0	0	0	0	1	0	0	0	1	1	1	1	0	0	1	0	1	0	0	0	1
gene_id_14559	0	1	0	0	1	0	1	1	1	1	1	0	1	0	0	1	1	1	1	1	1	0	1	0	0	1	1	0	1	0	1	0	0	1	0	0	1	0	0	1	0	0	1	0	1	0	0	1	1
gene_id_12036	1	1	1	0	1	0	0	0	1	0	0	1	1	0	0	0	0	0	1	0	0	0	1	0	0	0	1	0	0	0	1	0	1	0	0	0	1	0	1	1	0	0	1	0	1	0	0	1	0
gene_id_73163	1	1	1	0	1	1	1	1	1	1	0	1	1	1	1	1	1	1	1	1	1	1	1	0	1	0	1	1	1	1	1	0	1	0	0	1	0	0	0	1	0	0	1	0	0	0	0	1	1
gene_id_3499	0	0	1	0	0	0	0	0	1	0	0	1	0	0	0	0	0	0	0	0	0	0	0	0	0	0	0	1	0	0	0	0	1	0	0	0	1	0	0	0	0	0	1	0	1	0	0	0	0
gene_id_4676	0	0	0	0	0	0	0	0	1	0	0	0	0	0	0	0	0	0	0	0	0	0	0	0	0	0	0	0	0	0	0	0	0	0	0	0	0	0	0	0	0	0	0	0	0	0	0	0	0
gene_id_88457	0	0	0	0	0	1	0	0	1	0	0	0	0	1	0	0	0	0	0	0	0	0	0	0	0	0	0	0	0	0	0	0	0	0	0	0	0	0	0	0	0	0	0	0	0	0	0	0	0
gene_id_21719	1	1	1	0	1	1	1	1	1	1	1	1	1	1	0	1	1	1	0	0	1	1	0	0	0	0	1	0	1	0	0	0	1	0	0	1	1	0	0	1	0	0	1	0	1	0	0	0	1
gene_id_51105	0	1	1	0	1	1	0	1	1	0	0	0	1	1	0	1	1	1	0	1	0	1	1	0	0	0	1	1	0	0	0	0	1	0	0	1	0	1	1	0	0	0	1	0	1	0	0	1	1
gene_id_80085	0	1	1	0	1	0	0	0	1	0	0	0	0	0	0	1	0	0	0	1	0	0	1	0	1	0	1	0	0	0	1	0	1	0	0	0	1	1	1	1	0	1	1	0	1	0	0	0	0
gene_id_70982	0	0	0	0	1	1	0	1	0	0	0	0	0	0	0	0	0	0	1	1	0	0	1	0	0	0	0	0	0	1	0	0	1	0	0	0	0	0	1	1	0	1	0	0	0	0	0	1	0
gene_id_59500	0	0	1	0	0	1	0	1	1	0	0	0	0	1	0	0	1	1	0	0	0	0	0	0	0	0	1	0	1	0	0	0	0	0	0	1	1	1	0	1	1	0	1	0	0	0	0	0	1
gene_id_14034	0	1	0	1	0	0	0	0	0	0	0	0	1	0	0	0	0	0	0	0	1	0	0	0	0	0	0	0	0	0	0	0	0	0	0	0	0	0	0	0	0	0	0	0	0	0	0	0	0
gene_id_80088	0	1	1	0	1	1	0	1	1	0	1	0	1	1	0	1	1	1	1	1	0	1	1	0	1	1	1	1	1	1	1	0	1	0	0	1	1	1	1	1	0	1	1	0	1	0	1	1	1
gene_id_31166	1	1	1	0	1	1	1	1	1	1	1	1	1	1	1	1	1	1	1	1	1	1	1	0	1	0	1	1	1	1	1	0	1	0	0	1	1	1	1	1	1	1	1	0	1	0	0	1	1
gene_id_91543	1	0	1	0	1	1	1	0	1	0	0	1	0	1	0	0	1	0	1	1	0	1	1	0	1	0	1	0	0	0	0	0	1	0	0	0	1	1	1	1	0	0	0	0	1	0	0	0	0
gene_id_31164	0	1	1	0	1	1	0	0	1	0	0	1	0	1	0	1	1	1	0	1	0	0	1	0	1	0	1	1	0	0	0	0	1	0	0	0	1	1	1	1	0	0	1	0	1	0	0	1	1
gene_id_36447	1	1	1	0	1	1	1	1	1	1	1	1	1	1	1	1	1	1	1	1	1	1	1	0	1	0	1	1	1	1	1	1	1	1	0	1	1	1	1	1	1	1	1	0	1	0	0	1	1
gene_id_63806	0	0	0	0	0	0	0	0	0	0	0	0	1	0	0	0	0	0	0	0	0	0	0	0	0	0	0	0	0	0	0	0	0	0	0	0	0	0	0	0	0	0	0	0	0	0	0	0	0
gene_id_84271	1	0	0	1	0	1	1	1	0	0	1	1	0	1	0	1	1	0	0	0	1	0	0	0	1	1	1	0	0	0	0	0	0	0	0	0	0	0	1	1	0	0	1	0	0	0	0	0	0
gene_id_45275	1	1	1	0	1	0	1	1	0	1	1	1	1	0	1	1	1	0	1	1	1	1	1	0	1	1	1	1	0	1	1	1	1	0	1	1	1	1	1	1	1	1	1	0	1	0	0	0	0
gene_id_58475	1	1	0	0	0	0	1	1	1	0	0	1	1	0	1	1	1	1	0	0	1	1	0	0	1	0	1	0	0	1	1	0	1	0	0	1	1	1	1	1	1	1	1	0	1	0	0	1	0
gene_id_10077	0	1	1	1	1	1	1	1	1	1	0	1	1	1	1	1	1	1	0	1	1	1	1	0	0	0	1	1	1	0	1	0	1	0	0	1	1	1	1	1	0	0	1	0	1	0	0	1	1
gene_id_10076	1	1	1	0	1	1	1	1	1	1	1	1	1	1	1	1	1	1	1	1	1	1	1	0	0	0	1	1	1	1	1	0	1	0	0	1	1	1	1	1	1	0	1	0	1	0	0	1	1
gene_id_81688	0	0	0	0	0	0	0	0	0	0	0	0	0	0	0	0	0	1	0	0	1	1	0	0	1	0	0	1	0	0	1	1	1	0	0	1	1	1	0	1	0	1	1	0	0	0	0	1	0
gene_id_45270	1	0	1	0	0	1	0	0	1	0	0	1	0	1	0	0	0	0	1	0	1	1	0	0	1	0	1	1	0	0	0	0	1	0	0	1	1	1	0	1	0	1	1	0	1	0	0	1	1
gene_id_64611	0	0	1	0	0	1	0	0	1	0	0	0	0	1	0	0	0	0	1	0	0	0	0	0	0	0	0	1	0	0	0	0	0	0	0	0	1	0	1	1	0	0	0	0	1	0	0	0	0
gene_id_81687	0	1	1	1	0	1	1	1	1	1	1	0	1	1	0	1	1	1	1	0	1	1	0	0	1	0	1	1	1	1	1	0	1	0	0	1	0	1	1	1	0	1	1	0	1	0	0	1	1
gene_id_85853	0	0	0	0	0	0	0	0	0	0	0	0	0	0	0	0	0	0	0	0	0	0	0	0	0	0	0	0	0	0	0	0	0	0	0	0	0	0	0	0	0	0	0	0	0	0	0	0	0
gene_id_29360	1	0	1	0	1	1	0	0	0	0	0	1	0	1	0	1	1	0	1	1	0	0	1	0	0	0	1	0	0	0	0	0	0	0	0	1	1	0	0	1	0	0	1	0	1	0	0	0	1
gene_id_91555	1	0	0	0	0	0	1	0	0	0	1	1	0	0	0	0	1	0	0	0	0	0	0	0	0	0	0	0	0	0	0	0	0	0	0	0	0	0	0	0	0	0	0	0	0	0	0	0	0
gene_id_21869	0	0	0	0	0	0	0	1	0	0	0	0	0	0	0	1	0	0	0	0	0	0	0	0	0	0	0	0	1	0	0	0	0	0	0	0	0	0	0	1	0	0	0	0	0	0	0	0	0
gene_id_27387	0	0	0	0	0	1	0	1	1	0	0	1	0	1	0	1	0	0	1	1	0	0	0	0	0	0	0	0	0	0	0	0	0	0	0	0	0	0	1	0	0	0	0	0	0	0	0	0	0
gene_id_63326	0	0	1	0	1	1	0	1	1	1	0	0	0	1	0	1	0	0	0	1	1	1	1	0	0	0	1	0	0	0	0	0	1	0	0	0	1	0	0	0	0	1	0	0	1	0	0	1	0
gene_id_60828	1	1	1	0	0	1	1	1	1	1	1	1	1	1	1	1	1	1	1	0	1	1	0	0	0	0	1	1	1	0	0	0	1	0	0	1	1	1	0	1	0	0	1	0	1	0	0	1	1
gene_id_4117	0	1	0	0	0	0	0	0	1	0	0	0	1	0	0	0	0	0	1	0	0	0	0	0	0	0	1	0	0	0	0	0	0	0	0	0	0	0	0	0	0	0	1	0	1	0	0	0	0
gene_id_72155	0	1	0	0	0	0	0	0	1	0	0	0	1	0	0	0	0	0	0	0	0	0	0	0	0	0	1	0	0	0	0	0	0	0	0	0	0	1	1	1	0	0	1	0	0	0	0	1	0
gene_id_66205	0	0	1	0	1	0	0	0	0	0	0	0	0	0	0	0	0	0	0	0	0	0	1	0	0	0	0	0	0	0	0	0	0	0	0	0	0	0	0	0	0	0	0	0	0	0	0	0	0
gene_id_21864	0	1	0	0	0	1	0	0	1	0	0	0	1	0	0	1	1	0	0	0	0	0	0	0	0	0	1	0	0	0	0	0	0	0	0	0	0	0	0	0	0	0	0	0	0	0	0	0	1
gene_id_38696	0	0	1	0	1	0	0	0	0	0	0	0	0	0	0	0	0	0	0	1	0	0	1	0	1	0	1	1	0	0	0	0	0	0	0	0	1	1	1	1	0	0	0	0	1	0	0	0	0
gene_id_19042	0	1	0	1	0	0	1	1	1	1	1	0	1	0	1	1	1	1	0	0	1	1	0	0	0	0	0	0	1	0	0	0	1	0	0	0	0	1	0	1	0	0	1	0	0	0	0	0	1
gene_id_55602	0	1	0	0	0	1	1	1	0	1	1	0	1	1	1	1	1	1	0	0	1	1	0	0	1	0	1	1	0	0	0	0	1	0	0	0	0	0	0	0	1	0	1	0	0	0	1	0	1
gene_id_19595	1	1	1	0	1	1	1	1	1	1	1	1	1	1	1	1	1	1	1	1	1	1	1	0	0	0	1	1	1	1	1	0	1	0	0	0	1	1	1	1	1	0	1	0	1	0	0	1	1
gene_id_19594	0	1	1	0	1	1	1	1	1	1	1	1	1	1	1	1	1	1	1	1	1	1	1	0	1	0	1	1	1	1	1	0	1	0	0	1	1	1	1	1	0	1	1	0	1	0	0	1	1
gene_id_17400	0	0	0	0	1	1	0	0	0	0	0	0	0	1	0	1	0	0	0	1	0	0	1	0	0	0	0	1	0	0	1	0	0	0	0	1	0	1	1	0	0	0	1	0	0	0	0	0	0
gene_id_66614	0	1	1	0	0	1	0	0	1	1	0	0	1	1	0	0	1	1	0	0	1	1	1	0	0	0	1	0	0	0	0	0	0	0	0	1	0	1	0	1	0	0	0	0	1	0	0	0	1
gene_id_63323	0	0	1	0	0	0	0	0	0	0	0	0	0	0	0	1	0	0	0	0	0	0	0	0	0	0	0	0	0	1	0	0	0	0	0	0	0	1	1	0	0	1	1	0	0	0	0	0	0
gene_id_91417	0	1	1	0	1	1	1	1	1	1	1	0	1	1	0	1	1	1	1	1	1	1	1	0	1	1	1	1	1	1	1	1	1	1	0	1	1	1	1	1	0	1	1	0	1	0	0	1	1
gene_id_91550	0	0	0	0	0	0	1	1	0	1	0	0	0	0	0	1	1	1	0	0	0	0	0	0	0	0	0	0	0	0	0	0	0	0	0	0	0	0	1	0	0	0	0	0	1	0	0	0	0
gene_id_20734	0	1	0	0	0	0	0	1	1	1	1	0	1	0	1	1	1	1	1	0	1	1	0	0	1	0	1	1	1	0	1	0	1	1	0	1	1	1	1	1	0	0	1	0	1	0	0	1	0
gene_id_23395	1	1	1	0	0	1	0	0	1	0	0	1	0	0	0	1	0	1	0	0	0	0	0	0	0	0	1	1	1	0	0	0	1	0	0	1	0	0	0	0	0	0	1	0	0	0	0	0	1
gene_id_70880	1	0	0	0	0	0	0	0	0	1	0	1	0	0	0	0	0	0	1	0	0	0	0	0	0	0	1	0	0	0	0	0	0	0	0	1	1	0	0	1	0	1	0	0	1	0	0	0	0
gene_id_24204	0	1	0	0	0	0	1	1	0	1	1	0	1	0	1	1	1	1	0	0	1	1	0	0	0	0	0	0	1	0	0	0	0	0	0	0	0	0	0	0	0	0	1	0	0	0	0	0	1
gene_id_87680	1	0	1	0	1	1	0	0	1	0	0	1	0	1	0	1	0	0	0	1	0	0	1	0	0	0	1	0	0	1	0	0	1	0	0	0	1	1	1	1	0	0	1	0	1	0	0	1	0
gene_id_91552	0	0	0	0	0	0	1	1	0	0	1	0	0	0	0	1	1	0	0	0	0	0	0	0	0	0	0	0	0	0	0	0	0	0	0	0	0	0	0	0	0	0	0	0	0	0	0	0	0
gene_id_3630	0	0	0	0	0	0	0	0	1	0	0	0	0	0	0	0	0	0	1	0	0	0	0	0	0	0	0	0	0	0	0	0	0	0	0	0	0	0	0	0	0	0	1	0	0	0	0	0	1
gene_id_24207	0	1	1	0	1	0	1	1	0	1	0	0	1	0	0	1	1	1	1	1	1	1	1	0	0	0	1	0	1	0	0	0	0	0	0	0	1	1	0	1	0	0	0	0	1	0	0	0	1
gene_id_23393	0	0	0	0	1	1	1	0	1	0	0	1	0	1	0	0	1	1	1	1	1	0	1	0	0	0	0	0	1	0	0	0	0	0	0	1	1	0	0	1	0	0	1	0	0	0	0	0	1
gene_id_8844	1	1	1	1	0	0	1	1	0	1	1	1	1	0	1	1	1	1	1	0	1	1	0	0	1	0	0	0	1	1	0	0	0	0	0	1	1	1	0	1	1	1	1	0	1	0	0	1	1
gene_id_10210	0	0	0	0	0	1	1	0	1	1	1	0	0	1	0	1	1	1	1	1	0	1	1	0	0	0	1	0	1	1	1	0	0	0	0	0	0	0	1	1	0	0	1	0	1	0	1	0	1
gene_id_45013	1	1	1	0	1	1	0	1	1	1	0	1	1	1	1	1	1	1	0	1	1	1	1	0	0	0	1	1	1	0	0	0	1	0	0	1	1	1	1	1	0	1	1	0	1	0	0	0	1
gene_id_8599	0	1	1	0	0	1	0	1	1	0	1	0	1	1	0	1	0	1	0	0	0	1	0	0	0	0	1	0	1	0	0	0	0	0	0	0	0	1	0	0	0	0	0	0	1	0	0	0	0
gene_id_66300	1	1	1	0	1	1	1	1	1	0	0	1	1	1	0	1	1	1	1	1	1	1	1	0	1	0	1	1	1	1	0	0	1	0	0	1	1	1	1	1	0	1	1	0	1	0	0	1	1
gene_id_8843	1	1	1	1	1	1	1	1	1	1	1	1	1	1	1	1	1	1	1	1	1	1	1	0	1	0	1	1	1	1	1	0	1	0	0	1	1	1	0	1	1	0	1	0	1	0	0	1	1
gene_id_10219	0	1	1	1	1	1	1	1	0	1	1	0	1	1	1	1	1	1	1	1	1	1	1	0	1	0	1	0	1	1	1	1	1	0	0	1	1	1	0	1	1	1	1	0	1	0	0	1	1
gene_id_67431	1	0	1	0	1	1	0	0	1	0	0	1	0	1	0	0	0	0	0	1	0	0	1	0	0	0	0	1	0	0	0	0	1	0	0	0	0	1	0	1	0	0	1	0	1	0	0	0	1
gene_id_40029	0	0	0	0	0	0	0	0	0	0	0	0	0	0	0	0	0	0	0	0	0	0	0	0	1	0	0	0	0	0	0	0	0	0	0	0	0	0	0	0	0	0	0	0	0	0	0	0	0
gene_id_17406	0	1	1	0	0	1	0	0	1	0	0	0	0	0	0	0	0	0	0	0	0	0	0	0	0	0	0	0	0	0	0	0	0	0	0	0	0	0	0	0	0	0	0	0	0	0	0	0	0
gene_id_82824	0	0	0	0	0	0	0	0	0	0	0	0	0	0	0	0	0	0	0	0	0	0	0	0	1	0	0	0	0	0	0	0	0	0	0	0	0	1	0	1	0	0	0	0	1	0	0	0	0
gene_id_11032	1	1	0	0	0	1	1	1	0	1	0	1	1	1	0	1	1	1	1	0	1	1	1	0	1	1	1	1	1	1	1	0	1	1	0	1	1	1	0	1	0	0	1	0	1	0	0	1	0
gene_id_11033	1	1	0	0	0	0	0	0	0	0	0	1	0	0	0	1	1	0	0	0	0	1	0	0	0	0	0	0	0	0	0	0	1	0	0	0	0	0	0	0	0	0	0	0	0	0	0	0	1
gene_id_44630	0	1	1	0	1	0	0	1	1	0	0	0	1	1	0	1	0	0	1	1	0	0	1	0	1	1	1	1	0	0	1	0	0	0	0	1	1	1	1	1	0	1	1	0	1	0	0	1	0
gene_id_44631	0	0	0	0	0	0	0	0	0	0	0	0	0	0	0	0	0	0	0	0	0	0	0	0	0	0	0	1	0	0	0	0	0	0	0	0	0	0	0	0	0	0	0	0	0	0	0	0	0
gene_id_11037	1	0	1	0	0	1	0	0	1	0	0	1	0	1	0	0	0	0	0	0	0	0	1	0	0	0	0	0	0	0	0	0	0	0	0	0	1	0	0	0	0	0	0	0	1	0	0	0	0
gene_id_89246	0	0	0	0	0	1	0	0	0	0	0	0	0	1	0	0	0	0	0	0	0	0	0	0	0	0	0	0	0	0	0	0	0	0	0	0	0	0	0	0	0	0	0	0	0	0	0	0	0
gene_id_19628	0	1	0	0	0	0	1	1	0	1	1	0	1	0	1	1	1	1	1	0	0	1	0	0	1	1	1	0	1	1	1	0	1	1	0	1	1	1	1	1	0	0	1	0	1	0	0	1	0
gene_id_19627	0	1	1	1	1	1	1	0	1	1	1	0	1	1	1	0	1	1	1	1	1	1	1	0	1	0	1	0	1	1	1	0	1	0	0	0	1	1	1	1	0	0	1	0	1	0	0	1	1
gene_id_11038	1	1	0	0	1	1	0	1	1	1	1	1	1	1	0	0	0	0	1	1	0	1	1	0	1	1	1	0	0	1	1	0	0	1	0	1	1	1	1	1	0	0	1	0	1	0	0	1	0
gene_id_19624	0	1	0	0	0	1	0	1	0	1	0	0	1	1	1	1	1	1	0	0	0	1	0	0	0	1	1	0	1	1	0	0	1	1	0	0	1	0	1	1	0	0	1	0	1	0	1	1	1
gene_id_65301	0	0	0	1	0	0	0	0	0	0	0	0	0	0	0	0	0	0	0	0	0	0	0	0	0	0	0	0	0	0	0	0	0	0	0	0	1	1	0	1	0	0	0	0	0	0	0	0	0
gene_id_31718	0	0	0	0	0	0	0	0	0	0	0	0	0	0	1	0	0	0	0	0	1	0	0	0	0	0	0	0	0	0	0	0	0	0	0	0	0	0	0	0	0	0	0	0	0	0	0	0	0
gene_id_6250	0	0	0	0	0	0	0	0	0	1	0	0	0	0	0	0	0	0	0	0	0	0	0	0	0	0	0	0	0	0	0	0	0	0	0	0	0	0	0	0	0	0	0	0	0	0	0	0	0
gene_id_69308	0	1	1	0	1	0	0	1	1	0	0	0	1	0	0	0	0	1	1	1	0	0	1	0	1	0	1	1	0	1	0	0	1	0	0	1	1	1	1	1	0	1	1	0	1	0	0	1	0
gene_id_70125	0	0	0	0	1	0	0	1	0	0	0	0	0	0	0	0	0	0	1	1	0	0	1	0	0	1	1	1	0	0	0	0	1	1	0	0	1	1	1	1	0	1	1	0	1	0	0	1	0
gene_id_63463	0	0	1	0	0	0	0	0	1	0	0	1	0	0	0	1	1	0	0	0	1	0	0	0	1	0	0	1	0	0	0	0	0	0	0	1	0	1	1	1	0	0	1	0	1	0	0	0	0
gene_id_70129	0	1	1	0	1	1	0	1	1	1	0	0	1	1	0	0	0	0	1	1	0	1	1	0	1	1	1	1	1	0	0	0	0	0	0	1	0	0	1	0	0	1	1	0	1	0	0	0	1
gene_id_48504	1	1	0	0	1	1	1	1	1	1	1	1	1	1	1	1	1	1	1	1	1	1	1	0	0	0	1	0	1	1	0	0	1	0	0	1	0	1	0	1	0	0	1	0	1	0	0	0	1
gene_id_43943	0	0	0	0	0	1	0	0	1	0	0	1	0	1	0	1	0	0	1	1	0	0	1	0	0	0	1	1	0	1	0	0	1	0	0	0	1	1	1	1	0	0	1	0	1	0	0	0	0
gene_id_88040	0	0	0	0	0	1	0	0	0	0	0	0	0	1	0	0	0	0	0	0	0	0	0	0	0	0	0	0	0	0	0	0	0	0	0	0	0	0	0	1	0	0	0	0	1	0	0	0	0
gene_id_86194	0	0	1	0	1	0	0	0	0	0	0	0	0	0	0	0	0	0	0	1	0	0	1	0	1	0	1	0	0	0	0	0	1	0	0	1	0	1	1	0	0	0	1	0	1	0	1	1	0
gene_id_87923	1	1	1	0	1	1	1	1	1	0	0	1	1	1	0	1	1	1	0	1	1	1	1	0	0	1	1	0	1	0	1	0	1	0	0	1	1	1	1	1	0	0	1	0	0	0	0	1	1
gene_id_78710	1	0	0	0	1	1	0	0	1	0	0	1	0	1	0	1	0	1	0	1	0	1	1	0	0	0	1	1	0	0	0	0	0	0	0	0	0	0	0	1	0	0	0	0	0	0	0	0	0
gene_id_20880	0	1	1	0	1	1	1	1	0	1	1	0	1	1	1	1	1	1	0	0	1	1	0	0	0	0	0	0	1	0	0	0	1	0	0	0	0	0	0	0	0	0	1	0	0	0	0	0	1
gene_id_3319	0	0	0	0	0	1	0	0	1	0	0	0	0	0	0	0	0	0	0	0	0	0	0	0	0	0	1	1	1	0	0	0	0	0	0	0	0	1	0	1	0	0	1	0	1	0	0	0	1
gene_id_71839	0	0	1	1	1	1	0	0	1	1	1	0	0	1	1	1	0	1	1	1	1	1	1	1	1	1	1	1	1	1	1	0	1	0	0	1	1	0	1	1	1	1	1	0	1	0	1	1	1
gene_id_22267	0	0	0	0	0	0	0	0	0	1	0	0	0	0	0	0	0	1	0	0	0	0	0	0	0	0	0	0	0	0	0	0	0	0	0	0	0	0	0	0	0	0	0	0	0	0	0	0	0
gene_id_3315	0	0	0	0	0	0	0	0	1	0	0	0	0	0	0	0	0	0	0	0	0	0	0	0	0	0	0	0	0	0	0	0	0	0	0	0	0	0	0	0	0	0	0	0	0	0	0	0	1
gene_id_23529	0	0	0	0	0	0	0	0	0	0	0	0	0	0	0	0	1	1	0	0	0	1	0	0	0	0	0	0	0	0	0	0	0	0	0	0	0	0	0	0	0	0	0	0	0	0	0	0	0
gene_id_78718	0	0	0	0	0	0	0	0	0	0	0	0	0	0	0	0	0	0	0	0	0	0	0	0	0	0	0	0	0	0	0	0	0	0	0	1	0	0	1	1	0	0	0	0	0	0	0	0	0
gene_id_71837	1	1	1	0	1	1	1	1	1	1	1	1	1	1	1	1	1	1	1	1	1	1	1	0	0	0	1	1	1	1	1	0	1	0	0	1	1	1	1	1	0	1	1	0	1	0	0	1	1
gene_id_3311	0	0	1	0	0	0	0	0	1	0	0	0	0	0	0	0	0	0	1	0	0	0	0	0	0	0	1	1	0	0	0	0	1	0	0	1	0	1	0	1	0	1	1	0	1	0	0	0	0
gene_id_30660	0	1	1	0	1	1	0	1	1	0	0	0	1	1	0	1	0	1	1	1	0	0	1	0	0	0	1	1	1	0	1	0	1	0	0	1	1	1	1	1	0	0	1	0	1	0	0	1	0
gene_id_29093	0	1	0	0	0	0	0	0	0	0	0	0	0	0	0	0	0	1	0	0	0	0	0	0	0	0	0	0	0	0	0	0	0	0	0	0	0	0	0	0	0	0	0	0	0	0	0	0	0
gene_id_39738	0	0	1	0	1	1	0	0	1	0	0	0	0	0	0	0	0	0	0	0	0	0	1	0	1	0	1	1	0	0	0	0	0	0	0	0	1	1	0	1	0	0	1	0	1	0	0	1	0
gene_id_24755	0	1	0	0	0	0	1	0	0	1	1	0	1	0	0	1	1	1	0	0	1	1	0	0	0	0	0	0	1	0	0	0	0	0	0	0	0	1	0	1	0	0	1	0	1	0	0	0	1
gene_id_25720	0	1	1	0	0	0	1	1	1	1	1	1	1	0	1	1	1	1	0	0	1	1	0	0	0	0	0	0	1	0	0	0	1	0	0	0	0	1	0	1	0	0	1	0	1	0	0	0	1
gene_id_17926	0	0	0	0	0	1	0	0	1	0	0	0	0	1	0	0	0	0	0	0	0	0	0	0	0	0	0	0	0	1	0	0	0	0	0	0	0	0	0	0	0	0	0	0	1	0	0	0	0
gene_id_29911	0	1	0	0	1	0	0	0	0	0	0	0	1	0	0	0	0	0	0	1	0	0	1	0	0	0	0	0	0	0	0	0	0	0	0	0	0	1	0	1	0	0	0	0	1	0	0	0	0
gene_id_30093	0	0	0	0	1	0	0	0	0	0	0	0	0	0	0	0	0	0	1	1	0	0	1	0	0	0	1	0	0	0	1	0	0	0	0	0	1	0	1	1	0	0	0	0	1	0	0	1	0
gene_id_39610	1	0	1	0	1	1	0	1	1	0	0	1	1	1	0	1	1	1	0	1	1	1	1	0	1	0	1	1	0	1	1	0	1	0	0	1	1	1	1	1	0	0	1	0	1	0	0	1	1
gene_id_48458	1	0	1	0	0	0	0	0	0	0	0	1	0	0	0	0	0	0	0	0	0	0	0	0	0	0	1	0	0	1	0	0	0	0	0	0	1	0	0	0	0	0	1	0	0	0	0	0	0
gene_id_39611	0	1	1	0	0	1	1	1	1	0	0	0	1	0	1	1	1	1	1	0	1	1	0	0	0	0	1	1	1	0	0	0	0	0	0	0	0	1	1	1	0	0	1	0	1	0	0	0	1
gene_id_29097	1	1	1	0	1	1	1	1	0	1	1	1	1	1	0	0	1	1	1	1	1	1	1	0	1	1	1	0	1	1	1	0	1	1	0	1	1	1	1	1	0	1	1	0	1	0	1	1	1
gene_id_418	0	0	0	0	0	0	0	1	0	0	0	0	0	0	0	1	0	0	0	0	0	0	0	0	0	0	0	0	0	0	0	0	0	0	0	0	0	0	0	0	0	0	0	0	1	0	0	0	0
gene_id_20210	0	0	0	1	0	0	0	0	0	0	0	0	0	0	1	0	0	0	0	0	0	0	0	0	0	1	1	0	0	0	0	0	0	1	0	0	0	0	0	0	0	0	1	0	1	0	0	0	0
gene_id_20211	0	0	0	0	0	0	0	0	0	0	0	0	0	0	1	0	0	0	0	0	0	0	0	0	0	1	0	0	0	0	0	0	0	0	0	0	0	0	1	0	0	0	1	0	0	0	0	0	0
gene_id_32149	0	0	1	0	0	1	0	0	0	1	0	0	0	1	0	0	0	1	0	0	1	0	0	0	0	0	0	0	0	0	0	0	1	0	0	0	0	0	0	0	0	0	0	0	0	0	0	0	0
gene_id_32148	0	0	0	0	0	0	0	0	0	0	0	0	0	0	0	0	0	0	0	0	1	1	0	0	0	0	0	0	0	0	0	0	0	0	0	0	0	0	0	0	0	0	0	0	0	0	0	0	0
gene_id_37319	1	1	1	0	1	1	0	1	1	0	0	1	1	1	0	1	0	0	1	1	0	0	1	0	1	0	1	1	1	0	0	0	1	0	0	1	1	1	1	1	0	0	0	0	1	0	0	1	0
gene_id_87029	1	1	1	0	1	1	0	1	1	0	0	1	1	1	0	0	1	1	0	1	0	1	1	0	0	0	0	1	1	0	0	0	1	0	0	0	1	1	1	1	0	0	0	0	0	0	0	0	1
gene_id_37317	0	0	1	0	1	0	0	0	0	0	0	0	0	0	0	0	0	1	0	1	0	0	1	0	0	0	0	0	1	0	0	0	0	0	0	0	0	0	0	0	0	0	0	0	1	0	0	0	1
gene_id_91163	0	0	1	0	0	0	1	0	0	0	0	0	0	0	0	1	1	0	0	0	1	0	0	0	0	0	0	1	1	0	0	0	0	0	0	0	0	1	0	1	0	0	1	0	1	0	0	0	1
gene_id_37315	0	0	0	0	0	0	0	0	1	0	0	0	0	0	0	0	0	0	1	0	0	0	0	0	0	0	1	0	0	0	0	0	0	1	0	0	0	0	1	0	0	0	0	0	1	0	0	0	0
gene_id_32146	1	1	0	0	1	0	1	1	0	1	1	1	1	0	1	1	1	1	0	1	1	1	1	0	0	0	0	0	1	0	0	0	1	0	0	0	0	0	0	1	0	0	1	0	1	0	0	1	1
gene_id_37313	0	0	0	0	1	1	0	0	1	0	0	0	0	1	0	0	0	0	1	1	0	1	1	0	0	0	1	0	1	1	0	0	1	0	0	1	1	1	1	0	0	0	1	0	1	0	0	1	1
gene_id_44159	0	1	1	0	1	1	0	1	1	0	1	1	1	1	0	1	1	1	1	1	1	1	1	0	1	0	1	1	1	0	1	0	1	0	0	1	1	1	1	1	0	0	1	0	1	0	0	1	1
gene_id_87020	0	1	0	0	1	0	0	0	0	0	0	0	1	0	0	0	1	0	0	1	0	0	1	0	0	0	0	0	0	0	0	0	0	0	0	0	0	0	0	1	0	0	0	0	1	0	0	0	1
gene_id_87021	0	0	1	0	1	1	0	0	1	0	0	0	0	1	0	0	0	0	0	1	0	0	1	0	0	0	1	0	1	0	0	0	0	0	0	1	1	0	0	1	0	0	1	0	1	0	0	0	0
gene_id_62759	0	0	0	0	0	0	0	0	0	0	0	0	0	0	0	1	0	0	1	0	0	1	0	0	0	0	0	0	0	0	0	0	0	0	0	0	0	1	0	0	0	0	0	0	0	0	0	0	1
gene_id_62758	0	0	0	0	0	0	0	0	0	0	0	0	0	0	0	0	0	0	1	0	0	0	0	0	0	0	0	0	0	0	0	0	0	0	0	0	0	1	0	0	0	0	0	0	0	0	0	0	0
gene_id_62751	0	0	0	0	0	0	0	0	0	0	0	0	0	0	0	1	0	0	0	0	0	0	0	0	0	0	0	0	0	1	0	0	0	0	0	1	0	1	0	0	0	0	0	0	0	0	0	0	0
gene_id_62360	0	0	0	0	0	0	0	0	0	0	0	0	0	0	0	0	0	0	0	0	0	0	0	0	1	0	0	0	0	0	0	0	0	0	0	0	0	1	0	1	0	0	0	0	1	0	0	0	0
gene_id_62753	0	0	1	0	1	0	0	0	0	0	0	0	0	0	0	0	0	0	0	1	0	0	1	0	1	0	1	0	0	1	1	0	1	0	0	1	1	1	0	0	0	0	0	0	0	0	0	0	0
gene_id_38218	0	0	1	0	1	0	0	0	0	0	0	0	0	0	0	0	0	0	0	1	0	0	1	0	0	0	0	0	0	0	0	0	0	0	0	0	1	0	0	0	0	0	0	0	0	0	0	0	0
gene_id_62755	0	0	0	0	0	0	0	0	0	0	0	0	0	0	0	0	0	0	1	0	0	0	0	0	0	0	0	0	0	0	0	0	0	0	0	0	0	1	0	0	0	0	0	0	0	0	0	0	0
gene_id_32828	0	0	0	1	0	0	0	0	0	0	0	0	0	0	0	0	0	0	0	0	1	0	0	0	0	0	0	0	0	0	0	0	0	0	0	0	0	0	0	0	0	0	0	0	0	0	0	0	0
gene_id_36301	1	1	1	0	1	1	1	1	0	1	1	1	1	1	1	1	1	1	0	1	1	1	1	0	1	0	0	1	1	0	0	0	1	0	0	0	0	1	1	1	0	0	1	0	1	0	0	0	1
gene_id_62756	0	0	0	0	0	0	0	0	0	0	0	0	0	0	0	0	0	0	1	0	0	0	0	0	0	0	0	0	0	0	0	0	0	0	0	0	0	1	0	0	0	0	0	0	0	0	0	0	0
gene_id_821	0	0	0	0	0	0	0	0	0	0	0	0	0	0	0	0	0	0	0	0	0	0	0	0	0	0	0	0	0	0	0	0	1	0	0	0	0	0	0	0	0	0	0	0	1	0	0	0	0
gene_id_23285	1	1	1	0	1	1	1	1	1	1	1	1	1	1	1	1	1	1	1	1	1	1	1	0	0	0	1	1	1	1	1	0	1	0	0	1	1	1	1	1	1	0	1	0	1	0	0	1	1
gene_id_23286	0	0	1	0	1	1	1	1	1	1	1	1	0	0	1	1	1	0	0	0	0	1	1	0	0	0	1	1	1	0	0	0	1	0	0	0	1	1	1	1	0	0	1	0	1	0	0	1	1
gene_id_51475	0	0	0	0	0	0	0	0	0	0	0	0	0	0	0	0	0	0	1	0	0	0	0	0	0	0	1	0	0	0	1	0	1	0	0	0	0	1	1	0	0	1	1	0	0	0	0	0	0
gene_id_51472	0	0	0	0	1	0	0	1	0	1	0	0	0	0	0	1	0	0	1	1	0	0	1	0	1	0	0	0	0	0	1	0	1	1	0	1	1	0	1	0	0	0	1	0	1	0	1	1	0
gene_id_536	1	0	1	1	1	0	0	1	1	0	0	1	0	0	0	1	0	0	1	1	0	0	0	0	0	0	1	0	0	1	0	0	1	0	0	0	1	1	1	1	0	0	1	0	1	0	0	1	0
gene_id_827	0	1	0	0	0	0	0	1	0	1	0	0	1	0	1	1	0	0	1	0	0	1	0	0	1	1	1	0	1	0	1	0	0	0	0	1	1	1	0	1	0	1	1	0	1	0	0	1	0
gene_id_23283	1	1	1	0	0	1	1	1	1	1	0	1	1	1	1	1	1	1	1	0	1	1	0	0	0	0	1	1	1	0	1	0	1	0	0	1	0	0	0	0	0	0	1	0	0	0	0	0	1
gene_id_829	0	1	0	0	0	0	0	1	1	0	1	0	1	0	1	1	0	0	1	0	0	1	0	1	1	1	1	0	1	1	1	1	1	1	1	1	1	1	1	1	0	0	1	0	1	0	0	1	0
gene_id_16025	1	0	1	0	0	1	1	1	1	1	1	1	0	1	0	1	1	1	1	0	1	1	0	0	0	0	1	0	1	0	0	0	1	0	0	0	0	0	1	0	0	0	0	0	1	0	0	0	1
gene_id_287	0	0	1	0	0	0	0	1	0	0	0	0	1	0	0	1	1	1	0	0	0	0	0	0	0	0	0	0	1	0	0	0	0	0	0	0	0	0	0	0	0	0	0	0	0	0	0	0	1
gene_id_286	1	1	1	0	0	1	1	1	1	1	1	1	1	1	1	1	1	1	0	0	1	1	0	0	0	0	1	1	1	0	0	0	1	0	0	0	1	1	0	1	0	1	1	0	1	0	0	1	1
gene_id_1540	1	1	1	0	1	0	1	1	1	1	1	1	1	0	0	1	1	1	1	1	1	1	1	0	1	0	1	0	1	0	0	0	1	0	0	0	1	1	0	1	0	1	1	0	1	0	0	0	1
gene_id_51478	0	0	0	0	1	0	0	1	0	1	1	0	0	0	0	0	0	0	1	1	0	0	1	0	1	1	1	1	0	1	1	0	0	1	0	1	1	0	1	1	0	0	1	0	1	0	1	1	0
gene_id_16023	1	1	1	0	1	1	0	1	1	0	0	1	1	1	0	1	0	0	1	1	0	0	1	0	0	1	1	1	0	0	0	0	1	1	0	1	1	1	1	1	0	0	1	0	1	0	0	1	0
gene_id_35647	0	0	0	0	0	0	1	1	0	1	0	0	0	0	1	1	1	0	0	0	1	1	0	0	1	0	1	0	0	0	0	0	1	0	0	0	1	0	0	0	0	0	0	0	1	0	0	0	0
gene_id_35834	1	1	1	1	0	1	1	1	1	1	1	1	1	1	1	1	1	1	0	0	1	1	0	0	0	0	1	1	1	1	1	0	1	0	0	1	1	1	1	0	1	0	1	0	1	0	0	1	1
gene_id_60445	1	0	1	0	1	1	0	0	1	0	0	1	0	1	0	0	0	0	1	1	0	0	1	0	0	0	0	0	0	0	0	0	0	0	0	0	1	1	0	0	0	0	1	0	0	0	0	0	0
gene_id_38742	0	1	1	0	1	1	1	1	0	1	0	1	1	1	1	1	1	1	1	1	1	1	1	0	1	0	1	1	1	0	1	0	1	0	0	0	1	1	0	1	0	0	1	0	1	0	0	0	0
gene_id_69613	0	0	0	0	0	0	0	0	0	0	0	0	0	0	0	0	0	0	0	0	0	0	0	0	0	0	0	0	0	0	0	0	0	0	0	0	0	0	0	0	0	0	1	0	0	0	0	0	0
gene_id_35642	1	1	1	0	1	1	1	1	1	1	0	1	1	0	1	1	1	1	0	1	1	1	1	0	0	0	1	0	1	0	0	0	0	0	0	1	0	0	0	0	0	0	1	0	1	0	0	0	1
gene_id_35641	0	0	0	0	0	1	1	0	1	1	0	1	0	1	0	1	1	1	0	0	0	0	0	0	0	0	0	0	0	0	0	0	0	0	0	0	0	0	0	0	0	0	1	0	0	0	0	0	1
gene_id_62361	1	0	0	0	0	0	0	0	1	0	0	1	0	1	0	0	0	0	0	0	0	0	0	0	1	0	1	1	0	0	0	0	0	0	0	0	0	1	0	1	0	0	0	0	1	0	0	0	0
gene_id_66870	0	1	1	0	0	1	0	0	1	0	0	0	0	1	0	0	0	0	0	0	0	0	0	0	0	0	1	0	0	0	0	0	0	0	0	0	1	1	0	1	0	0	1	0	0	0	0	0	1
gene_id_66871	0	0	1	0	0	0	0	0	1	0	0	0	0	0	0	0	0	0	0	0	0	0	0	0	0	0	0	1	0	0	0	0	0	0	0	0	1	0	0	0	0	0	0	0	0	0	0	0	0
gene_id_83858	0	1	1	0	0	0	0	0	0	0	0	0	0	0	0	0	0	0	0	0	0	0	0	0	0	0	0	0	0	0	0	0	0	1	0	0	0	0	0	1	0	0	0	0	0	0	0	0	0
gene_id_88287	0	0	0	0	0	1	0	1	0	0	0	0	0	1	0	1	0	0	1	0	0	0	0	0	0	0	1	0	0	0	0	0	1	0	0	0	1	0	0	0	0	0	1	0	1	0	0	0	0
gene_id_37932	0	0	0	0	1	0	0	0	0	0	1	0	0	0	0	0	0	0	1	1	0	0	1	0	0	1	1	0	0	0	0	0	0	0	0	0	0	0	0	1	0	0	0	0	1	0	0	0	0
gene_id_37931	0	0	0	0	1	0	0	0	0	0	0	0	0	0	0	0	0	0	1	1	0	0	1	0	0	0	1	0	0	0	0	0	0	0	0	0	0	0	1	1	0	0	0	0	1	0	0	0	0
gene_id_26074	0	1	1	0	0	1	0	0	0	1	0	0	1	0	0	0	0	1	0	0	1	1	0	0	0	0	1	0	1	0	0	0	0	0	0	0	0	1	0	0	0	0	0	0	0	0	0	0	1
gene_id_26075	0	1	0	0	1	0	0	1	1	0	0	0	1	0	0	0	1	1	0	0	1	1	1	0	0	0	0	0	1	0	0	0	0	0	0	0	0	1	0	0	0	0	0	0	0	0	0	0	1
gene_id_46702	0	1	1	0	0	0	1	0	0	1	0	0	1	1	0	0	1	1	0	0	1	1	1	0	0	1	1	0	1	0	1	0	1	1	0	0	1	0	1	1	0	0	1	0	1	0	1	1	1
gene_id_26077	0	1	0	0	0	0	0	0	0	0	0	0	0	0	0	0	0	1	0	0	0	1	0	0	0	0	0	0	1	0	0	0	0	0	0	0	0	0	0	0	0	0	0	0	0	0	0	0	0
gene_id_3439	0	1	0	0	0	0	0	0	1	0	0	0	1	0	0	0	0	0	1	1	0	0	0	0	1	1	1	1	0	0	1	0	0	0	0	0	1	0	1	1	0	0	1	0	1	0	1	1	0
gene_id_32820	0	1	0	0	0	0	0	0	0	0	0	0	0	0	0	0	0	0	0	0	1	0	0	0	0	0	0	0	0	0	0	0	0	0	0	0	0	0	0	0	0	0	0	0	0	0	0	0	1
gene_id_46707	0	0	1	0	0	1	0	0	1	1	0	0	0	1	0	0	1	0	0	1	0	1	0	0	0	0	1	1	1	1	0	0	1	0	0	1	1	1	1	1	0	0	0	0	1	0	0	1	0
gene_id_82215	1	0	1	0	0	1	0	1	0	0	0	1	0	1	0	1	0	0	1	0	0	0	0	0	0	0	1	1	0	1	0	0	1	0	0	1	1	1	1	1	0	0	1	0	1	0	0	0	0
gene_id_13535	0	1	0	0	0	0	0	0	0	1	0	0	1	0	0	0	0	0	0	0	0	1	0	0	0	0	0	0	0	0	0	0	0	0	0	0	0	0	0	1	0	0	0	0	1	0	0	0	0
gene_id_16315	1	1	1	0	1	1	1	1	1	1	1	1	1	1	0	1	1	1	1	1	1	1	1	0	1	0	1	1	0	1	1	0	1	0	0	1	1	1	1	1	1	0	1	0	1	0	0	1	0
gene_id_15024	0	1	0	0	0	0	0	0	1	1	0	0	1	0	0	0	0	0	0	0	0	1	0	0	0	0	1	0	0	1	0	0	0	0	0	0	0	0	1	1	0	0	0	0	1	0	0	0	0
gene_id_18870	0	1	0	0	0	0	0	1	0	1	1	0	1	0	1	1	0	1	0	0	1	1	0	0	0	0	0	0	0	0	1	0	1	1	0	0	0	1	1	0	0	0	1	0	0	0	0	1	1
gene_id_88411	0	0	0	0	0	1	0	0	0	0	0	0	0	1	0	0	0	0	0	0	0	0	0	0	0	0	0	0	0	0	0	0	0	0	0	1	0	0	0	0	0	0	0	0	0	0	0	0	0
gene_id_10340	0	0	0	0	0	0	0	0	0	0	0	0	0	0	0	0	0	0	0	0	0	0	1	0	0	0	0	0	0	0	0	0	0	0	0	0	0	0	1	0	0	0	0	0	0	0	0	0	0
gene_id_19849	0	1	1	1	1	1	1	1	1	1	1	0	1	1	1	1	1	1	1	1	1	1	1	0	1	1	1	1	1	1	0	0	1	1	0	1	1	1	1	1	0	0	1	0	1	0	0	0	1
gene_id_757	0	0	0	0	0	0	1	1	0	1	0	0	0	0	0	1	1	0	1	0	0	1	0	0	0	0	0	0	0	0	0	0	0	0	0	1	0	1	0	0	0	0	1	0	0	0	0	0	0
gene_id_756	0	0	0	0	0	1	1	1	0	1	0	0	0	1	0	1	1	1	0	0	1	1	0	0	0	0	0	0	1	0	0	0	0	0	0	0	1	0	0	0	0	0	1	0	0	0	0	0	1
gene_id_51210	0	0	0	0	1	0	0	0	0	0	0	0	0	1	0	1	0	0	1	1	0	0	1	0	0	0	1	0	0	0	1	0	0	0	0	1	0	1	1	1	0	0	0	0	1	0	0	0	0
gene_id_13824	1	1	1	0	1	1	1	1	1	1	1	1	1	1	1	1	1	1	1	1	1	1	1	0	0	0	1	1	1	1	0	0	1	0	0	1	1	1	1	1	0	1	1	0	1	0	0	1	1
gene_id_753	1	1	1	0	0	1	0	1	1	1	1	1	1	1	1	1	0	1	0	0	1	1	1	0	0	0	1	1	1	0	0	0	1	0	0	1	1	1	0	1	0	0	1	0	1	0	0	0	1
gene_id_752	0	0	1	0	0	0	0	1	1	1	0	1	0	0	1	1	0	1	0	0	1	1	0	0	0	0	0	0	0	1	0	0	0	0	0	0	0	0	0	0	0	0	0	0	0	0	0	0	0
gene_id_751	0	1	0	0	0	0	1	1	0	1	0	0	1	0	1	1	1	1	0	0	1	1	0	0	0	1	1	0	1	0	0	0	0	0	0	0	1	0	0	0	0	0	0	0	0	0	0	0	1
gene_id_37752	1	1	1	0	1	1	0	0	1	0	0	1	1	0	0	1	0	1	0	0	0	1	1	0	0	0	1	1	0	0	0	0	0	0	0	0	0	0	0	0	0	0	0	0	0	0	0	0	0
gene_id_42731	1	1	1	0	1	1	1	1	1	1	0	1	1	1	1	1	1	1	1	1	1	1	1	0	0	0	1	1	1	1	0	0	0	0	0	1	1	1	1	1	0	0	1	0	1	0	0	0	1
gene_id_51218	0	1	1	0	0	0	0	1	1	0	0	1	0	0	0	1	0	1	0	0	0	0	0	0	0	0	1	1	0	0	0	0	0	0	0	1	0	1	0	1	0	0	1	0	1	0	0	0	1
gene_id_12607	1	0	0	1	0	1	1	0	0	1	1	1	0	1	0	0	1	0	0	0	1	0	0	0	0	0	0	0	0	0	0	0	0	0	0	0	0	0	0	0	0	0	0	0	1	0	0	0	0
gene_id_5415	1	0	1	0	1	0	0	0	0	1	0	1	0	0	0	0	0	0	0	1	0	1	1	0	0	0	1	1	1	0	0	0	1	0	0	0	1	1	0	1	0	0	1	0	1	0	0	0	1
gene_id_758	0	0	1	0	0	0	1	1	0	0	0	0	0	0	0	0	1	0	0	0	0	0	0	0	0	0	0	0	1	0	0	0	0	0	0	0	0	0	0	0	0	0	0	0	0	0	0	0	1
gene_id_17086	0	0	1	0	0	1	0	1	1	0	1	0	0	1	0	1	0	1	0	0	0	1	0	0	1	0	0	0	0	1	0	0	1	0	0	0	0	0	1	0	0	0	1	0	1	0	0	0	0
gene_id_17083	1	1	1	0	1	1	1	1	1	1	1	1	1	1	1	1	1	1	1	1	1	1	1	0	1	1	1	1	1	1	1	0	1	1	0	1	1	1	1	1	1	0	1	0	1	0	0	1	1
gene_id_4233	0	0	0	0	0	0	0	0	1	0	0	1	0	0	0	0	1	1	0	0	0	0	0	0	0	0	1	0	1	0	0	0	0	0	0	0	0	0	0	0	0	0	0	0	0	0	0	0	0
gene_id_4232	0	1	0	0	1	1	0	0	1	0	0	1	0	0	0	0	1	0	0	1	0	1	1	0	0	0	0	0	0	0	0	0	1	0	0	0	0	1	0	0	0	0	0	0	1	0	0	0	1
gene_id_1311	1	1	0	0	0	1	0	0	1	0	0	0	0	0	0	0	1	1	0	0	0	1	0	0	0	0	0	0	1	0	0	0	0	0	0	0	0	1	0	0	0	0	0	0	0	0	0	0	1
gene_id_1316	1	1	1	1	1	1	1	1	1	1	1	1	1	1	1	1	1	1	1	1	1	1	1	0	1	0	1	1	1	0	1	0	1	0	0	1	1	1	0	0	0	0	1	0	1	0	0	0	1
gene_id_6859	1	0	1	0	0	1	1	1	0	1	1	1	0	1	1	1	1	1	0	0	1	1	0	0	0	0	1	0	1	0	0	0	1	0	0	0	0	0	1	1	0	0	1	0	1	0	0	0	1
gene_id_9338	1	1	0	0	0	1	0	0	0	0	1	0	1	1	1	1	1	1	1	0	1	1	0	0	1	0	1	0	0	0	0	0	1	0	0	1	0	1	1	1	1	0	0	0	1	0	0	1	1
gene_id_40700	0	0	0	0	0	0	0	0	0	0	0	0	0	0	0	0	0	0	0	0	0	0	0	0	1	0	0	1	0	0	0	0	0	0	0	0	0	0	0	0	0	0	0	0	0	0	0	0	0
gene_id_69699	0	1	1	0	1	1	1	1	1	0	1	0	1	1	0	1	1	1	1	1	0	1	1	0	1	1	1	1	1	0	1	0	1	0	0	1	1	1	1	1	0	1	1	0	1	0	0	1	0
gene_id_92498	0	0	0	0	0	0	1	0	0	1	0	0	0	0	0	1	1	0	0	0	0	0	0	0	1	0	1	0	0	0	0	0	0	0	0	0	0	1	0	1	0	0	0	0	0	0	0	0	0
gene_id_62773	0	0	0	0	0	0	0	0	0	0	0	0	0	0	0	0	0	0	0	0	0	0	0	0	0	0	0	0	0	0	0	0	0	0	0	0	0	1	0	0	0	0	0	0	0	0	0	0	0
gene_id_9330	0	1	1	0	0	0	1	1	1	1	1	0	0	0	0	1	1	1	1	0	0	1	0	0	0	1	1	1	1	0	0	0	0	1	0	1	1	1	1	1	0	0	1	0	1	0	0	1	1
gene_id_6853	1	1	1	0	1	1	1	1	1	1	1	1	1	1	1	1	1	1	0	1	1	1	1	0	0	0	1	1	1	0	0	0	1	0	0	0	1	0	1	0	0	0	1	0	1	0	0	1	1
gene_id_69696	1	0	1	0	1	1	0	0	1	0	0	1	0	1	0	0	1	0	0	0	0	0	0	0	1	0	1	1	0	0	0	0	0	0	0	1	1	1	0	0	0	1	1	0	1	0	0	0	1
gene_id_6503	0	0	0	0	0	0	0	0	0	1	0	0	0	0	0	0	0	0	0	0	0	1	0	0	0	0	0	0	0	0	0	0	0	0	0	0	0	0	0	0	0	0	0	0	1	0	0	0	0
gene_id_6854	1	1	1	0	1	1	0	1	1	1	1	1	1	1	0	1	1	1	1	1	1	1	1	0	0	0	1	1	1	0	1	0	1	0	0	1	1	1	1	1	1	0	1	0	1	0	0	1	1
gene_id_92493	0	0	0	0	0	1	1	0	0	0	0	0	0	0	0	0	1	0	0	0	0	1	0	0	1	0	1	1	1	0	1	0	0	1	0	0	1	1	0	1	0	0	1	0	1	0	0	1	0
gene_id_92492	0	0	1	0	0	1	1	0	0	1	1	0	0	1	0	1	1	1	1	0	1	1	0	0	1	0	1	1	1	0	1	0	0	1	0	1	1	1	1	1	0	0	1	0	1	0	0	1	0
gene_id_12103	1	0	0	1	0	1	1	0	0	1	1	1	0	1	0	0	1	1	0	0	1	0	0	0	0	0	0	0	0	0	0	0	0	0	0	0	0	0	0	0	1	0	0	0	1	0	0	0	0
gene_id_86241	0	0	0	0	0	0	0	0	0	0	0	0	0	0	0	0	0	0	0	0	0	0	0	0	0	0	0	0	0	0	0	0	0	0	0	0	0	1	0	0	0	0	0	0	0	0	0	0	0
gene_id_24682	0	1	0	0	1	1	1	1	1	1	1	0	1	1	1	1	1	1	0	1	1	0	1	0	0	0	1	0	1	0	0	0	1	0	0	0	0	0	0	1	0	0	1	0	0	0	1	0	1
gene_id_12107	1	0	0	0	0	0	0	0	0	0	0	1	0	0	0	0	0	0	0	0	0	0	0	0	0	0	0	0	0	0	1	0	0	0	0	1	0	0	0	0	0	0	0	0	1	0	0	0	0
gene_id_53740	1	0	0	0	0	0	0	1	0	0	0	1	1	0	0	0	0	0	0	0	0	0	0	0	1	1	1	0	0	0	1	0	1	1	0	0	1	0	0	1	0	0	1	0	1	0	0	1	0
gene_id_12105	1	0	0	1	0	1	1	0	0	1	1	1	0	1	0	0	1	1	0	0	1	0	0	0	0	0	1	0	0	0	0	0	0	0	0	0	0	0	0	0	0	0	0	0	1	0	0	0	0
gene_id_34669	0	1	1	0	0	1	1	1	1	0	0	0	1	1	0	1	1	1	0	0	1	1	0	0	0	0	0	0	1	0	0	0	1	0	0	0	0	0	0	1	0	0	1	0	0	0	0	0	1
gene_id_34667	0	1	0	0	0	1	1	0	1	1	0	0	1	1	0	0	1	1	0	0	1	1	0	0	1	0	1	0	1	0	0	0	0	0	0	0	0	0	0	1	0	0	1	0	1	0	1	1	1
gene_id_9192	0	1	0	0	0	1	1	0	0	1	1	0	1	1	0	1	1	1	0	0	1	1	0	0	0	0	0	1	0	0	0	0	0	0	0	0	0	0	0	0	0	0	1	0	1	0	0	0	1
gene_id_34663	0	0	0	0	0	0	0	0	0	0	0	0	0	0	0	0	1	0	0	0	0	0	0	0	0	0	0	0	0	0	0	0	0	0	0	0	0	0	0	0	0	0	0	0	0	0	0	0	0
gene_id_61060	0	0	0	0	0	0	0	0	0	0	0	0	0	0	0	0	1	0	0	0	0	0	0	0	0	0	0	0	0	0	0	0	0	0	0	1	0	1	0	0	0	0	0	0	0	0	0	0	0
gene_id_13286	1	0	1	0	0	0	1	0	0	0	0	1	0	0	0	1	1	0	0	0	0	0	0	0	0	0	1	0	0	0	0	0	0	0	0	0	1	1	0	0	0	0	0	0	1	0	0	0	0
gene_id_74244	0	0	1	0	0	1	0	0	1	0	0	0	0	0	0	0	0	0	0	0	0	0	0	0	0	0	1	0	0	0	0	0	0	0	0	0	0	0	0	0	0	0	0	0	0	0	0	0	0
gene_id_29417	0	1	0	0	1	0	0	1	0	0	0	0	1	0	0	1	0	0	0	1	0	0	1	0	1	0	0	1	0	0	1	0	0	0	1	1	0	1	0	0	0	1	1	0	0	0	0	1	0
gene_id_74713	0	1	1	0	1	1	0	0	0	0	0	1	0	0	0	1	1	1	0	0	0	1	0	0	0	0	1	0	0	0	0	0	1	0	0	0	1	0	1	1	0	0	0	0	1	0	0	0	0
gene_id_2193	0	1	0	0	1	0	0	1	0	0	0	0	1	0	1	1	0	1	0	0	0	0	1	0	0	0	0	0	0	0	0	0	0	0	0	0	0	0	0	0	0	0	0	0	0	0	0	0	0
gene_id_93012	0	0	0	0	1	1	1	1	1	1	0	0	1	1	1	1	1	0	1	1	1	1	1	0	1	0	1	1	1	1	1	0	1	0	0	1	1	1	1	1	0	1	1	0	1	0	0	1	0
gene_id_93013	0	0	0	0	0	0	1	1	1	1	0	0	0	1	1	1	1	1	1	0	1	1	0	0	0	0	0	1	0	0	0	0	1	0	0	0	0	0	0	0	0	1	0	0	0	0	0	0	1
gene_id_68610	0	0	0	0	0	0	0	0	0	0	0	0	0	0	0	0	0	0	0	0	1	0	0	0	1	0	1	0	0	0	0	0	0	1	0	0	0	1	0	1	1	0	0	0	1	0	0	1	0
gene_id_93011	0	1	0	0	0	1	1	1	0	1	1	0	1	1	0	1	1	1	0	0	1	1	0	0	0	1	1	0	1	0	1	0	0	1	0	0	0	0	0	1	0	0	1	0	1	0	0	1	1
gene_id_65993	0	0	1	0	1	0	0	0	0	0	0	0	0	0	0	0	1	1	0	0	0	0	1	0	0	0	0	1	0	0	0	0	1	0	0	0	0	1	0	1	0	0	0	0	1	0	0	1	1
gene_id_15437	1	1	1	0	0	0	0	1	0	0	0	1	1	0	0	0	0	0	0	1	0	0	0	0	0	0	0	0	0	0	0	0	1	0	0	0	0	1	1	1	1	1	1	0	0	0	0	0	0
gene_id_4012	0	0	0	0	0	1	0	0	1	0	0	0	0	0	0	0	0	1	0	0	0	0	0	0	0	0	0	0	0	0	0	0	0	0	0	0	0	0	1	0	0	0	1	0	0	0	0	0	0
gene_id_78925	0	1	1	0	1	0	1	0	1	0	0	1	0	0	1	0	1	0	1	1	0	1	1	0	0	1	1	1	0	0	0	0	1	0	0	0	1	0	0	0	0	0	1	0	1	0	1	1	0
gene_id_78924	0	0	0	0	0	0	0	0	0	0	0	0	0	0	0	0	0	0	0	0	0	0	0	0	0	0	0	0	0	0	0	0	0	0	0	0	0	0	0	0	0	1	0	0	0	0	0	0	0
gene_id_78929	1	1	1	0	1	1	1	0	1	1	0	0	1	1	1	1	1	1	1	1	1	1	1	0	1	0	1	1	1	0	1	0	1	0	0	1	1	1	1	1	0	0	1	0	0	0	0	0	1
gene_id_78928	1	1	1	0	0	1	0	1	1	1	1	1	0	1	1	1	1	1	1	0	1	1	0	0	0	0	1	1	1	0	0	0	1	0	0	1	1	0	1	1	0	1	1	0	1	0	0	1	1
gene_id_88820	0	0	1	0	0	1	0	0	1	0	0	1	0	1	0	0	0	0	0	0	0	0	0	0	0	0	1	0	0	0	0	0	0	0	0	0	0	0	0	1	0	0	0	0	1	0	0	1	0
gene_id_61306	0	0	0	0	1	0	0	0	0	0	0	0	0	0	0	0	0	0	0	0	0	0	1	0	1	0	0	0	0	0	0	0	0	0	0	0	0	1	0	1	0	0	0	0	1	0	0	0	0
gene_id_9198	0	0	0	0	0	0	0	0	0	0	1	0	0	1	0	0	1	1	0	0	0	1	0	0	0	0	0	0	1	0	0	0	1	0	0	0	0	0	0	0	0	0	1	0	1	0	0	1	0
gene_id_89543	0	0	0	0	1	1	0	0	1	0	0	0	0	1	0	0	0	0	0	1	0	0	1	0	0	0	0	0	0	0	0	0	0	0	0	1	0	0	0	0	0	0	0	0	1	0	0	0	0
gene_id_31946	0	1	1	0	1	1	1	1	0	1	1	1	1	1	1	1	1	1	1	1	1	1	1	0	1	0	1	1	1	0	0	0	1	0	0	1	1	1	1	1	0	0	1	0	1	0	0	0	1
gene_id_31947	0	1	1	0	1	1	0	1	1	1	1	1	1	1	0	1	1	1	0	1	1	1	1	0	1	1	1	1	1	0	1	0	1	1	0	1	1	1	1	1	0	1	1	0	1	0	1	1	1
gene_id_89547	1	1	1	0	1	1	0	0	1	0	0	1	1	1	0	1	1	1	0	1	0	1	1	0	0	0	1	1	1	0	0	0	1	0	0	1	1	1	1	1	0	0	1	0	1	0	0	0	1
gene_id_79039	0	0	1	0	0	0	0	0	0	0	0	0	0	0	0	0	0	0	0	0	0	0	0	0	0	0	0	0	0	0	0	0	1	0	0	1	0	0	1	0	0	0	0	0	1	0	0	1	0
gene_id_89545	0	0	0	0	1	1	0	0	1	0	0	0	0	1	0	0	0	0	0	1	0	0	1	0	0	0	0	0	0	0	1	0	0	0	0	1	0	0	0	0	0	0	0	0	1	0	0	0	0
gene_id_85604	0	0	0	0	1	1	0	0	0	0	0	0	0	1	0	1	0	0	0	1	0	0	1	0	0	0	1	1	0	0	0	0	1	0	0	0	1	0	1	0	0	0	1	0	0	0	0	0	0
gene_id_89099	1	1	1	0	1	1	1	1	0	1	1	1	1	1	1	1	1	1	1	1	1	1	1	0	1	0	1	1	1	1	1	0	1	0	0	1	0	1	1	1	1	1	1	0	1	0	0	1	1
gene_id_89098	0	0	0	0	0	1	0	0	0	0	0	0	0	1	0	0	0	0	1	0	0	0	0	0	1	0	0	0	0	0	0	0	0	0	0	0	1	1	0	1	0	0	0	0	1	0	0	0	0
gene_id_69521	0	1	1	0	1	1	0	1	1	0	0	0	1	1	0	1	1	1	1	1	1	1	1	0	0	0	0	1	1	0	0	0	0	0	0	0	0	1	0	0	0	0	0	0	1	0	0	0	1
gene_id_79037	0	1	0	0	0	0	0	0	0	0	0	0	0	0	0	0	1	0	0	0	0	0	0	0	0	0	0	0	0	0	0	0	1	1	0	0	1	0	0	0	0	0	0	0	1	0	0	0	0
gene_id_31948	1	1	1	1	0	1	1	1	1	1	1	1	1	1	1	1	1	1	1	0	1	1	0	0	1	0	1	1	1	0	0	0	1	0	0	1	1	1	1	1	1	1	1	0	1	0	0	1	1
gene_id_27220	0	1	1	0	0	0	0	1	1	1	0	0	1	0	0	0	0	0	1	0	0	1	0	0	1	0	1	0	0	0	1	0	0	0	0	0	1	1	1	1	0	0	0	0	1	0	0	1	0
gene_id_79032	0	0	1	0	1	1	0	1	1	0	0	1	0	1	0	0	1	1	1	1	0	1	0	0	1	0	1	1	1	0	0	0	1	0	0	1	1	1	1	1	0	0	1	0	1	0	0	1	1
gene_id_10859	1	0	0	0	0	0	0	0	0	0	0	1	0	0	0	0	0	0	0	0	0	0	0	0	0	0	0	0	1	0	0	0	1	0	0	0	0	1	0	1	0	0	0	0	1	0	0	1	0
gene_id_92971	0	1	0	1	0	1	1	1	0	1	1	0	1	1	1	1	1	0	1	0	1	1	0	1	0	0	0	0	1	0	0	0	0	0	0	0	0	0	0	0	1	0	0	0	0	0	0	0	1
gene_id_2998	0	0	0	0	0	1	0	0	1	0	0	0	0	1	0	0	0	0	0	0	0	0	0	0	0	0	0	0	0	0	0	0	0	0	0	1	1	0	0	0	0	0	0	0	0	0	0	0	0
gene_id_84414	0	0	0	0	0	0	0	0	0	0	0	0	0	0	0	0	0	0	1	0	0	0	0	0	0	0	1	0	0	0	0	0	0	0	0	0	1	0	0	0	0	0	0	0	1	0	0	0	0
gene_id_85464	0	0	0	0	1	1	0	0	1	0	0	0	0	0	0	0	0	1	0	1	0	0	1	0	0	0	0	0	0	0	0	0	1	0	0	1	1	0	0	1	0	0	0	0	1	0	0	0	0
gene_id_27226	0	1	0	0	0	0	0	0	0	1	1	0	1	0	0	0	0	0	1	0	0	0	0	0	0	0	1	0	0	1	1	0	1	0	0	1	1	0	0	1	0	0	1	0	1	0	0	0	0
gene_id_85466	1	1	1	0	1	1	1	0	0	1	1	1	1	0	0	1	1	1	0	0	1	1	1	0	1	0	0	1	1	0	0	0	1	0	0	0	1	0	0	0	0	0	1	0	0	0	0	0	1
gene_id_2997	0	0	0	0	0	1	0	0	1	0	0	0	0	1	0	0	0	0	0	0	0	0	0	0	0	0	1	0	0	0	0	0	0	0	0	1	1	1	1	0	0	0	0	0	1	0	0	0	0
gene_id_10857	1	1	1	0	1	1	0	1	1	0	0	1	0	1	0	1	1	1	0	1	0	0	1	0	0	0	1	1	1	0	0	0	1	0	0	1	1	1	1	1	1	1	1	0	1	0	0	1	1
gene_id_85461	0	0	0	0	0	0	0	0	1	0	0	0	0	0	0	0	0	0	0	0	0	0	0	0	1	0	1	0	0	0	0	0	0	0	0	0	1	0	0	0	0	0	0	0	0	0	0	0	0
gene_id_85463	1	0	1	0	1	1	0	1	0	0	0	1	0	1	0	1	1	1	0	1	0	0	1	0	0	0	1	1	0	0	0	0	1	0	0	0	1	1	1	1	0	0	1	0	1	0	0	0	0
gene_id_65197	0	0	1	0	0	0	0	0	0	0	0	0	0	0	0	0	0	0	0	0	1	0	0	0	0	0	0	0	0	0	0	0	0	0	0	0	1	0	0	1	0	1	0	0	1	0	0	0	0
gene_id_65194	0	1	1	0	0	0	0	0	0	0	0	0	0	0	0	0	1	1	0	0	0	1	0	0	0	0	1	0	1	0	0	0	1	0	0	0	0	0	0	1	0	0	0	0	1	0	0	0	1
gene_id_68927	0	1	0	0	1	1	1	1	0	1	1	0	1	1	0	1	0	0	1	1	1	1	1	0	1	0	1	0	0	1	1	0	0	0	0	1	0	1	1	1	1	1	1	0	1	0	0	1	0
gene_id_73671	0	0	0	0	0	0	0	1	0	0	0	0	0	0	0	0	0	0	0	0	0	0	0	0	1	0	0	0	0	0	1	0	0	0	0	0	0	1	0	1	0	0	1	0	1	0	0	1	0
gene_id_29548	1	0	0	0	1	0	0	0	1	0	0	1	0	0	0	0	0	0	0	1	0	0	1	0	1	0	0	1	0	1	0	0	0	0	0	1	0	1	0	1	1	1	0	0	1	0	0	0	0
gene_id_22959	1	1	0	1	0	1	1	1	1	1	1	1	1	1	0	1	1	1	0	0	1	1	0	0	0	0	1	1	0	0	0	0	0	0	0	0	0	1	0	1	0	0	1	0	1	0	0	0	1
gene_id_82959	1	0	0	0	1	0	0	0	0	0	0	1	0	0	0	0	0	0	0	1	0	0	1	0	1	0	1	0	0	0	1	0	0	0	0	1	1	1	1	1	0	0	1	0	1	0	0	0	0
gene_id_24502	1	1	0	1	1	0	1	1	0	1	1	1	1	0	1	1	1	1	1	0	1	1	1	0	0	1	1	0	1	1	0	0	1	0	0	0	0	0	1	1	1	0	1	0	1	0	0	1	1
gene_id_29544	0	0	1	0	1	1	0	1	0	1	0	0	0	1	0	1	1	1	1	1	1	1	1	0	1	0	1	1	1	1	0	0	1	0	1	1	1	1	1	1	1	0	1	0	1	0	0	1	1
gene_id_22955	0	1	0	0	1	1	1	1	1	1	0	0	1	1	0	1	1	1	0	0	1	1	0	0	0	0	1	1	1	0	0	0	1	0	0	0	1	1	0	1	0	0	1	0	1	0	0	0	1
gene_id_52746	1	1	0	0	0	1	1	1	0	1	1	0	1	1	0	1	1	1	0	0	1	1	0	0	0	0	0	1	1	0	1	0	1	0	0	1	1	1	0	1	0	0	1	0	1	0	0	1	1
gene_id_24506	0	1	0	0	0	0	0	0	1	0	0	0	1	0	0	1	1	1	0	0	1	0	0	0	0	0	1	0	1	0	0	0	1	0	0	0	0	0	0	0	0	0	0	0	1	0	0	0	1
gene_id_29540	1	1	1	1	1	1	1	1	1	1	1	1	1	0	1	1	1	1	1	1	1	1	1	0	1	0	1	1	1	0	0	0	1	0	0	0	1	1	1	1	0	1	1	0	1	0	0	0	1
gene_id_27703	0	0	0	0	0	1	1	1	0	1	0	0	0	1	0	1	1	0	1	0	1	1	0	0	1	0	1	0	0	1	0	0	1	0	0	0	1	1	0	1	1	0	1	0	1	0	0	1	1
gene_id_29542	1	1	1	0	1	0	1	1	1	1	1	1	1	0	1	1	1	1	1	1	1	1	1	0	0	0	1	1	1	0	0	0	0	0	0	0	1	1	1	1	0	0	1	0	1	0	0	1	1
gene_id_230	0	1	1	0	1	1	1	1	1	1	1	0	1	1	1	0	1	1	0	1	1	1	1	0	1	0	0	0	1	0	0	0	0	0	0	0	1	0	0	1	0	0	1	0	1	0	0	0	0
gene_id_69013	0	0	0	0	0	0	0	0	0	0	0	0	0	0	0	0	0	0	0	0	0	0	0	0	0	0	0	0	0	0	0	0	0	0	0	0	0	0	0	0	1	0	0	0	0	0	0	0	0
gene_id_27851	1	0	0	0	0	0	0	1	0	0	0	1	0	1	0	0	0	0	1	0	0	0	1	0	0	0	0	0	0	0	0	0	0	0	0	0	1	1	0	1	0	0	0	0	1	0	0	1	0
gene_id_28148	1	1	1	0	1	1	1	1	1	1	1	1	1	1	1	1	1	1	1	1	1	1	1	0	1	1	1	1	1	1	1	0	0	0	1	1	1	1	1	1	0	0	1	0	1	0	0	1	1
gene_id_86848	0	0	0	0	1	0	0	0	1	0	0	0	0	0	0	0	1	0	0	1	0	0	1	0	0	0	0	1	1	0	0	0	0	0	0	0	1	1	0	1	0	0	1	0	0	0	0	1	1
gene_id_83112	0	0	0	0	0	0	0	0	0	0	0	0	0	0	0	0	0	0	0	0	0	0	0	0	1	0	0	0	0	0	0	0	0	0	0	0	0	1	0	1	0	0	0	0	1	0	0	0	0
gene_id_56627	1	0	1	0	1	1	0	0	1	0	0	1	0	1	0	0	0	0	0	1	0	0	1	0	1	0	1	1	0	1	1	0	1	0	0	0	1	0	0	1	0	0	0	0	1	0	0	0	0
gene_id_86517	0	1	0	0	0	1	0	0	1	0	0	0	0	0	0	0	0	1	0	0	0	0	1	0	0	0	1	0	0	0	0	0	0	0	0	0	1	1	0	0	0	0	0	0	1	0	0	0	1
gene_id_86844	0	0	0	0	0	1	0	0	1	0	0	0	0	0	0	0	1	1	0	0	0	1	0	0	0	0	0	0	1	0	0	0	0	1	0	0	1	0	0	0	0	0	0	0	1	0	0	0	1
gene_id_89895	0	1	0	0	1	1	0	1	1	0	0	0	1	1	0	0	0	0	1	1	0	0	1	0	1	1	1	0	1	0	0	1	1	1	0	0	0	1	1	1	0	0	0	0	1	0	0	1	0
gene_id_82815	1	1	1	0	1	1	0	1	1	0	1	0	1	0	0	1	1	1	0	0	1	1	1	0	1	0	1	1	0	1	0	0	1	0	0	0	1	1	1	1	0	1	1	0	0	0	0	0	1
gene_id_86841	0	1	1	0	1	1	0	1	1	0	1	0	1	0	0	0	1	1	1	0	1	1	1	0	0	1	1	0	1	0	0	0	0	1	0	0	0	1	0	1	0	0	1	0	1	0	0	0	1
gene_id_89896	1	1	1	0	1	1	0	1	1	1	1	1	1	1	1	1	1	1	1	1	0	1	1	0	1	1	1	1	1	0	1	0	1	1	0	1	1	1	1	1	0	1	1	0	1	0	1	1	1
gene_id_64119	0	0	1	0	0	0	0	0	0	0	0	0	0	0	0	0	0	0	0	0	0	0	0	0	0	0	0	0	1	0	0	0	0	0	0	0	0	0	0	0	0	0	0	0	1	0	0	0	0
gene_id_34278	1	1	1	0	1	1	1	1	1	1	1	1	1	1	1	1	1	1	1	1	1	1	1	0	1	1	1	1	1	1	1	0	1	0	0	1	1	1	1	1	0	1	1	0	1	0	1	1	1
gene_id_23210	1	1	0	0	1	1	1	1	0	0	1	1	1	0	0	1	1	1	1	1	0	1	1	0	1	1	1	1	0	0	0	0	0	1	0	1	1	0	1	1	0	0	1	0	1	0	0	0	1
gene_id_13950	0	0	0	0	0	0	0	0	0	0	0	0	1	0	1	0	1	1	0	0	1	0	0	0	0	0	0	0	0	0	0	0	0	0	0	0	0	0	0	1	0	0	0	0	0	0	0	0	0
gene_id_33951	0	1	1	1	1	1	1	1	1	1	1	0	1	1	1	1	1	1	1	1	1	1	1	0	1	0	0	0	1	1	0	0	1	0	0	0	1	0	1	1	1	1	1	0	0	0	0	0	1
gene_id_542	0	0	0	0	0	0	1	1	0	0	0	0	0	0	0	1	1	1	0	0	1	1	0	0	0	0	0	0	0	0	0	0	0	0	0	0	0	0	0	1	0	0	0	0	1	0	0	0	1
gene_id_61472	0	0	1	0	0	1	0	0	1	0	0	1	0	1	0	0	0	0	0	0	0	0	0	0	1	0	1	0	0	0	0	1	1	0	0	1	0	1	1	1	0	0	0	0	1	0	0	0	0
gene_id_64115	0	0	1	0	0	0	0	0	0	0	0	0	0	0	0	0	0	0	0	0	0	0	0	0	0	0	1	0	0	0	0	0	0	0	0	0	0	0	1	0	0	0	0	0	0	0	0	0	0
gene_id_25634	0	1	0	0	0	1	1	1	1	1	1	0	1	0	1	0	1	1	0	0	1	1	0	0	0	0	0	0	1	0	0	0	0	0	0	0	0	0	0	1	0	0	0	0	1	0	0	0	1
gene_id_57686	0	0	0	0	0	0	0	0	0	0	0	0	0	0	0	0	0	0	0	0	0	0	0	0	0	0	0	0	0	0	0	0	0	0	0	1	0	0	0	1	0	0	0	0	0	0	0	0	0
gene_id_57685	0	0	0	0	0	0	0	0	0	0	0	0	0	0	0	0	0	0	0	0	0	0	0	0	0	0	0	0	0	0	0	0	0	0	0	1	0	0	0	0	0	0	0	0	1	0	0	1	0
gene_id_85799	0	0	0	0	1	0	0	0	0	0	0	0	0	0	0	0	0	0	0	1	0	0	1	0	0	1	0	0	0	0	0	0	1	0	0	0	0	0	0	0	0	0	0	0	0	0	0	0	0
gene_id_13509	0	1	1	0	1	1	0	0	1	0	0	0	1	0	0	0	1	1	0	0	0	0	1	0	0	0	1	0	0	0	0	0	1	0	0	0	0	0	0	0	0	0	0	0	1	0	0	1	1
gene_id_35066	0	1	0	0	0	0	0	1	0	0	0	0	1	0	0	1	1	1	0	0	0	0	0	0	0	0	0	0	1	0	0	0	0	0	0	0	0	0	0	0	0	0	0	0	0	0	0	0	1
gene_id_13504	0	1	0	0	1	0	0	1	1	1	0	0	0	0	0	0	0	0	1	1	0	0	1	0	1	0	1	0	0	1	1	0	1	0	0	0	1	1	1	1	0	0	1	0	1	0	1	1	0
gene_id_85790	0	0	1	0	1	1	1	1	1	1	1	1	0	1	0	1	1	1	1	1	1	1	1	0	0	0	0	1	1	0	0	0	1	0	0	1	1	1	0	1	0	0	1	0	1	0	0	1	0
gene_id_85791	0	1	1	0	1	1	1	1	1	1	0	1	1	1	1	1	1	1	1	1	1	1	1	0	0	0	1	1	1	0	0	0	1	0	0	1	1	1	0	1	0	1	1	0	1	0	0	1	1
gene_id_13500	0	1	0	0	0	0	0	0	0	0	0	0	1	0	0	0	0	0	0	0	0	0	0	0	0	0	0	0	0	0	0	0	0	0	0	0	0	0	0	0	0	0	0	0	0	0	0	0	0
gene_id_85797	0	0	0	0	1	0	1	0	1	0	0	0	0	0	0	0	1	0	0	1	0	0	1	0	0	0	1	0	1	0	0	0	0	0	0	0	1	0	0	1	0	0	0	0	1	0	0	0	0
gene_id_85794	0	1	1	0	1	1	1	1	1	1	1	0	1	1	1	1	1	1	1	1	1	1	1	0	1	1	1	1	1	0	1	0	1	1	0	1	1	1	1	1	1	1	1	0	1	0	1	1	1
gene_id_13503	1	1	1	0	0	1	0	1	1	1	1	1	1	1	1	1	1	1	0	0	1	1	1	0	1	0	1	1	1	0	0	1	1	1	0	0	1	1	1	1	1	1	1	0	1	0	0	1	1
gene_id_62884	0	0	0	0	0	0	0	0	0	0	0	0	0	0	0	0	0	0	0	0	0	0	0	0	0	0	1	0	0	0	0	0	0	0	0	0	0	0	1	1	0	0	0	0	1	0	0	0	0
gene_id_62985	0	0	1	0	0	0	0	0	0	0	0	0	0	0	0	0	0	1	0	0	0	0	0	0	0	0	0	0	0	0	0	0	0	0	0	0	0	0	0	0	0	0	0	0	1	0	0	0	0
gene_id_64051	0	0	1	0	1	0	0	0	1	0	0	0	0	1	0	0	0	0	0	1	0	0	1	0	0	0	0	0	0	0	0	0	0	0	0	0	1	1	0	0	0	0	1	0	0	0	0	0	0
gene_id_19835	0	1	0	0	0	1	1	1	0	1	1	0	1	1	1	1	1	1	0	0	1	1	0	0	0	0	0	1	1	0	0	0	1	0	0	0	0	0	0	1	0	0	1	0	1	0	0	1	1
gene_id_63189	0	0	1	0	0	0	0	0	0	0	0	0	0	0	0	0	0	0	0	0	0	0	0	0	0	0	0	0	0	0	0	0	1	0	0	0	0	0	0	0	0	0	0	0	0	0	0	0	0
gene_id_89556	0	1	1	0	0	1	0	0	0	0	0	1	1	1	0	0	0	0	0	0	0	0	0	0	0	0	0	1	0	0	0	0	1	0	0	0	0	1	0	0	0	0	0	0	1	0	0	0	0
gene_id_78650	0	0	0	0	0	0	0	0	0	0	0	0	0	0	0	0	0	0	0	0	0	0	0	0	0	0	0	1	0	0	0	0	0	0	0	0	0	1	1	0	0	0	1	0	0	0	0	0	0
gene_id_20396	1	1	1	1	0	1	1	1	1	1	1	1	1	1	1	1	1	1	1	0	1	1	0	0	1	0	1	1	1	1	1	1	1	0	0	1	1	1	1	1	1	1	1	0	1	0	0	1	1
gene_id_78657	0	0	0	0	0	0	0	0	0	0	0	0	0	0	0	0	0	0	0	0	0	0	0	0	0	0	0	0	0	0	0	0	0	0	0	0	0	0	0	0	0	0	0	0	0	0	0	0	0
gene_id_35060	0	0	0	0	0	0	1	1	0	1	1	0	0	0	0	1	1	0	1	0	0	1	0	0	0	0	0	0	0	0	0	0	0	0	0	0	0	0	0	0	0	0	0	0	0	0	0	0	0
gene_id_85585	1	0	0	0	1	0	0	0	0	0	0	1	0	0	0	0	0	0	0	1	0	0	1	0	0	0	0	0	0	0	1	0	0	0	0	0	0	0	0	0	0	0	1	0	0	0	0	0	0
gene_id_44332	1	1	1	0	1	1	0	1	1	1	1	1	1	1	1	1	1	1	1	1	1	1	1	0	1	1	1	1	1	1	1	1	1	1	0	1	1	1	1	1	0	0	1	0	1	0	1	1	1
gene_id_10733	1	0	0	0	0	0	0	0	0	0	0	1	0	0	0	0	0	0	0	0	0	0	0	0	0	0	1	0	0	0	0	0	1	0	0	0	0	0	0	0	0	0	0	0	0	0	0	0	0
gene_id_29890	1	0	1	0	1	1	0	1	0	0	0	1	0	1	0	1	0	0	1	1	0	0	1	0	1	0	1	1	0	1	0	0	1	0	0	1	1	1	1	1	0	1	1	0	1	0	0	1	1
gene_id_16960	0	1	0	0	1	1	0	1	0	0	0	0	1	1	0	1	0	0	1	1	0	0	1	0	1	0	1	1	0	1	0	0	0	0	0	1	0	1	1	1	0	1	0	0	1	0	0	0	0
gene_id_68279	0	1	0	0	1	0	0	1	1	0	1	0	1	0	0	0	0	0	1	1	0	0	1	0	1	1	1	0	0	0	1	0	0	1	0	1	1	0	1	1	1	0	1	0	1	0	1	1	0
gene_id_15900	0	1	0	0	1	1	0	0	0	0	1	0	1	1	0	0	1	1	1	1	0	0	1	0	1	1	1	0	1	1	1	0	1	0	0	1	1	0	1	1	0	0	1	0	1	0	1	1	1
gene_id_31388	0	0	0	0	1	0	0	0	0	0	0	0	0	0	0	0	0	0	0	1	0	0	1	0	0	0	0	0	0	0	0	0	0	0	0	0	0	0	0	0	0	0	0	0	1	0	0	0	0
gene_id_13768	0	1	0	0	0	0	0	0	0	0	0	0	1	0	0	0	0	1	0	0	0	0	0	0	0	0	0	0	0	0	0	0	0	0	0	0	0	0	0	1	0	0	0	0	0	0	0	0	0
gene_id_3254	0	0	0	0	0	1	0	0	1	0	0	1	0	1	0	1	0	0	1	0	0	0	0	0	1	0	1	1	0	0	0	0	0	0	0	0	1	1	0	0	0	0	1	0	0	0	0	0	0
gene_id_48279	1	1	1	1	1	1	1	1	1	1	1	1	1	1	1	1	1	1	1	1	1	1	1	0	1	0	1	1	1	0	1	0	1	0	0	0	1	1	0	1	0	0	1	0	1	0	0	1	1
gene_id_13760	0	1	0	0	1	1	1	1	1	1	1	0	1	1	0	1	1	1	1	1	1	1	1	0	1	1	1	0	1	1	1	1	1	0	0	1	1	1	1	1	0	0	1	0	1	0	0	0	1
gene_id_48277	1	1	0	0	1	1	1	0	0	0	0	1	0	1	1	0	1	1	0	1	1	1	1	0	0	0	1	0	1	0	0	0	1	0	0	0	1	0	0	0	0	1	1	0	1	0	0	0	1
gene_id_13762	0	1	1	0	0	0	0	0	1	1	1	0	1	0	1	1	1	1	1	0	1	1	0	0	0	0	1	0	1	0	0	0	0	0	0	0	0	1	0	0	0	0	1	0	0	0	0	1	1
gene_id_13765	0	1	0	0	0	0	0	1	1	0	0	0	1	0	0	1	1	1	0	0	0	1	0	0	0	0	0	0	0	0	0	0	0	0	0	0	0	0	0	0	0	0	1	0	0	0	0	0	1
gene_id_42567	1	1	0	0	0	0	0	1	1	0	0	1	1	0	0	1	1	0	1	0	0	1	0	0	0	0	1	1	1	0	0	0	1	0	0	0	1	1	0	1	0	0	1	0	1	0	0	0	0
gene_id_857	0	1	0	0	0	0	1	0	1	0	1	1	0	0	0	0	1	1	1	0	0	1	0	0	0	0	1	1	1	0	0	0	1	0	0	0	1	1	1	1	0	0	1	0	1	0	0	0	1
gene_id_37235	1	0	0	0	1	0	0	1	0	0	0	1	0	0	0	0	0	0	0	1	0	0	1	0	0	0	0	0	0	0	0	0	0	0	0	0	0	0	0	0	0	0	0	0	1	0	0	0	0
gene_id_84221	0	0	0	0	0	0	0	0	0	0	0	0	0	0	0	0	0	0	0	0	0	0	0	0	0	0	1	0	0	0	0	0	0	0	0	0	0	0	0	0	0	0	0	0	1	0	0	0	0
gene_id_84222	0	0	0	0	0	0	0	0	0	0	0	0	0	0	0	0	0	0	0	0	0	0	0	0	1	0	1	0	0	0	0	0	1	0	0	0	0	0	0	1	0	0	0	0	1	0	0	0	0
gene_id_50486	0	0	0	0	0	1	0	1	1	0	0	0	0	1	0	1	0	0	1	0	0	0	0	0	0	0	0	0	0	1	0	0	1	0	1	1	0	0	0	0	0	1	0	0	0	0	0	0	0
gene_id_3251	0	0	0	0	1	1	0	0	1	0	0	0	0	0	0	0	0	0	0	0	0	0	0	0	0	0	0	0	0	0	0	0	0	0	0	0	0	1	0	1	0	0	0	0	0	0	0	0	0
gene_id_78546	0	0	0	0	1	0	0	0	0	0	1	0	0	0	0	0	1	1	0	0	1	0	1	0	0	0	1	0	0	0	0	0	1	0	0	0	0	0	0	0	0	0	0	0	0	0	0	0	0
gene_id_78545	0	0	0	0	0	0	0	0	0	0	0	0	0	0	0	0	0	0	0	0	0	0	0	0	0	0	1	1	0	1	0	0	0	0	0	0	0	0	1	0	0	0	0	0	1	0	0	0	0
gene_id_34899	1	1	1	0	1	1	0	1	1	1	0	1	1	1	1	0	0	1	0	1	0	1	1	0	0	1	1	1	1	1	0	0	1	0	0	1	0	1	0	1	0	0	1	0	1	0	0	1	1
gene_id_78542	1	1	1	0	1	1	1	0	1	1	1	1	1	1	1	1	1	0	1	1	1	1	1	0	1	0	1	0	1	1	0	0	1	0	0	1	1	1	1	1	1	1	1	0	1	0	0	0	1
gene_id_78541	0	1	0	0	1	1	1	0	0	0	0	0	1	1	0	0	1	0	1	1	0	0	1	0	0	0	0	1	0	0	0	0	0	0	0	1	0	0	1	1	0	1	1	0	1	0	0	1	0
gene_id_34894	0	1	1	0	0	1	1	1	0	1	0	1	1	1	0	1	1	1	1	0	1	1	0	0	0	0	1	1	1	1	0	0	0	0	0	0	1	1	0	1	0	0	1	0	1	0	0	0	1
gene_id_72974	0	0	0	0	0	0	0	0	1	0	0	0	0	0	0	0	0	0	0	0	0	0	0	0	0	0	0	0	0	0	0	0	1	0	0	0	1	0	1	1	0	0	1	0	0	0	0	0	0
gene_id_34890	0	0	0	0	1	1	1	0	0	0	1	0	0	1	0	0	1	0	0	1	1	1	1	0	0	0	0	0	0	0	0	0	1	0	0	0	0	1	0	1	0	0	1	0	1	0	0	0	0
gene_id_72976	1	0	0	0	0	1	1	1	0	1	0	1	1	1	0	1	1	1	1	0	1	1	1	0	0	0	0	0	1	0	0	0	0	0	0	0	0	0	0	0	0	0	1	0	0	0	0	0	1
gene_id_78548	0	1	1	0	0	1	0	1	1	0	0	0	0	0	0	0	0	1	0	0	0	0	0	0	0	0	1	0	1	0	0	0	1	0	0	0	0	0	0	0	0	0	1	0	0	0	0	0	0
gene_id_27062	0	0	1	0	0	0	0	0	0	0	0	0	0	0	0	0	0	0	1	0	0	0	0	0	0	0	0	0	0	0	0	0	0	0	0	0	0	0	0	1	0	0	0	0	0	0	0	0	0
gene_id_8458	1	1	1	1	1	1	1	1	1	1	1	1	1	1	1	1	1	1	1	1	1	1	1	0	1	0	1	1	1	1	1	0	1	0	0	1	1	1	1	1	1	1	1	0	1	0	0	1	1
gene_id_4103	0	0	0	0	0	0	0	0	1	0	0	0	0	0	0	0	0	0	0	0	0	0	0	0	0	0	0	0	0	0	0	0	0	0	0	0	0	0	0	0	0	0	0	0	0	0	0	0	1
gene_id_8452	1	1	1	0	1	1	1	1	1	1	1	1	1	1	1	1	1	1	1	1	1	1	1	0	1	1	1	1	1	1	0	0	1	1	0	1	1	1	1	1	0	1	1	0	1	0	0	0	1
gene_id_8451	1	1	1	0	0	1	1	1	1	1	1	1	1	1	0	1	1	1	0	0	1	1	0	0	0	0	1	1	1	1	0	0	1	0	0	1	1	1	1	1	0	0	1	0	1	0	0	1	1
gene_id_4102	1	0	1	0	1	1	0	0	1	0	0	1	0	1	0	0	1	1	1	1	0	0	1	0	0	0	0	1	0	0	0	0	1	0	0	0	1	0	0	0	0	0	1	0	1	0	0	0	1
gene_id_88052	0	0	0	1	0	1	0	0	0	0	0	0	0	1	0	0	0	1	0	0	0	0	0	0	0	0	0	0	0	0	0	0	0	0	0	0	0	1	0	0	0	0	0	0	0	0	0	0	0
gene_id_8456	1	1	1	0	1	1	1	1	1	1	1	1	1	1	1	1	1	1	1	1	1	1	1	0	0	1	1	1	1	0	1	0	1	1	0	1	1	1	1	1	0	0	1	0	1	0	0	1	1
gene_id_88050	0	0	0	0	0	1	0	0	0	0	0	0	0	1	0	0	0	0	0	0	0	0	0	0	0	0	0	0	0	0	0	0	0	0	0	0	0	1	0	0	0	0	0	0	0	0	0	0	0
gene_id_88051	0	0	0	1	0	1	1	0	0	1	1	0	0	1	0	0	1	0	0	0	0	1	0	0	0	0	1	0	1	1	0	1	0	0	0	1	0	1	0	1	0	1	0	0	1	0	0	0	1
gene_id_71544	0	0	0	0	1	0	0	0	0	0	0	1	0	0	0	0	0	1	0	0	0	0	0	0	0	0	1	0	0	1	1	0	1	0	0	0	1	1	1	1	1	1	1	0	0	0	0	0	0
gene_id_90739	1	1	1	1	1	1	1	1	1	1	1	1	1	1	1	1	1	1	1	1	1	1	1	0	1	0	1	0	1	0	0	0	1	0	0	0	0	0	0	0	0	1	1	0	0	0	0	1	1
gene_id_23770	0	1	1	0	1	1	1	1	1	1	1	0	1	1	0	1	1	1	1	1	1	1	1	0	0	0	1	1	1	1	0	0	1	0	0	1	1	1	0	0	1	1	1	0	1	0	0	1	1
gene_id_54171	0	0	0	0	0	0	0	0	0	0	0	0	0	0	0	0	0	0	0	0	0	0	0	0	0	0	0	0	0	0	0	0	1	0	0	0	0	0	0	0	0	0	0	0	0	0	0	0	0
gene_id_38151	0	0	0	0	1	0	0	0	0	0	0	0	0	0	0	0	0	0	0	1	0	0	1	0	0	0	0	0	0	0	0	0	0	0	0	0	0	0	0	0	0	0	0	0	0	0	0	0	0
gene_id_67131	0	0	0	0	0	0	0	0	0	0	0	0	0	0	0	0	0	0	0	0	0	0	0	0	0	0	0	0	0	0	0	0	0	0	0	0	0	0	0	0	1	0	0	0	0	0	0	0	0
gene_id_38958	0	0	1	0	1	1	0	0	1	0	0	0	0	1	0	0	0	0	0	1	0	0	1	0	1	0	1	1	1	0	0	0	1	0	0	0	1	1	1	1	0	0	1	0	1	0	0	1	0
gene_id_80945	0	0	0	0	0	0	0	0	0	0	0	0	0	0	0	0	0	0	0	0	0	0	0	0	0	0	1	0	0	0	0	0	1	0	0	0	1	0	1	1	0	0	0	0	0	0	0	0	0
gene_id_37673	0	0	0	0	0	0	0	0	1	0	0	0	0	0	0	1	0	0	0	0	0	0	0	0	0	0	0	1	0	1	0	0	0	0	0	0	1	0	0	1	0	0	1	0	0	0	0	0	0
gene_id_57347	0	0	0	0	0	0	0	0	0	0	0	0	0	0	0	0	0	0	0	0	0	0	0	0	0	0	0	0	0	1	0	0	0	0	0	1	0	0	0	1	0	0	1	0	1	0	0	0	0
gene_id_14153	1	1	0	0	0	0	0	1	0	1	1	1	1	0	0	0	0	1	1	0	1	0	0	0	1	0	1	1	1	1	1	0	1	0	0	1	1	0	1	1	1	1	1	0	1	0	0	1	1
gene_id_38950	0	1	1	0	1	1	0	1	1	1	0	0	0	1	0	0	0	1	0	1	1	1	1	0	0	0	0	1	1	0	0	0	1	0	0	0	0	1	0	0	0	0	1	0	1	0	0	0	0
gene_id_56198	0	0	1	0	1	1	0	1	1	0	0	0	0	1	0	1	0	0	1	1	0	0	1	0	1	0	0	1	0	1	1	0	1	0	0	1	1	1	0	1	0	1	1	0	1	0	0	0	0
gene_id_46287	0	0	1	0	0	1	0	1	1	0	0	1	0	1	0	1	0	0	1	0	0	0	0	0	1	0	1	1	1	0	0	0	0	0	0	0	1	1	0	0	0	0	0	0	1	0	0	0	0
gene_id_38405	1	1	1	0	1	0	1	1	1	1	1	1	1	1	0	1	1	1	0	1	1	1	1	0	0	0	1	1	1	1	0	0	1	0	0	0	1	1	0	1	0	0	0	0	1	0	0	0	0
gene_id_38955	0	0	0	0	1	0	0	0	0	0	0	1	0	0	0	0	0	0	0	1	0	0	1	0	0	0	0	0	0	0	0	0	1	0	1	0	0	1	1	1	0	0	0	0	1	0	0	0	0
gene_id_38956	1	1	1	0	1	1	0	0	1	0	0	1	0	1	0	0	0	1	1	1	0	1	1	0	0	0	1	1	0	0	0	0	1	0	0	1	1	1	1	1	0	1	1	0	1	0	0	1	1
gene_id_38155	0	0	0	0	0	0	0	0	0	0	0	0	0	0	0	0	0	0	0	0	0	0	0	0	0	0	1	0	0	0	0	0	0	0	0	0	0	0	0	1	0	0	0	0	1	0	0	0	0
gene_id_32336	1	1	1	0	1	1	1	1	1	1	1	1	1	1	1	1	1	1	1	1	1	1	1	0	0	0	1	1	1	0	0	0	1	0	0	1	1	1	1	1	0	0	1	0	1	0	0	1	1
gene_id_87232	0	0	1	0	1	1	1	1	0	0	0	0	0	1	0	0	1	1	0	1	0	1	1	0	0	0	0	0	1	0	0	0	0	0	0	0	0	0	0	0	0	0	1	0	0	0	1	0	1
gene_id_87231	0	0	0	1	1	1	0	1	0	1	0	0	0	1	1	1	0	0	0	1	1	1	1	0	0	0	1	0	0	0	1	0	0	0	0	1	1	1	1	1	0	0	1	0	1	0	1	1	1
gene_id_87237	0	0	0	0	0	0	0	0	0	0	0	0	0	0	0	0	0	0	0	0	0	0	0	0	0	0	0	0	0	0	0	0	0	0	0	0	0	0	0	0	0	0	0	0	0	0	0	0	0
gene_id_32333	1	1	1	0	1	1	1	1	1	0	0	1	1	1	1	1	1	1	1	1	1	1	1	0	0	1	1	1	1	1	1	0	0	1	1	1	1	1	1	1	0	0	1	0	1	0	1	1	1
gene_id_32330	1	1	1	0	0	1	1	1	1	1	1	1	1	1	1	1	1	1	1	0	1	1	0	0	0	0	1	0	1	0	0	0	1	0	0	0	1	1	1	1	0	0	1	0	1	0	0	0	1
gene_id_2076	1	0	0	0	0	0	0	1	0	0	0	1	0	0	0	1	0	0	0	0	0	0	0	0	0	0	1	0	0	0	1	0	0	0	0	0	0	0	0	0	0	0	1	0	0	0	0	0	0
gene_id_32448	0	1	0	0	0	1	0	1	1	1	0	0	1	0	1	1	1	1	0	0	1	1	0	0	0	0	1	0	1	0	0	0	1	0	0	0	0	1	0	0	0	0	1	0	1	0	0	0	1
gene_id_10684	0	1	1	0	0	1	1	1	0	1	1	1	1	1	1	1	1	1	0	0	1	1	0	0	0	0	1	1	0	0	0	0	1	0	0	1	1	1	0	1	0	0	1	0	1	0	0	1	1
gene_id_64807	0	0	0	0	0	0	0	0	0	0	0	1	0	0	0	0	0	0	0	0	0	0	0	0	0	0	0	0	0	0	0	0	1	0	0	0	1	0	1	0	0	0	0	0	0	0	0	0	0
gene_id_10683	1	1	1	0	1	1	1	1	1	1	1	1	1	1	1	1	1	1	1	1	1	1	1	0	1	0	1	0	1	0	0	0	1	0	0	0	1	0	1	1	0	0	0	0	1	0	0	0	1
gene_id_64805	1	0	1	0	0	1	0	0	0	0	1	1	1	1	0	0	0	0	1	0	0	1	0	0	1	1	1	0	0	0	0	0	0	1	0	0	0	1	1	0	0	0	0	0	0	0	0	0	0
gene_id_32339	0	0	0	0	0	0	1	1	0	1	0	0	0	0	0	1	1	1	0	0	1	1	0	0	0	0	0	1	1	0	0	0	1	0	0	0	1	0	0	1	0	0	1	0	1	0	0	0	1
gene_id_4019	0	0	0	0	0	1	0	0	1	0	0	1	0	1	0	1	0	0	0	0	0	0	0	0	0	0	0	0	0	0	0	0	0	0	0	1	0	1	0	1	0	0	0	0	1	0	0	0	0
gene_id_26810	0	1	1	0	0	1	0	1	1	0	0	0	1	1	0	0	0	0	1	1	0	0	1	0	1	1	1	0	1	1	1	0	1	1	0	1	1	1	0	1	0	1	1	0	1	0	0	1	0
gene_id_18506	0	1	0	1	0	1	1	1	0	1	1	0	1	1	1	1	1	1	0	0	1	1	0	0	0	0	0	0	1	0	1	0	1	0	0	1	0	0	0	1	0	0	1	0	0	0	0	0	1
gene_id_18501	1	1	1	0	1	1	0	1	1	0	1	1	0	1	0	1	0	1	1	1	1	0	1	0	1	0	1	1	0	1	0	0	1	0	0	0	1	1	1	1	0	1	1	0	1	0	0	1	1
gene_id_77737	0	1	0	0	0	0	0	0	0	0	0	0	1	0	0	0	0	1	0	0	0	0	1	0	0	0	0	0	0	0	0	0	0	0	0	0	1	0	0	0	0	0	0	0	1	0	0	1	1
gene_id_89553	0	0	0	0	0	1	0	0	0	0	0	0	0	1	0	0	0	0	0	0	0	0	0	0	0	0	0	0	0	0	0	0	0	0	0	0	0	0	0	0	1	0	0	0	0	0	0	0	0
gene_id_36537	1	1	1	0	0	0	1	1	1	1	1	1	1	0	1	1	1	1	0	0	1	1	0	0	1	0	1	1	1	1	0	0	1	0	0	0	1	1	1	1	1	1	1	0	1	0	0	0	0
gene_id_18053	0	1	0	0	0	1	1	1	0	1	1	0	1	1	1	1	1	1	0	0	1	1	0	0	0	0	0	0	1	0	0	0	0	0	0	0	0	0	0	0	0	0	0	0	0	0	0	0	1
gene_id_35003	0	0	0	0	0	0	0	0	0	0	0	0	0	0	0	0	0	0	0	0	0	0	0	0	0	0	0	0	1	0	0	0	0	0	0	0	0	0	0	0	0	0	0	0	0	0	0	0	0
gene_id_16907	0	0	0	0	0	1	0	0	0	0	0	0	0	1	0	0	0	0	0	0	0	0	0	0	0	0	0	0	0	0	0	0	0	0	0	0	0	0	0	0	0	0	0	0	0	0	0	0	0
gene_id_11626	1	1	1	0	1	1	0	0	1	0	0	1	0	1	0	0	0	0	1	1	0	0	1	0	0	0	1	1	0	1	0	0	1	0	0	1	1	1	1	1	0	0	1	0	1	0	0	1	0
gene_id_11625	1	1	1	0	1	1	1	1	1	1	1	1	1	1	0	1	1	1	0	1	1	1	1	0	0	0	1	1	1	0	0	0	1	0	0	1	1	1	1	1	0	0	1	0	1	0	0	1	1
gene_id_7060	0	1	1	0	0	1	0	1	0	1	0	1	1	1	0	1	1	0	0	0	1	1	0	0	0	0	1	1	1	0	0	0	1	0	0	0	0	1	0	0	0	0	1	0	1	0	0	0	1
gene_id_11623	1	1	0	0	0	1	0	1	1	1	0	1	1	1	0	1	1	1	0	0	1	1	0	0	0	0	0	1	1	0	0	0	1	0	0	0	0	0	0	0	0	0	1	0	1	0	0	0	1
gene_id_44447	1	1	1	1	1	1	1	1	1	1	1	1	1	1	1	1	1	1	1	1	1	1	1	0	1	0	1	1	1	1	0	0	1	0	0	1	1	1	1	1	1	1	1	0	1	0	0	1	1
gene_id_11621	1	0	0	0	0	0	0	0	0	0	0	1	0	0	0	0	0	0	0	0	0	0	0	0	0	0	0	0	0	0	0	0	0	0	0	0	0	0	0	0	0	0	0	0	0	0	0	0	0
gene_id_84622	0	0	0	1	0	1	0	0	0	1	1	0	0	1	0	0	0	0	0	0	0	0	0	0	0	0	0	0	0	0	0	0	0	0	0	0	0	1	0	0	0	0	0	0	0	0	0	0	0
gene_id_16446	0	0	0	0	0	1	0	0	0	0	0	0	0	1	0	0	0	0	0	0	0	0	0	0	0	0	0	0	0	0	0	0	0	0	0	0	0	0	0	0	0	0	0	0	0	0	0	0	0
gene_id_30798	0	1	0	0	1	1	0	0	1	0	1	0	1	1	0	1	1	1	0	1	1	1	1	0	1	0	1	1	1	1	1	0	1	0	0	1	0	1	1	1	0	0	1	0	1	0	0	0	1
gene_id_11628	1	0	1	0	1	1	0	0	0	0	0	1	0	1	0	1	0	0	0	1	0	0	1	0	0	0	1	1	0	0	0	0	1	0	0	0	0	1	0	1	0	0	1	0	1	0	0	0	1
gene_id_30166	0	1	1	0	1	1	0	1	1	0	0	1	1	1	0	1	1	1	0	1	1	0	1	0	0	0	1	1	1	1	1	0	1	0	0	0	1	1	1	1	0	1	1	0	1	0	0	1	1
gene_id_41039	0	1	1	0	1	0	0	0	1	0	0	0	1	0	0	0	0	0	0	1	0	0	1	0	1	0	0	1	0	1	0	0	0	1	1	1	1	1	0	1	0	0	1	0	1	0	0	1	0
gene_id_21389	0	1	0	0	1	0	1	1	0	1	1	1	1	0	1	1	1	1	1	0	1	1	0	0	0	1	1	1	1	0	0	0	1	1	0	1	1	0	0	1	0	0	1	0	1	0	1	1	1
gene_id_9011	0	1	0	1	0	0	0	1	0	0	1	0	1	0	0	1	0	0	0	0	1	1	0	0	0	0	0	0	0	0	0	0	0	0	0	0	0	0	0	0	1	0	0	0	0	0	0	0	0
gene_id_14233	0	1	1	0	0	1	0	1	0	0	0	1	1	1	0	1	1	1	0	0	1	1	0	0	0	0	0	1	1	0	0	0	1	0	0	0	1	0	0	0	0	0	1	0	1	0	0	0	1
gene_id_19459	1	0	0	1	0	1	0	0	1	1	0	1	0	1	1	0	0	1	1	0	0	1	0	0	0	0	0	1	1	0	0	0	1	0	0	0	0	0	0	0	0	0	1	0	0	0	0	0	0
gene_id_14230	1	1	0	0	0	1	0	0	1	0	0	1	1	1	0	0	0	1	0	0	0	1	0	0	0	0	1	0	0	0	1	0	1	0	0	0	0	0	0	0	0	0	0	0	1	0	0	0	1
gene_id_14236	0	1	1	0	1	1	1	1	1	0	1	1	1	1	1	1	1	1	1	1	1	1	1	0	0	0	1	1	1	0	0	0	1	0	0	1	1	1	0	1	0	0	1	0	1	0	0	1	1
gene_id_9853	0	1	1	1	1	1	1	1	1	1	1	0	1	1	1	1	1	1	1	1	1	1	1	0	0	0	1	1	1	0	0	0	1	0	0	1	1	1	0	1	0	0	1	0	1	0	0	0	1
gene_id_15014	0	1	0	0	1	0	0	0	1	1	1	0	1	0	0	0	0	0	0	1	0	1	1	0	0	0	1	0	1	0	0	0	0	0	0	1	1	0	1	1	0	0	1	0	1	0	0	0	0
gene_id_3817	0	0	0	0	0	1	0	0	1	0	0	0	0	1	0	0	0	0	0	0	0	0	0	0	0	0	1	0	0	0	0	0	0	0	0	0	0	0	0	0	0	0	0	0	0	0	0	0	0
gene_id_15016	0	1	0	0	1	0	0	0	1	1	0	0	1	0	0	0	0	0	0	1	0	1	1	0	0	0	0	0	1	0	0	0	1	0	0	0	1	0	1	1	0	0	1	0	1	0	0	0	0
gene_id_15017	0	1	0	0	1	0	0	0	1	1	0	0	1	0	0	0	0	0	0	1	0	1	1	0	0	1	1	0	1	0	0	0	0	0	0	0	0	0	0	1	0	0	0	0	1	0	0	0	0
gene_id_3760	0	1	0	0	1	0	0	1	1	0	0	0	0	0	0	1	0	0	1	0	0	0	1	0	0	0	1	0	0	0	0	0	0	1	0	0	0	0	0	1	0	0	1	0	1	0	0	1	0
gene_id_3761	0	0	1	0	1	1	0	1	1	0	1	1	0	1	0	1	1	0	1	1	1	0	1	0	0	0	1	1	1	0	0	0	1	0	0	1	1	1	1	1	0	0	1	0	1	0	0	1	0
gene_id_15012	0	1	0	0	0	0	0	0	1	1	0	0	1	0	0	0	0	0	0	0	0	1	0	0	0	0	0	0	0	0	0	0	1	1	0	1	0	0	1	0	0	0	0	0	1	0	0	0	0
gene_id_15013	0	1	0	0	1	0	0	0	1	1	1	0	1	0	0	0	0	0	1	1	0	1	1	0	0	0	1	0	1	1	0	0	0	1	0	1	1	0	1	1	0	0	1	0	1	0	0	0	0
gene_id_71992	0	0	0	0	1	0	1	1	0	0	0	0	0	0	0	1	1	0	1	1	1	0	1	0	0	0	1	1	1	0	0	0	1	0	0	1	1	1	1	1	0	1	1	0	1	0	0	1	0
gene_id_71991	0	1	1	0	1	0	1	1	0	1	1	0	1	0	1	1	1	1	1	1	1	1	1	0	1	0	0	1	1	0	0	0	1	0	0	1	1	1	1	1	1	1	1	0	1	0	0	1	1
gene_id_15018	0	1	0	0	1	0	0	0	1	1	0	0	1	0	0	0	0	0	0	1	0	1	1	0	0	0	1	0	1	0	0	0	0	0	0	1	0	0	0	1	0	0	0	0	1	0	0	0	0
gene_id_15019	0	1	0	0	1	0	0	0	1	1	0	0	1	0	0	0	0	0	0	1	0	1	1	0	0	0	1	0	1	0	0	0	0	0	0	1	1	0	0	1	0	0	0	0	1	0	0	0	0
gene_id_88927	1	0	1	0	1	1	0	0	1	0	0	1	0	1	0	0	0	0	0	0	0	0	1	0	0	0	1	0	1	0	0	0	1	0	0	1	1	1	1	1	0	0	1	0	1	0	0	0	0
gene_id_79636	1	1	1	1	1	1	1	1	1	1	1	1	1	1	1	1	1	1	1	1	1	1	1	0	1	0	1	1	1	1	1	0	1	0	0	1	1	1	1	1	0	0	1	0	1	0	1	1	1
gene_id_51046	1	1	1	1	1	1	1	1	1	0	1	1	1	1	0	1	1	1	1	1	1	1	1	0	1	0	1	1	1	1	1	0	1	0	1	1	1	1	1	1	0	1	1	0	1	0	0	1	1
gene_id_54565	0	0	0	0	0	0	0	0	0	0	0	0	0	0	0	0	0	0	0	0	0	0	0	0	0	0	0	1	0	0	0	0	1	0	0	0	0	1	0	0	0	0	0	0	0	0	0	0	0
gene_id_23364	0	1	1	0	0	1	1	0	0	1	0	0	1	1	0	0	1	0	1	0	0	0	1	0	1	1	1	0	0	1	0	0	0	1	0	1	1	0	1	0	0	0	1	0	0	0	1	0	0
gene_id_23363	0	1	1	0	1	1	1	1	1	0	0	0	1	1	1	1	1	1	0	1	0	1	1	0	0	0	1	1	1	0	1	0	1	0	0	0	1	1	1	0	0	0	1	0	1	0	0	0	1
gene_id_24882	1	0	0	1	1	1	1	0	0	1	1	1	0	1	0	0	1	1	0	1	1	0	1	0	0	0	1	0	0	0	1	0	0	0	0	0	0	0	0	1	0	0	1	0	1	0	0	0	0
gene_id_23361	0	1	0	0	0	1	0	1	0	1	0	0	1	0	1	1	1	1	0	0	1	1	0	0	0	0	0	0	1	0	0	0	0	0	0	0	0	0	0	0	0	0	0	0	0	0	0	0	0
gene_id_23360	0	1	0	0	1	0	1	1	1	0	1	1	1	0	0	1	1	0	0	0	0	1	0	0	0	0	0	0	0	0	0	0	1	0	0	0	0	0	1	0	0	0	0	0	0	0	0	0	1
gene_id_28125	1	0	1	0	1	1	0	0	1	0	0	1	0	1	0	0	1	1	1	1	1	1	1	0	0	0	1	1	0	0	0	0	1	0	0	0	1	0	1	0	0	0	1	0	1	0	0	1	1
gene_id_28409	0	1	1	0	0	1	0	0	1	0	1	0	1	1	0	0	0	0	1	0	1	0	0	0	1	0	1	0	0	1	0	0	0	0	0	0	1	1	1	1	0	0	1	0	1	0	0	1	0
gene_id_51049	1	1	1	0	1	1	1	0	1	1	0	1	1	1	1	0	1	1	1	1	1	1	1	0	0	0	1	1	1	0	1	0	0	0	0	1	1	1	0	1	0	1	1	0	1	0	0	0	1
gene_id_23368	0	1	0	0	0	1	1	1	0	1	1	1	1	1	1	1	1	1	0	0	1	1	0	0	0	0	1	0	1	0	0	0	0	0	0	0	0	1	0	0	0	0	1	0	1	0	0	0	1
gene_id_11483	1	0	0	0	0	0	0	0	0	0	0	1	0	0	0	0	0	0	1	0	0	0	0	0	1	0	1	0	0	0	1	0	0	0	0	1	1	1	0	0	0	0	1	0	1	0	0	1	0
gene_id_83350	0	0	0	0	0	0	0	1	0	0	0	0	0	0	1	1	0	0	1	0	0	0	0	0	1	1	1	0	1	0	0	0	0	0	0	1	1	0	0	1	0	0	0	0	1	0	1	0	1
gene_id_11481	1	0	0	0	0	0	0	1	1	0	0	1	0	0	0	0	0	0	1	0	0	0	0	0	0	0	0	0	0	1	0	0	1	0	0	1	0	0	0	0	0	0	0	0	0	0	0	0	0
gene_id_11480	1	0	0	0	0	0	0	0	1	0	0	1	0	0	0	0	0	0	1	0	0	0	0	0	0	0	0	0	0	1	0	0	0	0	0	1	0	0	0	0	0	0	0	0	0	0	0	0	0
gene_id_11487	1	1	1	0	1	1	0	1	1	0	1	1	1	1	0	1	0	0	1	1	1	0	1	0	1	1	1	1	0	0	1	0	1	1	0	1	1	1	1	1	1	0	1	0	1	0	1	1	0
gene_id_11485	1	1	1	0	0	1	0	1	0	0	0	1	0	1	0	1	0	0	1	0	0	0	0	0	0	0	1	0	0	1	1	0	1	0	0	0	1	0	1	1	0	0	1	0	1	0	0	1	0
gene_id_11484	1	0	0	0	0	0	0	1	0	0	0	1	0	0	0	0	0	0	1	0	0	0	0	0	0	0	1	0	0	0	1	0	0	0	0	0	0	1	0	1	0	0	1	0	1	0	0	0	0
gene_id_79967	0	0	0	0	0	0	0	0	0	0	0	0	0	0	0	0	0	0	0	0	0	0	0	0	0	0	0	0	0	0	0	0	0	0	0	0	0	0	0	0	0	0	0	0	0	0	0	0	0
gene_id_11488	1	1	1	0	1	1	0	1	1	0	0	1	1	1	1	1	1	1	1	1	0	1	1	0	1	0	1	1	1	0	0	0	1	1	0	0	1	1	1	1	0	0	1	0	1	0	0	0	0
gene_id_88206	0	0	1	0	0	1	0	0	0	0	0	0	0	1	1	0	0	0	0	0	0	0	0	0	0	0	0	0	0	0	1	0	0	0	0	0	0	0	0	0	1	0	1	0	1	0	0	0	0
gene_id_91067	1	1	1	0	1	1	1	1	1	1	1	1	1	1	1	1	1	1	1	1	1	1	1	0	1	0	1	1	1	1	1	0	1	0	0	1	1	1	1	1	0	1	1	0	1	0	0	1	1
gene_id_66266	0	0	0	0	1	0	0	0	0	0	0	0	0	0	0	0	0	0	0	0	0	0	1	0	0	0	1	0	0	0	0	1	0	0	0	0	0	0	0	1	1	0	0	0	1	0	0	0	0
gene_id_4541	0	0	0	0	0	0	0	0	1	0	0	0	0	0	0	0	0	0	0	0	0	0	0	0	0	0	0	0	0	0	0	0	0	0	0	0	0	0	0	0	0	0	0	0	0	0	0	0	0
gene_id_91069	1	1	1	0	1	1	1	1	1	1	1	1	1	1	1	1	1	1	1	1	1	1	1	0	1	1	1	1	1	1	1	0	1	0	0	1	1	1	1	1	1	0	1	0	1	0	0	1	1
gene_id_66268	0	1	1	0	0	0	0	0	0	0	1	0	1	0	0	0	0	0	0	0	0	1	0	0	0	1	1	0	0	0	0	0	0	0	0	0	1	0	0	1	0	0	1	0	1	0	0	0	0
gene_id_27595	0	1	0	0	0	0	0	1	0	1	1	0	1	0	0	1	0	0	0	0	1	0	0	0	0	0	0	1	0	0	0	0	0	0	0	0	0	0	0	0	0	0	0	0	0	0	0	0	1
gene_id_69067	0	0	0	0	1	0	0	1	1	0	1	0	0	0	0	0	0	0	1	1	0	0	1	0	1	0	1	1	0	1	1	0	1	0	0	1	1	1	1	1	1	1	1	0	1	0	0	1	0
gene_id_69064	0	0	0	0	0	0	0	0	1	0	0	0	0	0	0	0	0	0	0	0	0	0	0	0	0	0	0	1	0	0	0	0	0	0	0	1	1	0	0	1	0	1	0	0	1	0	0	1	0
gene_id_69065	1	1	1	1	0	1	1	1	1	1	1	1	1	1	1	1	1	1	1	0	1	1	0	0	1	0	1	0	1	1	1	0	1	0	0	1	1	1	1	1	1	1	1	0	1	0	0	1	1
gene_id_3104	1	0	0	0	0	0	0	1	1	0	0	1	1	0	0	0	0	0	0	0	0	0	0	0	1	0	1	1	1	0	1	0	0	1	0	1	1	1	1	1	0	1	1	0	1	0	1	1	1
gene_id_3105	1	1	1	0	0	0	0	0	1	1	0	1	1	0	0	0	1	0	1	0	1	1	0	0	1	0	1	0	0	1	0	0	0	1	0	1	1	1	0	1	0	1	1	0	1	0	1	1	0
gene_id_71195	0	0	0	1	1	1	1	0	1	0	1	0	0	1	0	0	1	0	1	1	0	1	1	0	0	0	0	0	0	0	0	0	0	0	0	0	1	0	0	0	0	1	1	0	1	0	0	0	1
gene_id_71669	1	1	1	0	1	1	0	1	1	1	0	1	1	1	0	1	1	1	1	1	1	1	1	0	1	1	1	1	1	1	1	0	1	1	0	1	1	1	1	1	0	0	1	0	1	0	1	1	1
gene_id_71199	0	0	0	0	0	0	0	0	0	0	0	0	0	0	0	0	0	0	0	0	0	0	0	0	0	0	0	0	0	0	0	0	0	0	0	0	0	0	0	0	0	1	0	0	0	0	0	0	0
gene_id_29757	0	1	1	0	1	0	0	1	1	0	0	1	0	0	0	1	1	1	0	1	0	1	1	0	0	0	1	1	1	1	0	0	1	0	0	1	1	1	1	1	0	0	1	0	1	0	0	1	1
gene_id_5537	0	0	0	0	0	1	0	0	0	1	0	0	0	1	0	0	0	0	0	0	1	0	0	0	0	0	0	0	0	0	0	0	0	0	0	0	0	1	0	0	0	0	0	0	1	0	0	0	0
gene_id_92268	0	1	1	0	1	0	1	1	1	1	1	0	1	0	1	1	1	1	1	0	1	1	1	0	0	0	1	0	1	0	0	0	1	1	0	0	1	0	1	1	0	0	1	0	1	0	1	1	1
gene_id_54950	0	1	1	0	1	1	0	0	1	0	0	0	1	1	0	0	0	1	1	1	0	1	1	0	1	0	1	0	0	1	0	0	1	0	0	0	0	1	0	1	0	0	0	0	1	0	0	0	1
gene_id_61271	0	1	0	0	1	0	0	0	0	0	0	0	1	0	0	0	1	0	0	1	0	0	1	0	0	0	1	1	0	0	0	0	1	0	0	0	1	1	1	0	0	0	0	0	0	0	0	0	0
gene_id_34470	0	1	0	0	1	1	0	1	1	0	0	0	1	1	0	0	0	1	0	1	0	1	1	0	0	0	1	0	0	0	0	0	1	0	0	0	0	1	0	1	0	0	1	0	1	0	0	0	1
gene_id_33317	1	1	1	0	1	1	1	1	1	1	1	1	1	1	1	1	1	1	1	1	1	1	1	0	1	0	1	1	1	0	1	0	1	0	0	1	1	1	1	1	1	1	1	0	1	0	0	1	1
gene_id_21638	0	1	0	0	0	0	0	1	0	0	0	0	1	0	0	1	0	0	0	0	0	1	0	0	0	1	0	0	0	0	0	0	0	1	0	0	0	0	0	1	0	0	0	0	0	0	0	0	0
gene_id_57916	0	0	0	0	1	0	0	1	0	0	0	0	0	0	0	0	0	0	1	1	0	0	1	0	1	0	0	1	0	0	1	0	1	1	0	1	1	0	0	0	0	0	1	0	1	0	0	1	0
gene_id_33319	0	1	0	0	0	0	0	0	1	0	0	1	1	0	0	0	1	1	0	0	1	1	0	0	1	0	1	1	0	0	0	0	1	1	0	1	1	1	0	1	0	0	1	0	1	0	0	1	1
gene_id_57914	0	0	0	0	1	0	0	1	0	0	0	0	0	0	0	0	0	0	1	1	0	0	1	0	1	0	0	1	0	0	0	0	1	1	0	1	1	0	1	0	0	0	1	0	1	0	0	1	0
gene_id_75513	0	0	0	0	0	0	0	0	0	0	0	0	0	0	0	0	0	0	0	0	0	0	0	0	0	0	0	0	0	1	0	0	0	0	0	0	0	0	0	1	0	0	0	0	1	0	0	0	0
gene_id_88044	0	0	0	1	0	1	0	0	0	0	0	0	0	1	0	0	0	0	0	0	0	0	0	0	0	0	0	0	0	0	0	0	0	0	0	0	0	0	0	0	0	0	0	0	1	0	0	0	0
gene_id_75512	0	0	0	0	0	0	0	0	0	0	0	0	0	0	0	0	0	0	0	0	0	0	0	0	0	0	0	0	0	0	0	0	0	0	0	0	1	0	0	0	0	0	0	0	1	0	0	0	0
gene_id_34436	0	1	0	0	0	0	1	0	0	0	0	0	0	0	0	0	1	1	0	0	0	1	0	0	0	0	0	0	0	0	0	0	0	0	0	0	0	0	0	0	0	0	0	0	0	0	0	0	0
gene_id_77633	0	0	0	0	1	0	0	0	0	0	0	0	0	0	0	0	0	0	0	1	0	0	1	0	1	0	1	1	1	0	0	0	1	0	0	0	1	0	0	1	0	0	1	0	1	0	0	1	0
gene_id_27286	0	1	0	0	1	1	0	0	1	1	1	0	1	1	1	1	1	1	1	1	1	0	1	0	0	0	0	0	1	1	0	0	0	0	0	1	1	0	1	0	0	1	1	0	0	0	0	1	1
gene_id_27287	0	0	0	0	0	0	0	0	0	0	0	0	0	0	0	0	0	0	1	0	0	0	0	0	0	0	0	0	0	0	0	0	0	0	0	0	0	0	0	0	0	0	0	0	0	0	0	0	0
gene_id_63693	0	0	1	0	0	0	0	0	1	0	0	0	0	0	0	0	0	1	0	0	0	0	0	0	0	0	0	0	0	0	0	0	0	0	0	0	0	0	0	0	0	0	0	0	1	0	0	0	1
gene_id_61991	0	0	0	0	0	0	0	0	0	0	0	0	0	0	0	0	0	0	0	0	0	0	0	0	0	0	1	0	0	0	0	0	0	0	0	0	0	1	0	0	0	0	1	0	0	0	0	0	0
gene_id_17503	1	1	1	0	1	1	0	1	1	0	0	1	1	1	0	1	1	1	0	1	0	1	1	0	0	0	1	1	1	0	0	0	1	0	0	0	1	1	1	1	0	0	1	0	1	0	0	1	1
gene_id_91605	1	1	1	0	1	1	1	1	1	1	1	1	1	1	1	1	1	1	0	1	1	1	1	0	0	0	1	1	1	1	0	0	1	0	0	1	1	1	1	0	1	0	1	0	1	0	0	1	1
gene_id_91604	1	1	1	1	1	1	1	1	1	1	1	1	1	1	1	1	1	1	1	1	1	1	1	1	1	0	1	1	1	1	1	1	1	0	0	1	1	1	1	1	1	1	1	0	1	0	0	1	1
gene_id_20948	1	1	1	0	1	1	1	1	1	1	1	0	1	1	1	1	1	1	0	0	1	1	1	0	0	0	1	1	1	0	0	0	1	0	0	0	1	1	0	1	0	0	1	0	1	0	0	1	1
gene_id_63694	0	0	1	0	0	1	0	0	0	0	0	0	0	1	0	1	1	0	0	0	0	1	0	0	0	0	0	0	1	0	0	0	0	0	0	0	1	0	1	0	0	0	0	0	1	0	0	0	1
gene_id_66409	0	0	0	0	0	0	0	0	0	0	0	0	0	0	0	0	0	0	0	0	0	0	0	0	0	0	0	0	0	0	0	0	0	0	0	0	0	0	0	1	0	0	0	0	1	0	0	0	0
gene_id_91608	1	1	1	0	1	1	1	1	1	1	1	1	1	1	1	1	1	1	1	1	1	1	1	0	0	0	1	1	1	0	1	0	1	0	0	1	1	1	1	1	1	1	1	0	1	0	0	1	1
gene_id_43558	1	1	1	0	1	1	0	1	0	1	1	1	1	0	1	1	1	1	0	1	1	1	1	0	1	0	1	1	1	1	0	0	0	0	0	0	0	1	0	1	0	1	1	0	1	0	0	0	1
gene_id_4584	0	0	0	0	1	1	0	0	1	0	0	0	0	1	0	0	0	0	0	1	0	0	1	0	1	0	0	1	0	1	1	0	1	0	0	1	0	1	1	1	0	1	1	0	0	0	0	1	0
gene_id_34789	0	1	0	0	0	0	0	0	0	1	1	0	1	1	1	0	1	1	0	0	1	1	0	0	0	0	0	0	1	0	0	0	0	0	0	0	0	0	0	0	0	0	0	0	0	0	0	1	1
gene_id_34788	0	1	0	0	1	1	0	1	1	0	1	0	1	1	0	1	1	1	0	0	1	1	1	0	0	0	0	0	1	0	0	0	1	0	0	0	1	0	0	0	0	0	0	0	1	0	0	0	1
gene_id_69200	0	0	0	0	0	0	0	0	1	1	0	0	0	0	0	0	0	0	0	0	0	0	0	0	0	1	0	0	0	0	0	0	0	0	0	0	0	0	1	1	0	0	0	0	0	0	0	0	0
gene_id_62566	0	0	0	0	0	0	0	0	0	0	0	0	0	0	0	0	0	0	0	0	0	0	0	0	0	0	1	0	0	0	0	0	0	0	0	0	0	1	0	1	0	0	0	0	1	0	0	0	0
gene_id_62567	0	0	0	0	0	1	0	0	0	0	0	0	0	0	0	0	0	0	0	0	0	0	0	0	0	0	0	0	0	0	0	0	1	0	0	0	0	1	0	0	0	0	1	0	0	0	0	0	0
gene_id_92004	0	1	0	0	1	1	1	1	0	1	1	0	1	1	1	0	1	1	1	1	1	1	1	0	1	0	1	1	0	1	1	0	1	0	0	1	1	1	1	1	0	1	1	0	1	0	0	1	0
gene_id_69205	0	1	1	0	1	1	0	1	1	1	1	0	1	1	1	1	0	0	1	1	0	0	1	0	1	1	1	1	0	1	1	0	0	1	0	1	1	1	1	1	0	1	1	0	1	0	1	1	1
gene_id_23943	0	0	1	0	0	1	0	0	1	0	0	0	0	1	1	0	1	1	0	0	1	1	0	0	0	0	0	1	1	0	0	0	0	0	0	0	1	0	0	0	0	0	1	0	1	0	0	0	0
gene_id_34780	0	0	0	0	0	0	0	1	0	1	0	0	0	0	0	1	0	0	0	0	1	1	0	0	0	0	0	0	0	0	0	0	1	0	0	0	0	0	0	0	0	0	0	0	1	0	0	0	0
gene_id_23941	0	1	1	0	1	1	1	1	1	1	1	0	1	1	1	1	1	1	0	1	1	1	1	0	0	0	1	1	1	0	0	0	1	0	0	1	1	1	0	1	0	0	1	0	1	0	0	1	1
gene_id_62569	0	0	0	0	0	0	0	0	0	0	0	0	0	0	0	0	0	0	0	0	0	0	0	0	0	0	0	0	0	0	0	0	0	0	0	0	0	1	0	1	0	0	0	0	1	0	0	0	0
gene_id_23946	1	1	1	0	1	1	1	1	1	1	0	1	1	1	0	0	1	1	0	1	1	1	1	0	1	0	1	1	1	0	1	0	1	0	0	0	1	1	0	1	0	0	1	0	1	0	0	0	1
gene_id_34787	0	1	0	0	0	0	0	0	0	0	0	0	0	0	0	0	0	1	0	0	0	1	0	0	0	0	0	0	1	0	0	0	0	0	0	0	0	0	0	0	0	0	0	0	0	0	0	0	1
gene_id_34786	0	1	0	0	0	1	1	1	0	1	1	0	1	1	1	1	1	1	0	0	1	1	0	0	0	0	1	1	1	0	0	0	1	0	0	0	1	1	0	1	0	0	1	0	1	0	0	0	1
gene_id_16270	0	0	0	0	0	0	0	0	0	0	0	0	0	0	0	0	0	0	0	0	0	0	0	0	0	0	0	0	0	0	0	0	0	0	0	0	0	0	0	0	0	0	0	0	0	0	0	0	0
gene_id_16274	1	0	0	0	1	1	0	1	1	1	1	1	0	1	0	1	0	0	1	1	0	1	1	0	0	0	1	0	0	1	1	0	0	0	0	1	1	1	1	1	1	1	1	0	1	0	0	1	1
gene_id_16277	0	0	0	0	0	1	0	0	0	0	0	0	0	1	0	0	0	0	1	0	0	0	0	0	0	0	0	1	0	0	0	0	0	0	0	0	0	0	0	0	0	0	1	0	0	0	0	0	0
gene_id_16278	0	0	0	0	0	1	0	0	0	0	0	0	0	1	0	0	0	0	1	0	0	0	0	0	0	1	0	1	0	0	1	0	0	0	0	0	0	0	1	0	1	0	0	0	1	0	0	0	0
gene_id_65696	0	1	1	0	0	1	0	1	1	0	0	0	1	0	0	1	1	1	0	0	1	1	0	0	0	0	0	0	0	0	0	0	0	0	0	0	0	0	0	1	0	0	0	0	1	0	0	0	1
gene_id_29736	0	0	0	0	1	0	0	0	0	0	0	0	0	0	0	0	0	0	0	1	0	0	1	0	1	0	1	0	0	0	0	0	0	1	0	1	1	1	1	1	0	0	0	0	1	0	0	1	0
gene_id_52241	1	1	1	0	1	0	0	1	1	0	1	0	1	0	0	1	1	1	0	1	1	1	1	0	1	0	1	1	1	1	1	0	1	0	0	1	1	1	0	1	0	1	1	0	1	0	1	1	1
gene_id_47640	0	0	0	0	0	0	0	0	0	1	0	0	0	0	0	0	0	0	0	0	0	0	0	0	0	0	0	0	1	0	0	0	0	0	0	0	0	0	0	0	0	0	0	0	0	0	0	0	0
gene_id_29735	0	0	0	0	1	0	0	0	1	0	1	0	0	0	0	0	0	1	1	1	0	1	1	0	0	0	0	0	0	0	0	0	0	0	0	0	0	1	1	0	0	0	1	0	0	0	0	1	0
gene_id_52532	1	1	1	1	1	1	1	1	1	1	1	1	1	1	1	1	1	1	1	1	1	1	1	0	0	0	1	1	1	1	0	0	1	0	0	0	0	0	0	0	0	0	1	0	1	0	0	0	1
gene_id_83333	0	1	1	0	0	1	0	0	1	0	0	1	0	1	0	0	0	1	0	1	0	0	0	0	0	0	1	1	0	0	0	0	1	0	0	1	1	1	1	1	1	0	1	0	1	0	0	0	0
gene_id_29047	0	1	0	0	0	0	0	1	1	1	0	0	1	0	0	0	0	0	1	0	0	0	0	0	1	1	1	0	0	0	0	0	0	1	0	1	0	0	1	1	0	0	1	0	1	0	1	0	0
gene_id_29048	0	1	0	0	0	1	0	0	0	0	0	0	1	0	0	0	1	1	0	0	1	0	0	0	0	0	0	0	0	0	0	0	0	0	0	0	0	0	0	0	0	0	0	0	0	0	0	0	1
gene_id_47649	0	0	0	0	0	1	0	1	0	0	0	1	0	1	0	1	1	0	1	0	0	1	0	0	0	0	1	0	1	0	0	0	0	0	0	0	0	1	0	1	0	0	1	0	1	0	0	0	0
gene_id_29738	0	0	0	0	1	0	0	0	0	0	0	0	0	0	0	0	0	0	0	1	1	0	1	0	0	0	0	0	0	0	0	0	0	1	0	0	0	1	0	1	0	0	1	0	1	0	0	1	0
gene_id_29739	0	0	0	0	1	0	0	0	0	0	0	0	0	0	0	0	0	0	0	1	1	0	1	0	0	0	0	0	0	0	1	0	0	1	0	0	0	1	0	1	0	0	1	0	0	0	0	1	0
gene_id_24007	0	0	0	0	0	0	0	0	0	0	0	0	0	0	0	0	0	0	0	0	0	0	0	0	0	0	0	0	0	0	0	0	0	0	0	0	0	0	0	0	0	0	0	0	0	0	0	0	0
gene_id_58920	1	0	0	0	0	0	0	0	0	0	0	1	0	0	0	0	0	0	0	0	0	0	0	0	0	0	0	0	0	0	0	0	0	0	0	0	0	0	0	0	0	0	0	0	0	0	0	0	0
gene_id_10998	1	1	0	0	1	1	1	0	1	0	1	1	1	1	0	1	1	0	1	1	0	0	1	0	1	1	1	1	0	1	1	0	1	1	0	1	1	1	1	1	0	1	1	0	1	1	0	1	0
gene_id_10999	1	0	0	1	1	1	0	0	1	0	1	1	0	1	0	0	0	0	1	1	0	0	1	0	1	0	1	1	0	0	1	0	1	1	0	1	1	0	1	0	0	1	1	0	1	0	0	1	0
gene_id_30444	0	0	0	0	1	0	0	0	0	0	0	0	0	0	0	0	0	0	0	1	0	0	1	0	0	1	1	0	0	0	0	0	0	0	0	1	0	0	0	0	0	0	0	0	1	0	0	0	0
gene_id_10992	1	0	0	0	0	0	0	0	0	0	0	1	0	0	0	0	0	0	0	0	0	1	0	0	0	0	0	0	0	0	0	0	0	0	0	0	0	0	0	0	0	0	0	0	0	0	0	0	0
gene_id_10993	1	0	0	0	0	0	0	0	0	0	0	1	0	0	0	0	0	0	0	0	0	0	0	0	0	0	0	0	0	0	0	0	0	0	0	0	0	0	0	0	0	0	0	0	0	0	0	0	0
gene_id_8216	1	1	1	0	0	1	1	1	1	1	1	1	1	1	1	1	1	1	0	0	1	1	0	0	0	0	1	1	1	0	0	0	1	0	0	1	0	1	0	1	0	1	1	0	1	0	0	0	1
gene_id_10997	1	1	0	0	1	1	1	0	1	0	0	1	1	1	0	1	1	0	1	1	0	0	1	0	1	1	1	1	0	0	1	0	1	1	0	1	1	1	0	0	0	0	1	0	1	0	0	0	0
gene_id_8213	0	0	0	0	0	0	0	1	0	0	0	1	0	0	0	0	1	1	0	0	1	1	0	0	0	0	0	0	1	0	0	0	0	0	0	0	0	0	0	0	0	0	0	0	0	0	0	0	1
gene_id_61916	0	0	0	0	0	0	0	0	0	0	0	0	0	0	0	0	0	0	0	0	0	0	0	0	1	0	0	1	0	0	1	0	0	0	0	1	0	1	0	0	0	0	1	0	1	0	0	1	0
gene_id_37386	0	1	1	0	1	0	0	0	1	0	0	1	1	0	0	0	1	1	0	1	0	1	1	0	0	0	1	1	0	0	0	0	1	0	0	0	0	1	0	1	0	0	0	0	1	0	0	0	1
gene_id_5625	0	1	0	0	1	1	1	1	1	1	0	0	1	1	0	0	1	0	1	1	1	0	1	0	0	0	1	0	1	1	0	0	0	1	0	1	1	0	0	1	0	0	1	0	1	0	1	0	0
gene_id_48572	0	0	0	0	0	1	0	0	1	0	0	0	0	0	0	0	0	0	0	0	0	0	0	0	0	0	0	0	0	1	0	0	0	0	0	0	0	0	0	0	0	1	1	0	1	0	0	0	0
gene_id_5368	1	0	0	0	0	0	0	0	0	0	0	1	0	0	0	0	0	1	0	0	0	0	0	0	0	0	0	0	0	0	0	0	0	0	0	1	0	0	0	1	0	0	0	0	0	0	0	0	0
gene_id_63044	0	0	1	0	0	0	0	0	0	0	0	0	0	0	0	0	0	0	0	0	0	0	0	0	0	0	0	0	0	0	0	0	0	0	0	0	0	0	0	0	0	0	0	0	0	0	0	0	0
gene_id_90241	0	0	1	0	0	1	1	1	0	0	0	0	0	1	0	1	0	0	0	0	0	1	0	0	0	0	1	0	0	0	0	0	1	0	0	1	1	1	1	1	0	0	1	0	1	0	0	0	0
gene_id_81385	1	0	0	0	0	0	0	0	0	0	0	1	0	0	0	0	0	0	1	0	0	0	0	0	1	0	1	0	0	1	0	0	0	0	0	1	1	0	0	1	0	0	0	0	0	0	0	0	0
gene_id_35782	0	1	0	0	0	0	0	0	0	0	0	0	1	0	0	0	1	0	0	0	0	1	0	0	0	0	0	0	0	0	0	0	0	0	0	0	0	0	0	0	0	0	0	0	0	0	0	0	1
gene_id_35783	0	1	0	1	0	0	0	1	0	1	1	0	1	0	1	1	0	1	0	0	1	1	0	0	0	0	1	0	1	0	0	0	0	0	0	0	0	0	0	1	0	0	0	0	0	0	0	0	1
gene_id_35786	1	1	1	0	1	1	1	1	1	1	1	1	1	1	1	1	1	1	1	1	1	1	1	0	1	0	1	1	1	1	0	0	1	0	0	1	1	1	1	1	1	0	1	0	0	0	0	1	1
gene_id_44092	0	0	0	0	0	0	0	0	0	0	0	0	0	0	0	0	0	0	0	0	0	0	0	0	0	0	0	1	0	0	0	0	0	0	0	0	0	0	0	0	0	0	0	0	0	0	0	1	0
gene_id_35785	1	1	1	0	1	0	0	1	1	0	0	1	1	0	0	1	1	1	0	0	1	1	0	0	0	0	1	0	1	0	0	0	0	0	0	1	1	0	0	0	0	0	0	0	1	0	0	0	1
gene_id_69718	0	0	0	0	0	0	0	0	0	0	0	0	0	0	0	0	0	0	0	0	0	0	0	0	0	0	0	0	0	0	0	0	0	0	0	0	1	0	0	0	0	0	0	0	0	0	0	0	0
gene_id_35789	0	1	0	0	1	1	0	1	1	0	0	1	1	0	0	1	1	1	0	0	1	1	1	0	0	0	0	1	1	0	0	0	0	0	0	0	0	1	0	1	0	0	0	0	1	0	0	0	1
gene_id_75636	0	0	0	0	1	0	0	0	0	0	0	0	0	0	0	0	0	0	1	0	0	0	1	0	1	0	1	0	0	0	1	0	0	0	0	0	0	1	1	1	0	0	1	0	1	0	1	1	0
gene_id_75634	0	1	1	0	1	0	1	0	0	0	0	0	1	0	0	0	0	0	1	0	1	0	1	0	1	1	0	1	1	0	1	0	1	1	1	0	1	1	0	1	0	1	1	0	1	0	1	1	0
gene_id_69110	0	0	0	0	0	0	0	0	0	0	0	0	0	0	0	0	0	0	0	0	0	0	0	0	0	0	0	0	0	0	0	0	0	0	0	0	0	0	0	0	0	0	0	0	0	0	0	0	0
gene_id_71680	1	0	0	0	0	0	0	1	0	0	0	1	0	0	0	1	0	0	0	0	0	0	0	0	1	0	1	1	0	0	0	0	0	0	0	1	1	1	1	0	0	1	1	0	0	0	0	0	0
gene_id_55494	0	0	0	0	0	0	0	1	0	0	0	0	0	0	0	1	0	1	0	0	1	1	0	0	0	0	1	1	0	0	0	0	1	0	0	0	1	0	1	0	0	0	1	0	1	0	0	0	0
gene_id_51169	0	0	0	0	1	0	0	0	0	0	0	0	0	0	0	0	0	0	1	0	0	0	1	0	0	0	0	0	0	0	0	0	0	0	0	0	0	0	0	0	0	0	0	0	0	0	0	0	0
gene_id_65039	0	0	1	0	0	1	0	0	1	0	0	1	0	0	0	1	1	1	1	0	0	1	0	0	1	0	1	1	1	1	0	0	1	0	0	0	1	1	0	1	1	0	1	0	1	0	0	0	0
gene_id_68558	1	1	1	0	1	1	0	1	0	1	1	1	1	1	0	1	0	0	1	1	1	1	1	0	1	0	1	1	0	1	1	0	1	1	0	1	1	1	1	1	1	0	1	0	1	0	0	1	0
gene_id_65034	0	0	0	0	0	0	0	0	0	0	0	0	0	0	0	0	0	0	0	0	0	0	0	0	0	0	0	0	0	0	0	0	1	0	0	0	0	0	0	1	0	0	0	0	0	0	0	0	0
gene_id_65037	1	0	1	0	1	0	0	0	1	0	0	1	0	0	0	0	0	0	0	1	0	0	1	0	0	0	1	1	0	1	0	0	0	0	0	1	0	1	0	1	0	0	0	0	0	0	0	0	0
gene_id_65036	0	1	1	0	0	1	0	1	1	0	0	1	1	0	0	1	1	1	0	0	1	1	0	0	1	0	1	1	0	0	0	0	1	0	0	0	1	0	0	0	0	0	1	0	1	0	0	0	0
gene_id_68551	1	1	1	0	0	1	1	1	1	1	1	1	1	1	1	1	1	1	0	0	1	1	0	0	1	0	1	1	1	1	0	0	1	0	0	1	1	1	1	1	1	0	1	0	1	0	0	1	1
gene_id_45551	0	0	0	0	0	0	0	0	0	0	0	0	0	0	0	1	0	0	0	0	0	0	0	0	0	0	0	1	0	0	0	0	0	0	0	0	0	0	0	0	0	0	1	0	0	0	0	0	0
gene_id_35438	1	1	1	0	0	1	1	1	1	0	0	1	1	1	0	1	1	1	1	0	0	1	0	0	0	1	1	0	1	0	0	0	0	0	0	0	0	0	0	1	0	0	1	0	1	0	0	0	1
gene_id_19289	0	1	1	0	1	1	1	1	1	1	1	0	1	1	1	1	1	1	1	1	1	1	1	0	1	0	1	1	1	1	0	0	1	0	0	1	1	1	1	1	0	1	1	0	1	0	0	0	1
gene_id_63054	0	0	1	0	0	0	0	0	0	0	0	0	0	0	0	0	0	0	0	0	0	0	0	0	0	0	0	0	1	0	0	0	0	0	0	0	1	0	0	0	0	0	0	0	0	0	0	0	0
gene_id_35430	1	1	1	0	1	1	1	1	1	1	1	1	1	1	1	1	1	1	0	1	1	1	1	0	0	0	1	0	1	0	0	0	1	0	0	0	0	1	0	0	0	0	1	0	1	0	0	0	1
gene_id_30152	0	0	1	0	1	1	0	1	0	1	1	0	1	1	0	1	1	1	0	1	0	1	1	0	1	0	1	1	0	1	1	0	0	0	0	1	0	1	0	0	0	1	1	0	1	0	1	0	0
gene_id_35434	1	1	1	0	1	1	1	0	1	1	1	1	1	1	0	1	1	1	1	1	1	1	1	0	0	0	1	1	1	1	1	0	1	0	0	1	1	1	1	1	0	1	1	0	1	0	0	1	1
gene_id_91777	0	0	1	0	1	1	1	0	1	1	0	0	0	1	1	0	1	0	0	1	1	1	1	0	0	0	0	1	1	0	0	0	0	0	0	1	0	0	0	1	0	1	1	0	0	0	0	0	1
gene_id_30156	0	1	0	0	1	1	0	0	1	0	0	0	1	1	0	1	1	1	0	1	0	0	1	0	0	0	0	1	0	0	0	0	1	0	0	1	1	0	0	0	0	0	0	0	0	0	0	0	0
gene_id_73099	0	0	0	0	0	1	0	0	1	0	0	0	0	1	0	0	0	0	0	0	0	0	0	1	1	0	0	0	0	1	0	0	0	0	0	1	1	1	1	0	1	1	1	0	0	0	0	1	0
gene_id_37467	0	1	1	0	1	0	0	0	1	0	0	0	1	0	0	1	0	0	0	1	0	0	1	0	0	0	0	0	0	0	0	0	0	0	0	0	0	0	0	0	0	0	0	0	0	0	0	0	0
gene_id_37466	0	1	1	0	1	0	0	0	0	0	0	0	1	0	0	0	0	0	0	1	0	1	1	0	0	0	0	1	0	0	0	0	1	0	0	0	0	0	0	1	0	0	0	0	1	0	0	0	1
gene_id_37461	0	1	1	0	1	1	1	1	0	1	1	0	1	1	1	1	1	1	1	1	1	1	1	0	1	0	1	1	1	0	0	0	1	0	0	1	1	1	0	1	0	0	1	0	1	0	0	1	1
gene_id_37462	0	0	1	0	1	1	0	0	1	0	0	0	0	0	0	1	1	1	0	1	0	0	1	0	0	0	1	1	1	0	0	0	1	0	0	0	1	1	0	1	0	0	1	0	1	0	0	0	1
gene_id_31531	1	0	0	0	0	1	0	1	0	0	0	1	0	1	0	1	0	1	1	0	0	0	0	0	0	0	1	0	0	1	0	0	1	0	0	0	0	0	0	1	0	1	0	0	0	0	0	0	1
gene_id_22693	1	0	1	0	1	1	0	0	0	1	0	1	0	1	0	0	0	0	1	1	1	0	1	0	1	0	1	1	0	1	0	0	1	0	0	0	1	1	1	1	1	1	1	0	1	0	0	1	0
gene_id_32949	0	1	0	0	1	0	1	1	0	1	1	0	1	0	1	1	1	0	1	0	1	1	1	0	0	0	1	0	0	0	0	0	1	0	0	1	1	0	0	0	0	0	1	0	1	0	0	0	1
gene_id_9505	0	0	0	0	0	0	0	0	0	1	1	0	0	0	0	0	0	0	0	0	1	0	0	0	0	0	0	0	1	0	0	0	0	0	0	0	0	0	0	0	0	0	0	0	0	0	0	0	0
gene_id_86674	0	0	1	0	1	1	0	0	1	0	0	0	0	1	0	0	0	0	1	1	0	0	1	0	0	0	1	0	0	0	1	0	0	0	0	1	1	1	0	1	0	0	1	0	1	0	0	1	0
gene_id_91773	0	0	0	0	1	1	1	0	1	0	1	0	0	1	0	1	1	0	1	1	0	1	1	0	0	0	1	0	0	0	1	0	1	0	0	0	1	0	0	0	0	0	0	0	1	0	0	0	1
gene_id_86676	0	0	0	0	1	0	0	0	1	0	0	0	0	0	0	0	0	0	0	0	0	0	1	0	0	0	0	0	0	0	0	0	1	0	0	0	0	0	0	0	0	0	0	0	0	0	0	0	0
gene_id_82314	0	1	1	0	0	1	0	1	1	0	1	0	1	1	0	1	1	1	0	0	1	1	0	0	1	0	1	1	1	1	0	0	1	0	0	1	0	1	0	1	1	1	1	0	1	0	0	1	1
gene_id_86678	1	0	0	0	1	0	0	0	0	0	0	1	0	0	0	0	0	0	0	1	0	0	1	0	0	0	0	0	0	0	0	0	0	0	0	0	0	0	0	0	1	0	0	0	1	0	0	0	0
gene_id_68300	0	0	0	0	0	0	0	0	0	0	0	0	0	0	0	0	0	0	0	0	0	0	0	0	0	0	0	0	0	1	0	0	0	0	0	0	0	0	0	1	1	0	0	0	1	0	0	0	0
gene_id_49596	0	0	1	0	1	1	0	0	1	0	0	1	1	1	0	1	1	1	1	0	0	1	1	0	0	0	1	1	1	1	0	0	1	0	0	0	1	0	1	0	0	0	1	0	1	0	0	0	1
gene_id_92926	0	0	1	0	0	1	1	0	0	0	1	0	0	1	0	0	1	0	1	0	0	1	0	0	0	0	0	1	0	0	1	0	1	0	0	0	0	0	1	1	0	0	0	0	1	0	0	1	0
gene_id_12595	1	0	1	0	0	1	0	0	0	0	0	1	0	1	0	0	0	0	0	0	0	0	0	0	1	0	1	0	0	0	0	0	1	0	0	0	1	0	1	1	0	0	0	0	1	0	0	1	0
gene_id_12596	1	1	1	0	1	1	0	0	1	0	0	1	0	1	0	0	0	0	0	0	0	0	1	0	0	0	1	1	0	0	0	0	0	0	0	1	0	0	1	0	0	0	1	0	0	0	0	0	0
gene_id_49593	0	1	1	1	0	1	1	1	1	1	1	0	1	1	0	1	1	1	1	0	1	1	0	0	1	0	1	0	0	1	1	0	1	0	0	0	1	0	1	1	0	0	1	0	1	0	0	1	1
gene_id_23569	0	1	1	0	0	0	0	1	1	1	0	0	1	0	0	0	0	1	0	0	0	1	0	0	1	0	1	1	1	0	0	0	1	0	0	0	0	0	0	0	0	1	1	0	1	0	0	0	1
gene_id_13974	1	1	1	0	0	0	1	1	0	0	0	1	1	1	1	1	1	1	0	0	0	1	0	0	1	0	1	1	1	0	0	1	0	0	0	1	0	1	0	1	0	0	1	0	0	0	0	1	1
gene_id_88543	0	0	1	0	0	1	0	0	0	0	0	0	0	1	0	1	0	0	0	0	0	0	0	0	0	0	0	0	0	0	0	0	0	0	0	0	0	0	0	0	0	0	0	0	0	0	0	0	0
gene_id_58432	0	1	0	0	0	0	0	0	1	0	0	0	1	0	1	0	1	0	1	1	0	0	1	0	0	0	1	0	0	0	0	0	0	1	0	0	1	0	0	1	0	0	0	0	1	0	0	0	0
gene_id_13971	1	1	0	0	0	1	0	0	1	0	0	1	1	1	0	0	1	1	0	0	1	1	1	0	1	0	0	1	0	0	0	0	0	1	0	0	1	1	0	1	0	0	1	0	1	0	0	1	1
gene_id_85634	1	0	1	0	1	1	0	1	1	0	0	1	0	1	0	1	0	1	1	1	0	0	1	0	0	0	1	1	0	0	0	0	1	0	0	1	1	1	1	1	0	0	1	0	1	0	0	0	0
gene_id_88205	0	0	1	0	0	1	0	0	0	0	0	0	0	1	1	0	0	0	0	0	0	0	0	0	0	0	0	0	0	0	1	0	0	1	0	0	0	0	0	0	1	0	1	0	1	0	0	0	0
gene_id_13972	1	1	1	1	1	1	1	1	0	1	1	1	1	1	0	1	1	1	1	1	1	1	1	0	1	1	1	1	1	1	1	1	1	1	1	1	1	1	1	1	0	0	1	0	1	0	1	1	1
gene_id_58439	0	0	0	0	1	0	0	0	0	0	0	0	0	0	0	0	0	0	0	1	0	0	1	0	0	0	0	1	0	0	0	0	0	0	0	0	1	0	0	0	0	0	0	0	0	0	0	0	0
gene_id_62989	1	1	1	0	1	1	1	1	1	1	1	1	1	1	0	0	1	0	1	1	1	1	1	0	1	1	1	1	1	1	1	1	1	0	0	1	1	1	1	1	0	0	1	0	1	0	1	1	1
gene_id_23563	0	1	1	0	0	0	1	1	0	1	1	0	1	0	0	1	1	1	0	0	1	1	0	0	0	0	0	0	1	0	0	0	0	0	0	0	0	0	1	1	0	0	1	0	1	0	0	1	1
gene_id_23562	0	1	1	0	1	1	1	1	1	0	1	1	1	1	0	1	1	1	0	0	1	1	0	0	0	0	0	1	1	0	0	0	0	0	0	0	1	0	0	0	0	0	1	0	1	0	0	0	1
gene_id_24713	1	1	1	0	1	1	1	1	1	1	1	1	1	1	0	1	1	1	1	1	1	1	1	0	1	0	1	1	1	0	0	0	1	0	0	0	1	1	1	1	0	0	1	0	1	0	0	1	1
gene_id_24712	1	1	1	0	0	1	1	1	0	1	1	1	1	1	1	1	1	1	0	0	1	1	0	0	0	0	1	0	1	0	0	0	1	0	0	0	0	0	1	1	1	0	1	0	1	0	0	0	1
gene_id_24247	0	1	1	0	0	0	1	1	1	1	1	0	1	0	1	1	1	1	0	0	1	1	0	0	0	0	1	0	1	0	0	0	1	0	0	0	0	0	0	1	1	0	1	0	1	0	0	0	1
gene_id_23566	1	1	0	0	1	0	1	0	1	1	0	1	1	0	0	0	1	1	0	0	1	1	1	0	1	0	1	1	1	0	0	0	1	0	0	0	1	0	1	1	0	0	1	0	1	0	0	1	1
gene_id_29952	0	0	0	0	1	0	0	0	0	0	0	0	0	0	0	0	0	0	0	1	0	0	1	0	0	0	0	0	0	0	0	0	0	0	0	0	0	0	0	0	0	0	0	0	0	0	0	0	0
gene_id_29953	0	0	0	0	1	0	0	0	0	0	0	0	0	0	0	0	0	0	0	1	0	0	1	0	0	0	0	0	0	0	0	0	0	0	0	0	0	0	0	0	0	0	0	0	0	0	0	0	0
gene_id_29950	0	0	0	0	1	0	0	0	0	0	0	0	0	0	0	0	0	0	0	1	0	0	1	0	0	0	0	0	0	0	0	0	0	0	0	0	0	0	0	0	0	0	0	0	0	0	0	0	0
gene_id_29951	0	0	0	0	1	0	0	0	0	0	0	0	0	0	0	0	0	0	0	1	0	0	1	0	0	0	0	0	0	0	0	0	0	0	0	0	0	0	0	0	0	0	0	0	0	0	0	0	0
gene_id_4578	0	1	1	0	1	1	1	1	1	1	1	0	1	1	1	1	1	1	1	1	1	1	1	0	1	0	1	1	1	0	1	0	1	0	0	1	1	1	0	1	0	1	1	0	1	0	0	1	1
gene_id_1059	1	1	1	0	1	1	1	1	1	1	1	1	1	1	1	1	1	1	1	1	1	1	1	0	1	0	1	1	1	0	0	0	1	0	0	1	1	1	1	1	0	1	1	0	1	0	0	1	1
gene_id_29954	0	0	0	0	1	0	0	0	0	0	0	0	0	0	0	0	0	0	0	1	0	0	1	0	0	0	0	0	0	0	0	0	0	0	0	0	0	0	0	1	0	0	0	0	0	0	0	0	0
gene_id_1509	0	1	1	0	0	1	1	1	0	0	0	0	1	1	0	1	1	1	0	0	1	1	0	0	0	0	0	0	1	0	0	0	0	0	0	0	1	0	0	0	0	0	0	0	0	0	0	0	1
gene_id_1054	0	0	0	0	0	0	0	0	0	0	0	0	0	0	0	0	0	0	0	0	0	0	0	0	0	0	0	0	0	0	0	0	0	0	0	0	0	0	0	0	0	0	0	0	0	0	0	0	1
gene_id_4575	0	0	1	0	0	0	0	0	1	1	1	0	0	0	0	0	1	1	1	0	0	1	0	0	1	0	1	0	0	0	0	0	0	0	0	0	0	0	0	0	0	0	1	0	1	0	0	0	0
gene_id_1504	1	1	1	0	1	1	1	1	1	1	1	1	1	1	1	1	1	1	1	1	1	1	1	0	0	0	1	1	1	0	0	0	1	0	0	1	1	1	1	1	0	0	1	0	1	0	0	1	1
gene_id_23742	0	0	0	0	0	0	1	0	0	0	0	0	0	0	0	0	1	0	0	0	0	0	0	0	0	0	0	1	0	0	0	0	0	0	0	0	0	1	0	0	0	0	0	0	0	0	0	0	0
gene_id_4570	0	1	1	0	1	1	0	1	1	1	0	0	1	1	0	1	1	1	1	1	1	1	1	0	1	1	1	1	1	0	0	0	1	1	0	1	1	1	1	1	0	0	1	0	1	0	0	0	1
gene_id_65184	0	0	0	0	0	0	0	0	0	0	0	0	0	0	0	0	1	1	0	0	0	0	0	0	0	0	0	0	0	0	0	0	0	0	0	0	0	0	0	0	0	0	0	0	0	0	0	0	0
gene_id_4573	1	1	1	0	1	1	0	1	1	1	0	1	1	1	0	0	1	1	1	1	0	1	0	0	1	0	1	1	1	1	0	0	0	0	0	1	1	0	0	1	0	0	0	0	1	0	0	0	0
gene_id_27100	0	0	1	0	1	1	0	1	1	0	0	0	0	1	0	1	0	0	1	1	0	0	1	0	1	1	1	1	0	1	1	0	0	0	0	1	1	0	1	1	0	1	0	0	1	0	0	0	0
gene_id_65663	1	0	1	0	0	0	0	0	0	0	0	1	0	0	0	1	0	0	1	0	0	0	0	0	1	0	1	1	0	0	0	0	0	0	0	1	1	1	1	0	0	0	0	0	1	0	0	0	0
gene_id_46074	0	1	0	0	1	1	1	0	0	1	0	0	1	1	0	1	1	0	0	1	1	1	1	0	0	0	0	0	1	0	0	0	1	0	0	1	0	1	0	0	0	0	0	0	0	0	0	0	1
gene_id_10884	1	0	0	0	0	0	0	0	0	0	0	1	0	0	0	0	0	0	1	0	0	0	0	0	0	0	0	0	0	0	0	0	0	0	0	0	0	0	0	0	0	0	0	0	0	0	0	0	0
gene_id_77908	0	0	0	0	0	0	0	0	0	0	0	0	0	0	0	0	0	0	1	0	0	0	0	0	0	0	1	0	0	0	0	0	0	0	0	0	0	0	0	1	0	0	0	0	1	0	0	1	0
gene_id_77909	0	0	0	0	0	0	0	0	0	0	0	0	0	0	0	0	0	0	0	0	0	0	0	0	0	1	1	0	0	0	0	0	0	1	0	0	0	0	0	1	0	0	0	0	1	0	0	1	0
gene_id_77907	0	0	0	0	0	0	0	0	0	0	0	0	0	0	0	0	0	0	1	0	0	0	0	0	1	0	1	0	0	0	1	0	0	0	0	0	0	0	0	1	0	0	0	0	1	0	0	1	0
gene_id_53375	0	1	0	0	0	1	0	0	1	0	0	0	1	1	0	0	0	0	1	0	0	0	0	1	1	1	1	1	0	1	1	0	1	0	1	1	1	1	1	1	0	1	1	0	1	0	0	1	0
gene_id_23180	0	1	0	0	0	1	0	0	1	0	0	0	0	1	0	0	1	0	0	0	0	1	0	0	0	0	0	0	0	0	0	0	0	0	0	0	0	0	0	0	0	0	1	0	1	0	0	0	1
gene_id_77903	0	0	0	0	0	0	0	0	0	0	0	0	0	0	0	0	0	1	0	0	0	0	0	0	0	0	0	0	0	0	0	0	0	0	0	0	0	0	0	0	0	0	0	0	1	0	0	1	0
gene_id_31325	0	0	1	0	1	0	0	0	0	0	0	0	0	0	0	0	0	0	0	1	0	0	1	0	1	0	1	0	0	1	0	0	1	0	1	1	0	1	0	1	0	1	0	0	1	0	0	1	0
gene_id_12374	1	0	0	0	0	0	0	0	0	0	0	1	0	0	0	0	0	0	1	0	0	0	0	0	0	0	0	0	0	0	0	0	0	0	0	0	0	0	1	0	0	0	0	0	0	0	0	0	0
gene_id_63041	1	1	1	0	1	1	0	1	1	0	0	1	0	1	0	1	0	1	1	1	0	0	1	0	1	0	1	1	0	1	1	0	1	0	0	1	1	1	1	1	0	0	1	0	1	0	0	0	0
gene_id_79199	1	0	1	0	0	1	0	1	1	0	0	1	0	1	0	0	0	0	1	0	0	0	0	0	1	0	0	1	0	1	0	0	1	0	0	0	1	1	0	0	0	0	1	0	1	0	0	1	0
gene_id_72366	0	0	0	0	1	0	0	0	0	0	0	0	0	0	0	0	0	0	0	1	0	0	1	0	1	0	1	1	0	0	0	0	0	0	0	1	0	0	1	0	0	0	1	0	0	0	0	0	0
gene_id_72245	0	0	0	0	0	0	0	0	0	0	0	0	0	0	0	0	0	0	1	0	0	0	0	0	0	0	0	0	0	0	0	0	0	0	0	0	0	1	0	0	0	0	1	0	1	0	0	0	0
gene_id_72363	1	1	1	0	0	1	0	1	0	1	0	1	1	1	0	1	0	1	1	0	1	1	0	0	0	0	1	0	1	1	0	0	1	0	0	1	1	1	1	1	0	1	1	0	1	0	0	1	1
gene_id_79193	1	0	1	0	1	1	0	0	0	0	0	1	0	1	0	1	0	0	0	1	0	0	1	0	1	0	1	1	0	0	1	1	1	0	0	1	1	1	1	1	0	1	1	0	1	0	0	1	0
gene_id_67147	0	0	1	0	1	1	0	1	1	0	0	0	0	1	0	0	1	1	0	1	0	1	1	0	0	0	0	0	0	0	0	0	1	0	0	0	0	0	0	0	0	0	0	0	1	0	0	0	1
gene_id_24097	0	1	0	0	0	1	0	1	0	0	0	0	1	0	0	0	1	1	0	0	1	1	0	0	0	0	0	0	1	0	0	0	0	0	0	0	0	0	0	0	0	0	0	0	1	0	0	0	1
gene_id_12378	1	1	0	0	0	0	0	1	1	1	0	1	1	0	0	1	1	1	1	0	0	1	0	0	1	1	1	1	1	0	1	0	0	1	0	1	1	1	1	1	0	0	1	0	1	0	0	1	1
gene_id_79196	0	0	0	0	0	0	0	0	0	0	0	0	0	0	0	0	0	0	0	0	0	0	0	0	0	0	0	0	0	1	0	0	1	0	0	0	0	1	0	0	0	0	0	0	1	0	0	0	0
gene_id_67494	0	0	1	0	0	0	0	0	1	0	0	0	1	0	0	1	0	0	1	0	1	1	0	0	0	1	1	1	0	0	0	0	0	0	0	1	0	0	0	0	0	0	0	0	1	0	0	0	0
gene_id_7276	0	0	0	0	0	0	0	0	0	1	0	0	0	0	0	0	0	0	0	0	1	0	0	0	0	0	0	0	0	0	0	0	0	0	0	0	0	0	0	0	0	0	0	0	1	0	0	0	0
gene_id_7277	0	0	0	0	0	0	0	0	0	1	0	0	0	0	0	0	0	0	0	0	0	0	0	0	0	0	0	0	0	0	0	0	0	0	0	0	0	0	0	0	0	0	0	0	0	0	0	0	0
gene_id_7275	0	0	0	0	0	0	1	1	0	1	0	0	0	1	0	1	1	1	0	0	1	1	0	0	0	0	0	0	0	0	0	0	0	0	0	0	1	1	1	1	0	0	1	0	1	0	0	0	0
gene_id_69115	0	0	0	0	0	0	0	0	0	0	0	0	0	0	0	0	0	0	0	0	0	0	0	0	0	0	0	0	0	0	0	0	0	0	0	0	0	1	0	0	0	0	1	0	0	0	0	0	0
gene_id_7270	1	0	1	0	0	0	0	0	0	1	0	1	0	0	0	0	1	0	0	0	0	0	0	0	0	0	1	0	0	0	0	0	1	0	0	0	0	0	0	1	0	0	0	0	1	0	0	0	0
gene_id_28040	1	1	1	0	1	1	1	1	1	1	1	1	1	1	1	1	1	1	1	1	1	1	1	0	0	0	1	1	1	1	0	0	1	0	0	1	1	1	1	1	0	1	1	0	1	0	0	1	1
gene_id_62673	0	0	0	0	0	0	0	0	0	0	0	0	0	0	0	0	0	0	0	0	0	0	0	0	0	0	0	0	0	0	0	0	1	0	0	0	0	1	1	1	0	0	1	0	0	0	0	0	0
gene_id_39166	0	0	1	0	1	0	0	0	0	0	0	0	0	0	0	1	0	0	1	1	1	0	1	0	0	0	0	1	1	0	0	0	1	0	0	1	1	0	0	0	0	1	1	0	1	0	0	1	0
gene_id_38581	0	0	0	0	0	0	0	0	1	0	0	0	0	0	0	0	0	0	0	1	0	0	0	0	0	0	0	0	0	0	0	0	0	0	0	0	0	0	0	0	0	0	0	0	0	0	0	0	0
gene_id_35762	0	1	0	0	0	0	0	1	0	1	1	0	1	0	0	0	0	1	0	0	1	1	0	0	0	0	0	0	0	0	0	0	0	0	0	1	1	1	0	1	0	0	1	0	1	0	0	0	1
gene_id_50657	1	0	0	0	0	0	0	1	0	0	0	1	0	0	0	0	0	0	0	0	0	0	0	0	0	0	1	1	0	1	0	0	1	0	0	0	0	1	0	1	0	0	1	0	1	0	0	0	0
gene_id_85740	0	0	1	0	1	1	0	0	1	0	0	0	0	1	0	1	0	0	1	1	0	1	1	0	0	0	1	1	0	1	0	0	1	0	0	1	1	1	0	1	0	0	1	0	1	0	0	0	1
gene_id_35354	1	1	1	1	1	0	0	1	1	0	1	1	1	0	1	1	1	1	0	0	1	1	1	0	1	0	1	1	1	0	1	0	1	0	0	0	1	1	0	1	0	0	1	0	1	0	0	0	1
gene_id_9627	0	1	0	0	0	0	1	1	0	1	1	0	1	0	1	1	1	1	0	0	1	1	0	0	0	0	0	0	1	0	0	0	1	0	0	0	0	0	0	0	1	0	1	0	0	0	0	0	1
gene_id_77841	0	0	0	0	1	0	0	0	0	0	0	0	0	0	0	0	0	0	0	1	0	0	1	0	0	0	0	0	0	0	0	0	0	0	0	0	0	1	0	1	0	0	0	0	0	0	0	0	0
gene_id_9623	0	0	0	0	0	0	1	1	0	0	1	0	0	0	0	1	1	1	1	0	0	0	0	0	0	0	0	0	1	0	0	0	1	1	0	0	0	0	0	1	0	0	1	0	1	0	0	0	1
gene_id_59922	0	0	0	0	1	0	0	0	1	0	0	0	0	0	0	0	0	0	0	1	0	0	1	0	0	0	0	0	0	0	0	0	0	0	0	0	1	1	0	1	0	0	0	0	0	0	0	0	0
gene_id_77845	0	0	0	0	0	0	0	0	0	0	0	0	0	0	0	0	0	0	0	0	0	0	0	0	0	0	0	0	0	0	0	0	0	0	0	0	0	0	0	0	0	0	1	0	0	0	0	1	0
gene_id_66970	0	0	1	0	0	0	0	0	0	0	0	0	0	0	0	0	0	0	0	0	0	0	0	0	0	0	0	0	0	0	0	0	0	0	0	0	0	0	0	0	0	0	0	0	0	0	0	0	0
gene_id_64930	0	0	0	0	0	0	0	0	0	0	0	0	0	0	0	0	0	0	0	0	0	0	0	0	0	0	0	0	0	0	0	0	0	0	0	0	0	0	1	0	0	0	0	0	0	0	0	0	0
gene_id_75778	1	1	1	0	1	0	0	1	1	0	1	1	1	0	0	0	0	1	0	1	0	0	1	0	1	0	0	1	0	0	0	0	1	0	0	1	0	1	0	1	0	0	1	0	1	0	0	1	0
gene_id_31207	0	0	0	0	1	1	0	0	1	0	0	0	0	1	0	0	0	0	1	1	0	0	1	0	0	0	0	0	0	1	1	1	0	0	0	1	1	0	1	0	0	0	1	0	1	0	0	0	0
gene_id_31206	0	0	0	0	1	0	0	0	0	0	0	0	0	0	0	0	0	0	0	1	0	0	1	0	0	0	0	0	0	1	0	0	0	0	0	0	0	0	0	0	0	0	0	0	0	0	0	0	0
gene_id_45292	0	0	0	0	0	0	0	0	0	0	0	0	0	0	0	0	0	0	0	0	0	0	0	0	0	0	0	1	0	0	0	0	0	0	0	0	0	0	0	0	0	0	0	0	0	0	0	0	0
gene_id_79992	0	1	0	0	1	1	1	1	1	1	0	0	1	0	1	1	1	1	1	1	1	1	1	0	0	1	1	0	1	0	1	0	0	0	0	1	1	0	1	1	0	0	1	0	1	0	0	0	1
gene_id_79991	0	0	0	0	1	1	0	0	1	1	1	0	1	1	0	0	0	0	1	1	0	0	1	0	0	0	0	1	1	0	1	0	0	0	0	1	1	0	0	1	1	1	1	0	1	0	0	0	0
gene_id_78269	0	0	0	0	0	1	0	0	0	0	0	0	0	1	0	0	0	0	0	0	0	0	0	0	0	0	0	0	0	0	0	0	0	0	0	0	0	0	0	0	0	0	1	0	1	0	0	0	0
gene_id_83263	0	0	0	0	0	0	0	0	0	0	0	0	0	0	0	0	0	0	0	0	0	0	0	0	0	0	0	0	0	0	0	0	0	0	0	0	0	1	0	0	0	0	0	0	0	0	0	0	0
gene_id_61861	0	0	0	0	1	0	0	1	0	0	0	0	0	0	0	0	0	0	1	0	0	0	1	0	0	0	0	0	0	0	1	0	0	0	0	0	0	1	0	1	0	0	0	0	1	0	1	0	0
gene_id_81376	0	0	0	0	0	0	0	0	0	0	0	0	0	0	0	0	0	0	0	0	0	0	0	0	0	0	0	0	0	0	0	0	0	0	0	0	0	0	0	0	0	0	0	0	1	0	0	0	0
gene_id_75775	0	0	0	0	0	1	0	0	0	0	0	0	0	0	0	0	0	0	0	0	0	0	0	0	0	0	0	0	0	0	0	0	0	0	0	0	0	0	0	0	0	0	1	0	0	0	0	1	0
gene_id_10887	1	0	0	0	0	0	0	0	0	0	0	1	0	0	0	0	0	0	0	0	0	0	0	0	0	1	1	0	0	0	0	0	1	0	0	0	0	1	0	1	0	0	0	0	1	0	0	0	0
gene_id_37486	1	0	0	0	1	0	0	0	1	0	0	0	0	0	0	0	0	0	0	0	0	0	0	0	0	0	0	0	0	0	0	0	0	0	0	0	0	0	0	0	0	0	0	0	0	0	0	0	0
gene_id_76465	1	1	1	1	1	1	0	1	1	0	0	1	1	1	1	1	0	1	0	1	1	1	1	0	1	0	1	1	1	1	1	0	1	0	0	1	0	1	1	1	0	0	1	0	1	0	0	1	1
gene_id_50294	0	0	0	0	0	0	0	1	0	0	0	0	0	0	0	1	0	0	0	0	0	0	0	0	0	0	0	0	0	1	0	0	0	0	0	0	0	0	0	0	0	0	0	0	0	0	0	0	0
gene_id_76468	0	0	0	0	0	0	0	1	0	0	0	1	0	0	0	0	0	0	1	0	0	0	0	0	1	0	1	1	0	0	0	0	0	0	0	1	1	1	1	1	1	0	1	0	1	0	0	1	0
gene_id_92605	0	1	0	0	0	1	1	0	0	0	0	0	1	1	0	0	1	1	0	0	1	0	0	0	0	0	0	0	0	0	0	0	0	0	0	0	0	0	0	0	0	0	0	0	0	0	0	0	1
gene_id_67816	0	0	1	0	0	0	0	0	0	0	0	0	0	0	0	1	0	0	0	0	0	0	0	0	0	0	1	0	0	0	1	0	0	0	0	1	0	0	0	1	1	0	0	0	1	0	1	1	0
gene_id_31148	0	0	0	0	1	0	0	0	0	0	0	0	0	0	0	0	0	0	0	1	0	0	1	0	0	0	0	0	0	0	0	0	0	0	0	0	0	0	0	0	0	0	1	0	0	0	0	0	0
gene_id_31149	0	0	0	0	1	0	0	0	0	0	0	0	0	0	0	0	0	0	0	1	0	0	1	0	0	0	0	0	0	0	0	0	0	0	0	0	0	0	0	0	0	0	0	0	0	0	0	0	0
gene_id_16164	0	0	0	0	0	1	0	0	0	0	0	0	0	1	0	1	0	0	0	1	0	0	0	0	0	0	1	0	0	0	0	0	1	0	0	1	0	1	0	1	0	0	0	0	1	0	0	0	0
gene_id_31144	0	0	0	0	1	0	0	0	0	0	0	0	0	0	0	0	0	0	0	1	0	0	1	0	0	0	0	0	0	0	0	0	0	0	0	0	0	0	0	0	0	0	0	0	0	0	0	0	0
gene_id_31145	0	0	0	0	1	0	0	0	0	0	0	0	0	0	0	0	0	0	0	1	0	0	1	0	0	0	0	0	0	0	0	0	0	0	0	0	0	0	0	0	0	0	1	0	0	0	0	0	0
gene_id_31146	0	0	0	0	1	0	0	0	0	0	0	0	0	0	0	0	0	0	0	1	0	0	1	0	0	0	0	0	0	0	0	0	0	0	0	0	0	0	0	0	0	0	1	0	0	0	0	0	0
gene_id_38553	0	1	1	0	1	1	0	0	1	0	0	1	0	1	0	0	1	1	1	1	0	1	1	0	0	0	0	0	0	0	0	0	1	0	0	0	1	1	0	0	0	0	1	0	1	0	0	0	1
gene_id_77595	0	0	0	0	1	0	0	0	0	0	0	0	0	0	0	0	0	0	0	1	0	0	1	0	0	0	0	0	0	0	1	0	0	0	0	0	0	0	0	0	0	0	0	0	0	0	0	1	0
gene_id_77594	0	0	0	0	1	0	0	0	0	0	0	0	0	0	0	0	0	0	0	1	1	0	1	0	0	0	0	0	0	0	0	0	0	0	0	0	0	0	0	0	0	1	1	0	0	0	0	1	0
gene_id_28603	0	0	0	0	0	0	0	0	0	0	0	0	0	0	0	0	0	0	1	0	0	0	0	0	0	0	0	0	0	0	0	0	0	0	0	0	0	0	0	0	0	0	0	0	0	0	0	0	0
gene_id_31143	0	0	0	0	1	0	0	0	0	0	0	0	0	0	0	0	0	0	0	1	0	0	1	0	0	0	0	0	0	0	0	0	0	0	0	0	0	0	0	0	0	0	0	0	0	0	0	0	0
gene_id_8613	0	0	0	0	0	0	0	0	0	0	1	0	0	0	0	0	1	0	0	0	0	0	0	0	0	0	0	0	0	0	0	0	0	0	0	0	0	0	0	0	0	0	0	0	0	0	0	0	0
gene_id_58041	0	0	1	0	1	1	0	0	1	0	0	0	0	1	0	0	0	1	1	1	0	0	1	0	0	0	1	1	0	0	0	0	0	0	0	1	1	0	0	1	0	0	1	0	1	0	0	1	0
gene_id_63865	0	0	0	0	0	0	0	0	1	0	0	0	0	0	0	1	0	0	1	0	0	0	0	0	0	0	0	0	0	0	0	0	0	0	0	0	0	0	1	0	0	0	0	0	0	0	0	0	0
gene_id_45252	0	0	0	0	0	0	0	0	0	0	0	0	0	0	0	0	0	0	0	0	0	0	0	0	0	1	1	1	0	0	0	0	0	0	0	0	0	0	0	1	0	0	0	0	1	0	0	0	0
gene_id_85243	0	0	0	1	0	1	0	0	0	1	1	0	0	1	0	0	0	0	0	0	1	0	0	0	0	0	0	0	0	0	0	0	0	0	0	0	0	0	0	0	0	0	0	0	1	0	0	0	0
gene_id_22580	0	1	0	0	0	0	0	0	1	0	0	1	1	0	0	0	1	0	0	0	0	0	0	0	1	0	1	0	1	0	0	0	0	0	0	0	1	1	1	1	0	0	0	0	0	0	0	0	0
gene_id_63124	0	0	0	0	0	1	1	1	0	1	1	0	0	1	1	1	1	1	1	0	0	1	0	0	1	0	1	0	0	1	1	0	1	0	0	0	1	0	1	1	1	0	0	0	1	0	0	1	0
gene_id_10055	1	1	1	0	1	1	1	1	1	1	1	1	1	1	1	1	1	1	1	1	1	1	1	0	1	0	1	1	1	1	1	0	1	0	0	1	1	1	1	1	1	0	1	0	1	0	0	1	1
gene_id_10059	0	0	0	0	0	0	0	1	0	0	0	0	0	0	1	0	0	1	0	0	0	1	0	0	0	0	0	0	1	0	0	0	0	0	0	0	0	0	0	0	0	0	1	0	0	0	0	0	0
gene_id_26528	0	0	0	0	0	1	0	0	0	0	0	1	1	0	0	0	0	1	0	0	0	0	0	0	0	0	1	1	0	0	1	0	0	0	0	1	0	1	1	1	0	1	1	0	0	0	0	1	1
gene_id_21846	0	1	1	0	0	1	1	1	0	1	0	1	1	1	0	1	1	1	0	0	1	1	0	0	0	0	0	1	1	0	0	0	0	0	0	0	0	0	0	0	0	0	0	0	1	0	0	0	1
gene_id_19021	0	1	0	0	1	1	1	0	0	1	1	0	1	1	1	0	1	1	1	1	1	1	1	0	0	1	1	0	1	0	1	0	1	0	0	1	0	0	0	1	0	0	1	0	1	0	1	1	1
gene_id_19020	0	1	0	1	0	1	1	0	0	1	1	0	1	1	1	0	1	1	1	0	1	1	0	0	0	0	0	0	1	0	0	0	0	0	0	0	0	0	0	0	0	0	1	0	0	0	1	1	1
gene_id_19023	0	1	0	1	1	1	1	1	0	1	1	0	1	1	1	1	1	1	1	1	1	1	1	0	0	1	1	0	1	1	1	0	1	0	0	0	0	0	0	1	0	0	1	0	1	0	0	0	1
gene_id_19022	0	1	0	1	1	1	1	1	0	1	1	0	1	1	1	1	1	1	1	1	1	1	1	0	0	1	1	0	1	0	1	0	0	0	0	1	0	0	0	1	0	0	1	0	1	0	0	1	1
gene_id_19024	1	1	1	1	1	1	1	1	1	1	1	1	1	1	1	1	1	1	1	1	1	1	1	0	1	0	1	1	1	0	1	0	1	1	0	1	0	0	1	0	1	0	1	0	1	0	1	1	1
gene_id_19026	1	1	1	0	0	1	1	1	1	1	1	1	1	1	1	1	1	1	0	0	1	1	0	0	0	0	1	1	1	0	1	0	1	0	0	1	1	1	1	1	0	0	1	0	1	0	0	1	1
gene_id_41932	0	0	1	0	1	0	0	1	1	0	0	0	0	0	0	1	0	1	1	1	0	0	1	0	1	1	1	1	0	1	1	0	0	0	0	1	1	1	1	1	0	0	1	0	1	0	0	1	0
gene_id_86227	0	0	0	0	1	0	0	0	0	0	0	0	0	0	0	0	0	0	1	1	0	0	1	0	0	0	1	1	0	0	0	0	0	0	0	0	0	0	0	0	0	0	1	0	1	0	0	0	0
gene_id_91478	0	1	0	0	1	1	1	1	1	1	1	0	1	1	1	1	1	1	0	1	1	1	0	0	0	0	0	0	1	0	0	0	1	0	0	0	0	1	0	1	0	0	1	0	1	0	0	0	1
gene_id_22382	0	1	1	0	1	1	1	1	1	1	1	0	1	1	1	1	1	1	0	1	1	1	1	0	1	0	1	1	1	1	0	0	0	0	0	1	0	1	0	1	0	0	1	0	1	0	0	1	1
gene_id_86990	0	0	1	0	1	0	0	0	1	0	0	0	0	0	0	0	0	0	0	1	0	0	1	0	0	0	0	0	0	0	0	0	1	0	0	0	0	1	0	0	0	0	0	0	1	0	0	1	0
gene_id_66672	0	1	0	0	1	0	0	0	1	1	1	0	1	0	0	0	0	0	1	1	0	0	1	0	0	1	1	0	0	1	0	0	0	0	0	0	1	0	1	1	1	0	1	0	1	0	1	0	0
gene_id_66673	0	0	0	0	1	0	0	0	1	1	1	0	0	0	0	0	0	0	1	1	0	0	1	0	0	0	1	0	0	0	0	0	0	0	0	0	1	0	1	1	1	0	1	0	1	0	0	0	0
gene_id_91470	0	1	0	1	0	1	1	1	0	1	1	0	1	1	0	1	1	1	0	0	1	1	0	0	0	0	0	0	1	0	0	0	0	0	0	0	0	0	0	0	0	0	1	0	0	0	0	0	1
gene_id_91476	1	0	1	1	0	1	1	1	0	1	1	1	0	1	0	1	1	0	1	0	1	1	0	0	0	0	1	0	1	0	0	0	1	0	0	0	0	0	0	0	0	0	0	0	0	0	0	0	1
gene_id_28540	1	0	0	0	1	0	0	1	1	0	0	1	0	0	0	0	0	0	1	1	0	0	1	0	1	0	1	1	0	1	1	0	1	1	0	1	1	1	1	1	0	1	1	0	1	0	0	1	0
gene_id_55188	0	0	0	0	1	0	0	0	0	0	0	0	0	0	0	0	0	0	0	0	0	0	0	0	0	0	1	1	0	1	0	0	1	0	0	0	0	1	0	1	0	0	0	0	1	0	0	0	0
gene_id_55189	0	0	1	0	1	1	1	1	1	0	1	0	0	1	1	1	1	1	1	1	1	1	1	0	1	0	0	1	1	0	1	0	1	0	0	1	1	1	1	1	1	1	1	0	1	0	0	1	1
gene_id_40049	0	0	0	0	0	0	0	0	0	0	0	0	0	0	0	0	0	0	0	0	0	0	0	0	1	0	0	0	1	0	0	0	0	0	0	0	0	1	0	0	0	0	0	0	0	0	0	0	0
gene_id_78480	0	0	0	0	1	0	0	0	0	0	0	0	0	0	0	0	0	0	0	1	0	0	1	0	0	0	0	0	0	0	0	0	0	0	0	1	0	0	0	0	0	0	0	0	0	0	0	0	0
gene_id_86992	1	0	0	0	1	1	0	0	1	0	0	1	0	0	0	0	0	0	0	1	0	0	1	0	0	0	1	1	0	0	0	0	1	0	0	1	1	1	0	1	0	1	1	0	1	0	0	1	0
gene_id_78486	0	0	0	0	0	0	0	0	1	0	0	0	0	0	0	0	0	0	0	0	0	0	0	0	1	1	0	0	0	0	0	0	0	1	0	1	0	1	0	0	0	0	0	0	0	0	0	0	0
gene_id_78487	0	0	1	0	1	0	0	0	1	0	0	0	0	0	0	0	1	1	0	0	0	0	1	0	0	0	1	0	0	0	0	0	1	0	0	0	0	1	0	0	0	0	0	0	1	0	0	0	0
gene_id_10239	0	0	0	0	0	0	0	0	0	1	1	0	0	0	0	0	0	0	1	0	0	1	0	0	0	0	0	0	0	0	0	0	0	0	0	0	0	0	0	0	0	0	1	0	0	0	1	0	0
gene_id_78485	0	0	0	0	0	0	0	0	0	0	0	0	0	0	0	0	0	0	0	0	0	0	0	0	0	0	0	0	0	0	0	0	0	0	0	0	0	0	0	0	0	0	0	0	0	0	0	0	0
gene_id_20719	0	0	0	1	0	0	1	1	1	1	1	0	0	1	1	1	1	1	1	0	1	1	0	1	0	0	0	0	1	0	0	0	1	0	0	0	0	0	0	0	0	0	1	1	0	0	0	1	0
gene_id_78489	1	1	1	0	1	1	0	1	1	0	0	1	1	1	0	1	1	1	0	1	1	1	1	0	0	0	1	1	1	0	0	0	1	0	0	0	1	0	0	0	0	0	0	0	0	0	0	0	1
gene_id_10233	1	1	1	0	0	0	1	1	1	1	1	1	1	0	1	1	1	1	0	0	1	1	0	0	0	0	1	1	1	0	0	0	1	0	0	0	0	0	0	0	1	0	1	0	1	0	0	0	1
gene_id_19067	0	0	0	0	0	0	1	1	0	1	0	0	0	0	1	1	1	0	0	0	0	0	0	0	0	0	0	0	0	0	0	0	0	0	0	0	0	1	0	0	0	0	0	0	0	0	0	0	1
gene_id_27408	0	0	0	0	0	0	0	0	0	0	0	0	0	0	0	0	0	0	1	0	0	0	0	0	0	0	0	0	0	0	0	0	0	0	0	0	0	0	0	0	0	0	0	0	0	0	0	0	0
gene_id_86997	0	0	1	0	1	1	0	1	1	0	0	0	0	1	0	1	0	0	1	1	0	0	1	0	1	0	1	1	0	1	1	0	0	0	0	1	1	1	1	1	0	1	1	0	1	0	0	1	0
gene_id_8865	1	1	1	0	1	1	1	1	1	1	1	1	1	1	1	1	1	1	1	1	1	1	1	0	1	0	1	1	1	0	1	0	1	0	0	1	1	1	1	1	0	1	1	0	1	0	0	1	1
gene_id_29356	0	0	0	0	1	1	0	0	1	0	0	0	0	1	0	0	0	0	0	1	0	0	1	0	0	0	0	0	0	0	0	0	0	0	0	0	0	0	0	0	0	0	1	0	0	0	0	0	0
gene_id_78081	0	0	0	0	0	0	0	0	0	0	0	0	0	0	0	0	0	0	0	0	0	0	0	0	0	0	0	0	0	0	0	0	0	0	0	0	1	1	0	1	0	0	0	0	1	0	0	0	0
gene_id_35899	0	0	0	0	0	0	0	0	0	0	0	0	0	0	0	0	1	1	0	0	0	1	0	0	0	0	0	0	0	0	0	0	0	0	0	0	0	0	0	0	0	0	0	0	0	0	0	0	1
gene_id_66641	0	0	0	0	0	0	0	0	0	0	0	0	0	0	0	0	0	0	0	0	0	0	0	0	0	0	0	0	0	0	0	0	0	0	0	0	0	0	0	0	1	0	0	0	0	0	0	0	0
gene_id_29357	0	0	1	0	1	1	0	0	1	1	0	0	0	1	0	0	0	0	0	1	0	0	1	0	0	0	1	0	0	0	0	0	0	0	0	1	1	1	0	0	0	0	0	0	1	0	0	1	0
gene_id_45351	0	0	0	0	1	0	0	0	0	0	0	0	0	0	0	0	0	0	0	0	0	0	1	0	0	0	0	1	0	0	0	0	0	0	0	0	0	0	0	0	0	0	1	0	0	0	0	0	0
gene_id_70457	0	0	0	0	0	0	0	0	0	0	0	0	0	0	0	0	0	0	0	0	0	0	0	0	0	0	1	0	0	0	0	0	1	0	0	0	0	1	1	0	0	1	0	0	0	0	0	0	0
gene_id_70102	0	0	1	0	1	1	0	0	1	0	0	1	0	1	0	0	0	0	0	1	0	0	1	0	0	0	1	0	0	0	0	0	0	0	0	1	1	0	0	0	0	1	0	0	1	0	0	0	0
gene_id_1151	0	1	0	0	0	0	0	1	0	0	0	0	0	0	0	1	0	0	0	0	0	0	0	0	0	0	0	0	0	0	0	0	0	0	0	0	0	0	0	0	0	0	0	0	0	0	0	0	0
gene_id_70452	0	0	1	0	0	1	0	0	1	0	0	0	0	1	0	1	0	0	1	0	0	0	0	0	1	0	1	1	0	0	0	0	1	0	0	1	1	1	1	1	0	0	1	0	1	0	0	1	0
gene_id_78738	1	0	0	0	1	0	0	1	0	0	0	1	0	0	0	0	0	0	1	0	0	0	1	0	1	0	1	0	0	0	0	0	0	0	0	0	1	1	1	1	0	1	1	0	1	0	1	0	0
gene_id_54129	1	1	0	0	0	0	0	1	1	0	0	1	1	0	0	0	0	0	0	0	0	0	0	0	0	0	1	0	0	0	1	0	1	0	0	0	1	0	0	1	0	0	1	0	1	0	0	0	0
gene_id_32789	0	0	1	0	0	0	0	0	0	0	0	0	0	0	0	0	1	1	0	0	0	0	1	0	0	0	0	0	1	0	0	0	0	0	0	0	0	0	0	0	0	0	0	0	1	0	0	1	1
gene_id_43960	1	1	1	1	1	1	1	1	1	1	1	1	1	1	1	1	1	1	1	1	1	1	1	0	1	1	1	1	1	1	1	0	1	0	1	1	1	1	1	1	1	1	1	0	1	0	1	1	1
gene_id_78731	1	1	1	0	0	1	1	1	0	0	1	1	1	1	1	1	1	1	0	0	1	1	0	0	1	0	1	1	1	1	0	0	1	0	1	1	1	1	0	1	0	1	1	0	0	0	0	1	1
gene_id_32784	0	1	0	0	0	0	0	0	0	1	1	0	1	0	0	0	0	1	0	0	1	1	0	0	0	0	1	0	0	0	0	0	1	0	0	0	0	0	0	1	1	0	1	0	0	0	0	0	1
gene_id_78734	0	0	0	0	0	0	0	0	0	0	0	1	0	0	0	1	0	0	0	0	0	0	0	0	0	0	0	0	0	0	0	0	0	0	0	0	0	0	0	0	0	0	0	0	0	0	0	0	0
gene_id_78736	0	0	0	0	0	0	0	0	0	0	0	0	0	0	0	1	1	0	1	0	0	0	0	0	1	0	0	1	0	1	0	0	0	0	0	0	0	1	0	1	0	0	1	0	1	0	0	1	0
gene_id_43968	0	1	1	0	0	1	0	1	0	0	1	0	1	1	0	1	0	0	1	0	0	1	1	0	1	1	1	1	0	1	1	0	0	1	0	1	1	1	1	1	1	1	1	0	1	0	1	1	0
gene_id_83282	0	0	0	0	0	0	0	0	0	0	0	0	0	0	0	0	0	0	0	0	0	0	0	0	0	0	0	0	0	0	0	0	0	0	0	0	0	0	0	0	0	0	0	0	0	0	0	0	0
gene_id_3379	0	1	0	0	0	0	0	0	1	0	0	0	0	0	0	0	0	0	0	0	0	0	0	0	0	0	0	0	0	0	0	0	0	0	0	0	0	1	0	1	0	0	0	0	1	0	0	0	0
gene_id_69913	0	0	0	0	0	0	0	0	0	0	0	0	0	0	0	0	0	0	0	0	0	0	0	0	0	0	0	0	0	0	0	0	0	0	0	0	0	0	0	0	0	1	0	0	0	0	0	0	0
gene_id_3373	0	0	0	0	1	1	0	0	1	0	0	0	0	1	0	0	0	0	0	1	0	0	1	0	0	0	0	0	0	0	0	0	0	0	0	0	0	0	0	0	0	0	0	0	0	0	0	0	0
gene_id_71853	1	1	1	0	1	1	1	1	1	0	1	1	1	1	1	1	1	1	1	1	1	1	1	0	1	0	1	1	1	1	1	0	1	0	0	1	1	1	1	1	1	1	1	0	1	0	0	1	1
gene_id_71850	1	1	1	0	1	0	1	1	1	1	1	1	1	0	0	1	1	1	1	1	1	1	1	0	1	1	1	1	1	1	1	0	1	1	0	1	1	1	1	1	0	1	1	0	1	0	0	1	1
gene_id_81412	0	0	0	0	0	0	0	0	0	0	0	0	0	0	0	0	0	0	0	0	0	0	0	0	0	0	0	0	0	0	0	0	0	0	0	0	0	0	0	0	0	0	0	0	0	0	0	0	0
gene_id_3377	0	0	0	0	1	0	0	0	1	0	0	0	0	0	0	0	0	0	0	1	0	0	1	0	0	0	0	1	0	1	0	0	0	0	0	0	0	0	0	0	0	0	1	0	0	0	0	0	0
gene_id_36150	0	0	0	0	0	0	0	0	0	1	0	0	0	0	0	0	0	0	0	0	0	1	0	0	0	0	0	0	0	0	0	0	0	0	0	0	0	0	0	0	0	0	1	0	0	0	0	0	0
gene_id_56985	0	1	0	0	0	0	0	1	0	0	0	0	0	0	0	1	0	0	0	0	0	1	0	0	0	0	0	0	0	0	0	0	1	0	0	1	0	0	0	0	0	0	0	0	0	0	0	0	0
gene_id_65052	0	1	1	0	1	1	0	1	1	1	0	0	1	1	0	1	0	0	1	1	0	1	1	0	1	1	1	0	0	0	0	0	0	0	0	0	0	0	1	1	0	0	1	0	0	0	0	0	1
gene_id_30639	0	0	1	0	1	0	0	0	0	0	0	0	0	0	0	1	1	0	1	1	0	0	1	0	1	0	0	1	0	0	1	0	0	0	0	0	0	1	0	1	0	0	1	0	1	0	0	0	1
gene_id_67678	0	0	0	0	0	0	0	1	1	1	0	0	0	0	1	1	1	1	0	0	1	1	0	0	1	0	0	1	0	1	0	0	1	0	0	0	1	1	1	0	0	0	1	0	1	0	0	0	1
gene_id_89618	0	0	0	0	0	1	0	0	1	0	0	0	0	1	0	0	0	0	0	0	0	0	0	0	0	0	0	0	0	0	0	0	0	0	0	1	0	0	0	0	0	0	0	0	0	0	0	0	0
gene_id_88101	0	1	0	0	0	1	0	0	0	0	0	0	1	1	0	0	0	0	0	0	0	0	0	0	0	0	0	0	0	0	0	0	0	0	0	0	0	0	0	0	0	0	0	0	1	0	0	0	0
gene_id_67675	0	0	0	0	0	0	0	1	0	0	0	0	0	0	0	0	0	0	0	0	0	0	0	0	0	0	0	0	0	0	0	0	0	1	0	0	0	0	0	1	1	0	1	0	0	0	0	0	0
gene_id_67674	1	0	1	0	0	1	0	1	0	0	0	1	0	1	1	1	0	0	1	0	0	0	0	0	0	0	0	1	0	0	0	0	1	0	0	0	1	0	0	0	0	0	1	0	1	0	0	1	1
gene_id_30631	1	1	1	0	1	1	1	0	1	1	1	1	1	1	1	1	1	1	1	1	1	1	1	0	0	0	1	1	1	1	1	0	1	0	0	1	1	1	1	1	1	0	1	0	1	0	0	1	1
gene_id_90070	1	1	1	0	1	1	0	1	1	0	0	1	1	1	1	1	0	1	1	1	1	1	1	0	1	0	1	1	0	1	0	0	1	0	0	1	1	1	1	1	1	1	1	0	1	0	0	1	1
gene_id_67857	1	1	1	0	1	1	1	1	1	1	1	1	1	1	1	1	1	1	1	1	1	1	1	0	1	0	1	1	1	1	1	0	1	0	1	1	1	1	1	1	1	1	1	0	1	0	0	1	1
gene_id_67856	0	1	1	0	1	1	1	1	1	1	1	0	1	1	1	1	1	1	1	1	1	1	1	0	1	1	1	1	1	1	1	0	1	1	0	1	1	1	1	1	1	1	1	0	1	0	1	1	1
gene_id_85755	0	0	0	0	1	0	0	0	0	0	0	0	0	0	0	0	0	0	1	1	0	0	1	0	0	0	0	0	0	0	0	0	0	0	0	0	0	0	0	0	0	0	0	0	0	0	0	0	0
gene_id_69914	0	0	1	0	1	0	0	0	1	0	0	0	0	0	0	1	1	1	0	1	0	1	1	0	0	0	1	1	1	0	0	0	0	0	0	0	1	1	0	0	0	1	1	0	1	0	0	1	0
gene_id_66098	0	1	1	0	0	0	0	0	1	0	0	1	1	0	0	1	0	0	0	0	0	0	0	0	0	0	0	0	0	0	0	0	0	0	0	1	0	1	0	0	0	0	1	0	0	0	0	0	0
gene_id_86677	0	0	0	0	1	0	0	0	0	0	0	0	0	0	0	0	0	0	0	0	0	0	1	0	0	0	0	0	0	0	0	0	0	0	0	0	0	0	0	0	0	0	0	0	0	0	0	0	0
gene_id_91296	0	1	1	0	0	1	1	1	0	1	1	0	1	1	0	1	1	1	0	0	1	1	0	0	0	0	0	0	1	0	0	0	0	0	0	0	0	0	0	0	0	0	1	0	0	0	0	0	1
gene_id_91297	0	1	1	0	0	1	1	1	1	1	1	1	1	1	1	1	1	1	0	0	1	1	0	0	0	0	1	1	1	0	0	0	1	0	0	0	1	1	1	0	0	0	1	0	1	0	0	0	1
gene_id_63575	0	0	1	0	0	0	0	0	0	0	0	0	0	0	0	0	0	0	0	0	0	0	0	0	0	0	0	1	0	0	0	0	1	0	0	1	0	0	1	1	0	1	1	0	1	0	0	0	0
gene_id_11339	1	1	0	0	0	0	0	0	0	0	0	1	1	0	0	0	0	0	1	0	1	1	0	0	1	0	1	0	0	0	0	0	0	0	0	0	1	0	1	0	0	0	0	0	1	0	0	1	0
gene_id_91293	1	1	0	0	0	1	1	1	0	1	1	1	0	1	1	1	1	1	0	0	1	1	0	0	0	0	1	1	1	0	0	0	1	0	0	1	1	1	0	1	0	0	1	0	1	0	0	1	1
gene_id_63570	0	0	1	0	0	0	0	0	0	0	0	0	0	0	0	0	0	0	0	0	0	0	0	0	0	0	0	0	0	0	0	0	0	0	0	0	0	0	0	0	0	0	0	0	0	0	0	0	0
gene_id_63571	0	0	1	0	0	0	0	0	1	0	0	0	0	0	0	0	1	1	0	0	0	0	0	0	0	0	0	0	1	0	0	0	0	0	0	0	0	1	0	0	0	0	0	0	0	0	0	0	1
gene_id_10790	1	0	0	0	0	0	0	0	0	0	0	1	0	0	0	0	0	0	0	0	0	0	0	0	0	0	1	0	0	0	0	0	1	0	0	0	0	0	1	1	0	0	0	0	1	0	0	0	0
gene_id_87000	0	0	1	0	1	0	0	1	1	0	0	0	0	0	0	1	0	0	0	1	0	0	1	0	0	0	1	0	0	0	0	0	1	0	0	1	0	0	0	1	0	0	0	0	1	0	0	0	0
gene_id_87001	0	1	0	0	1	0	0	1	0	0	0	0	1	0	0	1	0	0	1	1	0	0	1	0	1	1	1	1	0	1	0	0	1	0	0	1	1	1	1	1	0	0	1	0	1	0	0	0	0
gene_id_87003	1	0	1	0	1	1	0	1	1	0	0	1	0	1	0	1	0	0	0	1	0	0	1	0	0	0	1	1	0	1	0	0	1	0	0	0	1	1	1	1	0	1	1	0	1	0	0	0	1
gene_id_32163	0	1	0	0	0	0	0	0	0	0	0	0	1	0	0	0	0	0	0	0	1	0	0	0	0	0	0	0	0	0	0	0	0	0	0	0	0	0	0	0	0	0	0	0	0	0	0	0	0
gene_id_15464	0	1	0	0	0	1	1	1	0	1	1	1	1	1	1	1	1	1	0	0	1	1	0	0	0	0	1	0	1	0	0	0	1	0	0	1	0	0	0	0	1	0	1	0	0	0	0	1	1
gene_id_32160	1	1	1	0	1	1	1	1	1	1	1	1	1	1	1	1	1	1	1	1	1	1	1	0	0	0	1	1	1	1	1	0	1	0	0	1	1	1	1	1	0	1	1	0	1	0	0	1	1
gene_id_32166	0	0	0	0	1	1	0	1	1	0	0	1	0	0	0	0	1	1	0	0	1	1	1	0	0	0	0	0	0	0	0	0	0	0	0	0	0	0	0	0	0	0	0	0	0	0	0	0	1
gene_id_32165	0	0	0	0	0	0	0	0	0	0	0	0	0	0	0	0	0	1	0	0	1	0	0	0	0	0	0	1	1	0	0	0	0	0	0	0	1	0	0	1	0	0	0	0	1	0	0	0	1
gene_id_15462	1	1	1	1	1	1	1	1	1	1	1	1	1	1	1	1	1	1	1	1	1	1	1	0	1	0	1	1	1	1	0	0	1	0	0	1	1	1	1	1	0	1	1	0	1	0	0	1	1
gene_id_62777	0	0	1	0	0	1	0	0	0	0	0	1	1	0	0	0	1	1	0	0	0	0	0	0	0	0	1	0	1	0	0	0	0	0	0	0	1	0	0	0	0	0	1	0	0	0	0	0	1
gene_id_62776	0	0	1	0	0	1	0	0	0	0	0	0	0	0	0	1	0	0	0	0	0	0	0	0	0	0	1	1	0	0	0	0	1	0	0	0	0	0	0	0	0	0	0	0	1	0	0	1	1
gene_id_62775	1	0	1	0	0	1	0	0	0	0	0	1	0	1	0	0	0	1	0	0	0	0	0	0	0	0	0	1	0	0	0	0	0	0	0	0	0	0	0	0	0	1	1	0	0	0	0	0	0
gene_id_45772	0	0	1	0	1	1	0	1	1	0	0	0	0	1	0	1	0	0	1	0	0	0	1	0	1	0	0	1	0	0	1	0	0	1	0	0	1	1	1	1	0	0	1	0	1	0	0	0	0
gene_id_92921	1	1	1	0	1	1	1	1	1	1	1	1	1	0	1	1	1	1	1	0	1	1	1	0	0	0	1	1	1	0	1	0	1	0	0	1	1	1	1	1	0	0	1	0	1	0	0	1	1
gene_id_3537	0	0	0	0	0	0	0	0	1	0	0	0	0	0	0	0	0	0	0	0	0	0	0	0	0	0	0	0	0	0	0	0	0	0	0	0	0	0	0	0	0	0	0	0	0	0	0	0	0
gene_id_62771	0	0	0	0	0	0	0	0	0	0	0	0	0	0	0	0	0	0	0	0	0	0	0	0	0	0	0	0	0	0	0	0	0	0	0	0	0	1	0	0	0	0	0	0	0	0	0	0	0
gene_id_92922	0	1	1	0	0	1	1	1	1	1	1	0	1	1	1	1	1	1	1	0	1	1	0	0	1	1	1	1	1	0	0	0	1	0	0	1	1	0	1	1	0	0	1	0	1	0	0	1	1
gene_id_43314	0	0	0	0	0	0	0	0	0	0	0	0	0	0	0	0	0	0	1	0	0	0	0	0	1	0	0	1	0	0	1	0	1	0	0	0	0	1	0	1	0	1	1	0	1	0	0	1	0
gene_id_54970	0	0	0	0	0	0	0	0	0	0	0	0	0	0	0	0	0	0	0	0	0	0	0	0	0	0	0	0	0	0	0	0	1	0	0	0	0	0	0	0	0	0	0	0	0	0	0	0	0
gene_id_92928	0	0	0	0	0	0	1	0	0	1	0	0	0	0	0	0	1	0	0	0	0	0	0	0	1	0	0	0	0	0	0	0	0	0	0	0	0	0	1	0	0	0	0	0	0	0	0	0	0
gene_id_54973	1	1	1	0	0	1	1	0	1	1	1	1	1	1	1	1	1	1	1	0	1	1	0	0	0	0	1	0	1	1	0	0	1	0	0	0	1	0	1	1	0	0	1	0	1	0	0	0	1
gene_id_62855	0	0	1	0	0	0	0	0	0	0	0	0	0	0	0	0	0	0	0	0	0	0	0	0	0	0	0	0	0	0	0	0	0	0	0	0	0	0	0	0	0	0	0	0	0	0	0	0	0
gene_id_514	0	1	1	0	0	0	1	1	0	1	1	1	1	0	1	1	1	1	0	0	1	1	1	0	0	0	0	0	1	0	0	0	0	0	0	0	1	0	0	0	0	0	1	0	0	0	0	1	1
gene_id_51180	0	1	1	0	0	0	0	0	1	0	0	0	1	0	0	1	1	1	0	0	0	1	0	0	0	0	0	1	0	0	1	0	1	0	0	0	1	0	0	0	0	0	1	0	0	0	0	0	1
gene_id_33783	0	0	0	0	0	0	0	0	0	0	0	0	0	0	0	0	0	1	0	0	0	0	0	0	0	0	0	0	0	0	0	0	0	0	0	0	0	0	0	0	0	0	0	0	0	0	0	0	0
gene_id_51187	1	1	1	0	1	1	1	1	1	1	1	1	1	1	0	0	1	1	1	1	1	1	1	0	0	0	0	0	1	0	0	0	0	0	0	0	0	0	0	0	0	0	0	0	1	0	0	0	1
gene_id_89578	1	0	1	0	0	1	0	0	1	0	0	1	0	1	0	0	0	0	1	1	0	0	0	0	0	0	1	0	0	0	0	0	1	0	0	0	1	1	0	1	0	0	1	0	1	0	0	0	0
gene_id_33788	0	1	0	0	0	0	0	0	0	0	0	0	0	0	1	0	1	1	0	0	1	1	0	0	0	0	0	0	1	0	0	0	1	0	0	0	0	0	0	0	0	0	0	0	0	0	0	0	1
gene_id_16043	1	1	1	0	1	1	1	1	1	1	1	1	1	1	1	1	1	1	1	1	1	1	1	0	0	0	1	1	1	1	1	0	1	0	0	1	1	1	1	1	1	1	1	0	1	0	0	1	1
gene_id_51188	0	0	1	0	1	1	0	0	1	0	0	0	0	1	0	0	0	0	0	1	0	0	1	0	0	0	0	0	0	0	0	0	0	0	0	0	1	1	0	0	0	0	0	0	1	0	0	1	0
gene_id_51189	0	0	1	0	1	0	0	1	1	0	0	0	1	1	0	0	0	1	0	0	1	1	1	0	1	0	1	0	1	0	1	0	1	0	0	1	1	1	0	0	1	0	1	0	1	0	0	0	1
gene_id_16046	0	1	1	0	1	1	1	1	1	0	1	0	1	1	1	1	1	1	1	1	1	1	1	0	1	0	1	1	1	0	1	0	1	0	0	1	1	1	1	1	1	0	1	0	1	0	0	1	1
gene_id_11676	1	0	0	0	0	0	0	0	0	0	0	1	0	0	0	0	0	0	0	0	0	0	0	0	0	1	1	0	0	1	0	0	1	0	0	0	0	0	1	1	0	0	1	0	1	0	0	0	0
gene_id_13897	0	1	0	0	0	0	0	0	1	0	0	0	0	0	0	1	1	0	0	0	1	1	0	0	0	0	0	0	0	0	0	0	0	0	0	0	0	0	0	0	0	0	0	0	0	0	0	0	1
gene_id_17315	1	1	1	0	1	1	1	1	1	1	1	1	1	1	1	1	1	1	1	1	1	1	1	0	1	0	1	1	1	1	1	0	1	0	0	1	1	1	1	1	1	0	1	0	1	0	0	1	1
gene_id_17314	0	1	0	0	1	1	0	1	1	0	0	0	1	1	0	0	0	0	0	1	1	0	1	0	1	0	1	0	0	0	0	0	0	0	0	1	1	0	0	1	0	0	0	0	1	0	0	1	0
gene_id_66895	1	1	1	0	1	0	0	1	1	1	0	1	1	0	0	1	1	0	0	1	0	1	1	0	0	0	1	1	0	0	0	0	0	0	0	0	1	1	0	1	0	1	1	0	1	0	0	0	0
gene_id_13894	0	1	0	0	0	0	0	0	0	0	0	0	1	0	0	0	1	1	0	0	0	0	0	0	0	0	0	0	0	0	0	0	0	0	0	0	0	0	0	0	0	0	0	0	0	0	0	0	1
gene_id_66890	0	0	0	0	0	0	0	0	0	0	0	0	0	0	0	0	0	0	0	0	0	0	0	0	0	0	0	0	0	0	0	0	0	0	0	0	0	0	0	0	1	0	0	0	0	0	0	0	0
gene_id_16950	0	1	0	0	0	1	1	1	0	1	0	0	1	1	1	1	1	0	1	0	1	1	0	0	0	0	0	0	1	1	0	0	0	0	0	0	0	0	0	1	0	0	1	0	1	0	0	0	1
gene_id_17318	0	0	1	0	1	1	0	0	1	0	0	1	0	1	0	0	0	0	0	1	0	0	1	0	0	0	0	0	0	0	0	0	1	0	0	0	1	0	0	0	0	0	1	0	1	0	0	0	1
gene_id_37234	1	0	0	0	1	0	0	1	0	0	0	1	0	0	0	0	0	0	0	1	0	0	1	0	0	0	0	0	0	0	0	0	0	0	0	0	0	0	0	0	0	0	0	0	1	0	0	0	0
gene_id_30312	0	0	1	0	1	1	0	0	0	0	0	0	0	1	0	0	0	0	0	1	0	0	1	0	0	0	0	0	0	0	0	0	0	0	0	1	0	0	0	0	0	0	0	0	0	0	0	0	0
gene_id_26018	0	1	0	0	1	0	0	1	1	0	0	0	1	0	0	1	1	1	0	1	1	1	1	0	0	0	0	0	0	0	0	0	1	0	0	0	0	0	0	0	0	0	0	0	0	0	0	0	1
gene_id_92795	0	0	0	0	0	0	1	0	0	1	0	0	0	0	0	0	1	0	0	0	0	0	0	0	0	0	0	0	0	0	0	0	0	0	0	0	0	0	0	0	0	0	1	0	0	0	0	0	0
gene_id_3599	0	1	0	1	1	0	1	1	1	1	0	0	1	0	1	1	1	1	0	1	1	1	1	0	0	0	0	1	1	0	0	0	0	0	0	0	1	0	0	1	0	0	0	0	0	0	0	0	1
gene_id_3598	0	0	0	0	0	0	0	0	0	0	0	0	0	0	0	0	0	0	0	0	0	0	0	0	0	0	0	0	0	0	0	0	0	0	0	0	0	0	0	0	0	0	0	0	0	0	0	0	0
gene_id_26012	0	1	1	0	0	0	0	0	0	0	0	0	1	0	0	0	0	1	0	0	0	0	0	0	0	0	0	0	0	0	0	0	0	0	0	0	0	0	0	0	0	0	0	0	0	0	0	0	1
gene_id_26013	0	1	0	0	0	0	0	0	0	0	0	0	0	0	0	0	0	0	0	0	0	0	0	0	0	0	0	1	0	0	0	0	1	0	0	0	0	0	0	0	0	0	0	0	0	0	0	0	1
gene_id_11673	1	0	0	0	0	0	0	0	0	0	0	1	0	0	0	0	0	0	0	0	0	0	0	0	0	1	1	0	0	0	0	0	0	0	0	0	0	0	1	0	0	0	1	0	1	0	0	0	0
gene_id_3592	1	1	1	0	1	1	1	1	1	1	1	1	1	1	1	1	1	1	1	1	1	1	1	0	0	0	1	1	1	1	0	0	1	0	0	1	1	1	1	1	0	0	1	0	1	0	0	1	1
gene_id_26014	0	1	0	0	0	0	0	1	0	1	0	0	1	0	1	1	1	1	0	0	1	1	0	0	0	0	0	0	1	0	0	0	0	0	0	0	0	0	0	0	0	0	1	0	0	0	0	0	1
gene_id_26015	0	1	1	0	0	0	0	0	0	0	0	0	0	0	0	0	0	0	0	0	0	0	0	0	0	0	0	0	0	0	0	0	0	0	0	0	0	0	0	0	0	0	0	0	0	0	0	0	0
gene_id_51239	1	1	1	0	0	1	0	0	1	0	1	1	1	1	0	1	1	1	0	0	0	1	0	0	0	0	1	1	1	0	1	0	1	0	0	0	1	1	1	1	0	0	1	0	1	0	0	0	1
gene_id_79469	0	1	0	0	1	1	0	1	1	0	0	0	0	1	0	1	1	1	1	1	1	1	1	0	0	0	1	1	0	0	1	0	1	0	0	0	1	1	1	0	0	1	1	0	1	0	0	1	0
gene_id_79468	0	1	1	0	1	1	0	1	1	1	0	0	1	1	0	1	1	1	0	1	0	1	1	0	0	1	1	0	0	0	0	0	1	1	0	1	1	1	0	1	0	1	1	0	1	0	1	1	1
gene_id_18854	0	0	0	0	0	1	1	0	0	1	1	0	0	1	0	0	1	0	0	0	1	0	0	0	0	0	0	0	0	0	0	0	0	0	0	0	0	0	0	0	0	0	0	0	1	0	0	0	0
gene_id_51230	1	1	1	0	1	1	1	1	1	1	1	1	1	1	1	1	1	1	1	1	1	1	1	0	0	0	1	1	1	1	1	0	1	0	0	1	0	1	1	1	1	1	1	0	1	0	0	1	1
gene_id_770	0	1	0	0	0	0	0	1	1	1	0	0	1	0	0	1	0	0	0	0	1	1	1	0	0	1	1	0	1	0	0	0	0	0	0	0	0	0	0	1	0	0	1	0	1	0	1	0	1
gene_id_773	0	0	0	0	0	0	0	0	0	0	0	0	1	0	0	0	0	1	0	0	0	0	0	0	0	0	0	0	1	0	0	0	0	0	0	0	0	0	0	0	0	0	0	0	0	0	0	0	0
gene_id_92791	0	0	0	0	1	1	1	1	0	1	0	0	0	1	0	1	1	0	0	1	0	0	1	0	0	0	0	1	0	0	0	0	0	0	0	1	0	0	0	0	0	1	0	0	0	0	0	1	0
gene_id_51984	0	0	0	0	0	0	0	0	0	0	0	0	0	0	0	0	0	0	0	0	0	0	1	0	0	0	1	0	0	0	1	0	0	0	0	0	0	0	1	1	0	0	1	0	0	0	0	1	0
gene_id_776	1	0	1	0	1	0	1	1	0	0	0	0	1	0	1	1	1	1	0	0	1	1	1	0	0	0	0	0	0	0	0	0	1	0	0	0	0	0	0	1	0	0	0	0	1	0	0	1	1
gene_id_2356	1	0	0	0	1	0	0	1	0	0	0	1	0	0	0	0	0	0	0	1	0	0	1	0	0	0	0	0	0	0	0	0	0	0	0	0	0	0	0	0	0	0	0	0	1	0	0	0	0
gene_id_2422	0	1	1	0	0	0	0	1	0	0	0	0	0	0	0	1	0	1	0	0	0	1	0	0	0	0	1	1	0	0	0	0	0	0	0	1	1	1	0	1	0	0	1	0	1	0	0	1	1
gene_id_4818	0	0	0	0	0	0	0	0	1	0	0	0	0	0	0	0	0	0	0	0	0	0	0	0	0	0	0	0	0	0	0	0	0	0	0	0	0	0	0	0	0	0	0	0	1	0	0	0	0
gene_id_975	0	1	1	0	0	0	0	1	1	0	0	0	1	0	0	1	0	1	0	0	1	1	0	0	0	0	0	0	0	0	0	0	0	0	0	0	0	0	0	0	0	0	0	0	0	0	0	0	1
gene_id_4816	0	1	1	0	0	1	0	0	1	0	0	1	0	0	0	0	1	1	1	0	0	1	0	0	0	0	0	0	1	0	0	0	1	0	0	0	0	1	0	0	0	0	0	0	1	0	0	0	1
gene_id_4814	1	0	1	0	1	1	0	1	1	0	0	1	0	1	0	0	0	0	0	1	0	0	1	0	0	0	1	1	0	0	0	0	0	0	0	1	1	1	0	1	0	0	1	0	1	0	0	0	0
gene_id_2428	1	1	1	0	1	1	1	1	0	1	1	1	1	1	1	1	1	1	1	1	1	1	1	0	0	0	1	1	1	1	1	0	1	0	0	1	0	1	1	0	1	0	1	0	1	0	0	1	1
gene_id_5438	1	0	1	0	1	0	0	0	0	0	0	1	0	0	0	0	0	0	0	1	0	0	1	0	0	0	1	0	0	0	0	0	0	0	0	0	1	0	1	1	0	0	0	0	1	0	0	0	0
gene_id_4810	0	0	0	0	0	1	0	0	1	0	0	0	0	1	0	0	0	0	0	0	0	0	0	0	0	0	0	0	0	0	0	0	0	0	0	0	0	0	0	0	0	0	0	0	0	0	0	0	0
gene_id_4211	1	1	1	0	1	1	1	1	1	1	0	1	1	1	0	1	1	1	1	1	1	1	1	0	1	0	1	1	1	1	0	0	0	0	0	1	1	1	1	1	0	1	1	0	1	0	0	1	1
gene_id_37858	0	1	0	0	1	0	0	1	1	0	0	0	1	0	0	1	0	0	1	1	0	1	1	0	1	1	1	0	1	0	1	0	1	1	0	1	1	1	1	1	0	0	1	0	1	0	0	1	0
gene_id_4213	1	1	1	0	1	1	1	1	1	1	1	0	1	1	1	1	1	1	1	0	1	1	1	0	1	1	1	1	0	0	0	0	1	1	1	1	1	0	0	1	0	0	1	0	1	0	1	1	1
gene_id_1996	0	1	0	0	0	0	0	1	1	0	0	0	1	0	0	0	0	0	1	0	0	0	0	0	1	1	1	0	0	0	1	0	0	1	0	1	0	0	0	1	0	0	1	0	1	0	1	0	0
gene_id_4214	0	0	0	0	1	0	0	1	1	0	0	0	0	0	0	0	0	0	1	1	0	1	1	0	0	1	1	1	1	1	0	0	0	0	0	0	1	0	1	1	0	0	0	0	1	0	0	0	0
gene_id_1337	0	0	0	0	0	0	0	1	1	0	0	0	0	0	0	0	0	0	1	0	0	0	0	0	0	0	1	0	0	0	0	0	0	0	0	1	1	1	0	0	1	0	1	0	1	0	0	0	0
gene_id_50917	0	0	0	0	0	0	0	0	0	0	0	0	0	0	0	0	0	0	0	0	0	0	0	0	0	1	0	0	0	0	0	0	0	0	0	0	0	0	0	0	0	0	0	0	0	0	0	0	0
gene_id_1339	0	1	1	1	1	1	1	1	0	1	1	0	1	1	1	1	1	1	0	1	1	1	1	0	1	0	1	1	1	1	0	0	1	0	0	1	1	1	0	1	1	0	1	0	1	0	0	0	1
gene_id_1338	0	1	1	0	1	1	0	1	1	0	0	0	0	0	0	1	1	0	0	1	0	1	1	0	0	0	1	0	0	0	1	0	1	0	0	0	1	0	0	0	1	0	0	0	1	0	1	0	1
gene_id_35448	0	1	1	0	0	0	0	0	0	0	0	0	1	0	0	0	0	1	0	0	0	0	0	0	0	0	0	0	0	0	0	0	0	0	0	0	0	0	0	0	0	0	0	0	0	0	0	0	1
gene_id_69337	0	0	0	0	0	0	0	0	0	0	0	0	0	1	0	0	0	0	0	0	0	0	0	0	0	0	0	0	0	0	1	0	0	0	0	1	0	1	0	0	0	1	0	0	0	0	0	0	0
gene_id_6500	0	0	0	0	0	1	1	1	1	1	0	0	0	1	0	1	1	1	1	0	0	0	0	0	1	0	0	0	0	1	0	0	0	0	0	0	0	0	0	1	0	0	1	0	0	0	0	1	0
gene_id_55859	0	1	0	0	1	1	1	1	0	1	1	0	0	0	1	0	1	1	1	1	1	1	0	0	1	0	0	0	0	0	1	0	1	0	1	1	1	1	1	1	0	0	1	0	1	0	0	1	0
gene_id_6525	1	1	1	0	1	1	1	1	1	1	1	1	1	1	1	1	1	1	1	1	1	1	1	0	1	0	1	1	1	0	1	1	1	0	0	1	1	1	1	1	0	0	1	0	1	0	0	0	1
gene_id_12168	1	0	1	0	0	0	0	0	0	0	0	1	0	0	0	0	0	0	1	0	0	0	0	0	0	0	1	0	0	0	0	0	1	0	0	0	1	1	0	0	0	0	0	0	1	0	0	1	0
gene_id_38889	0	0	0	0	0	1	0	0	0	0	0	0	0	0	0	0	0	0	0	0	0	1	0	0	0	0	0	0	0	0	0	0	0	0	0	0	0	0	0	0	0	0	1	0	0	0	0	0	1
gene_id_6520	0	1	0	0	1	0	0	1	0	0	1	0	1	0	1	1	0	1	1	0	1	1	1	0	0	0	1	1	1	0	1	0	1	0	0	0	0	1	1	1	0	0	1	0	1	0	1	1	1
gene_id_53587	0	0	0	0	1	0	0	0	0	1	1	0	0	0	0	0	1	0	1	1	0	0	1	0	1	1	1	0	0	0	0	0	1	1	0	1	1	0	0	1	0	0	0	0	1	0	0	1	0
gene_id_12160	1	1	0	0	0	1	0	0	1	0	0	1	1	1	1	0	1	1	0	0	0	1	0	0	0	0	1	1	1	0	0	0	0	0	0	0	1	1	1	1	0	0	1	0	1	0	0	1	1
gene_id_12163	1	0	1	0	0	0	0	0	1	1	0	1	0	1	0	0	0	0	1	0	0	1	0	0	0	0	0	0	0	0	0	0	1	0	0	1	1	1	1	1	1	0	0	0	1	0	0	0	0
gene_id_12165	1	0	0	0	1	1	0	0	0	0	0	1	0	1	0	0	0	0	1	1	1	0	1	0	0	0	1	0	0	0	1	0	1	1	0	0	1	1	1	1	0	0	0	0	1	0	0	1	0
gene_id_12164	1	1	1	0	1	1	0	1	0	1	0	1	1	1	1	1	1	1	0	1	1	1	1	0	1	1	1	1	1	1	1	0	1	0	0	0	1	1	1	1	0	1	1	0	1	0	0	1	1
gene_id_12167	1	0	0	0	0	0	0	0	0	0	0	1	0	0	0	0	0	0	1	0	0	0	0	0	0	0	1	0	0	0	0	0	1	1	0	1	1	1	1	1	0	0	0	0	1	0	0	1	0
gene_id_12166	1	0	1	0	1	0	0	0	0	0	0	1	0	0	0	0	0	0	1	1	0	0	1	0	0	0	1	0	0	0	0	0	1	1	0	0	0	0	0	1	0	0	0	0	0	0	0	0	0
gene_id_34645	0	0	0	0	0	1	1	1	0	1	0	0	0	1	1	1	1	1	0	0	1	1	0	0	0	0	0	0	1	0	0	0	0	0	0	0	0	0	0	0	0	0	1	0	0	0	0	0	1
gene_id_69292	0	0	0	0	0	0	0	0	0	0	0	0	0	0	0	0	0	0	0	0	0	0	0	0	0	0	1	0	0	0	0	0	0	0	0	0	1	0	1	0	0	1	0	0	0	0	0	0	0
gene_id_34640	0	1	1	0	1	1	1	1	1	1	1	0	1	1	1	1	1	1	1	1	1	1	1	0	1	0	1	1	1	0	1	0	1	0	0	1	1	1	1	1	1	1	1	0	1	0	0	1	1
gene_id_34641	0	1	1	0	1	1	1	1	1	1	1	0	1	1	1	1	1	1	1	1	1	1	1	0	0	1	1	1	1	1	1	0	1	1	0	1	1	1	1	1	0	0	1	0	1	0	1	1	1
gene_id_91130	0	0	0	0	0	0	1	0	1	0	0	0	0	0	0	0	1	0	0	0	0	0	0	0	0	0	0	0	0	0	0	0	0	0	0	0	0	0	0	0	0	0	0	0	0	0	0	0	0
gene_id_50911	0	0	0	0	0	0	0	0	0	0	0	0	0	0	0	1	0	0	0	0	0	0	0	0	1	0	0	1	0	0	0	0	0	0	0	0	0	0	0	0	0	0	0	0	0	0	0	0	0
gene_id_1250	0	0	0	0	0	0	0	1	0	0	0	0	0	0	0	1	0	0	0	0	0	0	0	0	0	0	0	0	0	0	0	0	0	0	0	0	0	0	0	0	0	0	0	0	0	0	0	0	0
gene_id_40008	1	1	1	1	1	1	1	1	1	1	1	1	1	1	1	1	1	1	1	1	1	1	1	0	0	0	1	0	1	1	1	0	1	0	0	1	1	1	1	1	1	0	1	0	1	0	0	1	1
gene_id_65206	0	0	1	0	0	1	0	0	1	0	0	0	0	1	0	0	0	0	0	0	0	0	0	0	0	0	0	0	0	0	0	0	0	0	0	0	0	0	0	0	0	0	1	0	0	0	0	0	0
gene_id_68631	1	1	1	1	1	1	1	1	1	1	1	1	1	1	1	1	1	1	1	1	1	1	1	0	1	0	1	1	1	1	1	0	1	0	1	1	1	1	1	1	0	1	1	0	1	0	0	0	1
gene_id_93032	1	1	1	1	1	1	1	1	1	1	1	1	1	1	1	1	1	1	1	1	1	1	1	1	1	1	1	1	1	1	1	0	1	1	0	1	1	1	1	1	1	1	1	0	1	0	1	1	1
gene_id_93033	1	1	1	0	1	1	1	1	1	1	1	1	1	1	1	1	1	1	1	1	1	1	1	1	1	1	1	1	1	1	1	0	1	1	0	1	1	1	1	1	1	1	1	0	1	0	0	1	1
gene_id_65203	0	0	0	0	0	0	0	0	0	0	0	0	0	0	0	0	1	1	0	0	0	1	0	0	0	0	1	0	0	0	0	0	1	0	0	0	0	0	0	0	0	0	0	0	0	0	0	1	0
gene_id_65201	0	0	1	0	0	0	0	1	1	0	0	0	0	0	0	0	0	0	0	0	0	1	0	0	0	0	0	0	1	0	0	0	0	0	0	0	0	0	0	1	0	0	0	0	1	0	0	0	0
gene_id_74228	0	0	1	0	0	1	0	0	0	0	0	1	0	0	0	0	1	0	0	0	0	0	1	0	0	0	0	0	0	0	0	0	1	0	0	0	0	0	0	0	0	0	0	0	0	0	0	0	0
gene_id_29384	0	0	0	0	1	0	0	0	1	0	0	0	0	0	0	0	0	0	0	1	0	0	1	0	0	0	0	0	0	0	0	0	1	0	0	1	1	1	0	0	0	0	0	0	0	0	0	0	0
gene_id_29383	0	1	1	0	1	1	0	0	1	1	1	0	1	1	0	1	1	1	1	1	1	1	1	0	1	1	1	1	0	0	1	0	1	1	0	1	1	1	1	1	0	1	1	0	1	1	1	1	1
gene_id_27490	0	1	1	0	0	1	1	1	1	0	0	0	1	0	0	0	1	1	0	0	1	1	0	0	0	0	0	1	1	0	0	0	1	0	0	0	0	0	0	0	0	0	0	0	0	0	0	1	1
gene_id_27493	0	1	1	0	0	1	1	1	1	1	1	0	1	0	1	1	1	1	1	0	1	1	0	0	0	0	1	1	1	0	0	0	1	0	0	0	1	0	0	0	0	0	1	0	1	0	0	0	1
gene_id_27492	0	1	0	0	1	0	1	1	1	1	1	0	1	0	1	1	1	1	1	0	1	1	1	0	0	0	0	1	1	0	0	0	1	0	0	0	1	1	0	1	0	0	1	0	1	0	0	0	1
gene_id_89529	1	1	1	0	1	1	0	1	1	0	0	1	0	1	0	1	0	1	1	1	1	1	1	0	0	0	1	1	0	0	0	0	1	0	0	1	1	1	1	1	0	1	0	0	1	0	0	1	1
gene_id_62754	0	0	0	0	0	0	0	0	0	0	0	0	0	0	0	0	0	0	0	0	0	0	0	0	0	0	0	0	0	0	0	0	0	0	0	0	0	1	0	0	0	0	0	0	0	0	0	0	0
gene_id_25583	0	1	0	0	0	0	0	0	0	0	0	0	1	0	0	0	1	0	0	0	0	1	0	0	0	0	0	0	0	0	0	0	0	0	0	0	0	0	0	0	0	0	0	0	0	0	0	0	1
gene_id_11055	1	0	0	1	0	0	0	0	0	0	0	1	0	0	0	0	0	0	0	0	0	0	0	0	0	0	1	1	0	0	1	0	1	0	0	0	0	0	1	1	0	1	0	0	1	0	0	1	0
gene_id_37867	0	0	1	0	1	0	0	0	1	0	0	0	0	0	0	0	0	0	0	1	0	0	1	0	0	0	0	1	0	0	0	0	1	0	0	0	1	1	0	0	0	0	1	0	0	0	0	0	1
gene_id_68622	0	0	0	0	0	0	0	0	0	0	0	0	0	0	0	0	0	0	0	0	0	0	0	0	0	0	0	0	0	0	0	0	0	0	0	0	0	0	0	0	1	0	0	0	1	0	0	0	0
gene_id_89522	0	1	0	0	0	1	1	1	0	1	1	0	1	1	0	1	1	1	1	0	1	1	0	0	1	0	1	1	1	0	0	0	1	0	0	1	1	0	0	1	1	0	1	0	1	0	0	1	1
gene_id_89525	1	0	1	0	0	1	0	1	1	0	0	1	0	1	0	0	0	0	1	0	0	0	1	0	0	0	1	1	1	1	1	0	0	0	0	1	1	1	1	1	0	0	1	0	1	0	0	1	0
gene_id_63912	0	0	0	0	0	0	0	0	0	0	0	0	0	0	0	0	1	0	0	0	0	0	0	0	0	0	0	1	0	0	0	0	0	0	0	0	0	0	1	0	0	0	0	0	0	0	0	0	0
gene_id_1608	0	0	0	0	0	0	1	1	0	1	0	0	0	0	0	1	1	1	0	0	1	1	0	0	0	0	1	0	1	0	0	0	1	0	0	0	0	1	0	1	0	0	1	0	1	0	0	0	1
gene_id_20155	1	1	1	0	1	1	1	1	1	1	1	1	1	1	1	1	1	1	1	1	1	1	1	0	1	0	1	1	1	1	1	0	1	0	0	1	1	1	1	1	1	1	1	0	1	0	0	1	1
gene_id_20154	0	0	0	0	1	0	0	1	0	0	1	0	0	0	1	0	0	0	1	1	0	0	1	0	1	1	1	0	0	1	1	0	0	1	1	1	0	0	1	1	0	0	1	0	1	0	0	1	0
gene_id_25436	1	1	1	0	0	0	0	0	1	1	0	1	1	0	0	0	0	0	1	0	0	1	0	0	1	0	1	1	0	0	1	0	0	0	0	1	1	1	1	1	0	0	1	0	1	0	0	1	0
gene_id_20150	0	1	0	0	0	0	0	1	0	0	0	0	1	0	1	0	0	0	0	0	1	1	0	0	0	0	0	0	1	0	0	0	1	0	0	0	0	1	0	1	0	0	1	0	1	0	0	0	0
gene_id_31924	0	1	0	0	1	0	0	0	0	1	1	0	1	1	0	1	1	0	1	1	1	0	1	0	0	0	1	0	0	0	0	0	1	0	0	1	1	1	1	1	0	0	1	0	1	0	0	1	0
gene_id_92746	1	1	1	0	1	1	1	1	1	1	1	1	1	1	1	1	1	1	0	1	1	1	1	0	0	0	1	1	1	0	0	0	1	0	0	0	1	1	1	1	1	0	1	0	1	0	0	0	1
gene_id_69549	0	0	1	0	1	1	0	1	1	0	0	0	0	1	0	1	0	0	1	1	0	0	1	0	0	0	0	1	0	1	0	0	0	0	0	0	0	0	0	1	0	0	0	0	1	0	0	0	0
gene_id_44650	1	1	1	1	1	1	1	1	1	1	1	1	1	1	1	1	1	1	1	1	1	1	1	0	1	0	1	1	1	1	1	0	1	0	1	1	1	1	1	1	1	1	1	0	1	0	0	1	1
gene_id_21160	0	1	1	0	1	0	0	1	1	1	1	0	1	0	0	1	0	1	1	1	1	1	1	0	0	1	0	1	1	0	1	0	0	1	0	1	0	0	1	1	0	0	1	0	1	0	0	1	0
gene_id_20159	1	1	1	0	0	0	1	1	1	1	1	1	1	0	1	1	1	1	1	0	1	1	0	0	0	0	1	1	1	0	0	0	1	0	0	1	1	1	1	0	0	0	1	0	1	0	0	1	1
gene_id_79054	1	0	1	0	1	1	0	1	1	1	0	1	0	1	0	1	0	1	1	1	1	1	1	0	1	0	1	1	1	1	1	0	1	0	0	1	1	1	1	1	0	1	1	0	1	0	0	1	1
gene_id_10831	1	0	0	0	0	0	0	0	0	0	0	1	1	0	0	0	0	0	0	0	0	0	0	0	0	0	0	0	0	0	0	0	0	0	0	1	0	0	0	1	0	0	0	0	1	0	0	0	0
gene_id_62757	0	0	0	0	0	0	0	0	0	0	0	0	0	0	0	0	0	0	1	0	0	0	0	0	0	0	0	0	0	0	0	0	0	0	0	0	0	1	0	0	0	0	0	0	0	0	0	0	0
gene_id_58609	1	1	1	0	1	1	1	1	1	1	1	1	1	1	1	1	1	1	1	1	1	1	1	0	1	0	1	1	1	1	1	0	1	0	1	1	1	1	1	1	1	1	1	0	1	0	0	1	1
gene_id_21542	0	0	1	0	0	0	0	1	0	1	0	0	0	0	0	1	0	0	0	0	1	1	0	0	0	0	1	1	0	0	0	0	0	0	0	0	1	0	0	0	0	0	1	0	1	0	0	0	0
gene_id_10839	1	0	0	0	0	0	0	1	0	0	0	1	0	0	0	0	0	0	0	0	0	0	0	0	1	0	0	0	0	0	0	0	0	0	0	0	0	0	0	1	0	0	0	0	0	0	0	0	0
gene_id_85403	1	1	0	1	0	1	1	1	1	1	1	1	1	1	1	1	1	0	1	0	1	1	0	0	1	0	0	0	0	0	0	0	1	0	0	0	0	0	1	0	0	0	1	0	0	0	0	1	1
gene_id_58600	1	0	1	0	0	1	0	1	1	0	0	1	0	0	0	1	0	0	0	0	0	0	0	0	1	0	1	0	0	0	0	0	0	0	0	1	1	0	0	0	0	0	1	0	1	0	0	0	0
gene_id_87191	0	0	1	0	1	1	0	0	1	0	0	0	1	1	0	0	0	1	0	1	0	0	1	0	1	0	1	0	0	0	0	0	0	0	0	0	1	1	1	1	0	0	1	0	1	0	0	1	1
gene_id_21549	0	0	0	0	0	0	0	0	0	0	0	0	0	0	0	1	0	0	0	0	0	0	0	0	0	0	0	0	0	0	0	1	0	0	0	0	0	0	0	0	0	0	0	0	0	0	0	0	0
gene_id_68491	0	0	0	0	0	0	0	0	0	0	0	0	0	0	0	0	0	0	0	0	0	0	0	0	0	0	0	0	0	0	0	0	0	0	0	0	0	0	0	0	1	0	0	0	1	0	0	0	0
gene_id_5294	0	0	0	0	0	0	0	1	1	0	0	0	0	0	0	0	0	0	0	0	0	0	0	0	0	0	0	0	0	0	0	0	0	0	0	0	0	0	0	0	0	0	0	0	0	0	0	0	0
gene_id_85405	0	0	0	1	0	0	0	0	0	0	0	0	0	0	0	0	0	0	0	0	0	0	0	0	0	0	0	0	0	0	0	0	0	0	0	0	0	1	0	0	0	0	0	0	0	0	0	0	0
gene_id_92349	0	0	1	0	0	0	1	1	0	0	0	0	0	0	0	1	1	0	0	0	0	1	0	0	0	0	0	1	0	0	0	0	0	0	0	0	1	0	0	1	0	0	1	0	0	0	0	0	0
gene_id_10505	0	1	1	0	0	0	0	1	1	1	1	0	1	0	0	1	0	0	0	0	0	1	0	0	1	1	1	0	0	1	1	0	0	0	0	0	0	1	1	1	0	0	1	0	1	0	0	1	1
gene_id_29569	1	1	1	1	1	1	0	0	0	0	1	1	1	1	1	1	1	1	1	0	0	0	1	0	1	1	1	1	1	1	1	0	1	0	0	1	1	1	1	1	0	0	1	0	1	0	0	1	1
gene_id_27728	0	0	0	0	0	0	0	0	0	0	0	0	0	0	0	0	0	0	1	0	0	0	0	0	0	0	1	0	0	0	0	0	1	0	0	0	0	0	0	1	0	0	0	0	1	0	0	0	0
gene_id_24524	0	1	1	0	1	1	1	1	1	1	0	1	1	1	0	1	1	1	0	1	1	1	1	0	0	0	1	1	1	0	0	0	1	0	0	0	1	1	0	1	0	0	1	0	1	0	0	1	1
gene_id_37409	0	0	1	0	1	0	0	0	0	0	0	1	0	0	0	0	0	0	0	1	0	0	1	0	0	0	0	0	0	0	0	0	0	0	0	0	0	0	0	0	0	0	0	0	0	0	0	0	0
gene_id_45704	1	1	1	0	1	1	1	1	1	1	0	1	1	1	0	1	1	1	1	1	1	1	1	0	1	0	1	1	0	1	1	0	1	0	0	1	1	1	1	1	0	1	1	0	1	0	0	1	0
gene_id_29563	1	0	1	0	1	1	0	0	1	0	0	1	0	1	0	0	0	0	1	1	0	0	1	0	0	0	1	1	0	0	0	0	1	0	0	0	1	1	1	1	0	0	1	0	1	0	0	0	0
gene_id_15027	0	1	0	0	0	0	0	0	1	0	0	0	1	0	0	0	0	0	0	0	0	0	0	0	0	0	1	0	0	1	0	0	0	0	0	0	0	0	1	1	0	0	0	0	0	0	0	0	0
gene_id_29564	1	1	1	0	1	1	1	1	1	0	0	1	1	1	1	1	1	1	1	1	1	1	1	0	1	0	1	1	1	1	0	0	1	0	0	1	1	1	1	1	1	1	1	0	1	0	0	1	1
gene_id_86539	0	0	1	0	1	1	0	0	0	0	0	0	0	0	0	0	0	1	0	1	0	0	1	0	0	0	1	0	1	0	0	0	0	0	0	0	0	0	0	0	0	0	0	0	0	0	0	0	0
gene_id_15026	0	1	0	0	0	0	0	0	1	0	0	0	1	0	0	0	0	0	0	0	0	0	0	0	0	0	1	0	0	1	0	0	0	0	0	0	0	0	0	0	0	0	0	0	1	0	0	0	0
gene_id_27876	1	1	0	0	0	1	1	1	1	1	1	1	1	1	1	1	1	1	0	0	1	1	0	0	0	0	1	1	1	0	0	0	1	0	0	0	0	0	0	0	0	0	1	0	1	0	0	0	1
gene_id_85601	0	1	0	0	1	1	0	0	0	0	0	0	0	1	0	0	0	0	0	1	0	0	1	0	0	0	0	0	0	0	1	0	0	0	0	0	1	0	0	0	0	0	0	0	0	0	1	0	0
gene_id_86532	0	0	0	0	1	0	0	0	0	0	0	0	0	0	0	0	0	0	0	1	0	0	1	0	0	0	0	1	0	0	0	0	0	0	0	1	0	0	0	0	0	0	0	0	0	0	0	0	0
gene_id_27879	0	1	1	1	0	1	1	1	1	1	1	0	1	1	1	1	1	0	1	0	1	1	0	0	1	0	0	0	1	1	1	0	1	0	0	0	1	1	0	0	0	0	1	0	1	0	0	0	1
gene_id_27878	0	0	1	0	1	1	0	0	0	0	0	0	0	1	0	0	0	0	1	0	0	1	0	0	0	0	1	0	0	0	0	0	0	0	0	0	1	1	1	1	0	0	0	0	1	0	0	0	0
gene_id_86537	1	1	0	1	1	1	1	1	0	1	0	1	1	1	1	1	1	1	0	1	1	1	1	0	0	0	0	1	1	0	0	0	0	0	0	0	1	1	0	1	0	0	0	0	1	0	0	0	1
gene_id_86536	1	0	0	0	1	0	0	0	1	0	0	1	0	0	0	0	0	0	0	1	0	0	1	0	0	0	1	0	0	0	0	0	0	0	0	0	0	1	0	0	0	0	0	0	1	0	0	0	0
gene_id_12783	1	1	1	0	0	0	0	1	1	1	0	1	1	0	1	1	0	0	1	0	1	1	0	0	0	0	0	0	1	0	0	0	1	0	0	0	1	0	0	1	0	0	1	0	1	0	0	0	0
gene_id_12782	1	1	0	0	0	0	0	1	1	1	0	1	0	0	0	1	1	0	0	0	1	1	0	0	0	0	0	0	1	0	0	0	1	0	0	0	0	0	0	1	0	0	1	0	1	0	0	0	0
gene_id_25651	0	1	0	0	0	0	1	0	0	1	0	0	1	0	0	0	1	1	0	0	0	1	0	0	0	0	0	0	0	0	0	0	0	0	0	0	0	0	0	0	0	0	0	0	0	0	0	0	1
gene_id_34256	1	1	1	0	1	1	1	1	1	1	1	1	1	1	1	1	1	1	1	1	1	1	1	0	0	0	1	1	1	1	0	0	1	0	0	1	1	1	1	1	0	1	1	0	1	0	0	1	1
gene_id_25652	0	1	1	0	1	1	1	1	1	1	1	0	1	1	1	1	1	1	1	1	1	1	1	0	0	0	1	1	1	1	0	0	0	0	0	0	0	1	0	0	0	1	1	0	1	0	0	0	1
gene_id_15023	0	1	0	0	0	0	0	0	1	1	0	0	1	0	0	0	0	0	0	0	0	1	0	0	0	0	1	0	0	1	0	0	0	0	0	0	0	0	1	1	0	0	0	0	1	0	0	0	0
gene_id_25657	0	1	1	0	1	1	0	1	0	1	0	0	1	1	0	1	0	1	0	0	1	1	1	0	0	0	0	0	0	1	0	0	0	0	0	0	0	0	0	0	0	0	0	0	0	0	0	0	1
gene_id_64130	1	1	1	1	1	1	1	1	1	1	1	1	1	1	1	1	1	1	1	1	1	1	1	0	1	0	1	1	1	1	0	0	1	0	0	1	0	1	1	1	0	1	1	0	1	0	0	0	1
gene_id_25659	0	0	0	0	0	0	0	0	0	0	0	0	0	0	0	0	1	1	0	0	0	0	0	0	0	0	0	0	1	0	0	0	0	0	0	0	0	0	0	0	0	0	0	0	0	0	0	0	1
gene_id_4417	0	0	0	0	0	0	0	0	1	0	0	0	0	0	0	0	0	0	0	0	0	0	0	0	0	0	1	0	0	0	0	0	0	0	0	0	0	0	0	1	0	0	0	0	1	0	0	0	0
gene_id_15022	0	1	0	0	1	0	0	0	1	1	1	0	1	0	0	0	0	0	1	1	0	1	1	0	0	0	1	0	1	1	0	0	0	0	0	1	1	0	0	1	0	0	1	0	1	0	0	0	0
gene_id_12945	1	0	0	0	0	1	0	0	0	0	1	1	0	1	0	0	0	0	1	0	0	0	0	0	1	0	0	0	0	0	0	0	0	0	1	0	0	0	1	0	0	0	0	0	0	0	0	0	0
gene_id_69334	0	0	1	0	1	1	0	0	0	0	0	1	0	0	0	0	0	0	0	0	0	0	1	0	0	0	0	0	0	0	0	0	0	0	0	0	0	0	0	0	0	0	0	0	1	0	0	0	0
gene_id_21091	1	1	1	0	1	1	1	1	1	1	1	1	1	1	1	1	1	1	1	1	1	1	1	0	1	0	1	1	1	1	1	0	1	0	0	1	1	1	1	1	1	1	1	0	1	0	0	1	1
gene_id_12944	1	0	0	0	0	1	0	0	0	0	1	1	0	0	0	0	0	0	1	0	0	0	0	0	1	0	0	0	0	0	0	0	0	0	0	0	0	0	0	0	0	0	0	0	0	0	0	0	0
gene_id_8004	0	1	0	1	1	1	1	1	0	1	1	0	1	1	1	1	1	1	1	1	1	1	1	0	1	1	1	0	1	1	0	0	1	1	0	0	1	1	1	1	0	0	1	0	1	0	0	1	1
gene_id_13562	0	0	1	0	0	1	0	1	1	0	0	1	0	0	0	1	0	1	1	0	0	1	0	0	1	0	1	0	0	0	0	0	0	1	0	0	0	0	0	1	0	0	1	0	0	0	1	0	1
gene_id_13563	0	1	0	0	0	0	0	0	0	0	0	0	1	0	0	0	0	0	0	0	0	0	0	0	0	1	0	0	0	0	0	0	1	0	0	0	1	0	0	0	0	0	0	0	1	0	0	1	0
gene_id_86387	0	0	0	0	1	0	0	0	0	0	0	0	0	0	0	0	0	0	0	1	0	0	1	0	0	0	0	0	0	0	0	0	0	0	0	0	0	0	0	1	0	0	0	0	1	0	0	0	0
gene_id_19814	1	1	0	0	0	1	0	1	1	0	0	1	1	0	1	1	0	0	0	0	1	1	0	0	0	0	1	0	0	0	0	0	1	0	0	0	0	0	0	1	0	0	1	0	0	0	0	0	1
gene_id_1056	0	0	0	0	0	0	0	0	0	0	0	0	0	0	0	0	0	0	0	0	0	0	0	0	0	0	0	0	0	0	0	0	0	0	0	0	0	0	0	0	0	0	0	0	0	0	0	0	0
gene_id_12942	1	0	0	0	0	1	0	0	0	0	1	1	0	1	0	0	0	0	1	0	0	0	0	0	1	0	0	0	0	1	0	0	0	0	1	0	0	0	0	0	0	0	0	0	0	0	0	0	0
gene_id_1199	1	0	1	0	1	1	0	1	1	0	0	1	0	1	0	1	0	1	1	1	0	0	1	0	0	0	1	0	0	0	1	0	1	0	0	1	0	0	0	1	0	0	1	0	1	0	0	0	0
gene_id_78908	1	0	1	0	1	1	0	0	1	0	0	1	0	1	0	1	0	0	1	1	0	0	1	0	1	0	1	1	0	0	0	0	1	0	0	1	0	1	0	1	0	0	1	0	0	0	0	0	1
gene_id_78906	1	1	0	0	0	1	0	1	1	0	0	1	1	1	0	1	1	1	1	0	1	1	0	0	0	0	1	1	1	0	0	0	1	0	0	1	0	1	0	1	0	0	1	0	1	0	0	0	1
gene_id_78905	0	0	1	0	1	1	0	0	1	0	0	1	0	1	0	1	0	0	0	1	0	1	1	0	0	0	1	1	0	0	0	0	1	0	0	1	1	1	1	1	0	0	1	0	1	0	0	1	0
gene_id_1196	0	1	1	0	1	1	0	1	0	1	0	1	1	1	1	1	1	1	0	1	1	1	1	0	0	0	0	0	1	0	0	0	0	0	0	0	0	0	0	0	0	0	1	0	1	0	0	0	1
gene_id_75171	0	0	0	0	0	0	0	0	1	0	0	0	0	0	0	0	0	0	0	0	0	0	0	0	0	0	0	0	0	0	0	0	1	0	0	0	0	0	1	0	0	0	0	0	1	0	0	0	1
gene_id_1190	0	0	0	0	0	0	0	1	0	0	1	0	1	0	0	1	0	1	0	0	0	0	0	0	0	0	0	0	0	0	0	0	1	0	0	0	1	0	1	0	0	0	0	0	0	0	1	0	0
gene_id_75173	1	0	1	0	1	1	0	1	1	0	0	1	1	1	0	0	0	0	1	1	1	0	1	0	1	0	1	1	1	0	0	0	1	0	0	1	1	1	1	1	0	0	1	0	1	0	0	0	0
gene_id_23339	1	1	1	1	0	1	1	1	1	1	0	1	1	1	0	1	1	1	1	1	1	1	1	0	0	0	1	1	1	0	0	0	1	0	0	0	1	1	0	1	0	0	1	0	1	0	0	1	1
gene_id_36603	0	0	0	0	0	0	0	0	0	0	0	0	0	0	0	0	0	1	0	0	1	1	0	0	0	0	0	0	0	0	0	0	0	0	0	1	0	0	1	0	0	0	0	0	0	0	0	0	0
gene_id_16645	0	0	1	0	1	1	0	0	1	0	0	0	0	1	0	0	0	0	0	1	0	0	1	0	1	0	0	1	0	1	1	0	0	0	0	1	0	1	0	1	0	1	1	0	1	0	0	1	0
gene_id_72198	0	0	0	0	0	0	0	0	0	0	0	0	0	0	0	0	0	0	0	0	0	0	0	0	0	0	0	1	0	1	0	0	0	0	0	0	1	0	1	0	0	0	1	0	0	0	0	0	0
gene_id_72199	0	0	0	0	1	0	0	0	0	0	0	0	0	0	0	0	0	0	0	1	0	0	1	0	0	0	0	1	0	0	0	0	0	0	0	1	0	0	1	0	0	0	1	0	0	0	0	1	0
gene_id_72196	0	0	0	0	1	0	0	0	0	0	0	0	0	0	0	1	0	0	0	1	0	0	1	0	1	0	0	1	0	0	0	0	0	0	0	0	1	1	1	0	0	0	1	0	0	0	0	1	0
gene_id_72197	0	0	0	0	0	0	0	0	0	0	0	0	0	0	0	0	0	0	0	1	0	0	0	0	0	0	0	1	0	0	0	0	0	0	0	0	0	0	1	0	0	0	1	0	0	0	0	1	0
gene_id_72195	0	0	0	0	0	0	0	0	0	0	0	0	0	0	0	0	0	0	0	0	0	0	0	0	1	0	0	0	0	0	1	0	0	0	0	0	0	1	0	0	0	0	1	0	0	0	0	1	0
gene_id_72193	0	1	0	0	0	0	1	1	1	0	1	0	1	0	0	1	1	1	0	0	0	1	0	0	0	0	0	1	1	0	0	0	1	0	0	0	0	0	0	0	0	0	1	0	0	0	0	0	1
gene_id_72190	1	1	1	0	1	1	1	1	1	1	1	1	1	1	1	1	1	1	1	1	1	1	1	0	1	0	1	1	1	0	0	0	1	0	0	1	1	1	1	1	0	0	1	0	1	0	0	1	1
gene_id_72191	0	0	0	0	1	1	1	1	0	0	0	0	0	1	0	1	1	1	0	1	1	1	1	0	0	0	0	1	0	0	0	0	0	0	0	0	0	0	0	0	0	0	0	0	0	0	0	0	0
gene_id_23335	0	0	0	0	0	0	0	0	0	0	0	0	1	0	0	0	0	0	0	0	0	0	0	0	0	0	0	0	0	0	0	0	0	0	0	0	0	0	0	0	0	0	0	0	0	0	0	0	0
gene_id_39686	0	0	1	0	0	1	0	1	0	0	1	1	0	1	0	0	1	1	0	0	0	1	0	0	0	0	0	0	0	0	0	0	0	0	0	0	0	0	0	0	0	0	0	0	0	0	0	0	0
gene_id_62853	0	0	0	0	0	0	0	0	0	0	0	0	0	0	0	0	0	0	0	0	0	0	0	0	0	0	0	0	0	0	0	0	0	0	0	0	0	0	0	0	0	0	0	0	0	0	0	1	0
gene_id_23336	0	1	1	0	1	1	1	1	1	1	0	0	1	1	1	1	1	0	0	0	1	1	1	0	0	0	1	1	1	0	0	0	0	0	0	0	1	1	1	0	0	0	1	0	1	0	0	1	0
gene_id_36600	0	0	0	0	0	0	0	0	0	0	0	0	0	0	0	0	0	1	0	0	1	1	0	0	0	0	0	0	0	0	0	0	0	0	0	1	0	0	1	0	0	0	0	0	0	0	0	0	0
gene_id_52469	1	0	1	0	1	1	0	1	1	0	0	1	0	0	1	1	0	0	1	1	0	0	1	0	1	0	1	1	0	0	0	0	0	0	0	1	1	1	1	1	0	0	1	0	1	0	0	1	0
gene_id_13787	0	1	0	0	0	0	0	0	0	0	0	0	1	0	0	0	0	0	0	0	0	0	0	0	0	0	1	0	0	0	1	0	0	0	0	0	0	0	0	0	0	0	0	0	1	0	0	0	0
gene_id_76675	1	1	1	0	1	1	0	0	1	0	0	1	1	1	0	1	0	1	1	0	0	0	1	0	1	0	1	1	1	0	0	0	1	0	0	0	0	1	0	1	0	0	1	0	1	0	0	1	1
gene_id_24387	1	0	0	0	1	1	1	0	0	0	0	1	0	1	0	0	1	0	1	1	0	0	1	0	1	0	1	1	0	1	1	0	0	0	0	1	1	1	1	1	1	1	1	0	1	0	0	0	0
gene_id_13782	0	1	0	0	0	0	0	0	0	0	0	0	1	0	0	0	0	0	0	0	1	0	0	0	0	0	0	1	1	0	0	0	0	0	0	0	0	0	0	0	0	0	0	0	0	0	0	1	0
gene_id_24382	0	0	0	0	0	0	1	1	0	0	0	0	0	0	1	1	1	1	0	0	1	1	0	0	0	0	0	0	0	0	0	0	0	0	0	0	0	0	0	1	1	0	0	0	1	0	0	0	1
gene_id_13781	0	1	1	0	0	0	0	0	0	0	0	0	1	0	0	0	0	0	0	0	1	0	0	0	0	0	0	0	0	0	0	0	0	0	0	0	0	0	0	0	0	0	0	0	0	0	0	0	0
gene_id_51010	1	1	1	1	1	1	1	1	1	1	1	1	1	1	1	1	1	1	1	1	1	1	1	0	1	0	1	1	1	0	0	0	1	0	0	1	1	1	1	1	1	0	1	1	0	0	0	0	1
gene_id_86660	0	0	0	0	1	0	0	0	1	0	0	1	0	0	0	0	0	0	0	1	0	0	1	0	1	0	1	0	0	0	0	0	0	0	0	0	1	1	0	0	0	0	1	0	0	0	0	0	0
gene_id_68294	0	0	0	0	0	0	0	0	0	0	0	0	0	0	0	0	0	0	0	0	0	0	0	0	0	0	0	0	0	0	0	0	0	0	0	0	0	0	0	0	1	0	0	0	0	0	0	0	0
gene_id_37699	1	0	1	0	1	0	0	0	0	0	0	1	0	0	0	0	1	1	0	1	0	0	1	0	0	0	0	0	0	0	0	0	1	0	0	1	0	1	0	0	0	0	0	0	1	0	0	0	1
gene_id_37696	1	1	1	0	1	1	1	1	1	1	1	1	1	1	1	1	1	1	1	1	1	1	1	0	1	1	1	1	1	1	1	0	1	0	0	1	1	1	1	1	1	1	1	0	1	0	1	1	1
gene_id_37697	1	1	1	0	1	1	1	1	1	1	1	1	1	1	1	1	1	1	1	1	1	1	1	0	1	1	1	1	1	1	1	0	0	1	0	0	1	1	1	1	0	0	1	0	1	0	1	1	1
gene_id_37694	0	0	1	0	1	1	0	0	1	0	0	1	0	1	0	1	0	0	0	1	0	0	1	0	0	0	0	0	0	0	0	0	0	0	0	0	1	1	1	0	0	0	0	0	1	0	0	0	0
gene_id_37695	0	0	0	0	0	0	0	0	0	0	0	0	0	0	0	0	0	0	0	0	0	0	0	0	0	0	0	0	0	0	0	0	0	0	0	0	0	0	0	0	0	0	0	0	0	0	0	0	0
gene_id_84208	1	1	1	1	1	1	1	1	1	1	1	1	1	1	1	1	1	1	1	1	1	1	1	0	1	0	1	1	1	1	1	0	1	0	0	1	1	1	1	1	0	1	1	0	1	0	0	1	1
gene_id_39845	1	0	0	0	0	1	0	0	1	0	0	1	0	0	0	0	0	0	0	0	0	0	1	0	0	0	1	0	0	0	0	0	1	0	0	0	0	0	0	1	0	0	0	0	1	0	0	1	0
gene_id_39844	0	0	0	0	1	0	0	0	0	0	0	0	0	0	0	1	0	0	0	0	0	1	1	0	0	0	0	0	0	0	0	0	0	0	0	0	0	0	0	0	0	0	0	0	0	0	0	0	0
gene_id_32746	1	1	1	0	0	0	1	1	0	1	0	1	0	0	0	1	1	0	0	0	1	1	1	0	0	0	0	0	0	0	0	0	1	0	0	0	0	0	0	0	0	0	1	0	1	0	0	0	0
gene_id_39846	1	0	1	0	1	1	0	0	1	1	0	1	0	1	0	0	0	0	0	1	1	1	1	0	0	0	1	0	1	1	0	0	1	0	0	1	1	1	1	1	0	1	1	0	1	0	0	1	0
gene_id_39590	0	0	1	0	0	0	1	1	0	1	1	0	0	0	0	0	0	1	1	1	0	1	0	1	0	1	1	0	0	1	1	0	1	0	0	1	1	0	1	1	0	0	1	0	1	0	0	0	0
gene_id_39849	1	1	1	0	1	1	1	1	1	1	0	1	1	1	1	1	1	1	1	1	1	1	1	0	1	0	1	1	1	1	1	0	1	0	0	1	1	1	1	1	0	1	1	0	1	0	0	1	1
gene_id_39596	1	1	1	0	1	1	0	1	1	0	0	1	0	1	0	1	0	0	1	0	0	0	1	0	1	0	1	0	0	0	0	1	0	0	0	1	1	1	0	1	0	0	1	0	1	0	0	1	0
gene_id_5991	0	1	1	1	0	1	1	1	1	1	1	0	1	1	0	1	1	1	1	0	1	1	0	0	1	1	1	1	1	1	1	0	1	1	0	1	1	1	1	1	1	1	1	0	1	0	0	0	1
gene_id_8473	0	1	0	0	0	0	0	0	0	0	1	0	1	0	0	0	0	0	0	0	0	0	0	0	0	0	0	0	0	0	0	0	0	0	0	0	0	0	0	0	0	0	0	0	0	0	0	0	0
gene_id_88077	1	0	1	0	1	1	0	0	1	0	0	1	0	1	0	1	0	0	1	0	0	0	0	0	1	0	0	1	0	0	0	0	1	0	0	1	1	1	0	1	0	0	1	0	1	0	0	0	0
gene_id_8475	0	1	0	0	0	0	0	0	0	0	1	0	1	0	0	0	0	0	0	0	0	0	0	0	0	0	0	0	0	0	0	0	0	0	0	0	0	0	0	0	0	0	0	0	1	0	0	0	0
gene_id_8474	0	1	0	0	0	0	0	0	0	0	1	0	1	0	0	0	0	0	0	0	0	0	0	0	0	0	0	0	0	0	0	0	0	0	0	0	0	0	0	0	0	0	0	0	1	0	0	0	0
gene_id_5997	0	1	0	1	0	1	1	1	0	1	1	0	1	1	1	1	1	1	0	0	1	1	0	0	0	0	0	0	1	0	0	0	1	0	0	0	0	0	0	0	0	0	1	0	0	0	0	0	1
gene_id_66243	0	0	1	0	0	0	0	1	0	0	0	0	0	0	0	1	0	0	0	0	0	0	0	0	1	0	0	1	0	1	1	1	0	0	0	0	1	1	0	1	0	0	1	0	0	0	0	0	0
gene_id_85602	0	0	0	0	1	0	0	0	0	0	0	0	0	0	0	0	0	0	0	1	0	0	1	0	0	0	0	0	0	0	0	0	0	0	0	0	0	0	0	1	0	0	1	0	0	0	0	0	0
gene_id_88079	1	1	1	0	1	1	1	1	1	1	1	1	1	1	1	1	1	1	1	1	1	1	1	0	0	0	1	1	1	1	1	0	1	0	0	1	1	1	1	1	1	0	1	0	1	0	0	1	1
gene_id_90710	0	1	1	0	1	1	1	1	1	1	1	1	1	1	1	0	1	1	1	1	1	1	1	0	1	1	1	1	1	1	0	0	1	1	0	0	1	1	1	1	0	0	1	0	1	0	1	1	1
gene_id_35127	0	1	1	0	1	1	1	1	0	1	1	1	1	1	1	1	1	1	1	1	1	1	1	0	1	1	1	0	1	1	1	0	1	0	0	1	1	1	1	1	0	0	1	0	1	0	0	1	1
gene_id_23710	0	0	0	1	0	0	1	0	0	1	1	0	0	0	0	0	1	0	0	0	0	1	0	0	0	0	0	0	1	0	0	0	1	0	0	0	0	0	0	0	0	0	0	0	0	0	0	0	1
gene_id_67113	1	0	0	0	0	0	0	0	1	0	1	1	1	0	0	1	1	1	0	0	0	1	0	0	0	0	1	1	1	0	0	0	0	0	0	1	1	1	1	1	0	0	1	0	1	0	0	0	1
gene_id_35122	0	1	1	0	1	1	0	1	1	1	0	1	1	1	1	1	1	1	0	1	1	1	1	0	1	1	1	1	1	0	0	0	1	0	0	0	1	0	0	1	0	0	1	0	1	0	0	1	1
gene_id_30403	1	1	1	1	1	1	1	1	1	1	1	1	1	1	1	0	1	1	1	1	1	1	1	1	1	1	1	1	1	1	1	1	1	1	1	1	1	1	1	1	1	1	1	0	1	0	1	1	0
gene_id_35120	0	1	1	0	0	1	1	1	1	0	1	0	1	0	0	1	1	1	0	0	1	1	0	0	0	0	1	1	1	0	0	0	1	0	0	0	0	0	0	0	0	0	0	0	1	0	0	0	1
gene_id_90717	1	1	1	0	1	1	1	1	1	1	1	1	1	1	0	1	1	1	1	1	1	1	1	0	1	0	1	0	1	1	1	0	1	0	1	1	1	0	1	1	0	1	1	0	1	0	0	0	1
gene_id_62708	0	0	0	0	0	0	0	0	0	0	0	0	0	0	0	0	0	0	0	0	0	0	0	0	0	0	0	0	0	0	0	0	0	0	0	0	0	1	0	0	1	0	1	0	0	0	0	1	0
gene_id_90248	0	0	0	0	0	1	0	0	0	0	0	0	0	0	0	0	0	0	0	0	0	0	0	0	0	0	0	0	0	0	0	0	0	0	0	0	0	0	0	0	0	0	0	0	0	0	0	0	0
gene_id_35129	0	1	0	0	1	0	0	1	0	1	0	0	1	0	0	1	1	1	0	0	1	1	1	0	0	0	0	1	1	0	0	0	0	0	0	0	0	0	0	0	0	0	1	0	0	0	0	0	1
gene_id_14035	0	1	0	1	0	0	0	0	0	0	0	0	1	0	0	0	0	0	0	0	1	0	0	0	0	0	1	0	0	0	0	0	0	0	0	0	0	0	0	0	0	0	1	0	0	0	0	0	0
gene_id_80923	0	1	0	0	0	0	0	0	0	0	0	0	1	0	0	0	0	0	1	0	0	0	0	0	1	0	1	0	0	0	1	0	0	1	0	1	1	0	0	0	0	0	1	0	1	0	1	1	0
[truncated: 17,863 more rows]
[truncated: 16 more columns]
