# Supplementary material for: Expansion of intestinal Prevotella copri correlates with enhanced susceptibility to arthritis
Source: eLife. 2013 Nov 5;2:e01202. doi: 10.7554/eLife.01202 (PMC3816614; doi:10.7554/eLife.01202)
Supplement: Figure 3—source data 2. — DOI: http://dx.doi.org/10.7554/eLife.01202.016 [file elife01202s006.zip]

Archive with 16 entries (13 files):
- Figure_3_supplement_1/
- Figure_3_supplement_1/20130208_derep_id_counts.tab
- __MACOSX/
- __MACOSX/Figure_3_supplement_1/
- __MACOSX/Figure_3_supplement_1/._20130208_derep_id_counts.tab
- Figure_3_supplement_1/20130327_all_hits_id_cov.tab
- __MACOSX/Figure_3_supplement_1/._20130327_all_hits_id_cov.tab
- Figure_3_supplement_1/20130327_pres_orfs_vs_read_count.tab
- __MACOSX/Figure_3_supplement_1/._20130327_pres_orfs_vs_read_count.tab
- Figure_3_supplement_1/all_hits_id_length.tab
- __MACOSX/Figure_3_supplement_1/._all_hits_id_length.tab
- Figure_3_supplement_1/fourpanel_figure.png
- __MACOSX/Figure_3_supplement_1/._fourpanel_figure.png
- Figure_3_supplement_1/fourpanel_figure.R
- __MACOSX/Figure_3_supplement_1/._fourpanel_figure.R
- __MACOSX/._Figure_3_supplement_1
