# Supplementary material for: Expansion of intestinal Prevotella copri correlates with enhanced susceptibility to arthritis
Source: eLife. 2013 Nov 5;2:e01202. doi: 10.7554/eLife.01202 (PMC3816614; doi:10.7554/eLife.01202)
Supplement: Figure 3—source data 2. — DOI: http://dx.doi.org/10.7554/eLife.01202.016 [file elife01202s006.zip › Figure_3_supplement_1/20130208_derep_id_counts.tab]

id	orfs
0.92	14910
0.93	15468
0.94	16021
0.95	16851
0.96	18047
0.97	20387
0.98	26193
0.99	40785
