# Supplementary material for: Expansion of intestinal Prevotella copri correlates with enhanced susceptibility to arthritis
Source: eLife. 2013 Nov 5;2:e01202. doi: 10.7554/eLife.01202 (PMC3816614; doi:10.7554/eLife.01202)
Supplement: Figure 3—source data 2. — DOI: http://dx.doi.org/10.7554/eLife.01202.016 [file elife01202s006.zip › Figure_3_supplement_1/20130327_all_hits_id_cov.tab]

gene_id_906	0.993670886076	0.963414634146	31.1524390244
gene_id_3149	0.989159891599	0.993270524899	88.0148048452
gene_id_26436	0.985915492958	0.959459459459	16.8108108108
gene_id_9169	0.996441281139	1.0	155.56227758
gene_id_3144	0.993765586035	0.901123595506	134.893258427
gene_id_70925	1.0	1.0	8.35384615385
gene_id_6314	0.988789237668	1.0	642.993273543
gene_id_6315	0.980169971671	1.0	77.8328611898
gene_id_9165	1.0	0.289156626506	0.867469879518
gene_id_9166	0.989270386266	0.707132018209	38.277693475
gene_id_6647	0.981090100111	1.0	276.184649611
gene_id_18932	0.990654205607	1.0	27.4976635514
gene_id_2322	0.979452054795	0.966887417219	225.632450331
gene_id_38549	0.989658738366	0.986734693878	183.973469388
gene_id_74500	1.0	0.944186046512	9.4511627907
gene_id_21676	0.98730964467	0.80737704918	31.5102459016
gene_id_21675	1.0	1.0	58.15
gene_id_77972	1.0	1.0	120.971428571
gene_id_30809	0.968876860622	0.394343649947	157.445570971
gene_id_31409	0.99165971643	0.970850202429	191.501214575
gene_id_63128	1.0	1.0	160.170568562
gene_id_63658	1.0	1.0	180.911290323
gene_id_17544	0.977857142857	1.0	572.45
gene_id_17545	0.986952469711	1.0	618.467847158
gene_id_31406	0.992895204263	1.0	155.037300178
gene_id_30806	0.994293865906	1.0	865.616262482
gene_id_17541	0.992481203008	1.0	678.0
gene_id_17542	0.997663551402	1.0	603.457943925
gene_id_63650	1.0	1.0	296.922297297
gene_id_69718	0.98224852071	0.896551724138	26.9920424403
gene_id_69719	0.994082840237	1.0	86.4763313609
gene_id_92049	0.942196531792	1.0	117.971098266
gene_id_69245	1.0	1.0	86.4943820225
gene_id_92515	0.988636363636	0.969765470472	90.8290477536
gene_id_69240	1.0	0.669811320755	1.8679245283
gene_id_37446	0.993355481728	0.86	33.7542857143
gene_id_33139	0.991631799163	1.0	77.2510460251
gene_id_72339	0.893939393939	0.518664047151	50.9174852652
gene_id_16238	0.991641337386	1.0	547.458206687
gene_id_39945	0.993534482759	1.0	233.181034483
gene_id_33131	0.991329479769	0.989513822688	138.957102002
gene_id_16236	0.954545454545	0.291605301915	160.025773196
gene_id_33137	0.990291262136	0.747460087083	27.0522496372
gene_id_33135	0.983333333333	0.461538461538	4.35846153846
gene_id_33134	1.0	0.979933110368	47.7190635452
gene_id_65385	0.95652173913	1.0	38.0434782609
gene_id_65380	1.0	1.0	311.862068966
gene_id_52200	1.0	1.0	82.2264150943
gene_id_29001	0.965197215777	1.0	269.412993039
gene_id_83403	0.981818181818	0.584484590861	51.0765143464
gene_id_27530	1.0	1.0	41.0
gene_id_27531	0.980906921241	1.0	236.319809069
gene_id_39942	0.997912317328	0.75078369906	26.4090909091
gene_id_27534	0.994160583942	1.0	968.960583942
gene_id_27535	0.998063891578	1.0	1013.45304937
gene_id_89752	0.94495412844	1.0	148.816513761
gene_id_17727	0.990926456543	0.997617913292	183.790852787
gene_id_24084	0.998579545455	0.845138055222	38.9099639856
gene_id_86323	0.991304347826	1.0	277.073913043
gene_id_51129	0.993975903614	0.959537572254	18.063583815
gene_id_30070	0.992317541613	1.0	612.185659411
gene_id_83086	0.976833976834	0.787234042553	4.19452887538
gene_id_86324	0.989520958084	0.921379310345	537.009655172
gene_id_86325	1.0	0.822966507177	12.8708133971
gene_id_25552	0.977443609023	1.0	131.981203008
gene_id_3324	0.974308300395	1.0	30.3162055336
gene_id_25550	0.985074626866	0.916552667579	5.2462380301
gene_id_25551	1.0	1.0	148.285714286
gene_id_20074	0.986342943854	1.0	412.487101669
gene_id_25555	0.978048780488	0.883620689655	12.8125
gene_id_2819	0.997757847534	1.0	187.919282511
gene_id_2818	0.995535714286	1.0	285.407366071
gene_id_21248	1.0	0.83407079646	114.245575221
gene_id_21249	0.9875	0.454545454545	2.8125
gene_id_35236	0.987179487179	0.926121372032	81.4221635884
gene_id_81802	1.0	1.0	92.1142857143
gene_id_21243	1.0	1.0	48.3885135135
gene_id_5664	0.981360671016	1.0	352.124883504
gene_id_21247	0.974358974359	0.484472049689	1.1801242236
gene_id_2817	1.0	1.0	133.604790419
gene_id_21245	0.980544747082	1.0	240.303501946
gene_id_52068	0.984	0.994694960212	198.376657825
gene_id_44397	0.981191222571	1.0	328.761755486
gene_id_643	0.988826815642	0.449748743719	6.8216080402
gene_id_29267	1.0	1.0	20.0
gene_id_4646	1.0	1.0	52.7722772277
gene_id_4647	0.990455991516	0.974173553719	173.658057851
gene_id_78286	1.0	1.0	151.233449477
gene_id_78281	1.0	1.0	44.7327586207
gene_id_75908	0.987613542527	1.0	280.518579686
gene_id_75909	0.986650485437	1.0	278.90776699
gene_id_4648	0.98773364486	0.939111354909	156.934174438
gene_id_12802	0.989690721649	1.0	399.572164948
gene_id_12806	0.976244343891	0.993258426966	412.453932584
gene_id_12805	0.994056463596	0.985358711567	157.344070278
gene_id_51046	0.992105263158	1.0	448.684210526
gene_id_30905	1.0	0.8	9.05454545455
gene_id_8783	0.983365949119	1.0	282.83072407
gene_id_39136	0.983679525223	0.978229317852	33.030478955
gene_id_60674	0.981343283582	0.985294117647	39.6544117647
gene_id_30115	0.95010845987	1.0	136.863340564
gene_id_30116	0.923580786026	0.835766423358	231.775547445
gene_id_30117	0.984193011647	1.0	486.311980033
gene_id_35470	0.987202925046	0.886547811994	12.8849270665
gene_id_30111	0.937050359712	0.982332155477	122.584805654
gene_id_30113	0.963680387409	1.0	26.1404358354
gene_id_35478	1.0	1.0	125.728971963
gene_id_30119	1.0	1.0	352.103225806
gene_id_32981	0.988929889299	0.831288343558	44.9294478528
gene_id_32980	0.981308411215	1.0	288.607476636
gene_id_32982	0.989473684211	1.0	347.200809717
gene_id_26669	0.965811965812	0.120992761117	0.703722854188
gene_id_89119	0.994550408719	1.0	237.888283379
gene_id_89114	0.994753410283	1.0	431.682056663
gene_id_28200	0.969135802469	0.872531418312	18.7863554758
gene_id_89116	0.975903614458	1.0	605.126969416
gene_id_86637	0.990825688073	1.0	236.735779817
gene_id_28205	0.992592592593	0.610859728507	0.742081447964
gene_id_26660	0.996363636364	1.0	774.250909091
gene_id_86632	0.99730458221	1.0	204.385444744
gene_id_88579	0.989626556017	1.0	197.452282158
gene_id_85858	1.0	1.0	76.5909090909
gene_id_85678	0.998220640569	0.98769771529	102.363796134
gene_id_57786	0.988095238095	0.956356736243	279.290322581
gene_id_85850	1.0	1.0	34.7578947368
gene_id_85853	0.98	0.769230769231	1.55384615385
gene_id_85855	0.95	0.240963855422	0.448795180723
gene_id_85670	1.0	0.887404580153	175.498091603
gene_id_85857	0.980225988701	0.969863013699	42.1178082192
gene_id_85672	0.990797546012	1.0	210.993865031
gene_id_24746	0.988047808765	1.0	238.916334661
gene_id_24204	0.994459833795	0.621342512909	8.73666092943
gene_id_24207	0.990215264188	0.975190839695	245.177480916
gene_id_24206	1.0	1.0	88.8580645161
gene_id_23520	1.0	0.742857142857	3.64285714286
gene_id_23523	0.997297297297	0.579937304075	24.2617554859
gene_id_23522	0.984356197353	0.994019138756	87.5526315789
gene_id_76281	0.972527472527	0.823529411765	6.80995475113
gene_id_23529	1.0	0.459574468085	21.229787234
gene_id_24755	0.977190876351	0.517391304348	37.3111801242
gene_id_48604	1.0	1.0	106.644067797
gene_id_36354	0.989473684211	0.990615224192	83.5974973931
gene_id_1548	0.989031078611	0.899671052632	111.195723684
gene_id_38218	0.983240223464	1.0	5.65363128492
gene_id_38741	0.993779160187	0.971299093656	234.102719033
gene_id_1540	0.995815899582	1.0	121.205020921
gene_id_38742	1.0	1.0	22.1029411765
gene_id_88883	0.985678180286	1.0	251.280539174
gene_id_1544	0.974299065421	1.0	346.647196262
gene_id_37930	0.905263157895	0.101063829787	1.72234042553
gene_id_89754	0.990588235294	0.934065934066	261.540659341
gene_id_27953	0.998260869565	0.941080196399	119.741407529
gene_id_17548	0.953488372093	1.0	536.103967168
gene_id_53335	0.986046511628	1.0	185.63255814
gene_id_88795	0.99778597786	1.0	783.299630996
gene_id_88796	0.9969348659	0.96738324685	470.982209044
gene_id_22545	1.0	0.967272727273	77.6145454545
gene_id_57438	0.981627296588	0.987046632124	25.3601036269
gene_id_12781	0.971428571429	1.0	43.4285714286
gene_id_7233	0.95	0.335195530726	0.335195530726
gene_id_60265	0.987804878049	0.371040723982	0.769230769231
gene_id_35062	1.0	1.0	29.2028301887
gene_id_30581	0.978021978022	0.832317073171	54.4832317073
gene_id_30580	0.994428969359	0.930051813472	27.7979274611
gene_id_45454	0.986086956522	1.0	322.052173913
gene_id_35068	1.0	0.572664359862	67.7352941176
gene_id_88382	0.988878143133	0.983824928639	125.640342531
gene_id_17547	0.98391959799	1.0	823.0
gene_id_27062	0.986046511628	1.0	33.3395348837
gene_id_77889	0.981438515081	1.0	211.997679814
gene_id_14400	0.982456140351	0.830463576159	57.557615894
gene_id_77730	1.0	1.0	52.8
gene_id_14150	0.94347826087	1.0	97.2304347826
gene_id_14404	0.984375	1.0	93.5390625
gene_id_14405	0.984934086629	0.992523364486	244.095327103
gene_id_77737	0.989406779661	0.726153846154	24.94
gene_id_14155	1.0	1.0	33.9101123596
gene_id_88381	0.993087557604	1.0	482.230414747
gene_id_63651	1.0	1.0	288.945701357
gene_id_23016	0.98997995992	0.663563829787	5.52260638298
gene_id_73144	0.983783783784	1.0	335.162162162
gene_id_76420	0.968023255814	1.0	318.418604651
gene_id_23013	0.995940460081	0.853348729792	109.73556582
gene_id_31188	1.0	1.0	36.0
gene_id_11930	0.926470588235	0.0444154147616	3.81417374265
gene_id_22693	1.0	1.0	647.368
gene_id_31181	1.0	1.0	262.218487395
gene_id_31182	0.98382078407	1.0	504.233354076
gene_id_69249	0.996941896024	0.993920972644	112.601823708
gene_id_31184	0.982800982801	1.0	122.832923833
gene_id_31255	0.989082969432	0.961175236097	171.10703043
gene_id_87403	0.840909090909	0.571428571429	0.571428571429
gene_id_17705	0.979609175871	0.93934557063	141.80207502
gene_id_87405	1.0	0.991266375546	312.037117904
gene_id_39168	1.0	1.0	12.5714285714
gene_id_87407	0.95219123506	0.883802816901	35.4753521127
gene_id_39166	0.989174560217	0.991946308725	158.85704698
gene_id_39167	0.984126984127	0.868965517241	47.5620689655
gene_id_39164	0.998223801066	1.0	84.8934280639
gene_id_54263	1.0	1.0	27.1714285714
gene_id_45292	0.980106100796	0.901913875598	72.3421052632
gene_id_34917	0.992322456814	0.940433212996	46.3050541516
gene_id_92617	0.989473684211	1.0	247.410526316
gene_id_60849	1.0	0.456953642384	5.16887417219
gene_id_68668	1.0	1.0	248.46728972
gene_id_39058	1.0	0.894736842105	30.2105263158
gene_id_21805	0.989051094891	0.744565217391	288.557065217
gene_id_21806	1.0	1.0	19.3277310924
gene_id_21807	1.0	1.0	11.6896551724
gene_id_60847	1.0	0.585454545455	9.80363636364
gene_id_21802	0.982622432859	0.982919254658	303.467391304
gene_id_69243	0.996183206107	0.912891986063	272.790940767
gene_id_39056	0.958041958042	0.959731543624	4.10067114094
gene_id_80573	0.913580246914	0.41116751269	0.41116751269
gene_id_84890	0.996478873239	1.0	454.802816901
gene_id_80578	1.0	1.0	62.3235294118
gene_id_38609	0.985	0.985221674877	120.807881773
gene_id_66637	0.98595505618	1.0	369.609550562
gene_id_63462	1.0	1.0	295.055865922
gene_id_63463	1.0	1.0	204.870503597
gene_id_66632	0.986038394415	0.752956636005	201.257555848
gene_id_66146	0.993055555556	0.601252609603	6.02087682672
gene_id_91348	0.982887700535	1.0	317.370053476
gene_id_22348	0.978947368421	0.378486055777	0.378486055777
gene_id_66639	0.98427672956	0.857142857143	109.749326146
gene_id_40007	0.993690851735	1.0	164.90851735
gene_id_30802	0.985401459854	1.0	866.370177268
gene_id_5894	0.987033195021	0.971284634761	222.777329975
gene_id_5895	0.95818815331	0.330264672037	1.32336018412
gene_id_5890	0.989891135303	0.551221603086	1.60994427775
gene_id_40008	1.0	1.0	307.530927835
gene_id_32780	0.98296836983	0.703767123288	15.3099315068
gene_id_16007	0.994957983193	1.0	367.193277311
gene_id_57899	0.983127109111	0.821626617375	34.0499075786
gene_id_44650	1.0	1.0	634.897172237
gene_id_78872	0.993295019157	0.956920256645	294.688359303
gene_id_59915	0.97191308956	0.810915341642	144.538031801
gene_id_57897	0.997237569061	1.0	351.262430939
gene_id_16008	0.987155963303	1.0	141.543119266
gene_id_1482	1.0	1.0	5.65789473684
gene_id_27327	0.973684210526	0.376237623762	0.376237623762
gene_id_27326	0.969230769231	0.767716535433	8.5157480315
gene_id_27325	0.970042796006	0.879548306148	104.13174404
gene_id_61916	0.991776315789	0.935384615385	273.08
gene_id_22200	0.988235294118	0.984555984556	295.768339768
gene_id_19609	0.982332155477	1.0	175.704946996
gene_id_19608	0.985074626866	1.0	234.149253731
gene_id_70144	0.971074380165	1.0	91.7809917355
gene_id_58170	0.995867768595	1.0	118.797520661
gene_id_4446	0.99814471243	0.856915739269	152.896661367
gene_id_16723	0.984544049459	1.0	179.545595054
gene_id_3337	1.0	0.55773955774	27.6658476658
gene_id_71361	0.987447698745	1.0	309.820083682
gene_id_6123	0.992840095465	1.0	115.119331742
gene_id_3445	0.985436893204	0.811023622047	48.2047244094
gene_id_3444	1.0	0.8125	0.8125
gene_id_3447	0.983833718245	1.0	113.627020785
gene_id_3330	1.0	1.0	252.241610738
gene_id_3339	0.994180407371	1.0	244.243452958
gene_id_3338	0.994382022472	0.855769230769	32.0745192308
gene_id_21937	0.996753246753	1.0	131.746753247
gene_id_5476	1.0	1.0	84.0
gene_id_19989	0.990592662277	0.779325513196	49.9318181818
gene_id_26416	0.985576923077	0.768472906404	40.1268472906
gene_id_35915	0.987755102041	1.0	315.734693878
gene_id_78788	0.996108949416	1.0	428.210116732
gene_id_26417	1.0	1.0	126.05775076
gene_id_26414	1.0	1.0	97.3157894737
gene_id_14303	0.990697674419	1.0	170.976744186
gene_id_37607	1.0	0.684210526316	4.13157894737
gene_id_24597	0.99512195122	0.971563981043	103.488151659
gene_id_37338	0.990712074303	0.981762917933	72.5045592705
gene_id_3513	0.991002570694	0.961681087763	270.333745365
gene_id_89384	0.993311036789	1.0	126.367892977
gene_id_88891	0.983666061706	0.821162444113	28.6616989568
gene_id_62737	0.97024275646	1.0	313.91229444
gene_id_36324	0.986646884273	1.0	136.516320475
gene_id_62734	0.933054393305	1.0	287.761506276
gene_id_51492	0.968325791855	1.0	294.628959276
gene_id_62738	0.991150442478	1.0	6.22123893805
gene_id_24982	0.984693877551	0.903225806452	68.2580645161
gene_id_35669	0.980952380952	0.923076923077	23.1472527473
gene_id_83874	1.0	1.0	338.0
gene_id_86101	0.988126649077	0.965605095541	122.286624204
gene_id_60461	0.995614035088	0.942148760331	16.9090909091
gene_id_83400	0.984680851064	0.992398648649	83.6047297297
gene_id_30803	0.986013986014	1.0	614.524475524
gene_id_14829	0.990654205607	0.223382045929	1.18997912317
gene_id_35665	0.978609625668	0.939698492462	34.5577889447
gene_id_35667	1.0	1.0	24.6244897959
gene_id_37752	1.0	1.0	9.81927710843
gene_id_17665	0.955844155844	1.0	192.11038961
gene_id_66851	1.0	1.0	335.77377892
gene_id_66857	0.987951807229	1.0	129.036144578
gene_id_78361	0.996487119438	1.0	328.857142857
gene_id_78369	1.0	1.0	60.2448979592
gene_id_86137	0.996197718631	0.997471554994	170.160556258
gene_id_26057	1.0	1.0	185.011764706
gene_id_86135	0.987544483986	0.868624420402	142.579598145
gene_id_86134	0.991525423729	0.861313868613	5.17518248175
gene_id_86133	0.99481865285	1.0	253.515544041
gene_id_56205	0.994923857868	1.0	62.9746192893
gene_id_23308	0.991150442478	1.0	213.292035398
gene_id_18897	0.927927927928	0.148049349783	73.1953984662
gene_id_14822	0.995196156926	0.985015772871	240.440851735
gene_id_18894	0.992122538293	0.887034161491	147.301630435
gene_id_6788	0.992266047951	0.79618226601	106.221982759
gene_id_18891	0.984991662034	0.985213581599	236.893756846
gene_id_86138	0.991150442478	1.0	31.1592920354
gene_id_51277	0.995762711864	1.0	173.389830508
gene_id_51271	0.994994994995	0.971789883268	202.109922179
gene_id_51273	1.0	0.316860465116	0.523255813953
gene_id_735	0.992779783394	0.784702549575	50.7818696884
gene_id_734	0.974137931034	1.0	7.60344827586
gene_id_736	1.0	1.0	64.0670391061
gene_id_731	1.0	0.988571428571	175.637142857
gene_id_730	0.983302411874	0.996303142329	232.798521257
gene_id_37600	1.0	1.0	5.77142857143
gene_id_23176	0.997222222222	0.994475138122	64.1243093923
gene_id_4443	0.983739837398	0.866197183099	13.7394366197
gene_id_22972	0.993273542601	0.982378854626	100.125550661
gene_id_3510	0.979328165375	0.867713004484	152.80941704
gene_id_22974	0.993897122929	0.956630525438	96.0600500417
gene_id_17068	0.993857493857	0.977190876351	70.7515006002
gene_id_4255	0.993103448276	0.949263502455	102.869067103
gene_id_17066	0.991549295775	1.0	704.850704225
gene_id_17064	0.992668621701	1.0	312.883431085
gene_id_1371	0.993039443155	0.981776765376	111.565375854
gene_id_4250	1.0	1.0	233.225
gene_id_17061	0.956214689266	0.782320441989	134.815469613
gene_id_4783	0.993788819876	1.0	75.7391304348
gene_id_38021	1.0	1.0	143.953271028
gene_id_38022	0.992021276596	0.951898734177	76.1037974684
gene_id_4780	1.0	1.0	42.5
gene_id_37744	0.989100817439	0.929113924051	271.886075949
gene_id_4786	0.993212669683	0.987341772152	394.55472822
gene_id_38026	0.991643454039	1.0	433.278551532
gene_id_38027	0.998529411765	0.99560761347	161.964860908
gene_id_38028	1.0	0.891640866873	95.0123839009
gene_id_38029	0.979874213836	0.884315906563	28.1256952169
gene_id_4789	0.997959183673	1.0	248.086734694
gene_id_81074	1.0	0.559210526316	7.93421052632
gene_id_86264	1.0	1.0	21.0
gene_id_9312	0.992857142857	1.0	102.542857143
gene_id_9311	0.969230769231	1.0	100.107692308
gene_id_6870	0.967213114754	0.901477832512	129.921182266
gene_id_12121	0.971476510067	1.0	271.374161074
gene_id_67079	1.0	1.0	233.432989691
gene_id_12123	0.990654205607	1.0	77.1471962617
gene_id_6874	1.0	0.113445378151	0.300420168067
gene_id_9319	0.990279465371	0.970518867925	241.97995283
gene_id_12129	0.983636363636	1.0	529.579090909
gene_id_60368	1.0	0.542372881356	5.58474576271
gene_id_35210	1.0	1.0	9.29213483146
gene_id_2179	1.0	1.0	39.66
gene_id_2174	0.993517017828	0.950693374422	147.45146379
gene_id_68670	0.995670995671	0.914851485149	33.0495049505
gene_id_1159	1.0	1.0	38.3837209302
gene_id_4438	0.974683544304	1.0	251.936708861
gene_id_1151	0.970297029703	0.535099337748	4.77086092715
gene_id_78942	1.0	0.9	183.558823529
gene_id_4432	0.986842105263	0.863636363636	39.5397727273
gene_id_78947	0.998366013072	0.991896272285	68.5883306321
gene_id_1154	0.986027944112	0.961612284069	180.690978887
gene_id_78945	1.0	1.0	41.0
gene_id_67072	0.989690721649	1.0	237.149484536
gene_id_86799	1.0	1.0	47.6371681416
gene_id_86798	0.993670886076	1.0	60.5379746835
gene_id_69509	0.992647058824	0.674937965261	22.1191066998
gene_id_86793	0.994219653179	1.0	234.161849711
gene_id_86792	1.0	0.878260869565	222.713043478
gene_id_69506	0.995708154506	1.0	350.394849785
gene_id_31962	0.99711815562	0.966573816156	122.030640669
gene_id_86796	0.99730458221	0.948849104859	130.739130435
gene_id_86795	1.0	1.0	48.6413043478
gene_id_69502	0.974248927039	1.0	155.69527897
gene_id_79017	0.991103202847	0.962328767123	164.671232877
gene_id_79012	0.984391259105	0.731911652704	161.228484387
gene_id_20194	0.98031496063	1.0	316.296259843
gene_id_20197	0.977622377622	0.899937067338	427.929515419
gene_id_79011	1.0	0.634028892456	35.5425361156
gene_id_72048	0.981530343008	0.966836734694	97.318877551
gene_id_72049	1.0	1.0	26.0
gene_id_10872	0.976670201485	0.881308411215	138.557943925
gene_id_57153	0.99609375	0.695652173913	100.910326087
gene_id_21580	0.99721448468	1.0	77.8272980501
gene_id_21582	0.988518943743	0.823251417769	94.6654064272
gene_id_24569	1.0	1.0	90.9807692308
gene_id_21587	0.992385786802	0.947115384615	37.9447115385
gene_id_21586	1.0	0.389473684211	17.4263157895
gene_id_24564	0.95	1.0	95.0
gene_id_24565	0.932989690722	0.955665024631	143.049261084
gene_id_65172	0.990825688073	0.900826446281	102.520661157
gene_id_65173	1.0	1.0	4.48803827751
gene_id_68454	1.0	1.0	386.443438914
gene_id_93255	0.995821727019	0.928848641656	56.3104786546
gene_id_68456	0.988372093023	0.756043956044	114.142857143
gene_id_65177	0.984265734266	1.0	144.63986014
gene_id_38684	1.0	0.7421875	30.140625
gene_id_38685	0.969387755102	1.0	147.06122449
gene_id_59992	0.985507246377	0.925398155909	128.67225482
gene_id_38682	0.988274706868	0.981907894737	254.389802632
gene_id_38689	0.953727506427	1.0	481.028277635
gene_id_22909	0.952586206897	0.995708154506	123.583690987
gene_id_28436	0.995391705069	0.973094170404	151.926008969
gene_id_28437	0.875	0.744186046512	1.38372093023
gene_id_89307	0.996768982229	1.0	777.391760905
gene_id_86866	0.990732940185	1.0	150.820556024
gene_id_86869	0.982558139535	0.826923076923	102.137019231
gene_id_25617	0.974257425743	0.986328125	23.48046875
gene_id_25616	0.968934911243	0.964336661912	41.5634807418
gene_id_20223	0.884615384615	1.0	15.0
gene_id_20222	0.982280431433	1.0	143.083975347
gene_id_25613	0.99043062201	0.545691906005	1.68929503916
gene_id_4242	0.986386138614	0.856839872747	20.4326617179
gene_id_45100	0.989228007181	1.0	442.1005386
gene_id_64176	0.955752212389	0.114256825076	5.90798786653
gene_id_33934	0.981395348837	1.0	255.018604651
gene_id_38035	0.997481108312	0.997487437186	100.349246231
gene_id_5961	0.978260869565	0.961194029851	146.450746269
gene_id_13526	0.985099337748	0.916540212443	38.93323217
gene_id_14071	0.99427480916	1.0	195.492366412
gene_id_24698	0.993987975952	0.992705570292	238.842175066
gene_id_24699	0.989723320158	0.992935635793	114.905023548
gene_id_42091	0.975352112676	1.0	543.35915493
gene_id_13520	0.988372093023	0.985987261146	11.7337579618
gene_id_24692	0.989675516224	0.873711340206	50.1945876289
gene_id_1366	0.958762886598	0.953316953317	56.4324324324
gene_id_24690	0.993456924755	1.0	180.310796074
gene_id_680	0.983606557377	0.378881987578	0.378881987578
gene_id_24694	1.0	1.0	207.25
gene_id_1367	0.945823927765	0.98553948832	211.157953281
gene_id_55796	0.995762711864	1.0	190.699152542
gene_id_55795	0.992753623188	0.633027522936	1.95412844037
gene_id_38971	0.996978851964	0.962209302326	69.0959302326
gene_id_38976	1.0	1.0	109.68907563
gene_id_37751	0.986842105263	0.310204081633	0.824489795918
gene_id_74289	1.0	0.905191873589	147.381489842
gene_id_55790	0.989323843416	1.0	148.291814947
gene_id_37750	1.0	1.0	13.1907514451
gene_id_38465	0.964285714286	0.958904109589	47.7739726027
gene_id_39089	0.995633187773	0.970338983051	21.1525423729
gene_id_39088	1.0	1.0	34.3076923077
gene_id_25802	0.65625	0.727272727273	0.954545454545
gene_id_25804	0.973913043478	1.0	79.4
gene_id_14077	1.0	1.0	3.0
gene_id_85643	0.996023856859	0.879370629371	80.1713286713
gene_id_25808	0.9816360601	0.975570032573	20.9397394137
gene_id_40765	0.985452586207	1.0	461.823814655
gene_id_15966	0.847953216374	0.212158808933	8.1141439206
gene_id_40767	0.984467455621	1.0	468.048816568
gene_id_39084	0.991416309013	1.0	418.506437768
gene_id_39087	1.0	0.839694656489	16.9389312977
gene_id_39086	0.980519480519	1.0	513.409090909
gene_id_2812	0.987216494845	0.975462590507	350.941271118
gene_id_45486	0.981651376147	0.409005628518	3.78799249531
gene_id_5662	0.995260663507	1.0	531.516587678
gene_id_6455	0.973684210526	1.0	29.6842105263
gene_id_13740	0.991341991342	0.888461538462	4.04230769231
gene_id_13077	0.972864321608	1.0	820.580904523
gene_id_13747	0.993421052632	0.98275862069	124.306034483
gene_id_682	0.984615384615	0.764705882353	1.32941176471
gene_id_13749	0.997409326425	1.0	343.215025907
gene_id_3977	0.97027027027	0.561456752656	5.65857359636
gene_id_78568	0.99435483871	0.982567353407	420.885895404
gene_id_78561	0.994126284875	0.943213296399	35.6814404432
gene_id_78560	0.994023904382	0.99209486166	209.739130435
gene_id_38822	0.985714285714	0.981308411215	146.161214953
gene_id_78565	0.998556998557	0.92523364486	30.1962616822
gene_id_78564	1.0	1.0	12.1782178218
gene_id_78567	1.0	1.0	104.273195876
gene_id_78566	0.983240223464	0.985321100917	143.521100917
gene_id_39882	0.992857142857	1.0	149.642857143
gene_id_39885	0.992063492063	0.405144694534	1.57877813505
gene_id_40492	0.99173553719	1.0	627.867768595
gene_id_39888	0.962962962963	0.586956521739	1.75
gene_id_40490	0.97358490566	0.963636363636	34.8472727273
gene_id_86503	1.0	1.0	41.25
gene_id_8433	0.984832069339	1.0	413.146262189
gene_id_23758	0.990453460621	0.833001988072	136.117296223
gene_id_27476	0.967391304348	0.75	12.1494565217
gene_id_67156	1.0	1.0	151.182692308
gene_id_23753	0.991258741259	0.717691342535	44.2283563363
gene_id_50318	0.980036297641	1.0	341.491833031
gene_id_67487	0.997076023392	0.557003257329	57.2052117264
gene_id_50310	0.990909090909	1.0	253.879545455
gene_id_80743	1.0	0.80686695279	8.77682403433
gene_id_90663	0.975786924939	1.0	348.716707022
gene_id_59194	0.992447129909	1.0	476.870090634
gene_id_80745	0.995708154506	1.0	5.70386266094
gene_id_87215	0.988372093023	0.990783410138	182.479262673
gene_id_87214	1.0	1.0	147.682
gene_id_87212	0.994623655914	0.705882352941	17.2694497154
gene_id_37101	0.980343980344	1.0	179.855036855
gene_id_64821	0.950819672131	1.0	144.639344262
gene_id_64820	0.966746987952	1.0	502.833253012
gene_id_37104	1.0	1.0	552.421052632
gene_id_37105	1.0	0.477326968974	0.715990453461
gene_id_15293	0.987261146497	0.889518413598	45.3966005666
gene_id_15290	0.996625421822	0.835526315789	34.8458646617
gene_id_26877	1.0	1.0	8.63114754098
gene_id_15296	0.980306345733	0.978586723769	119.717344754
gene_id_19158	0.951807228916	1.0	139.759036145
gene_id_18072	0.989361702128	0.88679245283	92.6179245283
gene_id_11609	0.989795918367	0.175942549372	3.14721723519
gene_id_67739	0.98955613577	1.0	473.237597911
gene_id_30770	1.0	1.0	9.22093023256
gene_id_30771	1.0	1.0	41.0843373494
gene_id_11602	0.97	0.883218842002	185.49656526
gene_id_7009	0.953229398664	1.0	65.4855233853
gene_id_11604	0.973275862069	1.0	544.886206897
gene_id_90136	0.994236311239	1.0	870.478386167
gene_id_90137	0.982623318386	1.0	556.35706278
gene_id_19479	0.987368421053	0.985477178423	282.919087137
gene_id_14219	0.993270524899	0.939317319848	29.5625790139
gene_id_22159	0.98976109215	0.988195615514	117.172006745
gene_id_40062	0.984615384615	0.962171052632	339.868421053
gene_id_19472	0.958762886598	1.0	546.142268041
gene_id_14214	1.0	1.0	14.5076923077
gene_id_83238	0.990797546012	1.0	340.257668712
gene_id_87229	0.995666305525	0.927638190955	74.4452261307
gene_id_75905	0.990796134376	0.899048407116	108.880430285
gene_id_3839	1.0	0.92131147541	117.003278689
gene_id_46534	1.0	0.847328244275	22.2366412214
gene_id_46531	1.0	1.0	57.3684210526
gene_id_3786	1.0	1.0	11.564516129
gene_id_61919	1.0	1.0	2.0
gene_id_45714	0.975081256771	0.872400756144	71.8279773157
gene_id_3785	0.992156862745	0.891608391608	8.43181818182
gene_id_3782	0.976277372263	1.0	142.585766423
gene_id_32499	0.975340136054	0.92525570417	300.988198269
gene_id_51069	0.996323529412	1.0	62.3676470588
gene_id_23348	0.991101984942	0.972703062583	105.943408788
gene_id_69883	1.0	1.0	370.744769874
gene_id_69884	1.0	1.0	381.476284585
gene_id_51061	1.0	0.946175637394	277.220963173
gene_id_23340	0.993069306931	1.0	286.861386139
gene_id_23343	0.993421052632	0.976445396146	173.897216274
gene_id_51062	0.984375	1.0	321.4765625
gene_id_23345	0.989660265879	0.986880466472	197.740524781
gene_id_51067	1.0	1.0	10.0
gene_id_78021	0.955056179775	0.372384937238	0.665271966527
gene_id_59739	0.992116434203	0.976895734597	339.475118483
gene_id_59735	0.979695431472	1.0	99.1319796954
gene_id_84937	1.0	1.0	13.78
gene_id_59733	1.0	1.0	112.085106383
gene_id_31795	1.0	0.423208191126	7.62798634812
gene_id_70551	0.979695431472	0.814049586777	10.3181818182
gene_id_66283	1.0	0.995266272189	258.407100592
gene_id_70555	0.989966555184	1.0	431.515050167
gene_id_31793	0.992217898833	1.0	289.007782101
gene_id_6667	0.978947368421	0.931981687377	69.3237410072
gene_id_6664	0.960591133005	0.985436893204	3.40776699029
gene_id_3169	0.995661605206	1.0	51.8503253796
gene_id_92281	0.987889273356	0.987190435525	276.888983775
gene_id_40289	0.984375	1.0	176.4375
gene_id_3166	0.996108949416	1.0	73.0311284047
gene_id_92286	0.979310344828	1.0	123.437931034
gene_id_69087	1.0	0.698529411765	8.56985294118
gene_id_34455	0.988483685221	1.0	70.6295585413
gene_id_61257	0.98	1.0	177.46
gene_id_33336	0.982926829268	1.0	310.914634146
gene_id_79383	0.973821989529	1.0	273.413612565
gene_id_34452	0.983213429257	0.772699197035	92.9703520692
gene_id_33338	0.986622073579	1.0	701.725752508
gene_id_57931	0.994923857868	1.0	166.598984772
gene_id_21610	0.982089552239	1.0	58.7373134328
gene_id_21613	0.990769230769	0.876010781671	5.43126684636
gene_id_21612	1.0	0.989873417722	33.1291139241
gene_id_4428	1.0	1.0	820.192307692
gene_id_21617	1.0	1.0	14.7959183673
gene_id_65410	1.0	1.0	224.200607903
gene_id_65419	1.0	0.352678571429	6.29464285714
gene_id_4426	0.963702359347	1.0	671.629764065
gene_id_66469	1.0	1.0	314.67032967
gene_id_31428	0.990920096852	0.672638436482	80.7174267101
gene_id_30828	0.988805970149	1.0	453.420149254
gene_id_91661	0.983486238532	1.0	455.450458716
gene_id_17521	0.989919354839	1.0	766.182459677
gene_id_66467	1.0	0.951768488746	298.482315113
gene_id_17527	0.938461538462	0.47603195739	35.8781624501
gene_id_17524	0.991596638655	1.0	508.0
gene_id_69264	0.990374331551	1.0	263.574331551
gene_id_5311	0.985981308411	1.0	204.682242991
gene_id_69267	0.992395437262	0.930424528302	55.9021226415
gene_id_62500	0.990099009901	1.0	103.782178218
gene_id_62501	0.822580645161	0.0485512920908	0.486296006265
gene_id_5806	0.97816091954	0.992395437262	271.124334601
gene_id_23965	1.0	0.972093023256	21.9581395349
gene_id_4422	0.99716713881	1.0	101.481586402
gene_id_23966	0.995658465991	0.736673773987	25.4168443497
gene_id_23961	1.0	1.0	292.09623431
gene_id_69269	0.991786447639	0.997950819672	340.274590164
gene_id_51683	1.0	1.0	89.0729613734
gene_id_23962	1.0	1.0	68.6551724138
gene_id_33151	0.976945244957	0.810747663551	7.40887850467
gene_id_16219	0.988034188034	0.397418478261	34.3485054348
gene_id_16218	0.9915	1.0	522.8455
gene_id_86080	0.992307692308	1.0	184.269230769
gene_id_3773	0.987244897959	1.0	119.433673469
gene_id_16212	0.997159090909	0.991549295775	543.930985915
gene_id_33408	0.995594713656	1.0	126.814977974
gene_id_4421	0.987577639752	1.0	71.1677018634
gene_id_29088	0.997014925373	0.9396914446	149.942496494
gene_id_16214	0.989120580236	1.0	308.601087942
gene_id_47620	0.973357015986	1.0	60.351687389
gene_id_83463	0.995	1.0	1075.44
gene_id_72089	0.990410958904	0.994550408719	135.228882834
gene_id_27517	1.0	1.0	45.7169811321
gene_id_17290	0.989361702128	1.0	513.117021277
gene_id_17295	0.983388704319	0.884427032321	90.1885406464
gene_id_85525	0.993150684932	1.0	570.691780822
gene_id_17299	0.965714285714	1.0	197.905714286
gene_id_25573	0.989130434783	0.795389048991	19.7406340058
gene_id_25574	0.997382198953	0.959798994975	434.422110553
gene_id_25575	1.0	1.0	3.0
gene_id_25578	0.97247706422	0.273869346734	10.459798995
gene_id_25579	0.945652173913	1.0	53.0760869565
gene_id_87110	0.982456140351	0.91935483871	3.95161290323
gene_id_21260	1.0	0.987341772152	29.0632911392
gene_id_5644	0.976303317536	1.0	279.163507109
gene_id_5641	0.985353946298	1.0	355.196908055
gene_id_21266	0.99025974026	1.0	117.269480519
gene_id_5642	0.980353634578	1.0	629.208251473
gene_id_47723	0.996710526316	0.715294117647	38.9294117647
gene_id_47726	1.0	1.0	23.0
gene_id_29286	0.98401826484	0.535670607419	2.48675091724
gene_id_29285	0.997286295794	1.0	185.221166893
gene_id_52082	0.992	0.882352941176	119.487058824
gene_id_2736	0.988326848249	1.0	248.050583658
gene_id_39808	1.0	0.861575178998	89.3436754177
gene_id_5505	1.0	1.0	5.79310344828
gene_id_62795	1.0	1.0	587.65720524
gene_id_75381	0.979430379747	1.0	63.292721519
gene_id_23507	0.985714285714	0.208955223881	6.03955223881
gene_id_31972	0.992408906883	0.974839664529	110.691662556
gene_id_49154	0.992673992674	0.992727272727	87.0763636364
gene_id_33928	1.0	1.0	3.0
gene_id_85760	0.99604743083	0.982524271845	144.050485437
gene_id_35475	0.993902439024	0.673050615595	133.590971272
gene_id_72055	1.0	1.0	1.0
gene_id_13197	0.986206896552	1.0	401.310344828
gene_id_39801	0.976	1.0	238.424
gene_id_72054	0.993464052288	0.946391752577	49.8412371134
gene_id_48440	0.986301369863	0.747440273038	2.34470989761
gene_id_48443	1.0	1.0	17.65
gene_id_30110	0.985409652076	0.911975435005	71.042988741
gene_id_48990	1.0	1.0	436.85483871
gene_id_52882	0.993630573248	1.0	286.75477707
gene_id_72052	1.0	1.0	6.203125
gene_id_35410	0.934210526316	0.710280373832	0.710280373832
gene_id_79003	0.99706744868	1.0	96.2639296188
gene_id_78128	0.991329479769	0.99711815562	128.109510086
gene_id_75031	0.993788819876	1.0	467.273291925
gene_id_37485	0.991825613079	0.888619854722	233.542372881
gene_id_35419	0.98974668275	0.975294117647	58.7794117647
gene_id_37482	1.0	0.922352941176	36.44
gene_id_37481	0.994923857868	1.0	84.4873096447
gene_id_37480	0.972222222222	0.860068259386	7.97610921502
gene_id_86308	0.995833333333	0.89552238806	79.9123134328
gene_id_86309	0.991758241758	1.0	155.93956044
gene_id_26649	0.990846681922	1.0	466.544622426
gene_id_53688	0.982142857143	0.923076923077	5.13186813187
gene_id_28882	0.991525423729	1.0	95.2330508475
gene_id_53681	0.992805755396	1.0	132.287769784
gene_id_89171	0.981578947368	1.0	404.410526316
gene_id_86304	1.0	1.0	132.686813187
gene_id_86305	0.995633187773	0.970338983051	374.449152542
gene_id_31887	1.0	0.601769911504	7.69911504425
gene_id_28228	0.990551181102	1.0	230.080314961
gene_id_85877	1.0	1.0	19.1142857143
gene_id_78789	0.995708154506	1.0	246.935622318
gene_id_85659	0.979545454545	1.0	411.531818182
gene_id_85873	0.98493626883	0.989678899083	31.4300458716
gene_id_88552	0.961130742049	0.159706546275	75.9249435666
gene_id_88551	0.993869370432	1.0	805.526762556
gene_id_85302	0.918367346939	0.720588235294	0.720588235294
gene_id_30118	1.0	1.0	218.194174757
gene_id_85651	1.0	0.491262135922	69.5650485437
gene_id_33769	0.990056818182	0.963064295486	108.332421341
gene_id_85657	0.99484156227	0.975557153127	169.437814522
gene_id_88559	0.982321291314	1.0	433.807840123
gene_id_85654	0.99724137931	1.0	373.63862069
gene_id_29934	0.958217270195	0.55486862442	13.2302936631
gene_id_24222	0.993517017828	0.940548780488	88.9100609756
gene_id_24221	0.997630331754	0.854251012146	8.21457489879
gene_id_24220	1.0	0.866071428571	124.348214286
gene_id_24227	0.918918918919	0.325991189427	0.325991189427
gene_id_24737	1.0	1.0	111.283018868
gene_id_23504	0.984848484848	0.963503649635	129.755474453
gene_id_30219	0.9501953125	0.512	410.5625
gene_id_1520	0.986486486486	0.688372093023	9.96744186047
gene_id_38765	1.0	0.747093023256	110.691860465
gene_id_38762	0.997142857143	1.0	78.2971428571
gene_id_38761	0.995169082126	0.97641509434	8.29245283019
gene_id_38760	0.979020979021	1.0	14.3496503497
gene_id_77365	0.991428571429	0.938337801609	341.483914209
gene_id_85457	1.0	1.0	99.4543429844
gene_id_38769	1.0	1.0	193.763688761
gene_id_38768	1.0	1.0	100.377431907
gene_id_53355	0.988636363636	0.403669724771	2.38990825688
gene_id_25488	1.0	0.920454545455	7.41477272727
gene_id_12358	0.714285714286	0.264864864865	0.459459459459
gene_id_78780	0.980972515856	0.832746478873	45.1971830986
gene_id_12820	0.994621246078	1.0	560.388166741
gene_id_86638	0.987146529563	0.992346938776	282.045918367
gene_id_28088	0.993939393939	0.835443037975	78.3746835443
gene_id_18242	0.988847583643	0.947183098592	10.9084507042
gene_id_65169	1.0	1.0	513.119266055
gene_id_7251	0.973684210526	0.978540772532	18.313304721
gene_id_65168	1.0	1.0	446.51986755
gene_id_88761	0.985401459854	1.0	177.211678832
gene_id_68838	0.953987730061	1.0	320.63190184
gene_id_42974	0.992448759439	0.93731041456	638.877654196
gene_id_26665	1.0	0.934545454545	75.1890909091
gene_id_21717	0.9875	0.829015544041	18.8056994819
gene_id_80882	1.0	1.0	375.847826087
gene_id_62775	1.0	1.0	1.0
gene_id_80887	0.972972972973	0.160869565217	0.478260869565
gene_id_21711	0.99025974026	0.773869346734	20.5326633166
gene_id_41371	0.993288590604	1.0	8.96644295302
gene_id_77866	0.988081048868	1.0	377.015494636
gene_id_14174	0.985663082437	0.923841059603	38.7715231788
gene_id_31228	0.990340909091	1.0	380.784090909
gene_id_14176	1.0	1.0	125.653846154
gene_id_14177	0.994987468672	0.913043478261	168.265446224
gene_id_46898	0.989304812834	1.0	594.058823529
gene_id_31224	0.986988847584	0.889256198347	108.338842975
gene_id_31227	0.996273712737	0.98828255775	683.531637094
gene_id_31226	0.986422668241	1.0	434.780401417
gene_id_31223	0.988313856427	0.861250898634	280.539180446
gene_id_836	0.993243243243	1.0	90.8243243243
gene_id_65161	0.977077363897	0.90492653414	180.433016422
gene_id_61978	1.0	1.0	238.962264151
gene_id_91542	0.998	1.0	227.894
gene_id_73163	1.0	1.0	35.0975609756
gene_id_28003	1.0	1.0	5.0
gene_id_51105	0.982922201139	1.0	56.9886148008
gene_id_80085	1.0	1.0	134.323076923
gene_id_59500	1.0	1.0	4.0
gene_id_26306	0.973684210526	0.19587628866	0.19587628866
gene_id_80088	0.984894259819	1.0	363.163141994
gene_id_31166	0.988601036269	1.0	570.840414508
gene_id_91543	0.981617647059	1.0	153.632352941
gene_id_31164	1.0	0.985824742268	387.480670103
gene_id_31165	0.966285714286	0.878955298845	172.505273732
gene_id_63806	1.0	0.922857142857	374.1
gene_id_4116	0.983125	0.820933812211	231.972293484
gene_id_76132	0.97311827957	0.759183673469	36.4244897959
gene_id_45275	0.978181818182	1.0	284.109090909
gene_id_58475	0.965517241379	1.0	32.8965517241
gene_id_10077	0.993571428571	1.0	208.077857143
gene_id_10076	0.995723449751	1.0	307.776906629
gene_id_81688	0.538461538462	1.0	11.0
gene_id_45270	0.977715877437	1.0	253.718662953
gene_id_64611	0.986880466472	1.0	210.303206997
gene_id_81687	0.987288135593	1.0	494.224576271
gene_id_8940	0.985842026826	0.983870967742	314.637829912
gene_id_27400	1.0	0.268867924528	0.768867924528
gene_id_21869	0.9765625	0.891986062718	31.0662020906
gene_id_60828	0.983277591973	1.0	128.183946488
gene_id_21864	0.993657505285	0.918446601942	21.0077669903
gene_id_22369	1.0	1.0	27.6503496503
gene_id_70885	1.0	1.0	496.376033058
gene_id_19047	0.985611510791	1.0	769.071942446
gene_id_19594	0.991202346041	1.0	298.554985337
gene_id_69838	1.0	0.205035971223	0.539568345324
gene_id_66614	0.988235294118	0.988372093023	12.6046511628
gene_id_63323	1.0	1.0	156.956521739
gene_id_91417	0.980824544583	1.0	265.354745925
gene_id_91550	0.0	0.0384615384615	0.0384615384615
gene_id_20734	0.990697674419	0.936139332366	96.9869375907
gene_id_24875	0.987804878049	1.0	358.018292683
gene_id_23524	1.0	0.895104895105	3.04195804196
gene_id_30731	1.0	1.0	45.475
gene_id_87680	0.982378854626	1.0	192.572687225
gene_id_27166	0.965804837364	1.0	299.801501251
gene_id_47002	0.991304347826	1.0	63.9652173913
gene_id_24759	1.0	1.0	4.48
gene_id_63775	1.0	1.0	325.626794258
gene_id_8844	0.970457902511	1.0	428.026587888
gene_id_10210	0.946	1.0	156.602
gene_id_45013	1.0	1.0	15.3684210526
gene_id_40532	0.989436619718	1.0	124.996478873
gene_id_66300	0.986455981941	1.0	518.681715576
gene_id_8843	0.984615384615	1.0	201.876923077
gene_id_10219	0.97583081571	1.0	500.463746224
gene_id_55189	1.0	1.0	288.661538462
gene_id_11032	0.960406091371	0.928369462771	244.58529689
gene_id_11033	0.961052631579	0.963488843813	106.298174442
gene_id_44630	0.982984293194	1.0	205.692408377
gene_id_11037	0.978361669243	0.965671641791	349.400746269
gene_id_19628	0.981229773463	0.701953657428	46.4611540209
gene_id_19627	0.979718309859	0.994955156951	210.257286996
gene_id_11038	0.975708502024	0.944550669216	182.325047801
gene_id_19624	0.913580246914	0.0806237558062	25.6204379562
gene_id_86192	0.990384615385	1.0	84.5865384615
gene_id_70125	0.995391705069	0.919491525424	31.2881355932
gene_id_70129	1.0	1.0	40.625
gene_id_65336	1.0	1.0	6.44642857143
gene_id_43943	0.985	0.921658986175	25.6797235023
gene_id_33871	0.990825688073	0.808905380334	14.3432282004
gene_id_86194	0.98623853211	0.974955277281	284.601073345
gene_id_87923	1.0	1.0	10.0
gene_id_78710	0.873684210526	0.505319148936	0.914893617021
gene_id_20880	0.988095238095	0.983414634146	125.264390244
gene_id_3319	0.994736842105	0.689029918404	80.5222121487
gene_id_71839	0.996303142329	1.0	1078.45101664
gene_id_32351	0.984575835476	0.601236476043	5.88098918083
gene_id_3315	0.995343422584	0.780909090909	28.6145454545
gene_id_24209	0.969818913481	0.937735849057	19.6471698113
gene_id_78718	1.0	0.524390243902	3.50609756098
gene_id_71837	0.993700787402	1.0	502.954330709
gene_id_3311	0.996721311475	1.0	217.383606557
gene_id_11751	0.977722772277	1.0	180.735148515
gene_id_67424	1.0	1.0	21.3676470588
gene_id_39738	0.982206405694	1.0	229.864768683
gene_id_48605	0.978723404255	1.0	221.134042553
gene_id_29911	0.98322147651	0.643628509719	18.5194384449
gene_id_30093	0.976767676768	0.940617577197	445.672209026
gene_id_39610	0.9975	1.0	288.74125
gene_id_39347	0.846153846154	0.727272727273	76.5804195804
gene_id_29097	0.973875181422	1.0	188.381712627
gene_id_35127	0.974068071313	1.0	327.601296596
gene_id_61932	0.971659919028	1.0	109.734817814
gene_id_32149	0.991319444444	0.971332209106	20.5193929174
gene_id_32148	0.969465648855	0.498098859316	0.714828897338
gene_id_37319	0.981049562682	1.0	303.055393586
gene_id_87029	0.987841945289	1.0	38.3829787234
gene_id_37317	0.994434137291	1.0	76.3766233766
gene_id_33902	0.990403071017	1.0	184.902111324
gene_id_37315	1.0	0.932270916335	179.565737052
gene_id_32146	0.983870967742	0.7	6.60483870968
gene_id_37313	0.996996996997	0.927576601671	87.5515320334
gene_id_90028	1.0	1.0	24.9644670051
gene_id_87020	0.99793814433	0.88503649635	56.1806569343
gene_id_87021	0.99245852187	0.994002998501	269.62143928
gene_id_4118	0.968992248062	0.980988593156	63.5817490494
gene_id_62360	0.960227272727	0.274570982839	0.572542901716
gene_id_62753	1.0	1.0	103.694915254
gene_id_37938	1.0	1.0	48.4224343675
gene_id_36301	0.992857142857	0.98016336056	108.855309218
gene_id_821	1.0	0.31	2.215
gene_id_23285	0.994318181818	1.0	217.0625
gene_id_823	0.99369482976	0.969437652812	213.199266504
gene_id_23287	1.0	0.926923076923	89.0423076923
gene_id_16028	0.949579831933	1.0	258.907563025
gene_id_288	0.994011976048	0.932960893855	11.4413407821
gene_id_54950	1.0	1.0	92.2335025381
gene_id_23283	1.0	1.0	51.5
gene_id_16025	0.983108108108	1.0	326.024493243
gene_id_539	0.992277992278	0.824840764331	100.02866242
gene_id_286	0.989189189189	1.0	354.135135135
gene_id_38743	0.984597156398	0.945128779395	59.5520716685
gene_id_16023	0.994915254237	0.996621621622	143.309966216
gene_id_35647	0.969860064586	1.0	248.305705059
gene_id_35646	0.954545454545	1.0	226.95
gene_id_60445	0.995867768595	1.0	310.433884298
gene_id_86701	1.0	1.0	2.0
gene_id_35642	0.998080614203	1.0	109.391554702
gene_id_35641	0.987113402062	0.887871853547	156.533180778
gene_id_35640	0.991313789359	0.893307468477	106.088263822
gene_id_66870	1.0	1.0	20.7972972973
gene_id_66871	1.0	1.0	320.135869565
gene_id_66873	1.0	1.0	285.521444695
gene_id_26074	0.99603960396	0.980582524272	49.0388349515
gene_id_26075	0.973880597015	0.728260869565	1.78804347826
gene_id_46702	1.0	1.0	290.784023669
gene_id_1545	0.994845360825	1.0	403.036082474
gene_id_46707	0.982195845697	0.997041420118	111.177514793
gene_id_13289	0.968144044321	0.80044345898	106.819290466
gene_id_29368	0.996350364964	0.848297213622	33.9473684211
gene_id_51213	1.0	0.926751592357	23.6146496815
gene_id_51210	0.969581749049	1.0	74.6615969582
gene_id_51216	0.997264021888	1.0	551.611491108
gene_id_752	0.981366459627	1.0	223.49689441
gene_id_51218	0.987967914439	0.982917214192	155.031537451
gene_id_5415	0.987166831194	0.996556812592	215.537137236
gene_id_13822	0.985228951256	1.0	113.488921713
gene_id_17086	1.0	1.0	3.77272727273
gene_id_90127	0.979619565217	1.0	192.323369565
gene_id_17083	0.980205278592	1.0	461.573313783
gene_id_4233	1.0	0.384	3.192
gene_id_16749	0.972078181093	1.0	463.23853211
gene_id_4231	0.948148148148	0.870967741935	4.56129032258
gene_id_1316	0.995652173913	1.0	158.6
gene_id_6859	0.995378927911	1.0	296.756931608
gene_id_9338	0.96879875195	1.0	293.770670827
gene_id_40700	0.915343915344	0.549418604651	4.20930232558
gene_id_69699	0.997237569061	1.0	325.060773481
gene_id_6850	0.996320147194	0.90658882402	73.1359466222
gene_id_6853	1.0	1.0	68.2179104478
gene_id_69696	0.990410958904	0.994550408719	223.449591281
gene_id_24683	0.98760842627	0.979368932039	312.814320388
gene_id_92493	0.967429577465	1.0	303.097711268
gene_id_6856	0.997757847534	1.0	284.912556054
gene_id_35120	0.994500458295	0.983769161407	86.9098286745
gene_id_62778	1.0	1.0	269.830097087
gene_id_86041	0.995348837209	0.749128919861	15.0522648084
gene_id_34669	0.996240601504	1.0	158.285714286
gene_id_42739	0.994117647059	1.0	322.547058824
gene_id_34665	0.997549019608	0.90868596882	87.7639198218
gene_id_34663	0.994350282486	0.616724738676	2.11846689895
gene_id_61060	1.0	0.709302325581	18.5494186047
gene_id_13286	0.991304347826	1.0	119.056521739
gene_id_74244	1.0	1.0	286.578692494
gene_id_83541	0.981900452489	1.0	364.63800905
gene_id_74713	1.0	1.0	353.406896552
gene_id_93012	0.966731898239	0.998046875	306.03125
gene_id_65995	0.984894259819	0.885026737968	47.7219251337
gene_id_65993	1.0	1.0	203.363367799
gene_id_35121	1.0	0.764940239044	9.39043824701
gene_id_4012	0.997093023256	0.89817232376	17.501305483
gene_id_78925	0.988847583643	1.0	73.6579925651
gene_id_78924	0.99460916442	0.925187032419	42.6533665835
gene_id_78929	1.0	1.0	97.4223602484
gene_id_78928	0.996108949416	0.992277992278	199.341698842
gene_id_15435	1.0	0.887892376682	51.1412556054
gene_id_61306	0.98427672956	0.871232876712	216.460273973
gene_id_29144	0.99399759904	1.0	138.506602641
gene_id_69591	0.9836400818	0.978	51.892
gene_id_31946	0.985765124555	1.0	84.8861209964
gene_id_31947	1.0	1.0	13.6615384615
gene_id_89547	0.994186046512	0.962237762238	217.379020979
gene_id_79039	0.997311827957	0.963730569948	17.829015544
gene_id_89099	0.992199687988	1.0	387.814352574
gene_id_69521	0.984815618221	0.987152034261	276.51391863
gene_id_92720	0.987249544627	0.990974729242	66.3176895307
gene_id_31948	0.992307692308	1.0	443.603846154
gene_id_70084	1.0	0.941176470588	3.76470588235
gene_id_79032	0.991525423729	1.0	253.228813559
gene_id_10859	0.98426023085	0.911089866157	170.679732314
gene_id_79185	0.984825493171	1.0	76.7966616085
gene_id_85464	0.997663551402	0.940659340659	10.5032967033
gene_id_85465	0.991189427313	1.0	17.3744493392
gene_id_85466	1.0	1.0	12.6607142857
gene_id_10857	0.987315010571	1.0	192.291754757
gene_id_85461	1.0	0.68156424581	35.5810055866
gene_id_85463	0.996987951807	1.0	384.503012048
gene_id_65197	0.984042553191	1.0	597.164893617
gene_id_88577	0.986515259049	1.0	199.587650816
gene_id_68927	0.965957446809	1.0	388.940425532
gene_id_22959	0.965517241379	0.707317073171	0.707317073171
gene_id_24502	0.958630527817	0.935914552737	223.272363151
gene_id_29544	0.99305019305	1.0	464.623938224
gene_id_22955	0.995	0.906344410876	11.2854984894
gene_id_52746	0.993620414673	0.926144756278	182.022156573
gene_id_52741	0.948717948718	0.0674157303371	0.0674157303371
gene_id_29540	0.991803278689	1.0	322.614754098
gene_id_27703	0.83950617284	0.376744186047	15.8093023256
gene_id_24505	0.977777777778	0.0963597430407	0.184154175589
gene_id_546	1.0	1.0	1.4025974026
gene_id_27851	0.989847715736	0.82254697286	25.5198329854
gene_id_86518	0.991631799163	0.83275261324	94.8466898955
gene_id_28148	0.984771573604	1.0	322.233502538
gene_id_27852	0.992537313433	1.0	367.0
gene_id_56627	1.0	1.0	52.0
gene_id_86517	1.0	0.790163934426	78.5606557377
gene_id_28413	0.985074626866	1.0	406.123473541
gene_id_89895	1.0	0.670212765957	17.7765957447
gene_id_82815	1.0	1.0	1.65517241379
gene_id_86841	0.992727272727	0.989208633094	69.7625899281
gene_id_89896	1.0	1.0	175.474626866
gene_id_64119	1.0	1.0	421.475806452
gene_id_34278	0.975806451613	1.0	322.5
gene_id_233	0.983418367347	0.956097560976	63.4591463415
gene_id_33951	0.984509466437	1.0	423.752151463
gene_id_542	0.942307692308	0.168557536467	10.9286871961
gene_id_61472	0.983277591973	1.0	185.488294314
gene_id_64115	1.0	1.0	3.0
gene_id_25634	1.0	0.487272727273	3.61090909091
gene_id_30222	0.969230769231	0.999095840868	209.659132007
gene_id_57685	0.996363636364	0.701530612245	4.64540816327
gene_id_13509	0.981395348837	0.977272727273	41.9863636364
gene_id_35066	0.985207100592	0.768181818182	117.35
gene_id_13504	1.0	0.677419354839	14.6451612903
gene_id_85790	0.998659517426	1.0	58.2466487936
gene_id_85791	0.995260663507	1.0	174.658767773
gene_id_85797	0.995316159251	0.902748414376	127.391120507
gene_id_85794	1.0	1.0	215.0
gene_id_13503	1.0	1.0	34.1129032258
gene_id_20437	0.957547169811	0.858299595142	273.809716599
gene_id_19835	0.991938734381	0.825623960067	222.383361065
gene_id_63189	1.0	0.970772442589	329.501043841
gene_id_60260	0.95	0.27149321267	0.27149321267
gene_id_11532	1.0	1.0	166.621513944
gene_id_22842	0.987878787879	0.93572778828	112.805293006
gene_id_15900	0.987138263666	0.894964028777	47.5568345324
gene_id_48279	0.989690721649	1.0	438.113402062
gene_id_13760	0.965517241379	1.0	218.797413793
gene_id_48277	0.936170212766	1.0	132.574468085
gene_id_13762	0.981651376147	0.984939759036	69.3765060241
gene_id_13765	0.958158995816	0.919230769231	10.9269230769
gene_id_13767	1.0	0.7	29.6363636364
gene_id_3703	0.994626865672	0.978387850467	227.196845794
gene_id_78546	1.0	0.626582278481	4.90506329114
gene_id_78545	1.0	0.569659442724	69.0464396285
gene_id_78543	0.992574257426	1.0	191.25
gene_id_78542	1.0	1.0	54.5217391304
gene_id_34894	0.977011494253	0.973550356053	128.549338759
gene_id_45791	1.0	0.177664974619	0.213197969543
gene_id_13954	0.991003460208	1.0	115.465051903
gene_id_72976	1.0	0.95	2.0375
gene_id_78548	1.0	1.0	4.0
gene_id_54019	0.983050847458	1.0	166.254237288
gene_id_8458	0.981659388646	1.0	601.080349345
gene_id_4103	0.975741239892	0.755600814664	28.8900203666
gene_id_8452	1.0	1.0	266.661016949
gene_id_8451	0.994167550371	0.969167523124	176.138746146
gene_id_4102	0.987119437939	1.0	271.93793911
gene_id_8456	0.994475138122	0.975741239892	251.800539084
gene_id_88051	0.959183673469	1.0	302.408163265
gene_id_23775	0.99481865285	0.979695431472	34.326142132
gene_id_90739	1.0	1.0	56.6530612245
gene_id_23770	0.992857142857	1.0	142.291071429
gene_id_23771	1.0	0.797153024911	167.697508897
gene_id_87067	0.99452887538	0.995762711864	237.168886199
gene_id_37671	1.0	1.0	34.0754716981
gene_id_38958	0.983606557377	1.0	228.350409836
gene_id_21384	0.983333333333	0.967741935484	0.967741935484
gene_id_80768	1.0	0.476987447699	11.5020920502
gene_id_56198	1.0	1.0	53.0
gene_id_46287	0.988721804511	1.0	108.714285714
gene_id_38405	1.0	1.0	5.28813559322
gene_id_50669	0.996353691887	0.95807860262	28.7589519651
gene_id_38400	1.0	0.728155339806	18.0048543689
gene_id_38401	0.983899821109	0.671068427371	14.7827130852
gene_id_32336	0.994680851064	1.0	341.675531915
gene_id_32441	0.99720826354	0.855709507883	70.7897754419
gene_id_87231	0.959107806691	1.0	427.126394052
gene_id_32333	1.0	1.0	33.8548387097
gene_id_32330	0.983566146261	1.0	223.510271159
gene_id_10686	0.987473903967	1.0	650.88308977
gene_id_10684	0.995993589744	0.991262907069	129.333598094
gene_id_37677	0.996450754215	1.0	230.863354037
gene_id_10683	0.975	1.0	116.1125
gene_id_10680	0.980392156863	0.389312977099	1.03816793893
gene_id_32339	0.993548387097	0.881516587678	187.397156398
gene_id_20322	0.974236290026	1.0	294.097534045
gene_id_26810	0.995652173913	1.0	197.226086957
gene_id_18506	0.955319148936	1.0	831.193617021
gene_id_18501	1.0	0.982142857143	2.83928571429
gene_id_77881	0.991533396049	0.86493083808	166.965825875
gene_id_36537	0.986754966887	1.0	421.900662252
gene_id_18053	0.953488372093	0.834951456311	2.98058252427
gene_id_16907	0.964854111406	1.0	489.565649867
gene_id_11626	0.985175202156	1.0	242.989892183
gene_id_11625	0.985188509874	1.0	230.831238779
gene_id_7060	0.9901071723	0.952119309262	178.905808477
gene_id_11623	0.96	0.678066037736	2.06721698113
gene_id_16902	0.989499192246	1.0	501.204361874
gene_id_11620	0.986956521739	0.745542949757	105.677471637
gene_id_11629	0.991085899514	0.973186119874	23.4416403785
gene_id_11628	0.982431149098	0.959890610757	230.58887876
gene_id_19452	0.995256916996	0.700831024931	64.0182825485
gene_id_5764	1.0	1.0	1.45714285714
gene_id_14233	0.993055555556	0.997229916898	67.5415512465
gene_id_19459	0.969696969697	0.158908507223	3.68057784912
gene_id_14230	0.992565055762	0.73698630137	2.75890410959
gene_id_14236	1.0	1.0	12.06
gene_id_9853	0.981878088962	1.0	185.656507414
gene_id_3764	0.994444444444	0.913705583756	43.1675126904
gene_id_3817	0.95652173913	0.934010152284	260.757614213
gene_id_3814	0.958438287154	0.793206793207	42.4485514486
gene_id_71446	0.993742177722	0.738447319778	52.5351201479
gene_id_3760	0.986776859504	0.878084179971	126.02467344
gene_id_3761	0.991565135895	1.0	224.104967198
gene_id_3762	0.992816091954	0.997134670487	430.236389685
gene_id_71992	0.988095238095	0.913043478261	245.744565217
gene_id_71991	1.0	1.0	108.625
gene_id_3768	1.0	0.207641196013	12.9933554817
gene_id_3769	0.991935483871	0.948979591837	37.9795918367
gene_id_79636	1.0	1.0	467.296089385
gene_id_23366	0.986072423398	0.815909090909	173.275
gene_id_51045	0.992366412214	1.0	253.267175573
gene_id_23364	0.977528089888	1.0	127.393258427
gene_id_23363	0.981164383562	1.0	92.4606164384
gene_id_51041	0.994186046512	1.0	94.7877906977
gene_id_51040	1.0	1.0	110.775974026
gene_id_28125	0.993077988002	0.999538745387	182.868081181
gene_id_51049	1.0	1.0	53.3185840708
gene_id_11487	0.990118577075	0.996062992126	219.323818898
gene_id_11485	0.977605863192	1.0	335.138843648
gene_id_11488	1.0	1.0	126.525862069
gene_id_85722	0.995073891626	1.0	131.640394089
gene_id_91067	1.0	1.0	370.352941176
gene_id_91069	0.983153638814	1.0	297.528301887
gene_id_66268	0.988857938719	1.0	133.370473538
gene_id_22075	0.988593155894	0.965137614679	53.047706422
gene_id_69067	0.980601357905	0.927158273381	116.048561151
gene_id_69064	0.994108194965	0.93630892678	295.76328987
gene_id_69065	0.991701244813	1.0	674.091286307
gene_id_3104	0.933333333333	0.9375	0.9375
gene_id_3105	0.994219653179	1.0	110.25433526
gene_id_63455	0.98128342246	1.0	183.542780749
gene_id_71669	1.0	1.0	140.819494585
gene_id_27597	0.996289424861	1.0	588.018552876
gene_id_92268	0.979847116053	0.969676549865	197.278301887
gene_id_34471	0.990521327014	0.995283018868	13.6839622642
gene_id_34470	1.0	0.919402985075	54.9791044776
gene_id_33317	0.988636363636	1.0	573.659090909
gene_id_21638	0.957142857143	1.0	11.9571428571
gene_id_21636	0.958333333333	0.950495049505	51.2079207921
gene_id_27281	0.987341772152	0.918604651163	21.8837209302
gene_id_63693	1.0	1.0	215.601769912
gene_id_91602	0.992916174734	1.0	316.218417946
gene_id_91605	0.989024905023	1.0	247.173068805
gene_id_91604	0.98602484472	1.0	646.925465839
gene_id_20948	0.982922201139	0.985046728972	123.082242991
gene_id_78515	1.0	0.519736842105	4.26973684211
gene_id_66409	0.991655076495	0.761652542373	93.6843220339
gene_id_91608	0.991780821918	1.0	310.660273973
gene_id_43558	1.0	1.0	27.0
gene_id_78836	1.0	1.0	256.589285714
gene_id_69202	0.981395348837	0.711920529801	10.1589403974
gene_id_34788	0.986510791367	0.8896	110.6672
gene_id_23949	0.94776119403	1.0	280.555970149
gene_id_69201	1.0	0.753117206983	124.416458853
gene_id_69206	1.0	0.478468899522	7.64114832536
gene_id_62567	0.886075949367	0.0412317327766	0.0412317327766
gene_id_92004	0.965459140691	1.0	240.933445661
gene_id_33178	0.971153846154	1.0	339.408653846
gene_id_23943	0.992826398852	0.998567335244	85.5028653295
gene_id_23942	0.988410596026	0.904191616766	58.7739520958
gene_id_92008	0.980084490042	0.943084803643	202.375071144
gene_id_62569	0.959905660377	0.454935622318	0.99356223176
gene_id_23946	0.983050847458	1.0	15.5084745763
gene_id_23945	0.98231827112	1.0	164.750491159
gene_id_23944	0.984615384615	0.949438202247	107.486516854
gene_id_16270	0.996655518395	0.793103448276	34.2625994695
gene_id_16274	0.969964664311	1.0	362.019434629
gene_id_9464	0.982728842832	0.996557659208	285.122203098
gene_id_65696	0.996402877698	1.0	97.881294964
gene_id_22016	1.0	1.0	17.5161290323
gene_id_52241	1.0	1.0	10.0
gene_id_47640	0.966480446927	0.625874125874	24.1101398601
gene_id_91704	1.0	0.879120879121	42.5494505495
gene_id_52532	1.0	1.0	446.779816514
gene_id_83333	0.98502994012	0.995529061103	309.0
gene_id_83331	0.981481481481	0.267768595041	1.16859504132
gene_id_29048	0.994490358127	0.918987341772	6.20759493671
gene_id_22018	1.0	1.0	56.5038167939
gene_id_8216	0.991349480969	1.0	135.790657439
gene_id_8213	0.987179487179	0.443181818182	0.846590909091
gene_id_37386	0.987179487179	0.994897959184	115.918367347
gene_id_5625	0.990990990991	0.856041131105	184.228791774
gene_id_22479	0.990163934426	1.0	177.947540984
gene_id_24047	0.985915492958	0.950892857143	25.0982142857
gene_id_35782	0.996254681648	0.93848857645	6.19507908612
gene_id_92925	0.975047984645	1.0	477.583493282
gene_id_51168	0.993788819876	0.738532110092	3.94495412844
gene_id_69881	1.0	1.0	538.654155496
gene_id_35785	1.0	1.0	3.25
gene_id_75631	1.0	1.0	33.4413407821
gene_id_37974	1.0	1.0	113.382352941
gene_id_75634	1.0	1.0	24.5714285714
gene_id_51169	1.0	0.710526315789	52.4013157895
gene_id_65039	1.0	1.0	5.0
gene_id_68558	0.972395369546	0.980786026201	275.254148472
gene_id_65034	0.992063492063	0.668435013263	14.1220159151
gene_id_65037	1.0	1.0	21.0
gene_id_65036	1.0	0.986046511628	90.9720930233
gene_id_68551	0.998141263941	1.0	277.469330855
gene_id_65033	0.993421052632	0.85393258427	12.3651685393
gene_id_48463	0.978007761966	0.95905707196	52.182382134
gene_id_35439	0.962311557789	1.0	375.195979899
gene_id_21760	0.99577167019	1.0	107.490486258
gene_id_48464	0.994350282486	0.994382022472	202.0
gene_id_35430	1.0	0.983516483516	26.1428571429
gene_id_30152	0.989847715736	1.0	253.538071066
gene_id_35434	0.997695852535	1.0	233.811059908
gene_id_66577	0.979264844486	1.0	328.709707823
gene_id_30156	0.96837944664	0.994106090373	113.497053045
gene_id_35437	0.988304093567	0.855	33.235
gene_id_37467	0.987261146497	0.98125	49.190625
gene_id_37466	0.994708994709	0.989528795812	18.109947644
gene_id_32941	0.992586490939	0.988599348534	170.241856678
gene_id_37462	0.998015873016	0.984375	138.19140625
gene_id_31531	1.0	0.934426229508	8.68852459016
gene_id_32949	0.982372558361	0.911419887104	156.045592705
gene_id_89188	0.996539792388	1.0	321.006228374
gene_id_86674	0.987717502559	0.978957915832	297.547094188
gene_id_86676	0.991957104558	0.666071428571	11.4607142857
gene_id_89157	0.985714285714	0.170731707317	0.170731707317
gene_id_12591	1.0	1.0	718.381294964
gene_id_49596	0.994505494505	0.981132075472	443.458221024
gene_id_66572	0.989501312336	0.957286432161	9.18090452261
gene_id_12595	0.986949429038	0.983948635634	152.043338684
gene_id_12596	0.9921875	1.0	94.859375
gene_id_12597	0.991620111732	0.711729622266	37.1431411531
gene_id_85631	0.996710526316	0.793733681462	124.039164491
gene_id_58122	0.93625498008	1.0	186.075697211
gene_id_22134	0.989881956155	1.0	175.558178752
gene_id_85632	1.0	1.0	2.0
gene_id_62985	1.0	0.992561105207	329.018065887
gene_id_62986	1.0	1.0	240.03125
gene_id_85636	0.986725663717	0.955602536998	377.325581395
gene_id_58439	1.0	0.693548387097	1.16129032258
gene_id_62989	1.0	1.0	406.588235294
gene_id_23563	1.0	1.0	1.43902439024
gene_id_88208	0.981132075472	1.0	204.41509434
gene_id_24713	0.992628992629	0.99511002445	180.630806846
gene_id_24712	0.991116751269	1.0	370.110406091
gene_id_24247	0.995586937335	0.956925675676	93.125
gene_id_23566	0.979927007299	0.948096885813	87.839100346
gene_id_4578	0.985123966942	1.0	304.408264463
gene_id_1059	0.994382022472	1.0	235.396067416
gene_id_1509	0.994736842105	0.975192472198	65.2335329341
gene_id_1054	0.938271604938	0.460227272727	2.33522727273
gene_id_4575	1.0	1.0	64.9672131148
gene_id_1056	0.995475113122	0.928571428571	101.380252101
gene_id_1502	0.994791666667	0.845814977974	23.6696035242
gene_id_4573	0.972602739726	1.0	112.616438356
gene_id_46074	0.988439306358	0.865	49.9
gene_id_67490	0.830188679245	0.890756302521	50.8739495798
gene_id_53375	0.954751131222	1.0	509.787330317
gene_id_31325	0.999011532125	1.0	538.546952224
gene_id_60400	0.95	0.669456066946	23.2343096234
gene_id_12375	0.983728813559	0.869180907484	290.786682381
gene_id_79199	0.995475113122	0.960869565217	50.1391304348
gene_id_72363	0.992712550607	1.0	254.625910931
gene_id_79193	0.991836734694	1.0	31.0408163265
gene_id_67495	1.0	1.0	20.3913043478
gene_id_12378	0.984411535464	0.922358015816	330.260244428
gene_id_35766	1.0	0.92152917505	116.571428571
gene_id_67494	1.0	1.0	386.829912023
gene_id_69078	1.0	1.0	89.0
gene_id_7275	0.982456140351	0.397212543554	0.404181184669
gene_id_7270	0.984705882353	0.998824911868	265.364277321
gene_id_9627	1.0	0.225352112676	1.05432595573
gene_id_77841	0.952941176471	0.867346938776	9.58163265306
gene_id_9623	0.990521327014	0.864754098361	60.8409836066
gene_id_59922	0.975388601036	0.688670829616	21.5530776093
gene_id_66970	1.0	0.975663716814	155.232300885
gene_id_35356	0.988873435327	1.0	116.318497914
gene_id_60406	0.995762711864	1.0	65.4703389831
gene_id_79992	0.960893854749	1.0	117.43575419
gene_id_79991	0.833333333333	0.225	0.225
gene_id_12871	1.0	1.0	5.54545454545
gene_id_75775	0.992826398852	0.772727272727	62.1152993348
gene_id_3792	1.0	1.0	6.0
gene_id_76465	1.0	1.0	24.0
gene_id_76468	1.0	0.402739726027	28.7178082192
gene_id_67816	1.0	1.0	195.171428571
gene_id_51160	1.0	1.0	386.388135593
gene_id_16164	0.966537966538	0.780904522613	95.9728643216
gene_id_75770	1.0	0.357859531773	1.79264214047
gene_id_12283	0.987215909091	1.0	59.7684659091
gene_id_16166	0.963887065003	0.976908274535	144.457985888
gene_id_88321	1.0	1.0	116.607954545
gene_id_45252	0.966972477064	0.787572254335	16.6878612717
gene_id_39126	1.0	1.0	223.787234043
gene_id_63124	0.953846153846	1.0	428.742307692
gene_id_10055	0.996003996004	1.0	705.162837163
gene_id_10059	0.980430528376	0.927404718693	113.248638838
gene_id_21846	0.992366412214	0.952727272727	73.5527272727
gene_id_21800	0.986301369863	1.0	245.410958904
gene_id_80200	1.0	0.783582089552	14.5895522388
gene_id_86712	1.0	0.137275607181	9.18901795143
gene_id_19024	0.984251968504	1.0	88.1929133858
gene_id_19026	0.986054619407	1.0	395.975595584
gene_id_41932	0.986206896552	1.0	415.175862069
gene_id_86991	0.9875	1.0	133.4
gene_id_91478	0.991129032258	0.911094783248	149.108008817
gene_id_22385	0.991150442478	0.824817518248	32.2481751825
gene_id_22382	0.973837209302	1.0	222.023255814
gene_id_26367	0.985781990521	0.592696629213	25.0561797753
gene_id_50942	0.996153846154	0.852459016393	24.0590163934
gene_id_53567	0.98031496063	1.0	224.464566929
gene_id_66676	0.91320754717	0.655940594059	1.65594059406
gene_id_86993	1.0	1.0	53.8597560976
gene_id_55188	0.980487804878	0.931818181818	69.6636363636
gene_id_29359	0.976331360947	1.0	398.724852071
gene_id_20713	1.0	0.619469026549	1.69026548673
gene_id_78480	1.0	0.634146341463	3.94076655052
gene_id_86224	0.971774193548	1.0	435.47983871
gene_id_78486	1.0	0.261744966443	0.637583892617
gene_id_78487	0.9921875	0.989180834621	213.205564142
gene_id_35260	0.993852459016	1.0	210.471311475
gene_id_78488	1.0	1.0	118.886877828
gene_id_10234	0.990221642764	0.926888217523	74.7770392749
gene_id_10233	0.997668997669	0.997674418605	89.9802325581
gene_id_56040	0.985454545455	0.91059602649	110.218543046
gene_id_8865	0.98167539267	1.0	487.833769634
gene_id_52156	0.994962216625	0.866812227074	92.9082969432
gene_id_66781	0.99150382328	0.989075630252	194.928571429
gene_id_45351	0.993993993994	0.789099526066	139.291469194
gene_id_70102	0.977973568282	1.0	123.220264317
gene_id_70453	0.971698113208	0.848	36.528
gene_id_70452	1.0	1.0	194.60311284
gene_id_78738	1.0	0.676966292135	29.7780898876
gene_id_32789	0.990171990172	0.950934579439	160.292056075
gene_id_43960	0.993690851735	1.0	578.681388013
gene_id_78731	1.0	1.0	14.0
gene_id_32784	0.968253968254	0.732558139535	42.6810631229
gene_id_78734	0.994475138122	0.932989690722	100.340206186
gene_id_78736	1.0	0.908745247148	49.3802281369
gene_id_78737	0.964125560538	0.56887755102	2.33928571429
gene_id_29682	0.909090909091	0.0906785034876	0.691819911224
gene_id_3379	0.995087719298	0.862590799031	63.0405569007
gene_id_35262	0.996113989637	0.954264524104	68.4313967862
gene_id_45770	0.979310344828	1.0	339.655172414
gene_id_3373	0.97899543379	0.797523670794	33.249817917
gene_id_71853	0.992786293959	1.0	508.406672678
gene_id_71850	0.988403819918	1.0	228.750341064
gene_id_3377	0.96261682243	1.0	8.03738317757
gene_id_51358	0.985413290113	1.0	271.191247974
gene_id_30639	0.992657856094	0.99853372434	251.254398827
gene_id_30638	0.988372093023	1.0	150.906976744
gene_id_67674	1.0	1.0	43.5235602094
gene_id_30631	0.993548387097	1.0	194.208064516
gene_id_90070	0.996478873239	1.0	290.415492958
gene_id_67857	0.998305084746	1.0	630.089830508
gene_id_67856	0.978361669243	1.0	204.483771252
gene_id_69914	0.986754966887	1.0	83.815397351
gene_id_66098	1.0	1.0	386.891566265
gene_id_86677	1.0	0.923076923077	25.6153846154
gene_id_91296	0.991349480969	0.964941569282	127.440734558
gene_id_91297	0.993808049536	1.0	105.490712074
gene_id_63575	0.997663551402	1.0	679.71728972
gene_id_91293	0.992180312787	0.94275802255	167.702081526
gene_id_63570	1.0	1.0	70.2371134021
gene_id_63571	1.0	1.0	533.162130178
gene_id_87007	0.996835443038	1.0	302.898734177
gene_id_87000	0.996363636364	1.0	124.192727273
gene_id_87001	0.979166666667	0.933852140078	10.4747081712
gene_id_87003	0.989143546441	0.995198079232	323.25090036
gene_id_32163	1.0	0.355633802817	2.68309859155
gene_id_32162	0.981308411215	0.916095890411	67.477739726
gene_id_32160	0.990551181102	1.0	357.925984252
gene_id_32166	0.986733001658	0.945141065831	88.8855799373
gene_id_32165	0.984210526316	0.947630922693	285.718204489
gene_id_15462	0.993852459016	1.0	410.694672131
gene_id_62777	1.0	0.976744186047	200.360465116
gene_id_62776	1.0	1.0	210.590769231
gene_id_53668	0.994413407821	0.650909090909	1.88363636364
gene_id_92926	0.986710963455	1.0	233.013289037
gene_id_92921	0.991912908243	0.99259030565	339.564989194
gene_id_92922	0.984087102178	0.981907894737	125.077302632
gene_id_17346	0.971223021583	0.980253878702	186.842736248
gene_id_88859	0.983341045812	0.882040816327	260.800816327
gene_id_514	0.992443324937	0.996235884567	195.91468005
gene_id_51180	0.985603543743	0.975161987041	163.123110151
gene_id_33783	1.0	0.697860962567	18.5695187166
gene_id_51187	1.0	1.0	35.7548387097
gene_id_51184	0.992021276596	0.682395644283	2.54809437387
gene_id_33788	0.971698113208	0.907922912206	99.6102783726
gene_id_16043	0.992268041237	1.0	644.50128866
gene_id_51188	0.989218328841	0.984084880637	356.527851459
gene_id_51189	0.987288135593	1.0	47.5
gene_id_16046	0.992743764172	0.985695127403	583.539561913
gene_id_17315	0.985714285714	1.0	547.945454545
gene_id_17314	0.966507177033	0.831013916501	231.262425447
gene_id_66895	1.0	1.0	526.097560976
gene_id_13894	0.969359331476	0.525622254758	6.92386530015
gene_id_26315	0.980186480186	0.954393770857	123.015572859
gene_id_67723	1.0	1.0	491.312849162
gene_id_17318	0.98955613577	0.987113402062	107.176546392
gene_id_63234	1.0	0.996268656716	292.494402985
gene_id_26018	0.991755005889	0.941241685144	23.4268292683
gene_id_3599	0.951219512195	1.0	79.8048780488
gene_id_30313	0.996661101836	1.0	951.824707846
gene_id_26012	0.98730964467	0.975247524752	36.7004950495
gene_id_7015	0.975878704342	1.0	382.756719504
gene_id_3592	0.989561586639	1.0	269.908141962
gene_id_3591	0.983031674208	0.996617812852	68.5355129651
gene_id_26015	1.0	0.95719844358	23.5564202335
gene_id_51239	0.998691099476	1.0	160.396596859
gene_id_79469	0.938775510204	1.0	379.885714286
gene_id_79468	1.0	1.0	52.3183673469
gene_id_51230	1.0	1.0	259.431411531
gene_id_770	0.994535519126	0.851162790698	8.22325581395
gene_id_773	1.0	0.692953020134	3.39429530201
gene_id_772	0.996815286624	0.788944723618	38.3542713568
gene_id_776	0.99237804878	0.973293768546	93.2210682493
gene_id_2422	0.989873417722	1.0	290.043037975
gene_id_40001	1.0	1.0	432.752411576
gene_id_814	0.966666666667	0.258620689655	0.508620689655
gene_id_2428	0.982698961938	1.0	316.541522491
gene_id_5438	0.986175115207	1.0	287.529032258
gene_id_4810	0.998069498069	0.819620253165	101.794303797
gene_id_4211	0.996363636364	1.0	423.512727273
gene_id_11942	0.986767485822	1.0	310.666351607
gene_id_4745	0.994059405941	0.95825426945	9.44971537002
gene_id_4212	1.0	1.0	136.300492611
gene_id_1990	0.986486486486	1.0	9.7972972973
gene_id_1337	0.982035928144	0.776744186047	14.2465116279
gene_id_1992	1.0	0.808219178082	75.9109589041
gene_id_1339	1.0	1.0	76.0
gene_id_1338	0.98	0.989010989011	123.386813187
gene_id_35448	0.982456140351	0.957983193277	12.2773109244
gene_id_4748	0.990548204159	0.969752520623	140.90284143
gene_id_12169	0.974534769833	1.0	66.3589618022
gene_id_12168	0.991208791209	1.0	58.0461538462
gene_id_50915	1.0	0.835640138408	113.394463668
gene_id_69598	0.982352941176	0.890052356021	14.9109947644
gene_id_53587	0.985148514851	0.878260869565	65.5260869565
gene_id_12160	0.994475138122	0.920338983051	117.454237288
gene_id_12163	0.996108949416	1.0	29.9221789883
gene_id_20836	0.95	1.0	559.709090909
gene_id_12164	0.980325064157	1.0	247.028229256
gene_id_12167	0.96269982238	1.0	60.8809946714
gene_id_12166	0.985915492958	1.0	120.746478873
gene_id_34645	1.0	0.665789473684	12.7894736842
gene_id_34640	0.989436619718	1.0	486.246478873
gene_id_34641	0.981049562682	0.992764109986	271.850940666
gene_id_1250	1.0	0.593625498008	8.3187250996
gene_id_5891	0.970588235294	1.0	127.617647059
gene_id_65206	0.981233243968	0.997326203209	127.181818182
gene_id_68631	1.0	1.0	265.790322581
gene_id_74220	0.944444444444	0.980198019802	287.215346535
gene_id_65205	0.9963099631	0.996323529412	325.648897059
gene_id_37851	1.0	1.0	9.75
gene_id_74228	1.0	1.0	84.3381742739
gene_id_29383	0.992700729927	1.0	483.481751825
gene_id_83834	0.973684210526	1.0	297.304511278
gene_id_65208	1.0	0.978260869565	93.0597826087
gene_id_27492	0.989323843416	0.647465437788	19.7211981567
gene_id_89529	0.995975855131	1.0	111.338028169
gene_id_25583	0.991189427313	0.825454545455	66.2327272727
gene_id_14325	1.0	1.0	1.93220338983
gene_id_28383	1.0	1.0	18.0
gene_id_89525	0.991685144124	0.99944598338	315.718559557
gene_id_37855	1.0	1.0	59.3366336634
gene_id_20155	0.988636363636	1.0	469.886363636
gene_id_69540	0.990099009901	1.0	543.283168317
gene_id_25436	0.978512396694	1.0	231.446280992
gene_id_20150	0.992231638418	0.710130391174	85.5857572718
gene_id_31924	0.984273820537	0.827084927314	73.4521805662
gene_id_92746	0.987482614743	1.0	227.724617524
gene_id_69549	1.0	0.994134897361	121.568914956
gene_id_49472	0.968299711816	1.0	235.792507205
gene_id_8713	0.997894736842	0.955734406439	175.036217304
gene_id_20159	0.986432561852	1.0	111.206703911
gene_id_79054	1.0	1.0	304.660167131
gene_id_11051	0.972310126582	0.976061776062	130.512741313
gene_id_10831	0.987035436474	0.684210526316	7.20579538734
gene_id_10830	0.931818181818	0.478260869565	66.4096467391
gene_id_58609	0.978609625668	1.0	566.885026738
gene_id_21542	0.993174061433	0.989864864865	73.9527027027
gene_id_58600	0.978436657682	1.0	172.404312668
gene_id_68491	0.995260663507	0.306240928882	11.1291727141
gene_id_52985	0.987331749802	0.99136577708	122.448194662
gene_id_27728	0.990858725762	0.894228387416	182.147882091
gene_id_24524	1.0	0.997679814385	87.180974478
gene_id_32929	0.988472622478	1.0	157.285302594
gene_id_48878	1.0	0.373913043478	0.7
gene_id_29564	0.998242530756	1.0	682.847100176
gene_id_56606	0.978647686833	1.0	416.427046263
gene_id_86538	1.0	0.959821428571	20.9642857143
gene_id_27876	0.996868475992	0.817406143345	104.31996587
gene_id_86531	0.950069348128	0.595375722543	88.691164327
gene_id_27878	0.992990654206	0.952169076752	168.67185762
gene_id_86537	0.986486486486	0.540145985401	3.70802919708
gene_id_86536	0.97722095672	0.833017077799	15.6110056926
gene_id_12783	0.995253164557	1.0	196.768987342
gene_id_46507	0.970744680851	0.937655860349	82.3840399002
gene_id_25651	0.978260869565	0.163701067616	0.163701067616
gene_id_34256	1.0	1.0	156.564748201
gene_id_25652	1.0	1.0	15.0268456376
gene_id_25655	0.936507936508	0.883177570093	124.462616822
gene_id_25657	0.975409836066	1.0	15.0573770492
gene_id_64130	1.0	1.0	464.096
gene_id_25659	0.983833718245	0.871227364185	74.5814889336
gene_id_24288	0.992492492492	0.988130563798	283.724035608
gene_id_21091	0.985429447853	1.0	389.325920245
gene_id_8004	1.0	0.392857142857	1.97727272727
gene_id_13562	1.0	1.0	3.90322580645
gene_id_13563	0.994680851064	0.94472361809	60.7085427136
gene_id_19814	0.952261306533	0.943127962085	156.751184834
gene_id_22204	0.996563573883	0.973244147157	90.8294314381
gene_id_1199	1.0	1.0	36.2385786802
gene_id_78908	0.988593155894	1.0	109.646387833
gene_id_78906	0.994547437296	0.907920792079	80.8495049505
gene_id_78905	0.986994219653	1.0	38.5650289017
gene_id_78904	1.0	0.957142857143	118.034285714
gene_id_75171	0.994366197183	0.847255369928	13.3293556086
gene_id_1190	0.985714285714	0.871369294606	107.097510373
gene_id_75173	1.0	1.0	355.627218935
gene_id_78900	1.0	1.0	92.90625
gene_id_24313	0.958904109589	1.0	77.6164383562
gene_id_63531	1.0	1.0	192.319809069
gene_id_72198	0.928571428571	1.0	3.0
gene_id_72199	0.960784313725	0.93929058663	217.417462483
gene_id_72196	0.968309859155	1.0	224.295774648
gene_id_72197	0.927419354839	1.0	52.8951612903
gene_id_72195	0.980582524272	0.495192307692	4.01201923077
gene_id_72193	0.994269340974	0.924503311258	224.78807947
gene_id_72190	1.0	1.0	153.540540541
gene_id_23334	0.995169082126	0.951411687459	255.09980302
gene_id_75083	1.0	1.0	7.0
gene_id_51015	0.92	0.632911392405	0.632911392405
gene_id_39686	0.979079497908	1.0	39.1087866109
gene_id_51016	0.986348122867	1.0	268.723549488
gene_id_76675	0.997872340426	1.0	173.253191489
gene_id_24387	0.944444444444	0.0905280804694	14.7376362112
gene_id_13782	0.882352941176	0.19921875	11.8359375
gene_id_13780	0.951265822785	0.918070889018	504.364904126
gene_id_13781	0.972197309417	1.0	656.364125561
gene_id_46140	0.991836734694	1.0	20.8979591837
gene_id_86660	0.993975903614	0.948571428571	12.1257142857
gene_id_37699	0.987993138937	0.978187919463	22.5
gene_id_37696	0.99746835443	1.0	289.637974684
gene_id_37697	1.0	1.0	117.136125654
gene_id_37694	0.985849056604	1.0	63.2075471698
gene_id_37695	0.986666666667	0.742574257426	1.40594059406
gene_id_37692	0.995475113122	0.563775510204	23.2015306122
gene_id_84208	0.980132450331	1.0	379.678807947
gene_id_39845	0.991150442478	0.939058171745	202.210526316
gene_id_39844	1.0	0.554104477612	27.6641791045
gene_id_39846	0.992857142857	1.0	402.071428571
gene_id_39590	0.981723237598	1.0	257.864229765
gene_id_39849	0.993006993007	1.0	225.636363636
gene_id_39596	1.0	1.0	215.116883117
gene_id_12021	1.0	1.0	45.0
gene_id_5991	0.986577181208	1.0	228.201342282
gene_id_88077	0.984513274336	0.969957081545	161.710300429
gene_id_5994	0.958115183246	0.955	4.565
gene_id_5997	0.973741794311	0.790657439446	72.8356401384
gene_id_10367	0.98399326032	1.0	105.412805392
gene_id_66243	1.0	1.0	18.4772727273
gene_id_88079	0.985157699443	1.0	187.256029685
gene_id_30406	0.994072819644	1.0	971.989839119
gene_id_90711	1.0	1.0	5.66265060241
gene_id_35124	0.987558320373	0.937317784257	61.1793002915
gene_id_67113	0.96	0.862068965517	0.862068965517
gene_id_35122	1.0	0.975088967972	65.3950177936
gene_id_7596	0.992957746479	0.947368421053	117.633802817
gene_id_30400	0.985735366454	1.0	346.055582882
gene_id_90241	0.978260869565	1.0	230.32173913
gene_id_35129	0.871287128713	0.288571428571	0.522857142857
gene_id_38426	1.0	1.0	179.10619469
gene_id_7600	0.979381443299	1.0	138.005154639
gene_id_14030	0.915032679739	0.41018766756	87.845844504
gene_id_38423	0.988803358992	0.993050729673	182.662960389
gene_id_11803	1.0	1.0	25.7142857143
gene_id_5197	0.986928104575	0.95625	93.678125
gene_id_14780	0.984732824427	1.0	276.20610687
gene_id_41586	0.984732824427	0.577092511013	5.77092511013
gene_id_14785	0.980702622464	1.0	380.257298367
gene_id_15256	1.0	0.784431137725	26.1796407186
gene_id_26388	1.0	1.0	8.0
gene_id_44159	1.0	1.0	379.834254144
gene_id_26382	0.983082706767	0.981549815498	36.6512915129
gene_id_26383	0.970149253731	0.516709511568	0.964010282776
gene_id_26381	0.980263157895	1.0	99.6447368421
gene_id_26387	0.981651376147	0.521531100478	3.11961722488
gene_id_26385	0.9859437751	0.752265861027	4.3413897281
gene_id_7048	0.985759493671	1.0	549.452531646
gene_id_89125	0.998898678414	1.0	780.139867841
gene_id_7046	0.990566037736	1.0	273.608490566
gene_id_71360	0.983277591973	1.0	665.993311037
gene_id_11099	0.97253634895	0.637487126674	9.83831101957
gene_id_4518	0.970588235294	0.946322067594	73.0377733598
gene_id_3336	0.987951807229	0.867595818815	171.87804878
gene_id_3335	0.961538461538	0.667808219178	1.78082191781
gene_id_14251	0.995238095238	0.889830508475	16.7881355932
gene_id_4040	1.0	1.0	3.58
gene_id_14252	0.990797546012	0.981927710843	5.60542168675
gene_id_41055	0.986440677966	1.0	109.055932203
gene_id_14254	0.988416988417	0.85010940919	52.3665207877
gene_id_14259	0.991935483871	1.0	214.108870968
gene_id_3333	1.0	0.321266968326	0.321266968326
gene_id_3290	1.0	1.0	186.525423729
gene_id_3743	0.988372093023	1.0	71.3953488372
gene_id_3292	1.0	1.0	1.0
gene_id_3293	0.998287671233	1.0	383.946917808
gene_id_15076	0.957142857143	0.875	0.875
gene_id_15077	0.994011976048	0.590106007067	29.1378091873
gene_id_3744	0.998073217726	0.87521079258	23.6172006745
gene_id_3297	0.997113997114	0.859801488834	67.1972704715
gene_id_3298	0.952127659574	0.635135135135	218.226351351
gene_id_3299	0.948453608247	0.094083414161	5.6741028128
gene_id_3748	0.982089552239	0.625	69.8470149254
gene_id_6126	0.974358974359	0.886363636364	1.72727272727
gene_id_79610	0.978165938865	0.797909407666	8.99651567944
gene_id_78881	0.992537313433	0.964028776978	16.6798561151
gene_id_78830	0.994623655914	0.759183673469	17.2979591837
gene_id_59773	0.974317817014	1.0	484.353130016
gene_id_59775	0.922680412371	0.811715481172	240.351464435
gene_id_27128	0.991404011461	0.995720399429	211.258202568
gene_id_22444	0.996621621622	0.942675159236	237.02866242
gene_id_27121	0.991596638655	1.0	177.714285714
gene_id_27120	0.992727272727	0.741239892183	65.9541778976
gene_id_70592	0.9902200489	0.99756097561	54.9292682927
gene_id_91043	0.987224982257	1.0	290.462029808
gene_id_66241	0.987096774194	1.0	261.203225806
gene_id_66792	0.990578734859	1.0	80.4078061911
gene_id_70846	1.0	1.0	17.8235294118
gene_id_91046	0.990541702494	1.0	415.307824592
gene_id_66797	1.0	0.873589164786	191.670428894
gene_id_86415	1.0	0.930672268908	243.12394958
gene_id_66799	0.988479262673	1.0	157.85483871
gene_id_91598	1.0	1.0	57.3829787234
gene_id_87255	0.998307952623	0.991610738255	164.204697987
gene_id_87254	0.992462311558	1.0	217.665829146
gene_id_32312	0.995073891626	0.985436893204	26.4223300971
gene_id_83042	0.977941176471	0.683417085427	7.69346733668
gene_id_988	0.98197242842	0.983315954119	173.413972888
gene_id_33371	0.997663551402	1.0	153.177570093
gene_id_33370	0.992248062016	0.813880126183	115.164037855
gene_id_64168	0.987028301887	1.0	464.194575472
gene_id_33377	0.990147783251	0.816353887399	133.810991957
gene_id_70937	1.0	0.935933147632	77.5236768802
gene_id_16780	1.0	0.158682634731	0.396706586826
gene_id_27266	0.971537001898	1.0	175.24857685
gene_id_27261	0.987951807229	1.0	303.457831325
gene_id_63147	1.0	1.0	376.08478803
gene_id_63146	0.99609375	0.973384030418	153.315589354
gene_id_63145	1.0	0.90243902439	36.7682926829
gene_id_66423	1.0	1.0	220.967391304
gene_id_31462	0.980301274623	1.0	295.122827346
gene_id_9172	0.965665236052	1.0	62.3733905579
gene_id_15785	0.985611510791	1.0	356.615107914
gene_id_40986	0.992047713718	1.0	161.393638171
gene_id_3155	0.993421052632	1.0	15.4934210526
gene_id_23921	0.988439306358	0.905759162304	1.06806282723
gene_id_9170	0.98689002185	0.690643863179	6.92404426559
gene_id_16529	1.0	1.0	302.007434944
gene_id_23924	0.990238611714	0.976694915254	146.509533898
gene_id_23927	1.0	1.0	7.22727272727
gene_id_23926	0.964539007092	0.694581280788	49.5467980296
gene_id_16524	0.994570135747	0.988372093023	269.077817531
gene_id_16527	0.99716713881	0.936339522546	151.48806366
gene_id_16254	1.0	1.0	141.52
gene_id_33199	0.976909413854	1.0	259.197158082
gene_id_16520	0.974545454545	0.971731448763	239.344522968
gene_id_69092	1.0	1.0	101.927710843
gene_id_21660	0.978077571669	1.0	471.379426644
gene_id_72304	0.998046875	1.0	123.7109375
gene_id_3151	1.0	0.612244897959	1.73469387755
gene_id_72207	1.0	1.0	446.08478803
gene_id_22034	0.995614035088	0.838235294118	157.75
gene_id_29716	0.983890214797	0.95881006865	291.465675057
gene_id_92290	0.973128598848	1.0	250.02303263
gene_id_22030	0.996031746032	0.684782608696	4.51086956522
gene_id_55231	0.946619217082	1.0	207.131672598
gene_id_83312	0.998220640569	0.724226804124	48.4149484536
gene_id_79130	0.992797118848	1.0	321.020408163
gene_id_33996	0.973913043478	0.956883509834	301.577912254
gene_id_39683	0.982206405694	1.0	221.362989324
gene_id_3545	1.0	1.0	8.02173913043
gene_id_17786	1.0	0.993920972644	186.683890578
gene_id_15238	0.952626158599	1.0	548.762100927
gene_id_39682	0.970890410959	0.902627511592	176.649149923
gene_id_69048	1.0	1.0	300.437795276
gene_id_45274	0.851063829787	0.145661157025	2.74483471074
gene_id_3129	0.980769230769	0.9883843717	417.810982049
gene_id_92244	0.983801295896	0.87030075188	260.612781955
gene_id_3124	1.0	1.0	267.7
gene_id_39680	1.0	1.0	271.249315068
gene_id_92240	0.996830427892	1.0	881.422345483
gene_id_3123	1.0	0.92385786802	18.6903553299
gene_id_92242	0.989093175444	1.0	871.680897476
gene_id_92243	0.968907563025	1.0	611.155462185
gene_id_5609	0.987980769231	1.0	128.641826923
gene_id_8279	0.984344422701	0.917414721724	192.012567325
gene_id_93197	0.970930232558	0.788990825688	0.917431192661
gene_id_93196	0.982658959538	0.588685665674	71.0740110591
gene_id_93195	0.993508835197	0.997482014388	142.53705036
gene_id_5602	0.990291262136	1.0	738.159223301
gene_id_93193	0.989841986456	1.0	208.705981941
gene_id_5607	0.968421052632	1.0	434.402631579
gene_id_5606	0.99263502455	0.989473684211	97.3020242915
gene_id_66938	1.0	1.0	397.08583691
gene_id_66931	1.0	1.0	353.239130435
gene_id_16980	0.971993410214	0.921092564492	105.729893778
gene_id_75610	1.0	1.0	62.5454545455
gene_id_78227	0.994575045208	0.772346368715	72.3980446927
gene_id_78225	0.989304812834	1.0	305.745989305
gene_id_78222	0.992248062016	0.756598240469	103.076246334
gene_id_78221	1.0	0.425	7.715
gene_id_37506	0.996031746032	0.992125984252	26.2952755906
gene_id_37507	0.974226804124	1.0	292.279639175
gene_id_37504	0.985915492958	1.0	34.6830985915
gene_id_37505	0.983263598326	0.987603305785	27.1652892562
gene_id_55627	0.970856102004	0.996370235935	93.2958257713
gene_id_37500	0.990990990991	0.97539543058	80.4481546573
gene_id_36119	0.988847583643	0.930795847751	173.761245675
gene_id_36116	0.978260869565	1.0	247.326086957
gene_id_36117	1.0	0.8	2.66153846154
gene_id_69954	0.992601726264	0.998768472906	491.533251232
gene_id_92024	0.986272439282	1.0	684.713833157
gene_id_36113	0.993103448276	0.771276595745	44.3031914894
gene_id_93378	1.0	1.0	593.841176471
gene_id_48401	0.991543340381	0.882462686567	36.6847014925
gene_id_48400	0.992957746479	0.879256965944	138.003095975
gene_id_48403	0.994832041344	0.778672032193	52.6277665996
gene_id_48402	1.0	0.952618453865	52.493765586
gene_id_65017	0.962905718702	1.0	711.442040185
gene_id_21666	1.0	0.828313253012	28.1234939759
gene_id_65015	0.928077455048	0.648430493274	48.9192825112
gene_id_65014	0.955339805825	1.0	337.897087379
gene_id_86704	0.994318181818	1.0	194.301136364
gene_id_1296	0.984347826087	1.0	179.193043478
gene_id_19289	1.0	1.0	131.0
gene_id_1294	0.979274611399	0.781376518219	75.0769230769
gene_id_1295	1.0	1.0	10.7826086957
gene_id_1292	1.0	0.656097560976	23.6951219512
gene_id_1293	0.990825688073	0.893442622951	12.6967213115
gene_id_1291	0.994805194805	0.997409326425	99.0932642487
gene_id_32963	0.976551724138	1.0	452.56
gene_id_56458	0.996062992126	1.0	299.755905512
gene_id_37441	0.982935153584	1.0	312.184300341
gene_id_65054	1.0	1.0	119.719101124
gene_id_2790	0.98121085595	0.723564954683	35.7658610272
gene_id_56450	0.980544747082	1.0	325.0
gene_id_56453	0.984251968504	1.0	98.4724409449
gene_id_21663	1.0	1.0	84.8560311284
gene_id_9271	0.983944954128	1.0	530.129587156
gene_id_9272	0.991983967936	0.540628385699	49.0335861322
gene_id_53176	0.992831541219	0.982394366197	57.926056338
gene_id_12574	0.980479869866	0.969255025621	406.802128498
gene_id_28490	0.986956521739	1.0	239.956521739
gene_id_65050	1.0	1.0	289.439944134
gene_id_12578	0.976394849785	0.3640625	53.90703125
gene_id_24266	0.997081712062	1.0	155.848249027
gene_id_24265	0.986086956522	0.978723404255	272.869787234
gene_id_13950	0.994219653179	0.935135135135	86.3621621622
gene_id_13957	1.0	1.0	75.2290076336
gene_id_54340	0.990825688073	1.0	86.8165137615
gene_id_29971	0.993474714519	0.893586005831	328.029154519
gene_id_69176	0.975369458128	0.971291866029	226.148325359
gene_id_29974	0.99460916442	1.0	154.576819407
gene_id_23548	0.997382198953	0.947890818859	112.983870968
gene_id_37998	1.0	1.0	458.766891892
gene_id_50855	0.991434689507	1.0	455.985010707
gene_id_4007	0.975935828877	1.0	163.443850267
gene_id_4000	0.996875	1.0	219.821875
gene_id_37991	1.0	1.0	12.6590909091
gene_id_4550	0.976293103448	1.0	137.726293103
gene_id_4008	0.966257668712	1.0	414.987730061
gene_id_1077	0.996086105675	0.866101694915	89.4711864407
gene_id_37996	0.989084802687	0.993327773144	204.330275229
gene_id_77925	1.0	1.0	84.0
gene_id_72341	0.883647798742	0.38175270108	1.0612244898
gene_id_72340	0.92576419214	0.319832402235	68.9776536313
gene_id_72346	0.982817869416	0.0969353764157	2.59493670886
gene_id_72697	1.0	1.0	125.0
gene_id_34425	0.991816693944	0.948757763975	244.02484472
gene_id_44711	0.980357142857	1.0	261.314285714
gene_id_7928	0.984615384615	1.0	186.215384615
gene_id_88895	0.995601173021	0.964639321075	310.011315417
gene_id_37830	1.0	0.897911832947	40.0719257541
gene_id_31417	1.0	1.0	38.4653465347
gene_id_28595	1.0	0.411149825784	1.56097560976
gene_id_9606	0.987804878049	1.0	545.9
gene_id_805	0.986206896552	0.93347639485	46.2253218884
gene_id_31040	0.949152542373	1.0	23.2372881356
gene_id_30311	0.988109393579	1.0	315.078478002
gene_id_31263	0.988357050453	1.0	656.240620957
gene_id_31262	0.976744186047	1.0	2.48837209302
gene_id_31265	0.98983911939	1.0	240.278577477
gene_id_9640	0.997578692494	1.0	226.818401937
gene_id_20367	0.944444444444	0.00583279325988	0.00583279325988
gene_id_20365	0.882352941176	0.772727272727	1.75
gene_id_20362	0.984318455971	1.0	474.613992762
gene_id_48779	1.0	1.0	388.711340206
gene_id_21379	0.997487437186	1.0	79.0577889447
gene_id_85340	0.937743190661	0.734985700667	139.373689228
gene_id_85615	1.0	1.0	106.486238532
gene_id_88262	0.996387283237	1.0	641.596459538
gene_id_88265	0.975581395349	0.953436807095	556.779379157
gene_id_88264	0.990872210953	1.0	818.056795132
gene_id_85611	0.978386167147	0.91677675033	414.550858653
gene_id_58146	1.0	1.0	449.728033473
gene_id_90407	0.98175787728	0.691513761468	11.1536697248
gene_id_35668	0.99518459069	1.0	243.632423756
gene_id_38855	0.990867579909	0.990950226244	136.393665158
gene_id_1035	0.993333333333	0.898203592814	20.7425149701
gene_id_38853	0.993185689949	0.975083056478	131.124584718
gene_id_38852	0.99359886202	1.0	331.251778094
gene_id_22635	0.964285714286	1.0	45.0714285714
gene_id_54600	0.995850622407	0.851590106007	29.3180212014
gene_id_31122	0.986696230599	0.876295336788	113.222150259
gene_id_28621	0.996515679443	0.969594594595	31.3175675676
gene_id_23001	1.0	1.0	11.0508474576
gene_id_73870	0.904761904762	0.690789473684	12.4802631579
gene_id_45239	1.0	1.0	24.4
gene_id_39109	0.994600431965	1.0	138.863930886
gene_id_39458	0.992647058824	1.0	146.735294118
gene_id_48770	1.0	1.0	21.4895104895
gene_id_50049	1.0	1.0	273.084337349
gene_id_39102	0.995238095238	0.986842105263	92.4887218045
gene_id_28496	0.988721804511	0.740947075209	5.68245125348
gene_id_39457	0.985130111524	1.0	209.769516729
gene_id_24486	0.988448844884	0.986167615948	98.1106590724
gene_id_73348	0.984210526316	1.0	420.965789474
gene_id_13048	0.987244897959	0.910216718266	145.106811146
gene_id_34429	1.0	1.0	134.524193548
gene_id_73344	1.0	1.0	213.101694915
gene_id_13044	0.888888888889	0.412844036697	2.63302752294
gene_id_18200	0.992395437262	1.0	490.825095057
gene_id_18206	0.977695167286	1.0	392.992565056
gene_id_57499	0.995594713656	1.0	417.515418502
gene_id_19555	0.971098265896	1.0	985.115606936
gene_id_19006	0.99756097561	1.0	262.014634146
gene_id_19005	1.0	1.0	209.715946844
gene_id_35662	0.992957746479	0.740869565217	34.0382608696
gene_id_80595	0.988950276243	0.905	17.84
gene_id_31690	0.952380952381	0.913043478261	0.913043478261
gene_id_66651	0.997872340426	1.0	51.329787234
gene_id_66652	0.993303571429	1.0	66.2991071429
gene_id_31693	0.99243140965	0.979610750695	215.526413346
gene_id_91454	0.991587802313	0.911792905081	145.594439118
gene_id_66658	0.956806282723	0.917166866747	38.8847539016
gene_id_91459	0.945478723404	0.853575482406	26.324631101
gene_id_69090	1.0	0.881818181818	10.4454545455
gene_id_30538	1.0	0.745454545455	7.71818181818
gene_id_20776	1.0	1.0	114.8
gene_id_10786	0.974248927039	0.991489361702	103.182978723
gene_id_40065	0.989010989011	1.0	248.145054945
gene_id_10784	0.985467128028	1.0	361.017301038
gene_id_88488	0.99842519685	1.0	658.02992126
gene_id_40061	0.991580916745	0.974475843209	149.151321787
gene_id_40060	0.988071570577	1.0	460.198807157
gene_id_8800	0.987244897959	1.0	207.721938776
gene_id_85964	0.875	1.0	24.0
gene_id_88487	0.989392478303	1.0	346.485053038
gene_id_8803	0.989675516224	0.551668022783	36.2864117168
gene_id_85961	0.983568075117	0.981566820276	28.3064516129
gene_id_88483	0.997757847534	0.986725663717	192.816371681
gene_id_8807	1.0	1.0	7.59482758621
gene_id_84702	1.0	1.0	118.25
gene_id_4193	1.0	0.461538461538	1.18269230769
gene_id_50731	0.992385786802	0.817427385892	96.0601659751
gene_id_90717	0.978586723769	1.0	393.394004283
gene_id_240	1.0	0.760245901639	174.217213115
gene_id_32766	0.995614035088	0.846011131725	61.2430426716
gene_id_4194	0.965517241379	1.0	256.726293103
gene_id_65153	0.996023856859	1.0	141.149105368
gene_id_32762	0.992565055762	1.0	61.312267658
gene_id_33577	0.980952380952	0.923076923077	26.6593406593
gene_id_935	0.98955613577	0.847345132743	18.6946902655
gene_id_28492	0.982387475538	0.848837209302	13.2607973422
gene_id_36474	0.980428704567	0.892678868552	124.326123128
gene_id_3352	1.0	1.0	255.06
gene_id_71879	0.98623853211	1.0	181.0
gene_id_13667	0.996296296296	0.847280334728	66.7740585774
gene_id_11788	0.973977695167	0.957295373665	151.380782918
gene_id_44189	0.956607495069	0.935424354244	227.413284133
gene_id_67875	0.983394833948	1.0	168.250922509
gene_id_26428	0.991836734694	0.910780669145	9.9219330855
gene_id_65150	0.992882562278	1.0	144.441281139
gene_id_90503	0.988593155894	1.0	638.55513308
gene_id_90051	1.0	1.0	234.930434783
gene_id_90050	0.966101694915	1.0	542.376792699
gene_id_11786	0.972891566265	0.898106402164	30.2858431019
gene_id_13912	0.995145631068	0.866760168303	65.3688639551
gene_id_63555	1.0	1.0	238.98757764
gene_id_63552	1.0	1.0	102.0
gene_id_91901	0.986431478969	1.0	117.036635007
gene_id_87062	0.962962962963	0.440816326531	12.5795918367
gene_id_32100	0.992571959146	0.872064777328	48.6113360324
gene_id_32103	1.0	0.767494356659	26.9616252822
gene_id_32102	0.988372093023	0.92597577389	165.732166891
gene_id_87066	0.989218328841	1.0	226.84097035
gene_id_88879	0.989513822688	1.0	360.780743565
gene_id_32107	0.997802197802	1.0	622.617582418
gene_id_15440	0.977272727273	0.945794392523	346.540186916
gene_id_88870	0.971339563863	0.873231773667	250.37921654
gene_id_89391	0.970802919708	1.0	47.8905109489
gene_id_92904	0.989436619718	1.0	106.795774648
gene_id_573	0.998484848485	0.996978851964	93.7688821752
gene_id_36248	1.0	1.0	74.2540983607
gene_id_13668	0.997566909976	0.915367483296	97.429844098
gene_id_92809	0.987155963303	0.994525547445	8.97810218978
gene_id_16064	0.991044776119	1.0	569.071641791
gene_id_932	1.0	1.0	1.70588235294
gene_id_11562	0.974137931034	1.0	186.051724138
gene_id_28488	0.985148514851	0.957345971564	40.1753554502
gene_id_11568	0.978099480327	0.961799357372	324.669046769
gene_id_17337	0.985517740768	0.965734265734	165.886013986
gene_id_82747	0.98031496063	1.0	233.921259843
gene_id_33214	0.995459704881	1.0	161.393870602
gene_id_80455	0.953316953317	1.0	420.616707617
gene_id_6727	0.977961432507	0.498626373626	1.49725274725
gene_id_9045	0.994555353902	0.915282392027	116.013289037
gene_id_55479	0.986320109439	1.0	111.436388509
gene_id_9043	0.969453376206	0.945288753799	160.027355623
gene_id_26058	0.993103448276	0.873493975904	14.9819277108
gene_id_26036	0.99794661191	1.0	314.55338809
gene_id_26037	0.995555555556	0.991189427313	22.704845815
gene_id_26038	0.977401129944	0.890939597315	30.5570469799
gene_id_26059	0.928571428571	0.451612903226	0.451612903226
gene_id_6099	0.901639344262	0.192429022082	0.192429022082
gene_id_92800	0.991459627329	0.96335078534	66.5848915482
gene_id_18837	1.0	1.0	353.258992806
gene_id_18836	1.0	1.0	393.1
gene_id_18146	1.0	1.0	81.6485355649
gene_id_79406	0.995348837209	1.0	87.9906976744
gene_id_79408	1.0	1.0	70.0
gene_id_799	0.989795918367	1.0	228.701530612
gene_id_14816	0.994100294985	0.912516823688	93.6621803499
gene_id_2406	0.938144329897	0.776	0.848
gene_id_4830	0.988505747126	0.87	47.675
gene_id_4832	0.941340782123	0.980821917808	81.7726027397
gene_id_32700	0.990977443609	0.860284605433	7.37386804657
gene_id_13486	0.981707317073	1.0	62.8902439024
gene_id_7134	0.983193277311	1.0	304.957983193
gene_id_6895	0.990189208129	0.98959778086	235.751040222
gene_id_12143	0.996350364964	0.361477572559	2.32585751979
gene_id_12142	0.989473684211	1.0	294.4
gene_id_23569	1.0	1.0	8.53191489362
gene_id_23147	0.977011494253	0.81308411215	11.6448598131
gene_id_6549	0.997282608696	1.0	230.358695652
gene_id_66245	0.985623003195	1.0	169.402555911
gene_id_613	0.990881458967	0.983067729084	286.578685259
gene_id_34622	0.997701149425	0.493757094211	49.5868331442
gene_id_60357	0.980769230769	0.223175965665	0.223175965665
gene_id_61020	0.992753623188	0.857142857143	3.17391304348
gene_id_34627	0.976426799007	0.827515400411	47.4568788501
gene_id_90236	0.978571428571	1.0	238.135714286
gene_id_23144	0.979508196721	0.857142857143	93.6088992974
gene_id_74757	1.0	0.990712074303	387.238390093
gene_id_29364	0.997481108312	0.921113689095	58.5591647332
gene_id_29367	0.994736842105	1.0	387.052631579
gene_id_29366	0.988904299584	0.835457705678	35.2549246813
gene_id_29360	0.979568671964	1.0	308.380249716
gene_id_62573	0.940711462451	0.837748344371	38.1158940397
gene_id_23149	0.997409326425	0.877272727273	57.3795454545
gene_id_37969	1.0	1.0	195.445026178
gene_id_86735	0.992546583851	0.976941747573	110.783980583
gene_id_31909	1.0	0.151212553495	1.28245363766
gene_id_86737	0.900826446281	0.587378640777	0.868932038835
gene_id_89504	0.9875	1.0	606.2
gene_id_89050	0.991150442478	1.0	280.668141593
gene_id_2825	0.997647058824	1.0	297.063529412
gene_id_86083	0.993653671804	0.919933277731	277.232693912
gene_id_86082	0.996913580247	0.967164179104	72.9223880597
gene_id_31902	0.967272727273	0.835866261398	1.47416413374
gene_id_69564	0.992619926199	0.767705382436	265.606232295
gene_id_86087	1.0	0.717567567568	41.4256756757
gene_id_69562	1.0	1.0	59.9008264463
gene_id_92761	0.982900569981	0.88360380526	53.0850587577
gene_id_92760	1.0	1.0	95.0947368421
gene_id_20173	0.945273631841	0.417662337662	52.7584415584
gene_id_20177	0.989696312364	1.0	178.595444685
gene_id_79075	0.997448979592	1.0	154.816326531
gene_id_20174	0.984624482555	1.0	285.253104672
gene_id_10817	0.983037156704	1.0	273.241518578
gene_id_10816	0.984455958549	1.0	248.787564767
gene_id_3803	0.969658659924	0.977750309023	32.9233621755
gene_id_25562	0.996402877698	1.0	54.4100719424
gene_id_8394	0.976297968397	0.956803455724	275.545356371
gene_id_68960	0.965103598691	0.938587512794	231.778915046
gene_id_68962	1.0	0.574938574939	96.4594594595
gene_id_83101	0.994845360825	0.847161572052	16.3799126638
gene_id_22992	0.998439937598	1.0	202.171606864
gene_id_22990	0.967032967033	0.957894736842	1.17894736842
gene_id_29505	0.980786825252	0.808431952663	142.431213018
gene_id_22994	0.984693877551	1.0	45.2571428571
gene_id_83108	1.0	0.277292576419	2.66593886463
gene_id_278	1.0	0.968838526912	203.351274788
gene_id_4766	0.970443349754	0.849372384937	6.64016736402
gene_id_4760	0.987708516242	1.0	145.593503073
gene_id_86550	0.996551724138	0.941558441558	7.97402597403
gene_id_86553	0.95	1.0	246.88
gene_id_1376	1.0	1.0	110.721428571
gene_id_29973	1.0	1.0	13.0
gene_id_25677	1.0	0.883116883117	95.775974026
gene_id_25676	1.0	1.0	2.0
gene_id_20283	0.972845763939	1.0	373.089427951
gene_id_25674	1.0	0.369863013699	0.979452054795
gene_id_25673	0.987234042553	0.671428571429	5.30857142857
gene_id_20284	0.991831971995	1.0	483.572928821
gene_id_25671	0.995867768595	1.0	179.152892562
gene_id_25670	0.911111111111	0.5625	0.5625
gene_id_1743	0.991379310345	0.97533632287	252.224215247
gene_id_23280	0.984693877551	0.95145631068	3.96116504854
gene_id_86657	1.0	1.0	8.32653061224
gene_id_60700	0.969879518072	0.631178707224	1.47148288973
gene_id_8023	0.986348122867	1.0	55.7372013652
gene_id_23405	0.992	0.996015936255	62.0478087649
gene_id_38020	1.0	1.0	167.058064516
gene_id_13543	0.995542347697	0.994091580502	84.1905465288
gene_id_35579	0.993488372093	0.936411149826	50.4111498258
gene_id_35578	0.995283018868	1.0	39.1603773585
gene_id_13230	0.970794392523	0.949002217295	96.3026607539
gene_id_4782	1.0	0.268656716418	0.268656716418
gene_id_8493	0.928571428571	1.0	28.0
gene_id_35576	0.986413043478	0.736	120.066
gene_id_35571	0.984654731458	0.952496954933	160.321559074
gene_id_30050	0.99227202473	1.0	144.544049459
gene_id_4492	0.996515679443	0.987385321101	262.990825688
gene_id_4497	0.994230769231	0.91388400703	187.862917399
gene_id_4496	0.987644151565	1.0	115.551894563
gene_id_38025	0.992307692308	0.981132075472	134.118867925
gene_id_4785	0.984334203655	1.0	634.2845953
gene_id_21270	1.0	0.884615384615	153.330769231
gene_id_11373	0.948890383322	1.0	249.777404169
gene_id_36904	0.996441281139	1.0	205.185053381
gene_id_86655	1.0	0.914201183432	22.6449704142
gene_id_86855	0.873015873016	0.602870813397	0.602870813397
gene_id_88670	0.941379310345	0.751295336788	318.831606218
gene_id_26341	1.0	1.0	4.0
gene_id_68215	0.995918367347	1.0	131.028571429
gene_id_85288	0.971238938053	1.0	277.026548673
gene_id_88679	0.991606714628	0.994040524434	259.884386174
gene_id_23482	1.0	0.864864864865	4.72972972973
[truncated: 895,261 more rows]
