# Supplementary material for: Expansion of intestinal Prevotella copri correlates with enhanced susceptibility to arthritis
Source: eLife. 2013 Nov 5;2:e01202. doi: 10.7554/eLife.01202 (PMC3816614; doi:10.7554/eLife.01202)
Supplement: Figure 4—source data 1. — DOI: http://dx.doi.org/10.7554/eLife.01202.020 [file elife01202s007.zip]

Archive with 12 entries (9 files):
- Figure_4/
- Figure_4/04a-hit-keg-mpt-cop-wbl-nve-nve-xpe.txt
- __MACOSX/
- __MACOSX/Figure_4/
- __MACOSX/Figure_4/._04a-hit-keg-mpt-cop-wbl-nve-nve-xpe.txt
- Figure_4/04b-hit-keg-mpm-cop-wbl-nve-nve.txt
- __MACOSX/Figure_4/._04b-hit-keg-mpm-cop-wbl-nve-nve.txt
- Figure_4/20130403_abundance.ra_only.annotated.1e6.tab
- __MACOSX/Figure_4/._20130403_abundance.ra_only.annotated.1e6.tab
- Figure_4/20130403_humann_abundance.RA_only.lefse_res
- __MACOSX/Figure_4/._20130403_humann_abundance.RA_only.lefse_res
- __MACOSX/._Figure_4
