# Supplementary material for: Expansion of intestinal Prevotella copri correlates with enhanced susceptibility to arthritis
Source: eLife. 2013 Nov 5;2:e01202. doi: 10.7554/eLife.01202 (PMC3816614; doi:10.7554/eLife.01202)
Supplement: Figure 4—source data 1. — DOI: http://dx.doi.org/10.7554/eLife.01202.020 [file elife01202s007.zip › Figure_4/04a-hit-keg-mpt-cop-wbl-nve-nve-xpe.txt]

ID	Sample_004B_FE-hit-keg-mpm-cop-wbl-nve-nve-xpe	Sample_009B_FE-hit-keg-mpm-cop-wbl-nve-nve-xpe	Sample_012B_FE-hit-keg-mpm-cop-wbl-nve-nve-xpe	Sample_020B_FE-hit-keg-mpm-cop-wbl-nve-nve-xpe	Sample_026B_FE-hit-keg-mpm-cop-wbl-nve-nve-xpe	Sample_027B_FE-hit-keg-mpm-cop-wbl-nve-nve-xpe	Sample_028B_FE-hit-keg-mpm-cop-wbl-nve-nve-xpe	Sample_035B_FE-hit-keg-mpm-cop-wbl-nve-nve-xpe	Sample_061B_FE-hit-keg-mpm-cop-wbl-nve-nve-xpe	Sample_068B_FE-hit-keg-mpm-cop-wbl-nve-nve-xpe	Sample_069B_FE-hit-keg-mpm-cop-wbl-nve-nve-xpe	Sample_072B_FE-hit-keg-mpm-cop-wbl-nve-nve-xpe	Sample_078B_FE-hit-keg-mpm-cop-wbl-nve-nve-xpe	Sample_087B_FE-hit-keg-mpm-cop-wbl-nve-nve-xpe	Sample_093B_FE-hit-keg-mpm-cop-wbl-nve-nve-xpe	Sample_100B_FE-hit-keg-mpm-cop-wbl-nve-nve-xpe	Sample_103B_FE-hit-keg-mpm-cop-wbl-nve-nve-xpe	Sample_108B_FE-hit-keg-mpm-cop-wbl-nve-nve-xpe	Sample_109B_FE-hit-keg-mpm-cop-wbl-nve-nve-xpe	Sample_126B_FE-hit-keg-mpm-cop-wbl-nve-nve-xpe	Sample_128B_FE-hit-keg-mpm-cop-wbl-nve-nve-xpe	Sample_142B_FE-hit-keg-mpm-cop-wbl-nve-nve-xpe
M00276	0.0105281680791	0.0102825513942	0.0105103743013	0.00761988252804	0.00958029453608	0.00962289894749	0.00783243651134	0.00971089694156	0.00911529586551	0.00779012546516	0.0100556407285	0.00961702065371	0.0100711494456	0.0101824505397	0.0104467788738	0.00881633931757	0.00873092836751	0.0099381087657	0.0100779576217	0.0107962136491	0.00970229928703	0.00998341463838
M00277	0.0104604614302	0.0102825513942	0.0105103743013	0.00761982918886	0.00958029453608	0.00962289894749	0.00783243651134	0.00971089694156	0.00911493125367	0.00779012546516	0.0100556407285	0.00961702065371	0.0100711494456	0.0101824505397	0.0075796604119	0.00881633931757	0.00873092836751	0.00993795969407	0.0100779576217	0.00982114281721	0.00970003865129	0.00998337470472
M00270	0.0105281680791	0.0102825513942	0.0105103743013	0.00761988252804	0.00958029453608	0.00962289894749	0.00783243651134	0.00971089694156	0.00911529586551	0.0077866199087	0.0100556407285	0.00961702065371	0.0100711494456	0.0101824505397	0.0104467788738	0.00881633931757	0.00873092836751	0.0099381087657	0.0100779576217	0.0107962136491	0.00970229928703	0.00998341463838
M00378	4.80441369305e-07	0.000540390234227	1.72460527761e-05	0.0018015688261	0.0007682064557	0.0	0.000229670535822	0.000838681614358	0.00193740144444	0.0	1.82322844305e-06	3.55620113137e-12	8.59949266169e-11	1.08136606486e-09	5.47526127556e-06	0.00030346721565	0.000974240641889	9.10927049464e-12	5.21133204207e-06	2.23781757277e-08	3.85901192302e-41	0.0
M00377	1.57964633859e-06	1.74698491677e-05	0.000102578520484	0.00635550780028	0.0031941276801	0.0	0.000369571167057	0.0034643819057	0.0016881345637	0.00633684639914	1.09293753514e-05	9.06846579562e-12	4.64372644016e-10	3.32076186471e-08	2.94991963127e-05	0.00414966577365	0.00490505301872	5.46556229678e-11	2.80744688854e-05	4.65101963626e-06	2.25126331277e-18	2.13170861066e-17
M00376	9.47760429915e-14	1.81500399425e-08	0.0	0.00455255977544	0.00103904042421	0.0	1.12013241036e-05	0.00117382408961	0.000150348601535	0.00510761913161	0.0	2.19841245336e-12	0.0	6.13445805744e-09	0.0	0.0	0.0	1.58583395385e-15	0.0	0.0	0.0	0.0
M00375	5.26523160987e-07	6.90068193596e-07	1.96853004439e-07	0.0	9.28251024102e-09	0.0	0.0	2.50087642205e-06	0.000115191816912	0.00538848431513	1.89853513647e-12	3.02282193187e-12	0.0	0.0	4.37972846862e-10	2.7781254987e-10	0.0	2.3787260855e-15	0.0	6.97530408415e-08	9.00505325106e-19	0.0
M00374	8.55710550766e-07	7.4880007065e-07	2.13867198358e-07	0.0	1.00560519627e-08	0.0	0.00615504190807	2.71106878635e-06	0.00402154092172	0.00630707253961	2.05675058769e-12	6.54945072474e-12	3.35380354802e-10	2.621665358e-05	1.59994507808e-05	3.50584377865e-06	0.0	3.94734723497e-11	1.60967154725e-07	7.67159508724e-08	1.62591131452e-18	1.53956233821e-17
M00373	1.06459782799e-10	3.53010271915e-10	1.02194156095e-12	0.000648475624772	0.00114623433977	0.0	8.74836163697e-05	0.0	0.00257987484293	0.0052660469132	5.83857650929e-09	0.0	1.96313894798e-21	0.0	2.38584580598e-11	0.0	0.0	0.0	0.0	0.0	0.0	0.0
M00372	0.0	0.00022497708323	1.72460527761e-05	0.0	0.000739406174265	0.0	0.0	0.0	0.00178154811573	0.0	1.82322844305e-06	1.80741324464e-12	7.73954742398e-11	6.638418082e-06	4.92812167882e-06	0.00113795136474	0.00153734186695	1.07625742689e-11	4.69044272444e-06	7.75447761942e-07	3.75210228718e-19	3.55284768443e-18
M00371	2.63310536475e-07	0.00022497708323	1.98164699152e-05	0.00311463460322	0.000739406174265	0.0	0.00415383871455	0.000958071265716	0.00178154811573	0.0	2.18777558639e-06	1.51141096594e-12	9.2805642141e-11	6.638418082e-06	4.92812167882e-06	0.0013296185815	0.00153734186695	9.10927049464e-12	4.69044272444e-06	7.75447761942e-07	3.75210228718e-19	4.26341722132e-18
M00012	6.58250547176e-07	1.68749007441e-07	7.28204977242e-07	0.00050674580975	0.000750054671642	0.00962289894749	0.00578365909845	0.000117025047953	1.42877705044e-06	0.000816085753605	0.00101471470592	0.00383854724074	0.0033288270974	3.310304488e-05	0.0	0.000141304760046	2.69073242801e-09	0.000969172317318	1.48798020896e-12	1.22600722578e-09	0.00968546579776	5.67083908338e-10
M00013	4.38843524407e-07	0.000369274183455	0.0	0.0	0.0005687590939	0.0	0.0	3.08784187679e-05	0.0	0.0	2.10642545289e-13	0.0	1.28992289214e-10	0.0	0.0	0.0	0.0022717788303	1.51821506181e-11	1.54956660799e-06	1.2923067738e-06	6.25351028016e-19	5.92140282398e-18
M00010	0.0105281680791	0.0102825513942	0.0105103743013	0.00761988252804	0.00958029453608	0.00962289894749	0.00783243651134	0.00971089694156	0.00911529586551	0.00779012546516	0.0100556407285	0.00961702065371	0.0100711494456	0.0101824505397	0.0104467788738	0.00881633931757	0.00873092836751	0.0099381087657	0.0100779576217	0.0107962136491	0.00970229928703	0.00998341463838
M00011	2.22227518997e-11	0.00317828522319	0.00927135882681	0.00726394257539	0.00905316757012	0.00962289894749	0.00750031770595	0.000293533224032	0.000496506519676	0.00750351895918	0.00862503477773	0.00961702065371	0.00913599286381	0.00611936766574	0.0077937253578	0.0065922590306	0.00707552688717	0.0099381087657	0.0013550116361	0.0107962136491	0.00926067973038	0.00998341463838
M00016	0.0105281680791	0.0102825513942	0.0105103743013	0.00761988252804	0.00958029453608	0.00962289894749	0.00783243651134	0.00971089694156	0.00911529586551	0.00779012546516	0.0100556407285	0.00961702065371	0.0100711494456	0.0101824505397	0.0104467788738	0.00881633931757	0.00873092836751	0.0099381087657	0.0100779576217	0.0107962136491	0.00970229928703	0.00998341463838
M00017	0.0105281680791	0.0102825513942	0.0105103743013	0.00761988252804	0.00958029453608	0.00962289894749	0.00783243651134	0.00971089694156	0.00911529586551	0.00779012546516	0.0100556407285	0.00961702065371	0.0100711494456	0.0101824505397	0.0104467788738	0.00881633931757	0.00873092836751	0.0099381087657	0.0100779576217	0.0107962136491	0.00970229928703	0.00998341463838
M00014	6.58250547176e-07	7.35410132224e-09	7.27170756411e-10	0.000292499858674	2.60445097111e-05	0.0	0.00574032222723	0.00184809050785	0.00239044987955	0.00525743103443	8.7822748318e-12	8.54463629764e-18	1.93488937378e-10	4.88037726652e-07	1.23116333706e-05	0.0019223587065	2.97538688558e-05	2.0305444449e-16	1.1715424176e-05	0.000850206143356	4.40054575773e-26	5.68173098875e-13
M00015	0.0105281680791	0.0102825513942	0.0105103743013	0.00761988252804	0.00958029453608	0.00962289894749	0.00783243651134	0.00971089694156	0.00911529586551	0.00779012546516	0.0100556407285	0.00961702065371	0.0100711494456	0.0101824505397	0.0104467788738	0.00881633931757	0.00873092836751	0.0099381087657	0.0100779576217	0.0107962136491	0.00970229928703	0.00998341463838
M00152	2.63310536475e-07	5.22419419155e-12	2.06831553801e-05	0.0	6.58933616221e-08	0.0	0.00415383871455	0.000838681614358	0.00196354411298	0.00149473811375	1.39552182031e-12	0.0	0.0	0.0	5.88001127624e-06	0.000118470441214	8.76951907089e-10	1.04836115558e-11	4.90762271119e-06	7.75447761942e-07	1.44088846712e-31	0.0
M00018	0.0105281680791	0.0102825513942	0.0105103743013	0.00761988252804	0.00958029453608	0.00962289894749	0.00783243651134	0.00971089694156	0.00911529586551	0.00779012546516	0.0100556407285	0.00961702065371	0.0100711494456	0.0101824505397	0.0104467788738	0.00881633931757	0.00873092836751	0.0099381087657	0.0100779576217	0.0107962136491	0.00970229928703	0.00998341463838
M00019	0.00707806634324	0.00328641653366	0.00917877293959	0.00728014244564	0.00654547757383	0.00962289894749	0.00134583190087	0.00645778530973	0.00864851067953	0.00751669206134	0.00945838594747	0.00961603971761	0.000855360850482	0.00865092851892	0.0104237123861	0.00881467302944	0.00865614796604	0.0099381087657	0.00757661861792	0.0107962136491	0.00968473812532	0.00997876236716
M00157	0.0105281680791	0.0102825513942	0.0105103743013	0.00761988252804	0.00958029453608	0.00962289894749	0.00783243651134	0.00971089694156	0.00911529586551	0.00779012546516	0.0100556407285	0.00961702065371	0.0100711494456	0.0101824505397	0.0104467788738	0.00881633931757	0.00873092836751	0.0099381087657	0.0100779576217	0.0107962136491	0.00970229928703	0.00998341463838
M00156	0.0	0.0	0.0	0.0	0.0	0.0	0.0	0.000838681614358	0.0	0.0	0.0	9.8698521267e-23	0.0	0.0	5.04419583889e-11	2.80590578389e-06	0.00153734186695	0.0	0.0	0.0	0.0	3.55284768443e-18
M00155	0.0	2.40449238313e-11	0.0	0.0	3.14802730279e-07	0.0	2.74218301724e-05	0.0	0.0	8.65537470058e-05	2.5487127547e-06	0.0	1.16093161004e-10	1.63291886325e-14	4.1086032165e-10	0.0	0.0	1.82109880266e-21	0.0	3.12895863979e-11	5.62815828191e-19	5.09347824801e-31
M00154	2.63310536475e-07	1.31913823581e-10	2.0860675602e-05	0.00216345990701	1.22234019956e-05	0.0	0.0	8.6661792268e-06	0.000283318891503	0.000724453623809	0.0	1.83528337049e-12	4.3568296059e-18	4.66712620487e-12	8.10144567631e-07	1.77315979623e-07	1.6429249837e-07	3.2316443941e-19	5.86515969869e-08	1.33898960162e-13	3.34824407935e-21	4.31417290134e-18
M00128	3.06467603065e-07	2.32377435468e-10	6.34079320187e-08	0.000543171134199	4.71796932901e-05	0.0	6.26236978558e-06	0.000838681614358	0.00178154811573	0.000104619826972	2.3530500974e-08	1.62005444826e-13	1.38294002842e-17	1.21749524613e-14	2.42474961051e-06	0.00108158850748	0.00234779902359	6.90847630848e-12	3.2038129618e-08	8.03242613982e-07	8.75491827314e-19	8.28996794693e-18
M00129	0.0	0.000440319415803	3.44356648421e-05	0.00511400033998	0.00137285620702	0.0	0.00542865391357	0.00154401319191	0.0	0.0	5.45016733051e-06	3.02282193187e-12	1.54790545634e-10	0.0	9.85160498782e-06	1.92389274954e-05	0.00261435426665	2.73277121028e-11	0.0	1.55078972099e-06	2.6386082072e-31	7.10568538545e-18
M00126	0.0105281680791	0.0102825513942	0.0105103743013	0.00761988252804	0.00958029453608	0.00962289894749	0.00783243651134	0.00971089694156	0.00911529586551	0.00779012546516	0.0100556407285	0.00961702065371	0.0100711494456	0.0101824505397	0.0104467788738	0.00881633931757	0.00873092836751	0.0099381087657	0.0100779576217	0.0107962136491	0.00970229928703	0.00998341463838
M00127	0.0105281680791	0.0102825513942	0.0105103743013	0.00761988252804	0.00958029453608	0.00962289894749	0.00783243651134	0.00971089694156	0.00911529586551	0.00779012546516	0.0100556407285	0.00961702065371	0.0100711494456	0.0101824505397	0.0104467788738	0.00881633931757	0.00873092836751	0.0099381087657	0.0100779576217	0.0107962136491	0.00970229928703	0.00998341463838
M00124	0.0105281680791	0.0102824691338	0.0105103743013	0.00761988252804	0.00958029453608	0.00962289894749	0.00783243651134	0.00971089694156	0.00911529586551	0.00779012546516	0.0100556407285	0.00961702065371	0.0100711494456	0.0101824505397	0.0104467788738	0.00881633931757	0.00873092836751	0.0099381087657	0.0100779576217	0.0107962136491	0.00970229928703	0.00998341463838
M00125	0.0105281680791	0.0102825513942	0.0105103743013	0.00761988252804	0.00958029453608	0.00962289894749	0.00783243651134	0.00971089694156	0.00911529586551	0.00779012546516	0.0100556407285	0.00961702065371	0.0100711494456	0.0101824505397	0.0104467788738	0.00881633931757	0.00873092836751	0.0099381087657	0.0100779576217	0.0107962136491	0.00970229928703	0.00998341463838
M00122	2.10611791155e-06	0.00156076791102	0.000136401535608	0.00678830950799	0.0038404239298	0.0	0.007051808894	0.00418150251214	0.00601842878698	0.00711108359874	1.45673050542e-05	1.20912877275e-11	6.1916318965e-10	5.2866061308e-05	3.92952453305e-05	0.00478254669157	0.00550880544627	7.28741639571e-11	3.74017194438e-05	6.20047062676e-06	3.00168765112e-18	2.84227814755e-17
M00123	0.0105281680791	0.0102825513942	0.0105103743013	0.00761988252804	0.00958029453608	0.00962289894749	0.00783243651134	0.00971089694156	0.00911529586551	0.00779012546516	0.0100556407285	0.00961702065371	0.0100711494456	0.0101824505397	0.0104467788738	0.00881633931757	0.00873092836751	0.0099381087657	0.0100779576217	0.0107962136491	0.00970229928703	0.00998341463838
M00120	0.0105281680791	0.0102825513942	0.0105103743013	0.00761988252804	0.00958029453608	0.00962289894749	0.00783243651134	0.00971089694156	0.00911529586551	0.00779012546516	0.0100556407285	0.00961702065371	0.0100711494456	0.0101824505397	0.0104467788738	0.00881633931757	0.00873092836751	0.0099381087657	0.0100779576217	0.0107962136491	0.00970229928703	0.00998341463838
M00121	0.0105197139601	0.00607185688083	0.0105103743013	0.0040799060821	0.00953377262582	0.00962289894749	0.0074042450397	0.00969378634115	0.00901406138962	0.00778834152643	0.0100551781691	0.00961702065371	0.00791302297318	0.0100689467635	0.0104467788738	0.00881633931757	0.00873092836751	0.0099381087657	0.0100779576217	0.0107946481982	0.00970229928703	0.00998341463838
M00089	5.26607386331e-07	0.000440319415803	3.44356648421e-05	0.00511400033998	0.00137285620702	0.0	0.00542865391357	0.00154401319191	0.00298055590329	0.00563700489772	3.64579321382e-06	3.02282193187e-12	1.54790545634e-10	1.32681403512e-05	9.85160498782e-06	0.00201573255621	0.00261435426665	1.82185409893e-11	9.37653177119e-06	1.55078972099e-06	7.50421427665e-19	7.10568538545e-18
M00088	0.0103751095716	0.000544570091368	0.0102285491248	0.0071956836677	0.00915430673954	0.0	0.00577475361813	0.00928546254655	0.00363960090966	0.00592604971298	0.00206484537848	0.00961701103669	1.49200050576e-05	0.0101537258467	1.22692194484e-05	0.00238336508941	0.00304034499263	0.00981248113279	0.0100779576217	1.93840617964e-06	9.38026056909e-19	0.00998341463838
M00080	3.61908936169e-07	2.32384633254e-10	1.99748612559e-12	0.00409337803441	2.85412302701e-09	0.0	0.000273254128789	5.81091333176e-07	2.41760434593e-05	0.00330665118582	3.90469579566e-06	3.64032121103e-18	3.57979007043e-16	2.47857138057e-12	4.56643330065e-06	9.76092191205e-09	0.00216919042198	1.02474820916e-13	3.85347842192e-13	2.48366894999e-13	5.52728347623e-41	1.06484098874e-17
M00083	0.0105281680791	0.0102825513942	0.0105103743013	0.00761988252804	0.00958029453608	0.00962289894749	0.00783243651134	0.00971089694156	0.00911529586551	0.00779012546516	0.0100556407285	0.00961702065371	0.0100711494456	0.0101824505397	0.0104467788738	0.00881633931757	0.00873092836751	0.0099381087657	0.0100779576217	0.0107962136491	0.00970229928703	0.00998341463838
M00085	0.0	2.13558309906e-06	3.14430459673e-05	0.00194172894532	0.00105417728957	0.0	0.0	0.000838681614358	0.0	0.00441636234846	3.02617468777e-11	2.78834935132e-17	8.65907358181e-11	2.06201751144e-06	2.18947770349e-08	0.000124009747207	1.41633993071e-06	0.0	4.69044272444e-06	6.04921567354e-07	5.62815828191e-19	5.22656714856e-21
M00087	6.05712882827e-15	0.00737210606973	0.0001479871212	0.00495980439715	0.00121697523462	0.00962289894749	0.00564288671703	0.00170931207965	0.00370742782619	0.00441636234846	3.73013992825e-05	0.00246989132939	0.00467403052884	6.93402480362e-05	1.46173419358e-05	0.00407924085518	0.000661136454237	0.00180986873976	3.8238290706e-05	2.32577432537e-06	0.00840479139877	2.49943770545e-05
M00333	4.48952671397e-07	0.0	0.0	0.0	9.33717540164e-08	0.0	0.0	1.98395566696e-06	2.44397489687e-06	0.00315244565224	4.33389065323e-12	4.34466218669e-19	4.54325665329e-10	1.06853617718e-05	4.86616183332e-12	5.24520172993e-08	2.54276065404e-07	8.29666115519e-13	5.44509026911e-08	5.27484645334e-11	4.38486684208e-46	4.21728386228e-23
M00332	0.0	5.31056762326e-11	0.0	0.000521776790025	0.0	0.0	8.40349945738e-06	9.95289249335e-07	8.35767804965e-06	0.000708842991389	5.7843866614e-13	1.02126027428e-12	3.20567708198e-21	8.85647146551e-10	9.62220417053e-12	1.58350270483e-06	1.58512623791e-07	0.0	1.38464083151e-11	1.83725645396e-14	7.96010591555e-29	0.0
M00331	3.79553093053e-07	7.66926152248e-08	9.53030291847e-10	0.000857259644052	1.82199957546e-05	7.09524245805e-37	0.0	6.43740213705e-06	5.31619550879e-05	0.000413844962249	2.57738138641e-08	4.76278139365e-07	0.0	1.57244528949e-13	5.11151488195e-11	2.56076746916e-10	8.41300034194e-07	2.18943492784e-09	1.40265014178e-06	4.30738695203e-13	5.01665146475e-07	1.1218962034e-17
M00337	2.63310536475e-07	0.0	1.72460527761e-05	9.27895955087e-06	0.0	0.0	0.0	0.0	0.0	0.0	0.0	1.51141096594e-12	0.0	0.0	0.0	0.0	1.73414572328e-09	0.0	0.0	0.0	0.0	0.0
M00336	0.0105281680791	0.0097267692088	0.00166278325597	0.00511400033998	0.00958029453608	0.00962289894749	0.00735475970582	0.008119077004	0.0089561427997	0.00346229010249	0.0098215755793	0.00961702065371	0.0100711494456	0.00997843496068	0.0104467788738	0.00881633931757	0.00873092836751	0.0099381087657	0.0100731403579	0.0107944322739	0.00970227988243	0.00998341463838
M00335	0.0105260519173	0.00130527735653	0.00193629472641	0.00662154837886	0.00910769860662	0.00962289894749	0.00689326471414	0.00930862303576	0.00909626312774	0.00776265748277	0.00806478475454	0.00961702065371	0.0100333826352	0.0101824505397	0.0104467788738	0.00881633931757	0.00873092836751	0.0099381087657	0.0100734426966	0.0107962136491	0.00970229928703	0.00998341463838
M00334	0.0	7.03920846835e-10	2.51635177372e-11	0.0	0.0	0.0	1.99254051874e-05	0.0	8.9975809347e-06	0.0	4.14912831049e-09	4.8117897309e-22	1.24157130365e-17	1.59488741048e-10	0.0	1.92269372739e-07	4.97572988386e-08	3.31876185554e-10	2.43098478158e-11	2.06676236371e-15	0.0	4.26975668962e-36
M00239	0.0105281680791	0.0102825513942	0.0105103743013	0.00761988252804	0.00958029453608	0.00962289894749	0.00783243651134	0.00971089694156	0.00911529586551	0.00779012546516	0.0100556407285	0.00961702065371	0.0100711494456	0.0101824505397	0.0104467788738	0.00881633931757	0.00873092836751	0.0099381087657	0.0100779576217	0.0107962136491	0.00970229928703	0.00998341463838
M00232	0.010524651671	0.000145516610821	9.01695521685e-05	0.00495596397635	0.00104688668543	0.0	0.00036696766516	0.00683229576118	0.00656739748048	0.00769960420726	3.20707566447e-05	0.00960406652689	0.00759434159128	0.000159501978234	0.0104467788738	0.00881633931757	0.00873092836751	0.00993804913705	0.00978567669471	0.0107962136491	0.00970229928703	0.00998341463838
M00233	0.0105281680791	0.0102824588512	7.47396920717e-09	6.45247080545e-05	0.00958029453608	0.00881471015649	0.00683500705136	0.00955794060384	0.00911529586551	0.00405842166359	0.0100556407285	0.00961702065371	0.0100711494456	0.0101726753872	0.0104467788738	0.00881633931757	0.00873092836751	1.93739455144e-07	0.0100779576217	2.12705921694e-07	0.0020711498288	0.00998341463838
M00230	0.00925557576253	1.56664953042e-05	4.29566354957e-07	0.00389265508886	0.000493709940593	0.00962289894749	0.00528919738149	0.00162105944825	0.0039845510511	0.00778624598268	0.00692343936493	0.00557521768145	0.00252403147405	6.35460263811e-06	0.000699711668156	0.00251982438937	0.00873092836751	0.00993090363684	0.0086795099882	0.00074103051245	0.00970229928703	0.00998341463838
M00231	3.51075451216e-07	5.21285253736e-10	2.29821946548e-05	0.00384840643102	0.000960692775489	0.0	0.00461928908667	0.00123084647645	0.00222995686524	0.00102810180827	9.70548320709e-08	0.0	1.03194032794e-10	8.84929283788e-06	6.56978074494e-06	0.00145468717106	0.00193610955828	1.21456608658e-11	4.78805782196e-11	0.0	0.0	9.91927119933e-18
M00237	0.0105281680791	0.0102825513942	0.0105103743013	0.00761988252804	0.00958029453608	0.00962289894749	0.00783243651134	0.00971089694156	0.00911529586551	0.00779012546516	0.0100556407285	0.00961702065371	0.0100711494456	0.0101824505397	0.0104467788738	0.00881633931757	0.00873092836751	0.0099381087657	0.0100779576217	0.0107962136491	0.00970229928703	0.00998341463838
M00235	8.3961087614e-08	0.000282527495128	1.72460527761e-05	0.00384840643102	0.000739406174265	0.0	0.00415383871455	0.000838681614358	0.00178154811573	5.96443166115e-05	1.82322844305e-06	0.0	2.54800080973e-18	8.68480553186e-06	1.13049817583e-08	0.00113795136474	0.000281785474504	0.0	9.31700127552e-15	9.77558279561e-07	1.0560273613e-22	3.55284768443e-18
M00346	4.71576651782e-07	9.44300163798e-07	5.47429692372e-13	0.000206181829397	1.65399953048e-09	0.0	1.10935497772e-05	0.000333512015651	2.04259195873e-05	0.00119608028367	2.87506857454e-08	6.04564386375e-12	0.0	1.71064150822e-08	1.53175895237e-05	0.00298310538783	0.00298927779261	3.64344980703e-11	0.0	2.58409532935e-06	0.0	0.0
M00347	6.59554987201e-12	3.77100233321e-06	5.49109250185e-11	9.54443625814e-06	8.02746291591e-07	0.0	2.43130577967e-05	1.58213817331e-06	0.0	0.0	1.85715617487e-13	5.72096362946e-19	9.69490137344e-11	3.41461351133e-10	6.44510888586e-12	6.77622958314e-10	1.85054646028e-07	0.0	0.0	0.0	2.42529345508e-44	0.0
M00345	0.00085996077222	0.0102825513942	6.10500346479e-07	0.00661321984726	0.00927211562145	0.0	0.00671341630696	0.00338279094959	0.00801999279901	0.00620904939088	0.0100556407285	0.00961702065371	0.0100711494456	0.0101824403572	0.0100124540421	0.00823108426465	0.00873092836751	0.00993796963218	0.0100727170837	4.65101963626e-06	0.0034047793773	0.00998339467155
M00342	9.74222980382e-06	0.00997795137426	3.72390969795e-09	0.000234626850874	0.00137285620702	0.0	0.00126189951121	0.00142323876665	0.00298043740444	0.00441636234846	3.64579321382e-06	1.77295545964e-10	1.54790545634e-10	1.32672239307e-05	9.85160498782e-06	0.00201573255621	5.6744311574e-05	2.37382659788e-16	9.37652169323e-06	0.0	8.71430444833e-30	7.10568538545e-18
M00340	0.0	2.2044144981e-11	0.0	8.08667653171e-06	1.76294663994e-06	0.0	0.0	0.0	0.0	0.0014030405469	0.0	0.0	0.0	6.638418082e-06	0.0	6.84585221473e-08	5.36872643154e-10	0.0	0.0	0.0	0.0	0.0
M00341	0.0	0.0	0.0	0.0	0.0	0.0	7.08900513499e-06	0.0	5.52811702237e-06	6.3705776424e-05	0.0	0.0	0.0	0.0	0.0	0.0	2.25371453951e-08	0.0	0.0	0.0	0.0	0.0
M00348	0.0105281364946	0.0102825513942	0.0105103743013	0.00761988252804	0.00957971971841	0.00962289894749	0.00783101884033	0.00971089694156	0.00911527763492	0.00778828699555	0.0100556407285	0.00961702065371	0.0100711494456	0.0101824505397	0.010424328746	0.00881633931757	0.00873092836751	0.00993804913705	0.0100779576217	0.0101621088367	0.00970222166863	0.00998341463838
M00349	0.0104688523801	4.76460527443e-07	1.69101412134e-07	0.00404304871032	0.0026991521826	0.00962289894749	6.99409166935e-05	0.00236882764544	0.00145825591727	0.00133164404702	6.30891904872e-05	0.00031638266887	0.0042951538867	1.58922596798e-08	1.95470724186e-06	0.00750840011445	0.00450168412815	0.00182177459406	9.03340754804e-08	0.000159712706997	0.00947643946192	7.85607876333e-09
M00162	0.0	0.00022497708323	2.54622225749e-05	0.00499170884529	0.0	0.0	0.0	0.000285494543544	0.00178154811573	0.000695193912561	2.07868194012e-06	0.0	7.73954742398e-11	0.0	0.0	0.0	0.0	0.0	0.0	7.75447761942e-07	0.0	4.06034458416e-18
M00163	0.0	0.0	1.3606520363e-05	0.00387676763379	0.0	0.0	0.0	0.000838681614358	0.0	0.000673515551417	1.82322844305e-06	0.0	7.73954742398e-11	1.19239550555e-11	3.68177917206e-11	4.83893599784e-09	0.0	9.10927049464e-12	4.69044272444e-06	0.0	0.0	5.47050190183e-34
M00161	0.0	1.02092882155e-05	9.14548658418e-13	0.000634313311105	0.0	0.0	0.0	0.000838681614358	0.0	0.00348622136792	0.0	0.0	0.0	2.40800699833e-13	1.37333355075e-07	3.72340458399e-07	0.0	0.0	0.0	7.75447761942e-07	0.0	1.25065230199e-30
M00166	1.33980414158e-11	0.000990982947127	0.000102631072355	0.00342705740675	0.000158106474817	0.0	0.00182030523985	2.35392141863e-05	0.000269070772536	0.00289097788113	1.05163901867e-10	1.34623863621e-07	4.62372513736e-10	0.00408640068569	7.62956467458e-06	0.000111368879893	0.00482515629323	5.46555235867e-11	1.67485577714e-06	6.008611114e-06	6.16984735341e-19	2.56627666645e-10
M00167	2.0724593582e-06	0.000844477154863	6.86464076742e-05	0.00612037346523	1.16504045794e-09	0.0	0.00641268207467	0.00266439821565	0.000912185887853	0.000347868831659	0.000121106114678	0.000514312494348	6.1916318965e-10	5.28560825065e-05	1.96846564964e-05	5.87972248696e-08	0.00374516664696	7.28741639571e-11	1.58765120984e-08	1.90014439846e-06	3.00168765112e-18	1.08125372241e-07
M00164	0.0105281680791	0.0102825513942	0.0105103743013	0.00761988252804	0.00958029453608	0.00962289894749	0.00783243651134	0.00971089694156	0.00911529586551	0.00779012546516	0.0100556407285	0.00961702065371	0.0100711494456	0.0101824505397	0.0104467788738	0.00881633931757	0.00873092836751	0.0099381087657	0.0100779576217	0.0107962136491	0.00970229928703	0.00998341463838
M00165	0.0	0.000806233261462	6.86459872592e-05	0.00487504844379	1.45629099214e-09	0.0	0.00361280533009	7.21818738384e-05	5.92940880755e-06	0.000344735643197	3.50546674745e-10	3.02282193187e-11	5.15226913142e-10	4.40773845982e-05	1.25075104745e-05	7.34819841271e-08	0.00218804049633	6.07285030913e-11	8.54974620587e-10	1.95900535528e-06	1.32845822298e-18	7.10568538545e-17
M00287	0.0013575756893	0.0102825513942	0.0105103743013	0.00161743436481	0.00953770054658	1.66039272179e-40	0.00627788584231	0.00948412807618	0.00911529586551	0.00779011767504	0.00302807520387	0.00961702065371	0.00976607418657	0.00841052086167	0.00501724314939	0.00881633931757	0.00348644304664	6.04456645158e-05	0.00595436977956	2.34627633509e-08	0.00970229928703	6.19453906507e-09
M00286	2.63310536475e-07	9.85630879127e-05	1.85551198953e-10	0.0	0.0	0.0	0.00415383871455	0.000838681614358	0.00178154811573	0.00441636234846	0.0	0.0	0.0	0.0	4.92812167882e-06	0.00113795136474	0.00169627968695	9.10927049464e-12	4.69044272444e-06	7.75447761942e-07	3.75210228718e-19	0.0
M00285	0.0	0.0	0.0	1.37088544574e-05	0.000739406174265	0.0	0.0	0.0	0.0	1.89497138978e-05	1.82322844305e-06	0.0	7.73954742398e-11	0.0	0.0	4.6244697276e-07	4.38432298903e-08	9.10927049464e-12	0.0	0.0	3.75210228718e-19	3.55284768443e-18
M00284	2.63310536475e-07	0.00022497708323	0.0	0.0	0.0	0.0	0.00415383871455	0.0	0.00178154811573	7.97599785876e-05	0.0	0.0	7.73954742398e-11	0.0	0.0	0.0	0.0	0.0	0.0	7.75447761942e-07	0.0	3.55284768443e-18
M00049	0.0105281680791	0.0102825513942	0.0105103743013	0.00761988252804	0.00958029453608	0.00962289894749	0.00783243651134	0.00971089694156	0.00911529586551	0.00779012546516	0.0100556407285	0.00961702065371	0.0100711494456	0.0101824505397	0.0104467788738	0.00881633931757	0.00873092836751	0.0099381087657	0.0100779576217	0.0107962136491	0.00970229928703	0.00998341463838
M00048	0.0105281680791	0.0102824896989	0.0105103743013	0.00761988252804	0.00958029453608	0.00962289894749	0.00783242084646	0.00971089694156	0.00911529586551	0.00779012546516	0.0100556407285	0.00961702065371	0.0100711494456	0.0101824505397	0.0104467788738	0.00881633931757	0.00873092836751	0.0099381087657	0.0100779576217	0.0107962136491	0.00970229928703	0.00998341463838
M00045	0.0105281680791	0.0102825513942	0.0105103743013	0.00761988252804	0.00958029453608	0.00962289894749	0.00783243651134	0.00971089694156	0.00911529586551	0.00779012546516	0.0100556407285	0.00961702065371	0.0100711494456	0.0101824505397	0.0104467788738	0.00881633931757	0.00873092836751	0.0099381087657	0.0100779576217	0.0107962136491	0.00970229928703	0.00998341463838
M00044	3.28632555322e-07	4.84859315422e-12	0.0	0.00386664080991	0.000813932243491	0.0	0.0	0.000662123912705	6.85438345551e-05	0.00441636234846	2.24688264259e-06	1.84277502958e-12	0.0	7.42867806838e-06	8.9282455435e-09	2.98557396284e-10	0.0	5.72144872128e-21	2.38135084029e-13	8.10780530352e-12	1.24489231922e-20	5.16092619731e-28
M00046	0.000471247120121	3.93959504587e-05	8.9777094792e-06	0.00545028099571	2.64255180248e-05	0.0	6.56987907546e-06	1.98352838749e-06	0.00088873405465	0.0056358675394	2.83674652772e-07	1.90205434489e-09	2.73678450609e-09	0.000197199446622	9.84254763053e-07	0.000142285136978	0.000720666543125	9.58097288909e-12	0.000323681827301	2.32063532767e-07	1.87631795682e-17	2.62627698843e-19
M00042	3.19845746243e-07	0.000297413544781	0.0	0.000295902136223	0.0	0.0	0.00415383871455	0.0	0.0	0.0	0.0	2.01519859288e-12	0.0	0.0	0.0	0.0	4.92740419534e-05	0.0	0.0	0.0	3.75210228718e-19	0.0
M00261	0.0	0.00022497708323	0.0	0.0	0.000739406174265	0.0	0.0	0.0	0.0	0.00441636234846	0.0	1.51141096594e-12	0.0	6.638418082e-06	4.92812167882e-06	9.94624136451e-09	0.0	0.0	4.69044272444e-06	0.0	0.0	3.55284768443e-18
M00260	7.89891602386e-07	8.14083989452e-08	2.71862392715e-05	0.00574361599351	0.000288701217815	0.00962289894749	0.000631140083815	0.000329948116473	0.00029840561769	0.00137229292169	2.34031965624e-06	0.00949229751285	0.000672178727446	1.98892788147e-05	2.20600450767e-05	6.7663993648e-05	0.00142124671245	0.00816507065703	6.6182753938e-07	5.646495312e-06	0.00944805053421	3.75946443379e-19
M00263	2.63310536475e-07	0.00022497708323	1.72460527761e-05	0.00384840643102	0.0	0.0	0.00415383871455	0.0	0.0	0.00134920298981	0.0	1.51141096594e-12	7.73954742398e-11	6.638418082e-06	0.0	5.14026084304e-07	1.11515782574e-09	9.10927049464e-12	4.69044272444e-06	0.0	0.0	1.53275364943e-18
M00262	0.0	0.0	1.72460527761e-05	0.00384840643102	0.000739406174265	0.0	0.0	0.0	0.0	3.44713051834e-05	0.0	1.51141096594e-12	0.0	0.0	4.92812167882e-06	0.00113795136474	0.00153734186695	0.0	4.69044272444e-06	0.0	0.0	0.0
M00302	2.63310536475e-07	0.000277327608888	7.6866676519e-08	0.00384840643102	0.000739406174265	0.00962289894749	0.00415383871455	0.000838681614358	0.00178154811573	0.00441636234846	1.82322844305e-06	9.26589361262e-14	2.21695205631e-20	8.52875947734e-06	5.4234661459e-06	0.00133643361179	0.00184128294528	3.32480422567e-06	6.23312608738e-06	9.51090282179e-07	4.99805215702e-19	4.73512357957e-18
M00300	0.0105271994876	0.0102825513942	0.0105103743013	0.00755136454435	0.0095655408825	0.00962289894749	0.00783242084646	0.00971089694156	0.00897040823772	0.00248693523375	0.0100555502278	0.00961702065371	0.0100711293033	0.0101824505397	0.0104401451692	0.00881633931757	0.00873092836751	0.0099381087657	0.0100779576217	0.0107962136491	0.00970229928703	0.0099459868169
M00301	2.63310536475e-07	0.00022497708323	1.72460527761e-05	0.0	0.000739406174265	0.0	0.00415383871455	0.000838681614358	0.0	0.00441636234846	1.82322844305e-06	1.51141096594e-12	3.05781246582e-14	4.77917389061e-08	0.0	0.00145278284177	0.00153734186695	1.21456608658e-11	0.0	1.03390587784e-06	3.75210228718e-19	3.55284768443e-18
M00307	0.0105281680791	0.0102825513942	0.0105103743013	0.00761988252804	0.00958029453608	0.00962289894749	0.00783243651134	0.00971089694156	0.00911529586551	0.00778936203287	0.0100556407285	0.00961702065371	0.0100711494456	0.0101824505397	0.0104467788738	0.00881633931757	0.00873092836751	0.0099381087657	0.0100779576217	0.0107962136491	0.00970229928703	0.00998341463838
M00304	3.5107755685e-07	0.000297797083948	0.0	0.00439140687985	0.000961152629627	0.0	0.00470644844017	0.00108695040557	0.00222986571228	0.0049525800546	2.43082042279e-06	0.0	0.0	3.60996382494e-07	6.5698016385e-06	0.0	0.00193615321292	1.21456608658e-11	6.25295950797e-06	1.03390587784e-06	5.00280628367e-19	0.0
M00160	5.76270860794e-14	0.000264828139413	2.24042291719e-05	1.51353726654e-06	0.000861750367609	0.0	1.82743275708e-05	0.000981800813483	6.17831107646e-07	6.64056002065e-05	8.9296201354e-13	1.94258046993e-12	1.26736351738e-15	1.94971526444e-13	0.0	0.0	1.68580257291e-07	1.75580542807e-17	3.63428284365e-06	9.16419321666e-07	0.0	4.1988145452e-18
M00288	2.63310536475e-07	0.000332344400123	0.0	0.00384840643102	1.79627648463e-08	0.0	0.000145623792593	0.0	0.0	0.0	0.0	2.26645287448e-12	7.73954742398e-11	6.638418082e-06	0.0	0.00113795136474	3.01916376041e-06	9.10927049464e-12	4.69044272444e-06	0.0	6.80448445207e-31	3.55284768443e-18
M00168	0.0105281680791	0.0102825513942	0.0105063172968	0.00759192517904	0.00958029453608	0.00962289894749	0.00783067421312	0.00971089694156	0.00911529586551	0.00778927634149	0.0100556407285	0.00961702065371	0.0100711494456	0.0101824505397	0.0104467788738	0.00881633931757	0.00873092836751	0.0099381087657	0.0100779576217	0.00774114429556	0.00970229928703	0.00998341463838
M00001	0.0105281680791	0.0102825513942	0.0105103743013	0.00761988252804	0.00958029453608	0.00962289894749	0.00783243651134	0.00971089694156	0.00911529586551	0.00779012546516	0.0100556407285	0.00961702065371	0.0100711494456	0.0101824505397	0.0104467788738	0.00881633931757	0.00873092836751	0.0099381087657	0.0100779576217	0.0107962136491	0.00970229928703	0.00998341463838
M00003	0.0105281680791	0.0102825513942	0.0105103743013	0.00761988252804	0.00958029453608	0.00962289894749	0.00783243651134	0.00971089694156	0.00911529586551	0.00779012546516	0.0100556407285	0.00961702065371	0.0100711494456	0.0101824505397	0.0104467788738	0.00881633931757	0.00873092836751	0.0099381087657	0.0100779576217	0.0107962136491	0.00970229928703	0.00998341463838
M00002	0.0105281680791	0.0102825513942	0.0105103743013	0.00761988252804	0.00958029453608	0.00962289894749	0.00783243651134	0.00971089694156	0.00911529586551	0.00779012546516	0.0100556407285	0.00961702065371	0.0100711494456	0.0101824505397	0.0104467788738	0.00881633931757	0.00873092836751	0.0099381087657	0.0100779576217	0.0107962136491	0.00970229928703	0.00998341463838
M00004	0.0105281680791	0.0102825513942	0.0105103743013	0.00761988252804	0.00958029453608	0.00962289894749	0.00783243651134	0.00971089694156	0.00911529586551	0.00779012546516	0.0100556407285	0.00961702065371	0.0100711494456	0.0101824505397	0.0104467788738	0.00881633931757	0.00873092836751	0.0099381087657	0.0100779576217	0.0100023140785	0.00970229928703	0.00998341463838
M00007	0.0105281680791	0.0102825513942	0.0105103743013	0.00761988252804	0.00958029453608	0.00962289894749	0.00783243651134	0.00971089694156	0.00911529586551	0.00779012546516	0.0100556407285	0.00961702065371	0.0100711494456	0.0101824505397	0.0104467788738	0.00881633931757	0.00873092836751	0.0099381087657	0.0100779576217	0.0107962136491	0.00970229928703	0.00998341463838
M00006	0.0105281680791	0.0102825513942	0.0105103743013	0.00761988252804	0.00958029453608	0.00962289894749	0.00783243651134	0.00971089694156	0.00911529586551	0.00779012546516	0.0100556407285	0.00961702065371	0.0100711494456	0.0101824505397	0.0104467788738	0.00881633931757	0.00873092836751	0.0099381087657	0.0100779576217	0.00931717556407	0.00970229928703	0.00998341463838
M00009	3.55563609268e-11	8.67123446053e-06	0.00577458882788	0.00739345771872	0.00924390165404	0.00962289894749	0.00318820894681	0.000461234587675	0.000769268987037	0.000764414630407	0.00911061161287	0.00961702065371	0.00946367785332	2.97127979728e-07	0.00861407956242	0.00728105317247	0.00761708018103	0.0099381087657	0.00198197145771	0.00984986074551	0.00941831298689	0.00998341463838
M00008	0.0105281680791	0.0102825513942	0.0105103743013	0.00761988252804	0.00958029453608	0.00962289894749	0.00783243651134	0.00971089694156	0.00911529586551	0.00779012546516	0.0100556407285	0.00961702065371	0.0100711494456	0.0101824505397	0.0104467788738	0.00881633931757	0.00873092836751	0.0099381087657	0.0100779576217	0.00860949455558	0.00970229928703	0.00998341463838
M00159	0.0105281680791	0.0102825513942	0.0105103743013	0.00761988252804	0.00958029453608	0.00962289894749	0.00783243651134	0.00971089694156	0.00911529586551	0.00779012546516	0.0100556407285	0.00961702065371	0.0100711494456	0.0101824505397	0.0104467788738	0.00881633931757	0.00873092836751	0.0099381087657	0.0100779576217	0.0105364351563	0.00970229928703	0.00998341463838
M00158	3.12679222231e-07	9.6301132257e-10	0.0	0.00210978545448	0.000898073096313	0.0	0.00319119310512	0.0010189061507	0.000212635241243	0.000563899137972	0.0	2.05119510119e-12	9.19070941875e-11	2.19233251345e-06	2.1875450494e-09	0.00136833994378	0.00176548102519	1.08172338671e-11	5.56941195433e-06	4.1670469708e-08	3.01922940823e-27	4.82171971814e-18
M00135	2.23012920335e-14	0.0102825513942	5.22440226433e-08	4.11866842452e-05	3.03583247348e-07	0.0	0.00604729891142	5.65865617861e-06	4.52817818122e-06	0.00620904939088	0.00994069469937	0.0	2.32186322008e-10	0.0101824505397	1.39524044605e-11	0.00100168602424	0.0	2.73278114839e-11	0.00014968891235	1.25087090582e-09	8.09844129878e-31	1.06584931362e-17
M00136	5.4035822666e-11	2.46142687019e-06	5.86738492259e-07	0.0	4.77522116915e-06	0.00962289894749	0.000856931213832	3.48464854761e-07	4.76820215195e-06	0.000113065881001	5.47645277537e-07	0.000233896521021	2.52749594946e-16	2.32092668131e-06	8.63641477566e-06	1.78611099869e-10	0.000162596078988	5.5012997359e-05	4.07655401388e-07	1.33451996917e-12	0.00616900325337	1.71643849536e-20
M00131	3.5107755685e-07	1.25360753578e-07	0.0	0.0	3.92590889794e-07	0.0	0.0	0.000219006945454	0.00155300030249	0.0049525800546	0.0	3.02279308081e-12	1.03194032794e-10	8.84929283788e-06	6.5698016385e-06	2.84497979974e-09	1.28038191417e-09	1.21456608658e-11	6.25295950797e-06	1.03390587784e-06	5.00280628367e-19	7.10568538545e-18
M00130	0.0	0.00022497708323	0.0	0.00384840643102	0.000739406174265	0.0	0.00415383871455	0.000961286543694	0.00223010270998	0.00441636234846	2.42979474744e-06	0.0	1.03194032794e-10	0.0	6.56863159927e-06	0.00145190120784	0.0	0.0	6.24980510724e-06	1.03390155935e-06	5.00280628367e-19	7.10568538545e-18
M00133	0.0105281680791	0.0102825513942	0.0105103743013	0.00761988252804	0.00958029453608	0.00962289894749	0.00783243651134	0.00971089694156	0.00911529586551	0.00779012546516	0.0100556407285	0.00961702065371	0.0100711494456	0.0101824505397	0.0104467788738	0.00881633931757	0.00873092836751	0.0099381087657	0.0100779576217	0.0107962136491	0.00970229928703	0.00998341463838
M00151	0.0	0.0	0.0	0.00384840643102	0.0	0.0	0.0	0.0	0.0	0.0	0.0	2.26711644891e-12	0.0	0.0	0.0	0.0	0.0	0.0	0.0	0.0	0.0	5.32926653494e-18
M00150	0.0104744112529	0.000440230985861	0.0105001266864	0.00511367268504	0.00913089249969	0.00962289894749	0.00740929696125	3.46559576781e-05	0.00298055590329	0.0065887868468	0.0100287620009	0.00961702065371	0.0100673022665	0.0101580024759	0.0095315783638	0.00880270044064	0.00233151584219	0.0099381087657	0.00930023155404	0.0107962136491	0.00970029091107	0.00998341463838
M00180	2.63310536475e-07	0.0	1.72460527761e-05	4.14400453393e-05	0.000739406174265	0.0	0.00015387996392	0.000838681614358	0.00178154811573	9.4194302062e-05	1.82322844305e-06	1.51141096594e-12	7.73954742398e-11	6.638418082e-06	4.92812167882e-06	3.99755747141e-06	6.43366395731e-07	9.10927049464e-12	4.69044272444e-06	7.75447761942e-07	3.75210228718e-19	3.55284768443e-18
M00181	8.08126389499e-18	0.0	0.0	7.11075245704e-06	0.0	0.0	8.44939753534e-05	0.000838681614358	0.0	4.701699064e-05	0.0	0.0	7.73954742398e-11	0.0	4.92812167882e-06	5.3469070203e-07	4.21103152279e-08	0.0	2.68530204216e-13	0.0	2.77857357672e-43	0.0
M00182	2.63310536475e-07	0.0	0.0	2.60103166118e-06	0.0	0.0	7.96464803965e-06	0.0	0.0	0.0	0.0	7.15497681318e-25	0.0	0.0	0.0	2.47337109751e-07	7.04336214707e-07	0.0	2.34964558562e-13	0.0	0.0	1.19638246002e-24
M00183	0.0105281680791	0.0102825513942	0.0105103743013	0.00761988252804	0.00958029453608	0.00962289894749	0.00783243651134	0.00971089694156	0.00911529586551	0.00779012546516	0.0100556407285	0.00961702065371	0.0100711494456	0.0101824505397	0.0104467788738	0.00881633931757	0.00873092836751	0.0099381087657	0.0100779576217	0.0107962136491	0.00970229928703	0.00998341463838
M00184	1.28341527335e-10	0.00552510277555	1.24603640454e-08	0.00112651581306	0.0	0.0	3.2613795687e-05	0.000838681614358	0.00178154811573	0.0	0.0	7.03251367217e-19	0.0	6.638418082e-06	0.0	0.0	6.90896696671e-05	9.10927049464e-12	4.69044272444e-06	7.75447761942e-07	4.12250696706e-39	2.58347808988e-36
M00185	0.0105281680791	0.0102825513942	0.0105103743013	0.00761988252804	0.00958029453608	0.00962289894749	0.00783243651134	0.00971089694156	0.00911529586551	0.00779012546516	0.0100556407285	0.00961702065371	0.0100711494456	0.0101824505397	0.0104467788738	0.00881633931757	0.00873092836751	0.0099381087657	0.0100779576217	0.0107962136491	0.00970229928703	0.00998341463838
M00220	7.42202159438e-11	0.000107216163387	1.23833230018e-06	4.99407100888e-05	0.000244932684198	0.00962289894749	9.0594660152e-05	9.96949812712e-06	1.09641513259e-05	0.000100944445778	4.77260820258e-05	7.56086316987e-07	1.61719496452e-14	0.00932130033265	1.75376345022e-09	9.30785023452e-05	1.94092029981e-06	0.0099381087657	1.05343883223e-05	2.41991730839e-09	6.10031097442e-33	1.57956588067e-06
M00222	0.0105281680791	0.0102825513942	0.0105103743013	0.00761988252804	0.00958029453608	0.00962289894749	0.00783243651134	0.00971089694156	0.00911529586551	0.00779012546516	0.0100556407285	0.00961702065371	0.0100711494456	0.0101824505397	0.0104467788738	0.00881633931757	0.00873092836751	0.0099381087657	0.0100779576217	0.0107962136491	0.00970229928703	0.00998341463838
M00225	5.74228396187e-11	0.000293784832394	2.77588444635e-09	0.00439184121315	1.09228770124e-06	0.00962289894749	0.0	0.000339703683541	3.42531853445e-05	0.00177621871719	3.30707901152e-05	3.4371039476e-05	0.00503951254222	5.75226995888e-11	6.5698016385e-06	4.64365408196e-06	0.00123664869397	0.000934022220424	1.02556320145e-06	0.000129786682383	0.00730315352853	2.16959566921e-07
M00226	5.74246294073e-11	0.000293784832394	2.77588444635e-09	0.00439184121315	1.0723702689e-06	0.00962289894749	0.00470644844017	0.00134420177645	2.75115125224e-05	0.00351292591801	1.14732849584e-05	0.000174417171682	0.000787669633713	6.68863792806e-09	9.83105617377e-06	8.96586443239e-05	0.00123664869397	6.58672009908e-05	2.24309133968e-07	1.5452620596e-06	0.00927059548025	2.15042751311e-07
M00355	0.0	0.0	0.0	0.0	0.0	0.0	0.0	0.000120688969369	7.64575521196e-07	3.39559104826e-05	0.0	0.0	0.0	0.0	0.0	3.02885337255e-10	0.0	0.0	0.0	0.0	0.0	3.71157399377e-18
M00354	0.0	0.0	0.0	1.98995518184e-06	0.0	0.0	0.0	0.0	0.0	0.0	0.0	0.0	0.0	0.0	0.0	1.69781536042e-10	0.0	0.0	0.0	0.0	0.0	0.0
M00357	1.76736357544e-12	0.00125103689793	1.60943259601e-13	1.3855994389e-05	5.26138279568e-08	0.0	9.91555132589e-05	0.0	0.0	0.0	0.0	1.37389718761e-19	0.0	0.0	0.0	0.0	4.95885299932e-05	0.0	0.0	0.0	8.89856081409e-44	0.0
M00356	9.90426883873e-08	0.00124673879145	3.52797530023e-11	0.00169911188563	0.0	0.0	9.08774111101e-05	0.000607772022523	0.00218385169875	0.0	1.62806856779e-09	8.13874994095e-18	0.0	0.0	0.0	1.2388720009e-10	5.88578074039e-05	4.01043434942e-12	0.0	0.0	4.62695861389e-45	4.77228184885e-18
M00351	2.63310536475e-07	1.87960926466e-05	0.0	0.000156036144468	2.65907781055e-08	0.0	0.00154851186047	4.27379487667e-05	0.00178154811573	0.00254563382913	1.82322844305e-06	7.15344770689e-20	1.17489022317e-19	2.14185810612e-06	4.2288665349e-11	7.03684057337e-07	6.35947725897e-07	9.10927049464e-12	1.8817360912e-11	8.61572397085e-07	4.16901008754e-19	3.55284768443e-18
M00350	9.43592328173e-12	0.0	2.85026636528e-05	4.04598236509e-06	3.03056331148e-06	0.0	0.00458447390638	0.00108059947897	0.00212318940477	6.90588390386e-05	3.03194662555e-06	2.51866885815e-12	1.19500230861e-17	1.41625668066e-11	5.35436070365e-06	0.00168360342144	0.00180510197813	1.13865881183e-11	7.5967644552e-06	8.6091922616e-13	4.90918879785e-20	1.48236735575e-21
M00353	2.9622158989e-07	0.0	2.0864774648e-05	0.0	2.08715338734e-07	0.0	0.0	0.0	7.42128193597e-05	0.0	0.0	0.0	8.70699211088e-11	7.46712700162e-06	5.54381303853e-06	2.17831466957e-08	1.48065194906e-07	2.10585543313e-15	5.27631471282e-06	8.72371849599e-07	0.0	3.99694990121e-18
M00352	2.67495483286e-07	7.99440608011e-07	0.0	0.0	3.81436552866e-08	0.0	1.8377559084e-05	0.0	0.0	0.0	1.54495869717e-11	0.0	0.0	0.0	0.0	7.87130708978e-07	6.6085095288e-09	2.13491446316e-22	2.22015390814e-15	0.0	0.0	0.0
M00359	0.0105281680791	0.0102825513942	0.0105103743013	0.00761988252804	0.00958029453608	0.00962289894749	0.00783243651134	0.00971089694156	0.00911529586551	0.00779012546516	0.0100556407285	0.00961702065371	0.0100711494456	0.0101824505397	0.0104467788738	0.00881633931757	0.00873092836751	0.0099381087657	0.0100779576217	0.0107962136491	0.00970229928703	0.00998341463838
M00358	4.64528043253e-07	0.0100312047079	3.66143603311e-09	0.00460521316371	0.00134059935532	0.0	0.00099974786118	0.00108090051677	0.00220457988155	0.00441636234846	2.43069975511e-06	3.46736871159e-13	1.38166099244e-10	1.32679367022e-05	6.5698016385e-06	0.00167588912454	7.07455775412e-07	1.82185409893e-11	8.87430683107e-06	1.4491541657e-06	7.50421427665e-19	4.73713024591e-18
M00319	0.000217840431358	3.98516731365e-07	0.0105103743013	0.00384840643102	0.00088701456233	0.0	0.00569863016768	4.87530725503e-05	0.00021024065302	0.000497101149145	0.0100552586142	0.00961702065371	0.00114058788816	0.0101824505397	2.44310460099e-11	1.78127964474e-06	9.39639972768e-05	0.00877008284247	0.0100779576217	2.08987705713e-08	5.00280628367e-19	0.00998341463838
M00311	0.0105281680791	0.0102825513942	0.0105103743013	0.00761988252804	0.00958029453608	0.00962289894749	0.00783243651134	0.00971089694156	0.00911529586551	0.00779012546516	0.0100556407285	0.00961702065371	0.0100711494456	0.0101824505397	0.0104467788738	0.00881633931757	0.00873092836751	0.0099381087657	0.0100779576217	0.0107962136491	0.00970229928703	0.00998341463838
M00310	0.0105281680791	0.0102825513942	0.0105103743013	0.00761988252804	0.00958029453608	8.56673767351e-05	0.00783243651134	0.00971089694156	0.00911529586551	0.0077894009835	0.0100556407285	0.00961702065371	0.0100711494456	0.0101824505397	0.0104467788738	0.00881633931757	0.00873092836751	0.0099381087657	0.0100779576217	0.0107962136491	0.00970229928703	0.00998341463838
M00171	1.5558632069e-06	0.0	0.000102625922272	0.0016392043692	5.01104011916e-07	0.0	0.00118849391623	0.00341726463374	0.00519339424289	0.000326254349544	1.03430309406e-05	9.06846579562e-12	4.64372644016e-10	3.96869155745e-05	2.94890629372e-05	0.00612425247427	7.37972116243e-05	0.0	0.0	4.6494649815e-06	2.25126331277e-18	2.13170861066e-17
M00170	0.0105281680791	0.0102825513942	0.0105076626248	0.00760122143573	0.00958029453608	0.00962289894749	0.00783126164586	0.00971089694156	0.00911529586551	0.00778955678601	0.0100556407285	0.00961702065371	0.0100711494456	0.0101824505397	0.0104467788738	0.00881633931757	0.00873092836751	0.0099381087657	0.0100779576217	0.0107962136491	0.00970229928703	0.00998341463838
M00173	4.44446615459e-11	7.36384918096e-07	0.000169767769865	0.00678830950799	0.00430616036837	5.93877208544e-42	0.00705171490476	0.000536534824739	0.000903301208973	0.00711101348761	1.10044909877e-05	1.0291846993e-06	0.00152491302215	6.58552025145e-05	3.87837710368e-12	4.19031791425e-05	0.00550880544627	1.37726286519e-06	1.86845334305e-13	7.74946817629e-06	0.00859531544987	2.757608808e-06
M00172	0.0105281680791	0.0102825513942	0.0105063172968	0.00759192517904	0.00958029453608	0.00962289894749	0.00783067421312	0.00971089694156	0.00911529586551	0.00778927634149	0.0100556407285	0.00961702065371	0.0100711494456	0.0101824505397	0.0104467788738	0.00881633931757	0.00873092836751	0.0099381087657	0.0100779576217	0.00774114429556	0.00970229928703	0.00998341463838
M00175	0.0105281680791	0.0102825513942	0.0105103743013	0.00761988252804	0.00958029453608	0.00962289894749	0.00783243651134	0.00971089694156	0.00911529586551	0.00779010988491	0.0100556407285	0.00961702065371	0.0100711494456	0.0101824505397	0.0104467788738	0.00881633931757	0.00873092836751	0.0099381087657	0.0100779576217	0.0107962136491	0.00970229928703	0.00998341463838
M00174	0.0	2.18256407638e-05	1.88189302903e-09	0.0	2.03520903036e-08	0.0	0.0	7.93822125937e-05	5.99811079249e-07	0.00543562236432	7.1549202145e-06	1.52713479471e-17	1.9183122618e-05	4.44804059906e-11	9.52339853594e-11	4.46265463577e-06	0.0	2.73278114839e-11	1.40574407477e-05	4.66981584423e-08	1.12563165638e-18	6.79741750825e-12
M00177	0.0	0.0	1.80009078584e-13	6.57643105441e-05	4.84810804999e-09	0.0	3.86920013929e-05	3.91113171949e-07	9.86721662145e-07	0.000584651253198	0.0	0.0	0.0	0.0	3.10841816035e-11	9.66879116618e-08	7.76552342513e-08	0.0	6.55037011535e-14	0.0	4.56859928368e-46	5.64822664923e-28
M00176	7.89891602386e-07	1.04442959276e-05	7.67882691267e-05	0.00511400033998	0.0040192688682	0.0	0.000330355723932	0.00154401319191	0.00298055590329	0.00563700489772	1.09294759078e-05	9.06846579562e-12	4.64372644016e-10	2.10353136229e-07	2.94991963127e-05	0.00487686388958	0.00873078867266	5.46556229678e-11	1.85297360015e-08	2.32440320623e-06	7.18993739815e-11	2.13170861066e-17
M00179	4.08546615126e-12	0.00434636249647	5.46925194406e-09	0.00105437838517	1.68826824403e-07	0.0	0.000342216382541	0.0	9.26460441178e-07	0.000805265269334	0.0	1.91689340776e-23	1.68963674248e-10	1.52598276768e-13	0.0	1.18802817206e-06	2.34513609044e-05	2.14742654209e-11	0.0	0.0	2.33540165218e-35	0.0
M00178	0.0105281680791	0.0102825513942	0.0105103743013	0.00761988252804	0.00958029453608	0.00962289894749	0.00783243651134	0.00971089694156	0.00911529586551	0.00779012546516	0.0100556407285	0.00961702065371	0.0100711494456	0.0101824505397	0.0104467788738	0.00881633931757	0.00873092836751	0.0099381087657	0.0100779576217	0.0107962136491	0.00970229928703	0.00998341463838
M00078	3.61384633399e-07	1.3334001346e-08	4.24261769047e-07	0.0047952758936	0.00150799584175	0.0	0.0025749135031	0.00184129287999	0.000210514111896	0.00436377121144	4.86047439126e-06	4.02997403686e-12	0.0	6.91253983298e-07	6.99351254284e-06	0.00321490458117	0.00315994998034	2.14090714274e-20	1.86565167084e-05	2.06736695167e-06	1.00055931627e-18	9.47425050841e-18
M00079	0.0100163833006	0.0071295920951	0.0105103743013	0.00761925007779	0.00956439124715	0.0	0.00689856727365	0.00970121517731	0.00911529586551	0.00776907654616	0.0100556407285	0.00951978295788	0.0100711494456	0.0095921331521	0.010446392343	0.00881633931757	0.00873092836751	0.00986787615105	0.0100779576217	0.0107798681817	0.00965794037468	0.00996834966569
M00072	3.15970327573e-07	0.000268569959865	0.0	0.00384454315058	1.06814535901e-05	0.0	0.00415383871455	0.000838681614358	0.00178154811573	0.0	2.17454236319e-06	1.8135873719e-12	7.73954742398e-11	6.638418082e-06	0.0	0.00125560541293	0.00178193882517	9.10927049464e-12	4.69044272444e-06	8.86817183461e-07	4.3179306793e-19	0.0
M00074	6.30565676395e-09	8.02298129044e-07	0.0	1.9804684281e-05	1.84422585879e-06	0.0	8.75149461158e-06	0.000941759872124	0.00116014928128	0.0	2.10355959528e-06	3.97154101936e-13	8.92849697178e-11	4.26410481251e-12	6.00562334542e-06	0.0010542137739	1.48084402949e-08	0.0	4.51970196641e-13	1.30435534823e-08	2.53905291422e-26	3.63359354203e-18
M00075	0.0	0.000247319010899	0.0	0.000382470097648	0.0	0.0	0.00121153694445	0.0	0.0	0.00441636234846	1.82322844305e-06	1.06671993091e-23	7.73954742398e-11	6.638418082e-06	0.0	0.0	2.92556820831e-09	1.0247978997e-11	5.57852242802e-08	0.0	4.20477276271e-19	7.90042509116e-35
M00076	0.000881540358332	4.23429296883e-10	0.00143603244079	0.00547183764338	0.00164734122577	0.0	0.00576634941376	0.0064772362363	0.00342802577732	0.00450308202514	0.0100491146177	3.77852741484e-12	6.19572078317e-10	1.65741783925e-05	0.000187382827982	0.00693260499362	0.00831276928428	4.78673977754e-06	1.17179436654e-05	1.93821184779e-06	9.38026056909e-19	8.88211421938e-18
M00077	0.000724623277197	4.62341556124e-05	0.010325822639	0.00245587289902	0.00133631696366	0.0	0.00689856727365	0.00970121517731	0.00911529586551	0.00776907654616	0.0100556407285	0.00550169555855	0.00393674182023	0.000129293702218	0.0102925008434	0.00881633931757	0.008214441569	0.000439497953	0.00982477917028	0.0107798681817	0.000653129681105	0.00996834966569
M00229	5.2659475253e-07	4.09458394303e-07	0.00118320538697	0.000233325374938	0.00248730312952	0.00962289894749	0.00335542363389	0.00061949695949	0.000201416135092	0.000526900716087	0.00025965876602	0.00961702065371	0.00565237219943	2.68373757649e-06	0.00169593008238	2.65406197182e-07	1.36021752316e-05	0.0099381087657	3.41704238916e-05	0.000907048208218	0.006359090701	0.00998341463838
M00189	0.0105281680791	0.0102825513942	0.0105103743013	0.00761988252804	0.00958029453608	0.00962289894749	0.00783243651134	0.00971089694156	0.00911529586551	0.00779012546516	0.0100556407285	0.00961702065371	0.0100711494456	0.0101824505397	0.0104467788738	0.00881633931757	0.00873092836751	0.0099381087657	0.0100779576217	0.0107962136491	0.00970229928703	0.00998341463838
M00312	0.00810781593489	0.0102825513942	0.000449584413851	0.00355177202409	0.000911225882682	0.0	0.00661998317182	0.000593565951387	0.00284667043761	0.00494889532526	1.52620492721e-06	0.00511437966875	3.35405532676e-05	0.0098261258655	5.9768529164e-05	0.00881488462158	0.00870255285032	0.0014141233106	0.00802111701678	0.00204182311018	8.37015419032e-15	1.88059578226e-06
M00317	5.22781450052e-18	3.90050078547e-08	5.83133433874e-05	3.72883523439e-06	0.00671783665283	0.00962289894749	0.000920311290082	0.000317096715461	0.00200189216269	0.00072682805405	0.00141061533704	0.00961702065371	4.03872227952e-05	0.000185545631979	0.0086365923709	0.00196757771086	3.67921321407e-05	0.0099381087657	0.00780715189851	0.00727368983698	2.99541996578e-21	0.00998341463838
M00038	0.0	0.00022497708323	0.0	0.00384840643102	0.000239567719258	0.0	0.00415383871455	0.000838681614358	0.00178154811573	0.00441636234846	1.82322844305e-06	1.51141096594e-12	7.73954742398e-11	6.638418082e-06	4.92812167882e-06	0.00113795136474	0.0	0.0	0.0	7.75447761942e-07	3.75210228718e-19	1.30015007177e-32
M00039	4.71800901762e-12	0.0	0.0	0.0	0.0	0.0	0.0	0.0	1.20582602886e-05	0.0	2.97354346419e-06	2.51866885815e-12	5.97502161422e-18	7.08127322087e-12	0.0	0.0	0.0	9.06884226818e-13	0.0	0.0	0.0	0.0
M00034	0.0	5.58543050458e-05	5.15690464057e-05	9.48469637912e-05	1.41791233222e-05	0.00962289894749	0.00402057763975	0.0	0.00384259854858	0.00620820805733	4.23913635065e-09	4.79212292366e-12	0.000378819236591	0.0	1.47704917141e-05	1.33771198099e-07	0.00355899706138	8.32379219212e-12	3.62978807455e-15	4.04006190586e-10	2.03753136177e-35	1.82842245736e-22
M00035	0.0105281680791	0.0102825513942	0.0105103743013	0.00761968441109	0.00958029453608	0.00962289894749	0.00783243651134	0.00971089694156	0.00911529586551	0.00779012546516	0.0100556407285	0.00961702065371	0.0100711494456	0.0101824505397	0.0104467788738	0.00881633931757	0.00873092836751	0.0099381087657	0.0100779576217	0.0107962136491	0.00970229928703	0.00998341463838
M00036	0.0	0.0	4.93114180058e-09	0.00332113341973	0.0	0.0	0.0	0.0	0.0	5.18534121338e-05	7.10075047789e-11	5.41056467084e-27	0.0	9.48583855092e-10	0.0	0.0036010426106	2.03041231558e-06	0.0	1.25804152787e-07	2.54718307488e-16	2.69496886376e-47	0.0
M00037	0.0	0.0	1.72460527761e-05	0.0	0.000739406174265	0.0	0.0	0.0	0.0	0.0	1.82322844305e-06	1.51141096594e-12	0.0	0.0	4.92812167882e-06	0.00113795136474	1.38325844312e-05	9.10927049464e-12	4.69044272444e-06	0.0	3.75210228718e-19	6.91132826927e-21
M00030	0.0	5.58006301275e-09	1.03023004213e-12	0.00273546924862	1.59113363773e-08	0.0	0.0	0.0	0.0	7.24160715091e-05	4.84740205832e-11	9.75156277266e-29	0.0	1.11360370327e-13	1.12231834797e-12	0.0	0.0	5.08884834591e-22	0.0	1.68444684597e-15	3.03666444005e-48	1.39753828157e-20
M00031	6.56810293782e-07	0.000507903541352	4.26484713212e-05	0.00479840004544	0.0014498626145	0.0	0.00511471419332	0.00177115107138	0.00262695534607	0.00534172019197	4.48065272967e-06	3.77521915974e-12	1.93485916034e-10	1.10592613557e-05	8.21095925924e-06	0.00238286255807	0.0028895531288	2.27573746437e-11	1.16145438202e-05	1.93815786672e-06	9.38026056909e-19	5.92140282398e-18
M00032	3.15742919143e-17	1.98730870796e-06	5.91224320011e-05	0.0	1.3076623027e-06	0.0	0.0	0.00126801978994	6.66773865736e-07	0.000155887421671	2.94899764518e-13	2.20410572958e-13	5.66735806981e-11	1.1103249542e-08	0.0	0.00289890934735	3.32082606644e-07	8.82243679944e-14	2.42603650439e-09	1.89064373045e-12	2.59016462686e-36	1.65799558607e-17
M00033	6.58228438023e-07	0.000544570091368	4.30093975747e-05	0.00547403978943	0.00165672033412	0.0	0.00577825471726	0.00185620881769	0.00308028635535	0.000238655946713	4.49253849701e-06	3.77852741484e-12	1.93488937378e-10	1.65797787403e-05	1.23116333706e-05	0.00238342680379	0.00304034499263	2.27731762366e-11	1.17179436654e-05	1.93841697585e-06	9.38026056909e-19	8.88211421938e-18
M00299	0.0105281680791	0.0102825513942	0.0105103743013	0.00761988252804	0.00958029453608	0.00962289894749	0.00783243651134	0.00971089694156	0.00911529586551	0.00779012546516	0.0100556407285	0.00961702065371	0.0100711494456	0.0101824505397	0.0104467788738	0.00881633931757	0.00873092836751	0.0099381087657	0.0100779576217	0.0107962136491	0.00970229928703	0.00998341463838
M00295	0.0	0.0	0.0	0.0	0.0	0.0	0.0	0.0	0.0	0.0	0.0	0.0	0.0	0.0	0.0	4.4110878671e-06	0.0	0.0	0.0	0.0	0.0	0.0
M00109	0.0	0.0	0.0	0.00384840643102	0.0	0.0	0.00415383871455	0.000838681614358	0.0	0.0	0.0	1.51141096594e-12	0.0	6.638418082e-06	0.0	0.00113795136474	0.0	9.10927049464e-12	0.0	7.75447761942e-07	3.75210228718e-19	3.55284768443e-18
M00101	2.8724737942e-07	6.06658193197e-08	0.0	0.00401396361871	0.000801004594044	0.0	0.00415383871455	0.0	0.00190957244616	6.03385725929e-05	1.98894540226e-06	7.54501431983e-22	8.44313806655e-11	5.38619049708e-08	5.37506621938e-06	0.0	0.0	9.93738328376e-12	4.69044272444e-06	0.0	1.11440609611e-33	3.55284768443e-18
M00102	0.0	0.00022497708323	0.0	0.0	0.000739406174265	0.0	0.0	0.0	0.0	0.00441636234846	0.0	0.0	0.0	0.0	0.0	0.0	0.0	0.0	0.0	0.0	0.0	0.0
M00105	2.70461268234e-07	0.000277938392441	1.14158430474e-05	1.55316065569e-05	0.00080511549843	0.0	0.000777982603529	0.000696159635395	7.70621696943e-05	0.00340532091496	2.27748195732e-06	0.0	5.0098731494e-12	2.54673270448e-11	2.3188819534e-10	2.1063204427e-07	1.07840061731e-09	2.92248970662e-14	6.12415313161e-15	9.69263548614e-07	0.0	4.44105211798e-18
M00082	2.7134984562e-14	0.0	0.0	0.0055339777854	0.0	0.0	0.0	0.0	0.0	0.0	5.92307405833e-06	2.55213609002e-28	0.0	2.15431124313e-05	0.0	0.0	0.0	0.0	0.0	1.46854416541e-13	0.0	0.0
M00148	2.63310536475e-07	8.04368006639e-07	0.0	0.00376692702715	0.0	0.0	0.00330498274276	0.0	0.0	0.0	0.0	0.0	3.88069587357e-20	5.54709358051e-07	0.0	0.00198580990057	0.00103239735574	0.0	0.0	0.0	1.61230869092e-29	0.0
M00219	8.40615263375e-14	1.81644355144e-07	0.00017315211039	5.43063693855e-05	4.05347051969e-07	0.00962289894749	0.0	0.000153182601625	0.00119327426646	0.000360579200368	0.000864542761713	0.000743751526296	0.00318508158136	2.86195082584e-05	4.08750072318e-10	3.81090675172e-05	0.000421372064873	0.000318349425713	4.06776603483e-07	1.53947528909e-06	0.00181237980452	3.35239070191e-12
M00199	0.0105281680791	0.0102825513942	0.0105103743013	0.00761988252804	0.00958029453608	0.00956392982274	0.00783243651134	0.00971089694156	0.00911529586551	0.00776828974349	0.0100556407285	0.00961702065371	0.0100711494456	0.0101824505397	0.0104467788738	0.00881633931757	0.00873092836751	0.0099381087657	0.0100779576217	0.0107962136491	0.00970229928703	0.00998341463838
M00198	0.0105281680791	0.0102825513942	0.0105103743013	0.00761988252804	0.00958029453608	0.00962289894749	0.00783243651134	0.00971089694156	0.00911507709841	0.00765640017143	0.0100556407285	0.00961702065371	0.0100711494456	0.0101824505397	0.0104467788738	0.00881633931757	0.00873092836751	0.0099381087657	0.0100779576217	0.0107962136491	0.00970229928703	0.00998341463838
M00197	0.0105281680791	0.0102825513942	0.0105103743013	0.00761988252804	0.00958029453608	0.00962289894749	0.00783243651134	0.00971089694156	0.00911529586551	0.00779012546516	0.0100556407285	0.00961702065371	0.0100711494456	0.0101824505397	0.0104467788738	0.00881633931757	0.00873092836751	0.0099381087657	0.0100779576217	0.0107962136491	0.00970229928703	0.00998341463838
M00194	0.0105281680791	0.0102825513942	0.0105103743013	0.00761988252804	0.00958029453608	0.00962289894749	0.00783243651134	0.00971089694156	0.00911529586551	0.00779012546516	0.0100556407285	0.00961702065371	0.0100711494456	0.0101824505397	0.0104467788738	0.00881633931757	0.00873092836751	0.0099381087657	0.0100779576217	0.0107962136491	0.00970229928703	0.00998341463838
M00193	0.0105281680791	0.0102820372666	0.0105103743013	0.00745504922919	0.00958029453608	0.00962289894749	0.00783237385185	0.00971074156721	0.00911425672178	0.00706405461131	0.0100556407285	0.00961702065371	0.0100711494456	0.0101824505397	0.0104467788738	0.00881633931757	0.00873092836751	0.0099381087657	0.0100779576217	0.0107962136491	0.00970229928703	0.00998341463838
M00360	0.0105281680791	0.0102825513942	0.0105103743013	0.00761988252804	0.00958029453608	0.00962289894749	0.00783243651134	0.00971089694156	0.00911529586551	0.00779012546516	0.0100556407285	0.00961702065371	0.0100711494456	0.0101824505397	0.0104467788738	0.00881633931757	0.00873092836751	0.0099381087657	0.0100779576217	0.0107962136491	0.00970229928703	0.00998341463838
M00361	0.0105281680791	0.0102825513942	0.0105103743013	0.00761988252804	0.00958029453608	0.00962289894749	0.00783243651134	0.00971089694156	0.00911529586551	0.00779012546516	0.0100556407285	0.00961702065371	0.0100711494456	0.0101824505397	0.0104467788738	0.00881633931757	0.00873092836751	0.0099381087657	0.0100779576217	0.0107962136491	0.00970229928703	0.00998341463838
M00362	0.00338524822049	0.00102598783684	0.00509592344887	0.00481256540706	0.00865069939666	0.0	0.00373351884161	0.00124517004943	0.003704556508	0.00255512220195	0.00285113614961	8.61532139944e-06	0.0014414332644	6.31050244482e-06	0.00369515104901	0.00881545768364	0.00795382335723	2.48477564414e-05	3.26346439296e-05	1.46520813539e-06	6.56533247695e-20	0.00278888684606
M00364	0.0105281680791	0.0102825513942	0.0104780233692	0.00761988252804	0.00958029453608	0.00962289894749	0.00783242084646	0.00971071243452	0.00911529586551	0.00778852848944	0.0100556407285	0.00961702065371	0.0100711494456	0.0101824505397	0.0104467788738	0.00881633931757	0.00873092836751	0.0099381087657	0.0100779576217	0.0107192366458	0.00970229928703	0.00998341463838
M00366	5.26607386331e-07	0.000440319415803	3.43901549214e-05	0.000153210692026	0.00137285620702	0.0	0.00535844395268	0.00154401319191	0.00298054678799	0.0056369971076	3.64579321382e-06	3.02282193187e-12	1.54790545634e-10	1.32681403512e-05	9.35165349125e-06	0.00201573255621	3.10113844686e-09	1.82185409893e-11	9.37653177119e-06	1.55077892478e-06	7.50421427665e-19	7.10568538545e-18
M00065	2.63310536475e-07	4.36460374265e-12	1.72460527761e-05	0.0	0.0	0.0	0.0	0.0	3.16877764761e-06	0.0	3.04055425401e-09	1.51141096594e-12	0.0	8.44337962957e-12	4.92812167882e-06	1.75241494981e-09	0.0	9.10927049464e-12	0.0	7.75447761942e-07	2.18151348319e-19	3.55284768443e-18
M00064	0.0105281680791	0.0102825513942	0.0105103743013	0.00761988252804	0.00958029453608	0.00962289894749	0.00783243651134	0.00971087751977	0.00911529586551	0.00779012546516	0.0100556407285	0.00961702065371	0.0100711494456	0.0101824505397	0.0104467788738	0.00881633931757	0.00873092836751	0.0099381087657	0.0100779576217	0.0107962136491	0.00970229928703	0.00998341463838
M00149	0.0105281680791	0.0102825513942	0.0105103743013	0.00761988252804	0.00958029453608	0.00962289894749	0.00783243651134	0.00971089694156	0.00911529586551	0.00779012546516	0.0100556407285	0.00961702065371	0.0100711494456	0.0101824505397	0.0104467788738	0.00881633931757	0.00873092836751	0.0099381087657	0.0100779576217	0.0107962136491	0.00970229928703	0.00998341463838
M00061	0.0105281680791	0.0102825513942	0.0105103743013	0.00761988252804	0.00958029453608	0.00962289894749	0.00783243651134	0.00971089694156	0.00911529586551	0.00779012546516	0.0100556407285	0.00961702065371	0.0100711494456	0.0101824505397	0.0104467788738	0.00881633931757	0.00873092836751	0.0099381087657	0.0100779576217	0.0107962136491	0.00970229928703	0.00998341463838
M00060	0.0105281680791	0.0102825513942	0.0105103743013	0.00761988252804	0.00958029453608	0.00962289894749	0.00783243651134	0.00971089694156	0.00911529586551	0.00779012546516	0.0100556407285	0.00961702065371	0.0100711494456	0.0101824505397	0.0104467788738	0.00881633931757	0.00873092836751	0.0099381087657	0.0100779576217	0.0107962136491	0.00970229928703	0.00998341463838
M00144	0.0105281680791	0.0102820269841	0.0105103743013	0.00761988252804	0.00958029453608	0.0	0.00783243651134	0.00971089694156	0.00911529586551	0.00779012546516	0.0100556407285	0.00961702065371	0.0100711494456	0.0101824505397	0.0104467788738	0.00881633931757	0.00873092836751	0.0099381087657	0.0100779576217	0.0107962136491	0.00970229928703	0.00998341463838
M00145	0.0	0.0	5.27702770846e-08	0.00191780251419	0.0	0.0	0.0	0.0	0.0	0.0	0.0	0.0	0.0	1.35362442739e-14	0.0	0.0	0.0	0.0	0.0	2.19969614237e-14	0.0	0.0
M00146	2.63310536475e-07	1.07557544094e-06	1.85641588172e-05	0.00384840643102	0.000739406174265	0.0	0.00104855177308	0.000838681614358	0.00142980707887	0.0	1.82322844305e-06	1.51141096594e-12	7.73954742398e-11	6.638418082e-06	4.92812167882e-06	8.60835305673e-05	0.00121900348774	9.10927049464e-12	4.80355772079e-06	0.0	3.75210228718e-19	3.8259639587e-18
M00147	0.0	0.0	0.0	0.0	0.0	0.0	0.00415383871455	0.0	0.00178154811573	0.0	0.0	0.0	0.0	0.0	0.0	0.00113795136474	0.00153734186695	0.0	0.0	0.0	0.0	0.0
M00141	0.0103763834799	0.0102813997485	0.010505171666	0.00718052772135	0.00957094416862	0.0	0.00753046475408	0.00964172622265	0.00910282614076	0.00551632027402	0.00895485979362	0.00961493376023	0.00955252553373	0.0101823588976	0.0103186282374	0.00881633931757	0.00873092836751	0.00992431467073	0.0100738055031	0.010795501099	0.00970152310308	0.00717313333475
M00142	0.0	4.84587856065e-06	1.91615684925e-05	0.00596402871552	1.33339497383e-05	0.0	0.00013793468967	3.63921689423e-05	8.08364491004e-05	0.00148937850743	4.29938974989e-11	6.10002811555e-15	0.0	1.29890393819e-09	1.517603567e-07	0.000168217517447	0.00172884604976	2.26435832983e-18	4.00073753869e-14	3.23858339319e-09	8.18884732354e-27	1.40633366986e-07
M00143	1.88345768485e-10	0.0	0.0	0.00123172353113	0.0	0.0	0.00118074763652	0.0	0.0	0.0	0.0	0.0	0.0	0.0	0.0	0.00199654820186	5.53945973576e-05	0.0	0.0	0.0	7.92845701528e-23	0.0
M00098	0.0	4.00827220663e-05	5.20848955764e-06	2.13120494427e-06	1.95702424665e-09	0.0	0.00542865391357	0.0	1.21780352763e-05	0.00441636234846	2.73729624092e-12	7.84366127921e-14	1.92026606479e-14	0.00153829335038	3.10573333818e-11	1.88925335236e-07	0.000815370923128	9.22513890474e-12	6.58208544798e-08	0.0	6.23846201397e-24	1.00357277311e-30
M00099	0.0	1.54899438968e-07	5.00861376955e-06	0.00422959105449	5.04169706168e-06	0.0	0.0	5.10385321455e-07	0.0	0.0	2.20285904748e-06	2.7463422051e-18	0.0	1.67653029891e-06	0.0	2.13628718004e-06	2.49929809263e-05	1.35975191754e-22	5.61609305403e-13	1.10099786794e-09	1.02889003019e-20	0.0
M00092	2.63310536475e-07	0.00022497708323	0.0	0.00384840643102	0.0	0.0	1.72523512548e-05	0.0	0.00178154811573	0.00441636234846	1.82322844305e-06	1.51141096594e-12	7.73954742398e-11	6.638418082e-06	4.92812167882e-06	3.56555684485e-09	4.2123586239e-09	9.10927049464e-12	0.0	7.75447761942e-07	3.75210228718e-19	0.0
M00090	3.9496001422e-07	0.000333813776717	2.58479533118e-05	0.00460877926873	0.00106789627135	0.0	0.00492484809985	0.00120594773669	0.0024344220668	0.00516147226895	2.73459127356e-06	2.26711644891e-12	1.16093161004e-10	9.95437383005e-06	7.39044835293e-06	0.0	0.00211942413028	1.3663905742e-11	7.03403145753e-06	1.16313007749e-06	5.62815828191e-19	5.32926653494e-18
M00096	0.0105281680791	0.0102825513942	0.0105103743013	0.00761988252804	0.00958029453608	0.00962289894749	0.00782862994719	0.00971082896528	0.00911528675021	0.00779011767504	0.0100556407285	0.00961702065371	0.0100711494456	0.0101824505397	0.0104403541048	0.00881633931757	0.00873092836751	0.0099381087657	0.0100779576217	0.0107962136491	0.00970229928703	0.00998341463838
M00097	0.0	0.0	0.0	0.000124412869988	0.00106789627135	0.0	0.0	0.0	0.0024344220668	0.0	2.73440021639e-06	2.26703951274e-12	6.29380370762e-12	1.3272926103e-10	7.3903647787e-06	2.62468592922e-07	0.0	1.3663905742e-11	0.0	7.75447761942e-07	5.62815828191e-19	0.0
M00094	2.63310536475e-07	0.0	0.0	0.0	0.0	0.0	0.00415383871455	0.0	0.00178154811573	0.0	0.0	0.0	7.73954742398e-11	0.0	6.45678838464e-06	0.0	0.0	0.0	0.0	0.0	0.0	0.0
M00095	2.7298592294e-05	0.000509424330703	0.000118610625028	0.00637248489855	0.0035374375348	0.0	0.00198932921977	0.00379501852476	0.00206559896549	0.00400872066312	1.27392901262e-05	4.1341552216e-11	4.32180214813e-12	4.62841252792e-05	9.72026808381e-06	4.65114797038e-07	2.36618635874e-05	6.37648934625e-11	3.27416718395e-05	0.0	8.37287083412e-34	2.4869883874e-17
M00324	0.0105119757566	0.0102825513942	0.0105103743013	0.00731791420333	0.00953392591053	0.00962289894749	0.00781327837163	0.00971011035891	0.00898929513076	0.00239110111028	0.0100549066668	0.00961702065371	0.0100711494456	0.0101821145188	0.0104184889966	0.00881633931757	0.00873092836751	0.0099381087657	0.0100779576217	0.0107401920965	0.00970229928703	0.00998341463838
M00326	2.90308970697e-08	0.0016125611224	3.7916175292e-05	0.00296699937924	0.000217975651432	0.0	0.00210225728939	0.000445275699641	0.00273939252057	0.000124018797405	3.13688729219e-06	5.74615060655e-14	1.53208368056e-09	0.00450887055858	3.87492966665e-09	0.00616298265289	0.00247158612599	1.0777481432e-10	9.30597598988e-06	0.00252434908302	5.51867753676e-25	7.10567540204e-18
M00321	1.0311308873e-15	0.000262477548164	2.95129208306e-05	2.38223435427e-06	0.0	0.0	0.00157369314386	0.000471089205891	0.0	0.00441636234846	6.61324295973e-11	1.79827707502e-12	8.65707949422e-11	0.0	0.0	1.80138089838e-07	1.98500275714e-05	8.08752359433e-21	1.65896283797e-12	0.0	1.20682049682e-20	7.41381349485e-30
M00322	5.36268033361e-09	0.000261259065824	2.07222539725e-05	8.37089815e-05	1.53854740102e-05	0.0	0.000687395775814	0.0	1.181706956e-06	0.000207902089402	5.76907192057e-11	2.95749351057e-14	0.0	8.50038098769e-07	9.80359159211e-11	3.47220944415e-05	0.00179045148033	2.48162526366e-15	5.85800434878e-06	8.15034238529e-12	4.68986832246e-19	0.0
M00323	0.0	0.0	1.98542021589e-05	0.0	0.0	0.0	2.1619169583e-05	0.0010261990343	1.76281618273e-06	0.00441636234846	0.0	8.02210509744e-15	8.83471442815e-21	0.0	0.0	3.41057441598e-05	1.8876703677e-05	2.82625899944e-08	0.0	2.69227339011e-07	0.0	4.44102216774e-18
M00246	0.0105281680791	0.0102825513942	0.0105103743013	0.00761988252804	0.00958029453608	0.00962289894749	0.00783243651134	0.00971089694156	0.00911529586551	0.00779003198366	0.0100556407285	0.00961702065371	0.0100711494456	0.0101824505397	0.0104467788738	0.00881633931757	0.00873092836751	0.0099381087657	0.0100779576217	0.0107962136491	0.00970229928703	0.00998341463838
M00245	0.0105281680791	0.0102825513942	0.0105103743013	0.00761988252804	0.00958029453608	0.00962289894749	0.00783243651134	0.00971089694156	0.00911529586551	0.00779003198366	0.0100556407285	0.00961702065371	0.0100711494456	0.0101824505397	0.0104467788738	0.00881633931757	0.00873092836751	0.0099381087657	0.0100779576217	0.0107962136491	0.00970229928703	0.00998341463838
M00029	0.0104903087867	0.00991231784871	0.0105103427702	0.00761713937033	0.00918723421186	0.0	0.00783243651134	0.00921742800258	0.00911529586551	0.00779012546516	0.0100555703391	0.00961702065371	0.0100711494456	0.00993666654856	0.0104467788738	0.00881633931757	0.00873092836751	0.00993809882759	0.0100779576217	0.0107962136491	0.00970229928703	0.00859522083292
M00028	0.0105281680791	0.0102825513942	0.0105103743013	0.00761988252804	0.00958029453608	0.00962289894749	0.00783243651134	0.00971089694156	0.00911529586551	0.00779012546516	0.0100556407285	0.00961702065371	0.0100711494456	0.0101824505397	0.0104467788738	0.00881633931757	0.00873092836751	0.0099381087657	0.0100779576217	0.0107962136491	0.00970229928703	0.00998341463838
M00023	0.0105281680791	0.0102825513942	0.0105103743013	0.00761988252804	0.00958029453608	0.00962289894749	0.00783243651134	0.00971089694156	0.00911529586551	0.00779012546516	0.0100556407285	0.00961702065371	0.0100711494456	0.0101824505397	0.0104467788738	0.00881633931757	0.00873092836751	0.0099381087657	0.0100779576217	0.0107962136491	0.00970229928703	0.00998341463838
M00022	0.0105281680791	0.0102825513942	0.0105103743013	0.00761988252804	0.00958029453608	0.00962289894749	0.00783243651134	0.00971089694156	0.00911529586551	0.00779012546516	0.0100556407285	0.00961702065371	0.0100711494456	0.0101824505397	0.0104467788738	0.00881633931757	0.00873092836751	0.0099381087657	0.0100779576217	0.0107962136491	0.00970229928703	0.00998341463838
M00021	0.0105281680791	0.0102825513942	0.0105103743013	0.00761988252804	0.00958029453608	0.00962289894749	0.00783243651134	0.00971089694156	0.00911529586551	0.00779012546516	0.0100556407285	0.00961702065371	0.0100711494456	0.0101824505397	0.0104467788738	0.00881633931757	0.00873092836751	0.0099381087657	0.0100779576217	0.0107962136491	0.00970229928703	0.00998341463838
M00027	0.0105265151567	0.00852293950433	0.0104816809795	0.00761966917133	0.00957353084814	0.00962289894749	0.00604729891142	0.00870816914517	0.00553151702773	0.00620700837801	0.0100553893375	0.00961702065371	0.0100643413486	0.0101814933893	0.00837127552784	0.00881633931757	0.00873092836751	0.0097857376821	0.0100779576217	0.00435382146693	0.00869185332778	0.00998341463838
M00026	0.0105281680791	0.0102825513942	0.0105103743013	0.00761988252804	0.00958029453608	0.00962289894749	0.00783243651134	0.00971089694156	0.00911529586551	0.00779012546516	0.0100556407285	0.00961702065371	0.0100711494456	0.0101824505397	0.0104467788738	0.00881633931757	0.00873092836751	0.0099381087657	0.0100779576217	0.0107962136491	0.00970229928703	0.00998341463838
M00025	0.0105281680791	0.0102775232266	0.0105103743013	0.0075724944786	0.00885611049181	0.00962289894749	0.00782082884043	0.00968762963249	0.00911529586551	0.00778714963724	0.0100556407285	0.00961702065371	0.0100711494456	0.0101824505397	0.0104467788738	0.00881633931757	0.00873092836751	0.0099381087657	0.0100779576217	0.0107962136491	0.00970229928703	0.00998341463838
M00024	0.0105281680791	0.0102758471707	0.0105103743013	0.00755683562	0.00863844619995	0.00962289894749	0.00781696744923	0.00967989004763	0.00911529586551	0.0077861602913	0.0100556407285	0.00961702065371	0.0100711393744	0.0101824505397	0.0104467788738	0.00881633931757	0.00873092836751	0.0099381087657	0.0100779576217	0.0107962136491	0.00970229928703	0.00998341463838
M00117	4.7394864805e-07	2.29565157662e-05	1.23149004651e-07	0.00493372153925	0.0017556464555	0.00962289894749	0.000754592598375	3.14721430069e-06	1.34760534076e-06	0.00176477502288	2.69431843244e-06	4.4008255873e-05	0.00316539248419	1.70884939692e-09	3.61665395256e-06	4.50261910189e-08	5.90215123108e-08	0.000961487177809	3.50795564486e-13	3.41476680373e-14	0.00727315401913	6.68666150625e-10
M00116	2.36932211353e-06	0.00128338580461	0.000153203419966	0.00687163292343	0.00411431497029	0.0	0.00654449414872	0.0041622458035	0.00625453318048	0.00662155211451	1.63852643415e-05	1.36026986934e-11	6.96558966024e-10	5.94316035915e-05	4.41860093281e-05	0.0050386966141	0.00574435716269	8.19834344518e-11	4.20574335263e-05	6.79614091864e-06	3.37689496915e-18	3.19755792428e-17
M00115	0.0105281680791	0.0102825513942	0.0105103743013	0.00761988252804	0.00958029453608	0.00962289894749	0.00783243651134	0.00971089694156	0.00911529586551	0.00779012546516	0.0100556407285	0.00961702065371	0.0100711494456	0.0101824505397	0.0104467788738	0.00881633931757	0.00873092836751	0.0099381087657	0.0100779576217	0.0107962136491	0.00970229928703	0.00998341463838
M00114	7.86902655469e-07	2.0672863927e-07	4.01694944385e-05	0.0	8.8317573831e-07	0.0	0.005618895964	0.000261227012087	0.00322143671183	0.00547989364734	4.1013338501e-06	4.52897238751e-12	2.26284628433e-11	1.57855475982e-05	1.47652683247e-05	0.000777987283472	0.0023095139027	2.73263207676e-11	1.37836226391e-05	9.89603615129e-13	1.25511854267e-30	0.0
M00113	3.00924522571e-07	0.000256311102093	6.5855587986e-10	0.00409378950807	0.0	0.0	0.0	0.00094678720347	0.0	0.0	0.0	0.0	0.0	0.0	0.0	0.0	0.0	0.0	0.0	0.0	0.0	0.0
M00112	2.63310536475e-07	0.0	0.0	0.00384840643102	0.0	0.0	0.0	0.0	0.0	0.00441636234846	0.0	1.51141096594e-12	0.0	0.0	0.0	9.63352580891e-07	0.0	0.0	4.69044272444e-06	0.0	0.0	0.0
M00370	0.0	0.0	0.0	0.0	0.0	0.0	0.0	0.000838681614358	0.0	0.0	0.0	0.0	0.0	0.0	0.0	0.00113795136474	0.00153734186695	0.0	0.0	0.0	3.75210228718e-19	0.0
M00296	3.29135801756e-07	0.000141266832329	2.15487898075e-05	0.000221964130089	0.000906760507399	0.0	0.00014416852589	0.00102592712919	1.2432169725e-05	0.00483516728359	2.27892996959e-06	1.88926370742e-12	9.67442672662e-11	1.83561072369e-09	6.15943127078e-06	6.34072886987e-05	7.35217508343e-08	0.0	8.87214007018e-07	9.69292698391e-07	4.69013028455e-19	4.44105211798e-18
M00290	2.92566209933e-07	0.0	6.88281320459e-12	0.00404880172163	0.0	0.0	0.00435854727521	0.000923011043399	0.0	0.00067230496592	0.0	0.0	5.94048764277e-20	0.0	5.47540753046e-06	1.51522897315e-07	0.0	1.01213674913e-11	0.0	0.0	1.94212865288e-37	9.39701881277e-27
M00119	0.0105281680791	0.0102825513942	0.0105103743013	0.00761988252804	0.00958029453608	0.00962289894749	0.00783243651134	0.00971089694156	0.00911529586551	0.00779012546516	0.0100556407285	0.00961702065371	0.0100711494456	0.0101824505397	0.0104467788738	0.00881633931757	0.00873092836751	0.0099381087657	0.0100779576217	0.0107962136491	0.00970229928703	0.00998341463838
M00118	5.26607386331e-07	0.000440319415803	3.44354546346e-05	8.6819417548e-05	0.00203509406683	0.00962289894749	0.000204902021842	0.00154401319191	0.00298055590329	0.00563700489772	7.47960679798e-06	0.00954379665845	0.007580372907	1.32681403512e-05	9.85160498782e-06	4.2532048626e-06	3.5324113845e-06	0.000547163448124	0.000447809007939	1.54421482688e-06	0.00948546260026	0.00769056373204
M00058	0.0	0.0	1.72460527761e-05	0.0	0.0	0.0	0.0	0.0	0.0	0.0	0.0	1.51141096594e-12	0.0	6.638418082e-06	0.0	0.00113795136474	0.0	0.0	0.0	0.0	3.75210228718e-19	0.0
M00059	0.0	0.0	0.0	0.0	0.0	0.0	0.0	0.0	0.0	0.0	0.0	0.0	0.0	0.0	0.0	0.0	0.0	0.0	0.0	0.0	3.75210228718e-19	0.0
M00056	0.0	0.0	0.0	0.0	0.0	0.0	0.00415383871455	0.0	2.77267246578e-05	0.0	0.0	0.0	7.73954742398e-11	0.0	0.0	0.00113795136474	0.00153734186695	0.0	0.0	0.0	0.0	3.55284768443e-18
M00057	0.0	0.0	0.0	0.0	0.0	0.0	0.0	0.000838681614358	0.00178154811573	0.0	0.0	0.0	0.0	0.0	0.0	0.0	0.00153734186695	0.0	0.0	0.0	0.0	0.0
M00055	0.0	4.02458033314e-09	5.69611837335e-13	1.1500079109e-06	6.17614763917e-09	0.0	3.24865185937e-05	0.000670302430109	0.000441249596139	0.0	3.52451213099e-13	1.70855027232e-12	7.37930240832e-14	6.82298518048e-06	4.92812167882e-06	2.84922045896e-08	0.0	0.0	5.18317422848e-06	1.50034981082e-11	1.88818386885e-43	0.0
M00052	0.0105281680791	0.0102825513942	0.0105103743013	0.00761988252804	0.00958029453608	0.00962289894749	0.00783243651134	0.00971089694156	0.00911529586551	0.00779012546516	0.0100556407285	0.00961702065371	0.0100711494456	0.0101824505397	0.0104467788738	0.00881633931757	0.00873092836751	0.0099381087657	0.0100779576217	0.0107962136491	0.00970229928703	0.00998341463838
M00053	0.0105281680791	0.0102825513942	0.0105103743013	0.00761988252804	0.00958029453608	0.00962289894749	0.00783243651134	0.00971082896528	0.00911529586551	0.00779012546516	0.0100556407285	0.00961702065371	0.0100711494456	0.0101824505397	0.0104467788738	0.00881633931757	0.00873092836751	0.0099381087657	0.0100779576217	0.0107962136491	0.00970229928703	0.00998341463838
M00050	0.0105281680791	0.0102825513942	0.0105103743013	0.00761988252804	0.00958029453608	0.00962289894749	0.00783243651134	0.00971089694156	0.00911529586551	0.00779012546516	0.0100556407285	0.00961702065371	0.0100711494456	0.0101824505397	0.0104467788738	0.00881633931757	0.00873092836751	0.0099381087657	0.0100779576217	0.0107962136491	0.00970229928703	0.00998341463838
M00051	0.0105281680791	0.0102825513942	0.0105103743013	0.00761988252804	0.00958029453608	0.00962289894749	0.00783243651134	0.00971089694156	0.00911529586551	0.00779012546516	0.0100556407285	0.00961702065371	0.0100711494456	0.0101824505397	0.0104467788738	0.00881633931757	0.00873092836751	0.0099381087657	0.0100779576217	0.0107962136491	0.00970229928703	0.00998341463838
M00203	2.63310536475e-07	0.0	2.11479241317e-06	0.00384840643102	0.000739406174265	0.0	0.0	0.000838681614358	0.00178154811573	0.0	5.22493103383e-12	2.51578375195e-20	3.16251213545e-18	8.70316449019e-06	6.11521005581e-06	0.00116442683171	0.00153734186695	1.21396980006e-11	1.43183590705e-08	1.03327969745e-06	5.00280628367e-19	5.87581855274e-19
M00202	0.0101072624475	0.0102825513942	0.0105103743013	0.00748878244914	0.0091352515337	0.00962289894749	0.007418210274	0.00971089694156	0.00911529586551	0.000123733678813	0.0100554396157	0.0095988541017	0.0100711393744	0.0101824301748	0.00845383642128	0.00881633931757	0.00872942664783	0.00993732365511	0.0100088933781	0.0103571856211	7.6817760559e-05	0.00540133680522
M00201	7.92096200782e-09	0.000279991817954	0.00684436625539	0.000515507150681	7.06313920879e-07	0.0	8.75486255928e-05	0.00118079651361	8.22567033492e-05	0.0	2.49988256332e-06	1.72635137755e-10	2.44009851457e-11	1.54532942371e-05	1.98233897198e-07	0.0041601484011	0.00204499296595	1.00345084207e-06	0.00115328115839	1.81021193877e-06	1.0845909304e-15	2.81527301095e-30
M00200	1.9081778235e-15	2.05077261516e-11	1.3185684976e-10	0.0	5.0551477952e-06	0.0	4.42545978033e-05	2.849992878e-05	0.00223010270998	2.38294484892e-05	2.58794986482e-12	6.22021202266e-19	3.71414927518e-19	2.05860639051e-12	1.11151637862e-12	3.06807726617e-05	3.10434269757e-06	0.0	6.45804594558e-09	5.04857940768e-10	2.12983903719e-48	1.28207010786e-29
M00207	0.0105281680791	0.0102825513942	0.0105103743013	0.00761988252804	0.00958029453608	0.00962289894749	0.00783243651134	0.00971089694156	0.00911529586551	0.00779012546516	0.0100556407285	0.00961702065371	0.0100711494456	0.0101824505397	0.0104467788738	0.00881633931757	0.00873092836751	0.0099381087657	0.0100779576217	0.0107962136491	0.00970229928703	0.00998341463838
M00206	0.000487953217229	0.00565542383192	0.0087356345383	0.000166650640829	0.000106908422787	0.0	0.00527497367678	0.00640827915712	0.00160773765417	8.6003764148e-05	0.00210204119353	0.00417024790011	2.01497515417e-09	0.000199603523194	1.72852403246e-05	0.00875720812977	0.00744910585016	3.52960877112e-06	0.0100779576217	0.00165115132307	9.55717229429e-13	2.03705585647e-12
M00204	3.98517482214e-10	9.68033320671e-11	1.61793548882e-05	8.534878022e-06	5.74650017011e-08	0.0	0.000728769838441	7.72510591509e-05	1.16395947495e-06	0.0	1.22744178553e-10	3.05586601484e-17	7.97688413182e-15	1.27769389372e-08	1.60945164686e-10	0.0	1.13855671377e-05	1.79877781037e-11	7.68069368628e-14	1.15436355201e-14	7.49350293824e-19	2.01133858037e-19
M00278	5.26564220842e-07	6.68038855489e-06	0.000417193542329	0.00143446574555	0.00547755256159	0.00962289894749	0.00147380608103	1.35505855923e-05	6.62185225798e-07	0.00072158763665	0.00996179143362	0.000268163889014	0.0100711494456	6.12551786586e-07	5.26764199222e-05	0.00800744900152	0.00780681198538	6.47400206946e-05	7.64317345005e-14	1.6517235224e-12	8.02642113118e-28	1.82276186126e-13
