# Supplementary material for: Expansion of intestinal Prevotella copri correlates with enhanced susceptibility to arthritis
Source: eLife. 2013 Nov 5;2:e01202. doi: 10.7554/eLife.01202 (PMC3816614; doi:10.7554/eLife.01202)
Supplement: Figure 4—source data 1. — DOI: http://dx.doi.org/10.7554/eLife.01202.020 [file elife01202s007.zip › Figure_4/04b-hit-keg-mpm-cop-wbl-nve-nve.txt]

ID	Sample_004B_FE-hit-keg-mpm-cop-wbl-nve-nve	Sample_009B_FE-hit-keg-mpm-cop-wbl-nve-nve	Sample_012B_FE-hit-keg-mpm-cop-wbl-nve-nve	Sample_020B_FE-hit-keg-mpm-cop-wbl-nve-nve	Sample_026B_FE-hit-keg-mpm-cop-wbl-nve-nve	Sample_027B_FE-hit-keg-mpm-cop-wbl-nve-nve	Sample_028B_FE-hit-keg-mpm-cop-wbl-nve-nve	Sample_035B_FE-hit-keg-mpm-cop-wbl-nve-nve	Sample_061B_FE-hit-keg-mpm-cop-wbl-nve-nve	Sample_068B_FE-hit-keg-mpm-cop-wbl-nve-nve	Sample_069B_FE-hit-keg-mpm-cop-wbl-nve-nve	Sample_072B_FE-hit-keg-mpm-cop-wbl-nve-nve	Sample_078B_FE-hit-keg-mpm-cop-wbl-nve-nve	Sample_087B_FE-hit-keg-mpm-cop-wbl-nve-nve	Sample_093B_FE-hit-keg-mpm-cop-wbl-nve-nve	Sample_100B_FE-hit-keg-mpm-cop-wbl-nve-nve	Sample_103B_FE-hit-keg-mpm-cop-wbl-nve-nve	Sample_108B_FE-hit-keg-mpm-cop-wbl-nve-nve	Sample_109B_FE-hit-keg-mpm-cop-wbl-nve-nve	Sample_126B_FE-hit-keg-mpm-cop-wbl-nve-nve	Sample_128B_FE-hit-keg-mpm-cop-wbl-nve-nve	Sample_142B_FE-hit-keg-mpm-cop-wbl-nve-nve
M00276	0.00221743485793	0.00222548385514	0.00142894381766	0.000881437805347	0.00186227859461	0.0068949669365	0.0018584197041	0.00141595131877	0.000280761440651	0.0018801117255	0.00130174385015	0.00208339902538	0.00174135376394	0.00244071213344	0.000419302823868	0.000673956481855	0.00190795229513	0.00153720530093	0.00241649272752	0.00126691644207	0.000877355598082	0.00263997309774
M00277	0.000290029080122	0.00113251435173	0.000602352821325	0.000478701015929	0.000682077784447	0.00432243263307	0.00120529878731	0.000968535538793	0.000187021039508	0.000726551785489	0.000582077724306	0.00050875980847	0.000476425553645	0.00163761950293	7.77885405743e-05	0.000184138091087	0.000751191322684	0.000318724193792	0.000372066701423	9.93604702929e-05	0.000396708149944	0.000227307992685
M00270	0.000948129484135	0.00290754145469	0.00127755176795	0.000980582053628	0.000857818042892	0.00440919191947	0.0013802081393	0.00104789887784	0.000272829092161	0.000422359662478	0.001186974186	0.00145013919186	0.00102648141107	0.00154524153362	0.000290294431529	0.00091670395562	0.00178958946608	0.00132998428349	0.0017109295303	0.000502652236482	0.00104977081127	0.00171497813455
M00378	2.89218829257e-08	1.7217460794e-05	1.59083163237e-07	2.1096691647e-05	1.24274774991e-05	2.10785265611e-260	1.53215916565e-06	8.67312872538e-06	1.08046469298e-05	0.0	2.50872305942e-08	9.92388072695e-13	4.04949210065e-12	2.59616445731e-10	8.02266860456e-08	2.5535881084e-06	8.88696659999e-06	3.28460438073e-12	8.2009216916e-08	1.58627434294e-09	5.04695246972e-41	0.0
M00377	4.28552190005e-07	3.4810119956e-06	4.67043213559e-06	0.000369857624693	0.000211118965247	6.1450518706e-259	1.11293214153e-05	0.000135243224523	3.46446209827e-05	0.000272421021456	8.12399799754e-07	9.79573165554e-12	1.11469617466e-10	2.54296345683e-08	2.231452132e-06	9.81791365061e-05	0.000166766384773	1.13435147193e-10	2.13795703387e-06	8.34056051791e-07	1.74879328216e-18	1.96588260857e-14
M00376	6.78656503029e-14	3.40499238033e-09	9.49992484058e-16	9.20739354336e-05	2.33047167656e-05	0.0	1.11248124841e-07	1.69136592083e-05	2.16613597661e-06	9.20067165448e-05	7.32681065236e-19	5.9557232975e-13	3.17572353872e-38	2.13975628569e-09	5.79569588939e-16	1.18775015328e-12	8.19662627132e-14	3.96623808982e-15	1.69314962045e-27	4.82244470283e-16	7.87247588061e-71	2.1251486463e-45
M00375	4.82456310059e-08	1.1082811e-07	8.64603728617e-09	1.90541994107e-09	8.36696635838e-10	9.33550379045e-260	0.0	1.22064480661e-07	1.82228976732e-06	0.000108113443436	2.06005310072e-13	1.09733542925e-12	0.0	0.0	4.47434214247e-11	3.5034844861e-11	4.64269258237e-14	8.06524523018e-15	4.07870555752e-17	1.01514959276e-08	2.81699622806e-19	0.0
M00374	1.37081574609e-07	2.05863675803e-07	1.61776307674e-08	2.44787949923e-09	1.22037422565e-09	3.2231734007e-259	0.000204643021999	1.91619258269e-07	5.43702535599e-05	0.00021548794954	3.50183117557e-13	5.01309404812e-12	5.89578628915e-11	4.25281094908e-06	7.38080444545e-07	2.40361139672e-07	5.84491951038e-14	5.73659519449e-11	1.69746049299e-08	1.80667510764e-08	9.23501968206e-19	1.01161854389e-14
M00373	3.28514523962e-11	8.34147149748e-11	1.00657082249e-13	1.09347339073e-05	2.75852108359e-05	0.0	1.02105637631e-06	3.01343606227e-10	2.01001843344e-05	9.73764886872e-05	2.54737352046e-10	6.84289333564e-38	9.16660643515e-22	1.94737153786e-17	1.83336231752e-12	4.16356228642e-15	4.95581044466e-13	3.08994360538e-34	8.66498996508e-22	1.32162758924e-19	1.06888680236e-54	6.60957520104e-41
M00372	0.0	4.76563714691e-06	1.59083163237e-07	4.53100658103e-13	1.19061075092e-05	1.73994476667e-260	0.0	0.0	9.29178379304e-06	0.0	2.50872305942e-08	3.47072230827e-13	3.34715938421e-12	3.06914764977e-07	6.70753914977e-08	6.96858242643e-06	1.29160099459e-05	3.9363579667e-12	6.78570875595e-08	2.45715434567e-08	5.19752910872e-20	5.69955441678e-16
M00371	1.31902578674e-08	4.76563714691e-06	1.85877496656e-07	4.24960260569e-05	1.19061075092e-05	1.73994476667e-260	5.21004118944e-05	1.03188875749e-05	9.29178379304e-06	0.0	3.44444651501e-08	2.82082203079e-13	4.21939275067e-12	3.06914764977e-07	6.70753914977e-08	8.7970297383e-06	1.29160099459e-05	3.28460438073e-12	6.78570875595e-08	2.45715434567e-08	5.19752910872e-20	7.89660822361e-16
M00012	8.21625957921e-08	1.73461786442e-08	2.67802406771e-08	9.05114416696e-06	3.25046811284e-05	0.00637499624273	0.000175948066304	2.92878753262e-06	1.58144846139e-08	8.46284324269e-06	3.71378970019e-05	0.000109086788523	0.000138641886456	6.00775739748e-06	2.95620485492e-14	3.23843247412e-06	1.20589540501e-10	7.72742932667e-05	2.03555405843e-13	2.28853246284e-10	0.000849552859591	5.33023401213e-09
M00013	3.47436244027e-08	1.09055921548e-05	1.08769667842e-20	0.0	1.14511245901e-05	0.0	0.0	6.77162094419e-07	7.10774956766e-12	0.0	1.49398517861e-14	7.98971240739e-30	8.35524513087e-12	1.35115806276e-21	2.00301150947e-14	3.5727885766e-13	2.45168208046e-05	7.96349685585e-12	4.30388807744e-08	5.94381922872e-08	1.25397972021e-19	1.45763158541e-15
M00159	0.0088739936594	0.00211368375745	0.0128587525728	0.00544997863272	0.00671681469944	0.00573825419226	0.00517750340698	0.010623442941	0.00231823197589	0.00189211042342	0.00628534987222	0.0043891055562	0.00660665219322	0.00404749098346	0.00197026073097	0.00552175679839	0.00657837255287	0.00356895390207	0.00399808329027	0.000276186377817	0.00257714297789	0.00484925597955
M00011	5.34654991301e-11	0.00059665022561	0.00045616671502	0.00161551812972	0.00132892171723	0.00740138674125	0.000943765228277	4.76639326548e-05	3.41181951254e-05	0.00139739104937	0.00121797883698	0.00239292947451	0.00102235181413	0.000812789894794	0.000547066447425	0.000424755858565	0.000682751908356	0.00581848647719	0.000152456673994	0.00357369150182	0.0022224777352	0.00183232535685
M00016	0.0119129130658	0.00814859878149	0.00439799321111	0.00557358594558	0.011592260333	0.0132812830051	0.00667706680841	0.00818637901406	0.00548989205969	0.00536924797036	0.00618763369685	0.0106450918002	0.0104261732317	0.00812687544151	0.00798723271544	0.00899730707997	0.00887898476579	0.0133083364628	0.0101900615415	0.0140143846876	0.0072501903094	0.00913796140009
M00017	0.00813725502358	0.00481196780028	0.00624564393894	0.00542765512076	0.00643772289494	0.0105128057881	0.00655344042652	0.00385911151991	0.00188979539615	0.00228723536091	0.00478077872226	0.00782504895618	0.00665833261755	0.00532609021408	0.00429292981595	0.00541949082407	0.00445675436476	0.00872843207873	0.00487601921998	0.0090658198935	0.00408389798367	0.00751691617476
M00014	8.11268401341e-08	8.146335456e-10	2.81808430806e-11	3.79316633581e-06	9.19803083035e-07	1.18459130691e-269	0.000138852721264	3.63157695443e-05	1.92489200767e-05	0.00010827336183	4.25830855026e-13	1.31449757498e-17	2.06600228141e-11	7.82873939071e-08	4.08250172681e-07	1.79511646885e-05	5.85858209167e-07	5.32936460994e-16	3.6119211252e-07	2.00839363643e-05	2.48125843621e-26	2.18147650408e-11
M00015	0.0191000650894	0.0162898299219	0.0202040588957	0.0183079679274	0.0174812764771	0.0153300877177	0.0184690282445	0.0252291756627	0.0207158733579	0.0169181881269	0.0220765136388	0.017076297013	0.0215341406256	0.0155926872501	0.0201943435556	0.0199611167951	0.0194829696996	0.0167182028678	0.0182690930469	0.0171622292819	0.0144384091491	0.0190841564445
M00152	1.31902578674e-08	2.27003964955e-12	2.13793315483e-07	0.0	4.09968695212e-09	0.0	5.21004118944e-05	8.67312872538e-06	1.05297105542e-05	1.5538629617e-05	1.11289975174e-13	9.61948699587e-31	4.74443188919e-30	1.02643334156e-16	8.47162271056e-08	1.64699457529e-06	6.17320451714e-11	3.78717866746e-12	7.09138406871e-08	2.45715434567e-08	1.46771094678e-31	0.0
M00018	0.0149540377508	0.0257580047403	0.0180460316452	0.0171651974519	0.0156795497822	0.0129868313516	0.024058916023	0.0229011378988	0.00938562789484	0.00757714009385	0.0149090975269	0.0141029903577	0.0167295353211	0.0201538623195	0.0118503566714	0.0193343083891	0.0192178946533	0.021623483076	0.0150975854474	0.0151753307301	0.0186985296029	0.0131163545867
M00019	0.00161305868395	0.000777402308279	0.000843722873621	0.00186709852955	0.00134587359266	0.0166622776218	0.000104709171879	0.000824249304054	0.000825522872238	0.00188731001853	0.00163538934222	0.00253690556327	0.000289792101628	0.00191945163863	0.00229965171514	0.00161336063615	0.00163680771794	0.00633875492425	0.000921744025671	0.00786945098575	0.004589257911	0.00238283176495
M00157	0.0209477897381	0.0247542006854	0.018881073632	0.0183913582148	0.0186695241016	0.0185616763394	0.0241415879114	0.0290687767001	0.0248256870437	0.0234218046069	0.0231643217561	0.0215706847367	0.0209475536509	0.0206304797206	0.0224892022941	0.0201394709923	0.0201092192358	0.021653765679	0.0218889031063	0.0220661023259	0.0229183317054	0.0222615874241
M00156	0.0	0.0	0.0	0.0	0.0	0.0	0.0	8.67312872538e-06	0.0	0.0	0.0	2.39628340933e-22	0.0	0.0	1.88799165706e-12	3.24025090039e-08	1.29160099459e-05	2.90775550828e-27	0.0	0.0	0.0	5.69955441678e-16
M00155	0.0	6.52268384159e-12	1.1888671323e-15	8.77826231453e-12	1.18724390807e-08	3.90176907553e-260	2.21079157014e-07	3.92543278106e-09	6.15203893245e-09	4.60210535009e-07	3.88530790883e-08	1.72456567514e-31	6.76663443749e-12	2.52034762243e-14	1.4724686049e-11	1.21763158335e-12	7.48226668974e-18	2.1734442202e-20	1.88982943267e-16	7.62274637629e-12	1.07564513814e-19	8.48494920447e-26
M00154	1.31902578674e-08	3.32783779516e-11	2.0797778908e-07	2.89341813374e-05	3.86403371798e-07	0.0	0.0	1.95186173126e-07	2.19172888231e-06	6.22053563338e-06	4.3424976623e-16	3.83096898222e-13	1.06635162508e-18	3.30919225116e-12	1.63933950604e-08	5.68655947659e-09	4.79006971796e-09	1.7646348817e-18	2.01065864395e-09	7.70442455858e-14	7.66972183304e-22	8.12096639949e-16
M00128	1.60754599166e-08	2.2866794773e-11	1.03700305121e-09	5.73986366445e-06	9.31263091793e-07	8.93804315174e-278	2.54900485749e-08	8.67312872538e-06	9.29178379304e-06	3.48023871509e-07	5.04525546764e-10	4.65650410607e-14	2.18845178012e-18	9.3275402643e-15	4.86033856478e-08	6.78220113252e-06	2.60993966162e-05	2.97731456199e-12	7.83281697632e-10	2.53689488853e-08	2.17489272308e-19	2.31689555572e-15
M00129	0.0	1.74913598604e-05	6.2960907235e-07	0.000138502424617	4.10322430839e-05	6.93221503372e-260	0.000130679091047	2.91795385595e-05	0.0	0.0	1.74178101127e-07	1.12513657636e-12	1.33505738197e-11	0.0	2.66276674589e-07	3.82262984986e-07	3.92319027594e-05	2.36643976771e-11	0.0	9.78033450083e-08	2.40150543969e-31	2.27033218141e-15
M00126	0.0143598999753	0.00698736304991	0.0150332826823	0.017260659532	0.0153673037399	0.0121941167196	0.0118951724135	0.0127906000537	0.00949541812484	0.00937072073537	0.0194789792131	0.0117903583527	0.0119708084408	0.0109416523474	0.0140642052956	0.0171303451525	0.0135798765737	0.0122722557442	0.0123959898236	0.0136108512548	0.0127287980158	0.0190965648337
M00127	0.0140602543284	0.0144868143817	0.0129387005088	0.0105269178071	0.0117351757271	0.013061983036	0.0105020994231	0.0161596427578	0.0209358904714	0.0196475769991	0.0147488985389	0.0173979229288	0.013807532459	0.0121177700271	0.0171298239364	0.0129921224728	0.0154303455284	0.0123671212059	0.0191669854158	0.0154909592434	0.0154396926978	0.0105519216207
M00124	0.0079101779979	0.000834853619163	0.00496205935976	0.0103061117184	0.00788193566502	0.00667659313043	0.00197780003767	0.00499611943119	0.00150025211924	0.00182609196093	0.0122843943875	0.00187490775502	0.00263884806075	0.00282276076785	0.00443599074137	0.0104680951563	0.00455950087205	0.00488228851842	0.0032112130894	0.003102411122	0.00252469353027	0.00159150906823
M00125	0.0191000662771	0.0228329593674	0.0202230676172	0.0218289248034	0.0193030686275	0.0174257085438	0.026675449024	0.0205768928059	0.0337860348252	0.0350260295749	0.0237389229391	0.027461722047	0.0230232021266	0.0211229111987	0.0316595284844	0.0194351874068	0.0219546166232	0.0208632885213	0.0249175802463	0.0289284350757	0.0262838733129	0.0260613447967
M00122	7.87563787617e-07	0.000186440764947	9.50789527999e-06	0.000606502266513	0.000341075978078	1.08774579744e-258	0.000572212358159	0.00023995582489	0.000159581914868	0.000527109004004	1.56153014633e-06	1.74651227225e-11	1.99134501511e-10	1.75263840892e-05	4.01693756221e-06	0.000149643980474	0.000250923414192	1.96053570233e-10	4.09982831468e-06	1.43855796933e-06	3.12069293228e-18	3.58892594776e-14
M00123	0.0152999634278	0.0046581822885	0.0123528907965	0.0155163130134	0.0122141186788	0.0111520065048	0.00864127816472	0.0113532000807	0.0046825726947	0.00473771931743	0.018313517121	0.00664005670181	0.00800685677371	0.0104705728479	0.00924322333868	0.0138080820609	0.014706149412	0.0096375534987	0.00773709662963	0.0104758926788	0.00500732541292	0.0151388166909
M00120	0.0175586911438	0.0163489614867	0.0217751018485	0.0180692988475	0.0175519258514	0.0142375411103	0.0177565257307	0.0223090102494	0.0207331515181	0.0185003743573	0.0212390639406	0.0177055505808	0.016298636888	0.0169663836703	0.019890383281	0.0194772664938	0.0165816023616	0.0134258913253	0.0158756108873	0.0177984725466	0.018614054951	0.0207183093833
M00121	0.0011363054141	0.000510131201487	0.00348536269761	0.000249271861604	0.00122434265334	0.00552254016855	0.000513745982084	0.00108226743177	0.000324941879822	0.00111577182086	0.000891055515748	0.00157755054067	0.000519145723904	0.00109623743037	0.00182907751155	0.000877417885481	0.00188448219038	0.00191983756466	0.00156107901926	0.000490003692598	0.00168889834126	0.00245805281925
M00089	5.26144732642e-08	1.7595971604e-05	6.30436252889e-07	0.000140333651635	4.12856227368e-05	6.94661145645e-260	0.000132550810092	2.94381843218e-05	2.81246585545e-05	0.000139281959212	1.00017452638e-07	1.12676014588e-12	1.33672037121e-11	1.21582068745e-06	2.66644066523e-07	2.1860085367e-05	3.93865425301e-05	1.31101068294e-11	2.70156535594e-07	9.79874586387e-08	2.07468934038e-19	2.27738648887e-15
M00088	0.000336966200794	2.51167259818e-05	0.000150498275766	0.000227171132301	0.00033072988636	4.05522949745e-161	0.000127302950518	0.000239671997489	3.2703770181e-05	0.000134071632701	3.61804447069e-05	0.000294232635393	7.0890143432e-07	0.000379003021718	2.8903140944e-07	2.60334088997e-05	4.79958158705e-05	0.000267727632031	0.000519647173249	1.35004837055e-07	2.70188527827e-19	0.000283692833923
M00080	2.31980868562e-08	3.73359843544e-11	1.75854552763e-13	6.71823696646e-05	1.30238347018e-10	0.0	3.13507423533e-06	1.6613780651e-08	2.4425057939e-07	4.0520981407e-05	9.27534644364e-08	6.97649549521e-18	8.72997800895e-17	2.49335634452e-12	8.92917804014e-08	3.74838159418e-10	2.31739334485e-05	1.53072883012e-13	4.18414911814e-14	1.32426387428e-13	2.43465179915e-40	3.31052215433e-15
M00083	0.0237880400619	0.0213454257903	0.0297818890546	0.0255545591039	0.0204525704472	0.0181806417289	0.0310812842319	0.027945693858	0.0390457924532	0.0450246533803	0.0262732185572	0.0266262713553	0.0257045952484	0.0204466664036	0.0327480001328	0.0271545388267	0.0247386549224	0.0247572212088	0.0291947322441	0.0325071063512	0.0293553514494	0.0255661500116
M00085	1.12266397664e-18	1.08542064439e-07	3.09174181947e-07	2.42382018867e-05	2.00603404773e-05	2.22262999691e-283	1.62500867746e-08	8.67312872538e-06	5.75702610321e-11	5.5529185512e-05	1.0270619079e-12	2.95382330857e-17	4.01904231705e-12	1.6213297839e-07	6.76965593133e-10	1.15135512535e-06	2.05681638303e-08	1.45186033059e-23	6.78570875595e-08	1.99915642769e-08	9.01631936537e-20	6.45707240871e-18
M00087	7.35219218038e-15	0.000172809420937	3.92136305313e-06	8.78069227583e-05	2.29707154518e-05	0.00319832319043	9.40514253907e-05	2.3876821205e-05	2.67930384473e-05	5.5529185512e-05	8.95394329108e-07	3.97894255004e-05	8.34037017556e-05	1.04685550107e-05	3.46091347873e-07	4.98824697263e-05	1.55512687823e-05	5.72986081537e-05	1.34912537938e-06	1.67804333626e-07	0.000274350133967	5.00555249226e-06
M00333	3.1522013411e-08	5.84357201874e-14	6.17979425452e-16	6.28183791139e-09	3.55949325821e-09	2.78239412963e-260	3.39518803503e-10	3.52333874615e-08	2.97714873093e-08	3.86697882566e-05	1.98831919665e-13	7.64359629613e-19	3.16218482741e-11	6.22952449402e-07	3.72433527784e-13	1.87217806763e-09	3.89815991288e-09	1.03445761181e-12	2.2720044497e-09	2.000559306e-11	1.72793524367e-45	2.08408554251e-19
M00332	1.21993843477e-19	1.07362971427e-11	1.69778858445e-15	6.26662676519e-06	8.05461533244e-12	0.0	5.1709505231e-08	1.87785735038e-08	6.88311024121e-08	4.81666042871e-06	5.36356693082e-14	3.34846125718e-13	9.65989487544e-22	2.48863089163e-10	8.28402686752e-13	3.04452436881e-08	5.09449476668e-09	1.48228276904e-21	1.01783793186e-12	1.23117394779e-14	7.74292756544e-29	2.56360747762e-37
M00331	2.40355734001e-08	7.62395087969e-09	3.89732925383e-11	1.2135589837e-05	5.30595168922e-07	3.14782216036e-21	3.04219202462e-09	1.48367770545e-07	4.79689560388e-07	2.45664886824e-06	7.91574223479e-10	4.43441322282e-08	1.96853964318e-28	2.10512494159e-13	3.2724890593e-12	1.55047312245e-11	1.56279487744e-08	1.19255349948e-09	3.31637631021e-08	2.51763861873e-13	6.49057839849e-08	5.81590501194e-15
M00337	1.31902578674e-08	0.0	1.59083163237e-07	8.68935216804e-08	0.0	0.0	0.0	0.0	0.0	0.0	0.0	2.82082203079e-13	0.0	0.0	0.0	2.45967435493e-15	4.63785445447e-11	0.0	0.0	0.0	0.0	0.0
M00336	0.00171581896381	0.000341667321376	2.24367381533e-05	0.000140288299088	0.00148477160881	0.00426517464009	0.000273951364149	0.000198833342933	0.000159602317026	5.75902657342e-05	0.000270932857964	0.000873667667612	0.000521282035333	0.000415741426813	0.000562923946123	0.000637353732199	0.0012743769624	0.00106682579573	0.000301391784263	0.000272592343825	0.000729617836209	0.00158705107099
M00335	0.00163679545119	0.000135953253204	7.62627787411e-05	0.000544722072497	0.00102081510677	0.00995336613977	0.000514259681423	0.000730867594607	0.000579900098224	0.00126684555373	0.000450992450091	0.00296541358108	0.000979384686843	0.00392691733264	0.00381545741536	0.00139910325015	0.00316870315278	0.00978333478532	0.000849401506373	0.0115105522145	0.0028926138238	0.00257824146977
M00334	2.25968706504e-22	6.23698702416e-11	8.9446669001e-13	7.0462112098e-10	1.59424602409e-14	0.0	1.150473761e-07	2.528005696e-10	6.15471240235e-08	6.98960329048e-10	1.35121221791e-10	2.81303702053e-21	3.58851230756e-18	4.72943531917e-11	3.74964020749e-14	3.06879626589e-09	1.04431651217e-09	2.91487720728e-10	1.32901833033e-12	2.02975589694e-15	6.18299744329e-48	6.55419153945e-30
M00239	0.00981268116866	0.0158603641746	0.00636369680711	0.00597308950086	0.0114029901897	0.0096633015996	0.00591877774157	0.00876666874595	0.00321820456457	0.0024041411668	0.00699490973444	0.00715120512152	0.00894982645201	0.0101330691495	0.00407586434871	0.00662919289581	0.0108419411492	0.008148707858	0.00830533007957	0.00304021402331	0.00593760484612	0.00650673869621
M00232	0.000417281845648	5.33921029102e-06	1.19476485006e-06	0.000101095185973	2.23665118518e-05	1.56536589317e-81	2.99250296339e-06	0.00011074117406	6.17740636873e-05	0.000305635655886	6.83534038065e-07	0.00018977944849	0.000140772615326	7.77391370129e-06	0.000839173373104	0.000263408715669	0.00096114399375	0.000424191892426	0.000164628532618	0.000285633388225	0.000645287920193	0.000315160714623
M00233	0.00143481239409	0.000477509160567	1.57764001645e-10	4.69192279052e-07	0.00176904884489	0.00160099461717	0.000156654958501	0.000229047437746	0.000251929608825	5.6484035531e-05	0.00119583771128	0.00107857471562	0.00163034412361	0.000390039867652	0.000797905805642	0.000242068835907	0.000401552666896	3.8137878923e-08	0.000380332543813	1.62499194581e-08	6.9733967697e-05	0.00103637799386
M00230	0.000236708472107	7.60728264839e-07	8.14522756785e-09	6.84090162031e-05	9.76168856351e-06	0.00245509755021	9.01629809296e-05	2.31352855454e-05	3.3082901599e-05	0.000439443429403	0.000106073836645	8.76504668216e-05	5.33500466001e-05	5.84844099399e-07	9.93374889229e-06	1.87379496115e-05	0.000879339727298	0.00034826555234	0.000117976065317	1.4325768262e-05	0.000611294916018	0.000395364098691
M00231	2.15230884934e-08	5.24032935437e-11	2.74182513045e-07	5.51084340914e-05	1.83859588296e-05	3.00766784954e-260	6.36223601431e-05	1.57106485846e-05	1.38250494219e-05	7.24923147353e-06	2.21076756467e-09	5.87937495715e-31	5.7635031517e-12	5.20066522575e-07	1.12229795923e-07	1.1025934005e-05	1.91161624976e-05	5.59192908188e-12	2.20381193926e-12	2.65290637524e-17	1.87273493886e-50	2.08614822916e-15
M00237	0.00482655008441	0.0183488386112	0.00482456026189	0.00550768025387	0.0087485960218	0.00793730609776	0.00659588697436	0.00838827247943	0.00274189761964	0.00153422325744	0.00435292111755	0.0059641929066	0.00796342229923	0.0159313660055	0.00272509927448	0.00464355726063	0.0066653830911	0.00976838609484	0.00736635070696	0.00849125683198	0.00414227667566	0.00425836047659
M00235	4.93096998613e-09	6.22228721412e-06	1.59083163237e-07	5.51084340914e-05	1.19061075092e-05	1.67303705037e-202	5.21004118944e-05	8.67312872538e-06	9.29178379304e-06	1.99778872028e-07	2.50872305942e-08	1.20091358521e-29	3.757457053e-19	4.26221099942e-07	2.85963338617e-10	6.96858242643e-06	2.55354192025e-06	2.02049815664e-22	6.69967925545e-16	3.14256120501e-08	2.27583610021e-23	5.69955441678e-16
M00346	6.38283728616e-08	1.38912083025e-07	6.77006920354e-14	3.98047313588e-06	1.60185956578e-10	1.12739543014e-287	1.34802854779e-07	9.40116370127e-06	3.2029999085e-07	1.95079852292e-05	1.87699293895e-09	3.91752470561e-12	4.09240230774e-30	7.7561732053e-09	5.39883589355e-07	4.16603680429e-05	5.42372786319e-05	3.97066318645e-11	7.94128546295e-29	2.27627211101e-07	1.04494829477e-64	5.31962883535e-37
M00347	3.81855714146e-12	8.99390272284e-07	3.31299047904e-12	1.0067383699e-07	4.18063433024e-08	0.0	1.30682386179e-07	7.31577186507e-08	4.21370544037e-09	1.17405231084e-08	2.33886778759e-14	1.95873238073e-18	4.85774293651e-12	2.49602388157e-10	1.03442602519e-12	8.75122475612e-11	6.70741609273e-09	2.61466836994e-24	1.75236969506e-19	9.07411209317e-17	9.79426287501e-44	9.24144415244e-35
M00345	0.000105004508056	0.00163935439581	3.87191177866e-08	0.000369965529183	0.000971298639527	3.05907905285e-124	0.000402151413907	0.000107252300883	0.000183606779139	0.000232893867508	0.0015174917119	0.00123835092419	0.00224579912593	0.00134786166486	0.000411080687483	0.000219656724933	0.00123394076025	0.00100585476002	0.000680616655864	8.06075900689e-07	0.00029098829124	0.000757598633195
M00342	7.1785257003e-07	0.000225637540269	7.86657590807e-11	2.17403520107e-06	3.88236734143e-05	6.78969507617e-260	1.09784932033e-05	1.76886642372e-05	2.37884766079e-05	5.5529185512e-05	9.71422308083e-08	4.33292871121e-11	1.31612863998e-11	9.89693717001e-07	2.57529313811e-07	1.89133497632e-05	8.76838720686e-07	3.96664548495e-16	2.32512648133e-07	1.1643897807e-19	5.01372878137e-30	2.24909763803e-15
M00340	0.0	5.80542452385e-12	0.0	6.60346052488e-08	6.57206675384e-08	0.0	1.73590709471e-08	0.0	0.0	1.32584807004e-05	0.0	0.0	0.0	3.06914764977e-07	0.0	1.27318907545e-09	1.22784832441e-11	0.0	0.0	0.0	0.0	0.0
M00341	2.47699188857e-32	1.05961957851e-14	4.08376460558e-19	3.89458856281e-09	1.72354083191e-13	0.0	4.16987281535e-08	3.29877643146e-11	6.66141687295e-08	3.22269407441e-07	2.43440633904e-27	7.22757558889e-34	6.23632325807e-36	3.27873710365e-22	1.30441956423e-24	1.33122324059e-15	5.81406184799e-10	3.05917823155e-33	1.14363924042e-24	3.85003477373e-21	3.35922909204e-59	2.6929175195e-47
M00348	0.000473610794896	0.000766401501184	0.000275277877846	0.000632414347735	0.000500213579567	0.00267825324395	0.000369299478477	0.000411208691509	0.000198034890207	0.000442986800691	0.000856613384748	0.000324263975532	0.000414053272218	0.000541413661127	0.00016975683281	0.000313216483461	0.000547917264948	0.000366290018216	0.000514522501724	0.000100105596774	0.000413317229457	0.000278169016139
M00349	0.000367412695364	3.05872861431e-08	3.69647952173e-09	7.93326381471e-05	6.54016999716e-05	0.00256932501946	4.05405765723e-07	3.58864584059e-05	1.15021079974e-05	1.00190053464e-05	1.32508247495e-06	9.52018284571e-06	7.44191063576e-05	2.54934653442e-09	4.82517963522e-08	6.75112507418e-05	5.89383758317e-05	6.00521663372e-05	2.99118924526e-09	3.31680295931e-06	0.000310259002485	1.78986497218e-08
M00162	0.0	4.76563714691e-06	2.58917042247e-07	9.07603122023e-05	0.0	0.0	0.0	3.44050671212e-06	9.29178379304e-06	5.22379545951e-06	2.99347813772e-08	0.0	3.34715938421e-12	0.0	0.0	0.0	0.0	0.0	0.0	2.45715434567e-08	0.0	6.77655395354e-16
M00163	0.0	0.0	1.33032318109e-07	6.06724657076e-05	0.0	0.0	0.0	8.67312872538e-06	0.0	5.97027138238e-06	2.50872305942e-08	2.21280654869e-33	3.34715938421e-12	8.86907529363e-12	2.86134371593e-12	2.7943542111e-10	0.0	3.28460438073e-12	6.78570875595e-08	0.0	0.0	4.11708157491e-28
M00161	0.0	5.99425333375e-07	8.46617181186e-14	1.30100280235e-05	0.0	1.73994476667e-260	0.0	8.67312872538e-06	0.0	3.98431453109e-05	2.16177523418e-19	1.84041859945e-31	0.0	3.2054688769e-13	4.00092597292e-09	1.28018936222e-08	0.0	1.87610973861e-25	0.0	2.45715434567e-08	0.0	1.74030991e-25
M00166	5.71379543677e-12	5.11000933764e-05	3.86048622792e-06	8.82931939661e-05	7.02520532594e-06	0.0	2.32130346387e-05	5.06929651453e-07	2.18717835063e-06	3.76080664229e-05	4.71006468598e-12	4.09354003802e-08	6.23382613476e-11	0.000142806059697	2.73073339798e-07	2.76704554662e-06	9.02522953936e-05	7.58279158301e-11	5.3363895921e-08	4.15593900976e-07	2.06804737693e-19	4.00837155059e-09
M00167	4.83865486063e-07	6.12685103545e-05	2.48069974519e-06	0.000325972774784	1.06261846879e-10	1.09855954737e-258	0.000308405124417	9.06124067088e-05	1.81731348366e-05	5.15582223884e-06	7.09307792052e-06	4.60285982597e-05	1.74642424968e-10	1.46923390901e-05	1.06218317916e-06	4.62330606324e-09	9.98672239288e-05	1.68166821701e-10	1.87738888193e-09	2.5989572871e-07	2.76150340443e-18	5.14799457258e-07
M00164	0.0209477897381	0.0247542006854	0.018881073632	0.0183913582148	0.0186695241016	0.0185616763394	0.0241415879114	0.0290687767001	0.0248256870437	0.0234218046069	0.0231643217561	0.0215706847367	0.0209475536509	0.0206304797206	0.0224892022941	0.0201394709923	0.0201092192358	0.021653765679	0.0218889031063	0.0220661023259	0.0229183317054	0.0222615874241
M00165	4.16268331224e-20	4.89892248793e-05	2.2875056282e-06	0.000182777023157	1.44430180765e-10	0.0	8.99657544846e-05	2.78982865016e-06	1.2076860689e-07	4.31480804893e-06	3.72026386579e-11	4.59512300968e-11	1.01857646696e-10	9.04940126175e-06	5.46311220565e-07	5.68150478073e-09	5.53203009632e-05	1.07917709685e-10	1.0732086182e-10	2.08455400528e-07	7.57682816998e-19	8.08894924364e-14
M00168	0.0033466259523	0.00100085818981	0.000242196007352	0.000488013540062	0.00432186359848	0.00754329313015	0.000606907092167	0.000818824932004	0.000674568623836	0.000730319344176	0.0029962825611	0.00495906264912	0.0044800314311	0.00140454325114	0.00221568196165	0.000524443470087	0.000827596839521	0.0019333572071	0.00288569189611	0.000115908795521	0.00122244871784	0.00496322601463
M00287	4.25262594128e-05	0.00125518054414	0.000315013330232	2.04779565312e-05	0.000378471426458	4.07657081389e-24	0.000125462951282	0.000211928830258	0.000444635331394	0.000586389483196	4.3405821832e-05	0.000380903332758	0.000183060430885	0.000184787469265	5.11497419805e-05	0.000363734056908	3.94793111437e-05	3.7724823695e-06	7.06947006742e-05	1.86251022469e-09	0.000429689959687	1.43060684147e-08
M00286	1.31902578674e-08	2.35517577887e-06	4.83816231478e-12	0.0	1.11571009073e-12	1.73994476667e-260	5.21004118944e-05	8.67312872538e-06	9.29178379304e-06	5.5529185512e-05	0.0	1.11673018281e-31	0.0	0.0	6.70753914977e-08	6.96858242643e-06	1.43978451491e-05	3.28460438073e-12	6.78570875595e-08	2.45715434567e-08	5.19752910872e-20	0.0
M00285	3.21380900781e-20	7.29987988215e-16	0.0	6.45380376576e-08	1.19061075092e-05	1.73994476667e-260	8.16669643261e-11	0.0	0.0	4.16704401859e-08	2.50872305942e-08	3.95095784125e-42	3.34715938421e-12	8.76127873626e-16	2.45977973454e-20	5.56013652263e-09	5.4500428629e-10	3.28460438073e-12	0.0	0.0	5.19752910872e-20	5.69955441678e-16
M00284	1.31902578674e-08	4.76563714691e-06	0.0	0.0	0.0	1.73994476667e-260	5.21004118944e-05	4.13971336768e-12	9.29178379304e-06	2.70319839358e-07	0.0	1.47748810593e-33	3.34715938421e-12	0.0	0.0	1.01487238003e-15	0.0	0.0	7.76510904551e-21	2.45715434567e-08	0.0	5.69955441678e-16
M00049	0.0174979523147	0.0138697037813	0.0220949425068	0.0233783094705	0.019282323237	0.014466796361	0.0122670150222	0.0189929650416	0.0086991048458	0.014436981247	0.0202015498362	0.0150248612344	0.0115916802822	0.0278965176005	0.0139211892339	0.0204925976549	0.0188276068676	0.0135529968311	0.0204742228009	0.0121190158253	0.01517253787	0.0235353534341
M00048	0.0195384196809	0.00520165743035	0.00338274930225	0.00809334101274	0.0171661835972	0.0187474955719	0.00570590543103	0.00901186998234	0.00855006244804	0.011635604398	0.0119534021701	0.0239714976891	0.0198120237347	0.00795315339115	0.0176902526363	0.0144782239047	0.0113571840525	0.0131651918252	0.0200140106829	0.00394189563112	0.0104228920662	0.0228407926181
M00045	0.0118289853023	0.00502365769573	0.00863246122635	0.0116037850409	0.0104911982409	0.0112211419267	0.00420822977568	0.0104147864244	0.00418943309834	0.00402139510485	0.0178757339484	0.00364426408677	0.00724095641227	0.0080216821715	0.0075122808517	0.0131285230037	0.00672342448574	0.00566035985668	0.00704579084632	0.00231699045352	0.0077947607568	0.0135872081278
M00044	1.83932758919e-08	1.38852040521e-12	9.09612959099e-16	5.54923375642e-05	1.38957242231e-05	0.0	0.0	6.9611855467e-06	5.77071709658e-07	5.5529185512e-05	3.45870817084e-08	3.69195491434e-13	6.06441930841e-28	3.52320530667e-07	3.44721698923e-10	1.61124239187e-11	1.36768299471e-12	4.35841577169e-20	2.26716360864e-14	2.49975531767e-12	2.31546720622e-21	1.72714396312e-23
M00046	2.27102319833e-05	1.96715902031e-06	1.75905352723e-07	0.000148125465259	7.50886426648e-07	8.15045520863e-108	2.72312908431e-08	3.5829249032e-08	7.71473652891e-06	0.000120098702196	8.27451261871e-09	3.65748421219e-10	2.00982878587e-10	1.24223069082e-05	2.94581147057e-08	1.95634259563e-06	1.12072946345e-05	7.36848690652e-12	7.20982124953e-06	1.81419187075e-08	4.54844880316e-18	1.62403785169e-16
M00042	1.61041427074e-08	7.383405728e-06	0.0	3.52735392195e-06	0.0	0.0	5.21004118944e-05	0.0	0.0	0.0	0.0	4.22044883154e-13	0.0	0.0	0.0	0.0	7.37088338358e-07	0.0	0.0	0.0	5.19752910872e-20	0.0
M00261	0.0	4.76563714691e-06	0.0	1.6956276479e-09	1.19061075092e-05	0.0	3.89212130096e-09	0.0	0.0	5.5529185512e-05	0.0	2.82082203079e-13	0.0	3.06914764977e-07	6.70753914977e-08	1.53973191141e-10	3.99777768497e-13	0.0	6.78570875595e-08	0.0	4.27353115233e-56	5.69955441678e-16
M00260	1.18116668223e-07	1.35656523288e-08	8.37405089504e-07	0.000231977945075	1.80799388915e-05	0.00646943726399	1.26802326861e-05	1.23273670229e-05	4.44036142542e-06	2.19048194839e-05	1.9742809571e-07	0.000574069049468	5.01233689395e-05	2.71013368107e-06	1.0555580073e-06	2.05406803659e-06	3.83718175221e-05	0.000688203377296	4.76418845544e-08	5.48881243975e-07	0.000751590320562	1.19845667216e-15
M00263	1.31902578674e-08	4.76563714691e-06	1.59083163237e-07	5.51084340914e-05	2.69839400282e-13	1.73994476667e-260	5.21004118944e-05	0.0	0.0	1.0318593806e-05	0.0	2.82082203079e-13	3.34715938421e-12	3.06914764977e-07	0.0	6.78214300258e-09	1.99825295538e-11	3.28460438073e-12	6.78570875595e-08	0.0	7.23529412719e-60	3.03338023081e-16
M00262	0.0	0.0	1.59083163237e-07	5.51084340914e-05	1.19061075092e-05	0.0	0.0	0.0	0.0	1.00647087109e-07	0.0	2.82082203079e-13	0.0	0.0	6.70753914977e-08	6.96858242643e-06	1.29160099459e-05	0.0	6.78570875595e-08	0.0	0.0	0.0
M00302	1.31902578674e-08	6.03095059147e-06	1.4160035613e-09	5.51084340914e-05	1.19061075092e-05	0.00324362811999	5.21004118944e-05	8.67312872538e-06	9.29178379304e-06	5.5529185512e-05	2.50872305942e-08	3.29279182507e-14	3.8823930786e-21	4.0858965057e-07	7.37519265061e-08	8.33102428141e-06	1.61608583002e-05	2.72653825566e-07	1.00791741225e-07	3.02440397972e-08	7.25634808196e-20	8.05014531575e-16
M00300	0.000352891638766	0.000742399946305	0.000482382798358	0.00027956745599	0.00039711853299	0.00267423767591	0.000438339251817	0.000439226228592	0.000129574123875	2.6543033792e-05	0.000241809905152	0.000293245971957	0.000337498265181	0.00156433106714	0.000207285994385	0.000473117249507	0.000488918964029	0.00316947528248	0.000379908110912	0.00434424324904	0.000676002365388	0.000153818305575
M00301	1.31902578674e-08	4.76563714691e-06	1.59083163237e-07	2.54796760043e-11	1.19061075092e-05	1.73994476667e-260	5.21004118944e-05	8.67312872538e-06	0.0	5.5529185512e-05	2.50872305942e-08	2.82082203079e-13	2.48399780717e-15	5.25135732758e-09	4.38775370657e-15	1.00536345541e-05	1.29160099459e-05	5.1999203586e-12	1.92714897693e-20	4.11586362492e-08	5.19752910872e-20	5.69955441678e-16
M00307	0.00343237416879	0.00402850268058	0.000954437572978	0.00385450277157	0.00587311385433	0.00440167984547	0.00106054724988	0.00139518569855	0.00119282634023	0.000473372291161	0.00088666747076	0.00198104465839	0.00111916199965	0.00341876590572	0.00132551937784	0.0036391943053	0.00274912194047	0.00380922274804	0.00190219771764	0.00532738457636	0.00353534036147	0.0018948808146
M00304	2.32496415868e-08	8.01667507428e-06	5.75942545298e-18	7.47233998971e-05	1.93952715939e-05	3.07709437353e-260	7.60206717189e-05	1.41379513618e-05	1.37803286182e-05	8.08847252907e-05	4.36132566677e-08	2.91213421407e-36	1.08422550825e-26	3.63645434004e-08	1.13298517878e-07	2.38832768731e-14	2.05798599262e-05	5.76076597913e-12	1.19568788288e-07	4.34828248718e-08	9.09206170542e-20	1.92549373218e-41
M00160	3.19883665857e-14	6.45094515713e-06	2.57153209509e-07	1.25818817646e-08	1.57296796572e-05	2.3970951304e-260	1.24819734913e-07	1.15600348541e-05	8.24416270416e-09	3.09920436044e-07	5.80631326551e-14	4.26866494513e-13	2.07072532213e-16	2.4049819466e-13	1.50520867229e-18	5.17577941253e-13	4.02087773552e-09	6.32209857352e-17	6.57810054991e-08	3.27163315544e-08	7.99373094243e-51	7.82879745485e-16
M00288	1.31902578674e-08	8.53529039162e-06	0.0	5.51084340914e-05	5.36769250816e-10	1.73994476667e-260	1.06506540599e-06	0.0	0.0	0.0	0.0	4.73365525959e-13	3.34715938421e-12	3.06914764977e-07	0.0	6.96858242643e-06	5.13806159635e-08	3.28460438073e-12	6.78570875595e-08	8.64249071488e-26	3.9940680422e-31	5.69955441678e-16
M00001	0.0300832752482	0.0380284974445	0.033559011398	0.0338560672871	0.0340581280018	0.0218754852777	0.0365011804363	0.0315148150017	0.0433467713823	0.0380720435091	0.0277080714886	0.0343000778034	0.0364426727427	0.0335896641545	0.0347132249915	0.0323877316978	0.0334715055046	0.0332973655909	0.0345224525496	0.0344596164585	0.0363490727824	0.0282869465443
M00003	0.0300168821884	0.0377904075678	0.0358961449549	0.0346194690091	0.0336842477738	0.0218254811923	0.0385134061638	0.032360561741	0.0454804667866	0.0461601317786	0.0273641200066	0.0344064553749	0.0375243826307	0.0329596839063	0.0393545812756	0.0324607191011	0.0351563905956	0.0343166334938	0.0364729480671	0.038911232911	0.039994831647	0.0280228733073
M00002	0.0315543444407	0.0398007093535	0.0348228308447	0.0363846161685	0.0364278072292	0.0219052226405	0.0375694196563	0.0318414749535	0.0430408544423	0.0411677445125	0.0277922137225	0.0358036491212	0.0374010708793	0.0346950176728	0.036857212322	0.0345138704853	0.0350275065794	0.0342591049031	0.0357619344289	0.0362641988763	0.0397607517262	0.0290590976239
M00004	0.0152936937796	0.00335780465645	0.0138551798591	0.0145793877207	0.014608599641	0.0106464179152	0.00613176995691	0.0129723291246	0.0048283002695	0.00313436895506	0.0199577316271	0.00655279640254	0.01094315631	0.0067172209797	0.0103929873092	0.0155899596246	0.0101477991532	0.00685146601226	0.00835158466879	0.000374642679755	0.00325115581937	0.017986095085
M00007	0.0250238999578	0.0241668344531	0.0256175792288	0.0254931044902	0.0257701820242	0.0180366107745	0.0231134453603	0.0251162924364	0.0177279612205	0.0146128634179	0.0262846774474	0.0213094539347	0.0250385762749	0.0235523914625	0.0234493945685	0.0277173236379	0.0253193944942	0.0224170534748	0.0221483629063	0.0211779602537	0.0173949336692	0.0216529755934
M00006	0.0110118747301	0.0018042456907	0.00949535502906	0.0102089070593	0.0101935631267	0.00755208160822	0.0035347525375	0.00874435253684	0.0027947295242	0.00175545119771	0.0160857536619	0.0038716819586	0.00700161190484	0.00391721139959	0.00667590486878	0.0108449076122	0.00634551368224	0.00404368090756	0.00514600644765	0.00018428014849	0.00179314997671	0.015381306921
M00009	1.34295463695e-10	4.83019260149e-06	0.000292209015509	0.00224272247404	0.00185381681227	0.00837180906674	0.000227800481394	9.60845721002e-05	7.30447918929e-05	3.12722469614e-05	0.0013222624532	0.00220560418695	0.0011214346001	4.69498888728e-07	0.000740667119364	0.000653854962462	0.00084275951092	0.00522130709252	0.00021869426542	0.000788398643408	0.00204149746105	0.00183787136219
M00008	0.00496670390387	0.00138407026977	0.00812292031786	0.00666752485571	0.00710906647912	0.00690680084703	0.00388195732623	0.00681153328471	0.00159388699828	0.00187678393426	0.00947263052275	0.00331278915344	0.00499068913966	0.00322345023396	0.00360953205685	0.00876489650195	0.0053170450436	0.00347985928364	0.00426762567154	0.00015304664217	0.00176236973901	0.00923043604757
M00010	0.0239653114111	0.0343840842487	0.0339521247952	0.0291588875857	0.0247003705542	0.020077809232	0.0329086063763	0.0281885361623	0.0394467589499	0.033957414526	0.0248467156753	0.0255339543816	0.0321454456258	0.0226173246179	0.0320173926751	0.0268378105585	0.0262476063877	0.0301725135121	0.030051986793	0.0295697762651	0.0254653422336	0.0248641774512
M00158	1.82114261076e-08	2.33823846919e-10	2.31304562203e-15	3.11033936321e-05	1.63172969324e-05	2.42161220768e-260	4.12746432555e-05	1.216073906e-05	2.08629472758e-06	4.46140578678e-06	2.04415546374e-15	4.79580022507e-13	4.61009056011e-12	1.78661940953e-07	1.23379576357e-10	9.46342986654e-06	1.66564728334e-05	4.55465093063e-12	9.39427378042e-08	3.55709406403e-09	1.74109997885e-27	9.9297183619e-16
M00135	1.28210666321e-14	0.00151450080352	2.0363118829e-09	5.14661228014e-07	1.21478566373e-08	0.0	0.000210688965528	1.53821345773e-07	4.96901348315e-08	0.000211178112027	0.000376889922761	5.06806312468e-30	2.96211519572e-11	0.00182247385937	1.095118211e-12	1.69983774286e-05	1.7038500644e-13	2.89554200778e-11	5.30742245535e-06	2.81958569115e-10	8.46735555343e-31	5.0830616348e-15
M00136	7.48993817111e-12	9.33926338536e-08	1.03752671229e-08	9.19078898111e-10	1.01433195998e-07	0.0020569953502	6.73584043548e-06	4.92099908726e-09	2.09382328556e-08	4.36175736275e-07	1.07151973956e-08	6.41889954067e-06	3.15701056377e-17	1.37779976435e-07	1.43404235708e-07	4.79747151709e-12	1.69929888787e-06	4.10474977453e-06	9.85033924677e-09	3.35240145319e-13	0.000160806525586	1.66147452725e-17
M00131	2.34105428262e-08	1.24614208891e-08	4.94958439819e-18	1.40902075426e-10	1.45344065537e-08	3.09031710566e-260	2.88309049816e-09	3.60447615295e-06	1.04405103681e-05	8.16836054849e-05	1.19349414834e-16	8.82404145501e-13	5.94039367328e-12	5.41967063149e-07	1.18973087788e-07	6.67817163475e-11	2.40021723234e-11	5.83031785138e-12	1.20278345641e-07	4.35959098484e-08	9.20321569126e-20	1.94452600602e-15
M00130	3.55581257892e-20	4.76563714691e-06	7.71313979106e-16	5.51084340914e-05	1.19061075092e-05	1.73994476667e-260	5.21004118944e-05	1.01601780176e-05	1.41197331039e-05	5.5529185512e-05	3.89120541309e-08	3.41378146337e-44	5.4622913576e-12	1.74771567882e-22	1.07301964668e-07	9.99588897262e-06	1.21844648085e-14	4.03787071633e-39	1.05632552062e-07	4.06132931406e-08	8.20433618965e-20	1.71154755407e-15
M00133	0.00779405958132	0.00428894954461	0.00315438867303	0.00492884007267	0.00341695240853	0.00818487387238	0.00187315850948	0.0121740520939	0.00318133895744	0.00146989243555	0.00278322192802	0.00330634447897	0.00501682512001	0.00529094438178	0.00135725121024	0.00338354062946	0.00428587764183	0.00466318036586	0.00263563832785	0.00480172868122	0.00140382849127	0.00285559011285
M00151	0.0	0.0	0.0	5.51084340914e-05	0.0	0.0	0.0	0.0	0.0	0.0	0.0	5.1191417674e-13	0.0	0.0	0.0	0.0	0.0	0.0	0.0	0.0	0.0	1.20456214363e-15
M00150	0.000409166025135	1.53948715336e-05	0.000163546039606	0.000116957274454	0.000334071682884	0.00409575025506	0.00020373247818	6.27243948047e-07	2.60139197271e-05	0.000176657014711	0.000251835589032	0.000704270901892	0.000270265216095	0.00043909699246	0.000179864160214	0.000148180037345	3.43745106698e-05	0.00209202443725	0.000152742931597	0.00114950336897	0.000485212912061	0.000649194432281
M00180	1.31902578674e-08	1.42379059657e-17	1.59083163237e-07	4.52926928812e-07	1.19061075092e-05	1.73994476667e-260	1.26647079652e-06	8.67312872538e-06	9.29178379304e-06	4.58460878204e-07	2.50872305942e-08	2.82082203079e-13	3.34715938421e-12	3.06914764977e-07	6.70753914977e-08	6.04867103038e-08	1.29734216383e-08	3.28460438073e-12	6.78570875595e-08	2.45715434567e-08	5.19752910872e-20	5.69955441678e-16
M00182	1.31902578674e-08	1.03326152379e-13	0.0	2.26950679011e-08	0.0	0.0	4.51974868722e-08	0.0	0.0	5.00685617091e-08	0.0	5.356697517e-24	0.0	0.0	0.0	4.73317427621e-09	1.51315967e-08	0.0	2.85102816536e-14	0.0	0.0	8.65308155761e-21
M00183	0.0186486685881	0.0191166721396	0.0109988295081	0.0166876552228	0.0128074421676	0.0156201332603	0.0116572343208	0.0235926207126	0.00426284995371	0.00693471204628	0.0121378557417	0.012601847881	0.0095611342676	0.0132234866114	0.00778876581181	0.0135088407992	0.013243497382	0.0155807116375	0.0108294985139	0.0184416982013	0.0131035624225	0.0116467295875
M00184	2.72495599285e-11	0.000125324481574	3.27504021673e-10	1.42271232147e-05	7.35074107094e-13	1.73994476667e-260	2.68373346819e-07	8.67312872538e-06	9.29178379304e-06	0.0	0.0	1.4593831881e-18	1.81363406265e-28	3.06914764977e-07	0.0	8.02277932828e-16	1.09524724484e-06	3.28460438073e-12	6.78570875595e-08	2.45715434567e-08	8.21819040599e-39	5.09854101089e-30
M00185	0.00654711561666	0.00727699899099	0.0187714355644	0.00251609249946	0.00397554851305	0.00519624503325	0.00363996717746	0.00711327684801	0.000751521331781	0.00116374360893	0.00485457787474	0.00211478753936	0.00281073866633	0.00309191688036	0.00209898224288	0.00586399703251	0.00388000394739	0.00325272001458	0.00354472472236	0.00206654279258	0.00181713315739	0.00153954052049
M00189	0.00576847413477	0.00530461456483	0.00571112585251	0.00200391937542	0.00421448521522	0.00551602949698	0.0041170240048	0.00596106511842	0.0014865910612	0.00232931447831	0.00563159108191	0.00363584401198	0.002805783868	0.00389188966274	0.00375121872268	0.00343869275662	0.0051979385588	0.00548273042946	0.00468750618332	0.00256995834944	0.00393583591843	0.00382657320958
M00222	0.0219228209016	0.0267799247146	0.023012730231	0.0209491705006	0.0196694896801	0.0176854417816	0.0153437537849	0.0239151892139	0.00772391410099	0.0106342759608	0.0236239848923	0.0102956572771	0.0144780720217	0.0193707178498	0.0171830413429	0.0216788122417	0.0189177207247	0.016100980419	0.0150387980584	0.0125375048042	0.0131954104512	0.0187874470538
M00225	9.61852759955e-12	8.08462597977e-06	6.24020218695e-11	7.80851694244e-05	2.46475464183e-08	0.00302265227964	4.87173639785e-09	4.65610530474e-06	2.01321932782e-07	1.60234494808e-05	5.51439934243e-07	1.59176153064e-06	9.01147201822e-05	1.69650494799e-11	1.15968120353e-07	6.69275163951e-08	1.33198817168e-05	3.90245268354e-05	2.32004844093e-08	2.78411862091e-06	0.000224435201085	1.8615884007e-07
M00226	1.0696402835e-11	8.08462597977e-06	6.24020218695e-11	7.80851694244e-05	2.21101523362e-08	0.0030939348773	7.41364809479e-05	1.83678302049e-05	1.48144998949e-07	4.2848691723e-05	2.05004524089e-07	5.99908180392e-06	1.9036988103e-05	1.14169341746e-09	2.08098560475e-07	9.85804287745e-07	1.33198817168e-05	5.18467232165e-06	5.82981817056e-09	7.39626861923e-08	0.000302638479247	1.81749940011e-07
M00355	7.33310415744e-27	4.45056189468e-14	4.65067187411e-16	4.03324667225e-11	2.50397310128e-13	0.0	9.71259777039e-14	2.34338651123e-06	1.57601667004e-08	1.68950423481e-07	2.06181836098e-25	1.36587912722e-52	1.91068157578e-36	1.03511733845e-17	9.93126808365e-21	1.58508835031e-11	7.77800588344e-12	1.1655096829e-34	4.3698791685e-17	1.93950309236e-20	3.13772990488e-61	6.32904836338e-16
M00354	4.30756765946e-25	3.19151094067e-14	4.2851015725e-16	2.00782532732e-08	4.63895498281e-11	0.0	1.22234440245e-08	1.21649671915e-09	3.37615442249e-11	8.70503918741e-09	2.58810135086e-19	2.33688096234e-46	5.69342746101e-24	5.24228553429e-19	1.31227896297e-17	1.27395420648e-11	1.85579185666e-13	1.64808776108e-37	5.56668794509e-20	7.03778141395e-21	1.0546760146e-69	8.01915588031e-41
M00357	1.29531927351e-12	7.2707144975e-05	2.17546749714e-14	2.53548766099e-07	3.40506671389e-09	0.0	1.14983004033e-06	0.0	0.0	0.0	0.0	5.69771315504e-19	0.0	0.0	0.0	0.0	1.52620126482e-06	0.0	0.0	0.0	3.72542048884e-43	0.0
M00356	9.68035465648e-09	4.44688297366e-05	1.88793176028e-12	2.84561969857e-05	9.5472717425e-12	0.0	5.84996148395e-07	8.17769754563e-06	1.36972287395e-05	0.0	6.25609443653e-11	9.92247125041e-18	0.0	0.0	0.0	8.17922375246e-12	8.16934556152e-07	2.25263087505e-12	0.0	1.26115605479e-16	1.44517115479e-44	9.54513078036e-16
M00351	1.31902578674e-08	7.6565529364e-07	1.87392520948e-16	1.63488179243e-06	1.02146251562e-09	2.06267958786e-260	1.64825547981e-05	7.4015420861e-07	9.29178379304e-06	2.52296679805e-05	2.50872305942e-08	1.31348846948e-19	3.21747100036e-20	1.35778736148e-07	2.57841109855e-12	1.27844497268e-08	1.33510496252e-08	3.28460438073e-12	1.31989073376e-12	2.9105653906e-08	6.28125053676e-20	5.69955441678e-16
M00350	2.71117433136e-12	3.8784460018e-16	3.41561753108e-07	2.68093264101e-08	1.05902512812e-07	2.67025225248e-260	6.87592706765e-05	1.28615503785e-05	1.33536197961e-05	2.82192293635e-07	5.58376355985e-08	6.33903629422e-13	2.70557005487e-18	8.64644667973e-12	9.16086114386e-08	1.2816538291e-05	1.79567370141e-05	5.03904910461e-12	1.42562641913e-07	4.03422064457e-13	1.02081287851e-20	2.43680191708e-18
M00353	1.6056288419e-08	0.0	2.12953918536e-07	0.0	7.45146403e-09	2.13399842319e-260	0.0	0.0	6.33762658637e-07	0.0	2.82340327276e-16	2.44204321477e-37	4.12287856555e-12	3.73256339983e-07	8.3476086718e-08	4.68006639358e-10	2.99483193671e-09	3.38937426296e-15	8.278866131e-08	3.05344271186e-08	4.36873022452e-53	7.09006780446e-16
M00352	1.33901444198e-08	6.58491431596e-08	5.30614689279e-16	4.72482698669e-09	1.64606593868e-09	0.0	9.83094317597e-08	2.19009157455e-09	1.08972219465e-10	2.55896477384e-08	7.70457220353e-13	2.12519439856e-33	1.13121059416e-24	1.37480872784e-18	1.72244378173e-16	1.40376216053e-08	1.832305409e-10	3.20906355796e-21	3.97507845996e-16	1.63785506937e-19	1.82771749804e-54	8.53144965698e-42
M00359	0.0348750576179	0.050690327956	0.036428672781	0.0402277767404	0.0415479088189	0.0252557985681	0.0436073834667	0.0324492222536	0.0504351154896	0.0464898390937	0.0280356961285	0.0405731744181	0.0430797278283	0.0434977861424	0.043046962291	0.03885178523	0.0436579986099	0.0421229957019	0.042294348139	0.0449819895335	0.0486397360641	0.0312936145657
M00358	3.8075298541e-08	0.000257160712831	1.03096161579e-10	8.17845556298e-05	2.93175051113e-05	4.51724899702e-260	1.00591311204e-05	1.28289458047e-05	1.28010052587e-05	5.5529185512e-05	4.04869179525e-08	1.40280525538e-13	7.73619652137e-12	1.06841814029e-06	1.15415192158e-07	1.23728446661e-05	1.29973157268e-08	1.16388896862e-11	1.70064233729e-07	5.73097096665e-08	1.52155512977e-19	9.92504058443e-16
M00319	7.26672495333e-06	2.35776562073e-08	0.000876377094216	5.51084340914e-05	1.8503027368e-05	0.0	8.94143897573e-05	5.6644180363e-07	1.25864836984e-06	2.53992742613e-06	0.000243800499957	0.000407673574124	2.19834073544e-05	0.000931959339895	7.57609847938e-13	2.25260171913e-08	1.14111094623e-06	0.000180432031864	0.000251405020987	1.34981964889e-09	8.42709372867e-20	0.00175746163734
M00310	0.000895815603394	0.00405671546001	0.000419666070597	0.00409059923532	0.00607594445613	0.00101016756972	0.00112833537452	0.00151254942909	0.00044316041737	0.000474462395907	0.000476618731063	0.000907271709878	0.00129596619556	0.00275170265363	0.00133023872519	0.00366851355951	0.0030457493767	0.00441550133505	0.000930009418326	0.00590425985842	0.00357704567812	0.000528988211762
M00171	2.70261949509e-07	3.75094093894e-14	3.95054728677e-06	3.61380065326e-05	3.12205516823e-08	0.0	2.32813057863e-05	0.000102313907779	7.67218074821e-05	3.38492536504e-06	4.73552648166e-07	8.7903024237e-12	1.00971866667e-10	7.82882429469e-06	1.79306559031e-06	0.000106567029515	3.00639456961e-06	1.00354085026e-30	5.46529253391e-26	5.29964367859e-07	1.31049683794e-18	1.52431358629e-14
M00170	0.00478241479269	0.00154819335096	0.000361852779621	0.000727769126924	0.0059519354184	0.00916436163163	0.000906628278432	0.00121005667503	0.00100777357309	0.00109174927538	0.00421316537382	0.00702658197032	0.00647787540572	0.00209769149342	0.00325448057852	0.000777948644003	0.00123323631808	0.00495448945133	0.00421092478168	0.00509324922927	0.00181660315031	0.00677426530808
M00173	8.97799070506e-11	2.48365965836e-07	1.21962601851e-05	0.000652440380413	0.000383433042123	3.33903844829e-24	0.000519454582017	5.74971063229e-05	4.51435988989e-05	0.000604400068226	1.37499444598e-06	5.58962544141e-07	0.000168753712713	2.26872760782e-05	1.09391794539e-12	3.04989672612e-06	0.00024837875549	1.48233169135e-06	6.78270848324e-14	2.29290426186e-06	0.00112931946582	1.2252484643e-05
M00172	0.00343111628714	0.00102480212729	0.000242819754156	0.000489228829672	0.00441081437448	0.00773097880647	0.000608867771331	0.000822135878256	0.000676101154614	0.000729991546199	0.00299695720993	0.00504328362799	0.00460191783189	0.00142358826141	0.0022239491384	0.000525276299618	0.000833387457699	0.00196708730408	0.00292508002337	0.000115949567911	0.00122686306083	0.00499186973795
M00175	0.00564736051264	0.00154021031672	0.000809799590665	0.00228282451797	0.00148174663439	0.00431837830771	0.00221110428549	0.00702411871053	0.00154161613403	0.000503460875438	0.00165245864042	0.000828237719462	0.00246451582696	0.00609274358014	0.000863550468377	0.00084676770523	0.00173962862362	0.00171398358249	0.0011589947232	0.000799434495022	0.00197702758398	0.0011384214595
M00174	3.80260007091e-20	1.3856581939e-06	8.18572699702e-11	1.48021074627e-09	7.33272183912e-10	1.5445950203e-259	3.75430966486e-10	1.95847834923e-06	5.99742548978e-09	0.000113328328779	2.54407256993e-07	2.46002828298e-17	7.3683025083e-07	2.05917636266e-11	6.36003517366e-12	1.05951416799e-07	2.8962451669e-12	2.59530266082e-11	4.82828469064e-07	4.83443622772e-09	3.86344407567e-19	1.57857494946e-10
M00177	4.4719163204e-20	2.05730113635e-16	2.92064502364e-14	8.53870731671e-07	3.76765071587e-10	0.0	3.15028150752e-07	2.10157914656e-08	1.92097549928e-08	4.8199194294e-06	5.33973200427e-16	1.32762188227e-38	7.37993630156e-25	7.15340671685e-21	3.51767247658e-12	5.24502921721e-09	2.82219988629e-09	3.54771319378e-24	1.6300568572e-14	1.09112546115e-17	2.63640129765e-45	3.27661294995e-23
M00176	1.61372384252e-07	9.20315456353e-07	1.9818264237e-06	0.00013895567514	0.000164997456057	6.08848005266e-259	4.85597780916e-06	2.939034854e-05	2.77443411558e-05	0.000142102181697	7.55690339734e-07	8.61684180535e-12	8.87315658511e-11	4.71393182701e-08	2.1115543728e-06	0.000101613023876	0.000516384498325	1.08050121446e-10	1.66443521748e-09	1.76531379978e-07	2.20899668506e-11	1.91509163032e-14
M00179	2.7099186572e-12	0.000207648038784	5.49397667625e-10	4.27171416556e-05	1.4179503704e-08	0.0	7.23559766452e-06	0.0	2.87050233803e-08	1.12569489462e-05	3.00490262703e-14	2.57899731451e-22	1.54929785602e-11	5.97201196157e-13	0.0	1.52118625417e-07	1.12473767349e-06	1.69862803294e-11	0.0	0.0	5.73793155037e-35	0.0
M00178	0.0355243250544	0.0551654431824	0.0386368579224	0.0435077519394	0.0435676967692	0.0237982402108	0.0458380904237	0.036347804355	0.0384302609417	0.0545285187984	0.0286807241336	0.0437481889004	0.037548223331	0.0479872546686	0.0318054969772	0.0430905019344	0.0378236302961	0.0394971365641	0.0382504748207	0.0396883743088	0.0558904934671	0.0329193734223
M00078	3.49526064451e-08	1.38613375628e-09	1.21866549557e-08	0.000113995035618	4.06417409652e-05	9.05609228196e-260	4.19016702287e-05	3.28975050894e-05	2.23224910992e-06	7.22494763507e-05	1.63197028112e-07	1.52196438523e-12	2.4915951768e-23	1.01193087453e-07	2.10910859576e-07	4.08694326582e-05	4.85290387696e-05	1.93766066745e-19	6.66549605306e-07	1.40134805371e-07	2.86233308011e-19	3.39267194159e-15
M00079	0.000328894857304	0.000158915627682	0.000292240342901	0.000559653614178	0.000553198491993	6.88487768094e-123	0.000199662101979	0.000376622269457	0.00101185228007	0.000455649663587	0.000460242072028	0.000190935953239	0.000586202099142	0.00028872471172	0.000333453085955	0.000602695043604	0.00047351614045	0.000326456513759	0.000375979289682	0.000219224678903	0.000458592297275	0.000235992621641
M00072	1.838117944e-08	6.30329744363e-06	0.0	5.50282388936e-05	2.82544128908e-07	0.0	5.21004118944e-05	8.67312872538e-06	9.29178379304e-06	5.59344815946e-08	3.14928041909e-08	3.59245095978e-13	3.34715938421e-12	3.06914764977e-07	0.0	7.76956558259e-06	1.65290094537e-05	3.28460438073e-12	6.78570875595e-08	2.8224825227e-08	6.0054998038e-20	0.0
M00074	7.27327074415e-10	5.54471343075e-08	3.03925351427e-17	2.65838103808e-07	6.0901148842e-08	0.0	5.23060279861e-08	1.02679427323e-05	6.40658639349e-06	4.05267113037e-08	3.20961414512e-08	1.00434501789e-13	4.0787390693e-12	2.5327411271e-12	8.77731441936e-08	7.15907376447e-06	4.43113951868e-10	4.60423929949e-32	4.19987688729e-14	1.2339851682e-09	1.05620910783e-26	5.95431656896e-16
M00075	0.0	5.33491552937e-06	0.0	4.7733550316e-06	2.08310523797e-12	1.73994476667e-260	1.38366803431e-05	7.67259799623e-09	0.0	5.5529185512e-05	2.50872305942e-08	6.47412479807e-23	3.34715938421e-12	3.06914764977e-07	5.19852617807e-18	8.96713236599e-19	1.15926097464e-10	4.10325966476e-12	1.66343519644e-09	7.62678336201e-21	5.89268645278e-20	6.07668756588e-29
M00076	3.79786951577e-05	5.50599805298e-11	2.00509078599e-05	0.000156507309886	4.99934774772e-05	9.41481520768e-260	0.000140389141084	0.000130556374596	3.25836905222e-05	7.84204601999e-05	0.000339462343672	1.63482346441e-12	5.83061815925e-11	1.60482034824e-06	4.53459686869e-06	8.39674102242e-05	0.000171588960706	7.16666990077e-07	3.91946655145e-07	1.29735924934e-07	2.61775092128e-19	2.95916249137e-15
M00077	3.28207482824e-05	2.24387360392e-06	0.000174037583983	4.85276742148e-05	3.97898964421e-05	3.17768260529e-171	0.000218298792559	0.000438967873129	0.000522728259526	0.000444684780125	0.000509074269802	0.000111478050414	0.000102507807789	8.60648092574e-06	0.000238714110002	0.000319595611926	0.000167749832539	3.08561792035e-05	0.000210690970201	0.000235366910679	3.75109966457e-05	0.000248867065475
M00370	0.0	0.0	0.0	0.0	0.0	0.0	0.0	8.67312872538e-06	0.0	0.0	0.0	0.0	0.0	0.0	0.0	6.96858242643e-06	1.29160099459e-05	0.0	0.0	0.0	5.19752910872e-20	0.0
M00229	4.36741230655e-08	2.57594054609e-08	1.10521865252e-05	1.97435864276e-06	5.16338698698e-05	0.0027793726853	4.08222526669e-05	1.10814544587e-05	1.32699238329e-06	2.97694622933e-06	4.12350720439e-06	0.000396729451348	9.82798714924e-05	2.29176177931e-07	1.76746834688e-05	4.10171014913e-09	1.83741664223e-07	0.00075031537359	9.46422467378e-07	2.04302464396e-05	0.00016609711171	0.000333219733943
M00181	1.18048088649e-17	1.32022348933e-12	4.26238128053e-18	7.12862621392e-08	0.0	1.73994476667e-260	6.83825923506e-07	8.67312872538e-06	0.0	2.26923220225e-07	2.57586621937e-17	1.1791790639e-39	3.34715938421e-12	0.0	6.70753914977e-08	1.26933184664e-08	1.14708097972e-09	6.79204388305e-30	3.41888851654e-14	0.0	7.59606401672e-43	0.0
M00220	1.18273322935e-11	3.29193169145e-06	1.92016302622e-08	3.75272077565e-07	4.56000693198e-06	0.00335157571708	5.2773355331e-07	1.2766843648e-07	6.88617092213e-08	3.85932363948e-07	8.15769439434e-07	4.75988162156e-08	1.7078737468e-15	0.000221627784025	5.75296747249e-11	1.13987109223e-06	2.84957575183e-08	0.000514473272045	1.90898908624e-07	2.39032494831e-10	3.94389044252e-33	6.05835816769e-07
M00311	0.0151555073241	0.017225549509	0.0114618190524	0.0182195277743	0.0168150057502	0.0101178741754	0.021916469021	0.0127211168589	0.0327836388046	0.0304626485563	0.0171031347042	0.0205578539249	0.0250515165052	0.0213252257213	0.0263722143068	0.0163217310975	0.0185523210685	0.0141764109848	0.0217602771882	0.0226859646916	0.0222151111156	0.019103225584
M00312	0.000180144100883	0.000547227064078	4.51175382506e-06	5.11773386216e-05	1.72821867131e-05	3.18379510364e-196	0.000132121242037	8.25954791841e-06	2.05334899266e-05	7.40848569893e-05	2.43959274262e-08	7.26832899399e-05	1.12753782112e-06	0.00024657072093	9.75897661994e-07	0.000127722054479	0.000164071726712	5.54634037868e-05	9.69709831255e-05	3.07889854361e-05	1.33501558579e-15	9.14939595255e-07
M00317	3.23911480027e-18	2.17226040938e-09	7.55901495919e-07	1.59373615267e-08	0.000143531573901	0.00286705062729	7.00874156646e-06	3.70709141561e-06	1.07559343854e-05	4.10190720977e-06	1.88221208434e-05	0.000379214713959	1.03554723451e-06	7.13774148502e-06	9.83202555564e-05	1.47803593159e-05	4.53401630072e-07	0.00065106405452	8.01728263237e-05	7.63783242858e-05	6.62703928665e-22	0.000335481331248
M00038	4.61138486634e-18	4.76563714691e-06	2.83072695544e-18	5.51084340914e-05	4.36068946963e-06	1.73994476667e-260	5.21004118944e-05	8.67312872538e-06	9.29178379304e-06	5.5529185512e-05	2.50872305942e-08	2.82082203079e-13	3.34715938421e-12	3.06914764977e-07	6.70753914977e-08	6.96858242643e-06	2.22647022495e-12	3.12308332459e-24	1.02640291405e-17	2.45715434567e-08	5.19752910872e-20	3.10992133372e-27
M00039	9.51346984654e-13	4.98210240599e-13	1.1013056852e-18	1.74427531228e-10	5.5577675701e-13	0.0	6.82480056474e-10	3.1385238269e-12	9.49956576586e-08	4.71799492832e-09	4.71670684128e-08	5.68093101178e-13	1.0290222563e-18	2.77673059268e-12	0.0	4.73500739909e-18	3.85071366471e-15	5.52206459515e-13	0.0	0.0	1.79896918605e-48	5.30744504789e-33
M00034	5.98634181873e-18	5.44558773851e-06	1.38944922274e-06	2.39587510056e-06	8.1710658465e-07	0.00430447381637	0.00010403970017	7.29868951393e-10	4.80043691236e-05	0.000197447274224	3.82672624989e-10	3.63065189052e-12	2.76095093705e-05	4.89509599949e-17	5.78660213066e-07	9.55455402611e-09	7.30187262246e-05	1.56589725525e-11	1.1708779772e-15	1.86650048266e-10	6.02691586276e-35	1.39688769706e-18
M00035	0.00462315960309	0.00312873382905	0.00134091981443	0.00137508814604	0.00571340543285	0.00717613345976	0.00212719994578	0.0015743413325	0.00282741278787	0.00309287019546	0.00339157227063	0.00519125745451	0.00433919239008	0.00208907434488	0.00373217450872	0.00204964737549	0.0020951691677	0.00180407372328	0.00239104971436	0.00206663897563	0.00230919880005	0.00335668765109
M00036	1.3438592686e-18	3.76595760979e-13	3.7360022136e-10	7.28350856895e-05	6.8536535327e-13	0.0	1.46620659284e-12	1.14511316996e-11	3.16077025962e-10	3.47104019093e-07	4.32619263769e-12	1.52613130404e-25	1.73489115575e-27	6.03833261259e-10	4.43685505302e-18	4.29023637115e-05	7.6336287158e-08	3.70805491769e-27	9.67819958618e-09	5.26543669561e-16	1.19567322616e-46	2.1535518483e-30
M00037	0.0	0.0	1.59083163237e-07	0.0	1.19061075092e-05	1.73994476667e-260	0.0	0.0	0.0	0.0	2.50872305942e-08	2.82082203079e-13	0.0	0.0	6.70753914977e-08	6.96858242643e-06	1.73224427535e-07	3.28460438073e-12	6.78570875595e-08	0.0	5.19752910872e-20	4.98242878892e-18
M00030	6.24572444941e-20	8.09489330808e-10	8.0737637825e-14	4.06485082323e-05	6.61744840043e-10	0.0	3.40261783284e-12	1.99288025171e-09	2.72092693638e-12	3.62290929737e-07	2.79178565795e-12	2.06694522433e-27	1.72670110549e-36	1.20413302233e-13	1.15600661881e-13	6.32849844742e-13	6.67293936383e-12	6.89720776395e-21	2.14261287516e-21	1.967909871e-15	1.38261822461e-47	2.09528186387e-17
M00031	6.32827934784e-08	1.80254744368e-05	7.55972606116e-07	0.000111225671707	3.84095006163e-05	9.06286346293e-260	0.00010514152588	3.16795525406e-05	2.13063573231e-05	0.000111772797573	1.13367708432e-07	1.29227723839e-12	1.67449337569e-11	8.47559806606e-07	1.85897175392e-07	2.66490349518e-05	3.97346006196e-05	1.52574051965e-11	3.17256639033e-07	1.29364272582e-07	2.50359608825e-19	1.58276867075e-15
M00032	3.56100137782e-17	1.56015619511e-07	9.74575434721e-07	8.18238054732e-09	6.25286635738e-08	0.0	1.13056447688e-08	1.86218855738e-05	1.09791610063e-08	9.13118126706e-07	2.38701799149e-14	1.52768057832e-13	5.35160518256e-12	3.25865692022e-09	6.31932881691e-17	3.18370247994e-05	1.3411009887e-08	1.53718593307e-13	1.91868823961e-10	1.07505239197e-12	5.31491698761e-36	7.21497032343e-15
M00033	7.06332148644e-08	2.59675312886e-05	9.80366489907e-07	0.000170495575297	5.72982141685e-05	1.08100081496e-259	0.000147493494332	3.92121018528e-05	2.59644563166e-05	1.96480936646e-06	1.14379792262e-07	1.67018619726e-12	2.03878715505e-11	1.78544707626e-06	3.93739651785e-07	2.91493445675e-05	5.21802364254e-05	2.01886458566e-11	4.13861199973e-07	1.44533698971e-07	2.9153805175e-19	2.95911439759e-15
M00113	1.69956523038e-08	5.95957056449e-06	1.97968775194e-11	6.22805502333e-05	5.15567906835e-12	0.0	0.0	1.07229313051e-05	3.72105055403e-12	0.0	1.66806468671e-20	1.43636978313e-42	8.6404808048e-40	8.00314487421e-20	2.59797311132e-15	8.60813373097e-15	1.2850801677e-12	6.80892967857e-30	6.58140304608e-17	4.2310502638e-24	9.78116699948e-60	1.06513017419e-37
M00112	1.31902578674e-08	0.0	0.0	5.51084340914e-05	0.0	0.0	0.0	0.0	0.0	5.5529185512e-05	0.0	2.82082203079e-13	0.0	0.0	0.0	1.38444258064e-08	0.0	0.0	6.78570875595e-08	0.0	0.0	0.0
M00109	0.0	0.0	0.0	5.51084340914e-05	0.0	0.0	5.21004118944e-05	8.67312872538e-06	0.0	0.0	0.0	2.82082203079e-13	0.0	3.06914764977e-07	0.0	6.96858242643e-06	0.0	3.28460438073e-12	0.0	2.45715434567e-08	5.19752910872e-20	5.69955441678e-16
M00101	1.56578653507e-08	6.5839064656e-09	0.0	6.17448553677e-05	1.38319899968e-05	2.02809272333e-260	5.21004118944e-05	1.33884456722e-09	1.05807563652e-05	3.29084781319e-07	2.93886916249e-08	2.56592250631e-21	3.9474541619e-12	9.14883294408e-09	7.69219721286e-08	2.33055720577e-22	1.27378043533e-12	3.89734748904e-12	6.78570875595e-08	1.16982960875e-17	1.13235357183e-33	5.69955441678e-16
M00102	0.0	4.76563714691e-06	0.0	0.0	1.19061075092e-05	0.0	0.0	0.0	0.0	5.5529185512e-05	0.0	0.0	0.0	0.0	0.0	0.0	0.0	0.0	0.0	0.0	0.0	0.0
M00118	5.15987216234e-08	1.51721260079e-05	5.34037278892e-07	8.44426988374e-07	6.03784799011e-05	0.00346140464374	1.54451878106e-06	2.86269951488e-05	2.70468539375e-05	0.000123959471695	1.97142693812e-07	0.000222934491668	0.000183507076362	1.05947513766e-06	2.62203119477e-07	7.15105828894e-08	5.91373189402e-08	3.41948375999e-05	9.57341827193e-06	6.22857151707e-08	0.000335518940026	0.000163815784345
M00105	1.60200816723e-08	6.54111963855e-06	1.21300275253e-07	1.61182410756e-07	1.33695164828e-05	2.41383042274e-260	8.1016171308e-06	7.48939923456e-06	6.5714917462e-07	3.78888356489e-05	3.59439590577e-08	4.71921265399e-31	3.57460216969e-13	1.31119417411e-11	1.24293378272e-11	5.64027946591e-09	3.63064255398e-11	3.39898881702e-14	8.88569547801e-16	3.56082777148e-08	9.61205369429e-56	8.02434081841e-16
M00082	2.80736121145e-14	1.13767588554e-14	1.28209743839e-23	0.000193206097334	6.44445872456e-14	0.0	1.38058317591e-08	6.97000803173e-13	1.12524593986e-10	9.37998302169e-11	2.60869515809e-07	7.32966636383e-27	1.93140441018e-33	3.00780706695e-06	9.27712430209e-16	6.16777202982e-19	3.21990069481e-20	5.10088766355e-29	3.25546300275e-22	1.49708815182e-13	1.78552296765e-76	4.1978507817e-49
M00148	1.31902578674e-08	3.82424249387e-08	0.0	5.34384768766e-05	0.0	0.0	3.75155721917e-05	0.0	0.0	6.13372797047e-09	0.0	0.0	7.2910994146e-21	4.10149496456e-08	0.0	1.4964480591e-05	8.80747910092e-06	0.0	0.0	0.0	7.00120082819e-30	0.0
M00219	2.25361305195e-14	1.13180774306e-08	1.73030761857e-06	4.05941808237e-07	9.11236499382e-09	0.00323101198282	1.41703071191e-08	2.09466803926e-06	6.59141522124e-06	1.6980721489e-06	1.13064597359e-05	1.48981067519e-05	5.12596630566e-05	1.83952390036e-06	1.23618066199e-11	4.39945248412e-07	4.91565260571e-06	1.27264719475e-05	1.10534700235e-08	6.52601397676e-08	5.94674386925e-05	3.76226780908e-11
M00199	0.00203685962543	0.00248174992491	0.00304163501628	0.00153465790214	0.0027694971759	0.00197268971149	0.00203171366267	0.00436883030685	0.000637571236752	0.000351087069378	0.00440851542778	0.00181410457225	0.0019697913312	0.000847811772015	0.0026622714222	0.00204070975669	0.00392050898147	0.00136569617204	0.00110947050665	0.00202297200844	0.00144648356639	0.000982405670575
M00198	0.00107414611616	0.00120583104884	0.000546331644075	0.00108640763726	0.000770569611182	0.00525317259939	0.000709065569702	0.000597812180953	0.000185500931643	0.00022482360902	0.0006401223778	0.000453686762884	0.00088711277449	0.00145367243404	0.000310364459315	0.00106074680499	0.00190021266264	0.000789679674239	0.000497245176273	0.000373047895968	0.00086894680307	0.00120788303631
M00197	0.00555209201851	0.0143742655935	0.0106544501287	0.00519949592911	0.00697189831121	0.00843902996573	0.00670452000062	0.00969540887005	0.00145734144135	0.00281207950474	0.00643925520798	0.00418495430237	0.0043383425413	0.00841155086498	0.00374260540052	0.00756447398107	0.00873029370468	0.0142753304953	0.00618939638724	0.00832446894202	0.00524712080503	0.00392363038091
M00194	0.00436120602603	0.0108333173552	0.00857594984715	0.00380210449009	0.00538808225736	0.00774606470711	0.00516118502406	0.00735598422649	0.00105408211832	0.00242320660041	0.00554155876384	0.0033962934726	0.00334551612177	0.00637106591628	0.00300984363223	0.00581084985931	0.0067211058157	0.0124625044808	0.00485998030193	0.00787570276967	0.00389232825904	0.00321457824736
M00193	0.00142985288596	0.000489598017423	0.000508743550401	0.000284463605117	0.00156734854298	0.00321976764713	0.000508440006842	0.000434754546952	0.000196185405622	0.000180867351592	0.000916685680048	0.000818874950775	0.00146571588727	0.00160328694954	0.00107594907833	0.000325736016044	0.000406330658277	0.00323402782475	0.000576092016432	0.000364894045395	0.000597374855579	0.00107496555681
M00360	0.0351702406684	0.0507158808907	0.0366192250712	0.0405562488623	0.0418676213967	0.0253853064133	0.0435760664966	0.0329795211431	0.0504811557723	0.0464947012178	0.0282370236783	0.0407182407075	0.0433311814567	0.0436621758325	0.0431336142604	0.038963425262	0.0438484059095	0.0421125734171	0.0423934382864	0.0449172605909	0.0487536022354	0.0314997889564
M00361	0.00383294520794	0.00588966853461	0.00821839379717	0.00559004997348	0.00700153445568	0.00462002774342	0.00513739603301	0.00595329510256	0.00166925663534	0.00252578149235	0.00613762275124	0.0041827589715	0.00306368170183	0.00503463831479	0.00459638254227	0.0063770602521	0.00755982127293	0.00751562445135	0.00589316695099	0.00952165845179	0.00780816742876	0.00301627735483
M00362	0.000244463978651	7.97717531793e-05	0.000176449143706	0.000302390615599	0.000690611288911	7.40969059582e-159	0.000124928739891	4.80785818164e-05	8.20616272286e-05	6.08405258507e-05	0.00011965655677	1.55649285002e-06	0.000118535257586	1.54464511466e-06	0.000129765571743	0.000420507120751	0.000294220605642	7.54232957259e-06	2.03055577534e-06	2.30868389087e-07	4.5376955594e-20	0.000324437792835
M00364	0.00171147604791	0.00184943487854	0.000279173560025	0.00097284921031	0.00145583190356	0.00436040807355	0.000789113461826	0.000745597217809	0.000650251251072	0.000583952148605	0.000897090953724	0.00190927685709	0.00181877531683	0.00291205406153	0.00127802182118	0.000798428588208	0.00101912799686	0.00166474311133	0.00172604516139	0.000304163606483	0.000953201421279	0.00148061594286
M00366	5.16635483888e-08	1.70569941961e-05	5.25166944294e-07	1.6728743144e-06	3.98015230044e-05	6.9288976964e-260	0.000102971942334	2.72497208783e-05	2.57160389648e-05	0.000128132233713	9.79388608645e-08	1.12118987181e-12	1.28356709783e-11	1.20613278441e-06	1.79582516947e-07	2.08847566738e-05	6.00765153691e-11	1.28659924738e-11	2.68454897023e-07	8.80492935426e-08	2.00838269362e-19	2.26748057208e-15
M00065	1.31902578674e-08	1.06253874994e-12	1.59083163237e-07	1.19571483418e-09	9.94508852458e-12	0.0	1.97186270276e-08	0.0	2.9944451414e-08	2.13976947285e-08	8.3748742201e-11	2.82082203079e-13	0.0	4.36681133845e-12	6.70753914977e-08	6.13040818156e-11	5.80285085632e-13	3.28460438073e-12	8.97089668736e-19	2.45715434567e-08	3.14512039048e-20	5.69955441678e-16
M00064	0.00811459833978	0.00153540323722	0.0012619925145	0.00285031777886	0.00217908907072	0.00579468956909	0.0013683405273	0.000597189504246	0.000765631742599	0.00132924262324	0.00263558208386	0.00518047596269	0.0011195816712	0.00553854923835	0.00237238207909	0.00219232696893	0.00279988595917	0.00745012054081	0.00219862517867	0.00793244716968	0.00199697493748	0.00292976025222
M00149	0.0161075497617	0.0114527751674	0.0126000058585	0.0194713703282	0.0167588351419	0.0137073725352	0.0324849371892	0.0130417192641	0.0384587501888	0.0584147610378	0.0198539160472	0.0298071414824	0.0242719468855	0.01704831793	0.035933389806	0.017254172389	0.0198461770568	0.0176536238666	0.0263855902938	0.0327383235808	0.0338678847826	0.0242495951566
M00061	0.0135879652952	0.0126667734726	0.0140452158285	0.0166178777169	0.0143892280486	0.0122211254343	0.0238858820047	0.0126481689932	0.0353466755022	0.0241609586036	0.0179157227738	0.0207246479339	0.0220454278016	0.0133346209569	0.0214272318484	0.0167016692379	0.015762317273	0.015962861126	0.0175386919411	0.0163185072715	0.0200014481609	0.0210498311893
M00060	0.0126780895684	0.00560036778263	0.0108631302551	0.0145952151975	0.0105978136326	0.0103165021931	0.0200933419526	0.00986834619252	0.0220164731056	0.0243306751085	0.0176157023914	0.0182225145221	0.0140381561462	0.0144125965983	0.0224238452954	0.0128914359094	0.0133226445919	0.0125548596106	0.0148026297638	0.0199090299206	0.0190998260596	0.0201968577649
M00144	0.00743199223064	0.00172610430339	0.001644878814	0.00765753990869	0.00538064113605	6.53377322082e-29	0.0056045128715	0.00235157841563	0.00947378995069	0.00416139744138	0.00366018913768	0.00416015139905	0.00620138398605	0.00398601235458	0.0073755912795	0.00508261142944	0.00619480025449	0.00463498523225	0.00635446239564	0.00476657437424	0.00684639348163	0.00222829085692
M00145	4.06185298602e-24	4.33310163191e-20	1.44312907124e-09	3.28457642807e-05	2.99228062123e-11	0.0	3.21417848773e-08	1.15632454715e-13	2.79749126035e-11	1.53343381634e-08	1.08564247918e-22	2.43451491539e-38	4.07510978484e-34	1.77639073718e-14	7.94063107726e-18	2.62939511608e-13	9.45806834123e-12	8.90118531173e-38	2.52580968121e-25	2.1335066457e-14	3.5314723243e-64	1.897254638e-44
M00146	1.31902578674e-08	8.38334372238e-08	1.78293020875e-07	5.51084340914e-05	1.19061075092e-05	1.91167326646e-260	1.14799980383e-05	8.67312872538e-06	7.55957673846e-06	0.0	2.50872305942e-08	2.82082203079e-13	3.34715938421e-12	3.06914764977e-07	6.70753914977e-08	1.08902412631e-06	1.05587963149e-05	3.28460438073e-12	6.94711622874e-08	0.0	5.19752910872e-20	6.25018259846e-16
M00147	0.0	0.0	0.0	0.0	0.0	0.0	5.21004118944e-05	0.0	9.29178379304e-06	0.0	0.0	0.0	0.0	0.0	0.0	6.96858242643e-06	1.29160099459e-05	0.0	0.0	0.0	0.0	0.0
M00141	0.000431513454722	0.000651554147747	0.000239702259674	0.00030853225008	0.000685051359483	8.3009978478e-112	0.000315924694617	0.000476271651016	0.000222493095343	0.000135086485734	0.00021063163932	0.00028246710781	0.000306532814803	0.000730179740247	0.000248861763756	0.000426084466069	0.000472255929464	0.000471927893549	0.000308035344063	0.000292436656238	0.000677717865474	0.000161975791224
M00142	1.10364077249e-20	1.61873549648e-07	3.11767365885e-07	0.000144856750027	2.84815251304e-07	0.0	1.03946345939e-06	4.42328276244e-07	5.6547443557e-07	1.18991250525e-05	1.07825112223e-12	3.56902779476e-15	8.8683346089e-24	2.14020519816e-10	4.21445621371e-09	2.5182089624e-06	1.62113691934e-05	6.82979842406e-18	3.62935214509e-15	2.59922158009e-10	3.91172497365e-27	1.79914068288e-07
M00143	3.34993337692e-11	5.20519768878e-15	4.97348526499e-18	1.67892304119e-05	2.23444574122e-12	0.0	1.15227159192e-05	2.41171784081e-11	1.97328686376e-10	2.57571669316e-09	1.13130889651e-16	2.84758570379e-34	7.31745374159e-38	1.18317102483e-15	1.3084601249e-24	1.56212931293e-05	7.40251107156e-07	5.93233229098e-34	1.42419728764e-17	1.75689102784e-24	2.31051108951e-23	4.8928280913e-39
M00098	4.50039015492e-19	1.98827095803e-06	1.05776987642e-07	1.20481249908e-08	4.95660735733e-11	4.02526150065e-289	0.000117041431371	3.76193531264e-09	9.26087473873e-08	5.5529185512e-05	1.05474320713e-13	4.04240739793e-14	2.56247652881e-15	6.41092337324e-05	1.50920804164e-12	3.83011531078e-09	1.23576662454e-05	7.09794447259e-12	2.44887302146e-09	6.26952382367e-18	2.50080014617e-24	9.41960381991e-26
M00099	0.0	9.94112379305e-09	5.47055114633e-08	6.55836793051e-05	1.15141053709e-07	0.0	0.0	8.73530154178e-09	0.0	1.14163988775e-08	3.11894416392e-08	2.63708853877e-18	0.0	1.03508158072e-07	0.0	3.25438456996e-08	3.33598286249e-07	1.19788950105e-21	3.58410772237e-14	1.15942551729e-10	1.80918629142e-21	3.57828483112e-35
M00092	1.31902578674e-08	4.76563714691e-06	5.74710425101e-21	5.51084340914e-05	0.0	1.73994476667e-260	9.43941713901e-08	0.0	9.29178379304e-06	5.5529185512e-05	2.50872305942e-08	2.82082203079e-13	3.34715938421e-12	3.06914764977e-07	6.70753914977e-08	7.07227631589e-11	9.99246728773e-11	3.28460438073e-12	1.52818696537e-17	2.45715434567e-08	5.19752910872e-20	1.98140018354e-48
M00090	2.93434112461e-08	1.02435501794e-05	3.52889914395e-07	9.51296614045e-05	2.45911005505e-05	3.88880913113e-260	9.11803249282e-05	1.7588788407e-05	1.72914349481e-05	9.68784029556e-05	5.61315550508e-08	6.34322292559e-13	7.52513278792e-12	6.84211595671e-07	1.503994998e-07	8.09045850464e-16	2.51042563885e-05	7.37849856897e-12	1.52211559567e-07	5.51862931386e-08	1.16638363245e-19	1.2742186491e-15
M00096	0.00593672812534	0.00574033234914	0.00449803145507	0.00375536512795	0.00607595687778	0.011761607841	0.00190194820152	0.00221046764001	0.00131747622302	0.00340193242175	0.0040998607196	0.00795165137255	0.00292389298254	0.0110656041665	0.00111964008018	0.00231879355868	0.00336278855785	0.00451611536587	0.0088979180744	0.00145671441159	0.0037350796332	0.00677533150219
M00097	5.73485604e-23	5.92866902962e-13	8.54840538777e-18	1.99752881374e-06	2.39008441727e-05	3.65001248087e-260	2.39094563945e-08	5.1259067327e-13	1.69319584071e-05	0.0	4.90987627305e-08	4.88182894751e-13	3.62240640746e-13	5.71687044262e-11	1.36673258619e-07	9.51734498291e-09	1.48308331848e-12	6.28823221569e-12	5.88482890547e-18	2.45715434567e-08	9.59468601498e-20	2.31817703966e-45
M00094	1.31902578674e-08	0.0	0.0	0.0	0.0	1.73994476667e-260	5.21004118944e-05	0.0	9.29178379304e-06	7.5771984668e-09	0.0	0.0	3.34715938421e-12	0.0	9.39861026889e-08	0.0	0.0	0.0	0.0	0.0	0.0	0.0
M00095	4.37916587716e-06	1.90405213501e-05	2.8749320154e-06	0.000175144303011	0.000176379033295	3.39468742022e-259	2.46251035875e-05	9.34138757689e-05	1.55215002584e-05	7.79038013115e-05	5.41893062468e-07	4.37471481178e-11	4.92432539923e-13	8.63728321518e-06	1.71586419811e-07	1.14176336503e-08	4.38110919522e-07	1.04893374899e-10	2.95504884065e-06	9.18894259963e-28	7.34756358614e-34	2.6544904927e-14
M00324	0.000328465013138	0.000645866463644	0.000247485514447	0.000207415227867	0.000431657912601	0.00375551677492	0.000299098985758	0.000330462142336	0.000126086035083	2.33648721348e-05	0.000241444126646	0.000552594790255	0.00037452881664	0.000405458154338	0.000209173479947	0.000300458937367	0.000389172141134	0.00107091852725	0.00034255055316	0.000136879980537	0.000492453326524	0.000468726123906
M00326	2.60962825504e-09	3.81518385466e-05	4.83911095842e-07	4.78829496085e-05	4.73358719241e-06	1.36799979751e-265	2.52917132282e-05	5.8786313299e-06	1.94193149945e-05	5.4068558955e-07	5.83888380036e-08	2.38542313259e-14	9.562813478e-11	0.000115032382145	1.26231963931e-10	5.13180190579e-05	2.81788768496e-05	5.5652905646e-11	2.04434896799e-07	3.39401103921e-05	1.75353418744e-25	1.75347907604e-15
M00321	3.61886690452e-16	5.59339951549e-06	3.02465781307e-07	9.67687438212e-09	1.07588575832e-11	2.39705481752e-260	1.47091055521e-05	4.94904263522e-06	4.86168216842e-11	5.5529185512e-05	1.83052082912e-12	3.3399990814e-13	3.73672477171e-12	1.62861069112e-16	1.85739254955e-16	3.07740774574e-09	2.52842394685e-07	4.13390745388e-20	7.88109189953e-14	3.00496849313e-19	2.36937305991e-21	3.55114700587e-25
M00322	4.90627403802e-10	5.61544476943e-06	1.96634822131e-07	7.54879548398e-07	3.33115784489e-07	1.76800261701e-287	5.83725251783e-06	2.41074218926e-09	7.5976956333e-09	1.04020450737e-06	1.83399337725e-12	1.07954368271e-14	4.5063126749e-29	6.08548578763e-08	4.08416525131e-12	3.85659058213e-07	1.57290994901e-05	3.05347942904e-15	9.46513472979e-08	1.69957930679e-12	6.84736804974e-20	5.98749733131e-44
M00323	6.27411316795e-19	4.42152261032e-14	1.84831572472e-07	3.16727822879e-10	2.61908905838e-11	0.0	7.8774612264e-08	1.27091591351e-05	8.89721127208e-09	5.5529185512e-05	3.0304532315e-25	3.14301886846e-15	1.72411842298e-21	4.30134163116e-20	1.10557841406e-16	3.94394163517e-07	1.99053704305e-07	6.94667301422e-09	3.57542280532e-18	2.35958527995e-08	8.69780723855e-79	7.65484901157e-16
M00246	0.0075614294149	0.00233952690731	0.00184230942659	0.00298985576085	0.00372109753137	0.00713398693049	0.0013969769131	0.00188913786084	0.00112830142502	0.00078202062394	0.0023099617378	0.00196879835485	0.00120159978355	0.00113030249783	0.000898626648344	0.00312004974457	0.00268648993798	0.00237968977111	0.00273450451216	0.00146475500893	0.001675975228	0.00282157375433
M00245	0.0075614294149	0.00233952690731	0.00184230942659	0.00298985576085	0.00372109753137	0.00713398693049	0.0013969769131	0.00188913786084	0.00112830142502	0.00078202062394	0.0023099617378	0.00196879835485	0.00120159978355	0.00113030249783	0.000898626648344	0.00312004974457	0.00268648993798	0.00237968977111	0.00273450451216	0.00146475500893	0.001675975228	0.00282157375433
M00029	0.00103905342538	0.000547966693651	0.000525343663185	0.0013137528097	0.00082693720516	2.20095343905e-104	0.0013686689078	0.000545036589259	0.00167938360662	0.00187864681143	0.0010299871065	0.00146016576254	0.000939040871709	0.000751261431535	0.00247370558178	0.0010512248586	0.00130892323469	0.000920817729323	0.0014347272665	0.000635860504212	0.00121701475405	0.000314870989602
M00028	0.013459609767	0.010312307722	0.016388956044	0.015997260422	0.0138262887305	0.0132609791919	0.0177256360789	0.0153209190553	0.0126715132207	0.00815965379841	0.0151444588859	0.0167174850703	0.020247072835	0.011843231024	0.0159342829835	0.0154473910751	0.0169526472653	0.0128601330867	0.0169341044211	0.0149765016393	0.0149187435805	0.0126366680865
M00023	0.0185174853154	0.0147645522778	0.0241734803837	0.0175648482357	0.0147226082558	0.0121075500361	0.0227881720211	0.0185692732886	0.023911673197	0.0262669407889	0.0212941711482	0.0209563487956	0.0175683906315	0.015631722301	0.0222976772419	0.0182768776998	0.0159022589713	0.0147387319821	0.0175455017802	0.0196607681661	0.0201242662321	0.0229314289684
M00022	0.0183903642105	0.0190478337727	0.0226988603185	0.0178784499892	0.0164160539037	0.0140198924516	0.0209601171403	0.0206430577631	0.0171638177092	0.0140718564216	0.0183624615943	0.0202719557721	0.0216056790735	0.0200867996364	0.0165117381084	0.0192836674333	0.0197284579742	0.0189208488129	0.0198971418722	0.0217267787531	0.0186605559023	0.0161411650048
M00021	0.0213826129549	0.0324865103968	0.0253864981979	0.0223968109189	0.0219481405805	0.0166925995928	0.0277506352873	0.0254910629565	0.0308405572789	0.0266014451162	0.0221128747536	0.027291131451	0.026630019683	0.025349938531	0.0232338242759	0.0244920899479	0.0241408177623	0.0251351267304	0.0248365315401	0.0267862904143	0.0278234942846	0.0212571117456
M00027	0.000534683347555	0.000262994616799	0.000274870244687	0.000642384087304	0.000779772661271	0.00377802126802	0.000194483498429	0.000312654293619	7.67295865855e-05	0.000172307742577	0.000361207438277	0.000722356454912	0.000498716283113	0.000490751690436	0.000183416129305	0.000533395123425	0.000439024210818	0.000446993993283	0.000684480200095	5.51101109654e-05	0.000424476516752	0.000352995582979
M00026	0.015837086198	0.0171453773555	0.0200754847257	0.0161127408099	0.012684415355	0.0127644070895	0.0188332171067	0.0219076770082	0.0115571012212	0.0107974654949	0.0171651603787	0.0146887400112	0.0140894601302	0.0138101182248	0.0130147849735	0.0176593756619	0.0163455470696	0.0152391851847	0.0161680526521	0.0147426340249	0.0155425355717	0.0119275784238
M00025	0.00441526905328	0.00106095870724	0.00342318704806	0.00081479216865	0.000661006317273	0.00612281371044	0.000925331853006	0.00076627215564	0.000756392263346	0.00118934330556	0.00203937923968	0.00357830827071	0.000990135516764	0.00467948664879	0.00238146597703	0.00138684629939	0.0024758096169	0.00570581427134	0.00154542635711	0.00837677861112	0.00239415748093	0.00413838932046
M00024	0.00358062796928	0.000808247566376	0.00268045555437	0.00061596049685	0.000494769826268	0.00522929752083	0.00070043141837	0.000576952801035	0.000571268123615	0.000903608046491	0.00156468665349	0.00282205212388	0.000754885797455	0.00386662931509	0.00183615204112	0.00105999677041	0.00194282671509	0.00472313411552	0.0011864551997	0.00696436023559	0.001846117875	0.00332177505754
M00117	4.21870165697e-08	1.25125411645e-06	3.54235052473e-09	0.000118193818148	5.04920595925e-05	0.00355498650993	8.84848964901e-06	6.7598565032e-08	1.0541754769e-08	1.86141804172e-05	9.1204751651e-08	2.85766145457e-06	9.82541252217e-05	4.95792464583e-10	1.20553646352e-07	1.68379199226e-09	1.8070839892e-09	4.63745244418e-05	4.61844882186e-14	2.70267510803e-14	0.000296141910334	5.60178336128e-09
M00116	9.91242198556e-07	9.06350922265e-05	1.15377305199e-05	0.00069043181829	0.000382377847435	1.3616933651e-258	0.000345939469429	0.00016616522343	0.000191138022685	0.00036089778971	1.78238976969e-06	2.21568468932e-11	2.41049875542e-10	1.83394587405e-05	4.43219765204e-06	0.000154233919048	0.000250619369898	2.50415022016e-10	4.78093101592e-06	1.09306294613e-06	3.64883775049e-18	4.53670526147e-14
M00115	0.0213040816082	0.0168343706782	0.0260867059319	0.0206147076149	0.0193951902365	0.0164339761877	0.0262910306826	0.0226765670681	0.0345880005921	0.0321065536576	0.0234990849011	0.0257880939994	0.0246395178632	0.0197302398159	0.0303658180231	0.0222384543455	0.0223527313886	0.0219823784904	0.0260196849144	0.0273247800846	0.0248632836781	0.0223622333361
M00114	9.33711608036e-08	2.52713190858e-08	8.18951337424e-07	1.0412934229e-09	6.21440759353e-08	1.35957372815e-259	0.000141743733587	6.64092611835e-06	3.20243171467e-05	0.00012404791247	1.26182423595e-07	1.97158682543e-12	2.83861600763e-12	1.55841023979e-06	5.21790252744e-07	1.36309412105e-05	3.89797079626e-05	2.34074780914e-11	4.66367007086e-07	8.15575867859e-13	1.47351819232e-30	1.22584963408e-30
M00299	0.0172995517654	0.0239794403086	0.020007990589	0.0228611350726	0.0209536817456	0.016634499253	0.0262821737487	0.0196853206221	0.033179973022	0.0182891105686	0.0213144002032	0.0217746270792	0.0268303204395	0.0225911382073	0.0203513235546	0.0206591581496	0.0223846702558	0.0223736189445	0.0234593607145	0.0171996036467	0.0169522080385	0.0228704560181
M00295	4.67753747414e-24	8.66812056881e-13	7.8651110358e-25	2.93414735819e-09	4.29110329303e-15	0.0	6.82352198092e-10	2.62717011311e-10	1.89133724301e-12	8.09907675174e-10	9.50012885457e-23	4.56840642733e-34	1.78628792868e-30	1.4781210553e-19	3.45539754156e-27	7.53930586438e-08	3.08846388568e-15	6.83706499072e-34	4.35835055964e-21	9.80421946957e-19	5.59911330862e-58	1.29506085599e-43
M00296	1.98751737883e-08	4.2017651076e-06	2.41897168898e-07	3.10597784185e-06	1.71418477264e-05	2.609263314e-260	1.39985890412e-06	1.21980077522e-05	1.35787556802e-07	7.39799561332e-05	3.77661601396e-08	4.36984578047e-13	5.11175417614e-12	5.63353645363e-10	1.0261051383e-07	9.58598706345e-07	2.31530105317e-09	7.39623174769e-26	2.19432411658e-08	3.77764044202e-08	8.04279796186e-20	8.79919610071e-16
M00290	1.61293915056e-08	2.58991331725e-14	3.90982627571e-13	6.30892840807e-05	6.20085690805e-16	0.0	5.96921173791e-05	1.04504411591e-05	6.72810912418e-09	4.95871090673e-06	1.99233843108e-22	6.00710854128e-42	1.82655688444e-20	1.42746038976e-20	8.22425958095e-08	3.9832520381e-09	3.19688690591e-12	4.03907558041e-12	2.39830354741e-23	3.08573228556e-16	2.62203852096e-37	1.84419500057e-22
M00119	0.0158920194224	0.0099914806454	0.0208996057695	0.0199736943954	0.0161490721617	0.0141586634883	0.0168455303923	0.0153423459944	0.0124999096382	0.00833758124623	0.0208107603807	0.0120204989831	0.0173250600653	0.0116748159603	0.0160997770795	0.0179142774023	0.0166201710815	0.0122369813891	0.0126957617568	0.00691339794569	0.0107916231332	0.0176854415138
M00058	0.0	0.0	1.59083163237e-07	0.0	0.0	0.0	0.0	0.0	0.0	0.0	0.0	2.82082203079e-13	0.0	3.06914764977e-07	0.0	6.96858242643e-06	0.0	0.0	0.0	0.0	5.19752910872e-20	0.0
M00059	0.0	0.0	0.0	0.0	0.0	0.0	0.0	0.0	0.0	0.0	0.0	0.0	0.0	0.0	0.0	0.0	0.0	0.0	0.0	0.0	5.19752910872e-20	0.0
M00056	0.0	0.0	0.0	0.0	0.0	0.0	5.21004118944e-05	0.0	2.31026496494e-07	0.0	0.0	0.0	3.34715938421e-12	0.0	0.0	6.96858242643e-06	1.29160099459e-05	0.0	0.0	0.0	0.0	5.69955441678e-16
M00057	0.0	0.0	0.0	0.0	0.0	0.0	0.0	8.67312872538e-06	9.29178379304e-06	0.0	0.0	0.0	0.0	0.0	0.0	0.0	1.29160099459e-05	0.0	0.0	0.0	0.0	0.0
M00055	1.7301959758e-24	6.87491652507e-10	3.83588337482e-14	6.84560269395e-09	2.71098862034e-10	0.0	1.57273321078e-07	7.12702954578e-06	3.14586692302e-06	2.73528535433e-08	2.49378573979e-14	3.48034805969e-13	7.74300331411e-15	3.15855902125e-07	6.70753914977e-08	5.08177857422e-10	5.00405336528e-12	8.67500824438e-30	7.98601359995e-08	4.51953223842e-12	5.84886360331e-43	8.05138648155e-39
M00052	0.0142949635883	0.00828035738041	0.0190797606073	0.0207636013184	0.0161274427408	0.0122284336629	0.00976731433727	0.0156736238188	0.00613241910739	0.0165205668949	0.0207530340371	0.0129359007888	0.00842410405438	0.0230377666818	0.0124539203037	0.0192876372625	0.0160839010237	0.0122724616364	0.0152873191241	0.0123394075519	0.0177592645477	0.0218181289158
M00053	0.0109295609763	0.00567401630121	0.00221029689198	0.00368059464252	0.00947671153775	0.00823477107716	0.00247969822166	0.00207123075927	0.0025108044516	0.00437733158312	0.00698893279675	0.00803626011427	0.00534332882414	0.00822250460422	0.0069912650666	0.00382527814162	0.00665296872901	0.00578608407015	0.00604836969111	0.00524942125481	0.00542551202881	0.0086805216882
M00050	0.0169952018991	0.0134753584636	0.0214668294505	0.0223786274912	0.0183966678697	0.0141236339001	0.0119480511207	0.0179441983864	0.0086140998574	0.0142383090366	0.0198015301866	0.0148190068069	0.0115638286983	0.0273069971884	0.0137389219812	0.020003366397	0.0180332550534	0.0132940256344	0.0199554195681	0.0119979064159	0.0151431813387	0.022957596238
M00051	0.0252180937069	0.0270083422882	0.0286466533144	0.0265317162388	0.0253047859617	0.0220245191103	0.0313230307109	0.0286919513084	0.0350237116443	0.0320292506751	0.0247628361729	0.0300001095935	0.0308567304054	0.0265206595921	0.0306060208891	0.0269468077757	0.0280504012205	0.0259602042858	0.0284721722316	0.0293315187957	0.0289041152115	0.0246755401839
M00203	1.31902578674e-08	1.75756104051e-16	2.51471923195e-08	5.51084340914e-05	1.19061075092e-05	0.0	8.96429529111e-09	8.67312872538e-06	9.29178379304e-06	0.0	1.57556241064e-13	3.55804443204e-20	4.60413762579e-19	4.28902572208e-07	8.50244762956e-08	7.12525330865e-06	1.29160099459e-05	4.7452779706e-12	3.81587587581e-10	3.7401849364e-08	7.8237124515e-20	1.50493045788e-16
M00202	0.000333975591694	0.000959975757547	0.000384099812045	0.000354211464437	0.00038396617917	0.00371666919552	0.00026073298993	0.00143142127917	0.000318880567741	5.52916771985e-07	0.000377200361564	0.000221934480852	0.000440094122339	0.000604427531698	0.000131688475631	0.000312476902814	0.000286991848444	0.000461460648983	0.000222827070911	0.000156463778352	4.51621935211e-06	0.000122890614842
M00201	7.16398566497e-10	8.56303978873e-06	5.55909105768e-05	4.18313941947e-06	1.36555440919e-08	5.07893444124e-267	4.27981232563e-07	1.29930583731e-05	3.88294526478e-07	2.09537298274e-09	3.68728232302e-08	2.80417345312e-11	1.4344930822e-12	1.06017322596e-06	3.78150616819e-09	2.93335971311e-05	1.88257752742e-05	1.40014842838e-07	1.22614573233e-05	9.10344004229e-08	1.40724112212e-16	1.84282573412e-25
M00200	7.37653432958e-16	2.48182968524e-12	3.56159908834e-12	5.29889468544e-09	1.19470850496e-07	0.0	2.05034885695e-07	4.60022588222e-07	1.4517971721e-05	5.20543820276e-08	9.04211956986e-14	6.2007783803e-19	5.830617952e-20	7.66872244787e-13	5.79532763791e-14	3.24626797662e-07	4.72710757332e-08	1.23643532929e-23	2.51455770367e-10	6.58721638232e-11	5.02713168505e-48	6.37223683226e-25
M00207	0.00628531177169	0.0115605921112	0.00666295544971	0.00399064060214	0.00573253478495	0.00601556693448	0.00360069908175	0.00701823674935	0.00174133490403	0.00195745313737	0.00607191057082	0.00344896344519	0.00464001574737	0.00448871392987	0.0027889637694	0.00406818866547	0.00600802984914	0.00381882804844	0.00511684703688	0.00248816786234	0.00415596763566	0.00336914209496
M00206	1.71715011641e-05	0.000139971627247	8.63667033866e-05	1.67714785688e-06	2.65793773205e-06	1.3763259899e-177	8.7272146848e-05	0.000104191632924	1.18848413799e-05	3.1833534435e-07	3.39005146345e-05	6.69072329585e-05	1.31745341524e-10	9.60432711426e-06	3.82186819998e-07	0.000106895119356	0.000106302744707	4.23096631288e-07	0.000305467512773	2.73060700077e-05	1.2608854895e-13	3.84930825253e-11
M00204	4.5381097287e-11	1.03914903672e-11	1.94216239399e-07	4.07858304553e-08	1.02581061061e-09	0.0	6.05873441326e-06	9.39509788954e-07	5.4307785028e-09	0.0	3.63887415858e-12	2.3906685467e-17	7.10486892933e-16	1.86698236877e-09	4.9295868162e-12	9.35430752509e-14	1.46184769913e-07	8.13308083296e-12	4.8573102875e-15	5.06347304011e-15	1.17631552991e-19	7.31567612151e-17
M00278	4.02156300983e-08	2.46106754604e-07	3.61455403209e-06	1.63790579774e-05	0.000105997590926	0.00326301802243	1.28017403099e-05	1.8181076371e-07	4.03655529012e-09	4.58424978464e-06	0.000189937661743	7.91215757624e-06	0.000343174616443	4.3019543943e-08	8.63093646208e-07	5.62973716647e-05	8.87393848358e-05	3.55189340329e-06	4.56446136217e-15	3.27937293506e-13	3.2557274707e-28	5.14218316137e-12
