# Supplementary material for: Expansion of intestinal Prevotella copri correlates with enhanced susceptibility to arthritis
Source: eLife. 2013 Nov 5;2:e01202. doi: 10.7554/eLife.01202 (PMC3816614; doi:10.7554/eLife.01202)
Supplement: Figure 4—source data 1. — DOI: http://dx.doi.org/10.7554/eLife.01202.020 [file elife01202s007.zip › Figure_4/20130403_abundance.ra_only.annotated.1e6.tab]

sid	009B	012B	020B	026B	028B	035B	061B	068B	069B	072B	078B	087B	093B	100B	103B	108B	109B	126B	128B	142B
group	NORA	NORA	HLT	HLT	NORA	NORA	NORA	NORA	HLT	NORA	NORA	HLT	HLT	HLT	NORA	NORA	NORA	NORA	NORA	NORA
Pathway|Carbohydrate_and_lipid_metabolism|Central_carbohydrate_metabolism|Glycolysis_(Embden-Meyerhof_pathway),_glucose_=>_pyruvate	38142.3831754	33562.3180447	34038.8463897	34118.176633	36642.0130242	31554.4126352	43386.1246516	38229.0628247	27726.0848437	34339.8340757	36475.2965287	33672.627855	34717.2687806	32423.3893734	33539.5510118	33367.5193422	34526.4845462	34464.5013948	36456.8010497	28296.4876347
Pathway|Carbohydrate_and_lipid_metabolism|Central_carbohydrate_metabolism|Glycolysis,_core_module_involving_three-carbon_compounds	39919.9024108	34826.2620185	36581.0461742	36492.0338938	37714.373834	31881.4830276	43079.9299785	41337.531329	27810.2817794	35845.1481415	37434.5526314	34780.7115053	36861.505867	34551.8689599	35098.7153408	34331.2849294	35766.1111889	36269.3396272	39878.5912352	29068.8991582
Pathway|Carbohydrate_and_lipid_metabolism|Central_carbohydrate_metabolism|Gluconeogenesis,_oxaloacetate_=>_fructose-6P	37903.5802798	35899.6818848	34806.3694965	33743.6372086	38662.0025268	32401.2220356	45521.7571757	46350.5085388	27381.9097546	34446.3349465	37557.9747725	33041.0916075	39359.1657424	32496.4571331	35227.8613703	34388.9347263	36477.2078688	38916.7489009	40113.364902	28032.3253267
Pathway|Carbohydrate_and_lipid_metabolism|Central_carbohydrate_metabolism|Pentose_phosphate_pathway_(Pentose_phosphate_cycle)	3367.86043207	13856.5450419	14658.0976128	14634.3563829	6155.42817894	12988.628555	4832.68374247	3147.29593304	19970.7063917	6560.39156777	10952.9527152	6733.81196158	10394.1980019	15607.1235844	10168.4290033	6865.90126964	8352.56007924	374.695788461	3260.7913164	17992.1617334
Pathway|Carbohydrate_and_lipid_metabolism|Central_carbohydrate_metabolism|Pentose_phosphate_pathway,_oxidative_phase,_glucose_6P_=>_ribulose_5P	1809.64895018	9496.29062827	10264.021992	10211.5356211	3548.39068129	8755.33961282	2797.26677761	1762.69114913	16096.2112064	3876.16951817	7007.87980649	3926.88658871	6676.6825537	10856.847448	6358.41372035	4052.200482	5146.60746754	184.306271729	1798.46436096	15386.4949832
Pathway|Carbohydrate_and_lipid_metabolism|Central_carbohydrate_metabolism|Pentose_phosphate_pathway,_non-oxidative_phase,_fructose_6P_=>_ribose_5P	24239.2080095	25620.1033879	25630.7343785	25815.6179964	23202.6240193	25147.8504748	17744.0559194	14673.1307847	26301.7654366	21334.1531339	25060.9910182	23610.5639272	23452.1262192	27747.8393698	25370.8672623	22464.2836495	22150.9496902	21180.9624052	17446.4872831	21660.2790681
Pathway|Carbohydrate_and_lipid_metabolism|Central_carbohydrate_metabolism|Entner-Doudoroff_pathway,_glucose-6P_=>_glyceraldehyde-3P_+_pyruvate	1388.21521014	8123.72068791	6703.52089149	7121.60062989	3896.93509105	6820.09181817	1595.33404179	1884.52429442	9478.78879533	3316.6289158	4995.1568464	3231.41189021	3609.95253598	8774.54632366	5327.85426838	3487.19095023	4268.1241023	153.0683378	1767.59289943	9233.5494421
Pathway|Carbohydrate_and_lipid_metabolism|Central_carbohydrate_metabolism|Citrate_cycle_(TCA_cycle,_Krebs_cycle)	4.84465780658	292.237807537	2254.83028318	1857.08531728	228.679404512	96.2053001346	73.1111071287	31.4012220928	1323.12207214	2208.16064181	1122.43851775	0.470658512266	740.753400649	654.574832207	844.47278905	5232.307791	218.719807479	788.510405452	2047.54787629	1838.49126992
Pathway|Carbohydrate_and_lipid_metabolism|Central_carbohydrate_metabolism|Citrate_cycle,_first_carbon_oxidation,_oxaloacetate_=>_2-oxoglutarate	34487.0558839	33955.4701763	29316.3079754	24743.9203184	33035.5777275	28223.9544036	39482.5715117	34097.4640084	24862.8688281	25563.5500825	32174.2224981	22673.1875446	32021.1224232	26867.3579795	26300.9661533	30236.0835565	30055.4966685	29573.968026	25540.8142329	24872.5640533
Pathway|Carbohydrate_and_lipid_metabolism|Central_carbohydrate_metabolism|Citrate_cycle,_second_carbon_oxidation,_2-oxoglutarate_=>_oxaloacetate	598.437042119	456.211662177	1624.23984425	1331.26476821	947.406559813	47.7238212798	34.1491700395	1403.15426474	1218.77065987	2395.70305294	1023.26703204	814.797418807	547.130175913	425.223498805	684.139900894	5830.74536452	152.474479936	3574.19810222	2229.06452427	1832.94339393
Pathway|Nucleotide_and_amino_acid_metabolism|Arginine_and_proline_metabolism|Proline_biosynthesis,_glutamate_=>_proline	16338.6138422	20206.0496482	18406.8073443	17512.0980984	18540.2873384	25260.8755363	20734.680695	16987.963271	22090.8658494	17096.089677	21553.4181688	15631.1999018	20196.6960212	19983.0932347	19522.5773759	16753.4262143	18271.2267575	17164.6621702	14481.2004689	19090.5934652
Pathway|Nucleotide_and_amino_acid_metabolism|Lysine_metabolism|Lysine_biosynthesis,_succinyl-DAP_pathway,_aspartate_=>_lysine	8173.00177374	4398.42655551	5603.67612199	11612.698901	6702.82895053	8196.66500926	5494.87617255	5391.39218863	6191.65635295	10657.4302319	10435.5068294	8146.94815366	7988.16315866	9007.21277699	8897.03519443	13336.3756097	10191.251674	14016.3713428	7271.67780219	9141.04360324
Pathway|Nucleotide_and_amino_acid_metabolism|Cysteine_and_methionine_metabolism|Methionine_biosynthesis,_apartate_=>_homoserine_=>_methionine	4826.3784267	6246.25933663	5456.95745891	6449.07338514	6578.72558069	3863.96040395	1891.51108626	2296.66853281	4783.88676479	7834.11875419	6664.29321271	5339.24521769	4293.42990498	5425.45747983	4465.81467162	8746.82188952	4876.58870713	9067.10504863	4096.00149058	7519.45160489
Pathway|Nucleotide_and_amino_acid_metabolism|Serine_and_threonine_metabolism|Threonine_biosynthesis,_apartate_=>_homoserine_=>_threonine	25835.1434493	18047.8097623	17257.8673819	15707.1947397	24151.7425937	22929.912647	9394.14883263	7608.39025123	14918.790113	14119.3367441	16744.5117413	20203.6406974	11851.737135	19355.5947362	19256.9634483	21669.0412884	15099.3487466	15177.4819591	18753.9467027	13120.7786883
Pathway|Nucleotide_and_amino_acid_metabolism|Branched-chain_amino_acid_metabolism|Valine/isoleucine_biosynthesis,_pyruvate_=>_valine_/_2-oxobutanoate_=>_isoleucine	779.730431556	843.80600758	1877.1784538	1348.24653186	105.113171516	825.284954171	826.272340373	1895.09379108	1636.45252877	2539.8460204	290.051525946	1924.19252589	2299.91960459	1615.13688559	1640.13524712	6352.10995785	921.851679343	7870.56654567	4602.85916035	2383.63548596
Pathway|Nucleotide_and_amino_acid_metabolism|Cysteine_and_methionine_metabolism|Cysteine_biosynthesis,_serine_=>_cysteine	32583.7992783	25388.9995881	22517.7248149	21986.8378277	27857.7056268	25523.0918854	30868.5565212	26711.1566084	22127.250603	27322.7638473	26653.8590998	25412.5507887	23236.5308146	24519.0548187	24189.8945565	25188.0835754	24839.4322845	26790.0875931	27905.9551728	21264.2816967
Pathway|Nucleotide_and_amino_acid_metabolism|Aromatic_amino_acid_metabolism|Shikimate_pathway,_phosphoenolpyruvate_+_erythrose-4P_=>_chorismate	19104.8772169	22701.0968895	17974.9705631	16444.9974078	21040.9876081	20668.995286	17179.4002386	14129.8925305	18374.3992544	20295.4524358	21625.0206585	20136.412375	16513.6615824	19304.8980266	19768.564713	18960.7128832	19899.4657282	21729.8587041	18715.8604589	16146.6093646
Pathway|Nucleotide_and_amino_acid_metabolism|Aromatic_amino_acid_metabolism|Tryptophan_biosynthesis,_chorismate_=>_tryptophan	14808.7683773	24175.8622524	17659.6757645	14748.5660088	22876.0956773	18592.6051494	23933.3819076	26375.2726956	21308.0147485	20980.6387204	17584.118002	15670.331366	22300.2747276	18296.9998554	15934.5872834	14769.7848092	17547.55098	19663.555243	20183.908808	22939.163661
Pathway|Nucleotide_and_amino_acid_metabolism|Aromatic_amino_acid_metabolism|Phenylalanine_biosynthesis,_chorismate_=>_phenylalanine	810.668063399	2680.71966583	619.28588919	495.642165782	703.133894512	577.677728837	571.786761281	907.334768356	1565.70387536	2825.32308651	755.561577547	3876.17957064	1836.36593688	1061.16378703	1946.77636203	4733.08522036	1186.59376991	6965.3474914	1851.58924097	3322.89548091
Pathway|Nucleotide_and_amino_acid_metabolism|Aromatic_amino_acid_metabolism|Tyrosine_biosynthesis,_chorismate_=>_tyrosine	1064.13601021	3423.52434257	819.190995605	662.171751985	928.902063008	767.234958816	757.078969818	1194.24847625	2040.70506498	3582.45578894	991.021894376	4691.04459492	2381.74339713	1388.37316506	2480.84278522	5717.83577118	1545.6068528	8377.96608894	2401.25307972	4139.78518503
Pathway|Nucleotide_and_amino_acid_metabolism|Histidine_metabolism|Histidine_biosynthesis,_PRPP_=>_histidine	17196.7234239	20077.4628095	16199.7288313	12706.7795255	18905.8813513	21935.2034958	11567.5935763	10841.9971377	17176.3196587	14705.7653238	14102.073133	13844.228078	13016.3010829	17678.817971	16378.7765591	15271.2924096	16169.9409749	14744.7239155	15588.5992068	11931.6015552
Pathway|Nucleotide_and_amino_acid_metabolism|Other_amino_acid_metabolism|GABA_(gamma-Aminobutyrate)_shunt	263.782219154	274.897328286	645.852132957	781.147495524	195.233874555	313.047136481	76.799247139	173.018385908	361.442263636	723.193718317	499.162738109	491.963806641	183.437495691	533.982371414	439.916719973	447.935758641	684.560142904	55.1179232805	425.73454388	353.114647183
Pathway|Nucleotide_and_amino_acid_metabolism|Arginine_and_proline_metabolism|Ornithine_biosynthesis,_glutamate_=>_ornithine	10343.1904752	16390.5708856	16083.6249982	13850.6661629	17794.0269411	15340.1694344	12683.0173179	8193.30639849	15154.3044832	16736.8618453	20265.1981843	11872.482828	15936.139189	15464.3980722	16987.1109521	12887.2279202	16936.0822137	14978.6246826	14962.9584744	12640.9303915
Pathway|Nucleotide_and_amino_acid_metabolism|Arginine_and_proline_metabolism|Urea_cycle	549.607715296	525.395426507	1320.84538066	828.395196253	1373.94964617	545.721415081	1680.90827001	1886.3948546	1030.65671367	1461.85820032	939.881508967	753.116985318	2473.99374699	1052.38221767	1311.58419493	922.757787247	1434.89483326	635.95064271	1220.6216381	314.977194511
Pathway|Nucleotide_and_amino_acid_metabolism|Cysteine_and_methionine_metabolism|Methionine_degradation	3138.10359549	1341.05193835	1382.51184871	5723.47886307	2135.40732619	1576.31945584	2829.97971346	3105.62602143	3393.77717311	5197.27449757	4343.07687147	2094.23418624	3732.60927463	2051.90396024	2099.42851745	1807.87470084	2391.32897332	2066.93193884	2316.04260558	3357.81985036
Pathway|Nucleotide_and_amino_acid_metabolism|Histidine_metabolism|Histidine_degradation,_histidine_=>_N-formiminoglutamate_=>_glutamate	5038.70227985	8633.31180264	11666.4305159	10509.6955022	4224.46639824	10427.8723618	4193.23656244	4037.98041651	17887.355181	3648.48805257	7247.43857713	8041.49506495	7513.15596716	13142.9770142	6737.09279322	5672.28558926	7046.6137486	2317.31890613	7817.86220082	13591.7910467
Pathway|Nucleotide_and_amino_acid_metabolism|Purine_metabolism|Inosine_monophosphate_biosynthesis,_PRPP_+_glutamine_=>_IMP	5217.23507865	3383.08261233	8137.03461704	17196.4496714	5727.92053899	9023.19318778	8557.82480033	11683.5927504	11961.1732226	23999.2823896	19829.7596244	7972.79702417	17692.313397	14494.1638852	11380.2725075	13192.9293827	20016.3481884	3942.45442751	10453.7825406	22848.4967394
Pathway|Nucleotide_and_amino_acid_metabolism|Purine_metabolism|Adenine_ribonucleotide_biosynthesis,_IMP_=>_ADP,ATP	13911.2400359	22097.1195724	23504.522193	19316.3203233	12314.3448743	19016.8292613	8707.00250934	14496.5232286	20214.68311	15042.2761359	11602.0572515	27965.4196985	13922.8109315	20515.1592349	18865.8822316	13581.5514495	20476.6140562	12120.7337963	15217.5049376	23543.2918284
Pathway|Nucleotide_and_amino_acid_metabolism|Purine_metabolism|Guanine_ribonucleotide_biosynthesis_IMP_=>_GDP,GTP	13515.7137537	21468.9446267	22499.4432202	18429.1034376	11994.1503136	17966.7448551	8621.92034739	14297.0316407	19814.4034028	14836.1831082	11574.1807347	27374.4432196	13740.5224463	20025.3893518	18069.9155492	13322.03463	19957.7502306	11999.6072186	15188.061402	22965.3397567
Pathway|Nucleotide_and_amino_acid_metabolism|Pyrimidine_metabolism|Uridine_monophosphate_biosynthesis,_glutamine_(+_PRPP)_=>_UMP	27089.2254419	28649.4759352	26674.9532912	25349.4013839	31443.8844318	28728.0020792	35055.5086505	32161.3478928	24778.9347946	30034.8818915	30884.353609	26586.1634343	30609.5862246	26976.4751985	28107.4259569	26014.8994751	28475.497595	29335.6767817	28989.7787514	24683.8631593
Pathway|Nucleotide_and_amino_acid_metabolism|Pyrimidine_metabolism|Pyrimidine_ribonucleotide_biosynthesis,_UMP_=>_UDP/UTP,CDP/CTP	8305.15495633	19081.6405801	20875.6979888	16155.8773882	9804.99958849	15693.3173633	6137.98655182	16588.7021424	20766.5258375	12950.8944339	8431.64538293	23094.6680657	12455.3710772	19308.8722264	16116.5986029	12298.3183132	15289.104583	12341.1567652	17811.8979342	21825.4880961
Pathway|Nucleotide_and_amino_acid_metabolism|Pyrimidine_metabolism|Pyrimidine_deoxyribonuleotide_biosynthesis,_CDP/CTP_=>_dCDP/dCTP,dTDP/dTTP	5691.00854485	2210.51467763	3700.46510709	9493.42013537	2489.26564697	2073.83321264	2513.08393772	4395.38487225	6993.47638716	8045.57472129	5348.11221688	8242.81351252	6992.07948824	3829.48962912	6666.49380428	5798.2746893	6049.07610112	5250.1654038	5441.59169646	8683.44959849
Pathway|Carbohydrate_and_lipid_metabolism|Lipopolysaccharide_metabolism|Lipopolysaccharide_biosynthesis,_KDO2-lipid_A	5617.13946758	10864.2006244	14674.0105376	10616.4988699	20170.8681398	9880.74554044	22036.4612193	24431.0213363	17627.1545743	18243.6357351	14050.7232212	14448.1945234	22426.4574786	12905.6288959	13349.728707	12581.3112677	14804.3586141	19911.8521907	19156.4324875	20203.670096
Pathway|Carbohydrate_and_lipid_metabolism|Other_carbohydrate_metabolism|Uronic_acid_metabolism	12704.7072552	14046.599736	16707.5928262	14414.5980116	23978.0409578	12664.0611239	35378.7657178	24260.6048751	17927.3700036	20748.6693006	22065.1630533	13367.556371	21429.7279348	16720.0571482	15794.3610923	15996.4930536	17540.7403456	16320.8205552	20060.7267391	21056.9312254
Pathway|Carbohydrate_and_lipid_metabolism|Lipopolysaccharide_metabolism|ADP-L-glycero-D-manno-heptose_biosynthesis	1540.00138155	1262.11686153	2865.7058191	2182.93107037	1373.61999868	597.939858995	766.326837325	1334.72477622	2637.2955079	5186.48050922	1120.58393009	5552.22899823	2372.65844099	2194.74063855	2805.57795471	7465.817095	2198.88196371	7933.57165983	2002.89340068	2930.74845034
Pathway|Carbohydrate_and_lipid_metabolism|Glycosaminoglycan_metabolism|Dermatan_sulfate_degradation	5.52248712446e-05	20.0528835221	157.352247528	50.081622072	140.930804828	130.72041565	32.6132723044	78.7438872044	339.68303228	1.63671834311e-06	5.83583777749e-05	1.60878412216	4.53512510983	84.0598551878	171.937790485	0.718176925679	0.39199243195	0.129754316077	2.62550918715e-13	2.96016060676e-09
Pathway|Carbohydrate_and_lipid_metabolism|Glycosaminoglycan_metabolism|Chondroitin_sulfate_degradation	2.2505934378	174.054732307	48.7896610743	39.8600508798	219.141055289	439.519426072	523.202829265	446.51877939	509.405225191	111.607261542	102.599573638	8.62773822389	238.741918122	319.947474686	168.090857607	30.9211896535	210.715577528	235.40027589	37.6221685233	248.951007486
Pathway|Carbohydrate_and_lipid_metabolism|Glycosaminoglycan_metabolism|Keratan_sulfate_degradation	159.391539791	292.269138015	562.675021965	554.173848367	200.432458723	377.095486596	1012.77091124	457.528884971	460.54128101	191.157261826	586.726872174	289.437837948	333.491930343	603.358588201	474.478769571	327.144320397	376.023201603	219.255755819	459.95143383	236.072221146
Pathway|Carbohydrate_and_lipid_metabolism|Fatty_acid_metabolism|Fatty_acid_biosynthesis,_elongation	21409.3499414	29784.8235327	25692.5207679	20488.630822	31201.2052219	27980.8069736	39081.2409892	45210.3471231	26290.2990969	26657.1331306	25727.6062175	20497.1679835	32751.8149903	27184.4349536	24788.9470827	24809.38185	29198.1419978	32511.714503	29442.3523246	25574.7733866
Pathway|Carbohydrate_and_lipid_metabolism|Fatty_acid_metabolism|beta-Oxidation	173.326941442	3.92174943407	88.2809669054	23.0112156232	94.4143042201	23.9068218766	26.8173630654	55.7582027619	0.895976435877	39.835544324	83.4783654484	10.4944114783	0.346131664508	49.9373884512	15.582883553	57.4193297854	1.3492829484	0.167828121282	275.163229386	5.00724084801
Pathway|Carbohydrate_and_lipid_metabolism|Fatty_acid_metabolism|Ketone_body_biosynthesis,_acetyl-CoA_=>_acetoacetate/3-hydroxybutyrate/acetone	25.1919442231	150.513104708	228.397563456	331.313003464	127.794123783	239.97313979	32.73346098	134.624580062	36.2039660551	294.57367231	0.709536048825	379.939127927	0.289065079088	26.0620707047	48.0933884052	268.291703614	519.707864639	0.13502397511	2.70989289434e-13	283.788522546
Pathway|Carbohydrate_and_lipid_metabolism|Terpenoid_backbone_biosynthesis|C5_isoprenoid_biosynthesis,_non-mevalonate_pathway	5757.52319257	4498.47465647	3775.63925672	6086.66953039	1909.28649261	2213.24504129	1318.67232125	3415.96290321	4102.52608903	7960.86791192	2926.51047604	11092.9352963	1119.77050852	2321.34646326	3369.62489967	4525.63030582	8898.95729302	1456.92091294	3746.14934217	6777.61679835
Pathway|Nucleotide_and_amino_acid_metabolism|Cofactor_and_vitamin_biosynthesis|NAD_biosynthesis,_aspartate_=>_NAD	16884.7853603	26089.2763151	20726.0004513	19429.3863211	26392.4694263	22705.0596482	34619.4020289	32238.9696935	23514.3619427	25817.9842665	24661.5753661	19778.9718812	30369.3553771	22262.9380481	22398.1731135	22028.6928545	26022.7238434	27328.6535987	24936.9713478	22369.776041
Pathway|Nucleotide_and_amino_acid_metabolism|Cofactor_and_vitamin_biosynthesis|Menaquinone_biosynthesis,_chorismate_=>_menaquinone	90.9065214025	11.5388673591	694.159259728	383.05202619	347.274208474	166.374006176	191.31155132	362.386228961	1.78354852301	2.21825282821e-05	0.000241265665411	18.3847556912	4.43271396456	154.403724798	251.128863626	0.000250942617904	4.78148939739	1.09321789687	3.65965186316e-12	4.53823547665e-08
Pathway|Nucleotide_and_amino_acid_metabolism|Cofactor_and_vitamin_biosynthesis|Glutathione_biosynthesis,_glutamate_=>_glutathione	15.2175626877	0.534089898816	0.848985805138	60.4849345211	1.5504780014	28.6629643037	27.0714089872	124.470713793	0.197270858681	223.192888877	183.671353435	1.06209195388	0.262233663863	0.0715893133542	0.0592575414638	34.2668822223	9.57453638455	0.0622945446872	336.513322311	163.871038849
Pathway|Nucleotide_and_amino_acid_metabolism|Cofactor_and_vitamin_biosynthesis|Pantothenate_biosynthesis,_valine/L-aspartate_=>_pantothenate	10021.4026027	20901.6650558	20081.5265871	16177.5449444	16910.5255407	15361.623296	12511.2579415	8371.96766682	20824.2897097	12034.4316113	17340.5696043	11703.651793	16101.6525637	17934.0003486	16653.9588647	12262.7633131	12697.2445387	6914.37797717	10823.6064211	17691.4067528
Pathway|Nucleotide_and_amino_acid_metabolism|Cofactor_and_vitamin_biosynthesis|Coenzyme_A_biosynthesis,_pantothenate_=>_CoA	16397.922491	21777.2473995	18166.8497591	17582.8720362	17825.0357745	22337.0410029	20751.9745416	18576.6748616	21252.871715	17726.0725952	16313.2275643	17008.2892388	19892.7003379	19498.7102324	16615.3117369	13454.1781469	15877.4650548	17800.9956277	18669.2216921	20725.2975982
Pathway|Nucleotide_and_amino_acid_metabolism|Cofactor_and_vitamin_biosynthesis|Heme_biosynthesis,_glutamate_=>_protoheme/siroheme	511.658915403	3485.70611843	250.617608196	1226.50131868	515.72816938	1083.62727568	325.236885076	1120.37356302	891.634801801	1579.37903591	519.610467507	1098.94504642	1829.29058319	878.383889604	1888.31322649	1923.88244343	1561.26134308	490.073154684	1693.90375345	2458.88191206
Pathway|Nucleotide_and_amino_acid_metabolism|Cofactor_and_vitamin_biosynthesis|Cobalamin_biosynthesis,_cobinamide_=>_cobalamin	186.99910788	9.50883211482	609.776596607	341.677336603	574.420126408	240.257323814	159.726794634	529.282942868	1.56254531611	1.74853660636e-05	0.000199312768386	17.5696728126	4.01740550054	149.808732874	251.433526024	0.000196466632743	4.10030714781	1.43876189685	3.12994177459e-12	3.59013648021e-08
Pathway|Nucleotide_and_amino_acid_metabolism|Cofactor_and_vitamin_biosynthesis|Biotin_biosynthesis,_pimeloyl-CoA_=>_biotin	4672.13236621	12354.1079553	15600.0810938	12235.6536589	8674.618828	11367.4651131	4686.82386586	4757.2589422	18325.4229617	6647.75300804	8014.02457899	10496.4342994	9244.3000939	13823.2842404	14736.0461071	9657.85872463	7738.0002719	10477.3777234	5022.16569491	15143.922962
Pathway|Nucleotide_and_amino_acid_metabolism|Cofactor_and_vitamin_biosynthesis|Pyridoxal_biosynthesis,_erythrose-4P_=>_pyridoxal-5P	837.353794585	4962.5482829	10361.7514309	7895.83247838	1985.43098807	5002.39693928	1501.61415438	1833.6232538	12292.380622	1877.08090879	2641.21037965	2829.73275417	4436.50749575	10479.6201357	4568.77005623	4892.57494344	3211.58813808	3102.8509145	2532.17600062	1592.0458788
Pathway|Nucleotide_and_amino_acid_metabolism|Cofactor_and_vitamin_biosynthesis|Riboflavin_biosynthesis,_GTP_=>_riboflavin/FMN/FAD	22901.3383053	20225.0602426	21946.7728468	19337.1022905	26778.3709699	20602.7471941	33816.7081807	35170.4863123	23754.3559023	27493.5521701	23043.8126901	21175.0830475	31663.2165444	19456.5848179	21999.2490053	20907.2450905	24920.4904567	28932.5359212	26361.7712044	26070.1351992
Pathway|Nucleotide_and_amino_acid_metabolism|Cofactor_and_vitamin_biosynthesis|Tetrahydrofolate_biosynthesis,_GTP_=>_THF	7008.28843486	15034.7639463	17353.8448341	15394.3981696	11941.0675844	12806.6711458	9504.03873797	9409.36810022	19491.6427349	11804.0242313	11981.5248088	10968.6773264	14065.8436533	17149.2050188	13607.4836256	12298.1119872	12397.4375941	13612.7807058	12766.5225367	19103.0060397
Pathway|Nucleotide_and_amino_acid_metabolism|Cofactor_and_vitamin_biosynthesis|Thiamine_biosynthesis,_AIR_=>_thiamine-P/thiamine-2P	14530.1987265	12939.9753888	10583.7495877	11755.8662724	10542.6196973	16179.9469738	20954.8975557	19728.6088747	14758.4869776	17418.0883805	13819.8930778	12147.6999198	17131.8194121	13006.4263115	15461.7144696	12393.1773196	19169.2239943	15493.1552153	15485.451536	10555.4807478
Pathway|Nucleotide_and_amino_acid_metabolism|Polyamine_biosynthesis|Polyamine_biosynthesis,_arginine_=>_agmatine_=>_putrescine_=>_spermidine	4301.79386365	3154.69948221	4955.44945283	3422.97691214	1880.38572124	12189.3485078	3184.22720228	1475.95466607	2785.03133452	3310.17677149	5021.3162239	5304.01257808	1357.40931821	3387.26578056	4294.59056685	4673.00515499	2635.94615316	4802.40936607	1407.98903786	2856.55329363
Pathway|Nucleotide_and_amino_acid_metabolism|Cofactor_and_vitamin_biosynthesis|C1-unit_interconversion,_eukaryotes	653.505387615	239.72587809	310.197926347	686.259188535	317.143627588	476.87007529	222.695090334	135.643618621	210.768573516	282.794507629	306.807225548	731.983223991	248.890753989	426.553569056	473.215996654	472.922191791	308.071320576	292.478111559	679.726427612	162.030425105
Structural|Energy_metabolism|ATP_synthesis|NADH:quinone_oxidoreductase,_prokaryotes	1731.27354918	1645.0408877	7698.88074903	5390.12786225	5626.13677632	2354.53311932	9482.39092824	4178.56016021	3662.56867126	4164.97331557	6206.93551696	3995.85747639	7376.45047181	5088.20719365	6207.3939015	4644.75061745	6355.20455528	4767.25007568	6866.68423598	2229.04245181
Structural|Energy_metabolism|ATP_synthesis|Succinate_dehydrogenase,_prokaryotes	11487.0733322	12601.2473661	19576.4906177	16788.3830111	32610.2738966	13058.1058816	38493.6657663	58655.6791749	19866.8233201	29841.6901164	24293.6753358	17090.4258694	35937.5757337	17273.1685845	19886.5231112	17690.8180384	26388.6719581	32742.9645096	33968.2595175	24257.7744622
Structural|Energy_metabolism|ATP_synthesis|Fumarate_reductase,_prokaryotes	15.4409752799	163.562154174	117.588692908	334.660691983	204.518539666	0.628032065507	26.037537006	177.385595606	251.999310418	705.087202832	270.507159781	440.181525821	179.885112826	148.343177998	34.4443919308	2096.43209412	152.760770972	1149.6663206	486.650944513	649.413403344
Structural|Energy_metabolism|ATP_synthesis|F-type_ATPase,_bacteria	24828.3332551	18882.9340277	18490.6478317	18702.4407483	24234.7334552	29105.3009432	24848.2255608	23518.4024091	23179.3811641	21595.6867213	20966.3060765	20681.4353042	22491.8220908	20161.6437931	20150.1000388	21699.3876934	21891.459587	22069.2303789	22986.2550931	22269.0961814
Structural|Energy_metabolism|ATP_synthesis|V-type_ATPase,_prokaryotes	2120.01370567	12860.0195753	5479.40148904	6728.65726251	5197.4797802	10636.7910505	2320.33663108	1899.91399413	6289.43605479	4394.19284716	6612.56652363	4057.48795241	1970.49024923	5527.83604515	6591.74597871	3576.47328085	3998.55024024	276.225529526	2584.78089342	4850.89161702
Structural|Energy_metabolism|Photosynthesis|ATP_synthase	24828.3332551	18882.9340277	18490.6478317	18702.4407483	24234.7334552	29105.3009432	24848.2255608	23518.4024091	23179.3811641	21595.6867213	20966.3060765	20681.4353042	22491.8220908	20161.6437931	20150.1000388	21699.3876934	21891.459587	22069.2303789	22986.2550931	22269.0961814
Pathway|Energy_metabolism|Carbon_fixation|CAM_(Crassulacean_acid_metabolism),_dark	1003.85550693	242.219871483	490.648183836	4329.48357082	609.248723187	819.853766524	675.181045012	733.331376969	2998.23048092	4964.8105616	4484.04199278	1408.01235714	2215.94006935	525.020862642	829.279292874	1937.43057021	2886.02892605	115.925226554	1226.0717066	4964.9000938
Pathway|Energy_metabolism|Carbon_fixation|C4-dicarboxylic_acid_cycle,_phosphoenolpyruvate_carboxykinase_type	1552.82979845	361.888433809	731.698141678	5962.42940606	910.12632439	1211.57708315	1008.68850132	1096.25194212	4215.90440399	7034.72628731	6483.67445407	2102.87261842	3254.85969723	778.805136229	1235.74341149	4964.92799548	4211.41659015	5093.97123958	1821.98704307	6776.55024461
Pathway|Energy_metabolism|Carbon_fixation|C4-dicarboxylic_acid_cycle,_NADP+_-malic_enzyme_type	1027.87115045	242.843679746	491.870034443	4418.59117788	611.216967244	823.168872903	676.71496713	733.002227066	2998.90556835	5049.12915868	4606.0375073	1427.10440702	2224.20820915	525.854609087	835.081683022	1971.23173266	2925.42165358	115.966004724	1230.49913244	4993.55347855
Pathway|Energy_metabolism|Carbon_fixation|Reductive_citric_acid_cycle_(Arnon-Buchanan_cycle)	0.249109759082	12.1974619107	655.96271708	384.109081315	521.458794817	57.5693501023	45.1845834555	606.892776163	1.37588834663	0.559610422179	168.904782451	22.7433117792	1.09404537733e-06	3.05325454782	248.883694187	1.48545479514	6.78350065922e-08	2.29322930005	1132.66644608	12.2566173642
Pathway|Energy_metabolism|Nitrogen_metabolism|Nitrogen_fixation,_nitrogen_=>_ammonia	1544.82285704	809.879382085	2295.14882644	1484.35913433	2219.63539421	7032.94435264	1543.01572235	505.53728308	1653.53292393	829.197706915	2466.72208218	6107.79215434	863.651064504	847.699964656	1743.16518136	1717.5947504	1159.1300862	799.54782149	1982.88692893	1138.80544517
Structural|Genetic_information_processing|Ribosome|Ribosome,_bacteria	55330.6497312	38640.664901	43742.6376923	43644.5119293	46014.9476327	36393.4745274	38465.1506546	54753.4090305	28699.369822	43798.8962172	37581.8368152	48105.7792303	31809.2020413	43137.9429579	37900.5234047	39580.3525257	38254.9422259	39694.0004649	56056.1369225	32930.4770144
Structural|Genetic_information_processing|RNA_polymerase|RNA_polymerase,_bacteria	19173.9217373	10999.9132481	16777.7470406	12830.0232493	11702.2114546	23622.2642929	4266.72007084	6963.31265814	12145.7467097	12616.4543346	9569.69347512	13256.1475329	7789.67313536	13523.7135253	13270.4205957	15613.5384197	10830.7633285	18444.3124649	13142.397638	11650.6579896
Structural|Environmental_information_processing|Mineral_and_organic_ion_transport_system|Sulfate_transport_system	7298.79176232	18773.2851572	2529.6761542	3982.55788968	3654.01127114	7122.21451525	752.203616076	1168.5431996	4857.733895	2117.23873116	2813.25486314	3099.55366008	2099.22675608	5870.45307291	3887.89175621	3259.57312463	3545.13872302	2066.83574215	1822.51862094	1540.05980225
Structural|Environmental_information_processing|Mineral_and_organic_ion_transport_system|Molybdate_transport_system	5320.5005437	5711.6885829	2014.73795579	4221.91586638	4132.90872792	5968.55505837	1487.94069386	2338.92119577	5635.25224792	3640.0582183	2808.29562923	3901.50230926	3751.65570707	3442.47862814	5208.50564744	5494.28191709	4688.05365338	2570.32266234	3947.50061167	3827.86389964
Structural|Environmental_information_processing|Mineral_and_organic_ion_transport_system|Putative_spermidine/putrescine_transport_system	491.064239646	508.793678075	285.99934174	1570.11196952	510.401722082	435.300805948	196.363516629	181.613297045	917.281628583	819.824086102	1467.02800842	1607.24693609	1076.07441705	326.094639158	407.156703455	3240.84155249	576.159300211	364.945772151	599.145303988	1075.32813902
Structural|Environmental_information_processing|Saccharide_and_polyol_transport_system|Maltose/maltodextrin_transport_system	10865.7604005	8576.79485525	3822.63095114	5397.58210317	5181.09843603	7365.22684992	1055.03908873	2433.20055416	5545.16139875	3400.23002251	3348.51105584	6386.8019237	3010.19425286	5817.24738666	6734.76940947	12488.7615562	4860.54791583	7876.81921584	3903.86400801	3215.66251361
Structural|Environmental_information_processing|Saccharide_and_polyol_transport_system|Putative_fructooligosaccharide_transport_system	14417.3128831	10655.4999362	5227.56650186	6984.19061778	6730.38806545	9707.59092624	1458.66451913	2823.67727461	6443.44144629	4189.80496725	4342.2262619	8432.32670195	3743.04138154	7572.80218269	8748.04185356	14305.4069884	6190.11926825	8325.64900451	5262.67177206	3924.95380803
Structural|Environmental_information_processing|Saccharide_and_polyol_transport_system|Putative_sn-glycerol-phosphate_transport_system	1209.44220783	546.385475391	1092.27283747	771.928219336	711.801359009	598.563318081	185.669342528	225.750841865	640.538529161	454.212618674	887.90692528	1457.26288507	310.400614078	1061.91464737	1904.07567783	791.343439239	497.303251257	373.1007786	871.522113147	1208.29045113
Structural|Environmental_information_processing|Saccharide_and_polyol_transport_system|L-Arabinose/lactose_transport_system	2489.1821382	3041.93471559	1542.94307572	2774.38013701	2039.55262814	4374.31964072	638.15006908	352.535046588	4411.3814574	1816.20725073	1971.55470491	849.905797177	2662.58155369	2042.95650145	3928.47913453	1368.5735381	1109.60008555	2023.25878149	1450.77053044	982.73703265
Structural|Environmental_information_processing|Saccharide_and_polyol_transport_system|Oligogalacturonide_transport_system	962.850642125	384.137658284	356.123749554	384.643158348	261.738976621	1433.21982678	319.170070107	0.555197149004	377.445584117	222.191718976	440.488098285	605.920417857	131.703816194	312.820928143	287.575285179	462.432893935	222.853095655	156.48595839	4.52960413604	122.932065426
Structural|Environmental_information_processing|Saccharide_and_polyol_transport_system|Cellobiose_transport_system	140.390806866	86.3752132969	1.68620229246	2.66262400026	87.6088691715	104.322547292	11.8956312807	0.319648244664	33.9225537723	66.9847832833	0.000131863281058	9.62804901021	0.382231341442	107.012806866	106.518851633	0.42398804763	305.50318938	27.3099408695	1.26462239387e-07	3.85060661105e-05
Structural|Environmental_information_processing|Saccharide_and_polyol_transport_system|Putative_multiple_sugar_transport_system	11595.2131604	6663.61196606	4012.18491506	5742.64194255	3614.59166724	7027.05500091	1742.91581119	1965.52619895	6075.8579939	3452.96104341	4644.16952835	4499.80068311	2789.28865945	4072.66758833	6020.24380343	3826.87388355	5117.44465114	2488.52058076	4168.28473642	3370.27849507
Structural|Environmental_information_processing|Phosphate_and_amino_acid_transport_system|Phosphate_transport_system	26860.1238154	23014.9977283	21062.2690053	19704.169388	15402.9546252	23945.238094	7730.9264173	10678.1345662	23639.3431329	10307.5906889	14491.0329131	19418.5619255	17185.0430179	21702.6797994	18956.1792847	16134.9033482	15040.5544916	12539.2820995	13234.517878	18793.7839955
Structural|Environmental_information_processing|Phosphate_and_amino_acid_transport_system|Arginine_transport_system	0.0258365483647	11.0532755226	1.9850176333	51.7249066764	40.9797572576	11.095378049	1.32819712097	2.98922395378	4.12618794669	397.189289492	98.367852457	0.229742224191	17.6767424159	0.00410622597788	0.184115199699	751.896202498	0.946533003331	20.4331425964	166.589376097	333.33212782
Structural|Environmental_information_processing|Phosphate_and_amino_acid_transport_system|Glutamate/aspartate_transport_system	0.763006453574	0.00814603013589	68.7783366703	9.77889961036	90.5108569649	23.1643544946	33.1129366003	441.255811932	106.142796539	87.7520600555	53.3978060089	0.586288616095	9.93490608774	18.75857939	881.127370752	348.999308134	117.98984415	14.3277990584	613.10661951	395.49745365
Structural|Environmental_information_processing|Phosphate_and_amino_acid_transport_system|General_L-amino_acid_transport_system	5.35519987534	1.19488257299	101.640969605	22.4059467386	3.00404894441	110.880317775	61.8301465578	306.89617928	0.683978411876	189.999416604	140.898636151	7.79311462705	839.271129512	263.698718767	963.097940235	425.085616358	164.647760154	285.673879126	647.200369238	315.267017255
Structural|Environmental_information_processing|Phosphate_and_amino_acid_transport_system|Glutamate_transport_system	478.939179722	0.000157779546496	0.471725312289	1772.16789364	157.259380685	229.335230535	252.158328368	56.7169908384	1196.61513995	1079.82486177	1631.80362133	391.00323396	797.998754736	242.3353446	402.368998712	0.0382182310837	380.376964166	0.0162522230189	69.9406392551	1036.72756061
Structural|Environmental_information_processing|Phosphate_and_amino_acid_transport_system|Branched-chain_amino_acid_transport_system	18403.7887417	4825.03563693	5537.41462454	8764.02086301	6621.33590014	8398.81214908	2744.38690851	1540.55080552	4355.75100463	5971.10583778	7970.55122161	15970.7151657	2725.41672487	4648.66964269	6678.933404	9788.96697012	7367.21104853	8492.46053804	4154.55320033	4259.79680702
Structural|Environmental_information_processing|Peptide_and_nickel_transport_system|Peptides/nickel_transport_system	15907.8619536	6364.32383682	6005.33648127	11423.0950514	5941.61417525	8777.68386173	3221.12627862	2414.05648959	6999.45721053	7159.49388576	8957.83841165	10158.0969947	4076.3391515	6636.4913881	10863.9821471	8165.87625599	8306.30008779	3040.64499885	5955.20221058	6508.93339693
Structural|Environmental_information_processing|Metallic_cation,_iron-siderophore_and_vitamin_B12_transport_system|Cobalt_transport_system	2346.53319864	1842.49095358	3005.99712624	3727.65827991	1402.36687232	1891.51151871	1129.32577697	785.245886674	2311.46347209	1971.08033462	1202.67546575	1133.09425179	898.731330542	3123.4848021	2691.9514064	2384.70350602	2734.8238844	1464.9626501	1680.94233977	2822.52546151
Structural|Environmental_information_processing|Metallic_cation,_iron-siderophore_and_vitamin_B12_transport_system|Nickel_transport_system	2346.53319864	1842.49095358	3005.99712624	3727.65827991	1402.36687232	1891.51151871	1129.32577697	785.245886674	2311.46347209	1971.08033462	1202.67546575	1133.09425179	898.731330542	3123.4848021	2691.9514064	2384.70350602	2734.8238844	1464.9626501	1680.94233977	2822.52546151
Structural|Environmental_information_processing|Phosphotransferase_system_(PTS)|PTS_system,_trehalose-specific_II_component	2916.24880591	1277.67764807	985.875932159	859.330480667	1385.53339952	1049.21553846	273.076785735	424.101586972	1187.74585239	1451.82000812	1027.40032583	1549.05815278	290.328248308	917.71321223	1793.22759114	1332.78640867	1711.12935568	502.723491604	1052.88203205	1715.55659081
Structural|Environmental_information_processing|Phosphotransferase_system_(PTS)|PTS_system,_mannose-specific_II_component	2232.14861637	1429.08461479	886.196432794	1865.56201878	1865.59004909	1417.73042873	281.016335773	1887.86581036	1302.5901297	2085.81383562	1742.91263842	2446.74049114	419.351669004	674.698482618	1911.83104452	1540.44401716	2416.77495806	1267.09603798	879.955829425	2640.86355164
Structural|Environmental_information_processing|Phosphotransferase_system_(PTS)|PTS_system,_N-acetylgalactosamine-specific_II_component	1135.90594576	602.412172536	481.285384082	683.280370724	1209.94919437	969.752481215	187.190830454	729.54827986	582.45614013	509.349497905	476.852053793	1641.66428806	77.7976022635	184.340820206	752.718448332	319.395709313	372.11015638	99.3745554634	397.883879566	227.384662894
Structural|Environmental_information_processing|Phosphotransferase_system_(PTS)|PTS_system,_galactosamine-specific_II_component	1258.93949238	315.044369221	20.5885110881	379.138717717	125.947025274	212.195113914	445.039002841	588.807910651	43.4340404859	381.344827285	183.224308117	185.243879076	51.1557004811	364.134514437	39.5595701494	3.78043055955	70.7029573527	0.00186277425096	430.96343797	0.0143108938027
Structural|Environmental_information_processing|Mineral_and_organic_ion_transport_system|Spermidine/putrescine_transport_system	24051.252667	20009.9620224	22984.5557203	20990.6256407	26383.5783197	19710.0547705	33210.0961516	18364.5397644	21328.2569546	21799.8654477	26854.3391672	22646.9364557	20353.694307	20681.9031065	22430.1769104	22420.7576076	23462.1006144	17202.0418331	17002.4495401	22878.1701447
Structural|Environmental_information_processing|Mineral_and_organic_ion_transport_system|Putrescine_transport_system	744.623246362	482.430328647	281.076759722	397.818701371	440.030497154	439.778106152	129.691760442	26.6525043803	241.967108719	293.585865259	337.800396456	1568.19483587	207.310141403	473.638133822	489.912906141	3176.15300538	379.952481694	4344.85908154	678.005843274	153.870187964
Pathway|Carbohydrate_and_lipid_metabolism|Central_carbohydrate_metabolism|Pyruvate_oxidation,_pyruvate_=>_acetyl-CoA	4040.56702714	954.531615911	3875.31211577	5883.46886997	1064.63916176	1396.93871699	1193.90927247	475.324605413	887.243904092	1983.34083251	1120.16388285	3427.20997558	1325.67378933	3643.20092149	2754.71073589	3817.24834588	1902.41988189	5328.13977729	3545.8181003	1895.51995142
Structural|Carbohydrate_and_lipid_metabolism|Carbohydrate_metabolism|Pyruvate:ferredoxin_oxidoreductase	4068.86429671	419.707421262	4112.68319595	6086.65708684	1132.68883347	1514.44991234	443.562749786	476.419206044	476.92858671	908.323303445	1297.12635536	2758.49913226	1330.39368644	3672.5524551	3051.94119741	4424.80429271	930.118037342	5905.09683621	3587.64701959	529.166637678
Structural|Carbohydrate_and_lipid_metabolism|Carbohydrate_metabolism|2-oxoglutarate:ferredoxin_oxidoreductase	17277.1356728	11462.9484118	18317.8897284	16844.652655	22001.0293835	12737.1006469	32813.402114	30588.2846868	17114.2536606	20581.6819653	25073.9428327	21377.8972702	26375.2864407	16339.7007102	18590.0367935	14206.2790657	21762.8186462	22689.1806152	22280.9503584	19109.6690367
Structural|Carbohydrate_and_lipid_metabolism|Carbohydrate_metabolism|2-oxoisovalerate:ferredoxin_oxidoreductase	548.865870719	4.51219837856	51.4536302519	17.3126573149	132.631005727	8.26992584864	20.5521316831	74.3904028036	0.024411787516	72.7675351327	1.12854720243	247.179730277	0.976011345593	127.862671662	164.405274417	55.5802588522	96.9823087019	30.7933500301	1.33897219059e-09	0.915248201253
Structural|Environmental_information_processing|Metallic_cation,_iron-siderophore_and_vitamin_B12_transport_system|Manganese/zinc/iron_transport_system	0.0236482653239	876.46344567	55.4059485677	18.5356504607	89.7593775016	0.567153524607	1.25979105998	2.55040276786	243.958997634	408.146097298	22.0030870849	934.26120261	7.57698102903e-07	0.0225508174898	1.14343075443	180.812181574	251.434383449	0.00135001099702	8.45206922697e-14	1758.05442314
Structural|Environmental_information_processing|Peptide_and_nickel_transport_system|Dipeptide_transport_system	647.800670337	247.509899765	208.535002615	432.418978118	300.253000058	330.877360347	126.200504916	23.4612351322	241.601092416	553.235287606	374.864097975	406.459602543	209.19784684	300.789731367	389.963304104	1073.17483043	342.590560824	136.899384409	493.912817496	468.884223625
Structural|Environmental_information_processing|Bacterial_secretion_system|Sec_(secretion)_system	136.360398809	76.2702930884	547.662869215	1022.61492824	516.243850727	731.785912774	580.426572608	1272.07036447	451.285645781	2968.85071002	980.261440222	3936.61649462	3815.901883	1400.64361026	3175.14493094	9803.94715579	849.500710912	11512.1839307	2901.18670479	2579.1111018
Structural|Environmental_information_processing|Bacterial_secretion_system|Twin-arginine_translocation_(Tat)_system	342.690528582	22.4389488968	141.045674987	1487.38944214	275.008351323	199.083172413	159.747215314	57.8277834316	271.108994718	874.680311662	521.74869138	416.768273853	562.989521872	638.05543471	1276.9676922	1069.073476	301.426984852	272.63098605	731.780215033	1587.58637789
Pathway|Energy_metabolism|Methane_metabolism|Formaldehyde_assimilation,_ribulose_monophosphate	1644.26384757	0.0387229328705	371.962865933	973.011157426	403.703035626	107.387060909	183.773470378	233.854384263	1518.47825176	1239.78626253	2247.80958413	1351.19077202	411.128574812	219.898558734	1236.44928574	1007.97398127	680.696147437	0.806190168631	291.850697404	757.854168624
Structural|Environmental_information_processing|Peptide_and_nickel_transport_system|Glutathione_transport_system	768.696679827	275.30500161	635.828569651	501.095517082	370.724347498	411.725365684	198.214680307	444.813797034	857.170279552	324.639820945	414.423936177	542.750908222	169.776608006	313.56132304	549.031146968	367.061749504	514.582594586	100.119787572	414.542183646	278.262841597
Functional|Metabolism|Aminoacyl_tRNA|Aminoacyl-tRNA_biosynthesis,_eukaryotes	50842.1326666	36432.2621821	40444.9548571	41621.1628467	43775.6339339	32489.9939481	50480.9040598	46681.5756553	28053.9224763	40620.2016634	43118.2931617	43605.2220871	43051.9768881	38894.5595857	43746.7526296	42211.7440491	42299.2878422	44988.3661035	48783.890346	31304.1697949
Functional|Metabolism|Aminoacyl_tRNA|Aminoacyl-tRNA_biosynthesis,_prokaryotes	50867.7621259	36622.8332478	40775.2003048	41941.4391167	43744.1961335	33020.9591459	50526.9861411	46686.4578321	28255.3809116	40765.4360951	43369.9718935	43770.0178062	43138.6389517	39006.3225292	43937.5470155	42201.2998058	42398.3895627	44923.627985	48898.0939841	31510.4137275
Functional|Metabolism|Nucleotide_sugar|Nucleotide_sugar_biosynthesis,_eukaryotes	5907.30660214	8219.20357445	5620.22903441	7013.87901439	5157.21765986	5960.77527966	1670.77210475	2536.19849245	6141.61289461	4187.60709184	3066.42433536	5047.07345624	4596.9179809	6384.08115582	7575.18992351	7531.45901481	5893.85523434	9523.00822582	7831.30860632	3017.29473487
Functional|Metabolism|Nucleotide_sugar|Nucleotide_sugar_biosynthesis,_prokaryotes	80.0106494026	176.466529647	304.02313496	691.828920796	125.410752734	48.1389914384	82.1361285862	61.0914484923	119.734346956	1.55829693787	118.641371342	1.54846026071	129.780688305	420.970083291	294.818737995	7.55822040069	2.03079293097	0.230901116595	4.55114399268e-14	324.547224594
Pathway|Carbohydrate_and_lipid_metabolism|Terpenoid_backbone_biosynthesis|C10-C20_isoprenoid_biosynthesis,_bacteria	1854.97346821	279.201067639	978.101341459	1458.39871267	792.158100098	746.534043406	650.841595215	586.360523839	897.674163489	1911.48984713	1820.40349974	2919.24659492	1278.17069962	799.307628083	1021.19982125	1668.25053518	1726.24675217	304.206724196	956.026437974	1481.11534956
