# Supplementary material for: Expansion of intestinal Prevotella copri correlates with enhanced susceptibility to arthritis
Source: eLife. 2013 Nov 5;2:e01202. doi: 10.7554/eLife.01202 (PMC3816614; doi:10.7554/eLife.01202)
Supplement: Figure 4—source data 1. — DOI: http://dx.doi.org/10.7554/eLife.01202.020 [file elife01202s007.zip › Figure_4/20130403_humann_abundance.RA_only.lefse_res]

Pathway.Nucleotide_and_amino_acid_metabolism.Pyrimidine_metabolism.Uridine_monophosphate_biosynthesis__glutamine____PRPP_____UMP	4.46628897506	NORA	3.15886721105	0.0477612426751
Pathway.Carbohydrate_and_lipid_metabolism.Central_carbohydrate_metabolism.Pentose_phosphate_pathway__Pentose_phosphate_cycle_	4.13565356612	HLT	3.53802097351	0.0209213353378
Structural.Environmental_information_processing.Metallic_cation__iron_siderophore_and_vitamin_B12_transport_system.Nickel_transport_system	3.37415022242			-
Functional.Metabolism.Aminoacyl_tRNA.Aminoacyl_tRNA_biosynthesis__eukaryotes	4.63040986359			-
Pathway.Nucleotide_and_amino_acid_metabolism.Cofactor_and_vitamin_biosynthesis.Coenzyme_A_biosynthesis__pantothenate____CoA	4.27647058694			-
Pathway.Carbohydrate_and_lipid_metabolism.Lipopolysaccharide_metabolism.ADP_L_glycero_D_manno_heptose_biosynthesis	3.47240439836			-
Structural.Environmental_information_processing.Saccharide_and_polyol_transport_system.Maltose_maltodextrin_transport_system	3.76399608702			-
Functional.Metabolism	4.95994362463			-
Structural.Environmental_information_processing.Bacterial_secretion_system.Sec__secretion__system	3.43460704087			-
Structural.Environmental_information_processing.Phosphotransferase_system__PTS_.PTS_system__galactosamine_specific_II_component	2.46192328995			-
Pathway.Nucleotide_and_amino_acid_metabolism.Cofactor_and_vitamin_biosynthesis.Pyridoxal_biosynthesis__erythrose_4P____pyridoxal_5P	3.90575833805	HLT	3.53636253901	0.00830736241984
Structural.Environmental_information_processing.Mineral_and_organic_ion_transport_system.Spermidine_putrescine_transport_system	4.35325573885			-
Pathway.Nucleotide_and_amino_acid_metabolism.Branched_chain_amino_acid_metabolism.Valine_isoleucine_biosynthesis__pyruvate____valine___2_oxobutanoate____isoleucine	3.35734063711			-
Pathway.Carbohydrate_and_lipid_metabolism.Other_carbohydrate_metabolism.Uronic_acid_metabolism	4.28942439687			-
Pathway.Nucleotide_and_amino_acid_metabolism.Aromatic_amino_acid_metabolism.Phenylalanine_biosynthesis__chorismate____phenylalanine	3.32864885116			-
Pathway.Nucleotide_and_amino_acid_metabolism.Cofactor_and_vitamin_biosynthesis.Tetrahydrofolate_biosynthesis__GTP____THF	4.19692935795	HLT	3.34188648358	0.0319973393764
Structural.Environmental_information_processing.Metallic_cation__iron_siderophore_and_vitamin_B12_transport_system.Manganese_zinc_iron_transport_system	2.40923474238			-
Pathway.Nucleotide_and_amino_acid_metabolism.Lysine_metabolism	3.94131220968			-
Pathway.Carbohydrate_and_lipid_metabolism.Central_carbohydrate_metabolism.Gluconeogenesis__oxaloacetate____fructose_6P	4.57145884948			-
Pathway.Nucleotide_and_amino_acid_metabolism.Other_amino_acid_metabolism.GABA__gamma_Aminobutyrate__shunt	2.69865510862			-
Structural.Environmental_information_processing.Bacterial_secretion_system	3.51451013506			-
Pathway.Nucleotide_and_amino_acid_metabolism.Histidine_metabolism.Histidine_degradation__histidine____N_formiminoglutamate____glutamate	4.05919162367	HLT	3.49408763988	0.00830736241984
Structural.Environmental_information_processing.Peptide_and_nickel_transport_system.Peptides_nickel_transport_system	3.87793560304			-
Structural.Environmental_information_processing.Phosphate_and_amino_acid_transport_system	4.45392925294			-
Structural.Carbohydrate_and_lipid_metabolism	4.36048003864			-
Structural.Energy_metabolism.Photosynthesis	4.35772452166			-
Structural.Genetic_information_processing.Ribosome	4.62867748458			-
Pathway.Nucleotide_and_amino_acid_metabolism.Pyrimidine_metabolism	4.71723248114			-
Functional.Metabolism.Aminoacyl_tRNA.Aminoacyl_tRNA_biosynthesis__prokaryotes	4.63164229789			-
Structural.Environmental_information_processing.Saccharide_and_polyol_transport_system	4.31978549341			-
Pathway.Energy_metabolism	4.00191778349			-
Pathway.Nucleotide_and_amino_acid_metabolism.Purine_metabolism	4.73343288205	HLT	3.7550596431	0.0319973393764
Pathway.Nucleotide_and_amino_acid_metabolism.Polyamine_biosynthesis	3.59571973629			-
Pathway.Nucleotide_and_amino_acid_metabolism.Cofactor_and_vitamin_biosynthesis.Thiamine_biosynthesis__AIR____thiamine_P_thiamine_2P	4.18564824063			-
Functional	4.95994362463			-
Pathway.Nucleotide_and_amino_acid_metabolism.Cofactor_and_vitamin_biosynthesis.Pantothenate_biosynthesis__valine_L_aspartate____pantothenate	4.23393760951			-
Structural.Carbohydrate_and_lipid_metabolism.Carbohydrate_metabolism.2_oxoglutarate_ferredoxin_oxidoreductase	4.31802524338			-
Functional.Metabolism.Aminoacyl_tRNA	4.93205651358			-
Pathway.Nucleotide_and_amino_acid_metabolism.Cofactor_and_vitamin_biosynthesis.NAD_biosynthesis__aspartate____NAD	4.4034814816			-
Pathway.Carbohydrate_and_lipid_metabolism.Lipopolysaccharide_metabolism	4.27518203983			-
Pathway.Energy_metabolism.Carbon_fixation.C4_dicarboxylic_acid_cycle__phosphoenolpyruvate_carboxykinase_type	3.49499253969			-
Structural.Environmental_information_processing.Phosphotransferase_system__PTS_.PTS_system__mannose_specific_II_component	3.22676791591			-
Pathway.Carbohydrate_and_lipid_metabolism.Central_carbohydrate_metabolism.Entner_Doudoroff_pathway__glucose_6P____glyceraldehyde_3P___pyruvate	3.81201958455			-
Structural.Energy_metabolism.ATP_synthesis.NADH_quinone_oxidoreductase__prokaryotes	3.74314498745			-
Pathway.Energy_metabolism.Carbon_fixation.C4_dicarboxylic_acid_cycle__NADP___malic_enzyme_type	3.3041505279			-
Pathway	5.82580712911			-
Pathway.Carbohydrate_and_lipid_metabolism.Central_carbohydrate_metabolism.Citrate_cycle__first_carbon_oxidation__oxaloacetate____2_oxoglutarate	4.48490941607	NORA	3.2839181423	0.0392110447736
Structural.Carbohydrate_and_lipid_metabolism.Carbohydrate_metabolism	4.36048003864			-
Pathway.Carbohydrate_and_lipid_metabolism.Central_carbohydrate_metabolism.Pentose_phosphate_pathway__oxidative_phase__glucose_6P____ribulose_5P	3.9855176754	HLT	3.43698391491	0.0209213353378
Pathway.Nucleotide_and_amino_acid_metabolism.Serine_and_threonine_metabolism	4.23752319494			-
Pathway.Nucleotide_and_amino_acid_metabolism.Other_amino_acid_metabolism	2.69865510862			-
Pathway.Carbohydrate_and_lipid_metabolism.Terpenoid_backbone_biosynthesis.C10_C20_isoprenoid_biosynthesis__bacteria	3.14254062624			-
Pathway.Nucleotide_and_amino_acid_metabolism.Pyrimidine_metabolism.Pyrimidine_deoxyribonuleotide_biosynthesis__CDP_CTP____dCDP_dCTP_dTDP_dTTP	3.8157077102			-
Structural.Environmental_information_processing.Metallic_cation__iron_siderophore_and_vitamin_B12_transport_system.Cobalt_transport_system	3.37415022242			-
Structural.Environmental_information_processing.Peptide_and_nickel_transport_system	3.92184249646			-
Structural.Environmental_information_processing.Phosphotransferase_system__PTS_.PTS_system__trehalose_specific_II_component	3.10704949263			-
Structural.Genetic_information_processing.Ribosome.Ribosome__bacteria	4.62867748458			-
Pathway.Nucleotide_and_amino_acid_metabolism.Cofactor_and_vitamin_biosynthesis.Cobalamin_biosynthesis__cobinamide____cobalamin	2.27277433337			-
Pathway.Carbohydrate_and_lipid_metabolism.Glycosaminoglycan_metabolism.Keratan_sulfate_degradation	2.66957696209			-
Pathway.Nucleotide_and_amino_acid_metabolism.Branched_chain_amino_acid_metabolism	3.35734063711			-
Pathway.Nucleotide_and_amino_acid_metabolism.Cofactor_and_vitamin_biosynthesis.Riboflavin_biosynthesis__GTP____riboflavin_FMN_FAD	4.40923670786			-
Pathway.Nucleotide_and_amino_acid_metabolism.Aromatic_amino_acid_metabolism.Tryptophan_biosynthesis__chorismate____tryptophan	4.30159621561			-
Pathway.Carbohydrate_and_lipid_metabolism	5.41057532993			-
Functional.Metabolism.Nucleotide_sugar	3.78380450848			-
Structural.Environmental_information_processing	4.98829586535			-
Pathway.Nucleotide_and_amino_acid_metabolism.Histidine_metabolism.Histidine_biosynthesis__PRPP____histidine	4.19514349376			-
Pathway.Carbohydrate_and_lipid_metabolism.Central_carbohydrate_metabolism.Glycolysis__Embden_Meyerhof_pathway___glucose____pyruvate	4.54670372262			-
Pathway.Nucleotide_and_amino_acid_metabolism.Cofactor_and_vitamin_biosynthesis.Heme_biosynthesis__glutamate____protoheme_siroheme	3.13621388759			-
Pathway.Nucleotide_and_amino_acid_metabolism.Arginine_and_proline_metabolism.Proline_biosynthesis__glutamate____proline	4.27807023247			-
Structural.Energy_metabolism.ATP_synthesis.Fumarate_reductase__prokaryotes	2.64151200847			-
Pathway.Nucleotide_and_amino_acid_metabolism.Cofactor_and_vitamin_biosynthesis	5.12640273333			-
Structural.Environmental_information_processing.Saccharide_and_polyol_transport_system.Putative_multiple_sugar_transport_system	3.67142206738			-
Pathway.Nucleotide_and_amino_acid_metabolism.Cysteine_and_methionine_metabolism.Methionine_degradation	3.48615917394			-
Pathway.Nucleotide_and_amino_acid_metabolism.Purine_metabolism.Inosine_monophosphate_biosynthesis__PRPP___glutamine____IMP	4.11089221849			-
Structural.Environmental_information_processing.Phosphotransferase_system__PTS_	3.58269550292			-
Pathway.Carbohydrate_and_lipid_metabolism.Fatty_acid_metabolism.Ketone_body_biosynthesis__acetyl_CoA____acetoacetate_3_hydroxybutyrate_acetone	2.22280522662			-
Pathway.Nucleotide_and_amino_acid_metabolism.Cofactor_and_vitamin_biosynthesis.Menaquinone_biosynthesis__chorismate____menaquinone	2.32091308017			-
Pathway.Nucleotide_and_amino_acid_metabolism.Lysine_metabolism.Lysine_biosynthesis__succinyl_DAP_pathway__aspartate____lysine	3.94131220968			-
Pathway.Nucleotide_and_amino_acid_metabolism.Arginine_and_proline_metabolism	4.54332655999			-
Pathway.Energy_metabolism.Methane_metabolism	2.90720260028			-
Structural.Environmental_information_processing.Phosphate_and_amino_acid_transport_system.Glutamate_transport_system	2.86535986362			-
Structural.Energy_metabolism.ATP_synthesis.V_type_ATPase__prokaryotes	3.69974104707			-
Structural.Energy_metabolism	4.91629599914			-
Structural.Environmental_information_processing.Phosphotransferase_system__PTS_.PTS_system__N_acetylgalactosamine_specific_II_component	2.7842397185			-
Pathway.Carbohydrate_and_lipid_metabolism.Glycosaminoglycan_metabolism.Dermatan_sulfate_degradation	2.02620675113			-
Pathway.Energy_metabolism.Nitrogen_metabolism.Nitrogen_fixation__nitrogen____ammonia	3.34413620907			-
Functional.Metabolism.Nucleotide_sugar.Nucleotide_sugar_biosynthesis__prokaryotes	2.44401501775			-
Structural.Genetic_information_processing.RNA_polymerase	4.11362486837			-
Pathway.Energy_metabolism.Nitrogen_metabolism	3.34413620907			-
Structural.Energy_metabolism.ATP_synthesis.F_type_ATPase__bacteria	4.35772452166			-
Pathway.Carbohydrate_and_lipid_metabolism.Glycosaminoglycan_metabolism	2.88520768585			-
Pathway.Carbohydrate_and_lipid_metabolism.Central_carbohydrate_metabolism.Glycolysis__core_module_involving_three_carbon_compounds	4.56352526257			-
Pathway.Nucleotide_and_amino_acid_metabolism.Purine_metabolism.Adenine_ribonucleotide_biosynthesis__IMP____ADP_ATP	4.32028104019	HLT	3.44197345592	0.0392110447736
Structural.Environmental_information_processing.Phosphate_and_amino_acid_transport_system.General_L_amino_acid_transport_system	2.41270425638			-
Structural.Environmental_information_processing.Saccharide_and_polyol_transport_system.Putative_sn_glycerol_phosphate_transport_system	2.94892762999			-
Pathway.Carbohydrate_and_lipid_metabolism.Terpenoid_backbone_biosynthesis	3.78804794836			-
Structural.Environmental_information_processing.Phosphate_and_amino_acid_transport_system.Glutamate_aspartate_transport_system	2.34537560355			-
Structural.Environmental_information_processing.Saccharide_and_polyol_transport_system.Cellobiose_transport_system	1.82591440816			-
Pathway.Nucleotide_and_amino_acid_metabolism.Cofactor_and_vitamin_biosynthesis.C1_unit_interconversion__eukaryotes	2.63926284897			-
Structural.Environmental_information_processing.Phosphate_and_amino_acid_transport_system.Phosphate_transport_system	4.31073601859			-
Pathway.Energy_metabolism.Carbon_fixation.Reductive_citric_acid_cycle__Arnon_Buchanan_cycle_	2.30267130151			-
Pathway.Energy_metabolism.Methane_metabolism.Formaldehyde_assimilation__ribulose_monophosphate	2.90720260028			-
Structural.Carbohydrate_and_lipid_metabolism.Carbohydrate_metabolism.2_oxoisovalerate_ferredoxin_oxidoreductase	1.93730078283			-
Pathway.Nucleotide_and_amino_acid_metabolism	5.60606598782			-
Pathway.Carbohydrate_and_lipid_metabolism.Central_carbohydrate_metabolism.Citrate_cycle__TCA_cycle__Krebs_cycle_	3.05632264405			-
Structural.Environmental_information_processing.Phosphate_and_amino_acid_transport_system.Branched_chain_amino_acid_transport_system	3.8451185964			-
Pathway.Carbohydrate_and_lipid_metabolism.Glycosaminoglycan_metabolism.Chondroitin_sulfate_degradation	2.32378161468			-
Pathway.Carbohydrate_and_lipid_metabolism.Fatty_acid_metabolism	4.47334107207			-
Pathway.Nucleotide_and_amino_acid_metabolism.Cysteine_and_methionine_metabolism.Methionine_biosynthesis__apartate____homoserine____methionine	3.75135444307			-
Pathway.Nucleotide_and_amino_acid_metabolism.Pyrimidine_metabolism.Pyrimidine_ribonucleotide_biosynthesis__UMP____UDP_UTP_CDP_CTP	4.27360698013	HLT	3.44058039253	0.0259524560224
Structural.Energy_metabolism.ATP_synthesis.Succinate_dehydrogenase__prokaryotes	4.42903257544			-
Structural.Environmental_information_processing.Peptide_and_nickel_transport_system.Dipeptide_transport_system	2.59499417652			-
Pathway.Carbohydrate_and_lipid_metabolism.Lipopolysaccharide_metabolism.Lipopolysaccharide_biosynthesis__KDO2_lipid_A	4.20663729782			-
Structural.Energy_metabolism.Photosynthesis.ATP_synthase	4.35772452166			-
Structural.Genetic_information_processing	4.74443942454			-
Structural.Environmental_information_processing.Bacterial_secretion_system.Twin_arginine_translocation__Tat__system	2.76806524187			-
Pathway.Carbohydrate_and_lipid_metabolism.Central_carbohydrate_metabolism.Pyruvate_oxidation__pyruvate____acetyl_CoA	3.50156380956			-
Pathway.Carbohydrate_and_lipid_metabolism.Terpenoid_backbone_biosynthesis.C5_isoprenoid_biosynthesis__non_mevalonate_pathway	3.67667665115			-
Structural.Environmental_information_processing.Mineral_and_organic_ion_transport_system.Sulfate_transport_system	3.63072970493			-
Structural.Environmental_information_processing.Peptide_and_nickel_transport_system.Glutathione_transport_system	2.70188203785			-
Pathway.Nucleotide_and_amino_acid_metabolism.Aromatic_amino_acid_metabolism.Shikimate_pathway__phosphoenolpyruvate___erythrose_4P____chorismate	4.28838784721			-
Functional.Metabolism.Nucleotide_sugar.Nucleotide_sugar_biosynthesis__eukaryotes	3.76347533328			-
Structural.Environmental_information_processing.Mineral_and_organic_ion_transport_system	4.51258687787			-
Pathway.Nucleotide_and_amino_acid_metabolism.Cofactor_and_vitamin_biosynthesis.Glutathione_biosynthesis__glutamate____glutathione	1.91408569005			-
Structural.Carbohydrate_and_lipid_metabolism.Carbohydrate_metabolism.Pyruvate_ferredoxin_oxidoreductase	3.48755582705			-
Structural.Environmental_information_processing.Saccharide_and_polyol_transport_system.L_Arabinose_lactose_transport_system	3.37670310683			-
Structural.Environmental_information_processing.Metallic_cation__iron_siderophore_and_vitamin_B12_transport_system	3.69391801516			-
Pathway.Nucleotide_and_amino_acid_metabolism.Serine_and_threonine_metabolism.Threonine_biosynthesis__apartate____homoserine____threonine	4.23752319494			-
Pathway.Nucleotide_and_amino_acid_metabolism.Histidine_metabolism	4.42429152165			-
Pathway.Carbohydrate_and_lipid_metabolism.Central_carbohydrate_metabolism.Pentose_phosphate_pathway__non_oxidative_phase__fructose_6P____ribose_5P	4.40528557897	HLT	3.33084159486	0.00830736241984
Structural.Environmental_information_processing.Mineral_and_organic_ion_transport_system.Molybdate_transport_system	3.61085321883			-
Structural.Energy_metabolism.ATP_synthesis	4.77583638292			-
Pathway.Nucleotide_and_amino_acid_metabolism.Purine_metabolism.Guanine_ribonucleotide_biosynthesis_IMP____GDP_GTP	4.30779297198	HLT	3.41407155661	0.0392110447736
Pathway.Nucleotide_and_amino_acid_metabolism.Aromatic_amino_acid_metabolism.Tyrosine_biosynthesis__chorismate____tyrosine	3.42641705254			-
Structural.Environmental_information_processing.Mineral_and_organic_ion_transport_system.Putative_spermidine_putrescine_transport_system	2.98398759278			-
Structural.Genetic_information_processing.RNA_polymerase.RNA_polymerase__bacteria	4.11362486837			-
Structural	5.41112040302			-
Pathway.Nucleotide_and_amino_acid_metabolism.Cysteine_and_methionine_metabolism.Cysteine_biosynthesis__serine____cysteine	4.4256828577	NORA	3.35768920559	0.0105628728874
Pathway.Energy_metabolism.Carbon_fixation.CAM__Crassulacean_acid_metabolism___dark	3.299846217			-
Pathway.Nucleotide_and_amino_acid_metabolism.Polyamine_biosynthesis.Polyamine_biosynthesis__arginine____agmatine____putrescine____spermidine	3.59571973629			-
Pathway.Carbohydrate_and_lipid_metabolism.Central_carbohydrate_metabolism.Citrate_cycle__second_carbon_oxidation__2_oxoglutarate____oxaloacetate	3.18040481856			-
Pathway.Nucleotide_and_amino_acid_metabolism.Aromatic_amino_acid_metabolism	4.64594304976			-
Pathway.Energy_metabolism.Carbon_fixation	3.84682848992			-
Pathway.Nucleotide_and_amino_acid_metabolism.Arginine_and_proline_metabolism.Urea_cycle	3.09455207763			-
Pathway.Nucleotide_and_amino_acid_metabolism.Cysteine_and_methionine_metabolism	4.54386204427	NORA	3.32004914896	0.0259524560224
Pathway.Nucleotide_and_amino_acid_metabolism.Arginine_and_proline_metabolism.Ornithine_biosynthesis__glutamate____ornithine	4.17013441852			-
Pathway.Carbohydrate_and_lipid_metabolism.Other_carbohydrate_metabolism	4.28942439687			-
Pathway.Carbohydrate_and_lipid_metabolism.Central_carbohydrate_metabolism	5.27432358811			-
Structural.Environmental_information_processing.Saccharide_and_polyol_transport_system.Putative_fructooligosaccharide_transport_system	3.85854582292			-
Structural.Environmental_information_processing.Mineral_and_organic_ion_transport_system.Putrescine_transport_system	2.93727948084			-
Structural.Environmental_information_processing.Phosphate_and_amino_acid_transport_system.Arginine_transport_system	2.11784168608			-
Pathway.Carbohydrate_and_lipid_metabolism.Fatty_acid_metabolism.beta_Oxidation	1.78642136231			-
Pathway.Carbohydrate_and_lipid_metabolism.Fatty_acid_metabolism.Fatty_acid_biosynthesis__elongation	4.47021913943			-
Pathway.Nucleotide_and_amino_acid_metabolism.Cofactor_and_vitamin_biosynthesis.Biotin_biosynthesis__pimeloyl_CoA____biotin	4.12344423817	HLT	3.42028244235	0.0259524560224
Structural.Environmental_information_processing.Saccharide_and_polyol_transport_system.Oligogalacturonide_transport_system	2.57660137928			-
