# Supplementary material for: Expansion of intestinal Prevotella copri correlates with enhanced susceptibility to arthritis
Source: eLife. 2013 Nov 5;2:e01202. doi: 10.7554/eLife.01202 (PMC3816614; doi:10.7554/eLife.01202)
Supplement: Figure 5—source data 1. — DOI: http://dx.doi.org/10.7554/eLife.01202.022 [file elife01202s008.zip]

Archive with 12 entries (9 files):
- Figure_5/
- Figure_5/20120918_patient_data.tab
- __MACOSX/
- __MACOSX/Figure_5/
- __MACOSX/Figure_5/._20120918_patient_data.tab
- Figure_5/20120927_otu_table_hierarchical.tab
- __MACOSX/Figure_5/._20120927_otu_table_hierarchical.tab
- Figure_5/figure5.png
- __MACOSX/Figure_5/._figure5.png
- Figure_5/plot.R
- __MACOSX/Figure_5/._plot.R
- __MACOSX/._Figure_5
