# Supplementary material for: Expansion of intestinal Prevotella copri correlates with enhanced susceptibility to arthritis
Source: eLife. 2013 Nov 5;2:e01202. doi: 10.7554/eLife.01202 (PMC3816614; doi:10.7554/eLife.01202)
Supplement: Figure 5—source data 1. — DOI: http://dx.doi.org/10.7554/eLife.01202.022 [file elife01202s008.zip › Figure_5/20120927_otu_table_hierarchical.tab]

sid	001B	003B	013B	014B	019B	020B	025B	026B	045B	052B	064B	069B	070B	087B	093B	099B	100B	101B	147B	148B	150B	169B	186B	187B	503A	505A	507A	509A	004B	005B	009B	012B	016B	017B	027B	028B	030B	035B	037B	038B	040B	041B	049B	053B	056B	061B	067B	068B	072B
group	HLT	HLT	HLT	HLT	HLT	HLT	HLT	HLT	HLT	HLT	HLT	HLT	HLT	HLT	HLT	HLT	HLT	HLT	HLT	HLT	HLT	HLT	HLT	HLT	HLT	HLT	HLT	HLT	NORA	NORA	NORA	NORA	NORA	NORA	NORA	NORA	NORA	NORA	NORA	NORA	NORA	NORA	NORA	NORA	NORA	NORA	NORA	NORA	NORA
Bacteria|Bacteroidetes|Bacteroidia|Bacteroidales|Bacteroidaceae|Bacteroides|Otu1	6.3478	11.4313	17.9242	0	0.2518	2.8574	2.9352	13.98	1.2534	0.0382	34.0085	33.8915	14.2219	3.918	5.9396	28.4693	0	33.4597	0	42.0125	4.1774	0.564	1.1829	12.7098	19.7616	65.4135	0.5196	0.0122	4.325	0.1948	0.3105	45.7978	0.5814	0	14.6784	7.3709	11.5116	22.5528	0.0687	7.584	0.4983	5.8393	2.686	0.2389	0.8442	4.0356	0.0059	0.5276	1.5079
Bacteria|Bacteroidetes|Bacteroidia|Bacteroidales|Bacteroidaceae|Bacteroides|Otu2	12.7719	1.1793	15.6583	1.2073	0.1511	4.9717	2.3617	9.0438	7.9742	0.0064	8.0713	10.1256	6.1091	0.3028	1.9351	12.2407	4.8924	7.4052	0	16.696	5.4842	1.079	3.8115	19.3012	18.8654	0	2.6671	20.0537	5.0796	0.2381	0.1682	0.7228	0	4.4918	5.8472	1.1011	0.0982	0	0.0295	13.2262	0.6011	3.8194	2.1824	1.2027	1.4231	0.2281	0.0947	0.0778	0.1359
Bacteria|Bacteroidetes|Bacteroidia|Bacteroidales|Bacteroidaceae|Bacteroides|Otu3	0.089	0.1608	3.0013	19.6086	0	1.9573	1.4845	0	10.7915	0	0	0	0	0.3985	5.1342	0	15.7208	4.372	13.6866	0	0	3.8744	0.0751	7.4306	0	0	10.3568	19.6631	0.0368	0	0	0	0	11.7119	0	0	11.1482	0	0	13.1148	0	0	0.4731	0	0.1809	0.0472	0.1657	0	0
Bacteria|Bacteroidetes|Bacteroidia|Bacteroidales|Prevotellaceae|Prevotella|Otu4	0	0	0	0.0508	43.9157	0	0	0	0	30.7433	0	0	0	0	34.9553	0	0	0.0829	0	0	0	3.2124	45.7942	0	0	0	0	0	0	11.5718	9.018	0	50.1836	0	35.4818	27.7155	50.0933	0	39.1475	0	19.6299	21.8133	23.7467	33.2298	39.0701	66.5277	27.7258	55.9727	46.2917
Bacteria|Firmicutes|Clostridia|Clostridiales|Ruminococcaceae|unclassified|Otu5	3.1294	0	0	5.833	1.0826	0	0.4723	0	3.9752	0	0	0	0	0.4581	0	0	0.2728	0	0	0	0	0.1226	0	0.0305	0	0	0	0	0	6.6356	1.7208	0.0108	0.3366	0	0	0.1425	0	0	0.55	0	0	0	1.9992	0.0637	3.9559	0	13.8156	0	0.3301
Bacteria|Bacteroidetes|Bacteroidia|Bacteroidales|Bacteroidaceae|Bacteroides|Otu6	0.4961	1.7958	0	0.0254	0	3.3284	3.2389	0	2.5546	0	0	0	0	0	0	0	11.202	0.0118	5.8657	0	0	0	1.4833	4.0281	10.9428	0	0	0	0.8926	0	0	0	0	0	3.1978	0.3886	4.8718	0	0	0	0	0	0	0	0.1206	0.1652	0	0	0
Bacteria|Firmicutes|Clostridia|Clostridiales|Lachnospiraceae|unclassified|Otu7	0.4071	0.6165	0.7713	0.2796	3.5666	5.4637	0.0675	0.069	0.4178	1.2399	0.0222	0.065	1.0361	0.2898	1.0291	1.1526	3.4691	0.2488	0.7975	1.4421	4.0373	0.5395	1.2017	0.7019	0	0.3355	0	0.5248	0.1564	0.5845	0.414	0.4423	0.3672	0.6987	0.2493	4.5081	0.0393	0.1249	0.4125	10.9263	0.4429	0.0116	7.4704	0.0717	0.2714	0.1337	0.2427	0	0.0324
Bacteria|Firmicutes|Clostridia|Clostridiales|Lachnospiraceae|Roseburia|Otu8	0.2417	2.0236	0	0.0381	0.2769	0.2093	0.2024	4.5219	1.5638	0.7885	2.1189	10.0534	1.7985	1.5553	3.3669	0.6339	2.1942	0.6398	0.7461	0.8172	0.1634	0.0245	0.1127	0.534	2.6438	0.5437	0.2425	1.4769	1.1871	0.7144	2.3677	7.0018	0.918	6.1055	0.8831	0.5117	0.4322	5.9051	1.7678	0.1432	3.037	1.4511	4.815	0.7726	0.6935	0.3933	0.0296	1.5829	1.0355
Bacteria|Bacteroidetes|Bacteroidia|Bacteroidales|Porphyromonadaceae|Parabacteroides|Otu9	0.776	1.3133	1.8893	0.4702	0.1175	0.6803	0.3711	1.1736	0.4656	0.1399	9.5727	0	3.6687	0.0725	1.6107	2.6279	0.5456	0	7.7438	4.5506	0	1.079	1.1453	0.7324	0	0	4.5376	0.2441	0.3497	0.2381	0.0647	0	0.153	0	0.876	0.2591	0.5795	0.6927	0.0491	0.6685	0.5694	0.0929	0.2442	0.2071	0.0121	0.2675	0.3256	1.8684	0.0324
Bacteria|Bacteroidetes|Bacteroidia|Bacteroidales|Bacteroidaceae|Bacteroides|Otu10	0	3.5513	0	1.9316	0.3357	0	0	1.001	0.2387	0	12.3623	0	0	0	0	0	0	0	0	0	5.6243	0	1.2017	0	7.6268	0	0	0	5.6777	0.0108	0	0	0	0	0.8333	0	0.4518	0	0	0.6048	0	0	1.9	0	0	0.472	0	0.1557	0
Bacteria|Firmicutes|Clostridia|Clostridiales|Lachnospiraceae|unclassified_Lachnospiraceae|Otu11	0	0.5629	4.496	0.305	0.3776	0.2931	0.0337	0.7076	1.3609	0.0572	0	0.8949	0	0.5253	0.0112	0.1959	0.6938	0.5332	1.0291	0.3525	0.2567	0.5395	0.169	0.1526	0.1703	0.0925	0	0	0	0.0108	0.5563	3.83	0	0.549	0.9116	0.1036	0	0.7949	0.0786	5.0294	0.0554	0.9403	0.0916	0.3903	0.6694	0.0551	0.1835	0	0.0712
Bacteria|Bacteroidetes|Bacteroidia|Bacteroidales|Prevotellaceae|Prevotella|Otu12	0	0	0	0	0	0	0	0	0	2.7214	0	0	0	7.2046	15.7159	0	0	0	0	0	0	1.5204	0	0	0	0	0	0	0	0.6062	2.8723	0	0	0	0	9.8258	0	0	1.3062	0	2.0721	30.9844	0	1.0912	0	0	0.7221	0	9.9922
Bacteria|Bacteroidetes|Bacteroidia|Bacteroidales|Rikenellaceae|Alistipes|Otu13	4.7958	1.2463	0	0.1017	0.0252	0.5966	0.0675	0	3.1754	0	0	0	1.2153	0.0052	0.0112	0	1.7316	0.0711	0.1544	0	1.1902	0	1.9151	0.3204	1.183	0	0.6928	1.2816	1.2515	0	0	0	0	0.0499	1.3888	0	0	0.0227	0	0.6764	0	0.209	0	0	0.2533	1.5104	0.0118	0.0086	0.0129
Bacteria|Firmicutes|Clostridia|Clostridiales|Ruminococcaceae|unclassified|Otu14	0	5.1193	0	0.0127	0	0.9629	0	0	0.4059	0	0	0	0.0033	0.0078	0.0112	0	0.0119	0	0.0515	0	0.5834	0	0	0	0	0	0	0	2.2085	0	0	0	0.2448	7.1702	0	0	0	6.6432	0.2259	0	0	2.1593	0	0.4779	0	3.2568	0	0	0.0065
Bacteria|Bacteroidetes|Bacteroidia|Bacteroidales|Bacteroidaceae|Bacteroides|Otu15	0	0	12.7646	0.1652	0	0.0628	0.1012	0	0.0836	0.0254	0.0666	6.0696	0	0.1216	0	0	1.6604	0	3.4217	2.6118	0.4434	0.5395	0	5.1266	0.3585	0	0.4849	0	0	0.0108	0.0259	1.1436	0.4896	1.1479	0.178	0.0065	0.5893	0	0	0.7083	1.0282	0.0232	0.0382	0.0239	0.0663	0.1023	0.5387	0.1643	0.2524
Bacteria|Bacteroidetes|Bacteroidia|Bacteroidales|Rikenellaceae|Alistipes|Otu16	0.0382	0.7773	1.0642	0.3812	0	0.1675	0.1687	0.3797	0.5969	0	0.7907	0	0.4692	0	0.5257	1.533	0.5396	0	0	0.1923	1.5403	0	0	1.8767	0	2.7068	0	0.7323	0	0	0	0.615	0	0.4991	0.0071	0.0389	0	0.0114	0	0	0	0.1277	0.2823	0.0239	0.006	0.1495	0	0	0.5501
Bacteria|Bacteroidetes|Bacteroidia|Bacteroidales|Porphyromonadaceae|Parabacteroides|Otu17	4.2997	1.4875	1.4349	0.216	0.1091	0.1989	0.5061	0.3107	2.674	2.2954	5.0018	0	2.1015	0.6806	0	0	0.1957	3.519	0	1.41	1.6569	0	0.338	0.1068	0.475	0	0.9006	0.8056	1.1043	0	0.1682	0	0.0612	0.183	0.4914	0.8809	0.4224	0	0.0196	0.4775	1.4315	0	0	0.1912	0.1387	0.2989	0.953	1.557	0.2653
Bacteria|Bacteroidetes|Bacteroidia|Bacteroidales|Bacteroidaceae|Bacteroides|Otu18	2.3025	0.5495	0	0	0	1.0781	1.2483	0	1.1221	0	0	0	0.5474	0	0	10.7538	0	0	0	0	0	5.1986	0.7323	0	0	0	0	0	0	0	0	0	0	0	0	0	0	0	0	6.5653	0.0237	0.1393	0	0.0159	0	0.0708	0.0059	0	0
Bacteria|Bacteroidetes|Bacteroidia|Bacteroidales|Bacteroidaceae|Bacteroides|Otu19	0.3307	0.7505	9.0398	2.7449	0.5371	0.2093	0.0337	0.3279	0.0477	0	8.3422	7.181	0.492	0.1268	1.4094	11.0996	1.0793	9.7749	4.1935	7.5469	2.0537	0.1717	0.4131	4.5163	3.4415	6.2695	0	0.6225	1.7116	0	0.0906	0.6473	0	3.0111	0.4344	0.1749	3.8208	3.0661	0	0	0.1819	0.4295	0.9844	0.0159	0.1206	0.4169	0.0888	0	0.0518
Bacteria|Firmicutes|Clostridia|Clostridiales|Veillonellaceae|Phascolarctobacterium|Otu20	0.1781	1.2597	2.7084	0.5846	0.3273	6.1336	0.2024	0	0	0	0	3.6807	0	3.3979	0	0	0	0	7.4608	4.7108	0	0.2452	0	0.946	2.9665	1.122	0	0.0122	0	0	0	0	0.0306	0	0	0	0	0	0	0.0159	0	2.1012	0	0	0	0.0236	0	0	0
Bacteria|Firmicutes|Clostridia|Clostridiales|Ruminococcaceae|Faecalibacterium|Otu21	0.8269	1.9164	1.5007	0.4956	0.9651	8.2374	0.7085	1.9158	3.808	1.2844	0.3687	2.2301	3.7013	3.1934	0.9284	1.2218	1.9985	3.827	2.6499	0	1.867	1.1525	2.5535	4.1044	0	0	0.0346	0.4882	1.2975	1.5696	6.6762	1.1544	0.7038	1.5638	2.1508	5.1428	1.1394	11.8669	2.2589	3.3185	2.5625	2.6585	3.9908	2.4054	2.5267	2.1082	3.4687	0.4498	1.8444
Bacteria|Firmicutes|Clostridia|Clostridiales|Lachnospiraceae|unclassified_Lachnospiraceae|Otu22	0.6997	0.8443	1.3213	0.3304	0.1511	0.2826	0.5398	0.4833	0.6924	0.0827	0.6796	1.0681	0.6712	0.6056	0.0559	0.5071	0.4744	1.2322	0.2058	0.0801	0.1167	0.049	0.0376	0.8697	0.242	0.7172	0	0.6103	1.5828	0.2057	0.0518	0.205	0.0306	5.1406	0.178	0.6218	0.4125	1.3854	0.0687	0.0796	0.0791	0.1857	0.061	0.2469	0.1025	0.1652	0.2013	0.0346	0.2783
Bacteria|Firmicutes|Clostridia|Clostridiales|Lachnospiraceae|unclassified_Lachnospiraceae|Otu23	0.9795	0.3484	0.5201	0.3304	0.0755	0.1465	0.2362	0.6041	0.3701	0.0445	1.1638	0.8372	1.2088	0.5279	0.2461	0.6339	0.255	0.6872	0.0772	0.4166	0.0233	0.0981	0.0188	0.1373	0.1613	0.0116	0.0693	0.0488	0.2669	0.1299	0.0259	0.1187	0.1224	0.5823	0.1923	0.1943	0.3831	0.1249	0.0589	0.0796	0.1503	0.1974	0.2747	0.1593	0.1025	0.1101	0.5682	0.0259	0.2977
Bacteria|Bacteroidetes|Bacteroidia|Bacteroidales|Prevotellaceae|unclassified|Otu24	1.9972	0	0	0.3685	0	0	0	0	0	0	0	0	0	3.2219	0.0447	0	0	0	0	0	3.7573	0.0245	0	0	0	0	0	0	6.7912	0	0.22	6.0093	0	0	0	0.2591	0	0	0.0196	0	0.5062	0.1741	0.2594	0.1912	0.1206	0.5113	0.0592	0	0.0582
Bacteria|Firmicutes|unclassified|unclassified|unclassified|unclassified|Otu25	0.8269	0	0.556	0.7625	0.7049	0	13.6302	0.4142	1.2176	0.0445	0	0	1.3	3.3823	0	0.5648	0	0	0	0	0.14	1.2506	0	0	0	0.4049	0	0	0	0	1.1386	0.7336	1.8054	0	0.8618	4.1259	0	2.2258	0.8152	0.2785	0.3005	0	0	0.5894	0.3498	0	0	0.7698	0.5889
Bacteria|unclassified|unclassified|unclassified|unclassified|unclassified|Otu26	0	0	0	0	0	0	0	0	0	0	0	0	0	0	0.1119	0	0	0	0	0	0	0	0	0	0	0	0	0	0	0	0	0	0	0	0	0	0	0	0.0295	0	0	0	0	0	0	0	0	0	0
Bacteria|Firmicutes|Clostridia|Clostridiales|Ruminococcaceae|unclassified|Otu27	0	0	0	0.394	0.5203	0	4.0148	10.1657	0	0	0	0	0	0	0.1678	0	0	0	0	0	0	0.0736	0	0	0	0	0	0	0	0	0	2.2764	0.2142	0	0	0.0648	0	0	0.2554	0	1.131	0	0.0534	0	0	4.8065	1.7758	0	4.8149
Bacteria|Bacteroidetes|Bacteroidia|Bacteroidales|Bacteroidaceae|Bacteroides|Otu28	0	2.6534	0	0	0	0	0	0	0	0	0	0	0	0	0	0	0	0	0	0	0	0	0	0	0	13.823	0	0	0	0	0	0	0	0	0	0	2.1707	0	0	0	0	0	0	0	0	0	0	0	0
Bacteria|Bacteroidetes|Bacteroidia|Bacteroidales|Bacteroidaceae|Bacteroides|Otu29	0.5597	1.3267	0	2.4145	0	0	0.3036	0	0.3104	0.0064	0	1.2341	0	0.0725	0	1.8672	0.7768	0	0	0.4166	2.1237	0.0736	0.0751	0.0458	0	0	0.762	0.0488	0.2393	0	0.5434	1.9527	0	0.8318	0	0.6348	0	0	0	0.7799	0	0.3134	0.5952	0.008	0.0241	0.1101	0.3315	0	0
Bacteria|Firmicutes|Clostridia|Clostridiales|Lachnospiraceae|Roseburia|Otu30	0.0509	0.2144	0	0.0127	0.4112	0.0628	0	1.0183	0	0	0.6352	0.3031	0.0489	0.0026	0.3244	0.5763	0.0119	0	0.4116	0.5127	1.2602	0	0	0.7934	2.0971	0.2198	0	0.2929	0.1104	0	0	1.2083	0	0.0166	0	0	0	1.692	0	0.8913	0.0949	0	0.1297	0.0398	0.2653	0.8575	0	0.0173	0
Bacteria|Bacteroidetes|Bacteroidia|Bacteroidales|Prevotellaceae|Prevotella|Otu31	0	0	0	0	6.8312	0	0	0	0	2.9122	0	0	0	0	0	0	0	0	0	0	0	0.0736	15.0207	0	0	0	0	0	0	0.1948	0.2458	0	0	0	0	0	0	0	1.483	0	0	7.5691	0	0.5894	0	0	0	3.9702	0
Bacteria|Firmicutes|Clostridia|Clostridiales|Ruminococcaceae|Oscillibacter|Otu32	0.1018	5.3069	0	0.6227	0.1762	0.1884	0.2024	0	0	0.0572	0	0	0	0.0078	0	0	0.0415	0	0	0	0	0.2452	0	0.2899	0	0	0	0.1098	0.1472	0.4113	10.3765	0	0.0612	0.3993	0	0.0712	0	0.1363	0.0589	0.2387	0.1028	0	0.1297	0.1673	0.6875	0.3619	1.9593	0	0.0388
Bacteria|Bacteroidetes|unclassified|unclassified|unclassified|unclassified|Otu33	0.089	0.1876	0.2152	0.0254	0.0336	0.2093	0.0675	0.0863	1.9697	0.0191	0	0	0.1238	0.2665	0	0.3688	0.3736	0.9834	0.6689	0.5929	0	1.0054	0.3192	1.1443	0	0	0.5542	0.5248	0.0092	0	0.0129	0.356	0	0.183	0	0	0	0.318	0	0.7878	0.0079	0.209	0.0763	0.0398	0.0784	0.118	0	0	0.2977
Bacteria|Bacteroidetes|Bacteroidia|Bacteroidales|Bacteroidaceae|Bacteroides|Otu34	0	0	0.006	0	0	0	0	0	0.3939	0	0	0	0	0	0	0	0	0	0.9004	3.9096	0	0	0.7886	2.8532	4.7768	0	0	0	0	0	0	0	0	0	1.8588	0.5829	0	0	0	0	0	0	0	0	0.0362	0	0	0	0
Bacteria|Bacteroidetes|Bacteroidia|Bacteroidales|Prevotellaceae|Prevotella|Otu35	0	0	0	0	0	0	0	0	0	0.1081	0	0	0	5.4837	0	0	0	0	0	0	0	0.1717	0	0	0	0	0	0	0	1.2016	0.1941	0	0	0	0	0	0	0	2.1901	0	0.2294	0	0.0076	1.0753	0	0	4.1731	3.0015	0
Bacteria|Bacteroidetes|Bacteroidia|Bacteroidales|Bacteroidaceae|Bacteroides|Otu36	0.2035	0.3216	3.9699	2.0206	0.042	0.8164	0.135	0.8975	0.0239	0	2.4565	0	2.89	0.0207	0	1.7635	0.2431	1.5758	3.7818	0.1442	0.3267	0	0.4882	0.3814	1.2637	0	0	0.476	0	0	0	1.1328	0.5202	0.7486	0	0.0065	1.3751	0.6359	0	0.5093	0.1898	0.1625	0.0076	0.0319	0	0.0629	0.5682	1.3753	0.0582
Bacteria|Bacteroidetes|Bacteroidia|Bacteroidales|Prevotellaceae|unclassified_Prevotellaceae|Otu37	0	0	0	0	0	0	0	0	0	0.0827	0	0	0	8.5529	0	0	0	0	0	0	0	0	0	0	0	0	0	0	0	0.0108	0	0	0	0	0	0	0	0	0.3045	0	0	0	0	6.3799	0	0	0	0	0
Bacteria|Firmicutes|Clostridia|Clostridiales|Lachnospiraceae|unclassified_Lachnospiraceae|Otu38	1.7046	0.3752	0	0.1906	0.2434	0.0942	1.3495	0	0.0477	0.0064	0	0.9166	0.1303	1.0947	0.4139	0.8875	0.2194	0.8057	0.0515	0.4326	0.3967	0.515	0	0.4272	0	0	0	0.2929	0.6902	0.4005	0.0906	0	0.459	0.8984	0.5199	0.0194	0.0786	0.3975	0.6777	0.1512	0.5853	0.2554	0.1679	0.6053	0.3075	0.1101	0.6807	0.1903	0.4401
Bacteria|Firmicutes|Clostridia|Clostridiales|Veillonellaceae|Dialister|Otu39	0	0	0	0	0.0587	0	0	4.4011	0	0	0.5553	0.4114	0	0.7738	0	0.8645	0	0	0	0	0.0233	0.049	0	0.1831	0	0	0	0	0	0	0	0	0	0.7486	0	0	0	0	0	0	0	0.2322	0	0	0	0	0	0	0
Bacteria|Firmicutes|Clostridia|Clostridiales|Lachnospiraceae|Roseburia|Otu40	0.1018	0.1742	0.012	0.1271	1.0826	0.1779	0.1687	0.9665	0.0597	0.1526	0.0844	0.0722	0.5213	0.2924	0.4586	0.1153	0.4448	0.6517	0.6689	2.1791	1.5169	0	0.0563	0.1678	0.5377	0.347	0	0.3295	0.1656	0.3247	0.4787	1.7909	0.2448	0.0499	0.9045	1.276	0.3536	2.4302	0.1866	0.0239	0.7513	0.3715	0.1831	0.2549	0.9588	0.2675	0.3611	0.6228	0.0259
Bacteria|Bacteroidetes|Bacteroidia|Bacteroidales|Bacteroidaceae|Bacteroides|Otu41	0	0	0.006	0	0	0	0	0	0	0	0	0	0	0	0	0	0	0	0	0	0	0	0	0	0	0	0	0	0	0	0	0	0	0	0	2.2281	0	0	0	4.6475	0	0	0	0	0	0	0	0	0
Bacteria|Bacteroidetes|Bacteroidia|Bacteroidales|Bacteroidaceae|Bacteroides|Otu42	0	0	0	0	0	0	0	0	0	0	0	0	0	0	0	0	0	0	0	0	0	0	0	6.5456	0	0	0	0	0	0	0	0	0	0	0	0	0	0	0	0	0	0	0	0.2947	0.1508	0	0	0	0
Bacteria|Bacteroidetes|Bacteroidia|Bacteroidales|Bacteroidaceae|Bacteroides|Otu43	0	14.4867	0	0	0	0	0	0	4.3572	0	0	0	0	0	0	0	0	0.0118	0	0	0	0	0	4.1349	0	0	0	19.2115	0	0	0	0	0	0	0	0	0	0	0	0	0	0	0	0	0.3618	0	0	0	4.3878
Bacteria|Proteobacteria|Betaproteobacteria|Burkholderiales|Burkholderiales_incertae_sedis|unclassified|Otu44	0	0	0	0	0	0	0	0	0.0716	0.0127	0	0	0.1922	0.722	0	0	0	0	0	0	0	0	0.0939	0	0	0	0	0	0	0	0.0129	0	0	0.0998	0	0	0	0	0	0	0	0.1509	0	0	0	0	0	0	0
Bacteria|Bacteroidetes|Bacteroidia|Bacteroidales|Rikenellaceae|Alistipes|Otu45	0.6615	0.1072	0	0.1398	0.0504	0.2093	0.0337	0.069	0	0.0318	0	0	0.6973	0.3131	0	0.0231	0.848	0.9123	0	0	0	0.0245	0	0.1984	0	0	0.4849	0.1587	0.184	0.0541	0.0388	0.0108	0	0	0	0.2979	0	1.1583	0	0.3263	0	0.1857	0.2594	0.008	0.1327	0.0551	0.0533	0.0519	0
Bacteria|Bacteroidetes|Bacteroidia|Bacteroidales|Prevotellaceae|Prevotella|Otu46	0	0	0	0	0.3525	0	0	0	0	1.2463	0	0	0	0.6314	0	0	0	0	0	0	0	0.8337	0	0	0	0	0	0	0	1.8619	0.0776	0	2.0196	0	0	0	0	0	1.0705	0	2.2303	0	0.4349	6.1649	4.5649	0	0.0118	0	0
Bacteria|Firmicutes|Clostridia|Clostridiales|Lachnospiraceae|unclassified_Lachnospiraceae|Otu47	1.5901	0.9515	0.5261	0.2033	0.0252	0.1989	0.1012	0.397	0.2029	0.0254	0.7285	0.8516	0.681	0.2407	0.0559	0.1268	0.0771	0.1185	0.4631	0.9133	0.07	0.3188	0.0939	0.7934	0.0896	0	0.5888	0	0.3497	0.0758	0.0388	0.0863	0.0612	0.5823	0.2137	0.1878	0.3634	0.0568	0.167	0.0637	0.2135	0.2322	0.3434	0.1434	0.0905	0.0393	0.4499	0.0086	0.2589
Bacteria|Bacteroidetes|Bacteroidia|Bacteroidales|Prevotellaceae|Prevotella|Otu48	0	0	0	0.1525	2.5092	0	0	0	0	6.7019	0	0	0	0	2.9418	0	0	0	0	0	0	1.177	0	0	0	0	0	0	0	0.9526	0	0	21.481	0	0	0	0	0	4.8713	0	0	0	0	0	0	0	1.1839	8.1308	0
Bacteria|Bacteroidetes|Bacteroidia|Bacteroidales|Prevotellaceae|Prevotella|Otu49	0	0	0	0	0	0	0.135	0.4487	0	0.0827	0	0	0	2.5646	0	0	0	0	0	0	0	0	0	0	0	0	0	0	0	0.0758	0.7763	0	0	0	0	1.9367	0	0	0.2259	0	0	0	0	0.1354	0	0	0	0.2768	1.1002
Bacteria|Firmicutes|Clostridia|Clostridiales|Lachnospiraceae|unclassified_Lachnospiraceae|Otu50	0	0	0.1973	0	0	0	0	0	0	0	0.5775	0.3248	0	0	0	0.1498	0	0	0	0.0801	0	0	0	0	1.5415	0.0578	0	0	0.1012	0	0	0	0	0	0	0	0.5206	0	0	0	0.0316	0	0	0	0	0	0	0	0
Bacteria|Bacteroidetes|Bacteroidia|Bacteroidales|Bacteroidaceae|Bacteroides|Otu51	0.229	0.1072	0.0299	0	0	5.6416	0.2024	4.8671	0.5969	0	0.5686	0	0.7429	0	0	0	1.5003	0	16.671	0	0	1.128	0.0939	1.007	0	0	2.2861	0.2685	0	0	0.0129	0.3992	0.1836	1.6137	0.0712	0.0648	0.0688	0	0	0.1671	0.2689	0	0	0.0637	0.0844	0	0.0237	0	0
Bacteria|Proteobacteria|Betaproteobacteria|Burkholderiales|Alcaligenaceae|Parasutterella|Otu52	0.0127	0.0134	0	0.0127	0	0.0314	0.3036	0	0	0	1.2482	0	0	0	0	0	0.8006	0.9953	6.9977	0	0	1.6675	0.0376	0.1221	0	0	0.1039	0	0	0	0	0	0	0	1.4244	0	1.1787	0.2385	0	0	0	0	0	0	0	0	0.4439	0.0259	0.0065
Bacteria|Firmicutes|Clostridia|Clostridiales|Lachnospiraceae|unclassified|Otu53	0.9795	0.8577	1.8833	0.4575	0.7637	1.3816	0.8097	0.4833	0.7879	0.159	1.0483	0.8011	0.4985	0.6185	0.2125	0.1153	0.7472	1.1019	0.0772	0.0801	0.1867	0.0245	0.0563	0.5493	0.0179	0.4511	0.0346	0.1221	0.5337	0.7577	0.8669	0.3992	0.459	1.2144	0.5555	1.3149	0	0.6132	0.1768	0.1512	0.87	0.209	0.557	0.6611	0.4824	0.1731	0.5446	0.173	0.2977
Bacteria|Firmicutes|Clostridia|Clostridiales|Ruminococcaceae|Subdoligranulum|Otu54	1.0813	0.7639	0.0419	0.2923	0.0252	0.3349	0.2362	0.2071	0.382	0.0191	0	0	3.2777	0.2096	0.0224	0.3458	0.1008	0.1066	0.2315	0	0.4201	0.0981	0	0.4425	0	0	0	0.0732	2.7146	0.1407	0.1553	0.0324	0.0612	0.2995	0.0427	0.3239	0.3438	1.2832	0.0491	0.0159	0.1898	0.3251	0.0229	0.0558	0.2714	0.0551	0.0592	0	0.3171
Bacteria|Firmicutes|Clostridia|Clostridiales|Lachnospiraceae|unclassified_Lachnospiraceae|Otu55	0.0127	0	0	0	0.4112	0.5024	0.0675	0	0.4775	0.0763	0.4131	0	1.7138	0.8747	0.0224	0.8299	0.2906	3.6374	0.283	0.7531	0	0.0245	0	0.0153	0	0	0	0.0732	0	0.0108	0.0129	0	0	0.3161	2.4927	0.0259	0	0	0	0.3024	0.5141	0	0	0.8204	0.0663	0.0236	0	0	0
Bacteria|Bacteroidetes|Bacteroidia|Bacteroidales|Prevotellaceae|Prevotella|Otu56	0	0	0	0	0	0	0	0	0	0.0064	0	0	0	3.2193	0	0	0	0	0	0	0	0.2207	0	0	0	0	0	0	0	0.184	0	0	0	0	0	0	0	0	2.3964	0	0.2214	0	0	0	0	0	0.2072	0	0
Bacteria|Bacteroidetes|Bacteroidia|Bacteroidales|Prevotellaceae|Prevotella|Otu57	0	0	0	0	0.0504	0	0	0	0	0.0699	0	0	0	0.1061	0	0	0	0	0	0	0	0.1226	0	0	0	0	0	0	0	0.4438	0.1682	0	0.2142	0	0	0	0	0	0.0786	0	8.3043	0	0.1145	0.1115	0.0724	0	0.077	0.0086	0
Bacteria|Bacteroidetes|Bacteroidia|Bacteroidales|Bacteroidaceae|Bacteroides|Otu58	0.1527	0	0	0	0	0.1465	0.2024	0	0.0358	0	0	0	2.7955	0	0	0	0.9014	0	0	0	0	0	0	0	1.3623	0	0	0	0	0	0	0	0	0	0	0.0648	0	0	0	0	0	0	0	0	0	0	0	0	0
Bacteria|Bacteroidetes|Bacteroidia|Bacteroidales|Prevotellaceae|Prevotella|Otu59	0	0	0	0	0	0	0	0	0	1.6723	0	0	0	0	0	0	0	0	0	0	0	0	0	0	0	0	0	0	0	0	0	0	0	0	0	0	0	0	0.3437	0	0	0	10.1183	0	0	0	3.5752	0	0
Bacteria|Firmicutes|Clostridia|Clostridiales|Ruminococcaceae|unclassified|Otu60	0	1.7288	0	0	0	0.7222	0	0	0.0955	0	0	0	0	0	0	0	0	0	0	0	0.0233	0	0	0	0	0	0	0	0.0644	0	0	0	0	17.0188	0	0	0	0.9766	0.0098	0	0	0.5108	0	0.0319	0	0.1023	0	0	0.0065
Bacteria|Firmicutes|Clostridia|Clostridiales|Ruminococcaceae|Oscillibacter|Otu61	0.2544	0	0.006	0.2669	0.2182	0.5024	4.4872	0.4315	0	0.0763	0	0	2.4143	0.5253	0	0	0.0771	0	0	0	0	1.3487	0	0	0	0	0	0.0854	0	0.2814	4.1661	0	0.1836	3.843	0	1.2242	0	0.0227	0.2554	0.0477	0.0158	0	1.3583	0.1752	0.4402	0	0.2427	0	0.0777
Bacteria|Firmicutes|Clostridia|Clostridiales|Lachnospiraceae|Coprococcus|Otu62	0.3689	3.3369	0	0.4321	1.2924	4.7205	0.135	0	1.2057	0.2353	0	0	2.0527	0.2769	0.481	0	0.0119	0	0	0	0	0.7357	0	0.0153	0	0	0	0.4272	0	0.0325	1.9149	0	0	0	0	0	0	0	0.0687	0	0	0	0	0	0.0362	0	0.0888	0.0086	0
Bacteria|Bacteroidetes|Bacteroidia|Bacteroidales|Bacteroidaceae|Bacteroides|Otu63	0	0.3752	0	0	0	0	0	0	0.1194	0	0	0	0	0	0	0	0	0	0	0	0	0	0	0	0	0	0	0	0	0	0	0	0	0	0.0071	0.5635	0	0	0	0	0	0	0	0	0.0482	0	0	0	0
Bacteria|unclassified|unclassified|unclassified|unclassified|unclassified|Otu64	0	0	0	0	0	0	0	0	0	1.844	0	0	0	0	0	0	0	0	0	0	0	10.3482	0	0	0	0	0	0	0	0	0	0	0	0	0	0	0	0	0.0196	0	4.5476	0	0.0076	6.9853	0	0	0	0	0
Bacteria|Bacteroidetes|Bacteroidia|Bacteroidales|Bacteroidaceae|Bacteroides|Otu65	0	0	0.4424	0.2796	0	0	0.0337	0.7249	0	0	0	0.2382	0.5376	0.1061	0.2349	1.6136	0	3.7085	0	0.9774	0	0.3923	0	0	0	0	15.8296	0	0	2.7603	0.1423	4.3694	0.2448	1.4307	0	0	0	1.0902	0	0	0.2373	0	0	0	0.5789	0	0	0	0
Bacteria|Firmicutes|Clostridia|Clostridiales|Lachnospiraceae|Roseburia|Otu66	0	2.3854	0	0.5592	0.2685	0.0209	0.0675	0.0518	0.0119	0.0064	0.0044	0	0.0098	0.0129	0.0112	0.0115	0.0771	0.0118	0	0	0.07	0.0245	0	0.061	0	0	0	0.7201	0	0	0	0	0	0	0	2.4419	0	1.181	0	0	0	0.0116	0	0	0.0543	0	0.1657	0.0173	0.0065
Bacteria|Firmicutes|Clostridia|Clostridiales|Ruminococcaceae|unclassified|Otu67	0	0.4958	0	0.0127	0	0.1361	0	0	0.0358	0	0	0	0	0	0.0112	0	0.0059	0	0.0515	0	0.6768	0	0	0	0	0	0	0	0.3957	0	0	0	0.4284	1.9631	0	0	0	1.1924	0.0589	0	0	0.3134	0	0.0876	0	0.7631	0	0	0
Bacteria|Proteobacteria|Betaproteobacteria|Burkholderiales|Alcaligenaceae|Sutterella|Otu68	0	0	0	0	0.3441	0	0	0	0	1.1	0	0.0722	0.4138	1.1982	5.6376	0	0	0	0	0	0	0	0	0	0	0	0	0	0	0	0.0129	0	0	0	0	0	0	0	0.1179	0	0.0395	0	3.0523	0	0.5246	0.5585	0	0	0.8737
Bacteria|Firmicutes|Clostridia|Clostridiales|Incertae_Sedis_XIV|Blautia|Otu69	0.458	1.1927	1.967	0.1398	0.6294	0.6594	0.1687	1.5361	0.9072	0.0636	1.377	1.3279	0.3682	0.929	0.5817	0.5878	0.2728	1.0071	0.0515	0.9934	0.21	0.2697	0.0563	2.1514	0.8783	0.5552	1.0045	0.4272	0.911	0.9309	0.4399	0.8631	0.1224	0.2329	0.4985	0.6542	0.6188	0.4769	0.2062	0.7481	0.4271	0.3018	0.9538	0.4062	0.2834	0.2203	0.3552	0.2422	0.3236
Bacteria|Firmicutes|Clostridia|Clostridiales|Veillonellaceae|Dialister|Otu70	0	0	0	0	0	0	0	0	0	0.8012	0	0	0	0	0	0	0	0	0	0	0	0	0	0	0	0	0	0	0	1.6779	2.0831	0	0	0	0	0	0	0	1.1393	0	5.0617	0	0.2747	0.3027	0.6271	0	1.9474	0	0
Bacteria|Bacteroidetes|Bacteroidia|Bacteroidales|Bacteroidaceae|Bacteroides|Otu71	0.5216	0	0	0	0	0	0	0	0	0	0	0	0	0.0104	0	0	0	0	0	0	0	0	0	0	0	0	0	0	0	0	0	0	0	1.9797	0	0	0	0	0	0	0	0	0	0.0478	0	0.0079	0	0	0
Bacteria|Bacteroidetes|Bacteroidia|Bacteroidales|Bacteroidaceae|Bacteroides|Otu72	0.0509	0	0.55	0	0	0	0	0	0	0	0	0	0	0	0	0	0	0	0	0	0	0	0.6384	0	0	0	0	0	0	0	0	0	0	0	3.6251	0	0	0	0	1.6155	0	0	0	0	0	0.0393	0	0	0
Bacteria|Proteobacteria|Alphaproteobacteria|unclassified|unclassified|unclassified|Otu73	0	0	0	0	0	0	0	0	0	0	0	0	0	0.0233	0	0	0	0	0	0	0	0	0.8637	0	0	0	0	0	0	0	0	0	0	0	0	0	0	0.2271	0	0	0	0	0	0	0.0482	0	0	0	0
Bacteria|Firmicutes|unclassified|unclassified|unclassified|unclassified|Otu74	0.3307	0.3484	0	0	0	0.7536	0.2699	0.3797	0.0119	0	0	0	0.2346	0.3597	0	0	0.2609	0.2725	0.5403	0.2884	0.1867	0.0245	0	0.2746	0	0	0	0.0488	0	0.0433	0.0647	0	0	2.4788	0	0.2332	0	0.1476	0	0	0	0.4411	0	0.0319	0	0.0393	0	0	0
Bacteria|Firmicutes|Clostridia|Clostridiales|Veillonellaceae|unclassified|Otu75	0	0	0	0	0	0	0	0	0	0.0127	0	0	1.0719	0	0	0	0	0	0	0	0	0	0.8261	0	0	0	0	0	0.6902	0	0.0906	0	0	0	1.5241	2.403	0.4911	0.4656	0.0098	0.4138	0	0	0	0.0637	0	0	0	0	0
Bacteria|Proteobacteria|Gammaproteobacteria|Aeromonadales|Succinivibrionaceae|Succinivibrio|Otu76	0	0	0	0	0	0	0	0	0	1.8058	0.0044	0	0	6.5887	0	0	0	0	0	0	0	0	0	0	0	0	0	0	0	11.9723	0	0	0	0	0	0	0	0	0.0098	0	0	0	0	0	0	0	0	0	0
Bacteria|unclassified|unclassified|unclassified|unclassified|unclassified|Otu77	0	0	0	0	0	0	0	0	0	0	0	0	0	0	0	0	0	0	0	0	0	15.9392	0	0	0	0	0	0	0	0	0	0	0	0	0	0	0	0	0	0	0	0	0	0	0	0	0	0	0
Bacteria|Proteobacteria|Gammaproteobacteria|Enterobacteriales|Enterobacteriaceae|unclassified|Otu78	0.1908	0.2278	0.0239	28.1866	0	0	0.2699	0	0.1432	0	0	0.1876	0.1499	0.0543	0.0447	0.0115	0.0178	0.0829	0	0.0481	0	0.1717	0	0	2.0971	0	0.6235	0	0	0.1515	0	0	0.0306	0	3.504	0.0194	0.6286	0.0341	0.0884	0.0875	0.1265	0.0116	0.0839	0	0.3558	0	0.3729	0.0432	0.0647
Bacteria|Bacteroidetes|Bacteroidia|Bacteroidales|Rikenellaceae|Alistipes|Otu79	0.4325	0.2814	0	0.1017	0.0252	0	0.0337	0	1.0147	0	0	0	0.417	0.2044	0	0	0.3855	0.7701	0.0515	0	0	0	0.0376	0.7019	0	0	0	0.0976	0.3221	0.0108	0.0129	0	0.0918	0.2662	0	0.1619	0.0098	0.1476	0	0.1273	0.0237	0	0	0.0956	0.3739	0.3697	0.6866	0	0
Bacteria|Bacteroidetes|Bacteroidia|Bacteroidales|Bacteroidaceae|Bacteroides|Otu80	0	0	0	0	0	0	0	0	0	0	0	0	0	0	0	0	0	0	0	0	0	0	0	0	0	0	0	0	0	0	0	0	0	0	0	0	0	0	0	0	0	0	0	0	0	0	0	0	0
Bacteria|Bacteroidetes|unclassified|unclassified|unclassified|unclassified|Otu81	0	0	0	0	0	0	0	0	0	0	0	0	9.6051	0	0	0	0	0	0	0	0	0	0	0	0	0	0	0	0	0	0	0	0	0	0	0	0	0	0	0	0	0	0	0	0	0	0	0	0
Bacteria|Proteobacteria|Betaproteobacteria|Burkholderiales|unclassified|unclassified|Otu82	0	0.0536	0	0.0381	0.042	0.1989	0	0.3279	0.1313	0	0	0.1516	0	0.3287	0	3.7344	0	0	0	0	0	0	0.0376	0	0	0	0	0.0488	0	0	0	0	0	0	0	0	0	0	0	0	0	0.0813	0	0.3982	0	0.1416	0	0.9947	0
Bacteria|Firmicutes|Clostridia|Clostridiales|Veillonellaceae|Megasphaera|Otu83	0	0	0	0	0	0	0	0	0	0	0	0	0	0	0	0	0	0	0	0	0	0	0	0	0	0	0	0	24.2477	0	0	0	0	0	0	0	0	0	0	0	0	0	0	0	0	0	0	0	0
Bacteria|Firmicutes|Clostridia|Clostridiales|Ruminococcaceae|Oscillibacter|Otu84	0.1145	0.1072	0	0.0127	0.0923	0.9525	0.135	0.5005	0	0.0509	0	0	0.8145	0.1061	0.0336	0	0.2372	0	0	0	0.0467	0.0736	0	0.0305	0	0	0	0.0488	0.1104	0.1624	0.414	0.0108	0	0.3327	0.0142	0.2526	0	0.0227	0.0589	0.0159	0.1424	0.1741	0.1602	0.0398	0.1628	0.0472	0.1065	0.0432	0.0647
Bacteria|Firmicutes|Clostridia|Clostridiales|Veillonellaceae|Megamonas|Otu85	0	0	0	0	7.7711	0	0	0	0	0	0	0	0	0.2873	0	0	0	0	0	0	0	0	1.4645	0	0	0	0	0	0	0	0	0	0	0	0	0	0	0	0	0	0	0	0	0	0	0.2675	0	0	0
Bacteria|Firmicutes|Clostridia|Clostridiales|unclassified|unclassified|Otu86	0.0509	0.0804	0	0	0.0839	0.3977	0.1012	0.3107	0.0597	0.0191	0	0	0.9514	0.6211	0.0783	0	0.7413	0.4621	0.0257	0.0801	0.3501	0.0981	0.0376	0	0	0	0	0.0122	0.092	0.0541	0.0388	0.0324	0.0918	0.1165	0.0641	0.0777	0	0.6246	0.0196	0.1512	0.0395	0.0813	0.0992	0.1513	0.1085	0.0236	0.0888	0	0.0259
Bacteria|Bacteroidetes|Bacteroidia|Bacteroidales|Prevotellaceae|Prevotella|Otu87	0	0	0	0	2.719	0	0	0	0	0.0064	0	0	0	2.5749	0	0	0	0	0	0	0	0	0	0	0	0	0	0	0	0.0216	0.0129	0	0	0	0	0	0	0	0.0098	0	0.1424	0	4.5937	0.0717	4.8423	0	0.2072	0	0
Bacteria|Firmicutes|Bacilli|Lactobacillales|Streptococcaceae|Streptococcus|Otu88	0	0.0402	0	0.1271	0.0336	0.314	0	0	0.0239	0.0509	0.0178	0.1588	0.0489	0.0104	0	0.0115	0.0178	0.0118	0	0.016	0	0	0.0188	0	0.1255	0.0463	0.4849	0.0122	0.2393	0.0433	0	0.0108	0	0	0.0356	0.0648	0	0.1136	0.0196	0.008	3.3534	0.0116	0	0	0.006	0.0079	0.0059	0	0.9254
Bacteria|Bacteroidetes|Bacteroidia|Bacteroidales|Prevotellaceae|Prevotella|Otu89	0	0	0	0	0	0	0	0	0	0.2671	0	0	0	0	0	0	0	0	0	0	0	0.3923	0	0	0	0	0	0	0	1.0717	0	0	0	0	0	0	0	0	2.2098	0	0.2294	0	0	0	0	0	1.5331	0	0
Bacteria|Bacteroidetes|Bacteroidia|Bacteroidales|Bacteroidaceae|Bacteroides|Otu90	0	0.0536	0	0	0	0.1151	0	0	0.0119	0	0	0	0	0	0	0	0	0	0	0	0	0	0	0.0153	0	0	0	0	0	0	0	0	0	0	0	0	0	0	0	0	0	0	0	0	0	0	0	0	0
Bacteria|Bacteroidetes|Bacteroidia|Bacteroidales|Bacteroidaceae|Bacteroides|Otu91	0	0	0	0	0	0	0	0	0	0	0	0	0	0	0	0	0	0	0	0	0	0	0	0	0	0	0	0	0	0	0	0	0	0	0	0	0	0	0	0	0	0	0	0	0	0	0.0059	0	0
Bacteria|Firmicutes|Clostridia|Clostridiales|Lachnospiraceae|unclassified_Lachnospiraceae|Otu92	0.1272	0.4154	0.2631	0.0762	0	0.1779	0.2699	0.1208	0.6327	0	0.0711	0.1516	0.0489	0	0.0112	0.0461	0.0119	0.237	0	0	0	0	0	0	1.5863	0.0694	0.3117	0.0976	0.0184	0	0	0.0755	0	0	0.1923	0.0259	0.0688	0	0	0	0	0	0	0	0	0.0079	0.0296	0	0
Bacteria|Bacteroidetes|Bacteroidia|Bacteroidales|Rikenellaceae|Alistipes|Otu93	0.1654	0	0	0	0.0168	0	0.3374	0	0	0	0	0	0.0065	0	0.3356	1.2218	0.0593	0.0118	0.6689	0	0	0	0.4131	0.061	0	0	1.0738	0	0.0736	0.0541	0.0518	0.1187	0	0.0333	0.0071	0.1878	0.1277	0.159	0	0.0557	0	0	0.3129	0.008	0.0543	0.1416	0	0	0.0712
Bacteria|Firmicutes|Clostridia|Clostridiales|Lachnospiraceae|unclassified_Lachnospiraceae|Otu94	0.5852	0.2278	0.6696	0	0.386	0.4501	0.0337	0.6041	0.0955	0.0382	0	0	0.6321	0	0.0112	0	0.1008	0	0	0	0.0233	0	0.0188	0	0	0.1966	1.6626	0.0732	0	0.1624	0.0776	0.3129	0	0	0	0.1749	0.0982	0.0454	0	0	0.0079	0	0.0382	0.0239	0.0724	0	0.0059	0.0259	0.0065
Bacteria|Firmicutes|Clostridia|Clostridiales|unclassified|unclassified|Otu95	0	0.1608	0	0	0.5119	0.1465	0.0675	0.2244	0.0358	0.1908	0.3953	0	0	0.1346	0.123	0	0.2728	0.237	0.3087	0.1122	0	0	0	0.0458	0	0	0	0.1831	0.1012	0.2381	0.0776	0.2697	0	0.2828	0.7193	0.3368	0.2259	0.2839	0.108	0.0875	0.3243	0.2554	0.0916	0.1434	0.0603	0.0472	0.0888	0.0259	0.2136
Bacteria|Bacteroidetes|Bacteroidia|Bacteroidales|Bacteroidaceae|Bacteroides|Otu96	0	1.9968	0	0	0	9.7551	0	0.0345	0	0	0	0	0	0	0	0	0	0	0	0	0.1167	0	0	0.5493	0	0	0	0	0	0	0	0	0	0	0	0	0	0	0	0	0	0	0	0	0	0	0	0	0
Bacteria|Firmicutes|Clostridia|Clostridiales|Lachnospiraceae|unclassified|Otu97	0	0	0	0.1906	0.1427	0	0	0.2071	0.0955	0.0127	0	0	0	0	0.0559	0	0.1957	0	0	0	0	0.1471	0	0	0	0	0	0.0976	0	0.1082	0.1553	0	0	0	0	0.6931	0	0	0.0098	0	0.0395	0	0	0.0159	0.3437	0	0.0474	0	0
Bacteria|Firmicutes|Erysipelotrichi|Erysipelotrichales|Erysipelotrichaceae|Catenibacterium|Otu98	0	0	0.562	0	0.3944	0	0	0	0	0.2289	0	0	0	0	0	0	0	0.0118	0	0	0	0	0	0	0	0	0	0	5.5397	1.5913	0.1941	0	0.2448	0	1.1395	0	0	0.1136	3.349	0	1.5976	0	1.1675	0.6133	0.1327	0	0	0.1557	0.1747
Bacteria|Firmicutes|Clostridia|Clostridiales|Ruminococcaceae|unclassified_Ruminococcaceae|Otu99	2.964	0	0	0	0.0084	0	7.7935	7.4215	0	0	0	0	0	0	0.0336	0	0	0	0	0	0	0.564	0	0	0	0	0	0.4272	0	2.0892	0	2.0283	0	0	0	0	0	0	0	0	0	0	0	0.0159	0	0	0.077	0	0
Bacteria|Firmicutes|Clostridia|Clostridiales|Lachnospiraceae|Coprococcus|Otu100	0.0127	0	0	0.2923	0.0671	0.0105	0	0.2244	0.0836	0.0191	0	0	1.3196	0.9679	0.0447	0	0.0059	0	0.7718	0	0.3734	0.0981	0	0.0153	0	0	0	0	0	0.249	0.1423	0	0.4284	0	0	1.4833	0	0.9993	0	0.008	0	1.9503	0.9691	0.0319	0.2955	0	0	0	0.5501
Bacteria|Bacteroidetes|Bacteroidia|Bacteroidales|Bacteroidaceae|Bacteroides|Otu101	0.089	0	0.1973	0.3812	0	0	0	0	0	0	0.0222	0	0	0.0104	0	0	0	0	0	0	0	0	0.0563	0	0	0	0	0	0	0	0	0.3452	0	0.8152	0	0.0518	0	0	0	0.0159	0.0158	0	0.1755	0	0	0	0.0296	0	0
Bacteria|Bacteroidetes|Bacteroidia|Bacteroidales|Rikenellaceae|Alistipes|Otu102	3.1803	0.0268	0	0	0	0	0	0	0	0	0	0	0	0	0.0224	0	0	0.8057	0	0	22.4037	0	0	0	0	0	0	0	0	0	0	0	0	0.0499	0	0	0	0	0	0	0	0	0	0	0	0	0	0	0
Bacteria|Firmicutes|Clostridia|Clostridiales|Lachnospiraceae|Roseburia|Otu103	0.4325	0.536	0	0.089	0.3357	0.314	0.0675	1.4843	0	0.0572	0.0178	0	0.3454	0.22	0.7271	1.6713	0.7353	1.6706	0.283	0.2083	1.3769	0	0	0.5645	0.2868	0	0.1039	0.0366	2.2729	0.0108	0.634	0.4423	0.0306	0	0.3347	0.6412	0.6581	1.8056	0.0589	0.9629	0.9807	0.5805	0.2289	0.685	0.5608	0.5979	2.2316	0.3373	0.2653
Bacteria|Firmicutes|Clostridia|Clostridiales|Lachnospiraceae|Roseburia|Otu104	0	0.3484	0	0	0	0.1361	0	0	0	0	0	0	0	0.0052	0	0	0.9785	0	0	0	0	0	0	0	0	0	0	0	0	0	0	0	0	0	0	0.0712	0	0	0	0	0	0	0.0076	0.2788	0	0	0.0178	0	0
Bacteria|Bacteroidetes|Bacteroidia|Bacteroidales|Bacteroidaceae|Bacteroides|Otu105	0	0	0	0	0	0	0	0	0	0	0.0089	0	0	0	0	0	0	0	0	0	0	0	0	0	0.1165	0	0	0	0	0	0	0	0	0	0	0	0	0	0	0.0159	0	0	0	0	0	0	0	0.0519	0
Bacteria|Firmicutes|Clostridia|Clostridiales|Ruminococcaceae|unclassified|Otu106	0.1018	0	0	0.1906	0.0504	0.5861	1.2146	0	0	0.0445	0	0	0.2118	1.0067	0	0	0.2194	0	0	0	0	0.1962	0	0.412	0	0	0	0	0	0.1299	1.0092	0	0	0	0	0	0	0.1476	1.0803	0.0637	0	0	0.1297	0.3106	0.3136	0.3697	0.3848	0	0.3236
Bacteria|Bacteroidetes|Bacteroidia|Bacteroidales|Rikenellaceae|Alistipes|Otu107	0	0	0	0	0	0	0	0	0	0	0	0	0	0	0	0	0	0	0	0	0	0	0	0	0	0	0	0	0	0	0	0	0	0	0	0	0	0	0	0	0	0	0	0	0	0	0	0	0
Bacteria|Tenericutes|Mollicutes|unclassified_Mollicutes|unclassified|unclassified|Otu108	0	0	0	0	0	0	0	0	0	0	0	0	0	0	0	0	0	0	0	0	0	0	0	0	0	0	0	0	0	0	0	0	0	0	0	0	0	0	0	0	0	0	0	0	0	0	0	0	0
Bacteria|Proteobacteria|Betaproteobacteria|Burkholderiales|Alcaligenaceae|Sutterella|Otu109	0	0	0	0	0	0	0	0	0	0.0254	0	0	0	0	0	0	0	0	0	0	0	0	0	0	0	0	0	0	0	0.2598	0	0	0	0	0	0	0	0	0.0786	0	0	0	0	0	0	0	0	0	0
Bacteria|Firmicutes|Clostridia|Clostridiales|Ruminococcaceae|unclassified_Ruminococcaceae|Otu110	0	0.2144	0	1.9062	0.0336	0	1.2483	0	1.6832	0	0	0.7217	1.1567	0.0259	0	0.461	0.7294	0	0	0.016	0.21	0	0	0.7934	0	0	0	0	1.8404	0	0	0	0	1.1313	0	0.6607	0	0.3293	0	0	0	0	0.1068	0	0.802	0	0	0	0.0324
Bacteria|unclassified|unclassified|unclassified|unclassified|unclassified|Otu111	0.0509	0	0	0	0	0	0	0.0863	0	0.0064	0	0	0	0.0285	0	0	0.2669	0	0	0	0	0.049	0	0	0	0	0	0	0	0.1624	0	0	0	1.0148	0	0	0	0	0	0	0	0	0.1526	0.0159	0	0	0	0	0
Bacteria|Firmicutes|Clostridia|Clostridiales|Peptostreptococcaceae|Sporacetigenium|Otu112	3.0022	0.268	0	0.1144	0.4532	0.1675	0.1687	0	0.8834	0.0191	0.0222	0.1516	0.8243	0.0052	0.0336	0	0.2372	0.1422	0.0257	0.1122	0.3034	0.1226	0	0.0458	0	0.0116	1.628	0.0366	0.3037	0.0541	0.1294	0.0755	0.1836	0.0665	0	0.013	0.0196	0.0341	0.1277	0	0.1424	0.0232	0	0.1354	0.1628	0.0708	0.0651	0.0086	0.4207
Bacteria|Firmicutes|Clostridia|Clostridiales|Lachnospiraceae|Dorea|Otu113	0.2544	0.0134	0.3169	0.0762	0.1511	0.0942	0.1687	0.1036	0.0477	0.0509	0.0267	0	0.0619	0.1009	0.0336	0.0576	0.0534	0.0711	0.0257	0	0.0233	0.049	0	0.0153	0	0	0	0.0244	0.1472	0.2706	0.0776	0.0647	0	0.183	0.0641	0.1101	0.0982	0.1136	0.1277	0.0159	0.3559	0.0232	0.0382	0.0956	0.0422	0.0629	0.1302	0.0951	0.0971
Bacteria|Firmicutes|Clostridia|Clostridiales|Lachnospiraceae|unclassified|Otu114	0	0.1474	0	0	0	0.2198	0.0337	0	0.0597	0.0064	0	0	0	0.0052	0	1.1987	1.3521	0.9242	0.2058	0	0.6534	0	0	0.1221	0	0	0	0	0	0	0	0	0.1224	0	0	0	0	0.7041	0	0.5173	0	0	0.0153	0.0637	0.0121	0.1101	0.0118	0	0
Bacteria|Firmicutes|Bacilli|Lactobacillales|Lactobacillaceae|Lactobacillus|Otu115	0	0	0	0	0.042	0	0	0	0	0.0382	0	0	0	0.6728	0	0	0	0	0	0	0	3.7273	0	0	0	0	0	0	0	0	0	0	0	0	0	0	0	0	0.3536	0	0	0	0	0	0	0.0236	0	0.147	0.0712
Bacteria|Proteobacteria|Betaproteobacteria|Burkholderiales|Alcaligenaceae|Sutterella|Otu116	0	0	0	0	0	0	0	0	0	0	0	0	0	0	0	0	0	0	0	0	0	0	0	0	0	0	0	0.6591	0	0	0	0	0	0	0	0	0	0	0	0	0	0	0	0	0	0	0	0	0
Bacteria|Firmicutes|Clostridia|Clostridiales|Lachnospiraceae|unclassified_Lachnospiraceae|Otu117	0	0	0	0	0.1846	4.3647	0	0	0	6.829	0	0	0	0	0	0	0	0	0	0	0	0	0	0	0	0	0	0	0	0.0108	0.7763	0	0	0	0	1.0299	0	0	0	0.0159	0	0	0	0.2628	0	0	0	0	0
Bacteria|Firmicutes|Clostridia|Clostridiales|Ruminococcaceae|Oscillibacter|Otu118	0.2926	0.7505	0	0	0.3776	0.8687	1.0121	0.5696	0.0119	0.0699	0	0	0.3258	0.1812	0	0	0.1838	0	0	0	0.5368	0.1471	0	0.4272	0	0	0	0.2319	0	0.4979	2.4583	0	0.2448	0.8817	0.1923	1.3926	0	0.1022	0.2554	0.1353	0.5457	0	0.2366	0.0637	0.3618	0.1101	0.2486	0.0173	0.1747
Bacteria|Firmicutes|Clostridia|Clostridiales|Veillonellaceae|Acidaminococcus|Otu119	0	0	0	0	0	0	0	0	0.2029	0	0.8129	0	0	0	0	1.6252	0	0	0	0	0	0	0.3004	0	0	0	0	0.1465	2.7514	0	0	0	0	0	1.8588	0	0	0	0	0	0	0	0	0	0	0	0	0.2335	0
Bacteria|Bacteroidetes|Bacteroidia|Bacteroidales|Prevotellaceae|Prevotella|Otu120	0	0	0	0	0	0	0	0	0	0.9983	0	0	0	0	0	0	0	0	0	0	0	0	0	0	0	0	0	0	0	0	0	0	0	0	0	0	0	0	0.3143	0	0	0	2.6784	0	0	0	1.0004	0	0
Bacteria|Bacteroidetes|Bacteroidia|Bacteroidales|Porphyromonadaceae|unclassified|Otu121	0	0	0	0	0.1007	0	0.0675	0	0.0477	0	0	0	0	0	0	0	0.4626	3.4597	0.0257	0	0	0	0.8825	0	0	0	0	0	0	0	0	0	0	0.6322	0.2991	0	0	0.511	0	1.2574	0.0079	0	0	0	0.006	0.0944	0	0	0
Bacteria|Bacteroidetes|Bacteroidia|Bacteroidales|Prevotellaceae|Prevotella|Otu122	0	0	0	0	0.0587	0	0	0	0	0.1017	0	0	0	5.3827	0	0	0	0	0	0	0	0.049	0	0	0	0	0	0	0	1.4181	0.3752	0	0	0	0	0	0	0	0.9919	0	0.0633	0	0.1831	1.2824	0.006	0	0.2013	0.2076	0
Bacteria|Firmicutes|Clostridia|Clostridiales|Ruminococcaceae|unclassified|Otu123	0.0127	0	0	0.1779	0.0587	0.1256	0	0.5696	0.0836	0.0254	0	0	0.3356	0.0207	0	0	0.0534	0	0	0	0	0.0245	0.0563	0.0305	0	0	0.6581	0	0.0276	0.0325	0.0647	0	0	0	0	0.013	0	0.7836	0	0.0159	0.0079	0.0348	0.641	0	0.2533	0	0	0	0
Bacteria|Firmicutes|Clostridia|Clostridiales|Ruminococcaceae|Oscillibacter|Otu124	0.1145	0	0	0.0254	0.0336	0.1047	0.0337	0.0518	0.0358	0.0699	0	0	0.4561	0.2562	0.8166	0	0.0237	0	0	0	0	0.4904	0	0.0458	0	0	0	0	0	0.3139	1.3585	0	0	0	0	0.0389	0	0.0454	0.0687	0	0	0	0.0839	0.3106	0.3498	0.2596	0.2072	0	0.0647
Bacteria|Firmicutes|Clostridia|Clostridiales|Lachnospiraceae|unclassified|Otu125	0.0254	0.134	0.0897	0.0127	0.2853	0.157	0.0675	0.2589	0.0119	0.0954	0.2265	0.1588	0	0.0259	0.0671	0.2766	0.0712	0.0829	0.1801	0	0.0233	0	0	0.0458	0	0.0347	0	0.0366	0.1196	0.2165	0.0776	0.5071	0.0918	0	1.6452	0.1166	0	0.4997	0.0589	0.0875	0.1028	0.3251	0.1831	0.1115	0	0.0315	0.1361	0.0951	0.0777
Bacteria|Bacteroidetes|Bacteroidia|Bacteroidales|Bacteroidaceae|Bacteroides|Otu126	0	0.0536	0	0	0	0.1675	0	0	0	0	0	0	0	0	0	0	0	0	0	0	21.3069	0	0	0.0305	0	0	0	0	0	0	0	0	0	0	0	0	0	0	0	0	0	0	0	0	0.0603	0	0	0	0
Bacteria|Bacteroidetes|Bacteroidia|Bacteroidales|Bacteroidaceae|Bacteroides|Otu127	0	0	0	0	0	0	0	0	0	0	0	0	0	0	0	0	0	0	0	0	0	0	0	0	0	0	0	14.5124	0	0	0	0	0	0	0	0	0	0	0	0	0	0	0	0	0	0	0	0	0
Bacteria|Bacteroidetes|Bacteroidia|Bacteroidales|Prevotellaceae|unclassified_Prevotellaceae|Otu128	0	0	0	0	0	0	0	0	0	0	0	0	0	0	0	0	0	0	0	0	0	0	0	0	0	0	0	0	0	0	0	0	0	0	0	0	0	0	0.8544	0	1.9377	0	0	0	0	0	0	4.4114	0
Bacteria|Firmicutes|Clostridia|Clostridiales|unclassified|unclassified|Otu129	0.089	0.0134	0	0	0	0.1465	0	0.6386	0.0119	0.0382	0.0089	0	0.013	0	0	0	0.1957	0	0	0	0.0233	0	0	0	0	0.0116	0	0	0	0	0.0129	0.0108	0	0	0	0.2332	0	0	0	0.1432	0	0	0.0153	0.0239	0.0121	0	0	0	0
Bacteria|Bacteroidetes|Bacteroidia|Bacteroidales|Porphyromonadaceae|unclassified|Otu130	0	0	0	0	0.6378	0	0	0	0	0.0954	0	0	0	1.1438	0	0	0	0	0	0	0	0.0981	0	0	0	0	0	0	0	0	0	0.6581	0	0	0	0	0	3.3841	0.0786	0	0	0	0	0.0159	0.8322	0.2911	0.6038	0.6833	0.5307
Bacteria|Firmicutes|Clostridia|Clostridiales|Ruminococcaceae|unclassified|Otu131	0.0254	0.0938	0	0	0	0.1884	0	0	0	0	0	0	0.6353	0	0.1566	0	1.779	0	0.4116	0	0	0	0	0	0	0	0	0	0	0.0108	0	0	0	0	0	0	0	0	0	4.3212	0	0	0	0.1593	0	0	0.0651	0	0
Bacteria|Firmicutes|Clostridia|Clostridiales|unclassified_Clostridiales|unclassified|Otu132	1.6283	6.5934	0	0.4321	0.0168	0	0.6748	0	0	0.0636	0	0	0	0.1087	0	0	1.4054	0	0	0	0	0.0736	0	0	0	0	0	0	0	0	0.1423	0	0	0.0499	0	0.0259	0	1.3173	0	0	0	0	0	0.0478	0.1387	0.0551	0	0	0.0129
Bacteria|Bacteroidetes|Bacteroidia|Bacteroidales|Prevotellaceae|unclassified_Prevotellaceae|Otu133	0	0	0	0	0	0	0	0	0	0.0382	0	0	0	2.0341	0	0	0	0.0237	0	0	0	0	0	0	0	0	0	0	0	0.0325	0	0	0	0	0	0	0	0	0.0786	0	0	0	0	0.008	0	0	0	0	0
Bacteria|Firmicutes|Clostridia|Clostridiales|Ruminococcaceae|unclassified_Ruminococcaceae|Otu134	0	0	0	0	0	0	0	0	0	0	0	0	0	0	0	0	0	0	0	0	0	0	0	0	0	0	0	0	0	0	0	0	0	0	0	0	0	0	0	0	0	0	0	0	0	0	0	0	0
Bacteria|Firmicutes|Clostridia|Clostridiales|Lachnospiraceae|Coprococcus|Otu135	0.2926	0.0938	0	0.216	0.2602	0.1779	0	0.1899	0.0955	0.1208	0	0.3176	0	0.4969	0.1454	0.219	0.1483	0.1303	0	0.0961	0	0.1226	0	0	0	0	0	0.1098	0.5889	0.3139	0.0518	0.1403	0.0612	1.4973	0.0783	0.3692	0.1866	0.1022	0.0196	0.0557	0.2214	0.0116	0.0687	0.1752	0.1025	0.0315	0.077	0.0086	0.1035
Bacteria|Bacteroidetes|Bacteroidia|Bacteroidales|Prevotellaceae|Prevotella|Otu136	0	0	0	0	0.1343	0	0	0	0	0	0	0	0	0.4011	0	0	0	0	0	0	0	0.2452	0	0	0	0	0	0	0	0.5196	0	0	2.6316	0	0	0	0	0	0.3732	0	0.0395	0	0.0763	0.5416	0.0663	0	0.0178	0	0
Bacteria|Firmicutes|Clostridia|Clostridiales|Peptostreptococcaceae|unclassified_Peptostreptococcaceae|Otu137	0.6742	0.0536	0.0478	0.089	0.0671	0.0105	0	0	0	0	0	0.6207	1.8181	0	0.0671	0	1.5715	0.2133	0.1029	0.032	1.3769	0	0	0.061	0.0179	0	0	0.061	0.0184	0.1624	0	0	1.0098	0.0333	0	0	0.0491	0.0681	0.0491	0.0716	0	0.0232	0	0.0558	0.006	0	0	0	0
Bacteria|Bacteroidetes|Bacteroidia|Bacteroidales|Prevotellaceae|Prevotella|Otu138	0	0	0	0	0	0	0	0	0	0	0	0	0	0	0	0	0	0	0	0	0	0	0	0	0	0	0	0	0	1.4722	0	0	0	0	0	0	0	0	0	0	0	0	0	0	0	0	0	0	0
Bacteria|Firmicutes|Clostridia|Clostridiales|Incertae_Sedis_XIV|Blautia|Otu139	0.2417	0.0134	0	0.2923	0.0755	0.0209	0.2699	0.069	0.3342	0.0382	0.0666	0.1371	0.3617	0.0569	0.0783	0.0461	0.0771	0.0474	0.566	0	0.0233	0.049	0	0.2746	0.3226	0	0	0.1465	0.092	0.0325	0.0776	0.0216	0	0.0998	0.0641	0.0777	0.0295	0.0681	0.0491	0.0159	0.2768	0.0232	0.0076	0.0159	0.1146	0.0157	0.0592	0.1124	0.0518
Bacteria|Bacteroidetes|Bacteroidia|Bacteroidales|unclassified|unclassified|Otu140	0	0	0	0	0	0	0	0	0	0.852	0	0	0	0	0	0	0	0	0	0	0	0.2452	0	0	0	0	0	0	0	0.1082	0	0	0	0	0	0	0	0	0.1179	0	0.6248	0	0	0	0	0	0	0	0
Bacteria|Bacteroidetes|unclassified|unclassified|unclassified|unclassified|Otu141	0.0127	0	0.1375	0.0127	0	0	0.0337	0.0863	0	0	0	0	0.3128	0.075	0	0.0922	0.4448	0.0118	0	0	0	0	0.4694	0.0153	0	0	0	0.1465	0	0.0216	0	0	0	0	0	0	0	0	0	0	0.0554	0	0.29	0.0558	0	0.3147	0.0474	0	0.1747
Bacteria|Firmicutes|Clostridia|Clostridiales|Lachnospiraceae|unclassified|Otu142	0	0	0.1495	0	0.0504	0.2512	0.0337	0.1036	0.0239	0.0191	0.1599	0.0577	0.3747	0.0155	0.1007	0.0461	0.1127	0.0474	0	0.032	0.0933	0	0	0	1.2278	0.0347	0.0346	0.0366	0.0368	0.0541	0.0647	0.3992	0.0306	0.0499	0.0783	0.0712	0.3143	0.3634	0.0687	0.4297	0.0949	0.0813	0.061	0.0478	0.006	0.0236	0.3078	0.0086	0.0712
Bacteria|Bacteroidetes|Bacteroidia|Bacteroidales|Prevotellaceae|unclassified|Otu143	0.0254	0	0	0	0	0	0	0	0	0	0	0	0	0.0285	0.1342	0	0	0	0	0	0.0233	0	0	0	0	0	0	0	0.046	0	0	0.0647	0	0	0	0	0	0	0	0	0.0158	0.0116	0	0	0	0	0	0	0
Bacteria|Proteobacteria|unclassified|unclassified|unclassified|unclassified|Otu144	0	0.0268	0	0	0	0	0	0	0	0	0	0	0	0	0	0	0	0	0	0	0	0	0	0	0	0	0	0	0	0	0	0	0	0	0	0	0	0	0	0	0	0	0	0	0	0	0	0	0
Bacteria|Bacteroidetes|Bacteroidia|Bacteroidales|unclassified|unclassified|Otu145	0	0	0	0	0.0168	0	0	0	0	0	0	0	0	0	0	0	0	0	0	0	0	0	0	0	0	0	0	0	0	0	0	0	0	0	0	0	0	0	0	0	0	0	0	0	0	0	0.0118	0	0.809
Bacteria|Actinobacteria|Actinobacteria|Coriobacteriales|Coriobacteriaceae|Collinsella|Otu146	0	0	0	0.0127	0	0	0.1012	0.0518	0.0836	0.0191	0.0044	0.0938	0.0391	0.2148	0.0112	0.0346	0.0059	0.0237	0	0	0	0	0	0.0915	0	0	3.7755	0.061	0	0.2057	0.0259	0	0	0	0.0071	0.013	0	0	0.0098	0	0.0158	0.0116	0.0229	0.0478	0.006	0.0079	0.0237	0	0.0065
Bacteria|Firmicutes|Clostridia|Clostridiales|Ruminococcaceae|Oscillibacter|Otu147	0.0127	0.0536	0.0419	0.0127	0.0084	0.0105	0.1012	0.0863	0	0	0.0577	0.0866	0.0782	0.0362	0	0.0231	0.0119	0.0592	0.0257	0	0	0	0	0.0458	0	0.2429	0.2771	0.0366	0.046	0	0.0518	0.0216	0	0.0499	0.0427	0.0194	0.0688	0	0	0.0159	0.0158	0.0232	0	0.008	0.0121	0.0157	0	0	0.0065
Bacteria|Firmicutes|Clostridia|Clostridiales|Veillonellaceae|Dialister|Otu148	0	0	0	0	0	0	0	0	0	0	0	0	0	0	0	0	0	0	0	0	0	0	0	0	0	0	0	0	0	0	0	0	0	0	0	0	0	0	0	0	0	0	0	0	0	0	0	0	0
Bacteria|Firmicutes|Clostridia|unclassified|unclassified|unclassified|Otu149	0.0254	0.0804	0	1.6139	0.0084	0.1779	0.0675	0.4487	0.2268	0	0	0	0	0.0052	0	0	0.0356	0	0	0	0	0	0	0	0	0	0	0	0	0.2273	3.0146	0	0	0	0	0.0194	0	0.1476	0.0589	0	0	0	0	0.1195	0.0422	0	0	0	0
Bacteria|Proteobacteria|unclassified|unclassified|unclassified|unclassified|Otu150	0	0	0	0	0	0	0	0	0	0	0	0	0	0	0	0	0	0	0	0	0	0	0	0.0458	0	0	0	0	0	0	0	0	0	0	0	0	0	0	0	0	0	0	0	0	0.0181	0	0	0	0
Bacteria|Firmicutes|Clostridia|Clostridiales|Lachnospiraceae|unclassified_Lachnospiraceae|Otu151	0.0382	0	0	0.0127	0.042	0.0523	0	0.069	0	0.0954	0	0	0.1955	0	0.0112	0	0.0652	0	0	0	0.0933	0.0736	0	0	0	0	0	0.0122	0.1656	0.0108	0.0518	0	0	0.0499	0.0356	0.0324	0.0393	0.2044	0.0393	0.2149	0.0237	0.0232	0.1755	0.0637	0.0603	0.0551	0.0533	0.0259	0.0518
Bacteria|Firmicutes|Clostridia|Clostridiales|Ruminococcaceae|unclassified|Otu152	0.0636	0.6165	0	0.5464	0.0084	0.0837	0.5398	0.3107	1.8622	0.0699	0	0	0.5474	0.0388	0	0	0.0237	0	0	0	0.0233	0.0245	0	0.0305	0	0	0	0	0.046	0.2598	1.8502	0	0	0	0.0071	0.1555	0	0.0341	0.0393	0	0.1028	0.058	0.0839	0.0159	0.1508	0.0551	0.0296	0	0
Bacteria|Bacteroidetes|Bacteroidia|Bacteroidales|Porphyromonadaceae|unclassified|Otu153	0	0	0	0	0	0	0	0	0	0	0	0	0	0	0	0	0	0	0	0	0	0	1.5584	0	0	0	0	0	0	0	0	0	0	0	0	0	0	0	0	0	0	0	0	0	0	0	0	0	0
Bacteria|Firmicutes|Clostridia|Clostridiales|unclassified|unclassified|Otu154	0.0382	0	0	0	0	0	0.5735	0.0345	2.7098	0	0	0	0	0	0	0	0.0059	0	0	0	0	0	0	0	0	0	0	0	0	0	0	0	0	0	0	0	0	0	0	0	0	0	0	0.7009	0	0	0	0	0
Bacteria|Bacteroidetes|Bacteroidia|Bacteroidales|unclassified|unclassified|Otu155	0	0	0	0	0	0	0	0	0	0	0	0	0	0	0	0	0	0	0	0	0	0	0	0	0	0	0	0	0	0	0	0	0	0	0	0	0	0	0	0	0	0	0	0	0	0	0	0	0
Bacteria|Bacteroidetes|Bacteroidia|Bacteroidales|Bacteroidaceae|Bacteroides|Otu156	0	0	0	0	0	0.3873	0	0	0	0	0	0	0.2346	0	0	0	0	0	0.7718	0.1923	0	0	0	0	0	0	0	0	0	0	0	0	0	0	0	0	0	0.0454	0	0	0	0	0	0	0	0	0	0	0
Bacteria|Bacteroidetes|Bacteroidia|Bacteroidales|Porphyromonadaceae|Barnesiella|Otu157	0.9541	0	0	0.0127	0	0	0	0	0	0	0	0	0	0	0	0	0	0.0118	1.8009	0	0	0	0	0.2746	0	0	0	0	0	0	0	0	0	0	0	0	0	0	0	0	0	0.1625	0.0076	0	0	0.0236	0	0	0
Bacteria|Bacteroidetes|Bacteroidia|Bacteroidales|Bacteroidaceae|Bacteroides|Otu158	0.0254	0	0.012	0	0	0	0	0	0	0	0	0	0	0	0	0	0	0	0	0	0	0	0	0	0	0	0	0	0	0	0	0	0	0	0	0	0	0	0	0	0	0	0	0	0	0	0	0	0
Bacteria|Bacteroidetes|Bacteroidia|Bacteroidales|Prevotellaceae|Prevotella|Otu159	0	0	0	0	0	0	0	0	0	1.1	0	0	0	0	0	0	0	0	0	0	0	0	0	0	0	0	0	0	0	0.0108	0	0	0	0	0	0	0	0	2.0821	0	0	0.0232	0	0	0	0	1.6278	0	0
Bacteria|Bacteroidetes|Bacteroidia|Bacteroidales|Bacteroidaceae|Bacteroides|Otu160	0	0	0	0	0	0	0	0	0	0	0	0	0	0	0	0	0	0	0	0	0	0	0	0.1526	0	0	0	0	0	0	0	0	0	0	0	0	0	0	0	0	0	0	0	0	0	0	0	0	0.0647
Bacteria|Firmicutes|Clostridia|Clostridiales|unclassified|unclassified|Otu161	0.3053	0.0134	0	0	0.0084	0.2512	0	0.0345	0	0	0.0089	0.0144	0	0.0129	0	0.0115	0.0356	0.0237	0	0.016	0	0	0	0.2594	0.009	0	0	0.0854	0	0.0541	0.1035	0.0539	0.0306	0.6322	0	0.8161	0	0.4202	0	0.0557	0.0158	0.0116	0.0076	0.0478	0.205	0.0236	0.0355	0	0.0388
Bacteria|Firmicutes|Clostridia|Clostridiales|Ruminococcaceae|unclassified_Ruminococcaceae|Otu162	6.2079	0	0	0	0	0.4291	0	0.0173	3.3067	0.0636	0	0	0	0	0	0	0	0	0	0	0	0	0	0	0	0	0	0	0	0.3897	0	0	0	0	0	0	0	0	0	0	0	0	0	0.1354	0	0	0	0	0
Bacteria|Bacteroidetes|Bacteroidia|Bacteroidales|Prevotellaceae|unclassified|Otu163	0	0	0	0	0	0	0	0	0	0.0127	0	0	0	0	0	0	0	0	0	0	0	0	0	0	0	0	0	0	0	0.0325	0	0	0	0	0	0	0	0	0	0	0	0	2.335	2.047	0	0	0	0	0
Bacteria|Firmicutes|Clostridia|unclassified|unclassified|unclassified|Otu164	0	0.0268	0	1.2073	0	0	0	0.0173	0.0836	0	0	0	0	0.0052	0	0	0.0237	0	0	0	0	0	0	0	0	0	0	0	0	0.1082	1.8114	0	0	0	0	0	0	0.0454	0.0098	0	0	0	0	0.0319	0.0241	0	0	0	0
Bacteria|Firmicutes|Clostridia|Clostridiales|unclassified|unclassified|Otu165	0.0127	0	0	0	0	0.1675	0	0	0.0119	0.0445	0	0	0.3714	0.3597	0.123	0	0.3795	0	0.4116	0	0	0	0	0	0	0	0	0	0	0	0.0518	0	0.0918	0	0	0	0	0.159	0.1473	0	0.3717	0.1857	0.0992	0	0.0181	0.0551	0.0947	0	0
Bacteria|Bacteroidetes|Bacteroidia|Bacteroidales|Bacteroidaceae|Bacteroides|Otu166	0	0	0.9984	0	0	0	0	0	0	0	0	2.8796	0	0	0	0	0	0	0	0	0	0	0	0	0	0	0.0346	0	0	0.0108	0	0	0	0	0	0	0	0	0	0	0	0	0	0	0.0302	0	0	0.0432	0
Bacteria|Bacteroidetes|Bacteroidia|Bacteroidales|Prevotellaceae|unclassified_Prevotellaceae|Otu167	0	0	0	0	0	0	0	0	0	3.5544	0	0	0	0	0	0	0	0	0	0	0	0.613	0	0	0	0	0	0	0	0	0	0	0	0	0	0	0	0	0	0	0	0	0	0	0	0	0	0	0
Bacteria|Firmicutes|Clostridia|Clostridiales|Veillonellaceae|Dialister|Otu168	1.4884	0	0	0	0.5539	0	0	0	1.2057	0	0	0	0	0	0.3579	0	0	0.154	0	0	0	0	0	0	0	0	0.3117	0	0	0	0	0	1.7442	0	0	0	0	0	0	0	0	0	0	0	0	0.2517	0	0	0.4724
Bacteria|Firmicutes|Clostridia|Clostridiales|Ruminococcaceae|Subdoligranulum|Otu169	0.1145	0.1072	0	0.0508	0.0084	0.1151	0.0337	0.0863	0.0119	0	0.0044	0.0072	0.0521	0.0906	0.0447	0	0.1305	0.3199	1.3378	0	0	0.0736	0	0.3204	0	0	0.2425	0.0244	0	0.0108	0.3105	0.0539	0	0.6155	0.0214	0.0583	0.0589	0.3975	0	0.1432	0.0079	0.1974	0.0305	0.0558	0.006	0.3147	0.0059	0	0.1424
Bacteria|Firmicutes|Clostridia|unclassified|unclassified|unclassified|Otu170	0	0	0	0.3177	0	0.0105	0.776	0.0173	1.3609	0.0382	0	0	0.088	0.0207	0	0	0.0297	0	0	0	0	0.3678	0	0	0	0	0	0	0	0.0108	0.1164	0	0	0	0	0	0	0.2044	0.0098	0	0	0	0	0.1991	0.0422	0	0.0059	0	0
Bacteria|Firmicutes|Clostridia|Clostridiales|Lachnospiraceae|Coprococcus|Otu171	0	0	0	0	0	0.0314	0	0.0345	0.0119	0.0254	0	1.9342	0.0033	0.0207	0.2013	0	0	0	0	0	0	0.049	0.0188	0	0	0	0	0	0	0.1299	0	1.8988	0.2754	0.0665	0.1567	0.0389	0	0.3975	0.0491	0.5252	0	0.8358	0	0	0	0	0.0059	0.0173	0.1165
Bacteria|Firmicutes|Clostridia|Clostridiales|Veillonellaceae|Dialister|Otu172	0	0	0	0	0	0	0	0	0	0.4896	0	0	0	0	0	0	0	0	0	0	0	0	0	0	0	0	0	0	0	1.1258	1.2421	0	0	0	0	0	0	0	0.4027	0	2.2066	0	0.1679	0.1513	0.1266	0	0.5801	0	0
Bacteria|Bacteroidetes|Bacteroidia|Bacteroidales|Prevotellaceae|unclassified|Otu173	0	0	0	0	0	0	0	0	0	0	0	0	0	0	0	0	2.9117	0	0	0	0	0	0	0	0	0	0	0	0	0	0	0	0	0	0	0	0	0	0	0	0	0	0	0	0	0	0	0	0
Bacteria|Bacteroidetes|Bacteroidia|Bacteroidales|Bacteroidaceae|Bacteroides|Otu174	0	0	0	0	0	0	0	0	0	0	0	0	0	0	0	0	0	0	0	0	0	0	0	0	0	0	0	0	0	0	0	0	0	0	0	0.8744	0	0	0	1.3529	0	0	0	0	0	0	0	0	0
Bacteria|Firmicutes|Clostridia|Clostridiales|unclassified|unclassified|Otu175	0	0	0	0.0254	0	0.2303	0	0.0345	0.0119	0	0	0	0.0033	0.0543	0.1566	0	0	0	0	0	0	0	0.0376	0	0	0	0	0	0	0.0649	0.0388	0.1403	0	0.0832	0.5626	0.3044	0	0.0341	0	0	0.2135	0	0.0229	0.0239	0.006	0.0079	0.0178	0.0346	0.0194
Bacteria|Firmicutes|Erysipelotrichi|Erysipelotrichales|Erysipelotrichaceae|Catenibacterium|Otu176	0	0	0.9506	0	0.2434	0	0	0	0	0.0127	0	0	0	0	0	0	0	0	0	0	0	0	0	0	0	0	0	0	0.3957	1.234	0	0	0.2142	0	1.1039	0	0	0.1249	0.5009	0	2.0168	0	0	0.6611	0.2171	0	0	0.5968	0.5371
Bacteria|Firmicutes|Clostridia|Clostridiales|unclassified_Clostridiales|unclassified|Otu177	0	0	0	0	0	0	0.0337	0	0	0	0	0	0	0	0	0	0	0	0	0	0	0	0	0	0	0	0	0	0	0.0866	0	0	0	0	0	0	0	0	0	0	0	0	0	0.0876	0	0	0	0	0
Bacteria|Proteobacteria|Betaproteobacteria|Burkholderiales|unclassified|unclassified|Otu178	0.0382	0	0	0	0	0	0	0	0	0	0	0	0	0	0	0	0	0	0	0	0	0	0	0	0	0	0	0	2.5122	0	0	0	0	0	0	0	0	0	0	0	0	0	0	0	0	0	0	0	0
Bacteria|Firmicutes|Clostridia|Clostridiales|Ruminococcaceae|Oscillibacter|Otu179	0	0	0	0.0127	0.0504	0	0	0	3.3067	0.0254	0	0	0	1.0351	0	0	0.0474	0	0	0	0	0.049	0	0	0	0	0	0	0.046	0.6495	0.1423	0.0539	0.0612	0.1664	0	0	0	0.0114	0.1277	0	0	0	0	0.008	0.1869	0.0157	0.3019	0	0.0971
Bacteria|Firmicutes|Clostridia|Clostridiales|Incertae_Sedis_XIV|Blautia|Otu180	0.1018	0.0938	0.0598	0.0254	0.193	0.0314	0.2362	0.7421	0.1791	0.0127	0.0666	0.0072	0.101	0.1604	0.123	1.2563	0.2313	0.2133	0	0	0.07	0.4659	0	0.1373	0.009	0.1735	1.1431	0	1.7944	0.249	0.1553	0.0324	0.1224	0.1497	0.0855	0.1166	0	0.1476	0.0786	0.0557	0.4824	0.2206	0.0076	0.1035	0.0603	0.0393	0.2072	0.0865	0.1812
Bacteria|Firmicutes|Clostridia|Clostridiales|Lachnospiraceae|unclassified|Otu181	0.0254	0.0402	0	0	0.0671	0.0419	0.3036	0.1381	0.0716	0.0064	0	0	0.2444	0.0362	0.0895	0	0.0652	0.0592	0	0	0.0933	0.0245	0	0	0	0	0	0.0244	0.0276	0.0216	0.1035	0.1942	0.0306	0.0499	0.0641	0.0842	0.0393	0.1249	0.0196	0.2149	0.087	0.0813	0.0534	0.0558	0.0482	0.0157	0.0888	0.0259	0.0518
Bacteria|Firmicutes|Clostridia|Clostridiales|Ruminococcaceae|Oscillibacter|Otu182	0	0	0	1.8935	0.0168	0.0105	0.2024	1.1736	0.2149	0.1272	0	0	0	0.0078	0.0783	0	0.0119	0	0	0	0	0.1962	0	0	0.0807	0	0	0	0.046	1.234	1.5655	0.0324	0	0.1165	0.0499	0.0194	0	0.0681	0.0196	0	0.8858	0	0.145	0.008	0.0663	0.0079	0.2131	0.0173	0.1035
Bacteria|Firmicutes|Clostridia|Clostridiales|Veillonellaceae|Acidaminococcus|Otu183	0	0	0	0.0127	0	0	0	0	0	0.0191	0	0	0	0	0	0	0	0	0	0	0	0	0	0	0	0	0	0	0	0	0	0	0	0	0	0	0	0	0	0	0	0	0	0	0	0	0	0	0
Bacteria|Bacteroidetes|Bacteroidia|Bacteroidales|Rikenellaceae|Alistipes|Otu184	0.2926	0	0	0.0127	0	0	0	0.2416	0	0	0	0	0	0	0	0	0	0	0	0	0	0	0	0	0	0	0	0	0	0	0	0	0	0	0	0	0	0	0	0	0	0	0	0.0159	0	0	0	0	0
Bacteria|Firmicutes|Clostridia|Clostridiales|Ruminococcaceae|unclassified_Ruminococcaceae|Otu185	0	1.2597	0	0	0.0168	1.5072	0.9784	0.6041	0	0	0	0	0	0.1113	0	0	0.2253	0	0.0515	0	0	0.4904	0	0.0915	0	0	0	0	0	0	0.0518	0	0	0	0	0	0	0	0.1866	0.2865	0	0	0	0	0	0	0	0	0
Bacteria|Firmicutes|Clostridia|Clostridiales|Lachnospiraceae|unclassified|Otu186	0	0	0.006	0	0	0	0	0.1036	0	0.0382	0	0	0.0619	0.0078	0.0671	0.0231	0.0356	0	0.0257	0	0.14	0.0981	0.0939	0.1373	0	0	0	0	0	0.0216	0.0129	0.0971	0	0.0166	0.0214	0.0712	0	0.3293	0.0098	0.0796	0.0237	0.3367	0.0382	0.0956	0	0.0079	0.1006	0.0259	0.0129
Bacteria|Bacteroidetes|Bacteroidia|Bacteroidales|Porphyromonadaceae|Barnesiella|Otu187	0.1527	0	0	0	0	0	0	0	0	0	0	0	0	0	0	0	0	0	0.0772	0	0	0	0	0	0	0	0	0	0	0	0	0	0	0	0	0	0	0	0	0	0	0	0	0	0	0	0	0	0
Bacteria|Firmicutes|Clostridia|Clostridiales|Lachnospiraceae|unclassified|Otu188	0	0.0402	0.4066	0	0.1343	0.1675	0.0337	0.1899	0.0477	0.4197	0.2177	0.599	0.4431	0.0362	0.2685	0.0692	0.2609	0.2133	1.0805	0.1602	0.14	0.1471	0.0939	0.0915	0.1165	0.509	0	0.0488	0.3221	0.2706	0.1423	0.5071	0.153	0.0665	0.6339	0.5765	0.2456	1.181	0.0687	1.1698	0.3084	0.3947	0.0839	0.2151	0.0543	0.0629	0.1421	0.0432	0.123
Bacteria|Bacteroidetes|Bacteroidia|Bacteroidales|Prevotellaceae|unclassified_Prevotellaceae|Otu189	0	0	0	0	0	0	0	0	0	0.0191	0	0	0	0.0155	0	0	0	0	0	0	0	0	0	0	0	0	0	0	0	0.1082	0	0	0	0	0	0	0	0	0	0	0.4429	0	0	0.008	0.3015	0	0	0	2.634
Bacteria|Bacteroidetes|Bacteroidia|Bacteroidales|Prevotellaceae|unclassified_Prevotellaceae|Otu190	0	0	0	0	4.2716	0	0	0	0	0	0	0	0	0	0	0	0	0	0	0	0	0	0	0	0	0	0	0	0	4.6872	0	0	0	0	0	0	0	0	0	0	0	0	0	0	0	0	0	0	0
Bacteria|Firmicutes|Clostridia|Clostridiales|Ruminococcaceae|Faecalibacterium|Otu191	0.0127	0.536	0	0	0.0336	0.1256	0.0337	0	0.5372	0.0191	0.0222	1.2486	0.4985	0.0958	0	0.0576	0.1186	0.1659	0.283	0.7371	0.0467	0.1226	0.0188	0.3357	0	0	0.1039	0.0244	0.2301	0	0.9057	0.3992	0.153	0.0166	0	0.0453	0	0.2725	0.1375	0.0557	0.0791	0	0.0534	0.1035	0.0543	0.0787	0.2131	0.0951	0.7831
Bacteria|Bacteroidetes|unclassified|unclassified|unclassified|unclassified|Otu192	0	0	0	0	0	0	0	0	0	0	0	0	0	0	0	0	0	0	0	0	0	0	0	0	0	0	0	0	0	0.2381	2.3936	0	0	0	0	0	0	0	0	0	0	0	0	2.0629	0	0	0	0	0
Bacteria|Firmicutes|Clostridia|Clostridiales|Ruminococcaceae|unclassified_Ruminococcaceae|Otu193	0	0	0.3288	0	0	0	0	0	0	0	0.0133	0	0	0	0	0	0	0	0.5145	0	0	0	0	0	0.6363	0.0578	4.0526	0	0	0	0	0	0	0	0	0	0	0	0	0	0	0	0	0	0	0	0	0	0
Bacteria|Bacteroidetes|Bacteroidia|Bacteroidales|Bacteroidaceae|Bacteroides|Otu194	0.1399	0.0536	0.0419	0	0.0168	0	0	0	0	0	0	0	0.0521	0.0104	0	0	0	0	0.7718	0.0961	0	0	0.0188	0	0	0	0	0.0244	0	0	0	0.3129	0.0918	0	0	0	0	0.1249	0	0	0	0	0.0763	0	0	0	0.0474	0	0
Bacteria|Bacteroidetes|Bacteroidia|Bacteroidales|unclassified|unclassified|Otu195	0.0509	0	0	0	0	0	0	0	0	0	0	0	0	0.0906	0.2349	0	0	0	0	0	0.0467	0	0	0	0	0	0	0	0.0368	0	0	0.0108	0	0	0	0	0	0	0	0	0	0.2206	0	0.008	0.006	0	0	0	0
Bacteria|Firmicutes|Clostridia|Clostridiales|Eubacteriaceae|Eubacterium|Otu196	0	0	0	0	0	0.0419	0	0	0	0	0	0	0	0	0	0	0	0	0	0	0	0	0	0	0	0	0	0.0122	0	0	0	0	0	0	0	0	0	0	0	0	0	0	0	0	0	0	0	0	0
Bacteria|Firmicutes|Clostridia|Clostridiales|Ruminococcaceae|unclassified_Ruminococcaceae|Otu197	0	0.3484	0	0	0.1007	0	0	0	0.0239	0.0127	0	0	0	0.1501	0.0112	0	0	0	0	0	0.07	0	0	0.0153	0	0	0	0	0	0.0866	0	0	0	0.0499	0.0285	0	0	0	0.0687	0	0	0	0	0	0.006	0	0	0	0
Bacteria|Bacteroidetes|Bacteroidia|Bacteroidales|Prevotellaceae|Prevotella|Otu198	0	0	0	0	0.8476	0	0	0	0	0.0954	0	0	0	0.0647	0	0	0	0	0	0	0	0.1471	0	0	0	0	0	0	0	0.4005	0.0776	0	2.3562	0	0	0	0	0	0.1473	0	3.3692	0	0.4578	0.6292	0.5367	0	0	0	0
Bacteria|Firmicutes|Clostridia|Clostridiales|Lachnospiraceae|unclassified|Otu199	0	0	0	0	0	0	0	0	0	1.9711	0	0	0	0	0	0	0	0	0	0	0	0	0	0	0	0	0	0	0	0	0	0	0.0612	0	0	0	0	0	0	0	0	0	0	0	0	0	0.6156	0	0
Bacteria|Bacteroidetes|Bacteroidia|Bacteroidales|Porphyromonadaceae|Parabacteroides|Otu200	0	0	0.0239	0.2669	0	0.0837	0	0	0.1194	0	0	0	0	0	0	0	0	0	0	0	0	0	0	0	0.242	0	5.2996	0.0366	0	0	0	0.0432	0	0	0	0	0.1572	0.1817	0	0.0557	0.0158	0	0	0	0	0	0	0	0
Bacteria|Proteobacteria|Gammaproteobacteria|Pasteurellales|Pasteurellaceae|Haemophilus|Otu201	0	0	0	0	0.0587	0.0314	0	0	0.0358	0.1272	0	0.2237	0.1434	0.0078	0.2013	0	0.0178	0.0118	0	0.032	0	0	0	0.0153	0	0.0116	0	0	0.0184	0.0325	0	0.151	0	0	0.1282	0.2073	0.0786	0.0114	0.1375	0	0.6723	0.0813	0.0153	0	0.0724	0.0865	0.0118	0	0.6989
Bacteria|Bacteroidetes|Bacteroidia|Bacteroidales|unclassified|unclassified|Otu202	0	0	0	0	0	0	0	0	0	0	0	0	0	0	0	0	0	0	0	0	0	0	0	0	0	0	0	0	0	0	0	0	0	0	0	0	0	0	0	0	0	0	0	0	0	0	0	0	0
Bacteria|Firmicutes|Clostridia|Clostridiales|Ruminococcaceae|unclassified|Otu203	0.1018	0	0	0.0508	0.042	0.157	0.5061	0	0	0.0254	0	0	0	0.0906	0	0	0.0297	0	0	0	0	0.0736	0	0	0	0	0	0	0	0.0541	1.0998	0	0	0	0	0.0065	0	0.352	0.0687	0.0477	0	0	0.0687	0	0.1327	0	0.0118	0	0.0259
Bacteria|Verrucomicrobia|Verrucomicrobiae|Verrucomicrobiales|Verrucomicrobiaceae|Akkermansia|Otu204	0.3944	0.067	0	0.4956	0	0.8059	0.641	0.1036	0	0	0	0.0144	0.3649	0	0	0	0.0237	0	0.566	0	0.0467	0.1226	0	0	0	0	0	0	0	0	0.0129	0	0.0918	0.3327	0	0	0	0	0	0	0	0	0.0076	0.008	0.006	0.0157	0	0	0
Bacteria|Bacteroidetes|Bacteroidia|Bacteroidales|Porphyromonadaceae|Parabacteroides|Otu205	0	0	0	0	0	0	0	0	0	0	0	0	0	0	0	0	0	0	0	0	0	0	0	0	0	0	0	0	0	0	0	0	0	0	0	0	0	0	0	0	0	0	0	0	1.0432	0	0	0	0.6925
Bacteria|Firmicutes|Clostridia|Clostridiales|Ruminococcaceae|unclassified|Otu206	0	0.0268	0	0.0127	0	0.0628	0.0337	0	0.0358	0	0	0	0	0	0	0	0	0	0	0	0.0233	0	0	0	0	0	0	0	0.1656	0	0	0	0.0306	0.2163	0	0	0	0.2385	0.0491	0	0	0.1625	0	0.0319	0	0.3068	0	0	0
Bacteria|Firmicutes|Clostridia|Clostridiales|Incertae_Sedis_XIV|Blautia|Otu207	0.318	0.4958	0.2332	0.0635	0.0755	0.1884	0	0.0345	0.4297	0.0191	0.1821	0.0072	0.1597	0.0233	0.0447	0.0692	0.1898	0.0711	0.3087	0.1122	0.0467	0	0.0563	0.3052	0.3047	0.1388	0.2078	0.0976	0.1748	0.0433	0.0776	0.0647	0	0.0832	0.0427	0.0453	0.0196	0.1022	0.0196	0.0239	0.1424	0.0929	0.0076	0.0319	0.1085	0.0236	0	0	0.0129
Bacteria|Firmicutes|Clostridia|Clostridiales|unclassified|unclassified|Otu208	0	0	0	0	0	0	0	0	0	0.1462	0	0	0	0	0	0	0	0	0	0	0	0.8583	0	0	0	0	0	0	0	0.0866	0.3235	0	0	0	0	0	0	0	0	0	0	0	0	0.0398	1.8091	0	2.2316	0	0
Bacteria|Firmicutes|unclassified|unclassified|unclassified|unclassified|Otu209	0.0382	0.0536	0.0179	0	0.0084	0.2407	0	0.0173	0	0	0.0222	0	0.0521	0.088	0.0336	0.0115	0.089	0.1303	0.0772	0.1122	0	0	0	0.1831	0	0	0	0.0122	0.0184	0	0.0129	0	0	0	0.0071	0.0972	0	0.0681	0	0.0398	0.0079	0.0232	0	0	0.0844	0.0236	0	0	0.0129
Bacteria|Firmicutes|Clostridia|Clostridiales|Peptostreptococcaceae|unclassified_Peptostreptococcaceae|Otu210	0.6488	0	0.006	0.0635	0	0.0105	0	0	0	0	0	0	0.492	0	0.0671	0	0.1483	0.1422	0	0	1.7503	0	0	0	0	0	0	0	0.0644	0	0	0	0	0	0	0.0065	0.7661	0	0.108	0	0	0	0	0.008	0	0	0	0	0
Bacteria|Firmicutes|Clostridia|Clostridiales|Lachnospiraceae|unclassified_Lachnospiraceae|Otu211	0.229	0	0	0.0762	0.0168	0	0	0.069	0.0477	0.0064	0	0	0.0554	0.0155	0.0336	0.0461	0	0	0	0	0.5601	0.049	0	0	0.0179	0	0	0	0	0.0108	0.0518	0	0	0	0	0	0	0	0.0295	0	0	0	0.0229	0.0319	0.0422	0.0629	0.0059	0	0
Bacteria|Firmicutes|Clostridia|Clostridiales|Ruminococcaceae|Oscillibacter|Otu212	0	0	0	0	0.0168	0.0419	2.2942	0	0	0.2098	0	0	0.0033	0	0	0	0	0	0	0	0	0.049	0	0.0763	0	0	0	0	0	0.1299	1.2033	0.0108	0.0306	0	0	0	0	0	0.1179	0	0	0	0	0.1035	0.2834	0.0393	0.071	0	0
Bacteria|Firmicutes|Clostridia|Clostridiales|Ruminococcaceae|unclassified_Ruminococcaceae|Otu213	0	0.134	0	0	0	0	0	0	0	0	0	0	0	0	0	0	0.9785	0	0	0	0	0	0	0	0	0	0	0	0	0	0	0	0	0	0	0	0	0	0	0	0	0	0	0	0	0	0	0	0
Bacteria|Bacteroidetes|Bacteroidia|Bacteroidales|unclassified|unclassified|Otu214	0	0	0	0	0	0	0	0	0	0	0	0	0	0	0	0	0	0	0	0	0	0.049	0	0	0	0	0	0	0	0.3572	0	0	0	0	0	0	0	0	0.2455	0	0	0	2.5944	0	0	0	0	0	0
Bacteria|Bacteroidetes|Bacteroidia|Bacteroidales|Bacteroidaceae|Bacteroides|Otu215	0	0.4288	0	0	0	0	0	0	0.191	0	0	0	0	0	0	0	0	0	0	0	0	0	0	0	0	0	0	0.8788	0	0	0	0	0	0	0	0	0	0	0	0	0	0	0	0	0	0	0	0	0.1165
Bacteria|Firmicutes|Clostridia|Clostridiales|unclassified|unclassified|Otu216	0	0	0	0	0.5203	0	0	0	0	0	0	0	0	0	0	0	0	0	0	0	0	0	0	0	0	0	0	0	0	0.0216	0	0	0	0	0	0	0	0	0	0	0	0	0	0	0.0181	0	0	0	0
Bacteria|Firmicutes|Clostridia|Clostridiales|Ruminococcaceae|Oscillibacter|Otu217	0	0	0	0	0	0.0314	0	0.0863	0	0	0	0	0	0.0026	0	0	0	0	0	0	0	0	0	0	0	0	0	0	0	0.0108	0.0906	0	0	0	0	0	0	0	0	0	0	0	0	0	0.0362	0	0	0	0.2459
Bacteria|Firmicutes|Clostridia|Clostridiales|Lachnospiraceae|unclassified|Otu218	0	0	0	0	0.0168	0.0105	0	0.069	0	0.0254	0	0	0.0358	0	0	0	0.0059	0	0	0	0	0	0	0	0	0	0	0.0122	0	0.0974	0.1164	0	0	0	0.0142	0	0	0	0.0589	0.8674	0	0	0.0458	0.1673	0.2895	0	0.0592	0	0
Bacteria|Bacteroidetes|Bacteroidia|Bacteroidales|Prevotellaceae|unclassified_Prevotellaceae|Otu219	0.3307	0	0	0.0381	0	0	0	0	0	0	0	0	0	0.0492	0	0	0	0	0	0	0	0	0	0	0	0	0	0	1.1135	0.0108	0.0776	1.0897	0	0	0	0.0194	0	0	0.0098	0	0.0633	0	0.061	0.008	0.0121	0.0157	0.0059	0	0
Bacteria|Fusobacteria|Fusobacteria|Fusobacteriales|Fusobacteriaceae|Fusobacterium|Otu220	0	0	0	0	0	0	0	0	0	0	0	0	0	0	0	0	0	0	0	0	0	0	0	0	0	0	0	0	0	0	0	0	0	0	0	0	0	0	0	0	0	0	0	0	0	0	0	0	0
Bacteria|Firmicutes|Clostridia|Clostridiales|Incertae_Sedis_XIV|Blautia|Otu221	0.1527	0.0402	0	0.0254	0.1343	0.0419	0	0.1899	0.191	0.0064	0	0	0.0945	0.075	0.0224	0	0.1008	0.1422	0	0	0.07	0.0245	0	0.0763	0	0.2198	0	0	0	0.2598	0.0518	0.0971	0.0306	0.183	0.0285	0.0648	0	0.0795	0.0589	0	0.0554	0.0464	0.0687	0.0796	0.0362	0	0.0592	0.0173	0.0324
Bacteria|Firmicutes|Clostridia|Clostridiales|Clostridiaceae|Clostridium|Otu222	0.0382	0.0938	0	0.0254	0.3189	0.0314	0	0	0.0477	0.0509	0	0	0.0424	0	0.0224	0	0.3439	0.1777	0	0.0481	0.1167	0.0245	0	0	0	0	0	0	0.0184	0.2057	0.2458	0	0.0612	0	0	0.0065	0	0.0114	0	0.0716	0.1977	0	0.0076	0	0	0	0	0	0
Bacteria|Firmicutes|Clostridia|Clostridiales|Lachnospiraceae|unclassified_Lachnospiraceae|Otu223	0.0127	0	0	0.1017	0.042	0.0314	0	0.0173	0	0	0.0533	0.0072	0.5441	0.0026	0	0.1383	0.0237	0.6161	0	0	0.0933	0	0	0.0153	0	0.0116	0	0.1709	0.1288	0	0.1423	0	0.0306	0.2662	0.1068	0	0	0.0227	0	0	0.0237	0.0116	0.0458	0	0.0181	0.0236	0.0296	0.0432	0
Bacteria|Firmicutes|Clostridia|Clostridiales|Veillonellaceae|Megasphaera|Otu224	0	0	0	0	0	0	0	0	0	0	1.648	0	0	0	0	0	0	0	0	0	0	0	0	0	0	0	0	0	0	0	0	0	0	0	0	0	0	0	0	0	0	0	0	0	0	0	0	0	0
Bacteria|Firmicutes|Clostridia|Clostridiales|Ruminococcaceae|unclassified_Ruminococcaceae|Otu225	0.7633	0	0	0.0254	0	0	0	0	0	0	0	0	0.3714	0	0	0	0.089	0	0	0	0	0	0	0	0	0	0	0	0	0	0	0	0	0	0	0	0	0	0	0	0	0	0	0.1354	0	0	0	0	0
Bacteria|Firmicutes|Clostridia|Clostridiales|unclassified_Clostridiales|unclassified|Otu226	0	0	0	0	0	0.0105	0	0	0.0119	0	0	0	0.013	0	0	0	0	0	0	0	0	0	0	0	0	0	0	0	0	0	0	0	0	0	0	0	0	0	0	0	0	0	0	0	0	0	0	0	0
Bacteria|Bacteroidetes|unclassified|unclassified|unclassified|unclassified|Otu227	0	0	0	0.0635	0	0	0.4049	0	0	0	0	0	0	0	0	0	0	0	0	0	0	0	0	0	0	0	0	0	0	0	0	0	0	0	0	0	0	0.0341	0	0	0	0	0	0	0	0	0	0	0
Bacteria|Bacteroidetes|Bacteroidia|Bacteroidales|Bacteroidaceae|Bacteroides|Otu228	0	0	0	0	0	0	0	0	0	0	0	0	0	0	0	0	0	0	0	0	0	0	0	0	0	0	0	0	0	0	0	0	0	0	0	0	0	0	0	0	0	0	0	0	0	0	0.0237	0	0
Bacteria|Tenericutes|Mollicutes|unclassified_Mollicutes|unclassified|unclassified|Otu229	0	0	0	0	0	0	0	0	0	0	0	0	0	0	0	0	0	0	0	0	0	0	0	0	0	0	0	0	0	0	0	0	0	0	0	0	0	0	0	0	0	0	0	0	0	0	0	0	0
Bacteria|Bacteroidetes|Bacteroidia|Bacteroidales|Prevotellaceae|Prevotella|Otu230	0	0	0	0	0.3441	0	0	0	0	0.2035	0	0	0	0.0595	0	0	0	0	0	0	0	0.049	0	0	0	0	0	0	0	0.4005	0.0647	0	0.5202	0	0	0	0	0	0.2062	0	0.1977	0	0.2518	0.6452	0.3136	0	0	0	0
Bacteria|Firmicutes|Clostridia|Clostridiales|Ruminococcaceae|Oscillibacter|Otu231	0	0	0	0	0	0.0523	1.5182	0	0	0.3561	0	0	0	0	0	0	0	0	0	0	0	0.3923	0	0	0	0	0	0	0	0.1191	0.0776	0	0	0	0	0.0453	0	0	0.0098	0	0	0	0	0.0717	0.3015	0	0.0296	0	0
Bacteria|Firmicutes|Clostridia|Clostridiales|Ruminococcaceae|unclassified_Ruminococcaceae|Otu232	0	0.0134	0.2332	0	0	0	0	0	0	0	0.0444	0	0.0261	0	0.0112	0.1498	0	0.2251	0.1029	0	0	0	0.0188	0	0.475	0.1504	0	0	0.092	0	0	0	0	0	0.0071	0	0.0393	0	0	0.0159	0.0079	0	0	0	0	0	0	0	0
Bacteria|Firmicutes|Clostridia|Clostridiales|Ruminococcaceae|unclassified_Ruminococcaceae|Otu233	0	0	0	0	0	0	0	0	0	0	0	0	0	0	0	0	0.2491	0	0	0	0	0	0	0	0	0	0	0	0	0	0	0	0	0	0	0	0	0	0	0	0	0	0	0	0	0	0	0	0
Bacteria|unclassified|unclassified|unclassified|unclassified|unclassified|Otu234	0	0	0	0	0	0	0	0	0	0.3243	0	0	0	0	0	0	0	0	0	0	0	1.1525	0	0	0	0	0	0	0	0	0	0	0	0	0	0	0	0	0.0196	0	0.4034	0	0	1.0115	0	0	0	0	0
Bacteria|Firmicutes|Clostridia|Clostridiales|Incertae_Sedis_XIV|Blautia|Otu235	0	0	0.1076	0	0	0	0	0	0	0	0.0178	0.0433	0.0065	0	0	0	0	0.0237	0.0772	0.032	0	0	0	0.0153	1.5953	0.0116	0.0346	0	0	0	0	0	0	0	0	0	0	0	0	0	0	0	0	0	0	0	0	0	0
Bacteria|Firmicutes|Clostridia|Clostridiales|Ruminococcaceae|unclassified_Ruminococcaceae|Otu236	0.0254	0.0268	0.6696	0	0	0.0314	0	0.0863	0	0	0.0222	0.0505	0.0554	0	0	0.0231	0	0.0948	0.0257	0.016	0.0233	0	0.0188	0.0305	0.3047	0.0347	0.4157	0.0366	0.0828	0	0	0.0216	0	0	0.0071	0.0065	0.0295	0	0	0	0.0158	0.058	0.0076	0	0	0	0	0.0086	0
Bacteria|Firmicutes|Clostridia|Clostridiales|Ruminococcaceae|unclassified|Otu237	0	0	0	0.0127	0.0587	0.0314	0	2.5889	0	0	0	0	0.1075	0	0	0	0	0	0	0	0.1167	0	0	0	0	0	0	0	0	0	0.0776	0.0108	0.0306	0.1497	0	0	0	0	0	0	0	0	0	0	0.3256	0.0079	0	0	0
Bacteria|Bacteroidetes|Bacteroidia|Bacteroidales|Porphyromonadaceae|Barnesiella|Otu238	0	0	0	0.2796	0	0	0.0675	0	0	0	0	0	0	0	0	0	0	0.0118	0	0	0	0	0	0.0305	0	0	0	0	0	0	0	0	0	0	0	0	0	0	0	0	0	0.0116	0.1908	0	0	0.0236	0	0	0
Bacteria|Bacteroidetes|Bacteroidia|Bacteroidales|Prevotellaceae|Prevotella|Otu239	0	0	0	0	0.0336	0	0	0	0	0.0254	0	0	0	0.1061	0	0	0	0	0	0	0	0.049	0	0.0153	0	0	0	0	0	0.0216	0	0	0	0	0	0	0	0	0.1768	0	0	0	0.9157	0	0	0	0.0118	0.0086	0
Bacteria|Firmicutes|Clostridia|Clostridiales|Lachnospiraceae|unclassified|Otu240	0	0	0	0	0	0.1675	0	0	0	0	0	0	0.6451	0	0	0	3.9554	0	0	0	0	0	0	0	0	0	0	0	0	0	0	0	0	0	0	0	0	0.0227	0	0	0	0	0	0	0	0	0	0	0
Bacteria|Fusobacteria|Fusobacteria|Fusobacteriales|Fusobacteriaceae|unclassified|Otu241	0	0	0	0	0	0	0	0	0	0	0	0	0	0	0	0	0	0	0	0	0	0	4.8066	0	0	0	0	0	0	0	0	0	0	0	0	0	0	0	0	0	0	0	0	0	0	0	0	0	0
Bacteria|Firmicutes|Clostridia|Clostridiales|Lachnospiraceae|Coprococcus|Otu242	0.3435	0.0268	0	0.1017	0.0671	0.1256	0.0337	0	0.3462	0.0064	0	0	0.2085	0.0466	0.0783	0.0807	0.2135	0	0.0257	0	0.0233	0.2207	0	0	0.0807	0	0	0	0.0092	0.0541	0.0129	0.0432	0	0.0499	0.0214	0.0972	0.0688	0.1022	0.0393	0.0796	0.0158	0.0348	0.0458	0.0637	0.0302	0.0157	0.1302	0.0173	0.1294
Bacteria|Firmicutes|Clostridia|Clostridiales|Ruminococcaceae|unclassified|Otu243	0	0	0	0	0.0252	0	0	0	0	0	0	0	0	0	0	0	0	0	0	0	0	0	0	0	0	0	0	0	0	0.0108	0	0	0	0	0	0	0	0	0	0	0	0	0	0	0.2955	0	0	0	0
Bacteria|Bacteroidetes|unclassified|unclassified|unclassified|unclassified|Otu244	0	0	0	0	0	0	0	0	0.9192	0	0	0	0	0	0	0	0	0	0.0515	0	0	0	0	0	0	0	0	0	0	0	0	0	0.0306	0	0	0	0	0	0	0.0159	0	0	0	0	0	0	0	0	0
Bacteria|unclassified|unclassified|unclassified|unclassified|unclassified|Otu245	0	0	0	0	0	0	0	0	0	0	0	0	0	0	0	0	0	0	0	0	0	0	0	0	0	0	0	0	0	4.4815	0	0	0	0	0	0	0	0	0	0	0	0	0	0.3664	0	0	0	0	0
Bacteria|Bacteroidetes|Bacteroidia|Bacteroidales|Porphyromonadaceae|unclassified|Otu246	0.0127	0	0	0	0	0	0	0	0	0	0	0	0	0.0828	0	0	0	0	0	0	0	0	0	0	0	0	0	0	0	0	0	0	0	0	0	0	0	0	0	0	0	0	0	0	0	0	0	0	0
Bacteria|Bacteroidetes|Bacteroidia|Bacteroidales|Prevotellaceae|Prevotella|Otu247	0	0	0	0	0	0	0	0	0	0	0	0	0	1.0041	0	0	0	0	0	0	0	0	0	0	0	0	0	0	0	0.0974	0	0	0	0	0	0	0	0	0	0	0	0	0.7631	0	0	0	0	0	0
Bacteria|Bacteroidetes|unclassified|unclassified|unclassified|unclassified|Otu248	0	0	0	0	0	0	0	0	0	0	0	0	0	0.0026	1.5548	0	0	0	0	0	0	0	0	0	0	0	0	0	0	0.4979	0	0	0	0	0	0	0	0.0114	0	0	0	0	0	0	0	0	0	0.0259	0
Bacteria|Bacteroidetes|Bacteroidia|Bacteroidales|Bacteroidaceae|Bacteroides|Otu249	0.0127	0	0	0	0	1.413	0	0	0.8237	0	0	0	0.0749	0	0	0	0.593	0	0	0	0	0	0	0	0.0179	0	0	0	0.0184	0	0	0	0	0	0	0.0777	0	0	0	0	0	0	0	0	0	0	0	0	0
Bacteria|Proteobacteria|Betaproteobacteria|Burkholderiales|unclassified|unclassified|Otu250	0	0	0	0	0	0	0	0	0	0	0	0	0	0	0	0	0	0	0	0	0	0	0	0	0	0	0	0.0732	0	0	0	0	0	0	0	0	0	0	0	0	0.0554	0	0	0	0	0	0	0	0
Bacteria|Firmicutes|Erysipelotrichi|Erysipelotrichales|Erysipelotrichaceae|Coprobacillus|Otu251	0	0	0	0	0	0	0	0	0	0	0	0.0072	0.0065	0	0	0	0	0	0	0	0	0	0	0	0	0.0347	0	0	0	0	0	0	0	0	0	0	0	0	0	0	0	0	0	0	0	0	0	0	0
Bacteria|Firmicutes|Clostridia|Clostridiales|Lachnospiraceae|Coprococcus|Otu252	0.5597	0.6165	0	0	1.0574	0	0.2362	0	0	0.1017	0	0	0	0	0	0	2.1764	0	0	0	0	0.0981	0	0	0	0	0	0	0	0	0	0	0	0	0	0	0	0	0.8152	0	0	0	0	0	0	0	0.2131	0	0
Bacteria|Firmicutes|Bacilli|unclassified|unclassified|unclassified|Otu253	0.2417	0.0134	0	0	0	0	0	0	0	0	0	0	0.0391	0	0	0	0.0474	0	0	0	0	0	0	0	0	0	0	0	0	0	0	0	0	0	0	0	0	0	0	0	0	2.4843	0	0	0	0	0	0	0
Bacteria|Firmicutes|Clostridia|Clostridiales|unclassified_Clostridiales|unclassified|Otu254	0.2417	0.0536	0.0598	0.1652	0.0252	0.3245	0.3036	0.1208	0	0.0445	0	0	0	0.0078	0.0112	0	0.1127	0	0	0	0	0.049	0	0.0153	0	0	0.1039	0	0	0.184	0.3623	0	0	0.0665	0.0214	0.1425	0	0.1363	0.0393	0.0716	0	0.0232	0	0.1035	0.1327	0.0708	0	0	0.0906
Bacteria|Firmicutes|Clostridia|Clostridiales|unclassified|unclassified|Otu255	0	0	0	0	0	0	0.4386	0.0173	0.7162	0	0	0	0	0	0	0	0	0	0	0	0	0	0	0	0	0	0	0	0	0	0	0	0	0	0	0	0	0	0	0	0	0	0	0.1673	0	0	0	0	0
Bacteria|Bacteroidetes|Bacteroidia|Bacteroidales|Bacteroidaceae|Bacteroides|Otu256	0	0	0	0	0	0	0	0	0	0	0	0	0	0	0	0	0	0	0	0	0	0	0	0	0	0	0	0	0	0	0	0	0	0	0	0	0	0	0	0	0.0791	0	0	0	0	0	0	0	0
Bacteria|Proteobacteria|Deltaproteobacteria|Desulfovibrionales|Desulfovibrionaceae|unclassified_Desulfovibrionaceae|Otu257	0	0	0	0.1017	0	0	0	0	0	0.0954	0	0	0	0	0	0	0.2016	0	0	0	0	0	0	0	0	0	0	0	0.9478	0	0	0	0	0	0	0	0	0	0	0	0	0	0	0	0	0	0	0	0
Bacteria|Firmicutes|Clostridia|Clostridiales|Ruminococcaceae|Oscillibacter|Otu258	0.0254	0	0	0	0.0252	0	0	0.535	0.2029	0.0318	0	0	0.1206	0.0155	0.3691	0	0.0237	0	0	0	0	0	0	0	0	0	0	0	0	0.1082	0.1941	0	0	0	0	0.0194	0	0	0	0	0	0	0.0153	0	0.006	0	0.0829	0	0
Bacteria|Firmicutes|Clostridia|Clostridiales|Ruminococcaceae|unclassified_Ruminococcaceae|Otu259	0.0509	0	0	0.0127	0	0.1465	0.8435	0	0	0	0	0	0	0.0078	0	0	0	0	0	0	0	0.049	0	0	0	0	0	0	0	0	1.0609	0	0	0	0.0071	0.1166	0	0.0114	0.0295	0	0.0633	0.2786	0.0153	0.008	0.006	0.0236	0.0592	0	0
Bacteria|Bacteroidetes|Bacteroidia|Bacteroidales|Prevotellaceae|unclassified_Prevotellaceae|Otu260	0.2035	0	0	0.0254	0	0	0	0	0	0	0	0	0	0.1682	0.0112	0	0	0	0	0	0.3967	0	0	0	0	0	0	0	0.6073	0	0.0259	0.4208	0	0	0	0.0518	0	0	0	0	0.0316	0.0116	0.0305	0	0	0.0393	0.0059	0	0.0129
Bacteria|Firmicutes|Clostridia|Clostridiales|unclassified|unclassified|Otu261	0.0636	0.0268	0.0598	0.305	0	0.0105	0	0.0173	0.0239	0.0064	0.0044	0.0144	0.0033	0.0052	0	0	0.0119	0.0237	0	0.032	0	0	0.0188	0.0153	0.2599	0.0694	0.2078	0	0.0276	0.0108	0.0129	0.0108	0	0	0	0.0194	0.0589	0.0114	0	0	0.0237	0	0	0	0.0121	0.0079	0.0059	0	0
Bacteria|Firmicutes|Clostridia|Clostridiales|Veillonellaceae|Megasphaera|Otu262	0	0	0	0	0.2853	0	0	0	0	0.2543	0	0	0	0	0	0	0	0	0	0	0	0	0	0	0	0	0	0	0	0	0	0	0	0	0	0	0	0	0	0	0.9728	0	0.0153	0.0239	0	0.1967	0	0	0
Bacteria|Firmicutes|Clostridia|Clostridiales|Lachnospiraceae|unclassified_Lachnospiraceae|Otu263	0	0	0	0	0	0	0	0	0	0	0	0	0.6875	0	0	0	1.3046	0	0	0	0	0	0	0	0	0	0	0	0	0	0	0	0	0	0	0	0	0	0	0	0	0	0	0	0.0603	0	0	0	0
Bacteria|Firmicutes|Clostridia|Clostridiales|Lachnospiraceae|unclassified_Lachnospiraceae|Otu264	0	0.067	0.5261	0	0	0	0	0	0	0	0	0	0	0	0	0	0	0.0355	0.283	0.016	0	0	0	0.0763	0	0.2429	0.1386	0	0	0	0	0	0	0	0	0	0	0	0	0	0	0	0	0	0	0	0	0	0
Bacteria|Firmicutes|Clostridia|Clostridiales|Veillonellaceae|Veillonella|Otu265	0	0	0	0	0	0	0	0	0	0	0	0	0	0	0	0	0	0	0	0	0	0	0	0	0	0	0	0	0	0	0	0	0	0	0	0	0	0	0	0	0	0	0	0	0	0	0	0	0
Bacteria|Firmicutes|Bacilli|Lactobacillales|Lactobacillaceae|Lactobacillus|Otu266	0	0	0	0	0	0	0	0	0	0	0	0	0	0	0	0	0	0	0	0	0	0	0	0	0.0269	0	0	0	0.0644	0	0	0	0	0	0	0	0	0	0	0	0	0	0	0	0	0.0157	0	0	0.1488
Bacteria|Bacteroidetes|Bacteroidia|Bacteroidales|Porphyromonadaceae|unclassified|Otu267	0	0	0	0	0	0	0	0	0	0	0	0	0	0	0	0	0	0	0	0	0	0	0	0	0	0	0	0	0	0	0	0	0	0	0	0	0	0	0	0	0	0	0	0	0	0	0	0	0
Bacteria|unclassified|unclassified|unclassified|unclassified|unclassified|Otu268	0	0	0	0	0	0	0	0	0	0.0509	0	0	0	0	0	0	0	0	0	0	0	0.1717	0	0	0	0	0	0	0	0	0	0	0	0	0	0	0	0	0.0491	0	1.9851	0	0	0.2628	0	0	0	0.0086	0
Bacteria|Firmicutes|Clostridia|Clostridiales|Ruminococcaceae|unclassified_Ruminococcaceae|Otu269	0.3053	0	0	0	0	0	0	0	0	0	0	0	0	0	0	0	0	0	0	0	0	0	0	0	0	0	0	0	0	0	0	0	0	0	0	0	0	0	0	0	0	0	0	0	0	0	0	0	0
Bacteria|Proteobacteria|Deltaproteobacteria|Desulfovibrionales|Desulfovibrionaceae|Desulfovibrio|Otu270	0.4198	0	0.6098	0	0	0	0	0	0	0.0064	0	0	0	0.0285	0	0	0	0	0	0	0	0	0	0	0	0	0	0	0	0	0.1553	0	0	0	0	0	0	0	0.0098	0	0.2056	0	0	0	0.1628	0.0157	0	0	0
Bacteria|Firmicutes|Clostridia|Clostridiales|unclassified|unclassified|Otu271	0	0	0	0	0	0	0	0	1.9816	0	0	0	0	0	0	0	0	0	0	0	0	0	0	0	0	0	0	0	0	0.0974	0	0	0	0	0	0	0	0	0	0	0	0	0	0	1.3327	0	0	0	0
Bacteria|Bacteroidetes|Bacteroidia|Bacteroidales|unclassified|unclassified|Otu272	0	0	0	0.0381	0.3441	0	0	0	0	0	0	0	0	0.0052	0.1007	0	0	0	0	0	0	0	0	0	0	0	0	0	0	0.1948	0	0	0	0	0	0	0	0	0	0	0	0	0	0.6531	0.3618	0	0.5742	0	0
Bacteria|Firmicutes|Clostridia|Clostridiales|Ruminococcaceae|unclassified|Otu273	0.0254	0	0	0	0.0084	0.0209	0.135	0	0	0.0254	0	0	0.013	0.0285	0	0	0.0771	0	0	0	0	0.0245	0	0	0	0	0	0	0	0.0325	0.0129	0	0	0	0	0	0	0.2271	0.167	0.0239	0	0	0	0.0398	0.0121	0.1652	0.1953	0	0.0259
Bacteria|Firmicutes|Clostridia|Clostridiales|Ruminococcaceae|unclassified_Ruminococcaceae|Otu274	0	0	0	0	0	0.314	0	0	0	0	0	0	0	0	0	0	0	0	0	0	0	0	0	0	0	0	0	0.1465	0	0	0	0	0	0	0	0.0712	0	0	0	0	0	0	0	0	0	0	0	0	0
Bacteria|Firmicutes|unclassified|unclassified|unclassified|unclassified|Otu275	0	0	0	0	0	0	0	0	0	0	0	0	0	0	0	0	0	0	0	0	0	0	0	0	0	0	0	0	0	0	0	0	0	0	0	0	0	0	0	0	0	0	0	0	0	0	0	0	0
Bacteria|Bacteroidetes|unclassified|unclassified|unclassified|unclassified|Otu276	0	0	0	0	0	0	0	0	0	0	0	0	0	0	0	0	0	0	0	0	0	0	0	0	0	0	0	0	0	0	0	0	0	0	0	0	0	0	0	0	0	0	0	0	0	0	1.539	0	0
Bacteria|Bacteroidetes|Bacteroidia|Bacteroidales|Prevotellaceae|unclassified|Otu277	0.3307	0	0	0.0254	0	0	0	0	0	0	0	0	0	0.0311	0.0112	0	0	0	0	0	0.28	0.0245	0	0	0	0	0	0	0.6994	0	0.0129	0.7228	0	0	0	0.0389	0	0	0	0	0.0158	0.0348	0.0305	0	0.0121	0.0315	0	0	0
Bacteria|Firmicutes|Clostridia|Clostridiales|Lachnospiraceae|unclassified_Lachnospiraceae|Otu278	0.1654	0.067	0	0.0254	0.0084	0.1361	0	0	0	0	0.0044	0	0.4724	0.0078	0	0	0.2313	0	0	0	0.9568	0.0245	0	0.0305	0.0179	0	0.0693	0	0	0	0	0	0	0	0	0	0	0.0227	0	0.0239	0	0	0.0305	0.0398	0.0603	0	0.0592	0	0
Bacteria|Actinobacteria|Actinobacteria|Coriobacteriales|Coriobacteriaceae|Collinsella|Otu279	0	0	0	0.0635	0.0084	0	0.0337	0.0173	0.0477	0.0254	0.0044	0.0217	0.013	0.0336	0	0.0115	0.0059	0	0	0	0	0	0.0188	0.0153	0	0	0.2425	0.0122	0	0.3897	0.0388	0	0	0	0.0285	0.0065	0	0	0.0295	0.008	0.0633	0.0464	0.0076	0.0159	0.0181	0	0.0059	0.0259	0
Bacteria|Firmicutes|Clostridia|Clostridiales|Ruminococcaceae|Ruminococcus|Otu280	0	0.2278	0	0	0.1427	0	0.0337	0	0	0.0127	0	0	0	0	0.179	0	0	0	0	0	0	0	0	0	0	0	0	0.1465	0	0.0325	0.0388	0	0	0.366	0	0	0	0	0	0	0	0	0.0534	0	0	0	0	0	0.1618
Bacteria|Bacteroidetes|Bacteroidia|Bacteroidales|Prevotellaceae|unclassified_Prevotellaceae|Otu281	0	0	0	0	0	0	0	0	0	0.0318	0	0	0	0.1501	0	0	0	0	0	0	0	0	0	0	0	0	0	0	0	0.2814	0	0	0	0	0	0	0	0	0.0295	0	0.0079	0	0	0.1434	0.1869	0	0.1184	0	1.4043
Bacteria|Firmicutes|Clostridia|Clostridiales|Clostridiaceae|Clostridium|Otu282	0.0636	0	0	0	0.0084	0	0.0337	0	0.0597	0.0127	0	0	0.1303	0	0	0	0	0.0948	0	0	0	0	0	2.3345	0	0	0.0346	0	0	0	0.0518	0	0	0	0	0	0.0393	0	0.3339	0	0	0	0	0.0796	0	0.0393	0	1.6781	0
Bacteria|Bacteroidetes|Bacteroidia|Bacteroidales|Bacteroidaceae|Bacteroides|Otu283	0	0	0	0	0	0	0	0	0.1313	0	0	0	0	0	0	1.095	0	0	0	0	0	0	0	0	0	0	0	0	0	0	0	0	0	0	0	0	0	0	0	0.008	0	0.0232	0	0	0	0	0	0	0
Bacteria|Firmicutes|Clostridia|Clostridiales|Ruminococcaceae|Butyricicoccus|Otu284	0.0509	0.0536	0.0837	0.0127	0.0504	0.1151	0.135	0.0173	0	0	0	0.0217	0.3942	0.0725	0.0336	0.0576	0.255	0.2014	0.1286	0	0.1867	0.3188	0.0188	0.1526	0	0	0.0346	0.0122	0	0	0.0259	0.0755	0.0612	0	0.1424	0.1231	0	0.0114	0	0.0159	0.0079	0	0.061	0.0558	0.0181	0	0.0947	0.0086	0.0388
Bacteria|Proteobacteria|Betaproteobacteria|Burkholderiales|unclassified|unclassified|Otu285	0	0	0	0	0	0	0	0	0.0239	0	0	0	0.0261	0.1009	0	0	0	0	0	0	0	0	0.1878	0	0	0	0	0	0	0	0.0518	0	0	0.0333	0	0	0	0	0	0	0	0.0116	0	0	0	0	0	0	0
Bacteria|Firmicutes|Clostridia|Clostridiales|Ruminococcaceae|Oscillibacter|Otu286	0	0.0268	0	0	0.0084	0.0314	0	0.0518	0	0.0382	0	0	0.0424	0.0104	0.0112	0	0.0474	0	0	0	0	0	0	0	0	0	0	0	0	0.0108	0.0259	0	0	0.0499	0.0499	0.0324	0	0.0341	0	0.0318	0	0	0.0382	0.0319	0.0784	0.0472	0.0414	0	0.0388
Bacteria|Firmicutes|Erysipelotrichi|Erysipelotrichales|Erysipelotrichaceae|Coprobacillus|Otu287	0.1781	0.0268	0.1076	0.0635	0	0	0	0	0	0	0	0.0722	0.0358	0	0	0	0	0	0	0	0	0	0.0188	0	0	0.0116	0.381	0.0122	0.046	0	0	0	0	0	0	0.013	0.0098	0	0	0	0	0	0	0	0	0	0	0	0
Bacteria|Bacteroidetes|Bacteroidia|Bacteroidales|Prevotellaceae|unclassified|Otu288	0	0	0	0	0	0	0	0	0	0	0	0	0	0	0	0	0	0	0	0	0	0	0	0.4883	0	0	0	0	0	0	1.1386	0	0	0	0	0	0	0	0	0	0	0	0	0	0	0	0	0	0
Bacteria|Firmicutes|Clostridia|Clostridiales|Lachnospiraceae|unclassified_Lachnospiraceae|Otu289	0	0.1608	0	0	0	0	0	0	0	0	0	0	0	0.1656	0	0	0	0	0	0	0	0	0	0	0	0	0	0	0	0	0	0	0	0	0	0	0	0	0	0	0	0	0	0	0	0	0	0	0
Bacteria|Bacteroidetes|Bacteroidia|Bacteroidales|Porphyromonadaceae|Parabacteroides|Otu290	0.0127	0	0	0	0	0	0	0	0	0	0.3332	0	0.0684	0	0.1119	0.1729	0.0119	0	0.1029	0.016	0	0	0	0	0	0	0	0.0244	0	0	0	0	0	0	0.0285	0	0	0.0227	0	0.0477	0.0158	0	0.0153	0.008	0	0	0.0059	0.0432	0
Bacteria|Firmicutes|Clostridia|Clostridiales|Ruminococcaceae|unclassified|Otu291	0	0	0	0.0127	0	0.7327	0.4723	0.2589	1.5399	0	0	0	0.0424	0.0052	0	0	0.2787	0	0	0	0	0	0	0	0	0	0	0	0	0.0758	0.0259	0	0	0	0	0	0	0	0	0.4854	0	0	0	0.0159	0	0	0	0	0
Bacteria|Firmicutes|Clostridia|Clostridiales|Ruminococcaceae|unclassified|Otu292	0	0	0	0	0	0.1779	0.0675	0	0	0	0	0	0.1303	0	0	0	0	0	0	0	0	0.7847	0	0	0	0	0	0	0	0	0	0	0	0	0	0	0	0	0	0	0	0	0	0	0.404	0	0	0	0
Bacteria|Bacteroidetes|Bacteroidia|Bacteroidales|unclassified|unclassified|Otu293	0	0	0	0	0	0	0	0	0	0	0	0	0	0	0	0	0	0	0	0	0	0	0	0	0	0	0	0	0	0	0	0	0	0	0	0	0	0	0	0	0	0	0	0	0	0	0	0	0
Bacteria|Firmicutes|Clostridia|Clostridiales|Lachnospiraceae|unclassified|Otu294	0	0	0.3527	0	0	0	0	0	0	0	0	0.1588	0.0489	0	0	0	0	0	0.1286	0	0	0	0	0	0.1165	0.081	0.2771	0	0	0	0	0	0	0	0	0	0	0	0	0.0159	0	0	0	0	0	0	0	0	0
Bacteria|Bacteroidetes|Bacteroidia|Bacteroidales|Porphyromonadaceae|Parabacteroides|Otu295	0	0	0	0	0	0	0	0	0	0	0	0	0	0	0	0	0	0	0	0	0	0	0	0	0	0	0	0	0	0	0	0	0	0	0	0	0	0	0	0	0	0	0	0	0.3859	0	0	0	0.0259
Bacteria|Proteobacteria|Deltaproteobacteria|Desulfovibrionales|Desulfovibrionaceae|unclassified|Otu296	0.0763	0.0536	0.4962	0.0127	0	0.0733	0	0	0.1432	0	0	0.1804	0.1564	0.0259	0	0.0692	0	0.1185	0.2058	0	0	0.049	0.0188	0	0.1165	0	0.0346	0	0.0276	0.0216	0.0259	0	0.0306	0.0665	0	0.0907	0	0.0114	0	0	0	0	0	0	0	0.0079	0.0237	0	0.0065
Bacteria|Firmicutes|Clostridia|Clostridiales|Ruminococcaceae|Oscillibacter|Otu297	0.0127	0	0	0	0.0336	0	0.135	0	0	0	0	0	0	0.0776	0	0	0.0119	0	0	0	0	0	0	0	0	0	0	0	0	0.0433	0.427	0	0	0	0	0.0065	0	0	0.0393	0	0	0	0	0.008	0	0	0.1302	0	0
Bacteria|unclassified|unclassified|unclassified|unclassified|unclassified|Otu298	0	0	0	0	0	0	0	0	0	0.0254	0	0	0	0	0	0	0	0	0	0	0	0	0	0	0	0	0	0	0	0	2.7817	0	0	0	0	0	0	0	0	0	0	0	0	0	0	0	0	0	0
Bacteria|Proteobacteria|unclassified|unclassified|unclassified|unclassified|Otu299	0	0	0	0	0	0	0	0	0	0	0	0	0.2835	0	0	0	0	0	0	0	0	0	0	0	0	0	0	0	0	0	0	0	0	0	0	0	0	0	0	0.1353	0	0	0	0	0	0	0	0	0
Bacteria|Firmicutes|Clostridia|Clostridiales|Lachnospiraceae|unclassified|Otu300	0	0	0	0	0	0.0105	0	0	0	0	0	0	0.0228	0	0.0112	0.1037	0.0297	0	0	0	0	0	0	0	0	0	0	0	0	0	0.1035	0	0	0	0	0.1036	0	0	0	0	0	0	0	0.0319	0	0	0.0118	0	0
Bacteria|Firmicutes|Bacilli|unclassified|unclassified|unclassified|Otu301	0.1018	0	0	0	0	0	0	0	0	0	0	0	0	0	0	0	0	0	0	0	0	0	0	0	0	0	0	0	0	0	0	0	0	0	0	1.2177	0	0	0.0982	0	0	0	0	0.008	0	0	0	0	0
Bacteria|Firmicutes|Clostridia|Clostridiales|Ruminococcaceae|unclassified|Otu302	0.0254	0	0	0	0.0336	0	0.2024	0.7594	0	0	0	0	0	0.0285	0	0	0	0	0	0	0	0.0245	0	0	0	0	0	0	0	0.0325	0.2329	0	0	0	0	0	0	0.2158	0.0098	0	0	0	0	0.0398	0.0482	0	0.0533	0	0
Bacteria|Bacteroidetes|unclassified|unclassified|unclassified|unclassified|Otu303	0	0	0	0	0	0	0	3.4518	0	0.1208	0	0	0	0	0	0	0	0	0	0	0	0	0	0	0	0	0	0	0	0	0	0.1403	0	0	0	0	0	0	0	0	0	0	0	0	0	0	0	0	0
Bacteria|Firmicutes|Clostridia|Clostridiales|unclassified|unclassified|Otu304	0	0	0	0	0	0	0	0.1899	0	0	0.0044	0	0.0684	0.0129	0.1342	0	0	0	0	0	0	0	0.0751	0	0	0	0	0	0	0.0758	0.0906	0.151	0	0.0333	0	0.136	0	0.0114	0	0	0	0	0.0534	0	0.006	0	0.0296	0	0.1165
Bacteria|Bacteroidetes|Bacteroidia|Bacteroidales|unclassified|unclassified|Otu305	0	0	0	0.2415	0	0	0	0	0	0	0	0	0	0	0	0	0	0	0	0	0	0	0	0	0	0	0	0	0	0	0	0	0	0	0	0	0	0	0	0	0	0	0	0	0	0	0	0	0
Bacteria|Bacteroidetes|Bacteroidia|Bacteroidales|Prevotellaceae|unclassified|Otu306	0	0	0	0	0	0	0	0	0	0.0191	0	0	0	0.3856	0	0	0	0	0	0	0	0	0	0	0	0	0	0	0	0	0	0	0	0	0	0	0	0	0	0	0.0554	0	0	0.0239	0.4221	0	0.0178	0	0.2718
Bacteria|Firmicutes|Bacilli|Lactobacillales|Lactobacillaceae|Lactobacillus|Otu307	0	0	0	0	0	0	0	0	0.0239	0	0	0	0	0	0	0	0	0.0118	0	0	0	0	0	0	0	0	0	0	0.0092	0	0	0	0	0	0	0.0065	0	0	0	0	0	0	0	0	0	0	0	0	0
Bacteria|Firmicutes|Clostridia|Clostridiales|unclassified|unclassified|Otu308	0	0	0	0	0	0.1989	0	0	0.0239	0.0254	0	0	0.0456	0	0	0	0	0	0	0	0	0.0245	0	0	0	0	0	0	0	0	0	0.0216	0	0	0	0	0	0.4542	0	0.1512	0	0	0.0229	0	0	0	0.0059	0	0
Bacteria|Bacteroidetes|Bacteroidia|Bacteroidales|Rikenellaceae|Alistipes|Otu309	5.063	0	0	0	0	0	0	0	0	0	0	0	0	0	0	0	0	0	0	0	0	0	0	0	0	0	0	0	0	0	0	0	0	0	0	0	0	0	0	0	0	0	0	0	0	0	0	0	0
Bacteria|Bacteroidetes|Bacteroidia|Bacteroidales|unclassified|unclassified|Otu310	0	0	0	0	0	0	0	0	0	0	0	0	0	0	0	0	0	0	0	0	0	0	0	0	0	0	0	0	0	0	0	0	0	0	0	0	0	0	0	0	0	0	0	0	0	0	0	0	0
Bacteria|unclassified|unclassified|unclassified|unclassified|unclassified|Otu311	0	0	0	0	0	0	0	0	0	0	0	0	0	0	0	0	0	0	0	0	0	0	0	0	0	0	0	0	0	0	0.4011	0	1.0098	0	0.1353	0	0	0	0.0393	0	0	0	0	0	0	0	0	0	0
Bacteria|Firmicutes|Clostridia|Clostridiales|Ruminococcaceae|unclassified_Ruminococcaceae|Otu312	0	0	0	0	0	0	0	0	0	0	0	0	0	0	0	0	0	0	0	0	0	0	0	0	0	0	0	0	0	0	0	0	0	0	0	0	0	0	0	0	0	0	0	0	0	0	0	0	0
Bacteria|Firmicutes|Clostridia|Clostridiales|Lachnospiraceae|unclassified|Otu313	0	0	0.006	0	0	0	0	0	0	0	0	0	0	0	0	0	0	0	0	0	0	0	0	0	0	0.0116	0	0	0	0	0	0	0	0	0	0	0	0	0	0	0	0	0	0	0	0	0	0	0
Bacteria|Bacteroidetes|unclassified|unclassified|unclassified|unclassified|Otu314	0	0	0	0	0	0	0	0	0	0	0	0	0	0	0	0	0	0	0	0	0	0	0	0	0	0	0	0	0	0	0.6728	0	0	0	0	0	0	0	0	0	0	0	0	0	0	0	0	0	0
Bacteria|Bacteroidetes|Bacteroidia|Bacteroidales|unclassified|unclassified|Otu315	0	0	0	0.0635	0	0	0	0	0	0	0	0	0	0	0	0	0	0	0	0	0	0	0	0	0	0	0	0	0	0	0	0	0	0	0	0	0	0	0	0	0	0	0	0	0	0	0	0	0
Bacteria|Bacteroidetes|Bacteroidia|Bacteroidales|Porphyromonadaceae|unclassified|Otu316	0.0254	0	0	0	0	0	0	0	0.1791	0	0	0	0	0	1.4877	0	0	0.1185	0	0	0.0467	0	0	0	0	0	0	0.1587	0	0	0	0	0	0.0166	0	0	0	0.1022	0	0	0	0	0	0	0	0	0	0	0
Bacteria|Bacteroidetes|Bacteroidia|Bacteroidales|Porphyromonadaceae|unclassified_Porphyromonadaceae|Otu317	0	0	0	0	0	0	0	0	0	0	0	0	0	0	0	0	0	0	0	0	0	0	0	0	0	0	0	0	0	0	0	0	0	0	0	0	0	0	0	0	0	0	0	0	0	0	0	0	0
Bacteria|Bacteroidetes|Bacteroidia|Bacteroidales|Bacteroidaceae|Bacteroides|Otu318	0	0.7907	0	0	0	0	0	0	0	0	0	0	0	0	0	0	0	0	0	0	0	0	0	0	0	0	0	0	0	0	0	0	0	0	0	0	0	0	0	0	0	0	0	0	0	0	0	0	0
Bacteria|unclassified|unclassified|unclassified|unclassified|unclassified|Otu319	0	0	0	0	0	0	0	0	0	0	0	0	0	0.0776	0	0	0	0	0	0	0	0.8583	0	0	0	0	0	0	0	0	0	0	0	0	0	0	0	0	0	0	0	0	0	0.1513	0.006	0	0	0	0
Bacteria|Bacteroidetes|unclassified|unclassified|unclassified|unclassified|Otu320	0	0.0134	0.0299	0	0.0168	0.0314	0	0.0345	0.1432	0	0	0	0.0358	0.0104	0	0.0692	0.0415	0.0355	0.0772	0.2083	0	0.1226	0.0563	0.2594	0	0	0.1039	0.0244	0.0092	0	0	0.0108	0	0.0166	0	0	0	0.0454	0	0.0159	0	0.0232	0.061	0.0159	0.006	0.0472	0	0	0.0129
Bacteria|Firmicutes|Erysipelotrichi|Erysipelotrichales|Erysipelotrichaceae|Coprobacillus|Otu321	0	0	0.0239	0	0	0.0105	0	0	0	0	0	0.0072	0.0033	0	0	0	0	0	0	0.016	0	0	0	0	0.0448	0	0.1039	0	0	0	0	0.0971	0	0	0	0	0.0098	0	0	0	0	0	0	0	0	0	0	0	0
Bacteria|Bacteroidetes|Bacteroidia|Bacteroidales|Prevotellaceae|unclassified|Otu322	0.1781	0	0	0.0127	0	0	0	0	0	0	0	0	0	0.0983	0	0	0	0	0	0	0.1167	0	0	0	0	0	0	0	0.6349	0	0	0.5826	0	0	0	0.013	0	0	0	0	0.0633	0	0.0229	0	0	0.0079	0	0	0
Bacteria|Bacteroidetes|Bacteroidia|Bacteroidales|Porphyromonadaceae|unclassified|Otu323	0	0	0	0	0	0	0	0	0	0	0	0	0	0	0	0	0	0	0	0	0	0	0	0	0	0	0	0	0	0	0	0	0	0	0	0	0	0	0	0	0	0	0	0	0	0	0	0	0
Bacteria|Bacteroidetes|Bacteroidia|Bacteroidales|Prevotellaceae|unclassified_Prevotellaceae|Otu324	0	0	0	0	0	0	0	0	0	0.0127	0	0	0	0.0026	0	0	0	0	0	0	0	0	0	0	0	0	0	0	0	0.0108	0	0	0	0	0	0	0	0	0	0	0.7118	0	0	0.1035	0.3015	0	0.0888	0	0.8737
Bacteria|Bacteroidetes|Bacteroidia|Bacteroidales|Bacteroidaceae|Bacteroides|Otu325	0	0	0	0	0	0	0	0	0	0	0	0	0	0	0	0	0	0	0	0	0	0	0	0	0	0	0	0	0	0	0	0	0	0	0	0	0	0	0	0	0	0	0	0	0	0	0	0	0
Bacteria|Bacteroidetes|Bacteroidia|Bacteroidales|Porphyromonadaceae|unclassified|Otu326	0	0	0	0	0.0252	0	0	0	0.0239	0	0	0	0	0	0	0	0.0474	0.4265	0.2573	0	0	0	0	0	0	0	0	0	0	0	0	0	0	0.2828	0.1638	0	0	0.0908	0	0.4854	0.1265	0	0	0	0	0	0	0	0
Bacteria|Firmicutes|Clostridia|Clostridiales|Ruminococcaceae|unclassified|Otu327	0	0.3886	0	0.0254	0	0.0419	0	0	0.1791	0	0	0	0	0	0.0112	0	0	0	0	0	0	0	0	0	0	0	0	0.0122	0.0184	0.0758	0	0.0108	0	0.0166	0	0	0	0.0227	0	0	0	0	0.0229	0	0.0543	0.0236	0	0	0.0194
Bacteria|Bacteroidetes|unclassified|unclassified|unclassified|unclassified|Otu328	0	0	0	0	0	0	0	0	0	0	0	0	0	0	0	0	0	0	0	0	0	0	0	0	0	0	0	0	0	1.3964	0	0	0	0	0	0	0	0	0.0196	0	0	0	0	0	0	0	0.9648	0	0
Bacteria|Firmicutes|Clostridia|Clostridiales|Ruminococcaceae|Ruminococcus|Otu329	0	0	0	0	0	0	0	0.1036	0	0	0	0	0	0	0	0	0	0	0	0	0	0	0	0.1831	0	0	0.1039	0	0	0	0	0	0	0	0	0	0	0	0	0.2069	0	0	0	0	0	0	0	0	0
Bacteria|Bacteroidetes|Bacteroidia|Bacteroidales|Rikenellaceae|Alistipes|Otu330	0.0382	0	0	0.089	0	0.0523	0.0675	0	0	0	0	0	0	0	0.1007	0	0	0	0	0	0	0	0.0563	0	0.0179	0	0	0	0	0	0	0	0	0	0	0	0	0.0114	0	0	0	0.0232	0	0	0.006	0	0	0	0
Bacteria|Bacteroidetes|Bacteroidia|Bacteroidales|Porphyromonadaceae|Barnesiella|Otu331	0	0	0	0	0	0	0	0	0.2984	0	0	0	0	0.0026	0	0	0.0178	0.0118	0.283	0	0	0	0.1127	0	0	0	0	0.5248	0	0	0	0	0	0.0166	0	0	0	0.0114	0	0.0557	0.3084	0.0116	0	0	0	0	0	0	0
Bacteria|Firmicutes|Clostridia|Clostridiales|Ruminococcaceae|unclassified_Ruminococcaceae|Otu332	0.0127	0	0	0	0.0252	0.4919	0.0675	0	0	0.0191	0	0	0	0.1708	0.0559	0	0.4744	0	0	0	0	0	0	0	0	0	0	0.3173	0	0	0	0	0	0	0	0.0842	0	0	0	0	0	0.1393	0	0.008	0	0	0	0	0.0971
Bacteria|Firmicutes|Clostridia|Clostridiales|Lachnospiraceae|unclassified|Otu333	0	0	0	0	0.0084	0.0628	0	0.0173	0	0	0	0	0	0	0	0	0.4092	0.0711	0	0	0.14	0	0	0	0	0	0	0	0	0	0.0129	0	0	0	0.0071	0	0	0	0	0	0	0.0348	0.0076	0.0159	0.0121	0	0.0059	0	0
Bacteria|Firmicutes|Clostridia|Clostridiales|Ruminococcaceae|Oscillibacter|Otu334	0.0636	0	0	0.0254	0.1007	0	0.135	0	0.1074	0	0	0	0	0.0155	0.0336	0	0	0	0	0	0.0467	0	0	0.0305	0	0	0	0	0	0.2923	0.1035	0	0	0.0499	0	0.0065	0	0	0	0	0	0	0	0	0	0	0	0	0.0129
Bacteria|Bacteroidetes|unclassified|unclassified|unclassified|unclassified|Otu335	0	0	0	0	0	0	0	0	0	1.8948	0	0	0	0	0	0	0	0	0	0	0	0	0	0	0	0	0	0	0	0	0	0	0	0	0	0	0	0	0.4125	0	0	0	0	0	0	0	0	0	0
Bacteria|Firmicutes|Clostridia|Clostridiales|Ruminococcaceae|unclassified|Otu336	0.2035	0.1072	0.0717	0.089	0.0168	0	0.0337	0.0173	0	0	0.0044	0.1876	0.0033	0	0	0	0	0.0118	0	0.016	0	0.0245	0	0.0458	0.009	0	0.0693	0	0	0	0	0.0216	0	0.0166	0	0	0.0688	0	0	0.008	0	0.0116	0	0	0	0.0079	0	0	0
Bacteria|Bacteroidetes|Bacteroidia|Bacteroidales|unclassified|unclassified|Otu337	0	0	0	0	0	0	0	0	0	0	0	0	0	0	0	0	0	0	0	0	0	0	0	0	0	0	0	0	0	0	0	0	0	0	0	0	0	0	0	0	0	0	0	0	0	0	0	0	0
Bacteria|Firmicutes|Erysipelotrichi|Erysipelotrichales|Erysipelotrichaceae|Turicibacter|Otu338	0.0127	0	0	0	0	0.0105	0	0	0.1194	0	0	0	0.088	0	0.0112	0	0.2253	0.0948	0	0.1122	0.3034	0	0	0	0	0.0231	0.1386	0.0244	0.138	0.0108	0	0	0	0	0	0.013	0.0196	0.0227	0	0.008	0	0	0	0.0159	0	0	0	0	0
Bacteria|Bacteroidetes|Bacteroidia|Bacteroidales|Prevotellaceae|Prevotella|Otu339	0	0	0	0	0.0336	0	0	0	0	0.1908	0	0	0	0	0	0	0	0	0	0	0	0.1226	0	0	0	0	0	0	0	0.1624	0	0	0	0	0	0	0	0	0.6187	0	0	0	0	0.4859	0	0	0.0178	0	0
Bacteria|Firmicutes|Clostridia|Clostridiales|Ruminococcaceae|unclassified|Otu340	0.0254	0	0	0	0.0504	0.1675	0	0.2761	0.0239	0.0064	0	0	0	0.0543	0.0112	0	0.0059	0	0	0	0	0.0245	0	0.0153	0	0	0	0.0122	0.046	0.0866	0.0388	0	0	0	0	0	0	0.0568	0.0098	0	0.0158	0	0.0153	0	0.0241	0.0472	0.0592	0	0.0065
Bacteria|Firmicutes|Clostridia|Clostridiales|Ruminococcaceae|unclassified|Otu341	0.0127	0	0	0	0	0.0419	0.3711	0	0.0477	0	0	0	0.0098	0.0026	0	0	0	0.0237	0	0	0	0	0	0.0305	0	0	2.9442	0	0.0184	0	0	0	0	0	0	0.0194	0	0	0	0.0239	0	0	0	0	0	0	0	0	0
Bacteria|Firmicutes|Clostridia|Clostridiales|Ruminococcaceae|unclassified_Ruminococcaceae|Otu342	0.0254	0.0134	0	0	0	0.7327	0.6073	0	0	0	0	0	0.606	0	0	0	0.2313	0	0	0	0	0	0	0	0	0	0	0	0	0	0	0	0	0	0	0.0389	0	0	0	0	0	0	0	0	0	0	0	0	0.0518
Bacteria|Firmicutes|Clostridia|Clostridiales|unclassified|unclassified|Otu343	0	0	0	0	0	0	0	0	0	1.2908	0	0	0	0	0	0	0	0	0	0	0	0	0	0	0	0	0	0	0	0	0	0	0	0	0	0	0	0	0.5893	0	0	0	0	0	0	0	0	0	0
Bacteria|Fusobacteria|Fusobacteria|Fusobacteriales|Fusobacteriaceae|Fusobacterium|Otu344	0	0	0	0	0	0	0	0	0	0	0	0	0	0	0	0	0	0	0	0	0	0	0.0188	0	0	0	0	0	0	0	0	0	0	0	0	0	0	0	0	0	0	0	0	0	0	0	0	0	0
Bacteria|Bacteroidetes|Bacteroidia|Bacteroidales|Bacteroidaceae|Bacteroides|Otu345	0	0	0.0239	0	0	0	0	0	0	0	0	0	0.3779	0	0	0	0	0	0	0	0	0	0.0376	0	0	0	0	0	0	0	0	0	0	0	0	0	0	0	0	0	0	0	0	0	0	0	0	0	0
Bacteria|Bacteroidetes|Bacteroidia|Bacteroidales|unclassified|unclassified|Otu346	0	0	0	0	0	0	0	1.2599	0	0.0636	0	0	0	0	0	0	0	0	0	0	0	0	0	0	0	0	0	0	0	0	0	0.1726	0	0	0	0	0	0	1.6893	0	0	0	0	0	0	0	0	0	0
Bacteria|Firmicutes|Bacilli|Lactobacillales|Streptococcaceae|Streptococcus|Otu347	0	0	0	0.0254	0	0.0105	0	0.069	0	0.0191	0	0.0217	0.0065	0.0104	0.0224	0	0	0	0	0	0	0	0	0	0.0179	0	0	0	0.0276	0	0	0	0	0	0.0427	0.0453	0	0.0114	0	0.008	0.6485	0.0232	0	0	0	0.0393	0.0651	0.1211	0.2848
Bacteria|Bacteroidetes|unclassified|unclassified|unclassified|unclassified|Otu348	0.0254	0.1072	0	0.0508	0.0084	0.0523	0	0	0.2387	0	0	0	0	0.0052	0.6935	0	0.083	0	0	0	0.3267	0	0.0751	0.1526	0.3674	0	0	0.5126	0.0368	0	0	0	0.0612	0.1497	0	0.0065	0	0.7722	0.0295	0.0637	0.1424	0	0	0	0	0.0472	0.0059	0.0173	0
Bacteria|Firmicutes|Clostridia|Clostridiales|Ruminococcaceae|unclassified|Otu349	0	0	0	0	0	0	0	0	0	0	0	0	0	0	0	0	0	0	0	0	0	0	0	0	0	0	0	0	0	0	0.0259	0	0	0	0	0	0	0	0	0	0	0	0	0	0	0	0	0	0
Bacteria|unclassified|unclassified|unclassified|unclassified|unclassified|Otu350	0	0	0	0	0	0	0	0	0	0	0	0	0	0	0	0	0	0	0	0	0	0.564	0	0	0	0	0	0	0.0092	0	0	0	0	0	0	0	0	0	0	0	0	0	0	0	0	0	0	0	0
Bacteria|Bacteroidetes|Bacteroidia|Bacteroidales|Prevotellaceae|unclassified|Otu351	0	0	0	0	0	0	0.6073	0	0	0	0	0	0	0	0	0	0	0	0	0	0	0	0	0	0	0	0	0	0	0	0	0	0	0	0	0	0	0	0	0	0	0	0	0.1752	0	0	0	0	0
Bacteria|Firmicutes|Clostridia|Clostridiales|unclassified|unclassified|Otu352	0.0127	0	0	0	0.0504	0.6594	1.2483	0.0345	0.0358	0.0954	0	0	0.0228	0	0	0	0.089	0	0	0	0	0.5885	0	0	0	0	0	0	0	0.3031	0.1553	0	0.0612	0	0	0	0	0.0568	0.0196	0.0159	0	0	0.0153	0.0637	0.193	0	0.0296	0	0.0129
Bacteria|Bacteroidetes|Bacteroidia|Bacteroidales|Porphyromonadaceae|unclassified|Otu353	0.0127	0	0	0	0	0	0	0	0	0	0	0	0	0	0	0	0	0	0.0515	0	0	0	0	0	0	0	0	0	0	0	0	0	0	0	0	0	0	0	0	0	0	0	0.0076	0	0	0	0	0	0
Bacteria|Bacteroidetes|Bacteroidia|Bacteroidales|Prevotellaceae|unclassified_Prevotellaceae|Otu354	0	0	0	0	0	0	0	0	0	0	0	0	0	0	0	0	0	0	0	0	0	0	0	0	0	0	0	0	0	0	0	0	0	0	0	0	0	0	0	0	0	0	0	0	0	0	0	0	0
Bacteria|Bacteroidetes|unclassified|unclassified|unclassified|unclassified|Otu355	0.6488	0.1742	0	0	0	0	0.0337	0	0.4178	0	0	0	0	0.0052	0	0	0	0.2014	0	0	0	0	0	0.0458	0.0807	0	0	0	0	0	0	0	0	0.0333	0	0.0777	0	0.0341	0	0	0	0	0	0	0.0302	0.0393	0	0	0
Bacteria|Firmicutes|Clostridia|Clostridiales|Ruminococcaceae|Oscillibacter|Otu356	0.0127	0	0	0	0.0336	0	0	0	0	0.0254	0	0	0.1499	0.0078	0	0	0	0	0	0	0	0	0	0	0	0	0	0	0	0.0974	0.1164	0	0	0.0166	0	0	0	0	0	0	0	0	0	0	0	0	0.0059	0	0
Bacteria|Firmicutes|Clostridia|Clostridiales|Ruminococcaceae|unclassified|Otu357	0	0	0	0.1779	0.0252	0.2198	0	0	0	0.0254	0	0	0	0.0026	0.0336	0	0	0	0	0	0	0.0736	0	0.061	0	0	0	0.0854	0.1748	0.0325	0.22	0	0.0306	0.1331	0	0.0518	0	0.0114	0	0	0.0712	0	0.0382	0	0	0	0.0118	0	0
Bacteria|Firmicutes|Clostridia|Clostridiales|Ruminococcaceae|unclassified|Otu358	0	0	0	0	0	0	0	0	0	0.2543	0	0	0	0	0	0	0	0	0	0	0	0.9809	0	0	0	0	0	0	0	0.3139	0.1941	0	0	0	0	0	0	0	0	0	0	0	0	0.0398	0.0362	0	0	0	0
Bacteria|Firmicutes|Clostridia|Clostridiales|unclassified|unclassified|Otu359	0	0.0134	0.0419	0	0	0	0	0	0	0	0	0	0	0	0	0	0	0	0	0	0	0	0	0	0.4033	0.0694	0	0	0	0	0	0	0	0	0	0	0	0	0	0	0	0	0	0	0	0	0	0	0
Bacteria|Proteobacteria|unclassified|unclassified|unclassified|unclassified|Otu360	0	0	0	0	0	0	0	0	0	0	0	0	0	0	0	0	0	0	0	0	0	0	0	0	0	0	0	0	0	0	0.0129	0	0.4896	0	0	0	0	0	0.0589	0	0	0	0	0	0	0	0	2.3354	0.2589
Bacteria|unclassified|unclassified|unclassified|unclassified|unclassified|Otu361	0	0	0	0	0	0	0	0	0	0	0	0	0	0	0	0	0	0	0	0	0	0	0	0	0	0	0.0346	0	0	0	0	0	0	0	0	0	0	0	0	0	0	0	0	0	0	0	0	0	0
Bacteria|unclassified|unclassified|unclassified|unclassified|unclassified|Otu362	0	0	0	0	0	0	0	0	0	0	0	0	0	0	0	0	0	0	0	0	0	0	0	0	0	0	0	0	0	0	0	0	0	0	0	0	0	0	0	0	0	0	0	0	0	0	0	0	0
Bacteria|Bacteroidetes|Bacteroidia|Bacteroidales|Prevotellaceae|Prevotella|Otu363	0	0	0	0	0	0	0	0	0	0.0318	0	0	0	0.207	0	0	0	0	0	0	0	0	0	0	0	0	0	0	0	0	0	0	0	0	0	0	0	0	0.0295	0	0	0	0	0	0	0	0	0	0
Bacteria|unclassified|unclassified|unclassified|unclassified|unclassified|Otu364	0	0	0	0	0	0.1361	0.1012	0	0	0	0	0	0	0	0	0	0	0	0	0	0	0	0	0	0	0	0	0	0	0	0.0129	0	0	0	0	0	0	0	0	0	0	0	0	0.008	0	0	0	0	0
Bacteria|Firmicutes|Clostridia|Clostridiales|unclassified|unclassified|Otu365	0	0.0268	0	0	0	0	0	0	0	0	0	0	0	0	0	0	0	0	0.1286	0	0.0233	0	0.1314	0	0	0.081	1.628	0.0244	0	0	0	0.0108	0	0	0.0214	0	0	0.0341	0	0	0.1186	0	0	0	0	0	0	0	0
Bacteria|Firmicutes|Clostridia|Clostridiales|Ruminococcaceae|unclassified|Otu366	0	0.0134	0.0239	0.0254	0	0.0209	0	0	0.0119	0	0.0444	0	0.0945	0.0155	0	0	0	0.4384	0	0	0	0	0	0	0.0179	0.0578	0	0.0122	0.0828	0	0	0	0	0.0333	0	0	0	0.0454	0.0196	0	0.0079	0	0	0	0	0	0	0	0.0065
Bacteria|Firmicutes|unclassified|unclassified|unclassified|unclassified|Otu367	0	0	0	0	0	0	0	0	0	0	0	0	0	0	0	0	0	0	0	0	0	0	0	0	0	0	0	0	0	0	0	0	0	0	0	0	0	0	0	0	0	0	0	0	0	0	0	0	0
Bacteria|Bacteroidetes|Bacteroidia|Bacteroidales|unclassified|unclassified|Otu368	0	0	0	0	0.0084	0	0	0	0	0	0	0	0	0	0	0	0	0	0	0	0	0	0	0	0	0	0	0	0	0	0	0	0	0	0	0	0	0	0	0	0	0	0	0	0	1.1171	0	0	0
Bacteria|Firmicutes|Clostridia|Clostridiales|Lachnospiraceae|unclassified_Lachnospiraceae|Otu369	0	0.1474	0	0	0	0.0837	0	0	0	0	0	0	0	0	0	0	0.0178	0	0.0515	0.1122	0	0	0	0	0	0	0	0	0	0	0	0	0	0	0	0	0	0	0	0.0318	0	0.0116	0	0	0	0	0	0	0
Bacteria|Fusobacteria|Fusobacteria|Fusobacteriales|Fusobacteriaceae|Fusobacterium|Otu370	0	0	0	0	0	0	0	0	0	0	0	0	0	0	0	0	0	0	0	0	0	0	0	0	0	0	0	0	0	0	0	0	0	0	0	0	0	0	0	0	0	0	0	0	0	0	0	0	0
Bacteria|Firmicutes|Clostridia|Clostridiales|Ruminococcaceae|unclassified|Otu371	0	0	0	0	0	0	0	0	0	0	0	0	0	0	0	0	0	0	0	0	0	0	0	0	0	0	0	0	0	0	0	0	0	0	0	0	0	0	0	0	0	0	0	0	0	0	0	0	0
Bacteria|Firmicutes|Clostridia|Clostridiales|Ruminococcaceae|unclassified|Otu372	0	0	0	0	0	0	0	0	0	0	0	0	0	0	0	0	0	0	0	0	0	0	0	0	0	0	0	0	0	0	0	0	0	0	0	0	0	0	0	0	0	0	0	0	0	0	0.0533	0	0
Bacteria|Proteobacteria|Alphaproteobacteria|unclassified|unclassified|unclassified|Otu373	0	0	0	0	0	0	0	0	0	0	0	0	0	0	0	0	0	0	0	0	0	0	0.1314	0	0	0	0	0	0	0	0	0	0	0	0	0	0	0.0908	0	0	0	0	0	0	0	0	0	0	0
Bacteria|Bacteroidetes|Bacteroidia|Bacteroidales|Prevotellaceae|Prevotella|Otu374	0	0	0	0	0	0	0	0	0	0.1653	0	0	0	0.4115	0	0	0	0	0	0	0	0	0	0	0	0	0	0	0	0.1948	0	0	0	0	0	0	0	0	0.4714	0	0	0	0.7631	0	0	0	0	0	0
Bacteria|Bacteroidetes|unclassified|unclassified|unclassified|unclassified|Otu375	0	0	0	0	0	0	0	0	0	0.922	0	0	0	0	0	0	0	0	0	0	0	0	0	0	0	0	0	0	0	0	0	0	0	0	0	0	0	0	0.0393	0	0	0	0	0	0	0	0	0	0
Bacteria|Proteobacteria|Betaproteobacteria|Burkholderiales|unclassified|unclassified|Otu376	0	0	0	0	0	0	0	0	0	0.0254	0	0	0	0.0104	0	0	0	0	0	0	0	0	0	0	0	0	0	0	0	0	0	0.2374	0	0	0	0	0	0	0	0	0	0	0	0.223	0.1447	0	0.5209	0	0
Bacteria|Firmicutes|Clostridia|Clostridiales|Lachnospiraceae|unclassified|Otu377	0.0763	0.0268	0	0	0	0	0.0337	0.2934	0.0119	0	0	0	0	0	0.0447	0	0	0	0	0	0	0	0	0.1678	0	0	0	0	0	0.0433	0	0	0.0918	0.0333	0.0071	0	0	0.0568	0.0098	0	0.0237	0	0.0382	0.008	0	0	0.0237	0	0
Bacteria|Fusobacteria|Fusobacteria|Fusobacteriales|Fusobacteriaceae|unclassified|Otu378	0	0	0	0	0	0	0	0	0	0	0	0	0	0	0	0	0	0	0	0	0	0	3.0605	0	0	0	0	0	0	0	0	0	0	0	0	0	0	0	0	0	0	0	0	0	0	0	0	0	0
Bacteria|Firmicutes|Clostridia|Clostridiales|Lachnospiraceae|unclassified|Otu379	0	0	1.0941	0	0	0	0	0	0	0	0.0044	0	0.0065	0	0	0.0115	0	0	0	0.0801	0	0	0	0	0.1165	0.347	0	0	0.1472	0	0	0	0	0.0166	0	0	0.0295	0.0341	0	0	0.0079	0	0	0	0	0	0	0	0
Bacteria|Firmicutes|Clostridia|Clostridiales|Incertae_Sedis_XIV|Blautia|Otu380	0	0	0.0179	0	0	0	0	0	0	0	0	0	0	0	0	0	0	0	0	0	0	0	0	0	0	0.0116	0	0	0	0	0	0	0	0	0	0	0	0	0	0	0	0	0	0	0	0	0	0	0
Bacteria|Bacteroidetes|Bacteroidia|Bacteroidales|unclassified|unclassified|Otu381	0	0	0	0	0	0	0	0	0	0	0	0	0	0	0	0	0	0	0	0	0	0	0	0	0	0	0	0	0	0	0	0	0	0	0	0	0	0	0	0	0	0	0	0	0	0	0	0	0
Bacteria|Bacteroidetes|Bacteroidia|Bacteroidales|Prevotellaceae|unclassified_Prevotellaceae|Otu382	0	0	0	0	0	0	0	0	0	0	0	0	0	0	0	0	0	0	0	0	0	0	0	0	0	0	0	0	0	0	0	0	0	0	0	0	0	0	0	0	0	0	0	0	0.0965	0	0	0	0
Bacteria|Bacteroidetes|Bacteroidia|Bacteroidales|Rikenellaceae|Alistipes|Otu383	0	0	0	0	0	0	0	0	0	0.0064	0	0	0	0.0518	0	0	0.0178	0.0355	0	0	0	0	0	0	0	0	0	0	0	0	0	0	0	0	0	0	0	0.0681	0	0	0	0	0	0	0	0	0.0592	0	0
Bacteria|Bacteroidetes|Bacteroidia|Bacteroidales|unclassified|unclassified|Otu384	0	0	0	0	0	0	0	0	0	0	0	0	0	0	0	0	1.4944	0	0	0	0	0	0	0	0	0	0	0	0	0	0	0	0	0	0	0	0	0	0	0	0	0	0	0	0	0	0	0	0
Bacteria|unclassified|unclassified|unclassified|unclassified|unclassified|Otu385	0	0	0	0	0	0	0	0	0	0	0	0	0	0	0.0112	0	0	0	0	0	0	0	0	0	0	0	0	0	0	0	0	0	0	0	0	0	0	0	0	0	0	0	0	0	0	0	0	0	0
Bacteria|Firmicutes|Clostridia|unclassified|unclassified|unclassified|Otu386	0	0	0	0.0762	0	0	0.0337	0	0	0	0	0	0	0.0285	0	0	0.0059	0	0	0	0	0	0	0	0	0	0	0	0	0	0.1035	0	0	0	0	0	0	0	0.0098	0	0	0	0	0	0.0121	0	0	0	0
Bacteria|Firmicutes|Clostridia|unclassified|unclassified|unclassified|Otu387	0	0	0	0.2669	0	0	0.0337	0	0	0.1145	0	0	0	0	0	0	0	0	0	0	0	1.2016	0	0	0	0	0	0	0	0	0.4399	0	0	0	0	0	0	0.2498	0.0884	0	0	0	0	0	0.0121	0	0.0118	0	0
Bacteria|Bacteroidetes|unclassified|unclassified|unclassified|unclassified|Otu388	0	0	0	0	0	0	0	0	0	0.0127	0	0	0	0	0	0	0	0	0	0	0	0	0	0	0	0	0	0	2.0429	0	0	0	0	0	0	0	0	0	1.0116	0	0	0	0	0.3584	0	0	0	0	0
Bacteria|Firmicutes|Clostridia|Clostridiales|Lachnospiraceae|unclassified|Otu389	0	0	0.1136	0	0	0	0	0	0	0	0.0444	0.1155	0.0684	0	0	0	0	0	0	0.016	0	0	0	0	0.0269	0	0.0346	0.0122	0	0	0	0	0	0	0	0	0	0	0	0	0.0158	0	0	0	0	0	0	0	0
Bacteria|unclassified|unclassified|unclassified|unclassified|unclassified|Otu390	0.0763	0	0	0	0	0	0	0.0173	0	0.0064	0	0	0	0	0	0	0.0652	0	0	0	0	0	0	0	0	0	0	0	0	0.1515	0	0	0	0.1165	0	0	0	0	0	0	0	0	0.145	0	0	0	0	0	0
Bacteria|Firmicutes|Bacilli|Lactobacillales|Lactobacillaceae|Lactobacillus|Otu391	0	0	0	0	0	0	0	0	0	0	0	0	0	0	0	0	0	0	0	0	0	0	0	0	0	0	0	0	0.4693	0	0	0	0	0	0	0.0065	0	0	0	0	0.435	0	0	0	0	0	0	0	0
Bacteria|Firmicutes|Clostridia|Clostridiales|Lachnospiraceae|unclassified|Otu392	0	0.0268	0	0	0	0.1151	0.0337	0	0	0	0	0	0.3063	0.5642	0	0	0	0	0	0	0	0	0	0	0	0	0	0	0	0	0	0	0	0	0	0	0	0.0341	0	0	0	0	0	0	0.006	0	0	0	0
Bacteria|Firmicutes|Clostridia|Clostridiales|Ruminococcaceae|unclassified_Ruminococcaceae|Otu393	0	0	0	0	0	0.0209	0	0	0	0.0064	0	0	0.013	0.2303	0	0	0	0	0	0	0	0	0	0.1678	0	0	0	0	0	0	0.0647	0	0	0	0	0	0	0	0	0	0	0	0	0.0319	0.0181	0	0	0	0.0324
Bacteria|Firmicutes|Clostridia|Clostridiales|unclassified|unclassified|Otu394	0	0.0402	0	0	0	0	0	0	0	0	0	0	0.0326	0.0052	0	0	0	0.0711	0	0	0	0	0	0	0	0	0.0346	0	0	0	0.0259	0	0	0	0	0	0	0	0	0	0	0.0116	0.0076	0	0.0302	0	0.0178	0	0.0712
Bacteria|Bacteroidetes|Bacteroidia|Bacteroidales|Porphyromonadaceae|Parabacteroides|Otu395	0.0127	0.0134	0	0	0	0.0314	0	0	0	0	0.1333	0	0.0228	0	0.0671	0.0807	0.0119	0	0.2058	0.0641	0	0.0245	0.0376	0.0305	0	0	0.1039	0.061	0.0092	0	0	0	0	0	0.0071	0	0.0098	0	0	0.0239	0	0	0	0.0239	0	0.0079	0	0.0346	0
Bacteria|Firmicutes|Clostridia|Clostridiales|Lachnospiraceae|unclassified|Otu396	0.0382	0.0402	0	0.4956	0.042	0.157	0.1687	0.0518	0	0.0509	0	0	0.0098	0.0285	0	0	0.0059	0	0	0	0	0.564	0	0	0	0	0	0	0	0.0108	0.0259	0	0	0	0	0	0	0	0.0196	0	0.0158	0	0.0763	0.1434	0.2653	0	0.0178	0	0
Bacteria|Firmicutes|Clostridia|Clostridiales|unclassified|unclassified|Otu397	0.0254	0.0268	0	0	0	0	0	0.069	0.0477	0.0064	0.0044	0	0.0033	0.0155	0	0	0.0534	0	0	0	0	0	0	0	0	0.0116	0	0	0	0.0649	0	0	0	0	0	0.0518	0	0	0	0.0398	0	0	0	0.008	0	0	0	0	0
Bacteria|Firmicutes|Bacilli|Lactobacillales|Lactobacillaceae|Lactobacillus|Otu398	0	0	0	0	0	0	0	0	0	0	0	0	0	0	0	0	0	0	0	0	0	0	0	0	0	0	0	0	0	0	0	0	0.0612	0	0	0	0	0	0	0	0	0	0	0	0	0	0.9944	0.0086	0
Bacteria|Bacteroidetes|Bacteroidia|Bacteroidales|Porphyromonadaceae|unclassified|Otu399	0	0	0	0	0	0	0	0	0	0	0	0	0	0	0	0	0	0	0	0	0	0	0	0	0	0	0	0	0	0	0	0	0	0	0	0	0	0	0	0	0	0	0	0	0	0	0	0	0
Bacteria|Firmicutes|Clostridia|Clostridiales|Ruminococcaceae|unclassified|Otu400	0	0	0	0	0	0	0	0	0	0	0	0	0	0	0	0	0	0	0	0	0	0	0	0	0	0	0.381	0	0	0	0	0	0	0.0665	0	0	0	0	0	0	0	0	0	0	0	0	0	0	0
Bacteria|Firmicutes|unclassified|unclassified|unclassified|unclassified|Otu401	0.0127	0	0	0	0.0084	0	0.0337	0	0	0	0	0	0	0	0	0	0	0	0	0	0	0	0	0	0	0	0	0	0	0	0	0	0	0	0	0	0	0	0	0.008	0	0	0.2442	0	0.0663	0	0.0296	0	0
Bacteria|Firmicutes|Clostridia|Clostridiales|Incertae_Sedis_XIII|unclassified|Otu402	0.0382	0	0	0.1398	0.0084	0.0419	0.1687	0	0.0597	0.0254	0	0	0.0554	0.0233	0.0112	0	0.0119	0	0	0	0	0.1471	0	0	0	0	0	0	0	0.0325	0.1035	0	0	0.0166	0	0.0453	0	0.0227	0.0491	0	0	0	0	0.008	0.006	0	0.0592	0	0.0065
Bacteria|Firmicutes|Clostridia|Clostridiales|Ruminococcaceae|unclassified|Otu403	0.1272	0	0	0	0	0.0942	0.1012	0	0	0	0	0	0	0	0	0	0	0	0	0	0	0	0	0	0.1792	0	0.1039	0	0	0	0	0	0	0	0.0071	0	0	0	0	0	0	0	0	0	0	0	0	0	0
Bacteria|Bacteroidetes|Bacteroidia|Bacteroidales|Prevotellaceae|Prevotella|Otu404	0	0	0	0	0	0	0	0	0	0.0254	0	0	0	0	0	0	0	0	0	0	0	0	0	0	0	0	0	0	0	0	0	0	0	0	0	0	0	0	0.0982	0	0.1345	0	0	0	0	0	0.0296	0	0
Bacteria|Bacteroidetes|Bacteroidia|Bacteroidales|unclassified|unclassified|Otu405	0	0	0	0	0	0	0	0	0	0.1145	0	0	0	0.3545	0	0	0	0	0	0	0	0	0	0	0	0	0	0	0	0	0	0.0324	0	0	0	0	0	0.2271	0.0196	0	0	0	0	0.223	0.0422	0.0079	0.0296	0.8044	0.0194
Bacteria|Bacteroidetes|unclassified|unclassified|unclassified|unclassified|Otu406	0	0	0	0	0	0	0	0	0	0	0	0	0	0	0	0	0	0	0	0	0	0	0	0	0	0	0	0	0	0	0	0	0	0	0	0	0	0	0	0	0	0	0	0	0	0	0	0	0
Bacteria|Firmicutes|Clostridia|Clostridiales|unclassified|unclassified|Otu407	0	0	0	0.1144	0	0.0523	0	0	0.3223	0	0	0	0.0391	0	0	0	0.0474	0	0	0	0	0	0	0	0	0	0.1039	0	0	0	0	0	0	0	0	0	0	0	0	0	0	0	0	0	0	0	0	0	0
Bacteria|unclassified|unclassified|unclassified|unclassified|unclassified|Otu408	0	0	0	0	0	0	0	0	0	0	0	0	0	0	0	0	0	0	0	0	0	0	0	0	0	0	0	0	0	0	0	0	0	0	0	0	0	0	0	0	0	0	0	0	0	0	0	0	0
Bacteria|Firmicutes|Clostridia|Clostridiales|Lachnospiraceae|unclassified|Otu409	0	0	0.3408	1.2835	0	0.1151	0	0	0	0	0	0	0	0	0	0	0	0.0829	0.1029	0	0	0	0	0	0.2151	0	0	0	0	0	0	0	0	0	0	0	0.0982	0	0	0.0239	0	0	0	0.008	0	0	0	0	0
Bacteria|Firmicutes|Clostridia|Clostridiales|Lachnospiraceae|unclassified_Lachnospiraceae|Otu410	0.1399	0.0402	0	0.0254	0.1007	0.0628	0.1012	0	0.0716	0.0254	0.1244	0	0	0.0155	0.0112	0.0576	0.0356	0.154	0.0515	0	0.0233	0	0	0.0153	0	0	0	0.0122	0	0.0108	0.0259	0.0539	0	0	0.0142	0.0518	0.0196	0.1363	0	0.0239	0.0316	0.0116	0.0305	0.0319	0.0422	0.0157	0.0296	0.0173	0
Bacteria|Firmicutes|Clostridia|Clostridiales|Ruminococcaceae|Oscillibacter|Otu411	0	0	0.0239	0	0.0084	0.0419	0.0337	0.0173	0	0	0	0	0.0391	0	0	0.0115	0.0119	0	0	0	0.0467	0	0	0	0.1075	0.0578	0	0	0.0184	0	0.0259	0.0108	0	0	0	0.0065	0	0	0	0	0	0	0	0	0	0	0	0	0.0065
Bacteria|Firmicutes|Clostridia|Clostridiales|Ruminococcaceae|unclassified|Otu412	0	0.1608	0	0.0508	0	0.1884	0.0337	0.5178	0.0477	0	0	0	0	0	0	0	0	0	0	0	0	0.0245	0	0	0	0	0	0.0122	0	0.0433	0.5563	0	0	0.0499	0.0071	0.0194	0.0098	0.0114	0	0.2149	0.0395	0.0116	0.0076	0	0.0482	0.0157	0	0	0.0065
Bacteria|Fusobacteria|Fusobacteria|Fusobacteriales|Fusobacteriaceae|Fusobacterium|Otu413	0	0	0	0	0	0	0	0	0	0	0	0	0	0	0	0	0	0	0	0	0	0	0	0	0	0	0	0	0	0	0	0	0	0	0	0	0	0	0	0	0	0	0	0	0	0	0	0	0
Bacteria|Firmicutes|Clostridia|Clostridiales|unclassified|unclassified|Otu414	0	0	0	0	0.0084	0	0.0337	0.0173	0	0	0	0	0	0.0104	0	0	0.0059	0	0	0	0	0	0	0	0	0	0	0	0	0	0.0259	0.0647	0.0306	0.0499	0.0142	0	0	0.1363	0.0098	0	0	0	0.0534	0	0.006	0.0079	0.0651	0	0.0065
Bacteria|Bacteroidetes|Bacteroidia|Bacteroidales|Prevotellaceae|Prevotella|Otu415	0	0	0	0	0	0	0	0	0	0.1145	0	0	0	0	0	0	0	0	0	0	0	0.2452	0	0	0	0	0	0	0	0.0108	0	0	0	0	0	0	0	0	0.2259	0	0	0	0	0	0	0	0	0	0
Bacteria|Firmicutes|Clostridia|Clostridiales|Lachnospiraceae|unclassified|Otu416	0.1145	0.0134	0	0.0508	0.0755	0.0209	0.1012	0	0.0477	0.0191	0	0	0.0847	0.0543	0.0336	0	0.0297	0.0355	0	0	0	0.0736	0	0.0458	0	0	0	0.0122	0	0.0325	0	0	0.0306	0	0.0214	0.0259	0	0	0	0	0.0237	0.0232	0.0305	0.0478	0.0181	0	0.0059	0	0
Bacteria|Firmicutes|Clostridia|Clostridiales|Ruminococcaceae|unclassified_Ruminococcaceae|Otu417	0	0	0	0	0	0.2407	0.0337	0.0173	0	0	0	0	0	0	0.0112	0	0.0119	0	0.1286	0	0	0	0	0	0	0	0	0	0	0	0.0129	0	0	0	0	0	0	0	0	0.008	0	0	0	0	0	0	0	0	0
Bacteria|Firmicutes|unclassified|unclassified|unclassified|unclassified|Otu418	0	0	0	0	0	0	0	0	0	0.1272	0	0	0	0	0	0	0	0	0	0	0	0	0	0	0	0	0	0	0	0.0216	0	0	0	0	0	0	0	0	0	0	0	0	0	0	0	0	0.0474	0	0.1812
Bacteria|Bacteroidetes|Bacteroidia|Bacteroidales|Prevotellaceae|unclassified|Otu419	0	0	0	0	0	0	0	0	0	0	0	0	0	0	0	0	0	0	0	0	0	0	0	0	0	0	0	0	0	0	0	0	0	0	0	0	0	0	0	0	0	0	0	0	0	0	0	0	0
Bacteria|unclassified|unclassified|unclassified|unclassified|unclassified|Otu420	0	0	0	0	0	0	0	0	0	0	0	0	0	0	0	0	0	0	0	0	0	0	0	0	0	0	0	0	0	0	0	0	0	0	0	0	0	0	0	0	0	0	0	0.0239	0	0	0	0	0
Bacteria|Bacteroidetes|Bacteroidia|Bacteroidales|Prevotellaceae|unclassified|Otu421	0	0	0	0	0	0	0	0	0	0	0	1.1186	0	0	0	0	0	0	0	0	0	0	0	0	0	0	0	0	0	0	0	0	0	0	0	0	0	0	0	0	0	0	0	0	0	0	0	0	0
Bacteria|Firmicutes|Clostridia|Clostridiales|unclassified|unclassified|Otu422	0.0127	0	0	0	0.0084	0	0	0.8457	0	0	0	0	0	0.0052	0	0	0	0	0	0	0	0	0	0	0	0	0	0	0	0.0108	0.1553	0	0	0	0	0	0	0.2044	0	0	0	0	0	0	0.1749	0	0	0	0
Bacteria|Bacteroidetes|Bacteroidia|Bacteroidales|Bacteroidaceae|Bacteroides|Otu423	0	0	0	0	0	0	0	0	0	0	0	0	0	0	0	0	0	0	0	0	0	0	0	0	0	0	0	0	0	0	0	0	0	0	0	0	0	0	0	0	0	0	0	0	1.3086	0	0	0	0
Bacteria|Bacteroidetes|Bacteroidia|Bacteroidales|Prevotellaceae|unclassified|Otu424	0	0	0	0	0	0	0	0	0	0	0	0	0	0	0	0	0	0	0	0	0	0	0	0	0	0	0	0	0	0	1.3973	0	0	0	0	0	0	0	0	0	0	0	0	0	0	0	0	0	0
Bacteria|Firmicutes|Clostridia|Clostridiales|Ruminococcaceae|unclassified_Ruminococcaceae|Otu425	0	0	0	0	0	0	0	0	0.0239	0	0	0	0.0033	0.0104	0	0	0	0	0	0	0	0	0	0	0	0	0	0	0	0	0	0	0	0	0	0	0	0.0114	0	0	0	0	0	0	0	0	0	0	0
Bacteria|Firmicutes|Clostridia|Clostridiales|unclassified|unclassified|Otu426	0	0	0	0	0.0252	0	0	0	0	0	0	0	0	0	0	0	0	0	0	0	0	0	0	0	0	0	0	0	0	0.3464	0	0	0	0	0	0	0	0	0	0	0	0	0	0	0.2593	0	0	0	0
Bacteria|Firmicutes|Clostridia|Clostridiales|unclassified_Clostridiales|unclassified|Otu427	0.0127	0.0938	0	0.0127	0	0	0	0	0.0239	0	0	0	0.0228	0	0	0	0.0178	0.0355	0	0	0	0	0	0	0	0	0	0	0	0	0	0	0	0.6488	0	0.0065	0	0	0	0	0	0	0	0	0	0	0	0	0
Bacteria|Firmicutes|Clostridia|Clostridiales|Ruminococcaceae|Subdoligranulum|Otu428	0	0	0	0.0254	0.0336	0.0105	0.0337	0.0518	0.0119	0.0064	0	0	0.0293	0.0129	0	0	0.0059	0	0.0257	0	0.0467	0	0	0	0	0	0	0	0	0.0216	0.0518	0.0216	0.0306	0	0	0.0065	0	0.1703	0.0098	0.565	0.0079	0	0.0076	0.0239	0.0181	0.1967	0	0	0.0129
Bacteria|Firmicutes|Clostridia|Clostridiales|Lachnospiraceae|unclassified|Otu429	0	0.067	0.0538	0.1271	0	0	0	0.0345	0.0119	0	0.1288	0.1443	0.0977	0.0026	0	0.0346	0	0.0237	0.2315	0.0961	0.0467	0	0.0563	0.0305	0.5557	0.0694	0.0346	0	0.0276	0	0	0.0432	0	0	0.0285	0.0324	0.2259	0	0	0.0477	0	0	0.0076	0	0	0	0	0	0
Bacteria|Firmicutes|Clostridia|Clostridiales|Ruminococcaceae|unclassified_Ruminococcaceae|Otu430	0	0	0	0.0254	0	0.1256	0.0337	0	0	0.0191	0	0	0	0	0.0112	0	0.2135	0	0	0	0	0.1471	0	0	0	0	0	0	0	0.0325	0	0	0	0	0	0	0	0	0	0.0159	0	0	0	0.1035	0	0	0	0	0
Bacteria|Bacteroidetes|unclassified|unclassified|unclassified|unclassified|Otu431	0	0	0	0	0	0	0	0	0	0	0	0	0	0	0	0	0	0	0	0	0	0	0	0	0	0	0	0	0	0	0	0	0	0	0	0	0	0	0	0	0	0	0	0	0	0	0	0	0
Bacteria|Bacteroidetes|Bacteroidia|Bacteroidales|Prevotellaceae|unclassified_Prevotellaceae|Otu432	0	0	0	0	0	0	0	0	0	0	0	0	0	0	0	0	0	0	0	0	0	0	0	0	0	0	0	0	0	0	0	0	0	0	0	0	0	0	0	0	0	0	0	0	1.4473	0	0	0	0
Bacteria|Bacteroidetes|Bacteroidia|Bacteroidales|Prevotellaceae|Prevotella|Otu433	0	0	0	0	0.0084	0	0	0	0	0.8457	0	0	0	0	0	0	0	0	0	0	0	0	0	0	0	0	0	0	0	0	0	0	0	0	0	0	0	0	0	0	0	0.0116	0	0	0	0	0.0059	0	0
Bacteria|Bacteroidetes|Bacteroidia|Bacteroidales|Porphyromonadaceae|Barnesiella|Otu434	0.3562	0	0	0.0762	0	0	0	0	0	0	0	0	0	0	0	0	0	0	0.1029	0	0	0	0.3004	0.0305	0	0	0	0	0	0	0	0	0	0	0	0	0	0	0	0	0	0.0232	0.061	0	0	0	0	0	0
Bacteria|Firmicutes|Clostridia|unclassified_Clostridia|unclassified|unclassified|Otu435	0	0	0	0	0	0	0	0	0	0	0	0	0	0	0	0	0	0	0	0	0	2.7219	0	0	0	0	0	0	0	0	0.0647	0	0	0	0	0	0	0	0	0	0	0	0	0	0	0	0	0	0
Bacteria|Firmicutes|Clostridia|Clostridiales|Veillonellaceae|Veillonella|Otu436	0	0	0	0	0.0084	0.0314	0	0	0.0119	0.0127	0.0089	0.2237	0.0261	0.0259	0.0112	0	0.0059	0	0	0	0	0	0	0	0	0	0	0	0.0552	0.0216	0.0129	0.2589	0.0306	0	0	0.1231	0	0	0.0786	0	0.1028	0	0.0076	0	0.0121	0.0157	0.1065	0.0346	0.4595
Bacteria|Bacteroidetes|Bacteroidia|Bacteroidales|Prevotellaceae|Prevotella|Otu437	0	0	0	0	0	0	0	0	0	0.0318	0	0	0	0.2873	0	0	0	0	0	0	0	0	0	0	0	0	0	0	0	0.0108	0	0	0	0	0	0	0	0	0.0196	0	0	0	0	0	0	0	0	0	0
Bacteria|Firmicutes|Clostridia|Clostridiales|unclassified|unclassified|Otu438	0	0	0	0	0	0	0.2699	0	0	0	0	0	0	0	0	0	0	0	0	0	0	0	0	0	0	0	0.0346	0	0	0	0	0	0	0	0	0	0	0	0.0491	0	0	0	0	0	0	0	0	0	0
Bacteria|Bacteroidetes|Bacteroidia|Bacteroidales|Prevotellaceae|Prevotella|Otu439	0	0	0	0	0	0	0	0	0	0.3752	0	0	0	0	0	0	0	0	0	0	0	0	0	0	0	0	0	0	0	0.1082	0	0	0	0	0	0	0	0	0.6875	0	0	0	0	0	0	0	0	0	0
Bacteria|Firmicutes|Bacilli|unclassified|unclassified|unclassified|Otu440	0	0	0	0	0	1.099	0.1012	0	0	0	0	0	0	0	0	0	0	0	0	0	0	0	0	0	0	0	0	0	0	0	0	0	0	0	0	0	0	0	0	0	0	0	0	0	0	0	0	0	0
Bacteria|Firmicutes|Clostridia|Clostridiales|Ruminococcaceae|unclassified|Otu441	0	0.1206	0	0.0127	0	0.0419	0	0	0	0	0	0	0	0	0	0	0	0	0	0	0	0	0	0	0	0	0	0	0.0736	0	0	0	0.0612	0.2828	0	0	0	0.1249	0	0	0	0.0348	0	0.008	0	0.0944	0	0	0
Bacteria|unclassified|unclassified|unclassified|unclassified|unclassified|Otu442	0	0	0	0	0	0	0	0	0	0	0	0	0	0	0.6711	0	0	0	0	0	0	0	0	0	0	0	0	0	0	0	0	0	0	0	0	0	0	0	0	0	0	0	0	0	0	0	0	0	0
Bacteria|Bacteroidetes|Bacteroidia|Bacteroidales|Prevotellaceae|Prevotella|Otu443	0	0	0	0	0.0252	0	0	0	0	0.0318	0	0	0	0.6884	0	0	0	0	0	0	0	0	0	0	0	0	0	0	0	0.4005	0	0	0.0918	0	0	0	0	0	0.2357	0	0.0079	0	0	0.3823	0	0	0.0947	0.1038	0
Bacteria|unclassified|unclassified|unclassified|unclassified|unclassified|Otu444	0	0	0	0	0	0	0	0	0	0	0	0	0	0.1812	0	0	0	0	0	0	0	0	0	0	0	0	0	0	0	0	0	0	0	0	0	0	0	0	0	0.0239	0	0	0	0	0	0	0	0	0
Bacteria|Firmicutes|Clostridia|Clostridiales|Ruminococcaceae|unclassified|Otu445	0	0	0	0	0	0	0	0	0	0	0	0	0.0293	0	0	0	0	0	0	0	0	0.2697	0	0	0	0	0	0	0	0	0	0	0	0	0	0	0	0	0	0	0	0	0	0	0	0	0	0	0
Bacteria|Firmicutes|Clostridia|Clostridiales|Ruminococcaceae|Oscillibacter|Otu446	0	0	0	0	0.0336	0	0	0.0345	0	0.0254	0	0	0	0	0	0	0.1779	0	0	0	0	0	0	0	0	0	0	0	0	0.0108	0.0776	0	0	0	0	0.0907	0	0	0.0196	0	0	0.0464	0.0229	0.0319	0.0302	0	0.0178	0	0.0194
Bacteria|Firmicutes|Clostridia|Clostridiales|Lachnospiraceae|unclassified_Lachnospiraceae|Otu447	0	0	0	0	0	0	0	0	0	0	0	0	0.0749	0	0	0	0	0	0	0	0	0	0	0	0	0	0	0	0	0	0	0	0	0	0	0	0	0	0	0.1035	0	0	0	0	0	0	0	0	0
Bacteria|Firmicutes|Clostridia|Clostridiales|Incertae_Sedis_XIII|Anaerovorax|Otu448	0.1654	0	0	0	0	0	0	0	0	0.0127	0.0044	0	0.0065	0.0285	0	0	0.0178	0.0237	0	0	0	0	0	0	0	0	0	0	0.0092	0.0866	0.0259	0	0	0	0.0071	0	0.0196	0	0.0098	0	0.0316	0	0.0382	0	0.0181	0.0079	0.0118	0	0
Bacteria|Bacteroidetes|unclassified|unclassified|unclassified|unclassified|Otu449	0	0	0	0	0	0	0.1012	0	0	0	0	0	0	0	0	0	0	0	0	0	0	0	0	0	0	0	0	0	0	0	0	0	0	0	0	0	0	0	0	0	0	0	0	0	0	0	0	0	0
Bacteria|Firmicutes|Clostridia|Clostridiales|unclassified|unclassified|Otu450	0	0	0	0	0	0.3663	0	0	0	0.0254	0	0	0	0	0	0	0.0178	0	0	0	0	0	0	0	0	0	0	0	0	0.2057	0	0	0	0	0	0.0907	0	0	0	0	0	0	0	0	0.0543	0	0.0237	0	0
Bacteria|Bacteroidetes|Bacteroidia|Bacteroidales|Porphyromonadaceae|unclassified|Otu451	0.1018	0	0	0	0	0	0	0	0.0119	0	0	0	0	0	0	0	0.0119	0	0.1029	0	0	0	0	0	0	0	0	0	0	0	0	0	0	0.0499	0	0	0	0	0	0.0318	0	0	0	0	0	0	0	0	0
Bacteria|Firmicutes|Clostridia|Clostridiales|unclassified_Clostridiales|unclassified|Otu452	0	0.0134	0	0	0	0	0.0337	0	0	0	0	0	0.013	0.0026	0	0	0	0	0	0	0	0	0	0	0	0	0	0	0	0	0	0	0	0	0	0	0	0.0341	0	0.008	0	0	0	0	0	0	0	0	0
Bacteria|Firmicutes|Clostridia|Clostridiales|Lachnospiraceae|unclassified|Otu453	0	0.0268	0	0.0254	0	0	0	0	0	0	0.04	0.0072	0.0912	0	0	0.0115	0	0.0118	0	0.032	0	0.4169	0	0.0153	0.1255	0.0116	1.9397	0	0	0.0541	0	0.0108	0	0	0.0071	0	0.0393	0	0	0	0	0	0	0	0	0	0	0	0
Bacteria|Firmicutes|Clostridia|Clostridiales|Ruminococcaceae|unclassified|Otu454	0	0	0.4066	0	0.0084	0	0	0.0345	0.0119	0.0064	0.0222	0	0.0163	0	0	0	0	0.0118	0.0257	0	0.0233	0	0.0188	0.061	0	0.0116	0	0	0.0092	0	0	0.0216	0	0.0166	0	0.0065	0	0	0	0	0	0	0	0	0	0	0	0	0.0065
Bacteria|Bacteroidetes|Bacteroidia|Bacteroidales|Rikenellaceae|Alistipes|Otu455	0.5343	0	0.0777	0	0	0	0.2362	0	0	0	0	0	0.0163	0.0026	0.0447	0	0	0	0	0	0	0	0	0	0	0	0	0	0	0	0	0.0216	0	0.0333	0	0	0	0	0	0	0.0237	0	0	0	0	0.0079	0	0	0
Bacteria|unclassified|unclassified|unclassified|unclassified|unclassified|Otu456	0	0	0	0	0	0.3035	0.2024	0	0	0	0	0	0	0	0	0	0.5278	0	0	0	0	0	0	0	0	0	0	0	0	0	0.1553	0	0	0	0	0	0	0	0	0	0	0	0	0	0.0121	0	0	0	0
Bacteria|Bacteroidetes|unclassified|unclassified|unclassified|unclassified|Otu457	0	0	0	0	0.0084	0	0	0	0	0	0	0	0	0	0.4474	0	0	0	0	0	0.1867	0	0.0376	0	0	0	0	0.1221	0	0	0	0	0.0306	0.1664	0	0	0	0	0	0	0.0791	0	0	0	0	0	0.0178	0	0
Bacteria|Firmicutes|Clostridia|Clostridiales|Ruminococcaceae|unclassified|Otu458	0	0	0	0.305	0	0	0	0	0	0.0127	0	0	0	0	0	0	0	0	0	0	0	0	0	0	0	0	0	0	0.1472	0.0541	0.1164	0	0	0	0	0	0	0.0454	0	0	0.0554	0	0.0305	0	0	0	0.077	0.0086	0
Bacteria|Firmicutes|Clostridia|Clostridiales|Lachnospiraceae|Roseburia|Otu459	0	0	0	0	0	0	0	0	0	0	0	0	0	0.0026	0	0	0.8006	0	0	0	0	0	0	0	0	0	0	0.0122	0	0	0	0	0	0	0.0071	0	0	0	0	0	0	0	0	0.008	0	0	0	0	0
Bacteria|unclassified|unclassified|unclassified|unclassified|unclassified|Otu460	0	0	0	0	0	0	0	0	0	0.2607	0	0	0	0.0181	0	0	0	0	0	0	0	0	0	0.2746	0	0	0	0	0	0	0	0	0	0	0	0	0	0	0	0	0	0	0	0	0	0	0	0	0
Bacteria|unclassified|unclassified|unclassified|unclassified|unclassified|Otu461	0.0254	0	0	0	0	0	0	0.0173	0	0.0064	0	0	0	0	0	0	0.2313	0	0	0	0	0	0	0	0	0	0	0	0	0	0	0	0	0	0	0	0	0	0	0	0	0	0	0	0	0	0	0	0
Bacteria|Firmicutes|Clostridia|Clostridiales|Ruminococcaceae|unclassified|Otu462	0.2544	0	0	0.0508	0	0	0	0	0.1552	0.0191	0	0	0	0	0	0	0	0	0	0	0	0	0	0	0	0	0	0	0	0.0216	0.0518	0	0	0	0	0	0	0	0	0	0	0	0.0076	0	0.0724	0	0.0059	0	0.0065
Bacteria|Firmicutes|Clostridia|Clostridiales|Ruminococcaceae|unclassified|Otu463	0	0	0	0	0	0	2.3279	0	0	0.7567	0	0	0	0	0	0	0	0	0	0	0	0	0	0	0	0	0	0	0	0	0	0	0	0	0	0	0	0	0	0	0	0	0	0.0319	0	0	0	0	0
Bacteria|unclassified|unclassified|unclassified|unclassified|unclassified|Otu464	0	0	0	0	0	0	0	0	0	0	0	0	0	0	0	0	0	0	0	0	0	0	0	0	0	0	0	0	0	0	0	0	0	0	0	0	0	0	0	0	0	0	0	0	0	0	0	0	0
Bacteria|Firmicutes|Clostridia|Clostridiales|unclassified|unclassified|Otu465	0	0.0268	0	0.0381	0	0.2407	0	0	0	0	0	0	0	0	0	0	0	0	0	0	0	5.1496	0	0	0	0	0	0	0	0	0	0	0	0	0	0	0	0	0	0	0	0	0	0	0	0	0	0	0
Bacteria|Firmicutes|Clostridia|Clostridiales|Ruminococcaceae|unclassified|Otu466	0.0127	0	0	0.0254	0	0	0	0	0.1552	0	0	0	0	0	0	0	0.0178	0	0	0	0	0	0	0	0	0	0	0	0	0.0325	0.0259	0	0.0306	0	0	0	0	0	0.0098	0	0	0	0.0229	0	0.0422	0	0.2545	0	0
Bacteria|Bacteroidetes|Bacteroidia|Bacteroidales|Rikenellaceae|Alistipes|Otu467	0	0	0	0	0	0	0	0	0	0	0	0	0	0	0	0	0	0	0	0	0	0	0	0	0	0	0	0	0	0	0	0	0	0	0	0	0	0	0	0	0	0	0	0	0.0905	0.1416	0	0	0
Bacteria|Firmicutes|Clostridia|Clostridiales|Ruminococcaceae|unclassified|Otu468	0.0509	0	0	0.1017	0.0252	0.0209	0.135	0.0173	0.0597	0.0064	0	0	0	0.0026	0.0112	0	0.0119	0	0	0	0.0233	0	0	0.0305	0.0179	0	0.2078	0	0	0.0108	0.0388	0	0	0.0166	0.0142	0.0648	0	0.1136	0	0.008	0	0	0.0076	0.008	0.006	0	0	0	0
Bacteria|Firmicutes|Clostridia|Clostridiales|Ruminococcaceae|Oscillibacter|Otu469	0.0127	0	0	0	0	0	0	0.0345	0	0.0127	0	0	0	0	0	0	0.0534	0	0	0	0.0467	0.0245	0	0	0	0	0	0.0488	0.1012	0	0.0129	0	0	0	0	0.0259	0	0	0	0	0.0395	0	0.0076	0.008	0.006	0.0157	0	0	0
Bacteria|Firmicutes|Clostridia|Clostridiales|unclassified|unclassified|Otu470	0	0.0402	0.0478	0	0	0	0	0	0	0	0	0	0	0	0	0	0	0	0	0	0	0	0	0	0.1344	0.0116	0	0	0	0	0	0	0	0	0	0	0	0	0	0	0	0	0	0	0	0	0	0	0
Bacteria|Firmicutes|Clostridia|Clostridiales|Ruminococcaceae|unclassified_Ruminococcaceae|Otu471	0	0	0	0	0	0	0	0	0	0	0	0	0	0.176	0	0	0	0	0	0	0	0	0	0	0	0	0	0	0	0	0	0	0	0	0	0	0	0.4202	0	0	0	0	0	0	0	0	0	0	0
Bacteria|Firmicutes|Clostridia|Clostridiales|Lachnospiraceae|Coprococcus|Otu472	0.0509	0.0134	0	0	0	0.0942	0	0.1036	0	0.0382	0	0	0	0.0155	0	0	0	0.0118	0	0	0	0.0245	0	0	0	0	0	0	0.1104	0.0433	0.0388	0.0432	0.0306	0.0333	0.0142	0.013	0	0.0114	0	0.0318	0	0	0.0153	0.0319	0.0121	0	0	0	0
Bacteria|Firmicutes|Erysipelotrichi|Erysipelotrichales|Erysipelotrichaceae|Coprobacillus|Otu473	0	0	0	0	0	0	0	0	0	0	0	0	0	0	0	0	0	0	0	0	0	0	0	0	0	0	0	0	0	0	0	0	0	0	0	0	0	0	0	0	0	0	0	0	0	0	0	0	0
Bacteria|Firmicutes|Clostridia|Clostridiales|Lachnospiraceae|unclassified|Otu474	0	0	0	0	0	0	0	0	0	0	0	0	0	0	0	0	0.0119	0	0	0	0	0	0	0	0	0	0	0	0	0	0.0259	0	0	0	0	0.0324	0	0	0	0	0	0	0	0	0	0	0.0178	0	0
Bacteria|Firmicutes|Clostridia|Clostridiales|Veillonellaceae|unclassified|Otu475	0	0	0	0	0	0	0	0	0	0	0.5242	0	0	0	0	0	0	0	0	0	0	0	0	0	0	0	0	0	0	0	0	0	0	0	0	0	0	0	0	0	0	0	0	0	0	0	0	0	0
Bacteria|Firmicutes|Clostridia|Clostridiales|Ruminococcaceae|unclassified|Otu476	0	0	0	0	0	0	0.0337	0	0	0.1717	0	0	0	0	0	0	0	0	0	0	0	0	0	0	0	0	0	0	0	0	0	0	0	0	0	0	0	0	0.0589	0.0239	0	0	0	0.1035	0.1628	0	0	0	0
Bacteria|Firmicutes|Clostridia|Clostridiales|Ruminococcaceae|unclassified|Otu477	0	0	0	0	0	0	0	0	0	0	0	0	0	0	0.0112	0	0	0	0	0	0.0233	0	0.0188	0	0	0	0	0	0	0.0108	0	0	0	0	0	0.0194	0.0098	0	0	0.0796	0	0.0116	0.0076	0	0.0181	0	0	0	0.0065
Bacteria|Firmicutes|unclassified|unclassified|unclassified|unclassified|Otu478	0	0	0	0	0.0084	0	0	0	0	0	0	0	0	0	0	0	0	0	0	0	0	0	0	0	0	0	0	0	0	0	0	0	0	0	0	0	0	0	0.0098	0	0	0	0	0	0	0	0	0	0
Bacteria|Bacteroidetes|Bacteroidia|Bacteroidales|unclassified|unclassified|Otu479	0	0	0	0	0	0	0	0	0	0	0	0	0	0	0	0	0	0	0	0	0	0	0	0	0	0	0	0	0	0	0	0	0	0	0	0	0	0	0	0	0	0	0	0	0	0	0	0	0
Bacteria|Firmicutes|Clostridia|Clostridiales|Lachnospiraceae|unclassified|Otu480	0	0	0.0179	0.1144	0	0	0	0	0.0955	0	0.0044	0.0217	0.0228	0.0104	0	0	0	0.0118	0.2315	0	0	0	0.0188	0.0305	0.0538	0	0.0346	0	0.0184	0	0	0	0	0	0	0.0065	0.0393	0	0	0	0.0158	0	0.0076	0	0	0	0	0	0
Bacteria|Bacteroidetes|Bacteroidia|Bacteroidales|Prevotellaceae|unclassified|Otu481	0	0	0	0	0	0	0	0	0	0.0127	0	0	0	0	0	0	0	0	0	0	0	0.1962	0	0	0	0	0	0	0	0.1082	0	0	0	0	0	0	0	0	0	0	0	0	0	0	0	0	0	0	0
Bacteria|Firmicutes|Clostridia|Clostridiales|Ruminococcaceae|Ruminococcus|Otu482	0	0	0	0.7498	0	0	0	0	0	0	0	0	0	0	0	0	0	0	0	0	0	0	0	0	0	0	0	0	0	0.0108	0	0	0	0	0	0	0	0	0.108	0	0	0	0	0	0	0	0	0	0
Bacteria|Firmicutes|Clostridia|Clostridiales|Ruminococcaceae|unclassified|Otu483	0	0	0	0	0	0	0	0	0	0.0191	0	0	0	0.0026	0	0	0	0	0	0	0	0.0981	0	0	0	0	0	0	0	0.0649	0.3881	0	0	0	0	0	0	0	0	0	0	0	0	0	0.2472	0	0	0	0
Bacteria|Firmicutes|Clostridia|Clostridiales|Veillonellaceae|Dialister|Otu484	0	0	0	0	0	0	0.2362	0	0	0	0	0	0	0	0	0	0	0	0	0	0	0	0	0	0	0	0	0	0	0	0	0	0	0	0	0	0	0	0	0	0	0	0	0	0	0	0	1.8251	0
Bacteria|Firmicutes|Clostridia|Clostridiales|unclassified|unclassified|Otu485	0	0	0	0	0	0	0	0	0	0	0	0	0	0	0	0	0	0	0	0	0	0.8337	0	0	0	0	0	0	0	0	0	0	0	0	0	0	0	0	0	0	0	0	0	0	0	0	0	0	0
Bacteria|Firmicutes|Clostridia|Clostridiales|Ruminococcaceae|unclassified_Ruminococcaceae|Otu486	0.0127	0	0	0.0127	0.0084	0	0	0	0.0239	0.0954	0	0	0	0	0	0	0.0059	0	0	0	0	0	0	0	0	0	0	0	0	0.0433	0.2458	0	0	0	0.0142	0	0	0	0	0	0.0395	0	0	0.0319	0.1869	0	0.1717	0	0.0065
Bacteria|Firmicutes|Clostridia|unclassified|unclassified|unclassified|Otu487	0	0	0	0	0	0	0	0	0	0	0	0	0	0	0	0	0	0	0	0	0	0	0	0	0	0	0	0	0	0	0	0	0	0	0	0	0	0	0	0	0	0	0	0	0	0	0	0	0
Bacteria|Firmicutes|Clostridia|Clostridiales|Lachnospiraceae|unclassified|Otu488	0	0	0.0478	0	0	0.0523	0	0	0	0	0	0.0289	0.0033	0	0	0.0231	0	0	0	0	0	0	0	0	0.3585	0.081	0	0	0.138	0	0.0259	0.1834	0	0.0665	0	0	0.0098	0	0	0.008	0	0.0116	0.0382	0	0	0	0	0	0
Bacteria|Firmicutes|Clostridia|Clostridiales|unclassified|unclassified|Otu489	0	0	0	0	0.0336	0	0.0675	0	0	0.0191	0	0	0	0	0	0	0	0	0	0	0	0	0	0	0	0	0	0	0	0.0325	0.7634	0	0	0.1165	0	0	0	0	0	0	0	0	0	0.0478	0.1387	0	0.1184	0	0.0129
Bacteria|Firmicutes|Clostridia|Clostridiales|unclassified|unclassified|Otu490	0	0	0	0	0.0252	0	0	0	0	0	0	0	0	0.1346	0	0	0.0712	0	0	0	0	0.1226	0	0	0	0	0	0	0	0.2598	0.0388	0	0	0	0	0	0	0	0.0196	0	0	0	0	0.0637	0.0422	0	0	0	0
Bacteria|Bacteroidetes|Bacteroidia|Bacteroidales|Prevotellaceae|unclassified_Prevotellaceae|Otu491	0	0	0	0	0	0	0	0	0	0	0	0	0	0	0	0	0	0	0	0	0	0	0	0	0	0	0	0	0	0	0	0	0	0	0	0	0	0	0	0	0	0	0	0	0	0	0	0	0
Bacteria|Firmicutes|Clostridia|Clostridiales|Veillonellaceae|Phascolarctobacterium|Otu492	0	0	0	0.1906	0	0	0	0	0	0	0	0	0	0	0	0	0.1186	0	0	0	0.3501	1.2261	0	0	0	0	0	0.4272	0	0	0	0	0	0	0	0	0	0	0	0	0	0	0	0	0	0	0	0	0
Bacteria|Firmicutes|Clostridia|Clostridiales|Ruminococcaceae|unclassified|Otu493	0	0	0	0	0	0	0	0	0	0	0	0	0	0	0	0	0	0	0	0	0	0	0	0	0	0	0	0	0	0	0	0	0	0	0	0	0	0	0.0393	0	0	0	0	0	0	0	0.515	0	0
Bacteria|Firmicutes|Erysipelotrichi|Erysipelotrichales|Erysipelotrichaceae|Coprobacillus|Otu494	0.0382	0	0.012	0.2542	0	0	0.1687	0.0173	0	0	0	0	0.0456	0.0078	0	0	0	0	0	0	0	0.0981	0	0	0	0.0116	0	0	0	0	0	0	0	0	0	0	0	0	0	0	0	0	0	0	0	0.0079	0	0	0
Bacteria|Firmicutes|Clostridia|Clostridiales|Ruminococcaceae|Oscillibacter|Otu495	0	0	0	0	0	0	0	0	0	0	0	0	0	0.0026	0	0	0	0	0	0	0	0.0245	0	0	0	0	0	0	0	0.0108	0.0776	0	0	0	0	0	0	0	0	0	0	0	0	0	0.0302	0	0.0118	0	0
Bacteria|Proteobacteria|unclassified|unclassified|unclassified|unclassified|Otu496	0	0	0	0	0	0	0	0	0	0	0	0	0.0977	0	0	0	0	0	0	0	0	0	0	0	0	0	0	0	0	0	0	0	0	0	0	0	0	0	0	0.0159	0	0	0	0	0	0	0	0	0
Bacteria|Firmicutes|Clostridia|Clostridiales|Ruminococcaceae|Oscillibacter|Otu497	0	0	0	0	0	0	0	0	0	0	0	0	0	0.0621	0	0	0	0	0	0	0	0	0	0	0	0	0	0	0	0.0108	0.1035	0	0	0	0	0	0	0	0	0	0	0	0	0	0.1025	0	0	0	0
Bacteria|Bacteroidetes|Bacteroidia|Bacteroidales|Rikenellaceae|Alistipes|Otu498	0	0	0	0	0	0	0	0	0	0	0	0	0	0	0	0	0.4803	0	0	0	0	0	0	0	0	0	0	0	0	0	0	0	0	0	0	0	0	0	0	0	0	0	0	0	0	0	0	0	0
Bacteria|Tenericutes|Mollicutes|Entomoplasmatales|Spiroplasmataceae|Spiroplasma|Otu499	0	0	0	0	0	0.1361	0.0675	0.1899	0	0	0	0	0	0	0	0	0	0	0	0	0	0	0	0	0	0	0	0	0	0	0.0129	0	0	0	0	0.013	0	0	0	0	0	0	0	0	0	0	0	0	0
Bacteria|Firmicutes|Clostridia|Clostridiales|Lachnospiraceae|unclassified|Otu500	0.0127	0.0268	0	0.0254	0.0084	0.0105	0	0	0	0	0	0.0289	0	0.0207	0.0336	0.0576	0.0356	0.0237	0	0	0.0467	0	0	0	0	0	0.0346	0	0.0368	0	0	0	0	0	0.0071	0.0194	0	0.0341	0	0.0398	0.0237	0	0.0076	0.008	0	0	0	0.0173	0.0388
Bacteria|Bacteroidetes|Bacteroidia|Bacteroidales|Bacteroidaceae|Bacteroides|Otu501	0	0.0134	0	0	0	0	0	0	0	0	0	0	0	0	0	0	0	0	0	0	0	0	0	0	0	0	0	0	0	0	0	0	0	0	0	0	0	0	0	0	0	0	0	0	0	0	0	0	0
Bacteria|Bacteroidetes|Bacteroidia|Bacteroidales|unclassified|unclassified|Otu502	0	0	0	0	0	0	0	0	0	0.1081	0	0	0	0	0	0	0	0	0	0	0	0.0245	0	0	0	0	0	0	0	0.0325	0	0	0	0	0	0	0	0	0.0196	0	0.609	0	0	0	0	0	0	0	0
Bacteria|Firmicutes|Clostridia|Clostridiales|Ruminococcaceae|Oscillibacter|Otu503	0	0	0	0	0	0	0.0337	0.0518	0	0.0254	0	0	0	0	0	0	0.0178	0	0	0	0	0	0	0	0	0	0	0	0	0.0866	0.0129	0	0.0306	0	0	0	0	0	0	0	0.0316	0	0	0	0.0603	0	0.0237	0	0
Bacteria|Firmicutes|Clostridia|Clostridiales|unclassified|unclassified|Otu504	0.0127	0	0	0	0	0	0	0	0.1791	0	0	0	0	0.0026	0	0	0	0	0	0	0	0	0	0	0	0	0	0	0	0	0	0	0	0	0	0	0	0	0	0	0	0	0	0	0	0	0	0	0
Bacteria|Firmicutes|Clostridia|Clostridiales|unclassified|unclassified|Otu505	0	0	0	0	0	0	0	1.467	0	0	0	0	0	0	0	0	0	0	0	0	0	0	0	0	0	0	0.0346	0	0	0	0	0	0	0.183	0	0	0	0	0	0	0	0	0	0	0	0	0.0178	0	0
Bacteria|unclassified|unclassified|unclassified|unclassified|unclassified|Otu506	0	0	0	0	0	0	0	0	0	0	0	0	0	0	0	0	0	0	0	0	0	0	0	0	0	0	0	0	0	1.9809	0	0	0	0	0	0	0	0	0	0	0	0	0	0	0	0	0	0	0
Bacteria|Firmicutes|Clostridia|Clostridiales|Ruminococcaceae|unclassified_Ruminococcaceae|Otu507	0	0	0	0	0	0	0	0	0	0	0	0	0	0.0026	0	0	0	0	0	0	0	0	0	0	0	0	0	0	0	0	0	0	0	0	0	0	0	0	0	0	0	0	0	0	0	0	0	0	0
Bacteria|Firmicutes|Clostridia|Clostridiales|Lachnospiraceae|Coprococcus|Otu508	0	0	0	0	0	0	0.135	0	0	0.0318	0	0	0	0	0	0	0	0	0	0	0	0	0	0	0	0	0	0	0	0.0541	0	0	0	0	0	0	0	0	0	0	0	0	0	0	0	0	0	0	0
Bacteria|Firmicutes|Clostridia|Clostridiales|Ruminococcaceae|Subdoligranulum|Otu509	0.0127	0	0	0	0	0	0	0	0	0.0127	0	0	0.0065	0	0	0	0.0474	0	0	0	0.0233	0	0	0	0	0	0	0	0	0.0108	0	0	0	0	0	0	0	0	0	0.0477	0.0079	0	0	0.0159	0.0181	0	0	0	0.0777
Bacteria|Actinobacteria|Actinobacteria|Bifidobacteriales|Bifidobacteriaceae|unclassified|Otu510	0	0	0	0.0127	0	0	0	0	0	0	0.0133	0.0505	0	0	0	0	0	0	0	0	0	0	0	0	0	0	0	0	0	0	0	0	0	0.0333	0.0285	0.0065	0	0	0	0	0.0079	0.0348	0.0076	0.0159	0	0	0	0	0
Bacteria|Bacteroidetes|unclassified|unclassified|unclassified|unclassified|Otu511	0	0	0	0	0	0	0	0	0	0	0	0	0	0	0	0	0.0297	0	0	0	0	0	0.0376	0	0	0	0	0	0	0	0	0	0	0	0	0	0	0	0	0	0	0	0	0	0	0	0	0	0
Bacteria|Firmicutes|Clostridia|Clostridiales|Incertae_Sedis_XIV|Blautia|Otu512	0	0.0402	0	0	0.0336	0	0	0	0	0	0	0	0.0098	0	0.0112	0	0	0	0	0	0	0	0	0.0153	0	0	0.0693	0	0	0.0216	0	0	0	0	0	0	0	0	0	0	0	0	0	0	0	0	0	0	0.0065
Bacteria|Firmicutes|Clostridia|Clostridiales|Ruminococcaceae|unclassified|Otu513	0	0	0	0	0	0	0.5398	0	0	0.1208	0	0	0	0.0052	0	0	0	0	0	0	0	0	0	0	0	0	0	0	0	0	0	0	0	0	0	0	0	0	0	0	0	0	0	0.1274	0	0	0	0	0
Bacteria|Firmicutes|Clostridia|Clostridiales|Ruminococcaceae|unclassified|Otu514	0	0	0	0	0	0	0	0	0	0	0	0	0	0	0	0	0	0	0	0	0	0	0	0	0	0	0	0	0	0	0	0	0	0	0	0	0	0	0	0	0	0	0.0458	0.1274	0.0241	0	0.148	0	0
Bacteria|Bacteroidetes|Bacteroidia|Bacteroidales|Prevotellaceae|unclassified_Prevotellaceae|Otu515	0	0	0	0	0	0	0	0	0	0	0	0	0	0	0	0	0	0	0	0	0	0	0	0	0	0	0	0	0	0	0	0	0	0	0	0	0	0	0	0	0	0	0	0	0	0	0	0	0
Bacteria|Bacteroidetes|unclassified|unclassified|unclassified|unclassified|Otu516	0.0127	0	0.012	0	0	0	0	0.0173	0.1194	0	0	0	0	0.0026	0	0.0115	0.0178	0.0711	0.0257	0	0	0	0	0.0305	0	0	0	0	0	0	0	0	0	0	0	0	0	0	0	0.0716	0	0	0.0076	0.008	0	0.0079	0	0	0.0129
Bacteria|Firmicutes|Erysipelotrichi|Erysipelotrichales|Erysipelotrichaceae|Coprobacillus|Otu517	0.1527	0	0	0.089	0	0	0	0	0	0	0	0.4402	0	0	0.0224	0	0.0178	0.3436	0	0	0	0	0	0	0	0	0	0	0	0	0	0	0	0	0	0	0	0	0	0.183	0	0	0	0	0	0	0.0888	0	0
Bacteria|Firmicutes|Clostridia|Clostridiales|Incertae_Sedis_XIV|Blautia|Otu518	0.0509	0.0134	0.0239	0	0.0168	0	0	0	0.0119	0	0	0	0.013	0	0	0	0.0297	0.0711	0	0	0.0233	0	0	0	0	0	0	0	0	0	0	0	0	0	0	0	0	0.0114	0	0.008	0	0.0348	0	0.008	0.0241	0	0.0118	0	0
Bacteria|Firmicutes|Clostridia|Clostridiales|Lachnospiraceae|unclassified|Otu519	0	0	0	0	0	0	0	0	0	0	0	0	0.3258	0	0	0	0.0059	0	0	0	0	0	0	0	0	0	0	0	0	0	0	0	0	0	0	0	0	0	0	0	0	0	0	0	0	0	0	0	0
Bacteria|Bacteroidetes|Bacteroidia|Bacteroidales|Prevotellaceae|unclassified|Otu520	0	0	0	0	0	0	0	0	0	0	0	0	0	0	0	0	0	0	0	0	0	0	0	0	0	0	0	0	0	0	0	0	0	0	0	0	0	0	0.0196	0	0	0	0	0	0	0	0.3907	0	0
Bacteria|Bacteroidetes|Bacteroidia|Bacteroidales|Bacteroidaceae|Bacteroides|Otu521	0	0	0	0	0	0	0	0	0.0477	0	0	0	0	0	0	0	0	0	0	0.1442	0	0	0	0	0.0538	0	0	0	0	0	0	0	0	0	0.0855	0	0	0	0	0	0	0	0	0	0	0	0	0	0
Bacteria|Firmicutes|Clostridia|Clostridiales|Ruminococcaceae|unclassified|Otu522	0	0	0	0.0762	0.0504	0	0	0	0	0	0	0	0	0	0	0	0	0	0	0	0.0467	0	0	0	0	0	0	0	0.1932	0	0	0	0	0	0	0.0712	0	0	0	0	0	0	0	0	0	0	0	0	0
Bacteria|Actinobacteria|Actinobacteria|Bifidobacteriales|Bifidobacteriaceae|Bifidobacterium|Otu523	0	0	0	0.0254	0	0	0	0	0	0	0	0.0144	0.0098	0	0.0336	0.0461	0.0237	0	0	0	0	0	0	0	0	0	0	0	0	0.1191	0	0	0	0	0	0	0	0	0.0393	0	0.0158	0.0232	0	0	0	0.0079	0	0	0.0259
Bacteria|Firmicutes|unclassified_Firmicutes|unclassified|unclassified|unclassified|Otu524	0	0	0	0	0	0	0	0	0	0	0	0	0	0	0	0	0	0	0.0257	0	0	0	0	0	0.0538	0	0	0	0.0736	0	0	0	0	0	0	0	0.0295	0	0	0	0	0	0	0	0	0	0	0	0
Bacteria|Firmicutes|Clostridia|Clostridiales|Incertae_Sedis_XIV|Blautia|Otu525	0	0	0.012	0	0	0	0	0	0	0	0	0.0217	0	0	0	0	0	0	0	0	0	0	0	0	0.0179	0.0694	0	0	0	0	0	0	0	0	0	0	0	0	0	0	0	0	0	0	0	0	0	0	0
Bacteria|Firmicutes|Clostridia|Clostridiales|Lachnospiraceae|unclassified|Otu526	0	0.0134	0	0	0.0084	0	0	0.0173	0	0	0	0	0	0	0	0	0	0.0118	0	0	0	0	0	0	0	0	0	0	0	0	0	0	0	0	0.0142	0.0259	0	0.0908	0	0	0	0	0.0153	0	0	0	0	0	0
Bacteria|Firmicutes|Clostridia|Clostridiales|Lachnospiraceae|unclassified_Lachnospiraceae|Otu527	0	0	0.1794	0	0	0	0	0	0	0	0	0	0	0	0	0	0	0	0	0	0	0	0	0	0.5108	0.0463	0	0	0	0	0	0	0	0	0	0	0	0	0	0	0	0	0	0	0	0	0	0	0
Bacteria|Firmicutes|Clostridia|Clostridiales|Lachnospiraceae|unclassified_Lachnospiraceae|Otu528	0	0	0	0	0	0	0	0	0	0	0	0.0433	0	0	0	0	0	0	0	0	0	0	0	0	1.2726	0	0	0	0	0	0	0	0	0	0	0	0	0	0	0	0	0	0	0	0	0	0	0	0
Bacteria|Firmicutes|Clostridia|Clostridiales|unclassified|unclassified|Otu529	0	0	0	0.1652	0	0	0.0337	0	0	0.0064	0	0	0	0.0104	0	0	0	0	0	0	0	0.0981	0	0	0	0	0	0	0	0	0.1035	0	0	0	0	0	0	0	0.0098	0	0	0	0	0	0.0543	0	0	0	0
Bacteria|Firmicutes|Clostridia|Clostridiales|Lachnospiraceae|Roseburia|Otu530	0.0127	0	0	0	0.0084	0.0314	0	0.0173	0	0.0064	0	0	0.0293	0.0078	0	0	0.0237	0	0	0	0	0	0	0	0	0	0	0.0122	0.0092	0.0216	0.0388	0	0	0	0.0071	0.0194	0.0098	0.1136	0.0098	0.0239	0.0079	0	0.0305	0.0159	0.0302	0.0157	0.0178	0	0.0065
Bacteria|Firmicutes|Clostridia|Clostridiales|unclassified|unclassified|Otu531	0	0	0	0	0	0	0	0	0	0	0	0	0.2216	0	0	0	0	0	0	0	0	0	0	0	0	0	0	0	0	0	0	0	0	0	0	0	0	0	0	0	0	0	0	0	0	0	0	0	0
Bacteria|unclassified|unclassified|unclassified|unclassified|unclassified|Otu532	0	0	0	0	0	0	0.0337	0	0	0	0	0	0	0	0	0	0	0	0	0	0	0	0	0	0	0	0	0	0	0	0	0	0	0	0	0	0	0.0227	0	0	0	0	0	0	0	0	0	0	0
Bacteria|Firmicutes|Clostridia|Clostridiales|Ruminococcaceae|unclassified_Ruminococcaceae|Otu533	0	0	0	0	0	0	0	0	0	0	0	0	0	0	0	0	0	0	0	0	0	0	0	0	0	0	2.5286	0	0	0	0	0	0	0	0	0	0	0	0	0	0	0	0	0	0	0	0	0	0
Bacteria|Firmicutes|Clostridia|Clostridiales|Ruminococcaceae|unclassified_Ruminococcaceae|Otu534	0	0	0	0	0	0	0	0	0	0.0064	0	0	0	0	0	0	0	0	0	0	0	0	0	0	0	0	0	0	0	0.0541	0.0388	0	0	0.8152	0	0.0194	0	0	0	0	0	0	0	0.0398	0	0	0.0118	0	0
Bacteria|Bacteroidetes|Bacteroidia|Bacteroidales|Prevotellaceae|unclassified|Otu535	0	0	0	0	0	0	0	0	0	0.0127	0	0	0	0	0	0	0	0	0	0	0	0.0981	0	0	0	0	0	0	0	0.0108	0	0	0	0	0	0	0	0	0	0	0	0	0.2366	0.3744	0	0	0	0	0
Bacteria|Firmicutes|Clostridia|Clostridiales|Ruminococcaceae|unclassified_Ruminococcaceae|Otu536	0	0	0	0	0.0168	0.0105	0.0675	0	0	0.0064	0	0	0.0815	0.0285	0	0	0	0	0.1029	0	0	0.0245	0	0	0	0	0	0	0	0.0325	0.1035	0	0	0	0	0	0	0	0.0196	0.0239	0.0158	0	0.0153	0	0.0844	0	0.0296	0	0
Bacteria|Firmicutes|Clostridia|Clostridiales|unclassified|unclassified|Otu537	0	0	0	0.3304	0	0	0.0675	0	0	0	0	0	0	0.0181	0	0	0	0	0	0	0	0.049	0	0	0	0	0	0	0	0	0.3105	0	0	0	0	0.0324	0	0	0.0687	0	0	0	0	0	0.006	0	0	0	0
Bacteria|Firmicutes|Clostridia|Clostridiales|Ruminococcaceae|unclassified|Otu538	0	0	0	0	0	0	0	0	0.0119	0	0	0	0	0	0	0	0	0	0.0772	0	0	0	0	0	0	0	0	0	0.1656	0	0	0	0	0.0832	0	0.013	0	0	0	0	0	0	0	0	0	0	0	0	0.1165
Bacteria|Firmicutes|Clostridia|Clostridiales|unclassified|unclassified|Otu539	0	0	0	0	0	0	0	0	0	0.0064	0	0	0	0.0026	0	0	0	0	0	0	0	0.1471	0	0	0	0	0	0	0	0	0.0259	0	0	0	0	0	0	0	0	0	0	0	0	0.0239	0.1266	0	0	0	0
Bacteria|Bacteroidetes|unclassified|unclassified|unclassified|unclassified|Otu540	0	0	0	0	0	0	0	0	0	0	0	0	0	0	0	0	0	0	0	0	0	0	0	0	0	0	0	0	0	0	0	0	0	0	0	0	0	0	0	0	0	0	0	0	0	0	0	0	0
Bacteria|unclassified|unclassified|unclassified|unclassified|unclassified|Otu541	0	0	0	0	0	0	0	0	0	0	0.0044	0	0.0033	0	0	0	0	0	0	0	0	0	0	0	0	0	1.3855	0	0.0092	0	0	0	0	0	0	0	0	0	0	0	0	0	0	0	0	0	0	0	0
Bacteria|Firmicutes|Clostridia|Clostridiales|Ruminococcaceae|unclassified|Otu542	0	0	0.0239	0.0127	0	0.0837	0	0.0173	0	0	0.0222	0	0.0033	0.0052	0.0112	0.0115	0	0.0355	0.0257	0	0	0	0	0.0153	0.0717	0.0116	0	0.0244	0.0644	0	0	0.0108	0.0612	0	0.0142	0	0	0	0	0.008	0	0	0	0	0	0	0	0	0.0065
Bacteria|Bacteroidetes|Bacteroidia|Bacteroidales|Prevotellaceae|Prevotella|Otu543	0	0	0	0	0	0	0	0	0	0	0	0	0	0.1475	0	0	0	0	0	0	0	0	0	0	0	0	0	0	0	0	0	0	0	0	0	0	0	0	0.0098	0	0	0	0	0	0	0	0	0	0
Bacteria|Bacteroidetes|Bacteroidia|Bacteroidales|Prevotellaceae|unclassified|Otu544	0	0	0	0	0	0	0	0	0	0	0	0	0	0	0	0	0	0	0	0	0	0.0245	0	0	0	0	0	0	0	0.0325	0	0	0	0	0	0	0	0	0.0196	0	0	0	0.1984	0	0	0	0	0	0
Bacteria|Firmicutes|Clostridia|Clostridiales|Incertae_Sedis_XII|Fusibacter|Otu545	0	0	0.0598	0.0635	0	0	0	0.0173	0	0	0	0	0.0228	0.0181	0	0	0	0	0	0	0.0467	0	0	0	0	0	0	0.0122	0	0.0758	0	0	0	0	0	0.1749	0	0	0	0.0159	0.0712	0	0	0.0398	0	0	0	0	0
Bacteria|Firmicutes|Clostridia|Clostridiales|Veillonellaceae|Mitsuokella|Otu546	0	0	0	0	0	0	0	0	0	0.2734	0	0	0	0	0	0	0	0	0	0	0	0	0	0	0	0	0	0	0	0	0	0	0	0	0	0	0	0	0.5598	0	1.3208	0	0	0	0	0	0	0	0
Bacteria|Firmicutes|Clostridia|Clostridiales|Veillonellaceae|Mitsuokella|Otu547	0	0	0	0	0	0	0	0	0	0.0127	0	0	0	0	0	0	0	0	0	0	0	0	0	0	0	0	0	0	0	0	0.0388	0	0	0	0	0.9975	0	0	0	0	0	0	0	0	0.0302	0	0	0	0
Bacteria|Firmicutes|Clostridia|Clostridiales|Incertae_Sedis_XIII|Anaerovorax|Otu548	0	0	0	0	0	0	0	0	0	0	0	0	0	0.1113	0	0	0	0	0	0	0	0	0	0	0	0	0	0	0	0	0	0	0	0.0166	0	0	0	0	0	0	0.0158	0	0	0.008	0	0.0079	0.0296	0	0
Bacteria|Firmicutes|Clostridia|Clostridiales|unclassified_Clostridiales|unclassified|Otu549	0	0	0	0	0	0	0	0	0	0.3752	0	0	0	0	0	0	0	0	0	0	0	0	0	0	0	0	0	0	0	0	0	0	0	0	0	0	0	0	0.0098	0	0	0	0	0	0.0603	0	0	0	0
Bacteria|Bacteroidetes|unclassified|unclassified|unclassified|unclassified|Otu550	0	0	0	0	0	0	0	0	0	0	0	0	0	0	0	0	0	0	0	0	0	0	0	0	0	0	0	0	0	0	0	0	0	0	0	0	0	0	0	0.5252	0	0	0	0	0	0	0	0	0
Bacteria|Firmicutes|Clostridia|Clostridiales|unclassified|unclassified|Otu551	0	0	0	0	0	0	0	0	0	0	0	0	0	0	0	0	0	0	0	0	0	0	0	0	0	0	0	0	0	0.7686	0	0	0	0	0	0	0	0	0	0	0	0	0	0	0	0	0	0	0
Bacteria|Firmicutes|Clostridia|Clostridiales|unclassified|unclassified|Otu552	0.1145	0	0	0	0	0	0	0	0	0.0254	0	0	0	0	0	0	0	0	0	0	0	0	0	0	0	0	0	0	0	0.1515	0.0259	0	0	0	0	0	0	0	0	0	0	0	0	0	0.0603	0	0	0	0
Bacteria|Firmicutes|Clostridia|Clostridiales|unclassified|unclassified|Otu553	0	0	0	0	0	0.0942	0	0	0	0.0127	0	0	0	0	0	0	0.1245	0	0	0	0	0.0245	0	0	0	0	0	0	0	0	0	0	0	0	0	0	0	0.0681	0	0	0	0	0	0	0	0	0	0	0
Bacteria|Firmicutes|Clostridia|Clostridiales|unclassified|unclassified|Otu554	0	0	0	0.0127	0.0084	0	0	0	0	0	0	0	0	0	0	0	0	0	0	0	0.0933	0	0	0	0	0	0	0	0.0368	0	0	0	0	0	0	0.0259	0	0	0	0	0	0	0	0	0	0	0	0	0
Bacteria|Firmicutes|Clostridia|Clostridiales|Ruminococcaceae|unclassified_Ruminococcaceae|Otu555	0	0	0.1196	0	0	0.0523	0	0	0	0	0.0444	0	0	0.0052	0	0	0.0119	0	0.0515	0	0	0.0245	0	0	0	0	0.1039	0.0366	0	0	0	0	0	0	0	0	0	0	0	0	0.0949	0	0	0	0	0	0	0	0
Bacteria|Firmicutes|Clostridia|Clostridiales|unclassified|unclassified|Otu556	0	0	0	0	0	0	0	0	0	0	0	0	0	0	0	0	0	0	0	0	0	0	0	0	0	0	0	0	0	0	0	0	0	0	0	0	0	0	0	0	0	0	0	0	0	0	0	0	0
Bacteria|Firmicutes|Clostridia|Clostridiales|Incertae_Sedis_XIV|Blautia|Otu557	0	0	0.006	0	0	0	0	0	0	0	0	0.0144	0	0	0	0	0	0	0.0257	0	0	0	0	0	0.5825	0.0231	0	0	0	0	0	0	0	0	0	0	0	0	0	0	0	0	0	0	0	0	0	0	0
Bacteria|Bacteroidetes|Bacteroidia|Bacteroidales|Prevotellaceae|Prevotella|Otu558	0	0	0	0	0.0084	0	0	0	0	0	0	0	0	0.0983	0	0	0	0	0	0.016	0	0	0	0	0	0	0	0	0	0	0	0	0	0	0	0	0	0	0	0	0	0	0.0076	0	0.0121	0	0	0	0
Bacteria|Firmicutes|Clostridia|Clostridiales|Ruminococcaceae|unclassified_Ruminococcaceae|Otu559	0	0	0	0	0	0	0	0	0	0	0	0	0	0	0	0	0	0	0	0	0	0	0	0	0	0	0	0	0	0	0	0	0	0	0	0	0	0	0	0	0	0	0	0	0	0	0	0	0
Bacteria|Bacteroidetes|Bacteroidia|Bacteroidales|Bacteroidaceae|Bacteroides|Otu560	0	0	0	0	0	0	0	0	0	0	0	0	0	0	0	0	0	0	0	0	0	0	0	0	0	0	0	0	0	0	0	0	0	0	0	0	0	0	0	0	0	0	0	0	0.9347	0	0	0	0
Bacteria|Bacteroidetes|Bacteroidia|Bacteroidales|Prevotellaceae|unclassified|Otu561	0.0254	0	0	0.0127	0	0	0	0	0	0	0	0	0	0.0285	0	0	0	0	0	0	0.07	0	0	0	0	0	0	0	0.0368	0	0	0.151	0	0	0	0	0	0	0	0	0	0	0	0	0	0	0	0	0
Bacteria|Firmicutes|Clostridia|Clostridiales|Lachnospiraceae|Pseudobutyrivibrio|Otu562	0	0	0	0	0.0252	0	0	0	0	0.0064	0	0	0	0.0026	0.0559	0	0	0	0	0	0	0	0.0188	0.0153	0	0	0	0	0	0.0108	0	0	0.0306	0	0	0.0583	0.0098	0	0.0196	0.008	0.0079	0	0.0992	0	0	0	0.0059	0	0
Bacteria|unclassified|unclassified|unclassified|unclassified|unclassified|Otu563	0	0	0	0	0	0	0	0	0	0	0	0	0	0	0.123	0	0.0237	0	0	0	0	0	0	0	0	0	0	0	0	0	0	0	0	0.4492	0	0	0	0	0	0	0	0.0464	0	0.0239	0	0	0	0	0
Bacteria|Bacteroidetes|Bacteroidia|Bacteroidales|unclassified|unclassified|Otu564	0	0	0	0	0	0	0	0	0	0	0	0	0	0	0	0	0	0	0	0	0	0	0	0	0	0	0	0	0	0	0	0	0	0	0	0	0	0	0	0	0	0	0	0	0	0	0	0	0
Bacteria|Firmicutes|Clostridia|Clostridiales|unclassified|unclassified|Otu565	0	0	0	0	0	0.0209	0	0	0	0	0	0	0	0	0	0	0.0415	0	0	0	0	0	0	0	0	0	0.7967	0	0	0	0	0	0	0	0	0	0	0	0	0	0	0	0	0	0	0	0	0	0
Bacteria|Firmicutes|Clostridia|Clostridiales|Ruminococcaceae|unclassified|Otu566	0	0	0	0	0	0	0	0	0	0.1653	0	0	0	0.0052	0	0	0	0	0	0	0	0	0	0	0	0	0	0	0	0.0866	0	0	0	0	0	0	0	0	0	0	0	0	0	0	0.0241	0	0	0	0.0129
Bacteria|unclassified|unclassified|unclassified|unclassified|unclassified|Otu567	0	0	0	0	0	0	0	0	0	0	0	0	0	0.0336	0	0	0	0	0	0	0	0	0	0	0	0	0	0	0	0	0	0	0	0	0	0	0	0	0	0	0	0	0	0	0	0	0	0	0
Bacteria|Bacteroidetes|Bacteroidia|Bacteroidales|Porphyromonadaceae|Barnesiella|Otu568	0	0	0	0	0	0	0	0	0	0	0	0	0	0	0	0	0	0	0.0515	0	0	0	0	0	0	0	0	0	0	0	0	0	0	0	0	0	0	0	0	0	0	0.1161	0	0	0.0482	0.3383	0.0118	0	0
Bacteria|Bacteroidetes|Bacteroidia|Bacteroidales|Bacteroidaceae|Bacteroides|Otu569	0	0	0	0	0	0	0	0	0	0	0	0	0	0	0	0	0	0	0	0	0	0	0	0	0	0	0	1.9651	0	0	0	0	0	0	0	0	0	0	0	0	0	0	0	0	0	0	0	0	0
Bacteria|Firmicutes|Clostridia|Clostridiales|Veillonellaceae|unclassified|Otu570	0	0	0	0	0	0	0	0	0	0	0	0	0	0	0	0	0	0	0	0	0	0	0	0	0	0	0	0	0	0	0	0	0	0	0	0	0	0	0	0	0	0	0	0	0	0	0	0	0
Bacteria|Firmicutes|Clostridia|Clostridiales|Ruminococcaceae|Ruminococcus|Otu571	0	0	0	0	0.1594	0.0733	0	0	0	0.0191	0	0	0	0	0	0	0	0	0	0	0	0.049	0	0	0	0	0	0	0	0	0	0	0.0306	0	0	0	0	0	0	0	0	0	0	0	0.0181	0	0	0	0
Bacteria|Verrucomicrobia|Verrucomicrobiae|Verrucomicrobiales|Verrucomicrobiaceae|Akkermansia|Otu572	0	0	0	0	0	0	0	0	0	0	0	0	0	0	0	0	0	0	0	0	0	0	0	0	0	0	0	0	0.4325	0	0	0	0	0	0	0	0	0.0341	0	0.1353	0	0	0	0	0	0	0	0	0
Bacteria|Firmicutes|Clostridia|Clostridiales|unclassified|unclassified|Otu573	0	0	0	0	0	0	0	0	0	0	0	0	0	0.0078	0	0	0.2728	0	0	0	0	0	0	0	0	0	0	0	0	0	0	0	0	0	0	0	0	0	0.0393	0	0	0	0	0.1035	0	0	0	0	0
Bacteria|Bacteroidetes|Bacteroidia|Bacteroidales|Prevotellaceae|Prevotella|Otu574	0	0	0	0	0	0	0	0	0	0	0	0	0	0	0	0	0	0	0	0	0	0	0	0	0	0	0	0	0	0	0	0	0	0	0	0	0	0	0	0	0	0	0	0	0	0	0	0	0
Bacteria|Firmicutes|Clostridia|Clostridiales|Lachnospiraceae|unclassified_Lachnospiraceae|Otu575	0	0	0	0	0	0	0	0.6904	0	0	0	0	0	0.0932	0	0	0.0119	0	0	0	0	0	0	0	0	0	0	0	0	0	0	0	0	0	0	0	0	0	0	0	0	0	0	0	0	0	0.0414	0	0
Bacteria|Firmicutes|Clostridia|Clostridiales|Ruminococcaceae|unclassified_Ruminococcaceae|Otu576	0	0.0134	0	0	0	0.0523	0.1012	0.0345	0	0	0	0	0	0	0.0112	0	0.0178	0	0.0515	0	0	0	0	0	0	0	0	0	0	0	0	0	0	0	0	0	0	0	0	0.008	0	0	0	0	0	0	0	0	0
Bacteria|unclassified|unclassified|unclassified|unclassified|unclassified|Otu577	0	0	0	0	0	0	0	0	0	0	0	0	0	0	0	0	0	0	0	0	0	0	0	0	0	0	0	0	0	0	0	0	0	0	0	0	0	0	0	0	0	0	0	0	0	0	0	0	0
Bacteria|Actinobacteria|Actinobacteria|Bifidobacteriales|Bifidobacteriaceae|Bifidobacterium|Otu578	0.0127	0	0	0	0	0	0	0.0173	0	0	0	0.0217	0.0163	0	0	0	0	0.0118	0	0	0	0	0	0	0	0	0	0	0	0	0	0	0	0.0832	0	0.0065	0	0	0	0	0.0079	0	0	0	0	0	0	0	0
Bacteria|Bacteroidetes|Bacteroidia|Bacteroidales|Prevotellaceae|unclassified|Otu579	0	0	0	0	0	0	0	0	0	0	0	0	0	0	0	0	0	0	0	0	0	0	0	0	0	0	0	0	0	0.1732	0	0	0	0	0	0	0	0	0.0393	0	0.7909	0	0	0	0	0	0	0	0
Bacteria|Bacteroidetes|Bacteroidia|Bacteroidales|Prevotellaceae|unclassified|Otu580	0	0	0	0	0	0	0	0	0	0.1335	0	0	0	0	0	0	0	0	0	0	0	0	0	0	0	0	0	0	0.0552	0	0	0	0	0	0	0	0	0	0	0	0	0	0	0.2389	0.1266	0	0	0	0
Bacteria|Firmicutes|Clostridia|Clostridiales|Ruminococcaceae|unclassified_Ruminococcaceae|Otu581	0	0	0.0359	0.0127	0	0	0.1012	0.0345	0	0	0	0	0.0098	0	0	0	0	0	0	0	0	0	0	0.0305	0	0.0347	0.0346	0.0122	0	0	0	0	0	0.0499	0	0.0065	0	0	0	0	0	0.0116	0	0.008	0	0	0	0	0
Bacteria|unclassified|unclassified|unclassified|unclassified|unclassified|Otu582	0	0	0	0	0	0	0.4386	0	0	0	0	0	0	0	0	0	0.3439	0	0	0	0	0.0245	0	0	0	0	0	0	0	0	0	0	0	0	0	0	0	0	0	0	0	0	0	0.0796	0	0	0	0	0
Bacteria|Firmicutes|Clostridia|Clostridiales|unclassified|unclassified|Otu583	0.0127	0	0	0.1017	0	0	0	0	0.1671	0	0	0	0	0.0026	0	0	0	0	0	0	0	0	0	0	0	0	0	0	0	0	0	0	0	0	0	0	0	0	0	0	0	0	0	0	0	0	0	0	0
Bacteria|Firmicutes|Clostridia|Clostridiales|Veillonellaceae|unclassified|Otu584	0	0	0	0	0	0	0	0	0	0	0	0	0	0	0	0	0	0	0	0	0	0	0	0	0	0	0	0	0	0	0	0	0	0	0	0	0	0	0.1866	0	0	0	0	0	0	0	0	0	0
Bacteria|Firmicutes|Clostridia|Clostridiales|Lachnospiraceae|unclassified|Otu585	0.0509	0.0268	0	0	0.0168	0.0209	0	0	0.0119	0.0127	0	0.0072	0	0.0207	0.0112	0.0115	0.0119	0	0	0	0	0	0	0	0	0	0	0	0.0092	0	0	0	0	0	0.0071	0.0065	0	0	0.0196	0.0159	0.0079	0	0.0153	0.0319	0.006	0.0157	0.0059	0	0.0259
Bacteria|Firmicutes|Clostridia|Clostridiales|Ruminococcaceae|unclassified|Otu586	0.0509	0	0	0.1398	0	0	0	0	0.0955	0	0	0	0	0.0026	0	0	0.0237	0	0	0	0	0.0245	0	0.0153	0.0358	0	0.1732	0	0	0.0108	0.0647	0	0	0	0	0.0065	0	0.0454	0	0	0	0	0.0076	0	0.006	0	0.0118	0	0
Bacteria|Firmicutes|Clostridia|Clostridiales|Lachnospiraceae|unclassified|Otu587	0	0	0.3527	0	0	0	0	0	0	0	0	0.1516	0.013	0	0	0	0	0	0.1286	0	0	0	0	0	0	0	0	0.0122	0	0	0	0	0	0	0	0	0	0	0	0	0	0	0	0	0	0	0	0	0
Bacteria|Firmicutes|Clostridia|Clostridiales|Ruminococcaceae|unclassified|Otu588	0	0	0	0	0	0.0419	0	0	0	0	0	0	0	0	0	0	0	0	0	0	0	0	0	0	0	0	0	0	0	0	0	0	0	0	0	0	0	0	0	0	0	0	0	0	0	0	0	0	0
Bacteria|Firmicutes|Clostridia|Clostridiales|Ruminococcaceae|unclassified_Ruminococcaceae|Otu589	0	0	0	0	0.0587	0	0.0337	0	0	0.0127	0	0	0	0	0	0	0.089	0	0	0	0	0	0	0	0	0	0	0	0	0.0974	0	0	0	0	0	0.0453	0	0.0908	0.0098	0	0	0	0	0.0637	0	0	0	0	0
Bacteria|unclassified|unclassified|unclassified|unclassified|unclassified|Otu590	0	0	0	0	0	0	2.0918	0	0	0	0	0	0	0	0	0	0	0	0	0	0	0	0	0	0	0	0	0	0	0	0	0	0	0	0	0	0	0	0	0	0	0	0	0	0	0	0	0	0
Bacteria|unclassified|unclassified|unclassified|unclassified|unclassified|Otu591	0	0	0	0	0	0	0	0	0	0	0	0	0	0	0	0	0	0	0	0	0	0.1226	0	0	0	0	0	0	0	0	0	0	0	0	0	0	0	0	0	0	0.9253	0	0	0	0	0	0	0	0
Bacteria|Firmicutes|Clostridia|Clostridiales|Ruminococcaceae|unclassified|Otu592	0	0	0	0	0.0168	0	0	0	0	0.0254	0	0	0	0	0	0	0	0	0	0	0	0	0	0	0	0	0	0	0	0.0758	0	0	0	0	0	0	0	0	0	0	0	0	0	0.3106	0.3256	0	0	0	0
Bacteria|Fusobacteria|Fusobacteria|Fusobacteriales|Fusobacteriaceae|unclassified|Otu593	0	0	0	0	0	0	0	0	0	0	0	0	0	0	0	0	0	0	0	0	0	0	1.3894	0	0	0	0	0	0	0	0	0	0	0	0	0	0	0	0	0	0	0	0	0	0	0	0	0	0
Bacteria|Bacteroidetes|Bacteroidia|Bacteroidales|Prevotellaceae|Prevotella|Otu594	0	0	0	0	0	0	0	0	0	0.2098	0	0	0	0	0	0	0	0	0	0	0	0	0	0	0	0	0	0	0	0	0	0	0	0	0	0	0	0	0.0982	0	0	0	0	0	0	0	0	0	0
Bacteria|Bacteroidetes|Bacteroidia|Bacteroidales|unclassified|unclassified|Otu595	0	0	0	0	0	0	0	0	0	0	0	0.9671	0	0	0	0	0	0	0	0	0	0	0	0	0	0	0	0	0	0	0	0	0	0	0	0	0	0	0	0	0	0	0	0	0	0	0	0	0
Bacteria|Firmicutes|Clostridia|Clostridiales|Ruminococcaceae|unclassified|Otu596	0	0	0	0	0	0	0	0	0	0	0	0	0	0	0	0	0	0	0	0	0	0	0	0	0	0	0	0	0	0.0216	0	0	0.0612	0	0	0	0	0	0	0	0	0	0	0.2867	0.0121	0	0.0414	0	0
Bacteria|Firmicutes|Clostridia|unclassified|unclassified|unclassified|Otu597	0.0254	0	0	0	0.0168	0	0.135	0	0	0.1462	0	0	0	0	0	0	0	0	0	0	0	0.1962	0	0	0	0	0	0	0	0	0.4658	0	0	0	0	0	0	0	0.0196	0	0	0	0	0.0159	0.1628	0	0	0	0
Bacteria|Bacteroidetes|Bacteroidia|Bacteroidales|unclassified|unclassified|Otu598	0	0	0	0	0	0	0	0	0	0.2543	0	0	0	0	0	0	0	0	0	0	0	0	0	0	0	0	0	0	0	0	0	0	0	0	0	0	0	0	0	0	0	0	0	0	0	0	0	0	0
Bacteria|Actinobacteria|Actinobacteria|Coriobacteriales|Coriobacteriaceae|Adlercreutzia|Otu599	0	0	0	0	0	0	0.0337	0	0.0358	0	0	0	0	0	0	0	0	0	0	0	0.0233	0	0	0.0305	0.0179	0	2.0436	0	0	0	0	0	0	0	0	0	0	0	0	0	0	0	0	0	0	0	0	0	0
Bacteria|Firmicutes|Clostridia|Clostridiales|Ruminococcaceae|unclassified|Otu600	0	0	0	0	0	0	0.1012	0	0	0.1272	0	0	0	0.0311	0	0	0.0059	0	0	0	0	0	0	0	0	0	0	0	0	0	0	0	0	0	0	0	0	0	0	0	0	0	0	0.0239	0	0	0	0	0
Bacteria|Proteobacteria|Betaproteobacteria|Burkholderiales|Alcaligenaceae|Parasutterella|Otu601	0	0	0	0	0	0	0	0	0	0	0	0	0	0	0	0	0	0	0	0	0	0	0	0	0	0	0	0	0	0	0	0	0	0	0	0	0	0.1136	0	0.1273	0	0	0	0	0	0	0	0	0
Bacteria|Firmicutes|Clostridia|Clostridiales|Ruminococcaceae|unclassified_Ruminococcaceae|Otu602	0	0	0	0	0	0	0	0	0	0.0191	0	0	0	0	0	0	0	0	0	0	0	0	0	0	0	0	0	0	0	0	0.1423	0	0	0	0	0	0	0	0	0	0	0	0	0	0	0	0	0	0
Bacteria|Firmicutes|Clostridia|Clostridiales|Incertae_Sedis_XIII|unclassified|Otu603	0	0	0	0	0	0	1.3495	0	0	0.0636	0	0	0	0	0	0	0	0	0	0	0	0.0245	0	0	0	0	0	0	0	0	0	0	0	0	0	0	0	0	0.0098	0	0	0	0	0.0637	0.0543	0	0.0118	0	0
Bacteria|Firmicutes|Clostridia|Clostridiales|Lachnospiraceae|unclassified_Lachnospiraceae|Otu604	0	0	0	0	0	0.0942	0	0	0	0	0	0	0	0.1501	0	0	0	0	0	0	0	0	0	0	0	0	0	0	0	0	0	0	0	0	0	0	0	0	0	0	0	0	0	0	0	0	0	0	0
Bacteria|Firmicutes|unclassified|unclassified|unclassified|unclassified|Otu605	0	0	0	0	0.0252	0	0	0	0	0.1208	0	0	0.1336	0.0699	0	0	0	0	0	0	0	0	0	0	0	0	0	0	0	0	0	0	0	0	0	0	0	0	0	0	0	0	0.2594	0	0	0	0	0	0
Bacteria|Bacteroidetes|Bacteroidia|Bacteroidales|Porphyromonadaceae|unclassified|Otu606	0	0	0	0	0	0	0	0	0	0	0	0	0	0	0	0	0	0	0	0	0	0	0.1314	0	0	0	0	0	0	0	0	0	0	0	0	0	0	0	0	0	0	0	0	0	0	0	0	0	0
Bacteria|Bacteroidetes|unclassified|unclassified|unclassified|unclassified|Otu607	0	0	0	0	0	0	0	0	0	0	0	0	0	0	0	0	0	0	0	0	0	0	0	0	0	0	0	0	0	0	0	0	0	0	0	0	0	0	0	0	0	0	0	0	0	0	0.4439	0	0
Bacteria|Firmicutes|Clostridia|Clostridiales|Ruminococcaceae|Subdoligranulum|Otu608	0	0	0	0	0	0	0	0	0	0	0	0	0	0	0	0	0	0	0	0	0	0	0	0	0	0	0	0	0	0	0.0388	0	0	0	0	0	0	0.0795	0	0.0239	0.0316	0	0	0.0239	0.0482	0	0.0355	0	0.0324
Bacteria|unclassified|unclassified|unclassified|unclassified|unclassified|Otu609	0	0	0	0	0	0	0.0337	0	0	0	0	0	0	0	0	0	0	0	0	0	0	0	0	0	0	0	0	0	0	0	0	0	0	0	0	0	0	0	0	0	0	0	0	0.0239	0	0	0	0	0
Bacteria|Firmicutes|Bacilli|Lactobacillales|Lactobacillaceae|Lactobacillus|Otu610	0	0	0	0	0	0	0	0	0	0	0	0	0	0	0	0	0	0	0	0	0	0	0	0	0	0	0.0693	0	0	0	0	0	0	0	0	0	0	0	0	0	0	0	0	0	0	0	0	0	0
Bacteria|Firmicutes|Clostridia|Clostridiales|Lachnospiraceae|unclassified_Lachnospiraceae|Otu611	0	0	0.0179	0	0	0	0	0	0	0	0.0133	0	0.0195	0	0	0.0115	0	0.0118	0.0257	0	0	0	0	0	0.0179	0.0116	0	0	0.0092	0	0.0259	0	0	0	0.0071	0.0065	0.0393	0	0	0	0	0	0	0	0	0	0	0	0
Bacteria|Firmicutes|Clostridia|Clostridiales|Ruminococcaceae|unclassified_Ruminococcaceae|Otu612	0.089	0.0134	0	0.0508	0	0	0	0.0173	0.0597	0	0.0178	0	0	0	0.0112	0.0231	0.0059	0	0	0.016	0.0467	0	0	0.0153	0.0448	0	0.0346	0.0244	0.0644	0	0	0	0	0	0	0.0518	0.0098	0.0114	0	0.008	0	0	0	0.0398	0	0	0.0059	0	0.0129
Bacteria|Bacteroidetes|Bacteroidia|Bacteroidales|unclassified|unclassified|Otu613	0	0	0	0	0	0	0	0	0	0.0191	0	0	0	0	0	0	0	0	0	0	0	0	0	0	0	0	0	0	0	0	0	0	0	0	0	0	0	0	0.0295	0	0.1503	0	0	0	0	0	0	0	0
Bacteria|Bacteroidetes|Bacteroidia|Bacteroidales|unclassified|unclassified|Otu614	0	0	0	0	0	0	0	0	0	0.089	0	0	0	0.1863	0	0	0	0	0	0	0	0.515	0	0	0	0	0	0	0	0	0	0.4315	0	0	0	0	0	0	0	0	0	0	0	0	0.0543	0	0	0	0
Bacteria|Firmicutes|Bacilli|Lactobacillales|unclassified|unclassified|Otu615	0	0	0	0	0.0755	0	0	0	0	0	0	0	0	0	0	0	0	0	0	0	0	0	0	0	0	0	0	0	0	0	0	0	0	0	0	0	0	0	0	0	0	0	0	0.0239	0	0	0	0	0
Bacteria|Firmicutes|Clostridia|Clostridiales|Ruminococcaceae|unclassified|Otu616	0.0254	0.0134	0.006	0	0	0.0209	0.0337	0.0863	0	0.0064	0	0	0.0456	0.0104	0	0	0.0059	0	0.0257	0	0	0.0736	0	0	0	0.0231	0	0.0122	0.0092	0.0108	0	0	0	0	0	0	0	0.0341	0.0098	0.0159	0.0158	0	0	0	0.006	0	0	0	0
Bacteria|Firmicutes|Clostridia|Clostridiales|Ruminococcaceae|unclassified|Otu617	0	0.0134	0	0	0	0	0	0.0173	0	0	0	0	0.0033	0.0207	0	0	0	0	0.0257	0	0	0	0	0	0	0	0.2771	0.0122	0	0	0	0	0	0.2329	0	0.0065	0	0	0	0	0	0	0	0	0	0.0079	0	0	0.0065
Bacteria|Firmicutes|Clostridia|Clostridiales|Ruminococcaceae|Ruminococcus|Otu618	0	0	0	0	0	0	0	0	0	0	0	0	0	0	0	0	0	0	0	0	0	0	0	0	0	0	0	0	0	0	0	0	0	0	0	0	0	0	0	0	0	0	0	0	0	0	0	0	0
Bacteria|Bacteroidetes|Bacteroidia|Bacteroidales|unclassified|unclassified|Otu619	0	0	0	0.0381	0.0671	0	0	0	0	0.0572	0	0	0	0	0.2349	0	0	0	0	0	0	0	0	0	0	0	0	0	0	0.0216	0	0.0216	0	0	0	0	0	0.159	0	0	0	0	0	0.1274	0.0482	0.0236	0.1125	0.1124	0.123
Bacteria|Bacteroidetes|unclassified|unclassified|unclassified|unclassified|Otu620	0	0	0	0	0	0	0	0	0	0.0127	0	0	0	0	0	0	0	0	0	0	0	0	0	0	0	0	0	0	0	0	0	0	0	0	0	0	0	0	0	0	0	0	0	0.0239	0.0241	0	0.0059	0	0.0388
Bacteria|Bacteroidetes|Bacteroidia|Bacteroidales|unclassified|unclassified|Otu621	0	0	0	0	0	0	0	0	0	0	0	0	0	0	0	0	0	0	0	0	0	0.0245	0	0	0	0	0	0	0	0	0	0	0	0	0	0	0	0	0.0786	0	0	0	0.4884	0	0	0	0	0	0
Bacteria|Proteobacteria|Alphaproteobacteria|Rhodobacterales|Rhodobacteraceae|unclassified|Otu622	0	0	0	0	0	0	0	0	0	0	0	0	0	0	0	0	0	0	0	0	0	0	0	0	0	0	0	0	0	0	0	0	0	0	0	0	0	0	0	0	0	0	0	0	0	0	0	0	0
Bacteria|Firmicutes|Clostridia|Clostridiales|unclassified|unclassified|Otu623	0	0.0536	0	0.0127	0.0084	0	0.1012	0	0	0	0	0	0.0033	0.0026	0	0	0	0	0	0	0	0	0	0	0.0448	0	0	0	0.0092	0	0.0259	0	0	0.0333	0	0.0259	0	0.0795	0	0	0	0.0116	0	0	0.0302	0	0.0059	0	0.0065
Bacteria|Firmicutes|Clostridia|Clostridiales|unclassified|unclassified|Otu624	0.1908	0	0	0.0762	0	0	0.0675	0	0	0.0318	0	0	0	0	0	0	0.0237	0	0	0	0	0	0	0	0	0	0	0	0	0.0108	0	0	0.0306	0.0665	0	0.0194	0	0.0227	0.0196	0	0	0	0	0.0319	0.0181	0.0079	0	0	0.0065
Bacteria|Bacteroidetes|Bacteroidia|Bacteroidales|Prevotellaceae|unclassified|Otu625	0	0	0	0	0	0	0	0	0	0	0	0	0	0	0.0112	0	0	0	0	0	0	0	0	0	0	0	0	0	0.0368	0	0	0.0324	0	0	0	0	0	0	0	0	0	0.0464	0	0	0	0	0	0	0
Bacteria|Lentisphaerae|Lentisphaeria|Victivallales|Victivallaceae|Victivallis|Otu626	0	0	0	0	0	0	0	0	0	0	0	0	0	0	0	0	0	0	0	0	0	0	0	0	0	0	0	0	0	0	0	0	0	0	0	0	0	0	0	0	0	0	0	0	0	0	0	0	0
Bacteria|Firmicutes|unclassified|unclassified|unclassified|unclassified|Otu627	0.0382	0.0268	0.0538	0	0	0.0942	0.0337	0.0345	0.0836	0	0	0	0.0228	0	0	0	0	0	0.0515	0	0.0233	0.0245	0	0	0	0.0116	0.0346	0.0122	0.0552	0	0	0	0	0	0.0285	0.0194	0	0	0	0.008	0	0.0116	0	0	0	0	0	0	0.0129
Bacteria|Firmicutes|unclassified|unclassified|unclassified|unclassified|Otu628	0	0	0	0	0	0	0	0	0	0	0	0	0	0.0311	0	0	0	0	0	0	0	0	0	0	0	0	0	0	0	0	0	0	0	0	0	0	0	0	0	0	0	0	0.1602	0	0	0	0	0	0
Bacteria|Firmicutes|Clostridia|Clostridiales|unclassified|unclassified|Otu629	0.0382	0	0	0	0	0.0314	0.0675	0	0.0119	0	0	0	0.0065	0	0	0	0.0297	0	0	0	0	0.0736	0	0	0	0	0.1386	0	0	0	0	0	0	0	0	0	0	0.0454	0	0	0	0	0	0.008	0	0	0	0	0
Bacteria|Firmicutes|unclassified_Firmicutes|unclassified|unclassified|unclassified|Otu630	0	0.0268	0.0239	0.2923	0.0084	0	0	0	0	0	0	0.0072	0	0.0052	0	0	0.0059	0.0118	0	0	0	0	0	0	0	0	0	0	0.0092	0.0108	0	0	0	0.0166	0	0	0	0	0	0	0	0	0	0	0	0	0	0	0
Bacteria|Firmicutes|Clostridia|Clostridiales|Ruminococcaceae|unclassified|Otu631	0	0	0	0	0	0	0	0	0	0	0	0	0	0	0	0	0.0059	0	0	0	0	0	0	0	0	0	0	0	0	0	0	0	0	0	0	0	0	0	0	0	0	0	0	0	0	0.0079	0	0	0
Bacteria|Bacteroidetes|unclassified|unclassified|unclassified|unclassified|Otu632	0	0	0	0	0	0	0	0	0	0	0	0	0	0	0	0	0	0	0	0	0	0	0	0	0	0	0	0	0	0	0	0	0	0	0	0	0	0	0	0	0	0	0	0	0	0	0	0	0
Bacteria|Firmicutes|Clostridia|Clostridiales|Ruminococcaceae|unclassified|Otu633	0	0	0	0	0	0	0	0	0	0.0572	0	0	0	0.0233	0	0	0.1898	0	0	0	0	0	0	0	0	0	0	0	0	0	0	0	0	0	0	0	0	0	0.0786	0	0	0	0	0.0159	0	0	0	0	0
Bacteria|Firmicutes|Clostridia|Clostridiales|unclassified|unclassified|Otu634	0	0	0	0	0	0	0	0	0.3939	0	0.0044	0	0	0	0	0	0	0.0829	0	0	0	0.1717	0	0.0305	0	0	0	0	0	0	0	0	0	0.0998	0	0	0	0	0	0	0	0	0	0	0	0	0	0	0
Bacteria|Bacteroidetes|unclassified|unclassified|unclassified|unclassified|Otu635	0	0.0268	0.006	0.0127	0	0.0105	0	0	0.0716	0	0	0	0.0163	0.0052	0	0.0115	0.0059	0.0118	0.0257	0	0	0.0245	0.0188	0	0	0	0	0	0	0.0108	0	0.0324	0	0	0	0	0	0.0114	0	0.0159	0.0158	0.0116	0.0153	0.0159	0	0.0315	0	0	0.0065
Bacteria|Firmicutes|Bacilli|Lactobacillales|Streptococcaceae|Streptococcus|Otu636	0	0	0	0	0	0	0	0	0.3701	0	0	0	0	0	0	0	0	0	0	0	0	0	0	0	0	0	0	0	0	0	0	0	0	0	0	0	0	0	0	0	0	0	0	0	0.0181	0	0	0	0
Bacteria|Firmicutes|Clostridia|Clostridiales|Ruminococcaceae|Ruminococcus|Otu637	0	0	0	0	0	0	0	0	0	0	0	0	0	0	0	0	0	0	0	0	0	0	0	0	0	0	0	0	0	0	0	0	0	0	0	0	0	0	0	0	0	0	0	0.1035	0	0	0	0	0
Bacteria|Firmicutes|Clostridia|Clostridiales|Ruminococcaceae|unclassified|Otu638	0	0.0134	0	0	0.0252	0.0314	0	0	0.0119	0.0064	0	0	0.0163	0.0104	0	0	0	0	0	0	0	0.0245	0	0	0	0	0	0.0488	0	0.0649	0.0259	0	0	0	0	0	0	0.0681	0.0098	0	0	0	0	0	0.0241	0	0.0059	0	0
Bacteria|unclassified|unclassified|unclassified|unclassified|unclassified|Otu639	0	0	0	0	0	0	0	0	0	0	0	0	0	0	0	0	0	0	0	0	0	0	0	0	0	0	0	0	0	0	0	0	0	0	0	0	0	0	0	0	0	0	0	0	0	0	0	0	0
Bacteria|Firmicutes|Clostridia|Clostridiales|Lachnospiraceae|unclassified_Lachnospiraceae|Otu640	0	0	0	0	0	0	0	0	0	0	0	0	0	0	0	0	0	0	0	0	0	0	0	0	0	0	0	0	0	0.1299	0	0	0	0	0	0	0	0	0	0	0	0	0	0	0.5246	0	0	0	0
Bacteria|Firmicutes|Clostridia|Clostridiales|Ruminococcaceae|unclassified|Otu641	0	0	0	0.0381	0.0671	0	0	0	0.0477	0	0	0	0	0	0	0	0	0	0	0	0	0	0	0	0	0	0	0	0	0.0216	0	0	0	0	0	0	0	0	0	0	0	0	0	0	0.0241	0	0.0414	0	0.0065
Bacteria|Bacteroidetes|Bacteroidia|Bacteroidales|Prevotellaceae|Prevotella|Otu642	0	0	0	0	0	0	0	0	0	0.1526	0	0	0	0	0	0	0	0	0	0	0	0	0	0	0	0	0	0	0	0.0325	0	0	0	0	0	0	0	0	0.4812	0	0	0	0	0	0	0	0	0	0
Bacteria|unclassified|unclassified|unclassified|unclassified|unclassified|Otu643	0	0	0	0	0	0	0	0	0	0	0	0	0.0098	0	0	0	0.0119	0	0	0	0	0	0	0	0	0	0	0	0	0	0	0	0	0	0	0	0	0	0	0	0	0	0	0.0159	0	0	0	0	0
Bacteria|Firmicutes|Clostridia|Clostridiales|Lachnospiraceae|unclassified|Otu644	0	0	0	0	0	0	0	0	0	0	0	0	0	0	0	0	0	0	0	0	0	0	0	0	0	0	0	0	0	0	0	0	0	0	0	0	0	0	0	0	0	1.3466	0	0	0	0	0	0	0
Bacteria|Firmicutes|Clostridia|Clostridiales|unclassified|unclassified|Otu645	0	0	0	0	0	0.0942	0	0	0	0	0	0	0	0	0	0	0.1186	0	0	0	0	0	0	0	0	0	0	0	0	0	0	0	0	0.0166	0	0.0194	0	0	0	0.0239	0	0	0	0	0	0	0	0	0
Bacteria|unclassified|unclassified|unclassified|unclassified|unclassified|Otu646	0	0	0	0	0	0	0	0	0	0	0	0	0	0	0	0	0	0	0	0	0	0	0	0	0	0	0	0	0	0.5304	0	0	0	0	0	0	0	0	0	0	0	0	0	0	0	0	0	0	0
Bacteria|Firmicutes|Clostridia|Clostridiales|unclassified|unclassified|Otu647	0	0	0	0	0	0	0	0.0173	0	0	0	0	0	0.0026	0.0112	0.0115	0	0	0	0	0	0	0.0376	0	0	0	0	0.0122	0	0.0108	0.0129	0.0108	0	0	0.057	0.0648	0	0.0114	0	0	0.0079	0	0	0	0	0	0	0	0.0065
Bacteria|Firmicutes|Clostridia|Clostridiales|Ruminococcaceae|unclassified|Otu648	0	0	0	0	0	0	0	0	0	0	0	0	0	0	0	0	0	0	0	0	0	0	0	0	0	0	0	0	0	0	0	0	0	0	0	0	0	0	0	0	0	0	0	0	0	0	0	0	0
Bacteria|Firmicutes|Clostridia|Clostridiales|unclassified|unclassified|Otu649	0	0	0	0	0	0	0	0	0	0	0	0	0	0	0	0	0.0356	0	0	0	0	0	0	0	0	0	0	0	0	0	0.0388	0	0	0	0	0	0	0	0.0098	0	0	0	0	0.008	0.0121	0	0.0178	0	0
Bacteria|Firmicutes|Clostridia|Clostridiales|Veillonellaceae|unclassified|Otu650	0	0	0	0	0	0	0	0	0	0	0	0	0	0	0	0	0	0	0	0	0	0	0	0	0	0	0	0	0	0	0	0	0	0	0	0	0	0	0	0	0	0	0	0	0	0	0	0	0
Bacteria|Firmicutes|Clostridia|Clostridiales|Incertae_Sedis_XIII|unclassified|Otu651	0.0127	0.0134	0	0	0	0	0	0	0	0	0	0	0	0	0	0	0.0059	0	0	0	0	0	0	0	0	0	0	0	0	0	0	0	0	0	0	0.0065	0	0	0	0	0	0	0	0	0	0	0	0	0
Bacteria|unclassified|unclassified|unclassified|unclassified|unclassified|Otu652	0	0	0	0	0	0	0	0	0	0	0	0	0	0	0	0	0	0	0	0	0	0	0	0	0	0	0	0	0	0	0.0259	0	0	0	0.3846	0	0	0	0.0393	0	0	0	0	0	0	0	0	0	0
Bacteria|Bacteroidetes|Bacteroidia|Bacteroidales|Prevotellaceae|Prevotella|Otu653	0	0	0	0	0	0	0	0	0	0.0127	0	0	0	0	0	0	0	0	0	0	0	0	0	0	0	0	0	0	0	0.0216	0	0	0	0	0	0	0	0	0.1866	0	0.0158	0	0	0	0	0	0.0118	0	0
Bacteria|Firmicutes|Clostridia|Clostridiales|Lachnospiraceae|unclassified|Otu654	0	0	0	0	0	0	0	0	0	0	0	0	0	0	0	0	0	0	0	0	0	0	0	0	0	0	0	0	0	0.0216	0	0	0.2754	0	0	0	0	0	0.2062	0	0	0	0	0.0478	0	0	0	0.0432	0
Bacteria|Firmicutes|Bacilli|unclassified|unclassified|unclassified|Otu655	0	0	0	0	0	0	0	0	0	0	0	0	0	0	0	0	0	0	0	0	0	0	0	0	0	0	0	0	0	0.0649	0	0	0	0	0	0	0	0	0	0	0	0	0	0	0	0	0	0	0
Bacteria|Firmicutes|Clostridia|Clostridiales|Ruminococcaceae|Oscillibacter|Otu656	0	0	0	0	0.0168	0	0.9109	0	0	0	0	0	0	0	0	0	0	0	0	0	0	0	0	0	0	0	0	0	0	0.0433	0.1423	0	0	0	0.0071	0	0	0.0568	0	0	0	0	0	0	0.0241	0.0315	0.0059	0	0
Bacteria|Firmicutes|Clostridia|Clostridiales|Ruminococcaceae|unclassified|Otu657	0.0127	0.134	0	0.0254	0	0	0.0675	0	0.0597	0	0	0	0.0065	0	0	0	0.0059	0	0	0	0	0.049	0	0	0	0	0	0	0	0.1082	0.0776	0	0	0	0	0.0259	0	0.0341	0.0098	0	0	0.0348	0	0.008	0.0181	0	0	0	0
Bacteria|Firmicutes|Clostridia|Clostridiales|unclassified|unclassified|Otu658	0	0	0	0	0	0.0209	0	0	0	0	0	0	0.0163	0	0	0	0	0	0	0	0	0	0	0	0	0	0	0	0	0	0	0	0	0	0	0	0	0.0568	0	0.0159	0	0.0929	0	0	0.0241	0	0	0	0
Bacteria|Firmicutes|Clostridia|Clostridiales|Ruminococcaceae|unclassified_Ruminococcaceae|Otu659	0	0	0	0	0	0	0	0	0	0	0	0	0	0	0	0	0	0	0	0	0	0	0	0	0	0	1.8012	0	0	0	0	0	0	0	0	0	0	0	0	0	0	0	0	0	0	0	0	0	0
Bacteria|Firmicutes|Clostridia|Clostridiales|Lachnospiraceae|unclassified|Otu660	0	0	0	0	0	0	0	0	0	0	0	0.065	0.0521	0	0	0	0.0119	0	0	0	0	0	0	0	0	0	0	0	0	0	0	0	0	0	0	0	0	0.0227	0	0.008	0	0.0116	0.0076	0	0	0	0	0	0
Bacteria|Firmicutes|Clostridia|Clostridiales|Ruminococcaceae|unclassified|Otu661	0	0	0.0598	0	0	0	0	0	0.0119	0	0	0	0.0065	0	0	0	0	0	0	0	0	0	0	0	0.0179	0	0.2425	0	0.1012	0	0	0	0	0	0	0	0	0	0	0	0.0079	0	0	0	0	0	0	0	0
Bacteria|unclassified|unclassified|unclassified|unclassified|unclassified|Otu662	0	0	0	0	0	0	0	0	0	0	0	0	0	0	0.0336	0	0	0	0	0	0	0	0	0	0	0	0	0	0	0	0	0	0	0	0	0	0	0	0	0	0	0	0	0	0	0	0	0	0
Bacteria|Firmicutes|Clostridia|Clostridiales|Ruminococcaceae|Subdoligranulum|Otu663	0	0	0	0	0	0.0105	0.0675	0	0	0	0	0	0	0	0	0	0	0	0	0	0	0	0	0	0	0	0.1039	0	0	0	0	0	0	0	0	0	0	0	0	0.008	0	0	0	0	0	0	0	0	0
Bacteria|Bacteroidetes|Bacteroidia|Bacteroidales|Prevotellaceae|Prevotella|Otu664	0	0	0	0	0	0	0	0	0	0.0572	0	0	0	0.0052	0	0	0	0	0	0	0	0	0	0	0	0	0	0	0	0.1299	0	0	0	0	0	0	0	0	0.0491	0	0.0079	0	0	0.1035	0	0	0	0	0
Bacteria|Bacteroidetes|unclassified|unclassified|unclassified|unclassified|Otu665	0	0	0	0	0	0	0	0	0	0	0	0	0	0	0	0	0	0	0	0	0	0	0	0	0	0	0	0	0	0	0	0	0	0	0	0	0	0	0.5303	0	0	0	0	0	0	0	0	0	0
Bacteria|Firmicutes|Clostridia|Clostridiales|unclassified|unclassified|Otu666	0	0	0	0	0.0168	0	0	0	0	0.0064	0	0	0.0293	0.0052	0	0	0.0178	0	0	0	0	0.0245	0	0	0	0	0	0	0	0	0.0518	0	0	0	0	0	0	0	0.1473	0	0	0	0	0	0	0	0.0118	0	0
Bacteria|Firmicutes|Clostridia|unclassified|unclassified|unclassified|Otu667	0	0	0	0.089	0	0	0.1687	0	0.4059	0.0127	0	0	0.0195	0	0	0	0	0	0	0	0	0	0	0	0	0	0	0	0	0.0108	0.0647	0	0	0	0	0	0	0.0454	0.0098	0	0	0	0	0.1115	0	0	0	0	0
Bacteria|Firmicutes|Erysipelotrichi|Erysipelotrichales|Erysipelotrichaceae|Coprobacillus|Otu668	0	0	0	0	0	0	0	0	0	0	0	0	0.0554	0	0	0	0	0	0	0	0	0	0	0	0.0807	0	0	0	0	0	0	0	0	0	0	0	0	0	0	0	0	0	0	0	0	0	0	0	0
Bacteria|Firmicutes|Clostridia|Clostridiales|Ruminococcaceae|Oscillibacter|Otu669	0	0	0	0	0	0	0	0	0	0.0445	0	0	0	0	0	0	0	0	0	0	0	0	0	0	0	0	0	0	0.0092	0.0108	0.0776	0	0	0	0.0071	0.1619	0	0.0114	0	0	0.0079	0	0	0	0	0	0	0	0
Bacteria|Firmicutes|Clostridia|Clostridiales|Lachnospiraceae|unclassified|Otu670	0	0	0.2033	0	0	0	0	0	0.0119	0	0	0	0	0	0	0	0	0	0	0	0	0	0	0	0	0.0116	0	0	0	0	0	0	0	0	0	0	0	0	0	0	0	0	0	0	0	0	0	0	0
Bacteria|Bacteroidetes|Bacteroidia|Bacteroidales|unclassified|unclassified|Otu671	0	0	0	0	0	0	0	0	0	0	0	0.4619	0	0	0	0	0	0	0	0	0	0	0	0	0	0	0	0	0	0	0	0	0	0	0	0	0	0	0	0	0	0	0	0	0	0	0	0	0
Bacteria|Bacteroidetes|unclassified|unclassified|unclassified|unclassified|Otu672	0.0127	0.1072	0	0.0254	0.0084	0.0105	0	0	0	0	0	0	0	0	0.0336	0	0.0178	0	0	0	0.1167	0	0	0	0	0	0	0.0366	0	0	0	0	0.0306	0	0	0	0	0	0	0.0318	0.0237	0	0	0	0	0.0551	0	0	0
Bacteria|Bacteroidetes|unclassified|unclassified|unclassified|unclassified|Otu673	0	0	0	0	0	0	0	0	0	0.0254	0	0	0	0	0	0	0	0	0	0	0	0	0	0	0	0	0	0	0	0	0	0	0	0	0	0	0	0	0.0491	0	0	0	0	0	0	0	0.3078	0	0
Bacteria|Firmicutes|Clostridia|Clostridiales|Lachnospiraceae|unclassified_Lachnospiraceae|Otu674	0	0	0	0	0	0	0	0	0	0	0	0	0	0.0129	0	0	0.0652	0	0	0	0	0.0245	0	0	0	0	0	0	0	0	0	0	0	0	0	0.0518	0	0	0	0	0	0	0	0.0319	0.0181	0	0	0	0
Bacteria|Firmicutes|Clostridia|Clostridiales|Ruminococcaceae|unclassified_Ruminococcaceae|Otu675	0	0	0	0	0	0.0209	0	0.0345	0	0	0	0	0	0.0595	0	0	0.0059	0	0	0	0	0	0	0	0	0	0	0	0	0	0	0	0	0	0	0	0	0	0	0	0	0	0	0.0398	0	0	0	0	0
Bacteria|Bacteroidetes|unclassified|unclassified|unclassified|unclassified|Otu676	0	0	0	0	0	0	0	0	0	0	0	0	0	0	0	0	0	0	0	0	0	0	0	0	0	0	0	0	0	0	0	0	0	0	0	0	0	0	0	0	0	0	0	0.0637	0	0	0.0059	0	0
Bacteria|unclassified|unclassified|unclassified|unclassified|unclassified|Otu677	0.0509	0	0	0	0	0	0	0	0	0	0	0	0	0	0	0	0.0059	0	0	0	0	0	0	0	0	0	0	0	0	0.0325	0	0	0	0.0333	0	0	0	0	0	0	0	0	0.1221	0	0	0	0	0	0
Bacteria|Firmicutes|Clostridia|Clostridiales|Lachnospiraceae|Coprococcus|Otu678	0.0127	0.0134	0	0	0.0587	0.0419	0	0	0.0239	0	0	0.065	0.0326	0.0052	0.0112	0	0.0237	0	0	0	0	0.0245	0	0	0	0	0	0.0366	0	0	0	0.0216	0	0	0	0.0065	0	0	0.0196	0	0	0.0232	0	0.0159	0.006	0	0	0	0
Bacteria|Firmicutes|Clostridia|Clostridiales|Lachnospiraceae|unclassified_Lachnospiraceae|Otu679	0	0	0.006	0	0	0	0	0	0	0	0	0	0	0.0104	0	0	0.0059	0	0	0	0	0	0	0	0	0	0	0	0	0	0	0.0324	0	0.0166	0	0	0	0.0114	0	0.0159	0	0	0	0	0	0	0	0	0
Bacteria|unclassified|unclassified|unclassified|unclassified|unclassified|Otu680	0	0	0	0	0	0	0	0	0	0	0	0	0	0	0.0112	0	0	0	0	0	0	0	0	0	0	0	0	0	0	0	0	0	0	0	0	0	0	0	0	0	0	0	0	0	0	0	0	0	0
Bacteria|Proteobacteria|unclassified|unclassified|unclassified|unclassified|Otu681	0	0	0	0	0	0	0	0	0	0	0	0	0	0	0	0	0	0	0	0	0	0	0	0	0	0	0	0	0	0	0	0	0.0306	0.0333	0	0	0	0	0.0196	0	0	0	0	0	0	0	0	0.1903	0.0453
Bacteria|Firmicutes|Clostridia|Clostridiales|Ruminococcaceae|unclassified|Otu682	0	0	0	0	0.0084	0.0105	0	0	0	0.0382	0	0	0	0.0388	0	0	0	0	0	0	0	0.0245	0	0	0	0	0	0	0	0.0541	0.0388	0.0863	0	0	0.0071	0.013	0	0.0114	0.0098	0	0	0	0.0076	0.008	0.0121	0	0	0	0.0453
Bacteria|Bacteroidetes|unclassified|unclassified|unclassified|unclassified|Otu683	0	0	0	0.1398	0	0	0	0	0	0	0	0	0	0	0	0	0	0	0	0	0	0	0	0	0	0	0	0	0	0	0	0	0	0	0	0	0	0.0341	0	0.008	0	0	0	0	0	0	0	0	0
Bacteria|Bacteroidetes|Bacteroidia|Bacteroidales|Bacteroidaceae|Bacteroides|Otu684	0	0	0.006	0	0	0.0209	0	0	0.0477	0	0.0044	0	0.0065	0	0	0.0115	0	0	0	0.032	0	0	0	0	0	0	0	0.7079	0	0	0	0	0	0	0	0	0	0	0	0.008	0	0	0	0	0	0	0	0	0
Bacteria|Firmicutes|Clostridia|Clostridiales|Lachnospiraceae|unclassified_Lachnospiraceae|Otu685	0.0382	0.0402	0.0658	0	0	0	0.4049	0	0.0358	0	0.0489	0.065	0	0	0	0	0	0	0	0	0	0	0	0.0153	0	0	0	0	0	0	0	0	0	0	0	0	0	0	0	0	0	0	0	0	0	0	0	0	0
Bacteria|Proteobacteria|Betaproteobacteria|Burkholderiales|Oxalobacteraceae|Oxalobacter|Otu686	0.089	0.0402	0	0.0254	0	0.0105	0	0	0.0119	0.0254	0	0.0217	0	0	0	0	0.0356	0	0	0	0	0	0	0	0	0	0	0	0	0	0.0129	0	0	0.0166	0	0	0	0.0114	0	0	0.0158	0	0	0	0	0	0.0059	0	0
Bacteria|Firmicutes|Clostridia|Clostridiales|Lachnospiraceae|unclassified|Otu687	0.0254	0	0	0.0127	0	0.0314	0	0.0345	0	0	0	0	0	0.0026	0	0	0.0356	0	0	0	0	0	0	0	0	0	0	0	0.0092	0.0108	0.0647	0.0108	0	0	0.0071	0.013	0	0.0114	0	0	0	0	0	0	0.0121	0	0.0059	0	0
Bacteria|Firmicutes|Clostridia|Clostridiales|Lachnospiraceae|unclassified|Otu688	0	0	0	0	0.0084	0	0	0	0	0	0	0	0.0065	0.0026	0	0	0	0.0118	0	0	0.0233	0	0.0188	0	0.009	0	0	0	0	0.0325	0	0	0	0	0	0	0	0.0114	0.0098	0.1671	0	0	0	0.0159	0	0	0.077	0	0
Bacteria|Firmicutes|Clostridia|Clostridiales|Ruminococcaceae|unclassified|Otu689	0	0	0	0	0	0	0	0	0	0	0	0	0	0	0	0	0	0	0	0	0	0	0	0	0	0	0	0	0	0	0	0	0	0	0	0	0	0	0	0	0	0	0	0	0	0	0	0	0
Bacteria|Bacteroidetes|unclassified|unclassified|unclassified|unclassified|Otu690	0	0	0	0	0	0	0.0675	0	0	0	0	0	0	0	0	0	0	0	0	0	0	0.0245	0	0	0	0	0	0	0	0	0	0	0	0	0	0	0	0	0	0	0	0	0	0	0	0	0	0	0
Bacteria|Bacteroidetes|unclassified|unclassified|unclassified|unclassified|Otu691	0	0	0	0	0	0	0	0	0	0	0	0	0.0652	0	0	0.1037	0	0	0	0	0	0	0	0	0	0	0	0	0	0	0	0	0	0	0	0	0	0	0	0	0.0079	0	0	0	0	0	0	0	0.0324
Bacteria|Firmicutes|Clostridia|Clostridiales|Lachnospiraceae|unclassified_Lachnospiraceae|Otu692	0.0127	0	0	0	0.0084	0	0.1012	0	0.0239	0	0	0	0	0	0	0	0.0237	0.0355	0	0	0	0	0	0	0	0	0	0	0	0	0	0	0	0.0166	0	0.0065	0	0	0	0	0.0079	0	0	0.008	0.0241	0	0	0	0
Bacteria|Bacteroidetes|unclassified|unclassified|unclassified|unclassified|Otu693	0	0	0	0	0	0.0105	0	0	0.0716	0	0	0	0	0.0026	0	0	0.0059	0	0.0257	0.032	0	0	0.0188	0.0153	0	0	0.0346	0	0	0	0	0.0216	0	0.0166	0	0	0	0.0114	0	0.0477	0	0.0232	0.0076	0	0	0	0	0	0
Bacteria|Bacteroidetes|Bacteroidia|Bacteroidales|Porphyromonadaceae|Parabacteroides|Otu694	0	0	0.0359	0	0	0	0	0	0	0	0.04	0	0	0	0	0.0115	0.0178	0	0	0	0	0.0245	0	0	0	0	0	0	0	0	0	0	0	0	0	0	0.0196	0	0	0	0	0	0	0	0	0	0	0	0
Bacteria|Firmicutes|Clostridia|Clostridiales|Lachnospiraceae|unclassified|Otu695	0	0	0.1853	0	0	0	0	0	0	0	0.0133	0.0289	0	0	0	0	0	0.0237	0	0	0	0	0	0	0.0986	0	0.0346	0	0	0	0	0	0	0	0	0	0.0098	0	0	0	0	0	0	0	0	0	0	0	0
Bacteria|Firmicutes|Clostridia|Clostridiales|Veillonellaceae|unclassified|Otu696	0	0	0	0	0	0	0	0	0	0	0	0	0	0	0	0.8183	0	0	0	0	0	0	0	0	0	0	0	0	0	0	0	0	0	0	0	0	0	0	0	0	0	0	0	0	0	0	0	0	0
Bacteria|Bacteroidetes|Bacteroidia|Bacteroidales|Bacteroidaceae|Bacteroides|Otu697	0	0	0	0	0	0	0	0	0	0	0	0	0	0	0	0	0	0	0	0	0	0	0	0	0	0	0	0	0	0	0	0	0	0	0	0.0518	0	0	0	0.0796	0	0	0	0	0	0	0	0	0
Bacteria|unclassified|unclassified|unclassified|unclassified|unclassified|Otu698	0	0	0	0	0	0	0	0	0	0	0	0	0	0.0129	0	0	0	0	0	0	0	0.5395	0	0	0	0	0	0	0	0	0.0259	0	0	0	0	0	0	0	0	0	0	0	0	0.0319	0	0	0	0	0
Bacteria|Firmicutes|Clostridia|Clostridiales|Lachnospiraceae|unclassified_Lachnospiraceae|Otu699	0	0	0	0	0	0	0.3036	0	0	0	0	0	0	0	0	0	0	0	0	0	0	0	0	0	0	0	0	0	0	0	0	0	0	0	0	0	0	0	0	0	0	0	0	0	0	0	0	0	0
Bacteria|Firmicutes|Clostridia|Clostridiales|Ruminococcaceae|unclassified|Otu700	0.0127	0	0.012	0	0	0	0	0	0	0	0	0	0.0163	0.0026	0	0	0	0	0.4631	0	0	0	0	0	0	0.0463	0.1039	0	0	0	0.0129	0	0	0	0	0	0	0	0	0.008	0.0079	0	0	0	0	0	0	0	0
Bacteria|Fusobacteria|Fusobacteria|Fusobacteriales|Fusobacteriaceae|Fusobacterium|Otu701	0	0	0	0	0	0	0	0	0	0	0	0	0	0	0	0	0	0	0	0	0	0	0	0	0	0	0	0	0	0	0	0	0	0	0	0	0	0	0	0	0	0	0	0	0	0	0	0	0
Bacteria|Firmicutes|Clostridia|Clostridiales|unclassified_Clostridiales|unclassified|Otu702	0	0.0536	0	0	0	0.0105	0	0	0	0	0	0	0.0065	0	0	0	0.0059	0	0	0	0	0	0	0	0	0	0	0	0	0	0	0	0	0.3494	0	0	0	0	0	0	0	0.0348	0	0	0	0	0	0	0
Bacteria|Firmicutes|Clostridia|Clostridiales|Lachnospiraceae|unclassified|Otu703	0	0	0	0	0	0	0	0	0	0	0	0	0.0521	0	0	0	0	0	0	0	0	0.049	0	0	0	0	0	0	0	0	0	0	0	0	0	0	0	0	0	0	0	0	0	0	0	0	0	0	0
Bacteria|Firmicutes|unclassified|unclassified|unclassified|unclassified|Otu704	0.0127	0	0.0658	0.0508	0	0	0	0	0.0239	0	0	0	0	0.0026	0	0.0576	0	0.1422	0	0.016	0	0	0	0	0	0	0	0	0	0	0	0	0	0	0.0071	0.0065	0.0589	0	0	0	0	0	0	0	0	0	0	0	0
Bacteria|Firmicutes|Clostridia|Clostridiales|Lachnospiraceae|unclassified|Otu705	0	0	0	0	0.0084	0.0942	0	0	0.0119	0.0254	0	0	0.013	0.0026	0	0.0115	0.0712	0	0	0	0	0	0	0	0	0	0	0.0244	0	0	0	0.0108	0	0	0	0.013	0	0	0	0.1989	0	0.0116	0.0992	0	0	0	0	0	0
Bacteria|Firmicutes|Clostridia|Clostridiales|Ruminococcaceae|unclassified|Otu706	0	0	0	0	0	0	0	0.0173	0	0	0	0	0	0	0	0	0	0	0.0257	0	0	0	0	0	0.5108	0	0	0	0	0	0	0	0	0	0	0	0	0	0	0	0	0	0	0	0	0	0	0	0
Bacteria|Bacteroidetes|Bacteroidia|Bacteroidales|unclassified|unclassified|Otu707	0	0	0	0	0	0	0	0	0	0	0	0	0	0	0	0	0	0	0	0	0	0	0	0	0	0	0	0	0	0	0	0	0	0	0	0	0	0	0	0	0	0	0	0	0	0	0	0	0
Bacteria|Firmicutes|Clostridia|Clostridiales|Ruminococcaceae|unclassified|Otu708	0	0	0	0	0	0	0	0	0	0	0.0044	0	0.0456	0	0	0	0	0	0	0	0	0	0	0	0	0.0116	0.2771	0.0244	0	0	0	0	0	0	0	0	0	0	0	0	0	0	0	0	0	0	0	0	0
Bacteria|Firmicutes|Clostridia|Clostridiales|Ruminococcaceae|unclassified|Otu709	0	0	0	0	0	0	0.0337	0	0	0	0	0	0	0	0	0	0	0	0	0	0	0.049	0	0	0	0	0	0	0	0.0433	0.2588	0	0	0	0	0	0	0	0	0	0	0	0	0	0.0482	0	0	0	0
Bacteria|Firmicutes|Clostridia|Clostridiales|unclassified|unclassified|Otu710	0	0	0	0	0.0084	0	0.6073	0.0173	0	0.0064	0	0	0	0.0104	0	0	0.1186	0	0	0	0	0.0245	0	0	0	0	0	0	0	0.0325	0.0129	0	0	0	0	0	0	0	0	0	0	0	0	0	0.3437	0	0.0592	0	0
Bacteria|Firmicutes|Clostridia|Clostridiales|Ruminococcaceae|unclassified|Otu711	0	0	0	0.0254	0.0168	0	0	0	0.0358	0	0	0.0217	0.0098	0.0052	0	0.0231	0.0356	0	0	0	0	0.0245	0	0.0915	0	0	0	0	0.0184	0	0	0	0	0.0499	0	0.0065	0	0	0	0	0	0	0	0	0.0302	0	0	0	0
Bacteria|Firmicutes|Clostridia|Clostridiales|Ruminococcaceae|unclassified|Otu712	0	0	0	0	0	0	0	0	0.2268	0	0	0	0	0	0	0	0	0	0	0	0	0	0	0	0	0	0.2771	0	0	0	0	0	0	0	0	0	0	0	0	0.008	0	0	0	0	0	0	0	0	0
Bacteria|Firmicutes|Clostridia|Clostridiales|Ruminococcaceae|unclassified_Ruminococcaceae|Otu713	0	0	0	0	0	0.1465	0.0337	0.0518	0.2029	0	0	0	0.013	0	0	0	0.0059	0	0	0	0	0	0	0	0	0	0	0	0	0	0	0	0	0	0	0	0	0.1136	0	0.0716	0	0	0	0	0	0	0	0	0
Bacteria|Firmicutes|Clostridia|Clostridiales|Ruminococcaceae|unclassified|Otu714	0	0	0	0	0	0	0	0	0	0	0	0	0	0	0	0	0	0	0	0	0	0.1226	0	0	0	0	0	0	0	0.0433	0.0776	0	0	0	0	0	0	0	0	0	0	0	0	0	0	0	0.0118	0	0.1941
Bacteria|Firmicutes|Clostridia|Clostridiales|unclassified|unclassified|Otu715	0	0	0	0	0	0	0	0	0	0.0509	0	0	0	0	0	0	0	0	0	0	0	0.1717	0	0	0	0	0	0	0	0.0108	0.1164	0	0	0	0	0	0	0	0	0	0	0	0	0.0637	0.0362	0	0	0	0
Bacteria|Lentisphaerae|Lentisphaeria|Victivallales|Victivallaceae|Victivallis|Otu716	0	0	0	0.0127	0	0	0	0	0.0119	0	0	0	0	0	0	0	0	0	0	0	0	0.0245	0	0	0	0	0	0	0	0	0	0	0	0	0	0	0	0	0	0	0	0	0	0	0	0	0	0	0
Bacteria|Bacteroidetes|Bacteroidia|Bacteroidales|Porphyromonadaceae|Parabacteroides|Otu717	0	0	0	0	0	0	0	0	0.0119	0	0.0444	0	0.0033	0	0.0112	0.0576	0	0	0	0	0	0	0	0	0	0	0	0	0.0092	0.0108	0	0	0	0	0.0214	0	0.0098	0	0	0.008	0	0	0	0	0	0	0	0.0086	0
Bacteria|Firmicutes|Clostridia|Clostridiales|Ruminococcaceae|unclassified|Otu718	0	0.0268	0	0	0	0	0	0	0.0477	0	0	0	0	0	0	0	0	0	0	0	0	0	0	0	0	0	0	0	0.046	0	0.0129	0	0	0	0	0	0	0	0.0098	0	0	0	0	0	0.0181	0	0.0118	0	0
Bacteria|Actinobacteria|Actinobacteria|Coriobacteriales|Coriobacteriaceae|unclassified|Otu719	0	0	0	0	0.0084	0.1361	0	0.0173	0	0	0	0	0	0.0078	0	0	0	0	0	0	0	0	0	0	0	0	0	0	0	0	0	0	0	0	0	0	0	0	0	0	0	0	0	0	0	0	0	0	0
Bacteria|Firmicutes|Clostridia|Clostridiales|Lachnospiraceae|Dorea|Otu720	0	0	0.0538	0	0	0	0	0	0.0119	0	0	0	0.0033	0	0	0	0	0	0	0	0	0	0	0	0	0.0347	0.1039	0	0	0	0	0	0	0	0	0	0	0	0	0.0159	0	0	0	0	0	0	0	0	0
Bacteria|Firmicutes|Clostridia|Clostridiales|unclassified|unclassified|Otu721	0	0	0	0	0	0	0	0	0	0	0	0	0.0163	0.0026	0	0	0.0712	0	0	0	0	0	0	0	0	0	0	0	0	0.0216	0	0	0	0	0	0	0	0	0	0	0	0	0	0	0	0	0	0	0
Bacteria|Firmicutes|unclassified|unclassified|unclassified|unclassified|Otu722	0.0254	0	0	0.1525	0	0.0942	0.1012	0	0.0239	0	0	0	0	0	0.0112	0	0	0	0	0	0	0	0	0	0	0	0	0.0122	0	0	0	0	0	0	0	0	0	0	0	0	0	0	0	0	0	0	0	0	0
Bacteria|Firmicutes|Erysipelotrichi|Erysipelotrichales|Erysipelotrichaceae|Coprobacillus|Otu723	0	0	0	0	0	0	0	0	0	0	0	0	0	0	0	0	0	0	0	0	0	0	0	0	0	0	0	0	0	0	0	0	0	0	0	0	0	0	0	0	0	0.0232	0	0	0	0	0	0	0
Bacteria|Firmicutes|Bacilli|Lactobacillales|Lactobacillaceae|Lactobacillus|Otu724	0	0	0	0.0127	0	0	0	0	0	0	0	0	0	0	0	0	0	0	0	0	0	0	0	0	0	0	0	0	0	0	0	0	0	0	0	0	0	0	0	0	0	0	0	0	0	0	0	0	0
Bacteria|unclassified|unclassified|unclassified|unclassified|unclassified|Otu725	0	0	0	0	0	0.0209	0	0	0	0	0	0	0	0	0	0	0	0	0	0	0	0	0	0	0	0	0	0	0	0	0	0	0	0	0	0	0	0	0	0	0	0	0	0	0	0	0	0	0
Bacteria|Firmicutes|Clostridia|Clostridiales|unclassified|unclassified|Otu726	0	0	0	0.0127	0	0	0.0337	0.0345	0	0	0	0	0.0065	0	0	0	0.0059	0	0	0	0	0	0	0	0	0	0	0	0	0	0	0	0	0	0	0	0	0	0	0	0	0	0	0	0	0	0	0	0
Bacteria|Firmicutes|Clostridia|Clostridiales|Ruminococcaceae|unclassified_Ruminococcaceae|Otu727	0	0	0	0	0	0	0	0	0	0	0	0	0	0	0	0	0	0	0	0	0	0	0	0	0	0	1.4202	0	0	0	0	0	0	0	0	0	0	0	0	0	0	0	0	0	0	0	0	0	0
Bacteria|Firmicutes|Clostridia|Clostridiales|unclassified|unclassified|Otu728	0	0	0	0	0.0252	0	0	0	0	0	0	0	0	0	0	0	0.0534	0	0	0	0	0.049	0	0	0	0	0	0	0	0	0	0	0	0	0.1068	0	0	0.0227	0.0098	0	0	0	0.0382	0	0.006	0	0.0118	0	0
Bacteria|Firmicutes|Clostridia|Clostridiales|Incertae_Sedis_XIII|Anaerovorax|Otu729	0.0127	0	0	0	0	0	0	0	0	0	0	0	0	0	0	0	0	0	0	0	0	0	0	0	0	0	0	0	0	0	0	0	0	0	0	0	0	0	0	0.008	0	0	0	0	0	0	0	0	0
Bacteria|Firmicutes|Bacilli|Lactobacillales|Streptococcaceae|Streptococcus|Otu730	0	0	0	0	0.0168	0.0105	0	0	0.0119	0	0	0	0.0033	0.0078	0	0	0	0	0	0	0	0	0	0	0	0	0	0	0	0.0216	0	0	0	0.0166	0.0214	0	0	0.0114	0.0196	0	0.0079	0	0	0	0.006	0	0.0178	0.0173	0.0324
Bacteria|Bacteroidetes|Bacteroidia|Bacteroidales|Rikenellaceae|Alistipes|Otu731	0	0	0	0	0	0	0	0	0	0	0	0	0	0	0	0	0	0	0	0	0	0	0	0	0	0	0	0	0	0	0	0	0	0	0	0	0	0	0	0	0	0	0	0	0	0	0	0	0
Bacteria|Firmicutes|Clostridia|Clostridiales|unclassified|unclassified|Otu732	0	0.0134	0	0.0127	0	0.0105	0	0	0.0358	0	0	0	0	0	0	0	0	0	0	0	0.0233	0	0	0	0	0	0	0	0	0	0	0.0324	0	0	0	0	0	0.2385	0	0.0318	0	0	0.0382	0.008	0.006	0	0	0	0
Bacteria|Firmicutes|Clostridia|Clostridiales|Incertae_Sedis_XIII|Anaerovorax|Otu733	0	0	0	0.0127	0	0	0.0337	0	0	0.0445	0	0	0	0	0	0	0	0	0	0	0	0.0245	0	0	0	0	0	0	0	0	0.0388	0	0.0306	0	0	0	0	0.0114	0	0	0	0	0	0	0.006	0	0	0	0
Bacteria|Firmicutes|Clostridia|Clostridiales|Incertae_Sedis_XIV|Blautia|Otu734	0	0	0.0359	0	0	0	0	0	0	0	0	0	0	0	0	0	0	0	0.0515	0	0	0	0	0	0.3226	0	0	0	0	0	0	0	0	0	0	0	0	0	0	0	0	0	0	0	0	0	0	0	0
Bacteria|Firmicutes|Clostridia|Clostridiales|unclassified|unclassified|Otu735	0	0.0134	0	0	0	0.0942	0	0.0173	0	0	0.0089	0	0	0.0285	0	0	0	0	0	0	0	0	0	0.0153	0	0	0	0	0	0	0	0	0	0	0	0.013	0	0	0	0	0	0	0	0	0.006	0	0	0	0
Bacteria|Firmicutes|Clostridia|Clostridiales|Ruminococcaceae|Faecalibacterium|Otu736	0	0	0	0	0	0	0	0	0	0	0	0	0	0	0	0	0	0	0	0	0	0	0	0	0	0.5205	0	0	0	0	0	0	0	0	0	0	0	0	0	0	0	0	0	0	0	0	0	0	0
Bacteria|Bacteroidetes|unclassified|unclassified|unclassified|unclassified|Otu737	0	0	0	0	0	0	0	0	0	0	0	0	0	0	0	0	0	0	0	0	0	0	0	0	0	0	0	0	0	0	0.1294	0	0	0	0	0	0	0	0.1473	0	0	0	0	0	0	0	0	0	0
Bacteria|Firmicutes|Clostridia|Clostridiales|Lachnospiraceae|unclassified_Lachnospiraceae|Otu738	0	0	0.006	0	0	0	0	0	0	0	0.0044	0.0072	0	0	0	0.0231	0	0	0	0	0	0	0	0	0	0	0	0	0	0	0	0	0	0	0	0	0.0196	0	0	0	0	0	0	0	0	0	0	0	0
Bacteria|Firmicutes|Clostridia|Clostridiales|Veillonellaceae|Megasphaera|Otu739	0	0	0	0	0	0	0	0	0	0	0	0.2815	0	0	0	0	0	0	0	0	0	0	0	0	0	0	0	0	0	0	0	0	0	0	0	0	0	0	0	0	0	0	0	0	0	0	0	0	0
Bacteria|Firmicutes|Clostridia|Clostridiales|Ruminococcaceae|Subdoligranulum|Otu740	0	0	0	0	0.042	0	0	0	0	0	0	0	0	0.0026	0	0	0.0415	0	0	0	0	0	0	0	0	0	0	0	0.0368	0.0108	0	0	0	0.0166	0	0	0	0	0	0	0.0079	0	0.0229	0	0	0	0.0118	0	0.0194
Bacteria|Firmicutes|Clostridia|Clostridiales|Ruminococcaceae|unclassified|Otu741	0	0	0	0	0.0084	0	0	0	0	0	0	0	0	0.0492	0	0	0.0297	0	0	0	0	0.049	0	0	0	0	0	0	0	0.0433	0.0259	0	0	0.0166	0	0	0	0.0341	0	0	0	0	0	0.0159	0.3618	0	0.0474	0	0.0194
Bacteria|Firmicutes|Clostridia|Clostridiales|Ruminococcaceae|unclassified|Otu742	0	0	0	0	0	0	0	0	0	0.0191	0	0	0	0	0	0	0	0	0	0	0	0	0	0	0	0	0	0	0	0	0	0	0	0	0	0	0	0	0	0	0	0	0	0.0398	0	0	0	0	0
Bacteria|Firmicutes|Clostridia|Clostridiales|unclassified|unclassified|Otu743	0	0	0	0	0.0084	0	0	0	0	0.0445	0	0	0	0	0	0	0	0	0	0	0	0	0	0	0	0	0	0	0	0	0	0	0	0	0	0.013	0	0.159	0	0	0	0	0.0305	0	0	0	0	0	0
Bacteria|Bacteroidetes|Bacteroidia|Bacteroidales|Prevotellaceae|unclassified_Prevotellaceae|Otu744	0	0	0	0	0	0	0	0	0	0	0	0	0	0	0	0	0	0	0	0	0	0	0	0	0	0	0	0	0	0	0	0	0	0	0	0	0	0	0.0393	0	0.0791	0	0	0	0	0	0	0.2941	0
Bacteria|Firmicutes|Clostridia|Clostridiales|Incertae_Sedis_XIV|Blautia|Otu745	0.0127	0	0	0.0127	0	0	0.0337	0	0	0	0	0	0	0	0	0	0.0119	0	0	0	0	0	0	0	0.0358	0	0	0	0.0552	0	0	0	0	0	0	0	0	0	0	0	0	0	0	0	0.0482	0	0	0	0
Bacteria|Bacteroidetes|Bacteroidia|Bacteroidales|Prevotellaceae|Prevotella|Otu746	0	0	0	0	0	0	0	0	0	0.0636	0	0	0	0	0	0	0	0	0	0	0	0	0	0	0	0	0	0	0	0	0.0129	0	0	0	0.0071	0	0	0	0.0393	0	0.2531	0	0	0.2947	0	0	0	0	0
Bacteria|Bacteroidetes|unclassified|unclassified|unclassified|unclassified|Otu747	0	0	0	0	0	0	0	0	0	0	0	0	0	0	0	0	0	0	0	0	0	0	0	0	0	0	0	0	0	0.0216	0	0	0	0.0333	0	0	0	0	0	0	0	0	0	0	0	0	0	0	0
Bacteria|Firmicutes|unclassified|unclassified|unclassified|unclassified|Otu748	0	0	0	0	0	0	0	0	0	0	0	0	0	0	0	0	0	0	0	0	0	0	0	0	0	0	0	0	0	0	0	0	0	0	0	0	0	0	0	0	0	0	0	0	0	0	0	0	0
Bacteria|Bacteroidetes|Bacteroidia|Bacteroidales|Prevotellaceae|unclassified|Otu749	0	0	0	0	0	0	0	0	0	0	0	0	0	0	0.0112	0	0	0	0	0	0	0	0	0	0	0	0	0	0	0	0	0	0	0	0	0	0	0	0	0	0	0.0232	0	0	0	0	0	0	0
Bacteria|Firmicutes|Clostridia|Clostridiales|Veillonellaceae|Dialister|Otu750	0	0	0	0	0.0336	0	0	0	0	0.0318	0.0222	0.0217	0	0	0	0	0	0	0	0	0	0	0	0	0	0	0	0.0122	0	0.0108	0.0129	0.0216	0	0	0	0.0259	0	0	0.0098	0	0.087	0	0	0	0	0	0.0118	0.0086	0.0259
Bacteria|Firmicutes|Clostridia|Clostridiales|unclassified|unclassified|Otu751	0	0.0134	0.0598	0	0	0	0	0	0.0119	0	0	0	0	0	0	0	0	0	0	0	0	0	0	0	0.009	0	0.6581	0	0	0	0	0	0	0	0	0	0	0	0	0	0	0	0	0	0	0	0	0	0
Bacteria|Firmicutes|Clostridia|Clostridiales|Lachnospiraceae|unclassified|Otu752	0	0.0268	0	0	0	0	0	0	0	0.0064	0	0.1949	0	0	0	0	0	0	0	0	0	0	0	0	0	0	0	0	0	0	0.0129	0.0432	0	0.0166	0	0.0518	0	0.1476	0	0.0637	0	0.1045	0.0076	0	0.0121	0	0	0	0
Bacteria|Bacteroidetes|Bacteroidia|Bacteroidales|Prevotellaceae|unclassified|Otu753	0	0	0	0	0	0	0	0	0	0	0	0	0	0.0026	0	0	0	0	0	0	0	0	0	0	0	0	0	0	0	0	0	0	0	0	0	0	0	0	0	0	0.2531	0	0	0.0239	0.0362	0	0.0118	0	0.1747
Bacteria|Bacteroidetes|unclassified|unclassified|unclassified|unclassified|Otu754	0	0	0	0	0	0	0	0	0	0	0	0	0	0	0	0	0	0	0	0	0	0	0	0	0	0	0	0	0	0.5521	0.0259	0	0	0	0	0	0	0	0	0	0	0	0	0.008	0	0	0	0	0
Bacteria|Bacteroidetes|unclassified|unclassified|unclassified|unclassified|Otu755	0	0	0	0	0	0	0	0	0.1791	0	0	0	0	0	0	0	0	0	0	0	0	0	0	0	0	0	0	0	0	0	0	0	0	0	0	0	0	0	0	0	0	0	0	0	0	0	0	0	0
Bacteria|Firmicutes|Clostridia|Clostridiales|Ruminococcaceae|unclassified|Otu756	0	0	0	0	0	0	0	0	0	0.0191	0	0	0	0	0	0	0	0	0	0	0	0	0	0	0	0	0	0	0	0	0	0	0	0	0	0	0	0	0	0	0	0	0	0.008	0.0241	0	0.0178	0	0
Bacteria|Firmicutes|Clostridia|Clostridiales|Ruminococcaceae|unclassified_Ruminococcaceae|Otu757	0	0	0	0	0	0	0	0	0	0	0	0	0	0.0026	0	0	0	0	0	0	0	0	0	0	0	0	0	0	0	0	0	0	0	0.0166	0	0	0	0	0	0	0	0	0	0	0	0	0	0	0
Bacteria|unclassified|unclassified|unclassified|unclassified|unclassified|Otu758	0	0	0	0	0	0	0	0	0	0.0064	0	0	0	0.0595	0	0	0.0059	0	0	0	0	0	0	0	0	0	0	0	0	0	0	0	0	0	0	0	0	0	0	0	0	0	0	0.0398	0	0	0	0	0
Bacteria|Proteobacteria|unclassified|unclassified|unclassified|unclassified|Otu759	0	0	0	0	0	0	0	0	0	0	0	0	0	0	0	0	0	0	0	0	0	0	0	0.0153	0	0	0	0	0	0	0	0	0	0	0	0	0	0	0	0	0	0	0	0	0	0	0	0	0
Bacteria|Firmicutes|Clostridia|Clostridiales|Lachnospiraceae|unclassified|Otu760	0	0.0134	0	0.0254	0	0.0314	0	0	0	0	0.0133	0	0.0033	0	0	0	0	0.0237	0	0	0	0	0	0.0763	0	0	0.0346	0	0.0184	0	0	0.0108	0	0	0	0	0.0098	0.0114	0	0	0	0	0	0	0	0	0	0	0
Bacteria|Proteobacteria|unclassified|unclassified|unclassified|unclassified|Otu761	0	0	0	0	0	0	0	0	0	0	0	0	0	0	0	0	0	0	0	0	0	0	0	0	0	0	0	0	0	0	0	0	0	0	0	0	0	0	0	0	0	0	0	0	0	0	0	0	0
Bacteria|Firmicutes|Clostridia|Clostridiales|Ruminococcaceae|unclassified_Ruminococcaceae|Otu762	0	0	0	0	0.0671	0.0628	0	0	0	0	0	0	0	0	0	0	0	0	0	0	0	0.0245	0	0	0	0	0	0	0	0	0	0	0	0	0	0.0712	0	0	0	0	0	0	0	0	0	0	0	0	0
Bacteria|Firmicutes|Clostridia|Clostridiales|Veillonellaceae|unclassified|Otu763	0	0	0	0	0	0	0	0	0	0	0.1821	0	0	0	0	0	0	0	0	0	0	0	0	0	0	0	0	0	0	0	0	0	0	0	0	0	0	0	0	0	0	0	0	0	0	0	0	0	0
Bacteria|Firmicutes|Clostridia|Clostridiales|unclassified|unclassified|Otu764	0	0	0	0	0	0	0.0337	0	0	0.0445	0	0	0	0	0	0	0.0712	0.0237	0	0	0	0	0	0	0	0	0	0	0	0	0.0129	0.0108	0.0306	0	0	0	0	0.0454	0.0098	0	0	0	0.0153	0	0.0121	0	0.0355	0	0
Bacteria|Firmicutes|Clostridia|Clostridiales|Veillonellaceae|Megasphaera|Otu765	0	0	0	0	0	0	0	0	0	0	0	0.2959	0	0	0	0	0	0	0	0	0	0	0	0	0	0	0	0	0	0	0	0	0	0	0	0	0	0	0	0	0	0	0	0	0	0	0	0	0
Bacteria|Bacteroidetes|Bacteroidia|Bacteroidales|Porphyromonadaceae|unclassified_Porphyromonadaceae|Otu766	0	0	0	0	0	0	0	0	0	0	0	0	0	0	0	0	0	0	0	0	0	0	0	0	0	0	0	0	0	0	0	0	0	0	0	0	0	0	0	0	0	0	0	0	0	0	0	0	0
Bacteria|Firmicutes|Bacilli|Lactobacillales|Carnobacteriaceae|Granulicatella|Otu767	0	0	0	0	0	0.0105	0	0	0	0.0064	0	0	0	0.0155	0	0	0	0	0	0	0	0	0	0	0	0	0	0	0	0.0108	0	0.0108	0	0	0	0.0065	0	0.0114	0.0098	0	0	0	0	0	0	0	0.0059	0	0
Bacteria|Firmicutes|Clostridia|Clostridiales|Ruminococcaceae|unclassified|Otu768	0	0	0	0	0	0	0	0	0	0.0509	0	0	0	0.0026	0	0	0.0178	0	0	0	0	0	0	0	0	0	0	0	0	0.0108	0.0518	0	0	0.0333	0	0	0	0	0.0196	0	0	0.0116	0	0.008	0.006	0.0157	0	0	0.0194
Bacteria|Firmicutes|Clostridia|Clostridiales|unclassified|unclassified|Otu769	0	0	0	0	0	0	0	0	0	0	0	0	0	0	0	0	0	0	0	0	0	0	0	0	0	0	0	0	0	0	0	0	0	0	0	0	0	0	0	0	0	0	0	0	0	0	0.1065	0	0
Bacteria|Firmicutes|Clostridia|Clostridiales|Lachnospiraceae|unclassified|Otu770	0	0.134	0	0	0	0.0209	0	0	0	0	0	0	0	0	0	0.0115	0	0	0	0	0	0	0	0	0	0	0	0	0	0	0	0	0	0	0	0	0	0	0.0098	0	0	0	0	0.008	0	0	0	0	0
Bacteria|Verrucomicrobia|Opitutae|Puniceicoccales|Puniceicoccaceae|unclassified|Otu771	0	0	0	0	0	0	0	0	0	0	0	0	0	0	0	0	0	0	0	0	0	0	0	0	0	0	0	0	0	0	0	0	0	0	0	0	0	0	0	0	0	0	0	0.0159	0	0	0	0	0
Bacteria|Bacteroidetes|Bacteroidia|Bacteroidales|unclassified|unclassified|Otu772	0	0.1608	0	0	0	0	0	0	0	0	0	0	0	0	0	0	0	0	0	0	0	0	0	0	0	0	0	0	0	0	0	0	0	0	0	0	0	0	0	0.0318	0	0	0	0	0	0	0	0	0
Bacteria|Firmicutes|Clostridia|Clostridiales|Ruminococcaceae|unclassified_Ruminococcaceae|Otu773	0	0.0268	0	0	0	0.0942	0	0	0	0	0	0	0	0.0078	0	0	0.2372	0	0	0	0	0	0	0	0	0	0	0	0	0	0.0129	0	0	0	0	0	0	0	0	0	0	0	0	0	0	0	0	0	0
Bacteria|Bacteroidetes|Bacteroidia|Bacteroidales|Bacteroidaceae|Bacteroides|Otu774	0	0	0	0	0	0	0	0	0	0	0.04	0	0	0	0	0	0	0	0	0	0	0	0	0	0	0	0	0	0	0	0	0	0	0	0.0071	0	0	0	0	0	0	0	0	0	0	0	0	0	0
Bacteria|Proteobacteria|unclassified|unclassified|unclassified|unclassified|Otu775	0	0	0	0	0	0	0	0	0	0	0	0	0.0358	0	0	0	0	0	0	0	0	0	0	0	0	0	0	0	0	0	0	0	0	0	0	0	0	0	0	0	0	0	0	0	0	0	0	0	0
Bacteria|Proteobacteria|Gammaproteobacteria|Pseudomonadales|Pseudomonadaceae|Pseudomonas|Otu776	0	0	0	0	0	0	0	0	0	0	0	0	0	0	0	0	0	0	0	0	0	0	0	0	0	0	0	0	0	0	0	0	0	0	0	0	0	0	0	0	0	0	0	0	0	0	0	0	0
Bacteria|Firmicutes|Clostridia|Clostridiales|Peptostreptococcaceae|unclassified_Peptostreptococcaceae|Otu777	0.0382	0	0	0.0127	0	0	0	0	0	0	0	0	0.013	0	0	0	0.0534	0	0	0	0	0	0	0	0	0	0	0	0	0	0	0	0	0	0	0	0	0	0	0	0	0	0	0	0	0	0	0	0
Bacteria|unclassified|unclassified|unclassified|unclassified|unclassified|Otu778	0	0	0	0	0.0084	0	0	0	0	0	0	0.0217	0	0.0026	0	0	0	0	0	0	0	0	0	0	0	0	0	0	0	0	0	0	0.0306	0	0	0	0.1572	0.0227	0	0.008	0.0079	0	0	0	0	0	0	0	0
Bacteria|Firmicutes|unclassified|unclassified|unclassified|unclassified|Otu779	0	0	0	0	0	0	0	0	0	0.0064	0	0	0	0.0129	0	0	0	0	0	0	0	0	0	0	0	0	0	0	0	0.0649	0.0388	0	0	0	0	0	0	0	0	0	0.0237	0	0	0	0	0	0	0	0
Bacteria|Firmicutes|Clostridia|Clostridiales|Ruminococcaceae|unclassified_Ruminococcaceae|Otu780	0	0	0	0	0	0	0	0	0	0	0	0	0	0	0	0	0	0	0	0	0	0	0	0	0	0	0	0	0	0	0	0	0	0	0	0	0	0	0	0	0	0	0	0	0	0	0	0	0
Bacteria|Firmicutes|unclassified|unclassified|unclassified|unclassified|Otu781	0	0	0.006	0	0	0	0	0	0	0	0	0	0.0065	0	0	0	0	0.0592	0	0	0	0.0245	0	0	0	0	0	0	0.0092	0	0	0	0	0	0	0	0	0	0	0	0.0158	0	0	0	0	0	0	0	0
Bacteria|Bacteroidetes|Bacteroidia|Bacteroidales|Rikenellaceae|Alistipes|Otu782	0	0	0	0	0	0	0	0	0.0239	0	0	0	0	0	0	0	0.0178	0	0	0	0	0	0.0188	0	0	0	0	0.0122	0	0	0	0	0	0	0.0142	0	0	0	0	0	0	0	0	0	0	0.0157	0	0	0
Bacteria|Firmicutes|Clostridia|Clostridiales|unclassified_Clostridiales|unclassified|Otu783	0	0	0	0	0	0	0	0	0	0.0064	0	0	0	0	0	0	0	0	0	0	0	0	0	0	0	0	0	0	0	0	0	0	0	0	0	0	0	0	0	0	0	0	0	0	0	0	0	0	0
Bacteria|Firmicutes|Clostridia|Clostridiales|Ruminococcaceae|unclassified|Otu784	0	0	0	0	0	0	0	0	0	0	0	0	0	0.0129	0	0	0	0	0	0	0	0	0	0	0	0	0	0	0	0.0216	0.0388	0	0	0.0499	0	0	0	0.0114	0	0	0	0	0	0.008	0.3377	0	0.0237	0	0.0194
Bacteria|Firmicutes|Clostridia|Clostridiales|unclassified|unclassified|Otu785	0.1781	0	0	0	0	0	0	0	0.1074	0	0	0	0	0	0	0	0	0	0	0	0	0	0	0	0	0	0	0	0	0	0	0	0	0	0	0.0065	0	0	0	0	0	0	0	0	0	0	0	0	0
Bacteria|unclassified|unclassified|unclassified|unclassified|unclassified|Otu786	0.1654	0	0	0	0	0	0	0	0	0.0509	0	0	0	0	0	0	0	0	0	0	0	0.0245	0	0	0	0	0	0	0	0	0.1035	0	0.0612	0	0	0	0	0	0.108	0	0	0	0.1374	0	0.0121	0	0	0	0.0388
Bacteria|Bacteroidetes|Bacteroidia|Bacteroidales|Prevotellaceae|unclassified|Otu787	0	0	0	0	0	0	0	0	0	0	0	0	0	0	0	0	0	0	0	0	0	0.1471	0	0	0	0	0	0	0	0	0	0	0	0	0	0	0	0	0	0	0	0	0.0382	0.1752	0	0	0	0	0
Bacteria|Firmicutes|Clostridia|Clostridiales|Ruminococcaceae|unclassified|Otu788	0	0	0	0	0.0084	0	0	0	0	0	0	0	0	0	0	0	0	0	0	0	0	0	0	0	0	0	0	0	0	0	0	0	0	0	0	0	0	0	0	0	0	0	0	0	0	0	0	0	0
Bacteria|unclassified|unclassified|unclassified|unclassified|unclassified|Otu789	0	0	0	0	0	0	0	0	0	0	0	0	0	0	0	0	0	0	0	0	0	0	0	0	0	0	0	0	0	0	0	0	0	0	0	0	0	0	0	0	0	0	0	0	0	0	0	0	0
Bacteria|Bacteroidetes|unclassified|unclassified|unclassified|unclassified|Otu790	0	0	0.006	0	0	0	0	0	0	0	0	0	0.0033	0.0052	0	0.0346	0.0059	0.0118	0	0	0	0	0.0188	0	0	0	0	0.0122	0	0	0	0	0	0	0	0	0	0	0	0	0	0	0	0.008	0	0	0	0	0
Bacteria|Bacteroidetes|Bacteroidia|Bacteroidales|Prevotellaceae|Prevotella|Otu791	0	0	0	0	0	0	0	0	0	0	0	0	0	0.0155	0	0	0	0	0	0	0	0	0	0	0	0	0	0	0	0.3139	0	0	0	0	0	0	0	0	0.0098	0	0	0	0	0.0159	0	0	0	0	0
Bacteria|Firmicutes|Clostridia|Clostridiales|unclassified_Clostridiales|unclassified|Otu792	0.0127	0.0268	0	0	0.0084	0	0.0337	0.0345	0.0358	0	0	0	0.013	0.0104	0	0.0115	0	0	0	0	0	0	0	0.0153	0	0	0	0.0122	0.0184	0	0.0129	0	0	0	0	0.0065	0	0	0.0098	0.008	0	0	0	0	0	0	0	0	0.0065
Bacteria|Firmicutes|Clostridia|Clostridiales|Ruminococcaceae|unclassified|Otu793	0	0	0	0	0	0	0	0	0	0	0	0	0.0065	0.0026	0	0	0	0.0118	0	0	0	0	0	0	0	0	0.0346	0	0.0092	0	0.0129	0	0	0	0	0	0	0	0	0	0	0	0	0	0.0302	0	0.0118	0	0
Bacteria|Bacteroidetes|Bacteroidia|Bacteroidales|Porphyromonadaceae|Parabacteroides|Otu794	0.0127	0	0.012	0	0	0	0	0	0.0119	0	0.0267	0	0.0195	0	0	0	0	0.0474	0	0.016	0	0	0	0	0	0	0	0.0244	0	0	0	0	0	0	0.0071	0	0	0	0	0	0.0158	0	0	0	0	0	0	0.0086	0
Bacteria|Firmicutes|Bacilli|Lactobacillales|Streptococcaceae|Streptococcus|Otu795	0	0	0	0	0	0	0	0	0	0	0	0	0	0	0	0	0.0059	0	0	0	0	0	0	0	0	0	0	0	0.0092	0	0	0	0	0	0	0	0	0.0454	0	0	0	0	0	0	0	0	0	0	0
Bacteria|Firmicutes|Clostridia|Clostridiales|Lachnospiraceae|unclassified_Lachnospiraceae|Otu796	0.0509	0	0	0	0.0504	0.0105	0.0337	0	0	0	0	0	0	0.0155	0	0	0.0119	0	0	0	0	0	0	0	0	0	0	0	0	0	0	0.0108	0	0.0166	0.0071	0	0	0.0227	0.0196	0	0	0	0	0	0	0	0.0178	0	0
Bacteria|Bacteroidetes|unclassified|unclassified|unclassified|unclassified|Otu797	0	0	0	0	0	0	0	0	0	0	0	0	0	0	0	0	0	0	0	0	0	0	0	0	0	0	0	0	0	0	0.3752	0	0	0	0	0	0	0	0	0	0	0	0	0	0	0	0.1421	0	0
Bacteria|unclassified|unclassified|unclassified|unclassified|unclassified|Otu798	0	0	0	0	0	0	0	0	0	0.1717	0	0	0	0	0	0	0	0	0	0	0	0	0	0	0	0	0	0	0	0	0	0	0	0	0	0	0	0	0	0	0	0	0	0	0	0	0	0	0
Bacteria|Bacteroidetes|unclassified|unclassified|unclassified|unclassified|Otu799	0.0636	0	0	0	0	0	0	0	0	0	0	0	0	0	0	0	0	0	0	0	0	0	0	0	0	0	0	0	0	0	0	0	0	0	0	0	0	0	0	0	0	0	0	0	0.0905	0	0	0	0
Bacteria|Bacteroidetes|Bacteroidia|Bacteroidales|Rikenellaceae|Alistipes|Otu800	0.0382	0.0536	0	0	0	0	0	0	0.0836	0	0	0	0	0	0	0	0	0.0592	0	0.0801	0	0	0.0188	0.0153	0	0	0	0	0	0	0	0	0	0.366	0	0	0	0	0	0.0159	0	0	0	0.0239	0	0	0.0059	0	0
Bacteria|Firmicutes|Clostridia|Clostridiales|Ruminococcaceae|unclassified|Otu801	0	0	0	0	0	0	0	0	0	0	0	0	0	0	0	0	0	0	0	0	0	0	0	0	0	0.0578	0	0	0.1104	0	0	0	0	0	0	0	0	0	0	0	0	0	0	0	0	0	0	0	0
Bacteria|Firmicutes|Clostridia|Clostridiales|Incertae_Sedis_XIII|Anaerovorax|Otu802	0.0254	0	0	0	0	0.0105	0	0.1208	0	0.0382	0	0	0	0	0	0	0	0	0.0257	0	0	0.0245	0	0	0	0	0	0.0122	0	0	0	0	0	0	0	0	0	0	0	0	0	0	0	0	0	0	0	0	0
Bacteria|Firmicutes|Clostridia|Clostridiales|Ruminococcaceae|unclassified|Otu803	0	0	0	0	0	0.0209	0	0	0	0	0	0	0	0	0	0	0.0059	0	0	0	0	0	0	0	0	0	0.6235	0	0	0	0	0	0	0	0	0	0	0	0	0	0	0	0	0	0	0	0	0	0
Bacteria|Firmicutes|Clostridia|Clostridiales|Lachnospiraceae|Pseudobutyrivibrio|Otu804	0	0.0134	0.006	0	0	0	0	0	0	0.0064	0	0	0.0098	0.0052	0.0224	0.0115	0.0237	0	0.0772	0.0961	0.21	0	0.0376	0.0153	0	0	0	0.0244	0	0	0	0	0	0	0	0.0324	0	0	0.0196	0.0398	0	0	0.0153	0	0	0	0	0	0
Bacteria|Firmicutes|Clostridia|Clostridiales|unclassified|unclassified|Otu805	0	0	0	0	0	0.0314	0	0	0	0	0	0	0	0.0181	0	0	0.0119	0	0	0	0	0	0	0	0	0	0	0	0.0184	0.0108	0	0	0	0	0	0.0194	0	0	0	0	0	0	0.0153	0	0	0	0	0	0
Bacteria|Firmicutes|Clostridia|Clostridiales|Ruminococcaceae|Ruminococcus|Otu806	0	0	0	0	0.0252	0.0419	0	0	0	0.0509	0	0	0	0	0	0	0	0	0	0	0	0.0245	0	0	0	0	0	0	0	0	0	0	0	0	0	0	0	0	0	0	0	0	0	0	0.0362	0	0	0	0
Bacteria|Bacteroidetes|Bacteroidia|Bacteroidales|Prevotellaceae|Prevotella|Otu807	0	0	0	0	0.0084	0	0	0	0	0	0	0	0	0	0	0	0	0	0	0	0	0	0.0188	0	0	0	0	0	0	0	0	0	0	0	0	0.013	0	0	0	0	0	0	0	0	0	0	0	0	0
Bacteria|Firmicutes|Clostridia|Clostridiales|unclassified|unclassified|Otu808	0	0	0	0	0	0	0	0	0	0.0127	0	0	0	0	0	0	0	0	0	0	0	0	0	0	0	0	0	0	0	0.0433	0.0647	0	0	0.0665	0	0	0	0	0.0098	0	0	0	0	0	0.0121	0	0	0	0
Bacteria|Firmicutes|Clostridia|Clostridiales|unclassified|unclassified|Otu809	0	0	0	0	0	0	0	0	0	0.0127	0	0	0	0	0	0	0.0119	0	0	0	0	0	0	0	0	0	0	0	0	0	0	0	0	0	0	0	0	0	0	0	0	0	0	0.008	0	0	0	0	0
Bacteria|Bacteroidetes|unclassified|unclassified|unclassified|unclassified|Otu810	0	0	0	0	0	0	0	0	0	0	0	0	0	0	0	0	0	0	0	0	0	0	0	0	0	0	0	0	0	0	0	0	0	0	0	0	0	0	0	0	0	0	0	0	0	0	0	0	0
Bacteria|Firmicutes|Clostridia|Clostridiales|Lachnospiraceae|unclassified|Otu811	0	0	0	0	0	0.0209	0	0	0.0119	0	0	0	0.0065	0.0026	0	0	0.0059	0	0	0	0	0	0	0	0	0	0	0.0122	0	0	0	0	0	0	0	0	0	0	0.0098	0.0318	0	0	0.0076	0	0	0	0	0	0
Bacteria|Bacteroidetes|unclassified|unclassified|unclassified|unclassified|Otu812	0	0	0	0.0127	0	0	0	0	0	0	0	0	0	0	0	0	0	0	0	0	0	0	0	0	0	0	0	0	0	0	0	0	0	0	0	0	0	0	0	0	0	0	0	0	0	0	0	0	0
Bacteria|unclassified|unclassified|unclassified|unclassified|unclassified|Otu813	0	0	0	0	0	0	0.1012	0	0	0	0	0	0.0652	0	0	0	0	0	0	0	0	0	0	0	0	0	0	0	0	0	0	0	0	0	0	0	0	0	0.0098	0	0	0	0	0	0	0	0	0	0
Bacteria|Firmicutes|Clostridia|Clostridiales|Lachnospiraceae|unclassified_Lachnospiraceae|Otu814	0	0	0	0	0.0168	0	0	0	0	0	0	0	0	0	0	0	0.0119	0.0118	0	0	0	0	0	0	0	0	0	0	0	0	0	0	0	0	0	0	0	0.0114	0	0	0	0.0116	0	0	0	0	0	0	0
Bacteria|Bacteroidetes|Bacteroidia|Bacteroidales|unclassified|unclassified|Otu815	0.0382	0	0	0	0	0	0	0	0	0	0	0	0	0.0233	0	0	0	0	0	0	0.0467	0	0	0	0	0	0	0	0.046	0	0	0.0216	0	0	0	0	0	0	0	0	0	0	0	0	0	0	0	0	0
Bacteria|Firmicutes|Clostridia|Clostridiales|Peptostreptococcaceae|unclassified_Peptostreptococcaceae|Otu816	0.1145	0	0	0.0127	0	0	0	0	0	0	0	0	0	0	0	0	0.0652	0.0237	0	0	0.0233	0	0	0	0	0	0	0	0	0	0	0	0	0	0	0	0	0	0	0.008	0	0	0	0	0	0	0	0	0
Bacteria|unclassified|unclassified|unclassified|unclassified|unclassified|Otu817	0.0127	0	0	0.2415	0	0	0.1012	0	0.0358	0	0	0	0	0	0	0	0	0	0	0	0	0	0	0	0	0	0	0	0	0	0	0	0	0	0	0	0	0	0	0	0.0079	0	0	0	0	0	0	0	0
Bacteria|Firmicutes|Clostridia|Clostridiales|Ruminococcaceae|unclassified|Otu818	0	0	0	0	0.0084	0	0	0	0	0	0	0	0	0	0	0	0.0297	0.0237	0	0	0	0	0	0	0	0	0	0	0	0	0.0129	0.0216	0.0306	0	0	0	0	0	0.0098	0	0	0	0	0	0	0.0157	0	0	0
Bacteria|Bacteroidetes|unclassified|unclassified|unclassified|unclassified|Otu819	0	0	0	0	0	0	0	0	0.0597	0	0	0	0.0098	0.0104	0	0.0346	0	0.0118	0.0515	0	0	0.049	0.0376	0.0458	0	0	0	0	0	0	0	0.0216	0	0	0	0	0	0	0	0.0398	0	0	0.0076	0	0.006	0.0157	0	0	0.0065
Bacteria|Firmicutes|Clostridia|Clostridiales|unclassified_Clostridiales|unclassified|Otu820	0	0	0	0	0	0	0	0	0	0	0	0	0	0	0	0	0.172	0	0	0	0	0	0	0	0	0	0	0	0	0	0	0	0	0	0	0	0	0	0	0	0	0	0	0	0	0	0	0	0
Bacteria|unclassified|unclassified|unclassified|unclassified|unclassified|Otu821	0	0	0	0	0	0	0	0	0	0	0	0	0	0	0	0	0	0	0	0	0	0	0	0	0	0	0	0	0	0	0	0	0	0	0	0	0	0	0	0	0	0	0	0	0	0	0	0	0
Bacteria|Firmicutes|unclassified|unclassified|unclassified|unclassified|Otu822	0	0	0	0	0.0084	0	0	0	0.0119	0	0	0	0	0.0181	0	0	0	0	0	0	0	0	0	0	0	0	0	0	0.0276	0	0	0	0	0.0499	0	0	0	0	0	0	0	0	0	0	0	0.0157	0	0	0
Bacteria|Firmicutes|Clostridia|Clostridiales|Incertae_Sedis_XIV|Blautia|Otu823	0	0	0	0	0	0.0105	0	0	0	0	0	0	0.0033	0	0	0	0	0	0	0	0	0	0	0.0153	0.0717	0	0	0	0	0	0	0	0	0	0	0	0	0	0	0	0	0	0	0	0	0	0	0	0
Bacteria|Firmicutes|Clostridia|Clostridiales|Ruminococcaceae|Subdoligranulum|Otu824	0	0	0	0.1652	0	0	0	0	0	0	0	0	0	0	0	0	0	0	0	0	0	0	0	0	0	0	0	0	0	0	0	0	0	0	0	0	0	0	0	0	0	0	0	0	0	0	0	0	0
Bacteria|Firmicutes|Clostridia|Clostridiales|Ruminococcaceae|unclassified|Otu825	0	0	0	0.0127	0	0	0	0	0.0239	0	0	0	0	0	0	0	0	0	0	0	0	0	0	0	0	0	0	0	0	0	0	0	0	0	0	0	0	0	0.0098	0	0	0	0.0076	0	0.006	0	0.0296	0	0
Bacteria|Firmicutes|Clostridia|Clostridiales|Veillonellaceae|Megamonas|Otu826	0	0	0	0	0	0	0	0	0	0	0	0.2742	0	0	0	0	0	0	0	0	0	0	0	0	0	0	0	0	0	0	0	0	0	0	0	0	0	0	0	0	0	0	0	0	0	0	0	0	0
Bacteria|Firmicutes|Clostridia|Clostridiales|Ruminococcaceae|Oscillibacter|Otu827	0	0	0	0	0	0.0628	0	0	0	0	0	0	0.0163	0.0026	0	0	0	0	0	0	0	0	0	0	0	0.0231	0	0	0	0	0.0129	0	0	0	0	0	0.0098	0	0	0.008	0.0158	0	0	0	0	0	0	0	0
Bacteria|Bacteroidetes|Bacteroidia|Bacteroidales|Porphyromonadaceae|Barnesiella|Otu828	0.0127	0	0	0	0	0	0	0	0	0	0	0	0	0.0052	0	0	0	0	0	0	0	0	0	0	0	0	0	0.1465	0	0	0.0259	0	0	0	0	0	0	0	0	0	0	0	0	0	0	0	0	0	0
Bacteria|Firmicutes|Clostridia|Clostridiales|Incertae_Sedis_XIII|Mogibacterium|Otu829	0	0	0	0	0	0	0	0	0	0	0	0	0	0.0129	0	0	0	0	0	0	0	0	0	0	0	0	0	0	0.0092	0.0541	0	0	0	0	0.0071	0.0065	0	0	0.0196	0	0	0	0	0	0	0	0	0	0
Bacteria|Firmicutes|Clostridia|Clostridiales|Ruminococcaceae|Oscillibacter|Otu830	0.0127	0.0134	0.0179	0	0	0.0419	0	0	0	0.0064	0.0311	0	0.0586	0.0207	0.0447	0	0	0.0118	0	0	0	0	0	0.0153	0	0	0	0.0366	0	0	0	0.0108	0	0	0	0	0	0	0	0.0159	0	0.0348	0	0	0	0	0	0	0
Bacteria|Firmicutes|Clostridia|Clostridiales|unclassified|unclassified|Otu831	0	0	0	0	0	0.0419	0	0	0	0	0	0	0	0	0	0	0.0059	0	0	0	0	0	0	0	0	0	0	0	0	0	0.0129	0	0	0	0	0	0	0	0	0	0	0	0	0	0	0	0	0	0
Bacteria|Firmicutes|Clostridia|Clostridiales|unclassified|unclassified|Otu832	0	0	0	0.0381	0	0	0	0	0.0239	0	0	0	0	0	0	0	0	0	0	0	0	0	0	0	0	0	0	0	0	0	0	0	0	0	0	0	0	0	0	0	0	0	0	0	0	0	0	0	0
Bacteria|Firmicutes|Clostridia|Clostridiales|unclassified|unclassified|Otu833	0.0382	0	0	0	0	0	0.0337	0.0173	0.0716	0	0	0	0.0098	0.0026	0	0	0	0	0	0	0	0	0	0	0	0	0	0.0122	0	0	0	0	0	0	0	0	0	0	0	0	0	0	0	0	0	0.0079	0	0	0
Bacteria|Bacteroidetes|Bacteroidia|Bacteroidales|unclassified|unclassified|Otu834	0	0	0	0	0.0084	0	0	0	0	0	0	0	0	0	0	0	0	0	0	0	0	0	0	0	0	0	0	0	0	0	0	0	0	0	0	0	0	0	0	0	0	0	0	0	0	0	0.0178	0	0.0777
Bacteria|Firmicutes|Clostridia|Clostridiales|unclassified|unclassified|Otu835	0	0	0	0	0	0	0	0	0	0	0	0	0	0	0	0	0	0	0	0	0	0	0	0	0	0	0	0	0	0	0	0	0	0	0	0	0	0	0	0	0	0.4411	0	0	0	0	0.1539	0	0
Bacteria|Firmicutes|Clostridia|Clostridiales|Ruminococcaceae|unclassified_Ruminococcaceae|Otu836	0	0	0	0	0	0.0733	0	0	0	0	0	0	0.0261	0	0	0	0	0	0	0	0	0	0	0	0	0	0	0	0	0	0	0	0	0	0	0.013	0	0	0	0	0	0	0.0076	0	0.006	0	0	0	0
Bacteria|Firmicutes|Clostridia|Clostridiales|Ruminococcaceae|Ruminococcus|Otu837	0	0	0	0	0	0	0	0	0	0	0	0	0	0	0	0	0	0	0	0	0	0	0	0	0	0	0	0	0	0	0	0	0	0	0	0	0	0	0	0	0	0	0	0	0	0	0	0	0
Bacteria|unclassified|unclassified|unclassified|unclassified|unclassified|Otu838	0	0	0	0	0	0	0	0	0	0	0	0	0	0	0	0	0	0	0	0	0	0	0	0	0	0	0	0	0	0	0	0	0	0	0	0	0	0	0	0	0	0	0	0	0	0	0	0	0
Bacteria|Bacteroidetes|unclassified|unclassified|unclassified|unclassified|Otu839	0	0	0	0	0	0	0	0	0	0	0	0	0	0	0	0	0	0	0	0	0	0	0	0	0	0	0	0	0	0.0216	0.0776	0	0	0	0	0	0	0	0	0	0	0	0	0.1912	0	0	0	0	0
Bacteria|Bacteroidetes|unclassified|unclassified|unclassified|unclassified|Otu840	0	0	0	0	0	0	0	0	0	0.4769	0	0	0	0	0	0	0	0	0	0	0	0	0	0	0	0	0	0	0	0	0	0	0	0	0	0	0	0	0.0982	0	0	0	0	0	0	0	0	0	0
Bacteria|Firmicutes|Erysipelotrichi|Erysipelotrichales|Erysipelotrichaceae|unclassified|Otu841	0	0	0	0	0	0	0	0	0	0	0	0	0	0	0	0	0	0	0	0	0	0	0	0	0	0	0	0	0	0.0866	0.0388	0	0	0	0	0	0	0	0.0196	0	0	0	0	0	0	0	0.0237	0	0
Bacteria|unclassified|unclassified|unclassified|unclassified|unclassified|Otu842	0	0	0	0	0	0	0	0	0	0	0	0	0	0	0	0	0.172	0	0	0	0	0	0	0	0	0	0	0	0	0	0	0	0	0	0	0	0	0	0	0	0	0	0	0	0	0	0	0	0
Bacteria|Bacteroidetes|Bacteroidia|Bacteroidales|unclassified|unclassified|Otu843	0	0	0	0	0	0	0	0	0	0	0	0	0	0	0	0	0	0	0	0	0	0	0	0	0	0	0	0	0	0	0	0	0	0	0	0	0	0	0.275	0	0	0	0	0	0	0	0	0	0
Bacteria|Bacteroidetes|unclassified|unclassified|unclassified|unclassified|Otu844	0	0	0	0	0	0.0105	0	0	0	0	0	0	0	0	0	0	0	0	0	0	0	0	0.0376	0	0.009	0	0	0	0	0	0	0	0	0	0	0	0	0.2385	0	0	0.0316	0	0	0	0	0	0	0	0
Bacteria|Firmicutes|Clostridia|Clostridiales|Ruminococcaceae|unclassified|Otu845	0	0	0	0	0	0	0	0	0	0	0	0	0	0	0	0	0	0	0	0	0	0	0	0	0	0	0	0	0	0	0	0	0	0	0	0	0	0	0	0	0	0	0	0.1354	0	0	0	0	0
Bacteria|Verrucomicrobia|Verrucomicrobiae|Verrucomicrobiales|Verrucomicrobiaceae|Akkermansia|Otu846	0	0	0	0	0	0	0	0	0	0	0	0	0	0	0	0	0	0	0	0	0	0	0	0	0	0	0	0	0	0	0	0	0	0	0.0071	0	0	0	0	0	0	0	0	0	0	0	0	0	0
Bacteria|unclassified|unclassified|unclassified|unclassified|unclassified|Otu847	0	0	0	0	0	0	0	0	0	0	0	0	0	0	0	0	0	0	0	0	0	0	0	0	0	0	0	0	0	0	0	0	0	0	0	0	0	0	0	0	0	0	0	0	0	0	0	0	0
Bacteria|Firmicutes|Clostridia|Clostridiales|Ruminococcaceae|unclassified_Ruminococcaceae|Otu848	0	0	0	0	0.0587	0	0	0	0	0	0	0	0	0	0	0	0	0	0	0	0	0	0	0	0	0	0	0	0	0.0108	0.0129	0	0	0	0.0142	0	0	0	0	0	0	0	0	0	0.0362	0	0.0592	0	0
Bacteria|unclassified|unclassified|unclassified|unclassified|unclassified|Otu849	0	0	0	0	0	0	0	0	0	0	0	0	0	0	0	0	0	0	0	0	0	0	0	0	0	0	0	0	0	0	0	0	0	0	0	0	0	0	0	0	0	0	0	0	0	0	0	0	0
Bacteria|Firmicutes|Clostridia|Clostridiales|Ruminococcaceae|unclassified_Ruminococcaceae|Otu850	0	0	0	0	0	0	0	0	0	0	0	0	0.0163	0	0	0	0	0	0	0	0	0.049	0	0	0	0	0	0	0	0	0	0	0	0	0	0	0	0	0	0	0	0	0	0	0	0	0	0	0
Bacteria|Firmicutes|Clostridia|Clostridiales|Lachnospiraceae|unclassified_Lachnospiraceae|Otu851	0	0.0134	0	0	0	0	0	0	0	0	0	0	0	0.0078	0.0336	0	0	0	0	0	0.0233	0	0	0	0	0	0	0	0	0	0	0	0	0	0	0	0	0	0	0	0	0	0	0	0	0	0	0	0
Bacteria|Bacteroidetes|Bacteroidia|Bacteroidales|Bacteroidaceae|Bacteroides|Otu852	0	0	0.0239	0	0	0	0	0	0	0	0	0	0	0	0	0	0	0	0	0	0	0	0	0	0	0	0	0	0	0	0	0	0	0	0	0	0	0	0	0.0159	0	0	0	0	0	0	0	0	0
Bacteria|Firmicutes|Clostridia|Clostridiales|Lachnospiraceae|unclassified_Lachnospiraceae|Otu853	0	0	0.1913	0	0	0	0	0	0.0239	0	0.0133	0	0.0652	0.0026	0	0	0	0.0118	0	0	0	0	0	0	0	0.0347	0.0346	0	0	0	0	0	0	0	0.0071	0	0	0	0	0.008	0	0	0	0.008	0	0	0	0	0.0065
Bacteria|Firmicutes|Clostridia|Clostridiales|unclassified|unclassified|Otu854	0.0254	0	0	0.089	0	0	0.0675	0	0	0	0	0	0.0391	0	0	0	0	0	0	0	0	0	0	0	0	0	0	0	0	0	0	0	0	0	0	0	0	0	0	0.008	0	0	0	0	0	0	0	0	0
Bacteria|Firmicutes|Clostridia|Clostridiales|Ruminococcaceae|unclassified_Ruminococcaceae|Otu855	0	0	0	0	0	0	0	0	0	0	0.0044	0	0	0	0	0	0	0	0.1029	0	0	0	0	0	0	0	0	0.0244	0	0	0	0	0	0	0	0	0	0	0	0	0	0	0	0	0	0	0	0	0
Bacteria|Bacteroidetes|Bacteroidia|Bacteroidales|Porphyromonadaceae|unclassified_Porphyromonadaceae|Otu856	0	0	0	0	0	0	1.6532	0	0	0	0	0	0	0	0	0	0	0	0	0	0	0	0	0	0	0	0	0	0	0	0	0	0	0	0	0	0	0	0	0	0	0	0	0	0	0	0	0	0
Bacteria|unclassified|unclassified|unclassified|unclassified|unclassified|Otu857	0	0	0	0	0	0	0	0	0	0	0.0311	0	0.0163	0.0026	0	0.0115	0	0.0355	0	0	0	0	0	0	0	0.0116	0	0.0122	0	0	0	0	0	0	0	0	0	0	0	0	0	0	0	0	0	0	0	0	0
Bacteria|Firmicutes|Clostridia|Clostridiales|Lachnospiraceae|unclassified_Lachnospiraceae|Otu858	0	0	0	0	0	0	0	0.1208	0	0	0	0	0	0.0466	0	0	0.0178	0	0	0	0	0	0	0	0	0	0	0	0	0	0	0	0	0	0	0	0	0	0	0	0	0	0	0	0	0	0.0829	0	0
Bacteria|Bacteroidetes|Bacteroidia|Bacteroidales|Bacteroidaceae|Bacteroides|Otu859	0	0	0.012	0	0	0	0	0	0	0	0.0178	0.0144	0.0065	0	0	0.0461	0	0.0355	0	0.032	0	0	0.0188	0.0305	0.0179	0.5552	0	0	0	0	0	0.0108	0	0	0	0	0.0098	0	0	0.0239	0	0	0	0	0	0	0	0	0
Bacteria|Firmicutes|Clostridia|Clostridiales|unclassified|unclassified|Otu860	0	0	0	0	0	0	0	0	0	0	0	0	0	0	0	0	0.0059	0	0	0	0	0	0	0	0	0	0	0	0	0	0	0	0	0	0	0	0	0	0	0	0	0	0	0	0	0	0	0	0
Bacteria|Bacteroidetes|Bacteroidia|Bacteroidales|Bacteroidaceae|Bacteroides|Otu861	0	0.0268	0	0	0	0	0	0	0.0955	0	0	0	0	0	0	0	0	0	0	0	0	0	0	0	0	0	0	0	0	0	0	0	0	0	0	0	0	0	0	0	0	0	0	0	0	0	0	0	0.0259
Bacteria|Firmicutes|Clostridia|Clostridiales|unclassified|unclassified|Otu862	0	0	0	0	0	0.0419	0	0	0	0	0	0	0	0.0155	0	0	0	0	0	0	0	0	0	0	0	0	0	0	0	0.0108	0.0518	0	0	0	0.0071	0.0259	0	0.0114	0.0295	0	0	0	0.0076	0.008	0.006	0	0.0059	0	0
Bacteria|Bacteroidetes|Bacteroidia|Bacteroidales|Porphyromonadaceae|unclassified_Porphyromonadaceae|Otu863	0	0	0	0	0	0	0	0	0	0	0	0	0	0	0	0	0	0	0	0	0	0	0	0	0	0	0	0	0	0.4438	0	0	0	0	0	0	0	0	0	0	0	0	0	0	0	0	0	0	0
Bacteria|Bacteroidetes|Bacteroidia|Bacteroidales|Bacteroidaceae|Bacteroides|Otu864	0	0	0	0	0	0	0	0	0.0119	0	0	0	0.0065	0	0	0.2766	0	0	0	0	0	0	0	0	0	0	0	0	0	0	0	0	0	0	0	0	0	0	0	0.1273	0	0	0	0	0	0	0	0	0
Bacteria|Firmicutes|Clostridia|Clostridiales|Ruminococcaceae|unclassified_Ruminococcaceae|Otu865	0	0	0	0	0	0	0	0	0	0	0	0.1588	0	0	0	0	0	0	0	0	0	0	0	0	0	0	0	0	0	0	0	0	0	0	0	0	0	0	0	0	0	0	0	0	0	0	0	0	0
Bacteria|Firmicutes|Clostridia|Clostridiales|unclassified|unclassified|Otu866	0	0	0.012	0	0	0	0	0.0173	0.0119	0	0	0	0	0	0	0	0	0	0.0257	0	0	0	0	0	0.0179	0	0.1386	0	0	0	0	0	0	0	0	0	0	0	0	0	0	0	0	0	0	0	0	0	0
Bacteria|Firmicutes|unclassified|unclassified|unclassified|unclassified|Otu867	0	0	0	0	0.1427	0	0	0	0	0	0	0	0	0	0	0	0	0	0	0	0	0	0	0	0	0	0	0	0	0	0.0129	0	0.0918	0	0	0	0	0	0.0295	0	0	0	0	0	0	0	0	0	0
Bacteria|Bacteroidetes|unclassified|unclassified|unclassified|unclassified|Otu868	0	0	0	0	0	0	0	0	0	0	0	0	0	0	0.0447	0	0	0	0	0	0.0467	0	0.0188	0	0	0	0	0.1098	0	0	0	0	0	0	0	0.0065	0	0	0	0	0	0	0	0	0	0	0.0059	0	0
Bacteria|Bacteroidetes|unclassified|unclassified|unclassified|unclassified|Otu869	0	0	0	0	0	0	0	0	0	0	0	0	0	0	0	0	0	0	0	0	0	0	0	0	0	0	0	0	0	0	0	0	0	0	0	0	0	0	0	0	0	0	0	0	0	0	0	0	0
Bacteria|Firmicutes|Clostridia|Clostridiales|Ruminococcaceae|unclassified_Ruminococcaceae|Otu870	0.0127	0	0.0179	0	0	0.0209	0	0	0	0	0.0178	0	0.0098	0.0129	0	0	0	0.0237	0	0	0	0	0	0	0	0	0	0	0	0	0	0	0	0	0.0427	0	0	0	0	0	0.0158	0	0	0	0	0	0.0059	0	0
Bacteria|Bacteroidetes|Bacteroidia|Bacteroidales|Porphyromonadaceae|unclassified|Otu871	0	0	0	0	0	0	0	0	0	0	0	0	0	0	0	0	0	0.0355	0	0	0	0	0	0	0	0	0	0	0	0	0	0	0	0	0	0	0	0.0114	0	0.008	0	0	0	0	0	0	0	0	0
Bacteria|Bacteroidetes|unclassified|unclassified|unclassified|unclassified|Otu872	0	0	0	0	0	0	0	0	0	0	0	0	0	0	0	0	0	0	0	0	0	0	0	0	0	0	0	0	0	0	0	0	0	0	0	0	0	0	0.2161	0	0	0	0	0	0	0	0	0	0
Bacteria|Bacteroidetes|Bacteroidia|Bacteroidales|unclassified|unclassified|Otu873	0	0	0	0	0	0	0	0	0	0	0	0	0	0	0	0	0	0	0	0	0	0	0	0	0	0	0	0	0	0.0649	0	0	0	0	0	0	0	0	0	0	0	0	0	0	0	0	0.1539	0	0
Bacteria|Bacteroidetes|unclassified|unclassified|unclassified|unclassified|Otu874	0	0	0	0	0	0	0	0	0	0.1462	0	0	0	0	0	0	0	0	0	0	0	0	0	0	0	0	0	0	0	0	0	0	0	0	0	0	0	0	0	0	0	0	0	0	0	0	0	0	0
Bacteria|Firmicutes|Clostridia|Clostridiales|Ruminococcaceae|unclassified|Otu875	0.2035	0	0	0.0127	0	0	0	0	0.0477	0.0191	0	0	0	0	0	0	0	0	0	0	0	0	0	0	0	0	0	0	0	0.0108	0.0388	0	0	0	0	0	0	0	0	0	0	0	0	0	0.006	0	0	0	0
Bacteria|Bacteroidetes|Bacteroidia|Bacteroidales|unclassified|unclassified|Otu876	0	0	0	0	0	0	0	0	0	0.4832	0	0	0	0	0	0	0	0	0	0	0	0	0	0	0	0	0	0	0	0	0	0	0	0	0	0	0	0	0	0	0	0	0	0	0	0	0	0	0
Bacteria|Bacteroidetes|Bacteroidia|Bacteroidales|Prevotellaceae|Prevotella|Otu877	0	0	0	0	0	0	0	0	0	0	0	0	0	0	0.0224	0	0	0.0118	0	0	0	0	0.0751	0	0	0	0	0	0	0	0	0	0	0	0.057	0.013	0.1277	0	0	0	0.0079	0.0232	0.0153	0.0319	0	0.0315	0.0059	0.0086	0.0194
Bacteria|Firmicutes|Clostridia|Clostridiales|Ruminococcaceae|Faecalibacterium|Otu878	0	0	0	0	0.0168	0	0	0	0	0.0127	0	0	0.0163	0	0	0	0	0	0	0	0	0	0	0.0915	0	0	0	0	0	0	0	0	0	0	0.0071	0.0453	0	0	0	0	0.0079	0	0	0	0	0	0	0	0
Bacteria|Bacteroidetes|unclassified|unclassified|unclassified|unclassified|Otu879	0	0	0	0	0.0084	0	0	0	0	0	0	0	0	0	0.0224	0	0	0	0	0	0.0467	0	0.0563	0	0	0	0	0.0122	0	0	0	0	0	0.0499	0	0	0	0	0	0	0.0158	0	0	0	0	0	0.0059	0	0
Bacteria|Firmicutes|Clostridia|Clostridiales|Ruminococcaceae|unclassified|Otu880	0	0	0	0.0381	0	0.0733	0.135	0	0	0	0	0	0.0261	0	0	0	0	0	0	0	0	0	0	0	0	0	0	0	0	0	0	0	0	0	0	0	0	0	0	0	0	0	0	0	0	0	0	0	0
Bacteria|Firmicutes|Clostridia|Clostridiales|Lachnospiraceae|unclassified_Lachnospiraceae|Otu881	0	0	0	0	0	0	0	0	0	0	0	0	0	0	0	0	0	0	0	0	0	0	0	0	0	0	0	0	0.0092	0	0	0	0	0	0	0	0	0	0	0	0	0	0	0	0	0	0	0	0
Bacteria|Firmicutes|Clostridia|Clostridiales|unclassified_Clostridiales|unclassified|Otu882	0.0509	0	0	0.089	0	0.1151	0	0	0	0.0254	0	0	0	0.0078	0.0224	0	0	0	0	0	0	0	0	0	0	0	0	0	0	0	0.0776	0	0	0	0	0.0065	0	0	0	0	0	0.0116	0	0.008	0.0482	0	0	0	0.0065
Bacteria|Firmicutes|Clostridia|Clostridiales|Lachnospiraceae|unclassified|Otu883	0	0	0	0	0	0	0	0	0	0	0	0	0	0	0	0.0922	0.0356	0	0	0	0	0	0	0	0	0	0	0	0	0	0	0	0	0	0	0	0	0	0	0.0159	0	0	0	0	0	0	0	0	0
Bacteria|Firmicutes|Bacilli|Lactobacillales|Streptococcaceae|Streptococcus|Otu884	0	0	0	0	0	0	0	0	0	0	0	0	0.0033	0	0.0112	0	0	0	0	0	0	0	0	0	0	0	0	0	0	0	0	0	0	0	0	0	0	0.0114	0	0	0	0	0	0	0	0	0	0	0
Bacteria|Firmicutes|Clostridia|Clostridiales|Ruminococcaceae|unclassified|Otu885	0	0	0	0	0	0.0105	0	0	0	0	0	0	0	0	0	0	0	0	0	0	0	0	0	0	0	0	0	0	0	0	0	0	0	0	0	0	0	0	0	0	0	0	0	0	0	0	0	0	0
Bacteria|Firmicutes|Clostridia|Clostridiales|Ruminococcaceae|unclassified|Otu886	0.0127	0	0	0	0.0168	0	0	0	0	0.0064	0	0	0	0	0	0	0	0	0	0	0.0233	0.049	0	0	0	0	0	0	0	0.0108	0.0259	0	0.0306	0	0.0214	0.0194	0	0.0341	0.0098	0	0	0	0.0076	0	0.006	0	0	0	0
Bacteria|Bacteroidetes|unclassified|unclassified|unclassified|unclassified|Otu887	0	0	0	0	0	0	0	0	0	0	0	0	0	0	0	0	0	0	0	0	0	0.1226	0	0	0	0	0	0	0	0.0108	0	0	0	0	0	0	0	0	0	0	0	0	0	0	0	0	0	0	0
Bacteria|unclassified|unclassified|unclassified|unclassified|unclassified|Otu888	0	0	0	0	0	0	0	0	0	0	0	0	0	0	0	0	0	0	0	0	0	0.049	0	0	0	0	0	0	0	0	0	0	0	0	0	0	0	0	0	0	0	0	0	0	0	0	0	0	0
Bacteria|Actinobacteria|Actinobacteria|Bifidobacteriales|Bifidobacteriaceae|Bifidobacterium|Otu889	0	0	0	0	0.0084	0	0	0.1036	0	0	0	0	0	0	0	0	0.0059	0	0	0	0	0	0	0	0	0	0	0	0	0	0	0	0	0	0.0214	0	0	0	0.0098	0	0.0316	0	0	0	0	0	0	0	0
Bacteria|Firmicutes|Clostridia|Clostridiales|Ruminococcaceae|unclassified|Otu890	0	0	0	0	0	0	0	0.0345	0	0	0	0	0	0	0	0	0	0	0	0	0	0	0	0	0	0	0	0	0	0	0	0	0	0	0	0	0	0	0	0	0	0	0	0.008	0	0	0	0	0
Bacteria|Proteobacteria|unclassified|unclassified|unclassified|unclassified|Otu891	0	0	0	0	0	0	0	0	0	0	0	0	0	0	0	0	0	0	0	0	0	0	0	0	0	0	0	0	0	0	0	0	0	0	0	0	0	0	0	0	0	0	0	0	0	0	0	0	0
Bacteria|Firmicutes|Clostridia|Clostridiales|unclassified_Clostridiales|unclassified|Otu892	0	0	0	0.0381	0	0	0	0	0	0	0	0	0	0	0	0	0	0	0	0	0	0	0	0	0	0	0	0	0	0	0	0	0	0	0	0	0	0	0	0	0	0	0	0	0	0	0	0	0
Bacteria|Firmicutes|Clostridia|Clostridiales|Lachnospiraceae|unclassified|Otu893	0	0	0	0	0	0.0105	0	0.0173	0	0.0064	0	0	0.0065	0	0	0	0	0	0	0	0.0233	0	0	0	0	0	0	0	0	0	0.0129	0	0	0	0	0.0194	0	0.0227	0.0098	0	0	0.0116	0	0	0	0	0	0	0
Bacteria|Firmicutes|Clostridia|Clostridiales|Lachnospiraceae|Dorea|Otu894	0	0	0.006	0	0	0	0	0	0	0	0.0089	0	0	0	0	0	0	0	0	0.032	0	0	0	0	0.0807	0	0.0346	0	0	0	0	0	0	0	0	0	0.0098	0	0	0	0	0	0	0	0	0	0	0	0
Bacteria|Firmicutes|Clostridia|Clostridiales|unclassified|unclassified|Otu895	0	0	0.1853	0	0	0.0105	0	0.0173	0	0	0	0	0	0	0	0	0	0	0.0257	0	0	0	0	0	0	0	0	0	0.0644	0	0	0	0	0.0166	0	0	0	0	0	0.0239	0.0158	0	0	0	0	0	0	0	0
Bacteria|Firmicutes|Clostridia|Clostridiales|unclassified|unclassified|Otu896	0	0	0	0	0	0	0	0	0	0	0	0	0	0	0	0	0	0	0	0	0	0.1962	0	0	0	0	0	0	0	0	0	0	0	0	0	0	0	0	0	0	0	0	0	0	0	0	0	0	0
Bacteria|Firmicutes|Clostridia|Clostridiales|Lachnospiraceae|unclassified|Otu897	0	0	0	0	0.0084	0	0	0	0	0	0	0	0	0	0	0	0.0297	0	0	0	0	0	0	0	0	0	0	0	0	0	0.0129	0	0	0	0	0	0	0.0568	0.0098	0	0	0	0.0458	0	0	0	0.0178	0	0
Bacteria|Bacteroidetes|Bacteroidia|Bacteroidales|Porphyromonadaceae|Parabacteroides|Otu898	0	0	0	0	0	0	0	0	0	0	0	0	0	0	0	0	0	0	0	0	0	0	0	0	0	0	0	0	0	0	0	0	0	0.0499	0	0	0	0	0	0	0	0	0	0	0	0	0	0	0
Bacteria|Firmicutes|Clostridia|Clostridiales|unclassified_Clostridiales|unclassified|Otu899	0.0254	0	0	0.0381	0	0.0209	0.0337	0	0	0	0	0	0.0163	0	0	0	0	0	0	0	0	0.0245	0	0	0	0	0	0.0122	0	0	0	0	0	0	0	0	0	0	0	0.008	0	0	0	0	0	0	0	0	0
Bacteria|Firmicutes|Clostridia|Clostridiales|unclassified|unclassified|Otu900	0	0	0	0	0	0	0	0	0	0	0	0	0	0	0	0	0	0	0	0	0	0	0	0	0	0	0	0	0	0	0	0	0	0	0	0	0	0	0	0	0	0	0	0	0	0	0	0	0
Bacteria|Firmicutes|Clostridia|Clostridiales|unclassified|unclassified|Otu901	0.0254	0	0	0	0	0	0	0	0	0.1017	0	0	0	0	0	0	0	0	0	0	0	0	0	0	0	0	0	0	0	0	0	0	0.0612	0	0	0	0	0	0	0	0.0079	0	0	0	0	0	0	0	0
Bacteria|Bacteroidetes|Bacteroidia|Bacteroidales|unclassified|unclassified|Otu902	0	0	0	0	0	0	0	0	0	0	0	0	0	0	0	0	0	0	0	0	0	0	0	0	0	0	0	0	0	0	0	0	0	0	0	0	0	0	0.2161	0	0	0	0	0	0	0	0	0	0
Bacteria|Firmicutes|Clostridia|Clostridiales|unclassified|unclassified|Otu903	0	0	0	0	0	0.0209	0	0	0	0	0	0	0.0261	0	0	0	0	0	0	0	0	0	0	0	0	0	0	0	0	0	0	0	0	0	0	0	0	0	0	0.0318	0.0079	0	0	0	0	0	0	0	0
Bacteria|Bacteroidetes|Bacteroidia|Bacteroidales|unclassified|unclassified|Otu904	0	0	0	0	0.0084	0	0	0	0	0	0	0	0	0	0	0	0	0	0	0	0	0	0	0	0	0	0	0	0	0	0	0	0	0	0	0	0	0	0	0	0	0	0	0	0	0	0	0	0.1553
Bacteria|Firmicutes|Clostridia|Clostridiales|Lachnospiraceae|unclassified|Otu905	0	0	0	0	0	0	0	0	0	0	0	0	0	0.0129	0.0224	0	0	0	0	0	0	0	0	0	0	0	0	0	0	0	0	0	0.0612	0	0	0	0	0	0	0	0.0158	0	0	0.008	0	0	0	0	0
Bacteria|Proteobacteria|Betaproteobacteria|Burkholderiales|unclassified|unclassified|Otu906	0	0	0	0	0	0	0	0	0	0	0	0	0	0	0	0	0	0.0118	0	0	0	0	0	0	0	0	0	0	0	0	0	0	0	0	0	0.0065	0	0	0	0	0	0	0	0	0	0	0	0	0
Bacteria|Firmicutes|Clostridia|Clostridiales|Lachnospiraceae|unclassified_Lachnospiraceae|Otu907	0.0127	0	0.0478	0.0127	0	0	0	0.0173	0	0	0.0044	0	0.0163	0	0	0	0	0	0	0	0	0	0	0	0	0.0116	0	0	0.0092	0	0	0.0324	0	0	0	0	0.1572	0.0114	0	0	0	0	0	0	0	0	0	0	0
Bacteria|unclassified|unclassified|unclassified|unclassified|unclassified|Otu908	0	0	0	0	0	0	0	0	0	0	0	0	0	0	0	0	0	0	0	0	0	0	0	0	0	0	0	0	0	0	0	0	0	0	0	0	0	0	0.3634	0	0	0	0	0	0	0	0	0	0
Bacteria|Firmicutes|Clostridia|Clostridiales|Lachnospiraceae|unclassified|Otu909	0.0254	0	0.006	0.0508	0	0	0.1012	0	0	0	0.0044	0	0.0065	0	0.0112	0	0	0	0	0	0	0	0	0	0	0	0	0	0.0276	0	0	0	0	0	0	0	0	0	0	0	0	0	0	0	0.0121	0	0	0	0
Bacteria|Bacteroidetes|Bacteroidia|Bacteroidales|Rikenellaceae|Alistipes|Otu910	0	0	0	0	0	0	0	0	0	0	0	0	0	0	0	0	0	0	0	0	0	0	0	0	0	0	0	0	0	0	0	0	0	0	0	0	0	0	0	0	0	0	0	0	0	0	0	0	0
Bacteria|Firmicutes|Clostridia|Clostridiales|unclassified|unclassified|Otu911	0	0	0	0	0	0.0733	0	0	0	0	0	0	0	0	0	0	0.0237	0	0	0	0	0	0	0	0	0	0.0346	0	0	0	0	0	0	0	0	0	0	0	0	0	0	0	0	0	0	0	0	0	0
Bacteria|Firmicutes|Clostridia|Clostridiales|Ruminococcaceae|unclassified|Otu912	0	0	0	0	0	0	0	0	0	0	0	0	0	0	0	0	0	0	0	0	0	0	0	0	0	0	0	0	0	0	0	0	0	0	0	0	0	0	0	0	0	0	0	0	0.006	0	0	0	0
Bacteria|Firmicutes|Clostridia|Clostridiales|Ruminococcaceae|unclassified|Otu913	0	0	0	0	0.0336	0	0.0337	0	0	0	0	0	0	0	0	0	0.0652	0	0	0	0	0	0	0	0	0	0	0	0	0	0	0	0	0	0	0	0	0	0.0589	0	0	0	0	0	0	0	0	0	0
Bacteria|Bacteroidetes|Bacteroidia|Bacteroidales|Prevotellaceae|unclassified|Otu914	0	0	0	0	0	0	0	0	0	0	0	0	0	0	0	0	0	0	0	0	0	0	0	0	0	0	0	0	0	0	0.2717	0	0	0	0	0	0	0	0	0	0	0	0	0	0	0	0	0	0
Bacteria|Firmicutes|unclassified|unclassified|unclassified|unclassified|Otu915	0	0	0	0	0	0	0	0	0	0	0	0	0	0	0	0	0	0	0	0	0	0	0	0	0	0	0	0	0	0	0	0	0	0	0	0	0	0	0	0	0	0	0	0	0	0	0	0	0
Bacteria|Firmicutes|unclassified|unclassified|unclassified|unclassified|Otu916	0	0	0	0	0	0	0	0	0	0	0	0	0	0	0	0	0	0	0	0	0	0	0	0	0	0	0	0	0	0	0	0	0.0306	0	0	0	0	0	0	0	0	0	0	0	0	0	0	0	0
Bacteria|Firmicutes|Clostridia|Clostridiales|Lachnospiraceae|Anaerostipes|Otu917	0	0	0	0	0	0	0	0	0	0	0.0044	0	0	0	0	0	0	0	0	0.016	0	0	0	0	0	0.0231	0	0	0	0	0	0	0	0	0	0	0	0	0	0	0	0	0	0	0	0	0	0	0
Bacteria|Proteobacteria|Betaproteobacteria|Burkholderiales|unclassified|unclassified|Otu918	0	0	0	0	0	0	0	0	0	0	0	0	0	0	0	0	0	0	0	0	0	0	0	0	0	0	0	0.4516	0	0	0	0	0	0	0	0	0	0	0	0	0	0	0	0	0	0	0	0	0
Bacteria|Firmicutes|Clostridia|Clostridiales|Incertae_Sedis_XIII|Anaerovorax|Otu919	0.0382	0	0	0	0	0.0105	0	0	0	0	0	0	0.0163	0.0078	0	0	0	0	0	0	0	0	0	0	0	0	0	0	0	0	0.0388	0	0	0	0.0071	0.0065	0	0	0	0	0	0	0	0.008	0	0.0157	0	0	0.0129
Bacteria|Bacteroidetes|Bacteroidia|Bacteroidales|Prevotellaceae|Prevotella|Otu920	0	0	0	0	0	0	0	0	0	0.0509	0	0	0	0	0	0	0	0	0	0	0	0	0	0	0	0	0	0	0	0.0216	0	0	0	0	0	0	0	0	0.0982	0	0	0	0	0	0	0	0	0	0
Bacteria|Firmicutes|Clostridia|Clostridiales|Lachnospiraceae|unclassified|Otu921	0.0254	0.0268	0	0	0.0084	0	0.0337	0.0173	0	0	0.0044	0	0	0	0	0	0.0059	0	0	0	0	0	0	0	0	0	0	0	0	0	0	0.0108	0.0306	0	0.0071	0	0	0.0114	0.0196	0.008	0.0079	0	0	0.0239	0	0.0079	0.0059	0	0
Bacteria|Actinobacteria|Actinobacteria|Bifidobacteriales|Bifidobacteriaceae|Bifidobacterium|Otu922	0	0	0	0	0	0	0	0.2071	0	0	0	0	0.0163	0	0	0	0.0059	0	0	0	0	0	0	0	0	0	0	0	0	0	0	0	0	0	0.0071	0	0	0	0	0	0.0237	0	0	0	0	0	0	0	0
Bacteria|Bacteroidetes|Bacteroidia|Bacteroidales|Bacteroidaceae|Bacteroides|Otu923	0.0254	0	0	0	0	0	0	0	0	0	0.0044	0.0144	0.0195	0.0052	0.0112	0	0	0	0	0	0.0233	0	0	0	0	0	0	0	0	0	0	0.0432	0	0	0.0142	0.0065	0.0098	0	0	0	0	0.0116	0.0153	0.008	0.006	0.0079	0	0	0.0129
Bacteria|Bacteroidetes|Bacteroidia|Bacteroidales|Prevotellaceae|unclassified|Otu924	0	0	0	0	0	0	0	0	0	0	0	0	0	0	0	0	0	0	0	0	0	0	0	0	0	0	0	0	0	0	0	0	0	0	0	0	0	0	0.1277	0	0	0	0	0	0	0	0	0.0605	0
Bacteria|unclassified|unclassified|unclassified|unclassified|unclassified|Otu925	0	0	0	0	0	0	0	0	0	0	0	0	0	0	0	0	0	0	0	0	0	0	0	0	0	0	0	0	0	0	0	0	0	0	0	0	0	0	0	0	0	0	0	0	0	0	0	0	0
Bacteria|Firmicutes|Clostridia|Clostridiales|Ruminococcaceae|Acetivibrio|Otu926	0	0	0	0	0	0	0	0	0	0	0	0	0	0	0	0	0	0	0	0	0	0	0	0	0	0	0	0	0	0	0	0	0	0	0	0	0	0	0	0	0	0	0	0.0637	0	0	0	0	0
Bacteria|Bacteroidetes|Bacteroidia|Bacteroidales|Prevotellaceae|Prevotella|Otu927	0	0	0	0	0	0	0	0	0	0.0064	0	0	0	0.0362	0	0	0	0	0	0	0	0	0	0	0	0	0	0	0	0	0	0	0	0	0	0.0518	0	0	0.0196	0	0	0	0	0.008	0	0	0	0.0086	0.0647
Bacteria|Actinobacteria|Actinobacteria|Bifidobacteriales|Bifidobacteriaceae|Bifidobacterium|Otu928	0	0	0	0	0	0	0	0	0	0.0064	0	0.0144	0	0	0	0	0	0	0	0	0	0	0	0	0	0	0	0	0	0	0	0	0	0	0	0	0	0	0.0196	0	0.0237	0	0	0	0	0	0	0	0
Bacteria|Firmicutes|unclassified|unclassified|unclassified|unclassified|Otu929	0	0	0	0	0	0	0	0	0	0	0	0	0	0	0	0	0.1483	0	0	0	0	0	0	0	0	0	0	0	0	0	0	0	0	0	0	0	0	0	0	0	0	0	0	0	0	0	0	0	0
Bacteria|Bacteroidetes|unclassified|unclassified|unclassified|unclassified|Otu930	0	0	0	0	0	0	0	0	0	0	0	0	0	0	0	0	0	0	0	0	0	0	0	0	0	0	0	0	0	0	0	0	0.153	0	0.1567	0	0	0	0	0	0	0	0	0	0	0	0	0	0
Bacteria|unclassified|unclassified|unclassified|unclassified|unclassified|Otu931	0	0	0	0	0.0084	0	0	0	0	0	0	0	0	0	0	0	0	0	0	0	0	0	0	0	0	0	0	0	0	0	0	0	0	0	0	0	0	0	0	0	0	0	0	0	0	0	0	0	0
Bacteria|Firmicutes|Clostridia|Clostridiales|Ruminococcaceae|unclassified_Ruminococcaceae|Otu932	0	0	0	0	0	0	0	0	0	0.0127	0	0	0	0	0	0	0	0	0	0	0	0	0	0	0	0	0	0	0	0.0216	0	0	0	0	0	0.0324	0	0.0227	0	0	0	0	0	0.0239	0	0	0	0	0
Bacteria|Bacteroidetes|Bacteroidia|Bacteroidales|Prevotellaceae|Prevotella|Otu933	0	0	0	0	0	0	0	0	0	0	0	0	0	0.0026	0	0	0	0	0	0	0	0	0	0	0	0	0	0	0	0	0	0	0	0	0	0	0	0	0	0	0	0	0.0153	0	0	0	0	0	0
Bacteria|Bacteroidetes|Bacteroidia|Bacteroidales|Prevotellaceae|Prevotella|Otu934	0	0	0	0	0.0252	0	0	0	0	0.0382	0	0	0	0	0.0336	0	0	0.0118	0	0	0	0	0	0	0	0	0	0	0	0.0108	0.0518	0	0	0	0.0142	0.0194	0.0098	0	0.0295	0	0.0712	0	0.0382	0.0398	0.0724	0.0315	0.077	0	0.0518
Bacteria|Bacteroidetes|Bacteroidia|Bacteroidales|Porphyromonadaceae|unclassified_Porphyromonadaceae|Otu935	0	0	0	0	0	0	0.7085	0	0	0	0	0	0	0	0	0	0	0	0	0	0	0	0	0	0	0	0	0	0	0	0	0	0	0	0	0	0	0	0	0	0	0	0	0	0	0	0	0	0
Bacteria|unclassified|unclassified|unclassified|unclassified|unclassified|Otu936	0	0	0	0	0	0	0	0	0.0119	0	0	0	0	0	0	0	0	0	0	0	0	0	0	0	0	0	0.0346	0	0	0	0	0	0	0	0	0	0	0	0	0	0	0	0	0	0	0	0	0	0
Bacteria|Firmicutes|Clostridia|Clostridiales|Ruminococcaceae|unclassified|Otu937	0	0	0.006	0	0	0	0	0	0.0119	0	0	0	0	0	0	0	0	0	0	0	0	0	0	0	0	0	0.0346	0	0	0	0	0	0	0	0	0.0065	0	0	0	0	0	0	0	0	0	0	0	0	0
Bacteria|Firmicutes|Clostridia|Clostridiales|unclassified|unclassified|Otu938	0	0	0	0	0	0	0	0	0	0	0	0	0.0033	0.0336	0.0224	0	0.1067	0.0118	0	0	0	0	0	0	0	0	0	0	0	0	0	0	0	0	0	0	0	0.0341	0	0.0159	0	0	0	0.008	0	0	0.0178	0	0
Bacteria|Firmicutes|Clostridia|Clostridiales|unclassified|unclassified|Otu939	0	0	0	0	0	0	0	0	0	0	0.0044	0	0.0163	0.0466	0	0	0	0.0118	0	0.016	0	0	0	0	0	0	0	0	0	0	0.0129	0	0	0	0	0	0	0	0	0.008	0	0	0	0	0	0	0.0118	0	0.0065
Bacteria|Firmicutes|Clostridia|Clostridiales|unclassified|unclassified|Otu940	0	0	0	0	0	0	0	0	0	0	0	0	0	0.0259	0	0	0.0059	0	0	0	0	0	0	0	0	0	0	0	0	0	0	0	0	0	0	0	0	0	0	0	0	0	0	0	0	0	0	0	0
Bacteria|Firmicutes|Clostridia|Clostridiales|Ruminococcaceae|unclassified|Otu941	0	0	0	0	0	0	0.4049	0	0	0.0127	0	0	0	0	0	0	0	0	0	0	0	0.049	0	0	0	0	0	0	0	0	0.0906	0	0	0	0	0	0	0	0	0	0	0	0	0	0.0543	0	0.0355	0	0
Bacteria|Bacteroidetes|unclassified|unclassified|unclassified|unclassified|Otu942	0	0	0	0	0	0	0	0	0	0	0	0	0.013	0.0052	0	0	0.0119	0	0	0	0	0	0.0376	0	0	0	0	0	0	0.0108	0	0	0	0	0	0	0	0	0	0	0	0	0	0	0	0	0	0	0.0065
Bacteria|Firmicutes|Bacilli|Lactobacillales|Streptococcaceae|Streptococcus|Otu943	0	0.0134	0	0	0.0084	0.0105	0	0	0	0	0	0	0.0065	0.0181	0.0112	0	0	0	0	0	0	0	0	0.0153	0	0	0	0	0	0	0	0	0	0.0166	0.0142	0.0065	0	0	0.0098	0	0	0.0116	0	0	0	0.0079	0	0	0.0065
Bacteria|unclassified|unclassified|unclassified|unclassified|unclassified|Otu944	0	0	0	0	0	0	0	0	0	0.1081	0	0	0	0	0	0	0	0	0	0	0	0	0	0	0	0	0	0	0	0	0	0	0	0	0	0	0	0	0	0	0	0	0	0	0	0	0	0	0
Bacteria|unclassified|unclassified|unclassified|unclassified|unclassified|Otu945	0	0	0	0	0	0	0	0	0	0.0064	0	0	0	0	0	0	0	0	0	0	0	0	0	0	0	0	0	0	0	0.0325	0	0	0	0	0	0	0	0	0	0	0	0	0	0	0	0	0	0	0
Bacteria|Firmicutes|Clostridia|Clostridiales|Ruminococcaceae|unclassified|Otu946	0	0	0	0	0	0	0	0	0.0358	0	0	0	0	0	0	0	0	0	0	0	0	0	0	0	0	0	0	0	0	0	0.1294	0	0	0.0333	0	0	0	0	0	0	0	0	0	0	0	0	0	0	0
Bacteria|Firmicutes|Clostridia|Clostridiales|Clostridiaceae|Clostridium|Otu947	0	0	0	0	0	0	0	0	0	0	0	0	0.0033	0	0	0	0	0	0	0	0	0	0	0	0	0	0	0	0	0.0108	0	0	0	0	0.0356	0	0	0.0114	0	0	0.0079	0	0	0	0	0.0079	0	0	0.0388
Bacteria|Firmicutes|Clostridia|Clostridiales|Lachnospiraceae|unclassified|Otu948	0	0	0.012	0	0	0	0	0.0173	0	0.0064	0.0178	0	0	0	0	0.0115	0	0.0118	0	0	0	0	0	0	0	0.0116	0	0	0.0184	0	0	0	0	0	0	0.013	0.0982	0.0227	0	0.0159	0	0	0	0.0239	0.0241	0	0.0059	0	0
Bacteria|Firmicutes|Clostridia|Clostridiales|Lachnospiraceae|unclassified|Otu949	0	0	0	0	0	0	0.0675	0	0	0	0	0	0.0489	0	0	0	0.0119	0	0	0	0	0	0	0	0	0	0	0	0	0	0	0	0	0.0333	0	0	0	0.1136	0	0.0398	0	0.0697	0	0	0	0	0	0	0
Bacteria|Firmicutes|Clostridia|Clostridiales|unclassified|unclassified|Otu950	0	0	0	0	0.0504	0	0	0	0	0.0318	0	0	0	0	0	0	0	0	0	0	0	0	0	0	0	0	0	0	0	0.0216	0	0	0	0	0	0	0	0	0.0295	0	0	0	0	0	0	0	0.0355	0	0.0582
Bacteria|Firmicutes|Clostridia|Clostridiales|Ruminococcaceae|unclassified|Otu951	0	0	0	0	0	0	0	0	0	0	0	0	0	0	0	0	0	0	0	0	0	0	0	0	0	0	0	0	0	0	0	0	0	0	0	0	0	0	0	0	0	0	0	0	0	0	0	0	0
Bacteria|Bacteroidetes|Bacteroidia|Bacteroidales|unclassified|unclassified|Otu952	0	0	0	0	0	0	0	0	0	0	0	0	0	0	0	0	0	0	0	0	0	0	0	0	0	0	0	0	0	0.2273	0	0	0	0	0	0	0	0	0	0	0	0	0	0	0	0	0	0	0
Bacteria|Firmicutes|Clostridia|Clostridiales|Incertae_Sedis_XIV|Blautia|Otu953	0	0	0	0	0	0.0209	0.0675	0	0.0119	0	0	0	0.0033	0.0155	0.0112	0	0.0178	0	0	0	0	0	0	0	0	0	0	0	0	0	0.0129	0	0	0.0832	0	0.013	0	0	0	0.0159	0.0079	0.0116	0	0	0.0181	0	0.0178	0	0
Bacteria|Firmicutes|Clostridia|Clostridiales|unclassified_Clostridiales|unclassified|Otu954	0	0	0	0	0	0	0	0	0	0	0	0	0	0	0	0	0	0	0	0	0	0	0	0	0	0	0	0	0	0	0	0	0	0	0	0	0	0	0	0	0	0	0	0.1593	0	0	0	0	0
Bacteria|Bacteroidetes|Bacteroidia|Bacteroidales|unclassified|unclassified|Otu955	0	0	0	0	0	0	0	0	0	0	0	0	0	0	0	0	0	0	0	0	0	0	0	0	0	0	0	0	0	0	0	0	0	0	0	0	0	0	0	0	0	0	0	0	0	0	0	0	0
Bacteria|Firmicutes|Clostridia|Clostridiales|unclassified|unclassified|Otu956	0	0	0	0	0	0	0	0	0	0	0.0267	0	0	0	0	0	0.0059	0	0	0	0	0	0	0	0	0	0	0.0122	0.0184	0	0	0	0	0	0	0	0	0	0	0	0	0	0	0	0	0	0	0	0
Bacteria|Firmicutes|Clostridia|Clostridiales|Ruminococcaceae|unclassified_Ruminococcaceae|Otu957	0	0	0	0	0	0	0	0	0	0	0	0	0	0	0	0	0	0	0	0	0	0	0	0	0	0	0	0	0	0	0	0	0	0	0	0	0	0	0	0.183	0	0	0	0	0	0	0	0	0
Bacteria|Firmicutes|Clostridia|Clostridiales|Ruminococcaceae|Oscillibacter|Otu958	0	0	0	0	0	0	0	0	0	0.0127	0	0	0	0	0	0	0	0	0	0	0	0	0	0	0	0	0	0	0	0.0108	0	0	0	0	0	0	0	0	0.0196	0	0	0	0	0.008	0.0241	0	0.0533	0	0
Bacteria|unclassified|unclassified|unclassified|unclassified|unclassified|Otu959	0	0	0	0	0	0	0	0	0	0	0	0	0	0	0	0	0	0	0	0	0	0	0	0	0	0	0	0	0	0	0	0	0	0	0	0	0	0	0.2554	0	0	0	0	0	0	0	0	0	0
Bacteria|Firmicutes|Clostridia|Clostridiales|Ruminococcaceae|unclassified|Otu960	0	0	0	0	0	0	0.4723	0	0	0	0	0	0	0	0	0	0	0	0	0	0	0	0	0	0	0	0	0	0	0	0	0	0	0	0	0	0	0	0	0	0	0	0	0.008	0	0	0	0	0
Bacteria|Firmicutes|Clostridia|Clostridiales|Ruminococcaceae|Ruminococcus|Otu961	0	0	0	0	0	0	0	0	0	0	0	0	0	0	0	0	0.1245	0	0	0	0	0	0	0	0	0	0	0	0	0	0	0	0	0	0	0	0	0	0	0	0	0	0	0	0	0	0	0	0
Bacteria|Firmicutes|Clostridia|Clostridiales|Ruminococcaceae|unclassified|Otu962	0	0.0134	0	0.0127	0	0	0	0	0	0	0	0	0	0	0.0112	0	0.0059	0	0	0.032	0.0233	0	0	0	0.009	0.0231	0	0	0	0	0	0	0	0	0	0	0	0	0	0	0	0	0	0	0	0	0	0	0
Bacteria|unclassified|unclassified|unclassified|unclassified|unclassified|Otu963	0	0	0	0	0.0671	0	0	0	0	0	0	0	0	0	0	0	0	0	0	0	0	0	0	0	0	0	0	0	0	0	0	0	0	0	0	0	0	0	0.108	0	0	0	0	0	0	0	0	0	0
Bacteria|Firmicutes|Clostridia|Clostridiales|Lachnospiraceae|unclassified_Lachnospiraceae|Otu964	0	0	0	0	0	0	0	0	0	0	0	0	0	0	0	0	0	0	0	0.032	0	0	0.0188	0	0	0	0	0	0	0	0	0	0	0	0	0	0.0786	0	0	0	0.0158	0	0	0	0	0	0	0	0
Bacteria|Firmicutes|Clostridia|Clostridiales|Ruminococcaceae|unclassified|Otu965	0	0	0	0	0	0	0	0	0	0	0	0	0	0	0	0	0	0	0	0	0	0	0	0	0	0	0	0	0.2669	0.0108	0.0129	0	0	0	0	0	0	0	0	0	0	0	0	0	0	0	0	0	0.0129
Bacteria|Firmicutes|Bacilli|Lactobacillales|Streptococcaceae|Streptococcus|Otu966	0	0.0134	0	0	0	0	0	0	0	0	0	0	0.0033	0	0	0	0	0	0	0	0	0	0	0	0	0	0	0	0	0	0	0	0	0	0	0	0	0	0	0	0	0	0	0	0	0.0236	0.0118	0	0
Bacteria|unclassified|unclassified|unclassified|unclassified|unclassified|Otu967	0	0	0	0	0	0	0	0	0	0	0	0	0	0	0	0	0	0	0	0	0	0	0	0	0	0	0	0	0	0	0	0	0	0	0	0	0	0	0	0	0	0	0	0	0	0	0	0	0
Bacteria|Bacteroidetes|Bacteroidia|Bacteroidales|Rikenellaceae|Alistipes|Otu968	0	0	0	0	0	0	0	0	0	0	0	0	0	0	0	0	0	0	0	0	0	0	0	0	0	0	0	0	0	0	0	0	0	0	0	0	0	0	0	0	0	0	0	0	0	0	0	0	0
Bacteria|Firmicutes|Clostridia|Clostridiales|unclassified|unclassified|Otu969	0	0	0	0	0	0	0	0	0	0.2035	0	0	0	0	0	0	0	0	0	0	0	0	0	0	0	0	0	0	0	0	0	0	0	0	0	0	0	0	0	0	0	0	0	0	0	0	0	0	0
Bacteria|Bacteroidetes|Bacteroidia|Bacteroidales|Porphyromonadaceae|unclassified|Otu970	0	0	0	0	0	0	0	0	0.0119	0	0	0	0	0	0	0	0	0.0948	0	0	0	0	0	0	0	0	0	0.0122	0	0	0	0	0	0	0.0071	0	0	0.0227	0	0.008	0	0	0	0	0	0	0	0	0
Bacteria|Firmicutes|Clostridia|Clostridiales|Ruminococcaceae|unclassified|Otu971	0	0	0	0	0	0	0	0	0	0	0	0	0	0	0	0	0	0	0	0	0	0	0	0	0.009	0	0.6928	0	0	0	0	0	0	0	0	0	0	0	0	0	0	0	0	0	0	0	0	0	0.0065
Bacteria|Firmicutes|Clostridia|Clostridiales|Ruminococcaceae|unclassified_Ruminococcaceae|Otu972	0	0	0	0	0	0.1256	0	0.2244	0	0	0	0	0	0	0	0	0.0119	0	0	0	0	0	0	0	0	0	0	0	0	0	0	0	0	0	0	0	0	0	0	0	0	0	0	0	0	0	0	0	0
Bacteria|Firmicutes|Clostridia|Clostridiales|unclassified|unclassified|Otu973	0	0	0	0	0	0	0	0.1036	0	0	0	0	0	0	0	0	0	0	0	0	0	0	0	0	0	0	0	0	0	0	0.0647	0	0	0	0	0	0	0.0227	0	0	0	0	0	0	0.0121	0	0	0	0
Bacteria|Firmicutes|Clostridia|Clostridiales|Ruminococcaceae|unclassified|Otu974	0	0	0	0	0	0	0	0	0	0.0191	0	0	0	0	0	0	0	0	0	0	0	0	0	0	0	0	0	0	0	0	0	0	0	0	0	0	0	0.0114	0	0	0	0	0	0	0	0	0.0059	0	0
Bacteria|Firmicutes|Clostridia|Clostridiales|Ruminococcaceae|unclassified_Ruminococcaceae|Otu975	0	0	0	0	0	0.1884	0	0	0	0	0	0	0	0	0	0	0	0	0	0	0	0	0	0	0	0	0	0	0	0	0	0	0	0	0	0	0	0	0	0	0	0	0	0	0	0	0	0	0
Bacteria|Actinobacteria|Actinobacteria|Bifidobacteriales|Bifidobacteriaceae|Bifidobacterium|Otu976	0	0	0	0	0	0	0	0	0.0119	0	0	0.0433	0	0	0	0	0	0	0	0	0	0.0245	0	0	0	0	0	0	0	0	0	0	0	0	0.0071	0	0	0	0.0982	0	0	0	0	0	0	0	0	0	0
Bacteria|unclassified|unclassified|unclassified|unclassified|unclassified|Otu977	0	0	0	0	0	0	0	0	0	0	0	0	0	0	0	0	0	0	0	0	0	0	0	0	0	0	0	0	0	0	0	0	0	0	0	0	0	0	0	0	0	0	0	0	0	0	0	0	0
Bacteria|Firmicutes|Clostridia|Clostridiales|Ruminococcaceae|unclassified|Otu978	0	0	0	0	0	0	0	0	0.0239	0	0	0	0	0.0026	0	0	0	0	0	0	0	0	0	0	0	0	0	0	0	0.0108	0	0	0	0	0	0	0	0	0	0	0	0	0.0076	0	0.006	0	0.0355	0	0
Bacteria|Firmicutes|Clostridia|Clostridiales|Ruminococcaceae|unclassified|Otu979	0.0127	0	0	0	0	0	0.0337	0	0	0	0	0	0	0	0	0	0	0	0	0	0	0	0	0	0	0	0	0	0	0	0.1811	0	0	0	0	0	0	0.0114	0	0	0	0	0	0	0	0	0	0	0
Bacteria|Lentisphaerae|Lentisphaeria|Victivallales|Victivallaceae|Victivallis|Otu980	0	0	0	0	0	0	0	0	0	0	0	0	0	0	0	0	0	0	0	0	0	0	0	0	0	0	0	0	0	0	0	0	0	0	0	0	0	0	0	0	0	0	0	0	0	0	0	0	0
Bacteria|Firmicutes|Clostridia|Clostridiales|unclassified|unclassified|Otu981	0	0	0	0	0	0	0	0	0	0	0	0	0	0.0052	0	0	0	0	0	0	0	0	0	0	0	0	0	0	0	0.0108	0	0	0	0	0	0	0	0	0	0	0	0	0	0	0.0302	0	0.0059	0	0
Bacteria|Bacteroidetes|Bacteroidia|Bacteroidales|Bacteroidaceae|Bacteroides|Otu982	0	0	0	0	0	0	0	0	0	0	0	0	0	0	0	0	0	0	0	0	0	0	0	0.0915	0	0	0	0.5615	0	0	0	0	0	0	0	0	0	0	0	0	0	0	0	0	0	0	0	0	0
Bacteria|Firmicutes|Clostridia|Clostridiales|unclassified_Clostridiales|unclassified|Otu983	0	0	0	0	0	0	0	0	0	0	0	0	0	0	0	0	0	0	0	0	0	0	0	0	0	0	0	0	0	0	0	0	0	0	0	0	0	0	0	0	0	0	0	0	0	0	0	0	0
Bacteria|Bacteroidetes|unclassified|unclassified|unclassified|unclassified|Otu984	0	0	0	0	0	0	0	0	0	0	0	0	0	0	0	0	0	0	0	0	0	0	0	0	0	0	0	0	0	0.1732	0	0	0	0	0	0	0	0	0	0	0	0	0	0	0	0	0	0	0
Bacteria|Proteobacteria|unclassified|unclassified|unclassified|unclassified|Otu985	0	0	0	0	0	0	0	0	0	0	0	0	0.0228	0	0	0	0	0	0	0	0	0	0	0	0	0	0	0	0	0	0	0	0	0	0	0	0	0	0	0	0	0	0	0	0	0	0	0	0
Bacteria|Firmicutes|Clostridia|Clostridiales|unclassified|unclassified|Otu986	0	0	0	0	0	0	0	0	0.0119	0	0	0	0	0	0	0	0	0	0	0	0	0	0	0	0	0.0116	0.1039	0	0	0	0	0	0	0	0	0.0194	0	0	0	0	0	0	0	0	0	0	0	0	0
Bacteria|Firmicutes|Clostridia|Clostridiales|Lachnospiraceae|unclassified|Otu987	0	0	0	0	0	0	0	0	0	0.0318	0	0	0	0	0	0	0	0	0	0	0	0	0	0	0	0	0	0	0	0	0	0	0	0	0	0	0	0.0341	0.0098	0	0	0	0	0	0	0	0	0	0
Bacteria|Firmicutes|Clostridia|Clostridiales|Ruminococcaceae|unclassified|Otu988	0	0	0	0	0	0	0	0	0	0	0	0	0	0	0	0	0	0	0	0	0	0	0	0	0	0	0	0	0	0	0	0	0	0	0	0	0	0	0	0	0	0	0	0	0.1085	0	0	0	0
Bacteria|Firmicutes|Clostridia|Clostridiales|Lachnospiraceae|unclassified|Otu989	0	0	0	0	0	0	0	0	0	0	0	0	0.0065	0	0	0	0.0059	0.0118	0	0	0	0	0	0	0	0	0.0693	0	0	0	0.0129	0	0	0	0	0	0	0	0	0	0	0	0	0	0	0	0	0	0
Bacteria|Firmicutes|Clostridia|Clostridiales|Ruminococcaceae|unclassified|Otu990	0	0	0	0	0	0	0	0	0	0	0	0	0	0	0	0	0	0	0	0	0	0.1962	0	0	0	0	0	0	0	0	0	0	0	0	0	0	0	0	0	0	0	0	0	0	0	0	0	0	0
Bacteria|Firmicutes|Clostridia|Clostridiales|Ruminococcaceae|unclassified|Otu991	0	0	0	0	0	0.0105	0	0	0	0	0	0	0	0	0	0	0	0.0474	0	0	0	0	0	0	0	0	0	0.0122	0	0	0	0	0	0	0	0	0	0	0	0	0	0	0	0	0	0	0	0	0
Bacteria|Firmicutes|Clostridia|Clostridiales|Incertae_Sedis_XIII|unclassified|Otu992	0	0	0	0	0	0	0	0	0	0	0	0	0	0	0	0	0	0	0	0	0	0	0	0	0	0	0.2078	0	0	0	0	0	0	0	0	0	0	0	0	0	0	0	0	0	0	0	0	0	0
Bacteria|Bacteroidetes|Bacteroidia|Bacteroidales|Porphyromonadaceae|unclassified_Porphyromonadaceae|Otu993	0	0	0	0	0	0	0.6073	0	0	0	0	0	0	0	0	0	0	0	0	0	0	0	0	0	0	0	0	0	0	0	0	0	0	0	0	0	0	0	0	0	0	0	0	0	0	0	0	0	0
Bacteria|Firmicutes|Clostridia|Clostridiales|unclassified_Clostridiales|unclassified|Otu994	0	0	0	0	0	0	0	0	0	0	0	0	0.0293	0	0	0	0	0	0	0	0	0	0	0	0	0	0	0	0	0	0	0	0	0.0333	0	0	0	0	0	0.008	0	0	0	0	0	0	0	0	0
Bacteria|Bacteroidetes|Bacteroidia|Bacteroidales|unclassified|unclassified|Otu995	0	0	0	0	0	0	0	0	0	0.1145	0	0	0	0	0	0	0	0	0	0	0	0	0	0	0	0	0	0	0	0	0	0	0	0	0	0	0	0	0	0	0	0	0	0	0	0	0	0	0
Bacteria|Firmicutes|Clostridia|Clostridiales|Veillonellaceae|Dialister|Otu996	0	0	0	0	0	0	0	0	0	0	0	0	0	0.0776	0	0	0	0	0	0	0	0	0	0	0	0	0	0	0	0	0	0	0	0	0	0	0	0	0	0	0	0	0	0	0	0	0	0	0
[truncated: 65 more columns]
