# Supplementary material for: Expansion of intestinal Prevotella copri correlates with enhanced susceptibility to arthritis
Source: eLife. 2013 Nov 5;2:e01202. doi: 10.7554/eLife.01202 (PMC3816614; doi:10.7554/eLife.01202)
Supplement: Figure 6—source data 1. — DOI: http://dx.doi.org/10.7554/eLife.01202.024 [file elife01202s009.zip]

Archive with 30 entries (27 files):
- Figure_6/
- Figure_6/dss_timecourse.csv
- __MACOSX/
- __MACOSX/Figure_6/
- __MACOSX/Figure_6/._dss_timecourse.csv
- Figure_6/endoscopy_score.csv
- __MACOSX/Figure_6/._endoscopy_score.csv
- Figure_6/otu_table_L6.txt
- __MACOSX/Figure_6/._otu_table_L6.txt
- Figure_6/panel_a.png
- __MACOSX/Figure_6/._panel_a.png
- Figure_6/panel_a.R
- __MACOSX/Figure_6/._panel_a.R
- Figure_6/panel_b-legend.png
- __MACOSX/Figure_6/._panel_b-legend.png
- Figure_6/panel_b.png
- __MACOSX/Figure_6/._panel_b.png
- Figure_6/panel_b.R
- __MACOSX/Figure_6/._panel_b.R
- Figure_6/panel_c.png
- __MACOSX/Figure_6/._panel_c.png
- Figure_6/panel_c.R
- __MACOSX/Figure_6/._panel_c.R
- Figure_6/panel_d.png
- __MACOSX/Figure_6/._panel_d.png
- Figure_6/panel_d.R
- __MACOSX/Figure_6/._panel_d.R
- Figure_6/stripped_otu_table.tab
- __MACOSX/Figure_6/._stripped_otu_table.tab
- __MACOSX/._Figure_6
