# Supplementary material for: Expansion of intestinal Prevotella copri correlates with enhanced susceptibility to arthritis
Source: eLife. 2013 Nov 5;2:e01202. doi: 10.7554/eLife.01202 (PMC3816614; doi:10.7554/eLife.01202)
Supplement: Figure 6—source data 1. — DOI: http://dx.doi.org/10.7554/eLife.01202.024 [file elife01202s009.zip › Figure_6/endoscopy_score.csv]

Media	P.copri
4	8
2	10
1	4
6	10
6	8
