# Supplementary material for: Expansion of intestinal Prevotella copri correlates with enhanced susceptibility to arthritis
Source: eLife. 2013 Nov 5;2:e01202. doi: 10.7554/eLife.01202 (PMC3816614; doi:10.7554/eLife.01202)
Supplement: Figure 6—source data 1. — DOI: http://dx.doi.org/10.7554/eLife.01202.024 [file elife01202s009.zip › Figure_6/panel_d.R]

## Panel D

boxplot(data ~ groups, outline=F, ylim=c(0, 15), border="white", ylab="Endoscopy Score")
segments(2.25, 8, 1.75, 8, lwd=2)
segments(0.75, 3.8, 1.25, 3.8, lwd=2)
stripchart(data ~ groups, vertical=T, method="stack", offset=1, pch=c(19, 15), ylim=c(0, 15), col=c("black", "#EF8A62"), add=T, cex=1.2)
segments(1, 12, 2, 12)
text(1.5, 14, "p<0.01")
