# Supplementary material for: Expansion of intestinal Prevotella copri correlates with enhanced susceptibility to arthritis
Source: eLife. 2013 Nov 5;2:e01202. doi: 10.7554/eLife.01202 (PMC3816614; doi:10.7554/eLife.01202)
Supplement: Figure 6—source data 1. — DOI: http://dx.doi.org/10.7554/eLife.01202.024 [file elife01202s009.zip › Figure_6/stripped_otu_table.tab]

Taxon	Media 1	Media 2	P. copri 1	P. copri 2
Other	0.141543605461	0.162857142857694	0.22508792497	0.0462277626284999
Bacteroidales	0.51267762608	0.398775510204	0.220789370848	0.166861446565
Prevotellaceae	0	0.000408163265306	0.30871434154	0.701986754967
Lachnospiraceae	0.345778768459	0.437959183673	0.245408362642	0.0849240358395
